# Supplementary material for: Arabidopsis fibrillin 1-2 subfamily members exert their functions via specific protein–protein interactions
Source: J Exp Bot. 2021 Oct 15;73(3):903–14. doi: 10.1093/jxb/erab452 (PMC8793873; doi:10.1093/jxb/erab452)
Supplement: erab452_suppl_Supplementary_Dataset_S1 [file erab452_suppl_supplementary_dataset_s1.xlsx]

## Sheet: Metadata
_RESULTS_version	5
RESULTS_SEARCH_STAT_search_begin_time_clock	2019-01-14 11:21:35
RESULTS_SEARCH_STAT_search_end_time_clock	2019-01-14 11:58:30
RESULTS_SEARCH_STAT_search_time_duration	7964-05-17
RESULTS_SEARCH_STAT_stage_signal_processing_begin_time_clock	2019-01-14 11:21:35
RESULTS_SEARCH_STAT_stage_signal_processing_end_time_clock	2019-01-14 11:38:33
RESULTS_SEARCH_STAT_stage_signal_processing_time_duration	4688-02-10
RESULTS_SEARCH_STAT_stage_waiting_begin_time_clock	2019-01-14 11:38:33
RESULTS_SEARCH_STAT_stage_waiting_end_time_clock	2019-01-14 11:38:38
RESULTS_SEARCH_STAT_stage_waiting_time_duration	1911-11-30
RESULTS_SEARCH_STAT_stage_searching_begin_time_clock	2019-01-14 11:38:38
RESULTS_SEARCH_STAT_stage_searching_end_time_clock	2019-01-14 11:58:13
RESULTS_SEARCH_STAT_stage_searching_time_duration	5116-11-22
RESULTS_SEARCH_STAT_stage_fdr_begin_time_clock	2019-01-14 11:58:13
RESULTS_SEARCH_STAT_stage_fdr_end_time_clock	2019-01-14 11:58:30
RESULTS_SEARCH_STAT_stage_fdr_time_duration	1946-07-21
RESULTS_SEARCH_STAT_task_fraglet_exe_begin_time_clock	2019-01-14 11:38:40
RESULTS_SEARCH_STAT_task_fraglet_exe_end_time_clock	2019-01-14 11:46:38
RESULTS_SEARCH_STAT_task_fraglet_exe_time_duration	477563
RESULTS_SEARCH_STAT_task_fraglet_exe_time_cpu	6184-04-23
RESULTS_SEARCH_STAT_task_taglet_exe_begin_time_clock	2019-01-14 11:48:14
RESULTS_SEARCH_STAT_task_taglet_exe_end_time_clock	2019-01-14 11:56:09
RESULTS_SEARCH_STAT_task_taglet_exe_time_duration	474833
RESULTS_SEARCH_STAT_task_taglet_exe_time_cpu	8213-08-17
RESULTS_SEARCH_STAT_task_progroup_begin_time_clock	2019-01-14 11:56:09
RESULTS_SEARCH_STAT_task_progroup_end_time_clock	2019-01-14 11:58:12
RESULTS_SEARCH_STAT_task_progroup_time_duration	123770
RESULTS_SEARCH_STAT_task_progroup_time_cpu	2413-11-25
RESULTS_SEARCH_STAT_task_focusing_begin_time_clock	2019-01-14 11:46:38
RESULTS_SEARCH_STAT_task_focusing_end_time_clock	2019-01-14 11:48:14
RESULTS_SEARCH_STAT_task_focusing_time_duration	95971
RESULTS_SEARCH_STAT_task_focusing_time_cpu	130494
RESULTS_SEARCH_STAT_computer_memory	32712
RESULTS_SEARCH_STAT_computer_name	5600PROCESADO
RESULTS_SEARCH_STAT_num_proteins	79080
RESULTS_SEARCH_STAT_num_residues	33427042
RESULTS_SEARCH_STAT_number_cores	16
RESULTS_SEARCH_STAT_number_licensed_tasks	16
RESULTS_SEARCH_STAT_number_processors	32
RESULTS_SEARCH_STAT_os	Windows 7 Professional Service Pack 1 (6.1.7601)
RESULTS_SEARCH_1_time_cpu	44429
RESULTS_SEARCH_1_time_duration	53211
RESULTS_SEARCH_1_version	5.0.1.4874
RESULTS_SEARCH_1_xml:id	SEARCH:1:636830616951043757_0
RESULTS_SEARCH_1_PARAMETERS_chemical_data_edited	TRUE
RESULTS_SEARCH_1_PARAMETERS_do_multiprecursor_search	TRUE
RESULTS_SEARCH_1_PARAMETERS_do_reverse_search	TRUE
RESULTS_SEARCH_1_PARAMETERS_max_quant_labels	35
RESULTS_SEARCH_1_PARAMETERS_maxresults	15
RESULTS_SEARCH_1_PARAMETERS_separate_searches	FALSE
RESULTS_SEARCH_1_PARAMETERS_MSTOLERANCE_type	dalton
RESULTS_SEARCH_1_PARAMETERS_MSTOLERANCE_value	0.05
RESULTS_SEARCH_1_PARAMETERS_MSMSTOLERANCE_type	dalton
RESULTS_SEARCH_1_PARAMETERS_MSMSTOLERANCE_value	0.1
RESULTS_SEARCH_1_PARAMETERS_MS_STANDARD_DEVIATION_type	dalton
RESULTS_SEARCH_1_PARAMETERS_MS_STANDARD_DEVIATION_value	0.0011
RESULTS_SEARCH_1_PARAMETERS_MSMS_STANDARD_DEVIATION_type	dalton
RESULTS_SEARCH_1_PARAMETERS_MSMS_STANDARD_DEVIATION_value	0.01
RESULTS_SEARCH_1_PARAMETERS_FASTA_filename	C:\AB SCIEX\ProteinPilot Data\SearchDatabases\ProteomaAria_contami2018.fasta
RESULTS_SEARCH_1_PARAMETERS_AUTO_CALIBRATION_ms	TRUE
RESULTS_SEARCH_1_PARAMETERS_AUTO_CALIBRATION_msexport	FALSE
RESULTS_SEARCH_1_PARAMETERS_AUTO_CALIBRATION_msms	TRUE
RESULTS_SEARCH_1_PARAMETERS_AUTO_CALIBRATION_msmstolsdratio	2.75
RESULTS_SEARCH_1_PARAMETERS_AUTO_CALIBRATION_mstolsdratio	7
RESULTS_SEARCH_1_PARAMETERS_AUTO_CALIBRATION_squareroot	TRUE
RESULTS_SEARCH_1_PARAMETERS_AUTO_CALIBRATION_type	dalton
RESULTS_SEARCH_1_PARAMETERS_AUTO_CALIBRATION_MCP_d_s_s_f	0.0666667
RESULTS_SEARCH_1_PARAMETERS_AUTO_CALIBRATION_MCP_d_s_w_f	3
RESULTS_SEARCH_1_PARAMETERS_AUTO_CALIBRATION_MCP_m_f_r_mbc	200
RESULTS_SEARCH_1_PARAMETERS_AUTO_CALIBRATION_MCP_m_m_c	10
RESULTS_SEARCH_1_PARAMETERS_AUTO_CALIBRATION_MCP_m_m_f_s	0.25
RESULTS_SEARCH_1_PARAMETERS_AUTO_CALIBRATION_MCP_m_m_p_f	0.33
RESULTS_SEARCH_1_PARAMETERS_AUTO_CALIBRATION_MCP_m_m_p_rms_f	1
RESULTS_SEARCH_1_PARAMETERS_AUTO_CALIBRATION_MCP_m_p_t_f	1
RESULTS_SEARCH_1_PARAMETERS_AUTO_CALIBRATION_MCP_m_r_h_n_b	15
RESULTS_SEARCH_1_PARAMETERS_AUTO_CALIBRATION_MCP_m_z_n_s	99
RESULTS_SEARCH_1_PARAMETERS_AUTO_CALIBRATION_MCP_m_z_s_mn_f_r	0.0666667
RESULTS_SEARCH_1_PARAMETERS_AUTO_CALIBRATION_MCP_m_z_s_mx_f_r	0.1
RESULTS_SEARCH_1_PARAMETERS_MAX_PRECURSORS_FRAGLET	5
RESULTS_SEARCH_1_PARAMETERS_MAX_PRECURSORS_TAGLET	1
RESULTS_SEARCH_1_PARAMETERS_PRECURSORS_DR_FRAGLET	10
RESULTS_SEARCH_1_PARAMETERS_PRECURSORS_DR_TAGLET	3
RESULTS_SEARCH_1_PARAMETERS_DEFAULT_CHARGE_STATE_1_charge	2
RESULTS_SEARCH_1_PARAMETERS_DEFAULT_CHARGE_STATE_1_probability	1
RESULTS_SEARCH_1_PARAMETERS_DEFAULT_CHARGE_STATE_2_charge	3
RESULTS_SEARCH_1_PARAMETERS_DEFAULT_CHARGE_STATE_2_probability	1
RESULTS_SEARCH_1_PARAMETERS_DEFAULT_CHARGE_STATE_3_charge	4
RESULTS_SEARCH_1_PARAMETERS_DEFAULT_CHARGE_STATE_3_probability	1
RESULTS_SEARCH_1_PARAMETERS_VERSION	5.0.1.0, 4895
RESULTS_SEARCH_1_PARAMETERS_PARAGON_VERSION	5.0.1.0, 4874
RESULTS_SEARCH_1_PARAMETERS_APPLICATION	ProteinPilot(tm) Software
RESULTS_SEARCH_1_PARAMETERS_PROGROUP_alternativedispositionmaximumfoldprobabilitydrop	100
RESULTS_SEARCH_1_PARAMETERS_PROGROUP_alternativedispositionmaximumfoldscoredrop	2
RESULTS_SEARCH_1_PARAMETERS_PROGROUP_autodiscordantpeptidethreshold	0.3
RESULTS_SEARCH_1_PARAMETERS_PROGROUP_bayesconfidencecalclulation	TRUE
RESULTS_SEARCH_1_PARAMETERS_PROGROUP_calibrateconfidence	TRUE
RESULTS_SEARCH_1_PARAMETERS_PROGROUP_compresspeptides	FALSE
RESULTS_SEARCH_1_PARAMETERS_PROGROUP_confidencepercentthresholdforexcludingothersfromquant	15
RESULTS_SEARCH_1_PARAMETERS_PROGROUP_confidencepercentthresholdforincludingselfinquant	15
RESULTS_SEARCH_1_PARAMETERS_PROGROUP_donotstoremspeaklists	FALSE
RESULTS_SEARCH_1_PARAMETERS_PROGROUP_fasta	C:\AB SCIEX\ProteinPilot Data\SearchDatabases\ProteomaAria_contami2018.fasta
RESULTS_SEARCH_1_PARAMETERS_PROGROUP_featuregroupminpepconf	0.66
RESULTS_SEARCH_1_PARAMETERS_PROGROUP_featuregroupminups	0.47
RESULTS_SEARCH_1_PARAMETERS_PROGROUP_focusingintersection	4
RESULTS_SEARCH_1_PARAMETERS_PROGROUP_focusingminimummatchconfidence	0.1
RESULTS_SEARCH_1_PARAMETERS_PROGROUP_focusingminunusedprotscore	0.1
RESULTS_SEARCH_1_PARAMETERS_PROGROUP_focusingsubsetcutoff	6
RESULTS_SEARCH_1_PARAMETERS_PROGROUP_intersection	1.3
RESULTS_SEARCH_1_PARAMETERS_PROGROUP_minimummatchconfidencecutoff	0.001
RESULTS_SEARCH_1_PARAMETERS_PROGROUP_minunusedprotscore	0.0458
RESULTS_SEARCH_1_PARAMETERS_PROGROUP_subsetcutoff	2
RESULTS_SEARCH_1_PARAMETERS_PROGROUP_unusedprotscorethresholdforexcludingothersfromquant	1.3
RESULTS_SEARCH_1_PARAMETERS_PEAKLIST_count	3986
RESULTS_SEARCH_1_PARAMETERS_PEAKLIST_filenumber	1
RESULTS_SEARCH_1_PARAMETERS_PEAKLIST_original_count	3986
RESULTS_SEARCH_1_PARAMETERS_PEAKLIST_originalfilename	C:\Users\5600 Procesado\Desktop\Carpetas de datos en escritorio\Diego11012019\Diego11012019_GBN4.wiff
RESULTS_SEARCH_1_PARAMETERS_PEAKLIST_partnumber	1
RESULTS_SEARCH_1_PARAMETERS_QUANT_TYPE_background_correction	FALSE
RESULTS_SEARCH_1_PARAMETERS_QUANT_TYPE_bias_correction	TRUE
RESULTS_SEARCH_1_PARAMETERS_QUANT_TYPE_keep_extreme_peptides_over_fraction	0
RESULTS_SEARCH_1_PARAMETERS_QUANT_TYPE_low_confidence_check	TRUE
RESULTS_SEARCH_1_PARAMETERS_QUANT_TYPE_low_intensity_check	TRUE
RESULTS_SEARCH_1_PARAMETERS_QUANT_TYPE_median_statistic	TRUE
RESULTS_SEARCH_1_PARAMETERS_QUANT_TYPE_mod_check	TRUE
RESULTS_SEARCH_1_PARAMETERS_QUANT_TYPE_quant_threshold	-1
RESULTS_SEARCH_1_PARAMETERS_QUANT_TYPE_quant_threshold_sn	9
RESULTS_SEARCH_1_PARAMETERS_QUANT_TYPE_separate_searches	FALSE
RESULTS_SEARCH_1_PARAMETERS_QUANT_TYPE_shared_msms_check	TRUE
RESULTS_SEARCH_1_PARAMETERS_PARAGON_METHOD_SETTINGS_UI_SAMPLE_TYPE	Identification
RESULTS_SEARCH_1_PARAMETERS_PARAGON_METHOD_SETTINGS_UI_CYS_ALKYLATION	Iodoacetamide
RESULTS_SEARCH_1_PARAMETERS_PARAGON_METHOD_SETTINGS_UI_DIGESTION	Trypsin
RESULTS_SEARCH_1_PARAMETERS_PARAGON_METHOD_SETTINGS_UI_INSTRUMENT	TripleTOF 5600
RESULTS_SEARCH_1_PARAMETERS_PARAGON_METHOD_SETTINGS_UI_SEARCH_EFFORT	Thorough
RESULTS_SEARCH_1_PARAMETERS_PARAGON_METHOD_SETTINGS_UI_ID_FOCUS	Biological modifications
RESULTS_SEARCH_1_PARAMETERS_PARAGON_METHOD_SETTINGS_UI_USER_NAME	5600Procesado\5600 Procesado
RESULTS_SEARCH_1_PARAMETERS_PARAGON_METHOD_SETTINGS_UI_MACHINE_NAME	5600PROCESADO
RESULTS_SEARCH_1_PARAMETERS_PARAGON_METHOD_SETTINGS_UI_SEARCH_ID	6.36831e+17
RESULTS_SEARCH_1_PARAMETERS_PARAGON_METHOD_SETTINGS_UI_START_TIME	2019-01-14 11:21:35
RESULTS_SEARCH_1_PARAMETERS_PARAGON_METHOD_SETTINGS_UI_MIN_UNUSED_PROTSCORE	0.0458
RESULTS_SEARCH_1_PARAMETERS_PARAGON_METHOD_SETTINGS_UI_PSPEP	TRUE
RESULTS_SEARCH_2_time_cpu	3012-04-01
RESULTS_SEARCH_2_time_duration	409360
RESULTS_SEARCH_2_version	5.0.1.4874
RESULTS_SEARCH_2_xml:id	SEARCH:2:636830616951043757_0
RESULTS_SEARCH_2_PARAMETERS_chemical_data_edited	TRUE
RESULTS_SEARCH_2_PARAMETERS_do_multiprecursor_search	TRUE
RESULTS_SEARCH_2_PARAMETERS_do_reverse_search	TRUE
RESULTS_SEARCH_2_PARAMETERS_max_quant_labels	35
RESULTS_SEARCH_2_PARAMETERS_maxresults	15
RESULTS_SEARCH_2_PARAMETERS_separate_searches	FALSE
RESULTS_SEARCH_2_PARAMETERS_MSTOLERANCE_type	dalton
RESULTS_SEARCH_2_PARAMETERS_MSTOLERANCE_value	0.05
RESULTS_SEARCH_2_PARAMETERS_MSMSTOLERANCE_type	dalton
RESULTS_SEARCH_2_PARAMETERS_MSMSTOLERANCE_value	0.1
RESULTS_SEARCH_2_PARAMETERS_MS_STANDARD_DEVIATION_type	dalton
RESULTS_SEARCH_2_PARAMETERS_MS_STANDARD_DEVIATION_value	0.0011
RESULTS_SEARCH_2_PARAMETERS_MSMS_STANDARD_DEVIATION_type	dalton
RESULTS_SEARCH_2_PARAMETERS_MSMS_STANDARD_DEVIATION_value	0.01
RESULTS_SEARCH_2_PARAMETERS_FASTA_filename	C:\AB SCIEX\ProteinPilot Data\SearchDatabases\ProteomaAria_contami2018.fasta
RESULTS_SEARCH_2_PARAMETERS_AUTO_CALIBRATION_ms	TRUE
RESULTS_SEARCH_2_PARAMETERS_AUTO_CALIBRATION_msexport	FALSE
RESULTS_SEARCH_2_PARAMETERS_AUTO_CALIBRATION_msms	TRUE
RESULTS_SEARCH_2_PARAMETERS_AUTO_CALIBRATION_msmstolsdratio	2.75
RESULTS_SEARCH_2_PARAMETERS_AUTO_CALIBRATION_mstolsdratio	7
RESULTS_SEARCH_2_PARAMETERS_AUTO_CALIBRATION_squareroot	TRUE
RESULTS_SEARCH_2_PARAMETERS_AUTO_CALIBRATION_type	dalton
RESULTS_SEARCH_2_PARAMETERS_AUTO_CALIBRATION_MCP_d_s_s_f	0.0666667
RESULTS_SEARCH_2_PARAMETERS_AUTO_CALIBRATION_MCP_d_s_w_f	3
RESULTS_SEARCH_2_PARAMETERS_AUTO_CALIBRATION_MCP_m_f_r_mbc	200
RESULTS_SEARCH_2_PARAMETERS_AUTO_CALIBRATION_MCP_m_m_c	10
RESULTS_SEARCH_2_PARAMETERS_AUTO_CALIBRATION_MCP_m_m_f_s	0.25
RESULTS_SEARCH_2_PARAMETERS_AUTO_CALIBRATION_MCP_m_m_p_f	0.33
RESULTS_SEARCH_2_PARAMETERS_AUTO_CALIBRATION_MCP_m_m_p_rms_f	1
RESULTS_SEARCH_2_PARAMETERS_AUTO_CALIBRATION_MCP_m_p_t_f	1
RESULTS_SEARCH_2_PARAMETERS_AUTO_CALIBRATION_MCP_m_r_h_n_b	15
RESULTS_SEARCH_2_PARAMETERS_AUTO_CALIBRATION_MCP_m_z_n_s	99
RESULTS_SEARCH_2_PARAMETERS_AUTO_CALIBRATION_MCP_m_z_s_mn_f_r	0.0666667
RESULTS_SEARCH_2_PARAMETERS_AUTO_CALIBRATION_MCP_m_z_s_mx_f_r	0.1
RESULTS_SEARCH_2_PARAMETERS_MAX_PRECURSORS_FRAGLET	5
RESULTS_SEARCH_2_PARAMETERS_MAX_PRECURSORS_TAGLET	1
RESULTS_SEARCH_2_PARAMETERS_PRECURSORS_DR_FRAGLET	10
RESULTS_SEARCH_2_PARAMETERS_PRECURSORS_DR_TAGLET	3
RESULTS_SEARCH_2_PARAMETERS_DEFAULT_CHARGE_STATE_1_charge	2
RESULTS_SEARCH_2_PARAMETERS_DEFAULT_CHARGE_STATE_1_probability	1
RESULTS_SEARCH_2_PARAMETERS_DEFAULT_CHARGE_STATE_2_charge	3
RESULTS_SEARCH_2_PARAMETERS_DEFAULT_CHARGE_STATE_2_probability	1
RESULTS_SEARCH_2_PARAMETERS_DEFAULT_CHARGE_STATE_3_charge	4
RESULTS_SEARCH_2_PARAMETERS_DEFAULT_CHARGE_STATE_3_probability	1
RESULTS_SEARCH_2_PARAMETERS_VERSION	5.0.1.0, 4895
RESULTS_SEARCH_2_PARAMETERS_PARAGON_VERSION	5.0.1.0, 4874
RESULTS_SEARCH_2_PARAMETERS_APPLICATION	ProteinPilot(tm) Software
RESULTS_SEARCH_2_PARAMETERS_PROGROUP_alternativedispositionmaximumfoldprobabilitydrop	100
RESULTS_SEARCH_2_PARAMETERS_PROGROUP_alternativedispositionmaximumfoldscoredrop	2
RESULTS_SEARCH_2_PARAMETERS_PROGROUP_autodiscordantpeptidethreshold	0.3
RESULTS_SEARCH_2_PARAMETERS_PROGROUP_bayesconfidencecalclulation	TRUE
RESULTS_SEARCH_2_PARAMETERS_PROGROUP_calibrateconfidence	TRUE
RESULTS_SEARCH_2_PARAMETERS_PROGROUP_compresspeptides	FALSE
RESULTS_SEARCH_2_PARAMETERS_PROGROUP_confidencepercentthresholdforexcludingothersfromquant	15
RESULTS_SEARCH_2_PARAMETERS_PROGROUP_confidencepercentthresholdforincludingselfinquant	15
RESULTS_SEARCH_2_PARAMETERS_PROGROUP_donotstoremspeaklists	FALSE
RESULTS_SEARCH_2_PARAMETERS_PROGROUP_fasta	C:\AB SCIEX\ProteinPilot Data\SearchDatabases\ProteomaAria_contami2018.fasta
RESULTS_SEARCH_2_PARAMETERS_PROGROUP_featuregroupminpepconf	15:50:24
RESULTS_SEARCH_2_PARAMETERS_PROGROUP_featuregroupminups	0.47
RESULTS_SEARCH_2_PARAMETERS_PROGROUP_focusingintersection	4
RESULTS_SEARCH_2_PARAMETERS_PROGROUP_focusingminimummatchconfidence	0.1
RESULTS_SEARCH_2_PARAMETERS_PROGROUP_focusingminunusedprotscore	0.1
RESULTS_SEARCH_2_PARAMETERS_PROGROUP_focusingsubsetcutoff	6
RESULTS_SEARCH_2_PARAMETERS_PROGROUP_intersection	1.3
RESULTS_SEARCH_2_PARAMETERS_PROGROUP_minimummatchconfidencecutoff	0.001
RESULTS_SEARCH_2_PARAMETERS_PROGROUP_minunusedprotscore	0.0458
RESULTS_SEARCH_2_PARAMETERS_PROGROUP_subsetcutoff	2
RESULTS_SEARCH_2_PARAMETERS_PROGROUP_unusedprotscorethresholdforexcludingothersfromquant	1.3
RESULTS_SEARCH_2_PARAMETERS_PEAKLIST_count	3986
RESULTS_SEARCH_2_PARAMETERS_PEAKLIST_filenumber	1
RESULTS_SEARCH_2_PARAMETERS_PEAKLIST_original_count	3986
RESULTS_SEARCH_2_PARAMETERS_PEAKLIST_originalfilename	C:\Users\5600 Procesado\Desktop\Carpetas de datos en escritorio\Diego11012019\Diego11012019_GBN4.wiff
RESULTS_SEARCH_2_PARAMETERS_PEAKLIST_partnumber	1
RESULTS_SEARCH_2_PARAMETERS_QUANT_TYPE_background_correction	FALSE
RESULTS_SEARCH_2_PARAMETERS_QUANT_TYPE_bias_correction	TRUE
RESULTS_SEARCH_2_PARAMETERS_QUANT_TYPE_keep_extreme_peptides_over_fraction	0
RESULTS_SEARCH_2_PARAMETERS_QUANT_TYPE_low_confidence_check	TRUE
RESULTS_SEARCH_2_PARAMETERS_QUANT_TYPE_low_intensity_check	TRUE
RESULTS_SEARCH_2_PARAMETERS_QUANT_TYPE_median_statistic	TRUE
RESULTS_SEARCH_2_PARAMETERS_QUANT_TYPE_mod_check	TRUE
RESULTS_SEARCH_2_PARAMETERS_QUANT_TYPE_quant_threshold	-1
RESULTS_SEARCH_2_PARAMETERS_QUANT_TYPE_quant_threshold_sn	9
RESULTS_SEARCH_2_PARAMETERS_QUANT_TYPE_separate_searches	FALSE
RESULTS_SEARCH_2_PARAMETERS_QUANT_TYPE_shared_msms_check	TRUE
RESULTS_SEARCH_2_PARAMETERS_PARAGON_METHOD_SETTINGS_UI_SAMPLE_TYPE	Identification
RESULTS_SEARCH_2_PARAMETERS_PARAGON_METHOD_SETTINGS_UI_CYS_ALKYLATION	Iodoacetamide
RESULTS_SEARCH_2_PARAMETERS_PARAGON_METHOD_SETTINGS_UI_DIGESTION	Trypsin
RESULTS_SEARCH_2_PARAMETERS_PARAGON_METHOD_SETTINGS_UI_INSTRUMENT	TripleTOF 5600
RESULTS_SEARCH_2_PARAMETERS_PARAGON_METHOD_SETTINGS_UI_SEARCH_EFFORT	Thorough
RESULTS_SEARCH_2_PARAMETERS_PARAGON_METHOD_SETTINGS_UI_ID_FOCUS	Biological modifications
RESULTS_SEARCH_2_PARAMETERS_PARAGON_METHOD_SETTINGS_UI_USER_NAME	5600Procesado\5600 Procesado
RESULTS_SEARCH_2_PARAMETERS_PARAGON_METHOD_SETTINGS_UI_MACHINE_NAME	5600PROCESADO
RESULTS_SEARCH_2_PARAMETERS_PARAGON_METHOD_SETTINGS_UI_SEARCH_ID	6.36831e+17
RESULTS_SEARCH_2_PARAMETERS_PARAGON_METHOD_SETTINGS_UI_START_TIME	2019-01-14 11:21:35
RESULTS_SEARCH_2_PARAMETERS_PARAGON_METHOD_SETTINGS_UI_MIN_UNUSED_PROTSCORE	0.0458
RESULTS_SEARCH_2_PARAMETERS_PARAGON_METHOD_SETTINGS_UI_PSPEP	TRUE
RESULTS_SEARCH_3_time_cpu	87173
RESULTS_SEARCH_3_time_duration	102804
RESULTS_SEARCH_3_version	5.0.1.4874
RESULTS_SEARCH_3_xml:id	SEARCH:1:636830616951043757_1
RESULTS_SEARCH_3_PARAMETERS_chemical_data_edited	TRUE
RESULTS_SEARCH_3_PARAMETERS_do_multiprecursor_search	TRUE
RESULTS_SEARCH_3_PARAMETERS_do_reverse_search	TRUE
RESULTS_SEARCH_3_PARAMETERS_max_quant_labels	35
RESULTS_SEARCH_3_PARAMETERS_maxresults	15
RESULTS_SEARCH_3_PARAMETERS_separate_searches	FALSE
RESULTS_SEARCH_3_PARAMETERS_MSTOLERANCE_type	dalton
RESULTS_SEARCH_3_PARAMETERS_MSTOLERANCE_value	0.05
RESULTS_SEARCH_3_PARAMETERS_MSMSTOLERANCE_type	dalton
RESULTS_SEARCH_3_PARAMETERS_MSMSTOLERANCE_value	0.1
RESULTS_SEARCH_3_PARAMETERS_MS_STANDARD_DEVIATION_type	dalton
RESULTS_SEARCH_3_PARAMETERS_MS_STANDARD_DEVIATION_value	0.0011
RESULTS_SEARCH_3_PARAMETERS_MSMS_STANDARD_DEVIATION_type	dalton
RESULTS_SEARCH_3_PARAMETERS_MSMS_STANDARD_DEVIATION_value	0.01
RESULTS_SEARCH_3_PARAMETERS_FASTA_filename	C:\AB SCIEX\ProteinPilot Data\SearchDatabases\ProteomaAria_contami2018.fasta
RESULTS_SEARCH_3_PARAMETERS_AUTO_CALIBRATION_ms	TRUE
RESULTS_SEARCH_3_PARAMETERS_AUTO_CALIBRATION_msexport	FALSE
RESULTS_SEARCH_3_PARAMETERS_AUTO_CALIBRATION_msms	TRUE
RESULTS_SEARCH_3_PARAMETERS_AUTO_CALIBRATION_msmstolsdratio	2.75
RESULTS_SEARCH_3_PARAMETERS_AUTO_CALIBRATION_mstolsdratio	7
RESULTS_SEARCH_3_PARAMETERS_AUTO_CALIBRATION_squareroot	TRUE
RESULTS_SEARCH_3_PARAMETERS_AUTO_CALIBRATION_type	dalton
RESULTS_SEARCH_3_PARAMETERS_AUTO_CALIBRATION_MCP_d_s_s_f	0.0666667
RESULTS_SEARCH_3_PARAMETERS_AUTO_CALIBRATION_MCP_d_s_w_f	3
RESULTS_SEARCH_3_PARAMETERS_AUTO_CALIBRATION_MCP_m_f_r_mbc	200
RESULTS_SEARCH_3_PARAMETERS_AUTO_CALIBRATION_MCP_m_m_c	10
RESULTS_SEARCH_3_PARAMETERS_AUTO_CALIBRATION_MCP_m_m_f_s	0.25
RESULTS_SEARCH_3_PARAMETERS_AUTO_CALIBRATION_MCP_m_m_p_f	0.33
RESULTS_SEARCH_3_PARAMETERS_AUTO_CALIBRATION_MCP_m_m_p_rms_f	1
RESULTS_SEARCH_3_PARAMETERS_AUTO_CALIBRATION_MCP_m_p_t_f	1
RESULTS_SEARCH_3_PARAMETERS_AUTO_CALIBRATION_MCP_m_r_h_n_b	15
RESULTS_SEARCH_3_PARAMETERS_AUTO_CALIBRATION_MCP_m_z_n_s	1900-04-08
RESULTS_SEARCH_3_PARAMETERS_AUTO_CALIBRATION_MCP_m_z_s_mn_f_r	0.0666667
RESULTS_SEARCH_3_PARAMETERS_AUTO_CALIBRATION_MCP_m_z_s_mx_f_r	0.1
RESULTS_SEARCH_3_PARAMETERS_MAX_PRECURSORS_FRAGLET	5
RESULTS_SEARCH_3_PARAMETERS_MAX_PRECURSORS_TAGLET	1
RESULTS_SEARCH_3_PARAMETERS_PRECURSORS_DR_FRAGLET	10
RESULTS_SEARCH_3_PARAMETERS_PRECURSORS_DR_TAGLET	3
RESULTS_SEARCH_3_PARAMETERS_DEFAULT_CHARGE_STATE_1_charge	2
RESULTS_SEARCH_3_PARAMETERS_DEFAULT_CHARGE_STATE_1_probability	1
RESULTS_SEARCH_3_PARAMETERS_DEFAULT_CHARGE_STATE_2_charge	3
RESULTS_SEARCH_3_PARAMETERS_DEFAULT_CHARGE_STATE_2_probability	1
RESULTS_SEARCH_3_PARAMETERS_DEFAULT_CHARGE_STATE_3_charge	4
RESULTS_SEARCH_3_PARAMETERS_DEFAULT_CHARGE_STATE_3_probability	1
RESULTS_SEARCH_3_PARAMETERS_VERSION	5.0.1.0, 4895
RESULTS_SEARCH_3_PARAMETERS_PARAGON_VERSION	5.0.1.0, 4874
RESULTS_SEARCH_3_PARAMETERS_APPLICATION	ProteinPilot(tm) Software
RESULTS_SEARCH_3_PARAMETERS_PROGROUP_alternativedispositionmaximumfoldprobabilitydrop	100
RESULTS_SEARCH_3_PARAMETERS_PROGROUP_alternativedispositionmaximumfoldscoredrop	2
RESULTS_SEARCH_3_PARAMETERS_PROGROUP_autodiscordantpeptidethreshold	07:12:00
RESULTS_SEARCH_3_PARAMETERS_PROGROUP_bayesconfidencecalclulation	TRUE
RESULTS_SEARCH_3_PARAMETERS_PROGROUP_calibrateconfidence	TRUE
RESULTS_SEARCH_3_PARAMETERS_PROGROUP_compresspeptides	FALSE
RESULTS_SEARCH_3_PARAMETERS_PROGROUP_confidencepercentthresholdforexcludingothersfromquant	15
RESULTS_SEARCH_3_PARAMETERS_PROGROUP_confidencepercentthresholdforincludingselfinquant	15
RESULTS_SEARCH_3_PARAMETERS_PROGROUP_donotstoremspeaklists	FALSE
RESULTS_SEARCH_3_PARAMETERS_PROGROUP_fasta	C:\AB SCIEX\ProteinPilot Data\SearchDatabases\ProteomaAria_contami2018.fasta
RESULTS_SEARCH_3_PARAMETERS_PROGROUP_featuregroupminpepconf	0.66
RESULTS_SEARCH_3_PARAMETERS_PROGROUP_featuregroupminups	0.47
RESULTS_SEARCH_3_PARAMETERS_PROGROUP_focusingintersection	4
RESULTS_SEARCH_3_PARAMETERS_PROGROUP_focusingminimummatchconfidence	0.1
RESULTS_SEARCH_3_PARAMETERS_PROGROUP_focusingminunusedprotscore	0.1
RESULTS_SEARCH_3_PARAMETERS_PROGROUP_focusingsubsetcutoff	6
RESULTS_SEARCH_3_PARAMETERS_PROGROUP_intersection	1.3
RESULTS_SEARCH_3_PARAMETERS_PROGROUP_minimummatchconfidencecutoff	0.001
RESULTS_SEARCH_3_PARAMETERS_PROGROUP_minunusedprotscore	0.0458
RESULTS_SEARCH_3_PARAMETERS_PROGROUP_subsetcutoff	2
RESULTS_SEARCH_3_PARAMETERS_PROGROUP_unusedprotscorethresholdforexcludingothersfromquant	1.3
RESULTS_SEARCH_3_PARAMETERS_PEAKLIST_count	3988
RESULTS_SEARCH_3_PARAMETERS_PEAKLIST_filenumber	1
RESULTS_SEARCH_3_PARAMETERS_PEAKLIST_original_count	3988
RESULTS_SEARCH_3_PARAMETERS_PEAKLIST_originalfilename	C:\Users\5600 Procesado\Desktop\Carpetas de datos en escritorio\Diego11012019\Diego11012019_GBN4.wiff
RESULTS_SEARCH_3_PARAMETERS_PEAKLIST_partnumber	2
RESULTS_SEARCH_3_PARAMETERS_QUANT_TYPE_background_correction	FALSE
RESULTS_SEARCH_3_PARAMETERS_QUANT_TYPE_bias_correction	TRUE
RESULTS_SEARCH_3_PARAMETERS_QUANT_TYPE_keep_extreme_peptides_over_fraction	0
RESULTS_SEARCH_3_PARAMETERS_QUANT_TYPE_low_confidence_check	TRUE
RESULTS_SEARCH_3_PARAMETERS_QUANT_TYPE_low_intensity_check	TRUE
RESULTS_SEARCH_3_PARAMETERS_QUANT_TYPE_median_statistic	TRUE
RESULTS_SEARCH_3_PARAMETERS_QUANT_TYPE_mod_check	TRUE
RESULTS_SEARCH_3_PARAMETERS_QUANT_TYPE_quant_threshold	-1
RESULTS_SEARCH_3_PARAMETERS_QUANT_TYPE_quant_threshold_sn	9
RESULTS_SEARCH_3_PARAMETERS_QUANT_TYPE_separate_searches	FALSE
RESULTS_SEARCH_3_PARAMETERS_QUANT_TYPE_shared_msms_check	TRUE
RESULTS_SEARCH_3_PARAMETERS_PARAGON_METHOD_SETTINGS_UI_SAMPLE_TYPE	Identification
RESULTS_SEARCH_3_PARAMETERS_PARAGON_METHOD_SETTINGS_UI_CYS_ALKYLATION	Iodoacetamide
RESULTS_SEARCH_3_PARAMETERS_PARAGON_METHOD_SETTINGS_UI_DIGESTION	Trypsin
RESULTS_SEARCH_3_PARAMETERS_PARAGON_METHOD_SETTINGS_UI_INSTRUMENT	TripleTOF 5600
RESULTS_SEARCH_3_PARAMETERS_PARAGON_METHOD_SETTINGS_UI_SEARCH_EFFORT	Thorough
RESULTS_SEARCH_3_PARAMETERS_PARAGON_METHOD_SETTINGS_UI_ID_FOCUS	Biological modifications
RESULTS_SEARCH_3_PARAMETERS_PARAGON_METHOD_SETTINGS_UI_USER_NAME	5600Procesado\5600 Procesado
RESULTS_SEARCH_3_PARAMETERS_PARAGON_METHOD_SETTINGS_UI_MACHINE_NAME	5600PROCESADO
RESULTS_SEARCH_3_PARAMETERS_PARAGON_METHOD_SETTINGS_UI_SEARCH_ID	6.36831e+17
RESULTS_SEARCH_3_PARAMETERS_PARAGON_METHOD_SETTINGS_UI_START_TIME	2019-01-14 11:21:35
RESULTS_SEARCH_3_PARAMETERS_PARAGON_METHOD_SETTINGS_UI_MIN_UNUSED_PROTSCORE	0.0458
RESULTS_SEARCH_3_PARAMETERS_PARAGON_METHOD_SETTINGS_UI_PSPEP	TRUE
RESULTS_SEARCH_4_time_cpu	407412
RESULTS_SEARCH_4_time_duration	412043
RESULTS_SEARCH_4_version	5.0.1.4874
RESULTS_SEARCH_4_xml:id	SEARCH:2:636830616951043757_1
RESULTS_SEARCH_4_PARAMETERS_chemical_data_edited	TRUE
RESULTS_SEARCH_4_PARAMETERS_do_multiprecursor_search	TRUE
RESULTS_SEARCH_4_PARAMETERS_do_reverse_search	TRUE
RESULTS_SEARCH_4_PARAMETERS_max_quant_labels	35
RESULTS_SEARCH_4_PARAMETERS_maxresults	15
RESULTS_SEARCH_4_PARAMETERS_separate_searches	FALSE
RESULTS_SEARCH_4_PARAMETERS_MSTOLERANCE_type	dalton
RESULTS_SEARCH_4_PARAMETERS_MSTOLERANCE_value	0.05
RESULTS_SEARCH_4_PARAMETERS_MSMSTOLERANCE_type	dalton
RESULTS_SEARCH_4_PARAMETERS_MSMSTOLERANCE_value	0.1
RESULTS_SEARCH_4_PARAMETERS_MS_STANDARD_DEVIATION_type	dalton
RESULTS_SEARCH_4_PARAMETERS_MS_STANDARD_DEVIATION_value	0.0011
RESULTS_SEARCH_4_PARAMETERS_MSMS_STANDARD_DEVIATION_type	dalton
RESULTS_SEARCH_4_PARAMETERS_MSMS_STANDARD_DEVIATION_value	0.01
RESULTS_SEARCH_4_PARAMETERS_FASTA_filename	C:\AB SCIEX\ProteinPilot Data\SearchDatabases\ProteomaAria_contami2018.fasta
RESULTS_SEARCH_4_PARAMETERS_AUTO_CALIBRATION_ms	TRUE
RESULTS_SEARCH_4_PARAMETERS_AUTO_CALIBRATION_msexport	FALSE
RESULTS_SEARCH_4_PARAMETERS_AUTO_CALIBRATION_msms	TRUE
RESULTS_SEARCH_4_PARAMETERS_AUTO_CALIBRATION_msmstolsdratio	2.75
RESULTS_SEARCH_4_PARAMETERS_AUTO_CALIBRATION_mstolsdratio	7
RESULTS_SEARCH_4_PARAMETERS_AUTO_CALIBRATION_squareroot	TRUE
RESULTS_SEARCH_4_PARAMETERS_AUTO_CALIBRATION_type	dalton
RESULTS_SEARCH_4_PARAMETERS_AUTO_CALIBRATION_MCP_d_s_s_f	0.0666667
RESULTS_SEARCH_4_PARAMETERS_AUTO_CALIBRATION_MCP_d_s_w_f	3
RESULTS_SEARCH_4_PARAMETERS_AUTO_CALIBRATION_MCP_m_f_r_mbc	200
RESULTS_SEARCH_4_PARAMETERS_AUTO_CALIBRATION_MCP_m_m_c	10
RESULTS_SEARCH_4_PARAMETERS_AUTO_CALIBRATION_MCP_m_m_f_s	0.25
RESULTS_SEARCH_4_PARAMETERS_AUTO_CALIBRATION_MCP_m_m_p_f	0.33
RESULTS_SEARCH_4_PARAMETERS_AUTO_CALIBRATION_MCP_m_m_p_rms_f	1
RESULTS_SEARCH_4_PARAMETERS_AUTO_CALIBRATION_MCP_m_p_t_f	1
RESULTS_SEARCH_4_PARAMETERS_AUTO_CALIBRATION_MCP_m_r_h_n_b	15
RESULTS_SEARCH_4_PARAMETERS_AUTO_CALIBRATION_MCP_m_z_n_s	99
RESULTS_SEARCH_4_PARAMETERS_AUTO_CALIBRATION_MCP_m_z_s_mn_f_r	0.0666667
RESULTS_SEARCH_4_PARAMETERS_AUTO_CALIBRATION_MCP_m_z_s_mx_f_r	0.1
RESULTS_SEARCH_4_PARAMETERS_MAX_PRECURSORS_FRAGLET	5
RESULTS_SEARCH_4_PARAMETERS_MAX_PRECURSORS_TAGLET	1
RESULTS_SEARCH_4_PARAMETERS_PRECURSORS_DR_FRAGLET	10
RESULTS_SEARCH_4_PARAMETERS_PRECURSORS_DR_TAGLET	3
RESULTS_SEARCH_4_PARAMETERS_DEFAULT_CHARGE_STATE_1_charge	2
RESULTS_SEARCH_4_PARAMETERS_DEFAULT_CHARGE_STATE_1_probability	1
RESULTS_SEARCH_4_PARAMETERS_DEFAULT_CHARGE_STATE_2_charge	3
RESULTS_SEARCH_4_PARAMETERS_DEFAULT_CHARGE_STATE_2_probability	1
RESULTS_SEARCH_4_PARAMETERS_DEFAULT_CHARGE_STATE_3_charge	4
RESULTS_SEARCH_4_PARAMETERS_DEFAULT_CHARGE_STATE_3_probability	1
RESULTS_SEARCH_4_PARAMETERS_VERSION	5.0.1.0, 4895
RESULTS_SEARCH_4_PARAMETERS_PARAGON_VERSION	5.0.1.0, 4874
RESULTS_SEARCH_4_PARAMETERS_APPLICATION	ProteinPilot(tm) Software
RESULTS_SEARCH_4_PARAMETERS_PROGROUP_alternativedispositionmaximumfoldprobabilitydrop	100
RESULTS_SEARCH_4_PARAMETERS_PROGROUP_alternativedispositionmaximumfoldscoredrop	2
RESULTS_SEARCH_4_PARAMETERS_PROGROUP_autodiscordantpeptidethreshold	0.3
RESULTS_SEARCH_4_PARAMETERS_PROGROUP_bayesconfidencecalclulation	TRUE
RESULTS_SEARCH_4_PARAMETERS_PROGROUP_calibrateconfidence	TRUE
RESULTS_SEARCH_4_PARAMETERS_PROGROUP_compresspeptides	FALSE
RESULTS_SEARCH_4_PARAMETERS_PROGROUP_confidencepercentthresholdforexcludingothersfromquant	1900-01-15
RESULTS_SEARCH_4_PARAMETERS_PROGROUP_confidencepercentthresholdforincludingselfinquant	15
RESULTS_SEARCH_4_PARAMETERS_PROGROUP_donotstoremspeaklists	FALSE
RESULTS_SEARCH_4_PARAMETERS_PROGROUP_fasta	C:\AB SCIEX\ProteinPilot Data\SearchDatabases\ProteomaAria_contami2018.fasta
RESULTS_SEARCH_4_PARAMETERS_PROGROUP_featuregroupminpepconf	0.66
RESULTS_SEARCH_4_PARAMETERS_PROGROUP_featuregroupminups	0.47
RESULTS_SEARCH_4_PARAMETERS_PROGROUP_focusingintersection	4
RESULTS_SEARCH_4_PARAMETERS_PROGROUP_focusingminimummatchconfidence	0.1
RESULTS_SEARCH_4_PARAMETERS_PROGROUP_focusingminunusedprotscore	0.1
RESULTS_SEARCH_4_PARAMETERS_PROGROUP_focusingsubsetcutoff	6
RESULTS_SEARCH_4_PARAMETERS_PROGROUP_intersection	1.3
RESULTS_SEARCH_4_PARAMETERS_PROGROUP_minimummatchconfidencecutoff	0.001
RESULTS_SEARCH_4_PARAMETERS_PROGROUP_minunusedprotscore	0.0458
RESULTS_SEARCH_4_PARAMETERS_PROGROUP_subsetcutoff	2
RESULTS_SEARCH_4_PARAMETERS_PROGROUP_unusedprotscorethresholdforexcludingothersfromquant	1.3
RESULTS_SEARCH_4_PARAMETERS_PEAKLIST_count	3988
RESULTS_SEARCH_4_PARAMETERS_PEAKLIST_filenumber	1
RESULTS_SEARCH_4_PARAMETERS_PEAKLIST_original_count	3988
RESULTS_SEARCH_4_PARAMETERS_PEAKLIST_originalfilename	C:\Users\5600 Procesado\Desktop\Carpetas de datos en escritorio\Diego11012019\Diego11012019_GBN4.wiff
RESULTS_SEARCH_4_PARAMETERS_PEAKLIST_partnumber	2
RESULTS_SEARCH_4_PARAMETERS_QUANT_TYPE_background_correction	FALSE
RESULTS_SEARCH_4_PARAMETERS_QUANT_TYPE_bias_correction	TRUE
RESULTS_SEARCH_4_PARAMETERS_QUANT_TYPE_keep_extreme_peptides_over_fraction	0
RESULTS_SEARCH_4_PARAMETERS_QUANT_TYPE_low_confidence_check	TRUE
RESULTS_SEARCH_4_PARAMETERS_QUANT_TYPE_low_intensity_check	TRUE
RESULTS_SEARCH_4_PARAMETERS_QUANT_TYPE_median_statistic	TRUE
RESULTS_SEARCH_4_PARAMETERS_QUANT_TYPE_mod_check	TRUE
RESULTS_SEARCH_4_PARAMETERS_QUANT_TYPE_quant_threshold	-1
RESULTS_SEARCH_4_PARAMETERS_QUANT_TYPE_quant_threshold_sn	9
RESULTS_SEARCH_4_PARAMETERS_QUANT_TYPE_separate_searches	FALSE
RESULTS_SEARCH_4_PARAMETERS_QUANT_TYPE_shared_msms_check	TRUE
RESULTS_SEARCH_4_PARAMETERS_PARAGON_METHOD_SETTINGS_UI_SAMPLE_TYPE	Identification
RESULTS_SEARCH_4_PARAMETERS_PARAGON_METHOD_SETTINGS_UI_CYS_ALKYLATION	Iodoacetamide
RESULTS_SEARCH_4_PARAMETERS_PARAGON_METHOD_SETTINGS_UI_DIGESTION	Trypsin
RESULTS_SEARCH_4_PARAMETERS_PARAGON_METHOD_SETTINGS_UI_INSTRUMENT	TripleTOF 5600
RESULTS_SEARCH_4_PARAMETERS_PARAGON_METHOD_SETTINGS_UI_SEARCH_EFFORT	Thorough
RESULTS_SEARCH_4_PARAMETERS_PARAGON_METHOD_SETTINGS_UI_ID_FOCUS	Biological modifications
RESULTS_SEARCH_4_PARAMETERS_PARAGON_METHOD_SETTINGS_UI_USER_NAME	5600Procesado\5600 Procesado
RESULTS_SEARCH_4_PARAMETERS_PARAGON_METHOD_SETTINGS_UI_MACHINE_NAME	5600PROCESADO
RESULTS_SEARCH_4_PARAMETERS_PARAGON_METHOD_SETTINGS_UI_SEARCH_ID	6.36831e+17
RESULTS_SEARCH_4_PARAMETERS_PARAGON_METHOD_SETTINGS_UI_START_TIME	2019-01-14 11:21:35
RESULTS_SEARCH_4_PARAMETERS_PARAGON_METHOD_SETTINGS_UI_MIN_UNUSED_PROTSCORE	0.0458
RESULTS_SEARCH_4_PARAMETERS_PARAGON_METHOD_SETTINGS_UI_PSPEP	TRUE
RESULTS_SEARCH_5_time_cpu	79654
RESULTS_SEARCH_5_time_duration	89731
RESULTS_SEARCH_5_version	5.0.1.4874
RESULTS_SEARCH_5_xml:id	SEARCH:1:636830616951043757_2
RESULTS_SEARCH_5_PARAMETERS_chemical_data_edited	TRUE
RESULTS_SEARCH_5_PARAMETERS_do_multiprecursor_search	TRUE
RESULTS_SEARCH_5_PARAMETERS_do_reverse_search	TRUE
RESULTS_SEARCH_5_PARAMETERS_max_quant_labels	35
RESULTS_SEARCH_5_PARAMETERS_maxresults	15
RESULTS_SEARCH_5_PARAMETERS_separate_searches	FALSE
RESULTS_SEARCH_5_PARAMETERS_MSTOLERANCE_type	dalton
RESULTS_SEARCH_5_PARAMETERS_MSTOLERANCE_value	0.05
RESULTS_SEARCH_5_PARAMETERS_MSMSTOLERANCE_type	dalton
RESULTS_SEARCH_5_PARAMETERS_MSMSTOLERANCE_value	0.1
RESULTS_SEARCH_5_PARAMETERS_MS_STANDARD_DEVIATION_type	dalton
RESULTS_SEARCH_5_PARAMETERS_MS_STANDARD_DEVIATION_value	0.0011
RESULTS_SEARCH_5_PARAMETERS_MSMS_STANDARD_DEVIATION_type	dalton
RESULTS_SEARCH_5_PARAMETERS_MSMS_STANDARD_DEVIATION_value	0.01
RESULTS_SEARCH_5_PARAMETERS_FASTA_filename	C:\AB SCIEX\ProteinPilot Data\SearchDatabases\ProteomaAria_contami2018.fasta
RESULTS_SEARCH_5_PARAMETERS_AUTO_CALIBRATION_ms	TRUE
RESULTS_SEARCH_5_PARAMETERS_AUTO_CALIBRATION_msexport	FALSE
RESULTS_SEARCH_5_PARAMETERS_AUTO_CALIBRATION_msms	TRUE
RESULTS_SEARCH_5_PARAMETERS_AUTO_CALIBRATION_msmstolsdratio	2.75
RESULTS_SEARCH_5_PARAMETERS_AUTO_CALIBRATION_mstolsdratio	7
RESULTS_SEARCH_5_PARAMETERS_AUTO_CALIBRATION_squareroot	TRUE
RESULTS_SEARCH_5_PARAMETERS_AUTO_CALIBRATION_type	dalton
RESULTS_SEARCH_5_PARAMETERS_AUTO_CALIBRATION_MCP_d_s_s_f	0.0666667
RESULTS_SEARCH_5_PARAMETERS_AUTO_CALIBRATION_MCP_d_s_w_f	3
RESULTS_SEARCH_5_PARAMETERS_AUTO_CALIBRATION_MCP_m_f_r_mbc	200
RESULTS_SEARCH_5_PARAMETERS_AUTO_CALIBRATION_MCP_m_m_c	10
RESULTS_SEARCH_5_PARAMETERS_AUTO_CALIBRATION_MCP_m_m_f_s	0.25
RESULTS_SEARCH_5_PARAMETERS_AUTO_CALIBRATION_MCP_m_m_p_f	0.33
RESULTS_SEARCH_5_PARAMETERS_AUTO_CALIBRATION_MCP_m_m_p_rms_f	1
RESULTS_SEARCH_5_PARAMETERS_AUTO_CALIBRATION_MCP_m_p_t_f	1
RESULTS_SEARCH_5_PARAMETERS_AUTO_CALIBRATION_MCP_m_r_h_n_b	15
RESULTS_SEARCH_5_PARAMETERS_AUTO_CALIBRATION_MCP_m_z_n_s	99
RESULTS_SEARCH_5_PARAMETERS_AUTO_CALIBRATION_MCP_m_z_s_mn_f_r	0.0666667
RESULTS_SEARCH_5_PARAMETERS_AUTO_CALIBRATION_MCP_m_z_s_mx_f_r	0.1
RESULTS_SEARCH_5_PARAMETERS_MS_AUTO_CALIBRATION_OUT_avres	2.65147e-08
RESULTS_SEARCH_5_PARAMETERS_MS_AUTO_CALIBRATION_OUT_c0	-6.79364e-05
RESULTS_SEARCH_5_PARAMETERS_MS_AUTO_CALIBRATION_OUT_c1minus1	2.05219e-06
RESULTS_SEARCH_5_PARAMETERS_MS_AUTO_CALIBRATION_OUT_c2	0
RESULTS_SEARCH_5_PARAMETERS_MS_AUTO_CALIBRATION_OUT_file	1
RESULTS_SEARCH_5_PARAMETERS_MS_AUTO_CALIBRATION_OUT_partnumber	3
RESULTS_SEARCH_5_PARAMETERS_MS_AUTO_CALIBRATION_OUT_polyorder	1
RESULTS_SEARCH_5_PARAMETERS_MS_AUTO_CALIBRATION_OUT_sample	1
RESULTS_SEARCH_5_PARAMETERS_MS_AUTO_CALIBRATION_OUT_squareroot	TRUE
RESULTS_SEARCH_5_PARAMETERS_MSMS_AUTO_CALIBRATION_OUT_avres	-2.53036e-08
RESULTS_SEARCH_5_PARAMETERS_MSMS_AUTO_CALIBRATION_OUT_c0	0.000175846
RESULTS_SEARCH_5_PARAMETERS_MSMS_AUTO_CALIBRATION_OUT_c1minus1	-7.12071e-06
RESULTS_SEARCH_5_PARAMETERS_MSMS_AUTO_CALIBRATION_OUT_c2	0
RESULTS_SEARCH_5_PARAMETERS_MSMS_AUTO_CALIBRATION_OUT_file	1
RESULTS_SEARCH_5_PARAMETERS_MSMS_AUTO_CALIBRATION_OUT_partnumber	3
RESULTS_SEARCH_5_PARAMETERS_MSMS_AUTO_CALIBRATION_OUT_polyorder	1
RESULTS_SEARCH_5_PARAMETERS_MSMS_AUTO_CALIBRATION_OUT_sample	1
RESULTS_SEARCH_5_PARAMETERS_MSMS_AUTO_CALIBRATION_OUT_squareroot	TRUE
RESULTS_SEARCH_5_PARAMETERS_MAX_PRECURSORS_FRAGLET	5
RESULTS_SEARCH_5_PARAMETERS_MAX_PRECURSORS_TAGLET	1
RESULTS_SEARCH_5_PARAMETERS_PRECURSORS_DR_FRAGLET	10
RESULTS_SEARCH_5_PARAMETERS_PRECURSORS_DR_TAGLET	3
RESULTS_SEARCH_5_PARAMETERS_DEFAULT_CHARGE_STATE_1_charge	2
RESULTS_SEARCH_5_PARAMETERS_DEFAULT_CHARGE_STATE_1_probability	1900-01-01
RESULTS_SEARCH_5_PARAMETERS_DEFAULT_CHARGE_STATE_2_charge	3
RESULTS_SEARCH_5_PARAMETERS_DEFAULT_CHARGE_STATE_2_probability	1
RESULTS_SEARCH_5_PARAMETERS_DEFAULT_CHARGE_STATE_3_charge	4
RESULTS_SEARCH_5_PARAMETERS_DEFAULT_CHARGE_STATE_3_probability	1900-01-01
RESULTS_SEARCH_5_PARAMETERS_VERSION	5.0.1.0, 4895
RESULTS_SEARCH_5_PARAMETERS_PARAGON_VERSION	5.0.1.0, 4874
RESULTS_SEARCH_5_PARAMETERS_APPLICATION	ProteinPilot(tm) Software
RESULTS_SEARCH_5_PARAMETERS_PROGROUP_alternativedispositionmaximumfoldprobabilitydrop	100
RESULTS_SEARCH_5_PARAMETERS_PROGROUP_alternativedispositionmaximumfoldscoredrop	2
RESULTS_SEARCH_5_PARAMETERS_PROGROUP_autodiscordantpeptidethreshold	0.3
RESULTS_SEARCH_5_PARAMETERS_PROGROUP_bayesconfidencecalclulation	TRUE
RESULTS_SEARCH_5_PARAMETERS_PROGROUP_calibrateconfidence	TRUE
RESULTS_SEARCH_5_PARAMETERS_PROGROUP_compresspeptides	FALSE
RESULTS_SEARCH_5_PARAMETERS_PROGROUP_confidencepercentthresholdforexcludingothersfromquant	15
RESULTS_SEARCH_5_PARAMETERS_PROGROUP_confidencepercentthresholdforincludingselfinquant	15
RESULTS_SEARCH_5_PARAMETERS_PROGROUP_donotstoremspeaklists	FALSE
RESULTS_SEARCH_5_PARAMETERS_PROGROUP_fasta	C:\AB SCIEX\ProteinPilot Data\SearchDatabases\ProteomaAria_contami2018.fasta
RESULTS_SEARCH_5_PARAMETERS_PROGROUP_featuregroupminpepconf	0.66
RESULTS_SEARCH_5_PARAMETERS_PROGROUP_featuregroupminups	0.47
RESULTS_SEARCH_5_PARAMETERS_PROGROUP_focusingintersection	4
RESULTS_SEARCH_5_PARAMETERS_PROGROUP_focusingminimummatchconfidence	0.1
RESULTS_SEARCH_5_PARAMETERS_PROGROUP_focusingminunusedprotscore	0.1
RESULTS_SEARCH_5_PARAMETERS_PROGROUP_focusingsubsetcutoff	6
RESULTS_SEARCH_5_PARAMETERS_PROGROUP_intersection	1.3
RESULTS_SEARCH_5_PARAMETERS_PROGROUP_minimummatchconfidencecutoff	0.001
RESULTS_SEARCH_5_PARAMETERS_PROGROUP_minunusedprotscore	0.0458
RESULTS_SEARCH_5_PARAMETERS_PROGROUP_subsetcutoff	2
RESULTS_SEARCH_5_PARAMETERS_PROGROUP_unusedprotscorethresholdforexcludingothersfromquant	1900-01-01 07:12:00
RESULTS_SEARCH_5_PARAMETERS_PEAKLIST_count	3975
RESULTS_SEARCH_5_PARAMETERS_PEAKLIST_filenumber	1
RESULTS_SEARCH_5_PARAMETERS_PEAKLIST_original_count	3975
RESULTS_SEARCH_5_PARAMETERS_PEAKLIST_originalfilename	C:\Users\5600 Procesado\Desktop\Carpetas de datos en escritorio\Diego11012019\Diego11012019_GBN4.wiff
RESULTS_SEARCH_5_PARAMETERS_PEAKLIST_partnumber	3
RESULTS_SEARCH_5_PARAMETERS_QUANT_TYPE_background_correction	FALSE
RESULTS_SEARCH_5_PARAMETERS_QUANT_TYPE_bias_correction	TRUE
RESULTS_SEARCH_5_PARAMETERS_QUANT_TYPE_keep_extreme_peptides_over_fraction	0
RESULTS_SEARCH_5_PARAMETERS_QUANT_TYPE_low_confidence_check	TRUE
RESULTS_SEARCH_5_PARAMETERS_QUANT_TYPE_low_intensity_check	TRUE
RESULTS_SEARCH_5_PARAMETERS_QUANT_TYPE_median_statistic	TRUE
RESULTS_SEARCH_5_PARAMETERS_QUANT_TYPE_mod_check	TRUE
RESULTS_SEARCH_5_PARAMETERS_QUANT_TYPE_quant_threshold	-1
RESULTS_SEARCH_5_PARAMETERS_QUANT_TYPE_quant_threshold_sn	9
RESULTS_SEARCH_5_PARAMETERS_QUANT_TYPE_separate_searches	FALSE
RESULTS_SEARCH_5_PARAMETERS_QUANT_TYPE_shared_msms_check	TRUE
RESULTS_SEARCH_5_PARAMETERS_PARAGON_METHOD_SETTINGS_UI_SAMPLE_TYPE	Identification
RESULTS_SEARCH_5_PARAMETERS_PARAGON_METHOD_SETTINGS_UI_CYS_ALKYLATION	Iodoacetamide
RESULTS_SEARCH_5_PARAMETERS_PARAGON_METHOD_SETTINGS_UI_DIGESTION	Trypsin
RESULTS_SEARCH_5_PARAMETERS_PARAGON_METHOD_SETTINGS_UI_INSTRUMENT	TripleTOF 5600
RESULTS_SEARCH_5_PARAMETERS_PARAGON_METHOD_SETTINGS_UI_SEARCH_EFFORT	Thorough
RESULTS_SEARCH_5_PARAMETERS_PARAGON_METHOD_SETTINGS_UI_ID_FOCUS	Biological modifications
RESULTS_SEARCH_5_PARAMETERS_PARAGON_METHOD_SETTINGS_UI_USER_NAME	5600Procesado\5600 Procesado
RESULTS_SEARCH_5_PARAMETERS_PARAGON_METHOD_SETTINGS_UI_MACHINE_NAME	5600PROCESADO
RESULTS_SEARCH_5_PARAMETERS_PARAGON_METHOD_SETTINGS_UI_SEARCH_ID	6.36831e+17
RESULTS_SEARCH_5_PARAMETERS_PARAGON_METHOD_SETTINGS_UI_START_TIME	2019-01-14 11:21:35
RESULTS_SEARCH_5_PARAMETERS_PARAGON_METHOD_SETTINGS_UI_MIN_UNUSED_PROTSCORE	0.0458
RESULTS_SEARCH_5_PARAMETERS_PARAGON_METHOD_SETTINGS_UI_PSPEP	TRUE
RESULTS_SEARCH_6_time_cpu	193472
RESULTS_SEARCH_6_time_duration	194017
RESULTS_SEARCH_6_version	5.0.1.4874
RESULTS_SEARCH_6_xml:id	SEARCH:2:636830616951043757_2
RESULTS_SEARCH_6_PARAMETERS_chemical_data_edited	TRUE
RESULTS_SEARCH_6_PARAMETERS_do_multiprecursor_search	TRUE
RESULTS_SEARCH_6_PARAMETERS_do_reverse_search	TRUE
RESULTS_SEARCH_6_PARAMETERS_max_quant_labels	35
RESULTS_SEARCH_6_PARAMETERS_maxresults	15
RESULTS_SEARCH_6_PARAMETERS_separate_searches	FALSE
RESULTS_SEARCH_6_PARAMETERS_MSTOLERANCE_type	dalton
RESULTS_SEARCH_6_PARAMETERS_MSTOLERANCE_value	0.05
RESULTS_SEARCH_6_PARAMETERS_MSMSTOLERANCE_type	dalton
RESULTS_SEARCH_6_PARAMETERS_MSMSTOLERANCE_value	0.1
RESULTS_SEARCH_6_PARAMETERS_MS_STANDARD_DEVIATION_type	dalton
RESULTS_SEARCH_6_PARAMETERS_MS_STANDARD_DEVIATION_value	0.0011
RESULTS_SEARCH_6_PARAMETERS_MSMS_STANDARD_DEVIATION_type	dalton
RESULTS_SEARCH_6_PARAMETERS_MSMS_STANDARD_DEVIATION_value	0.01
RESULTS_SEARCH_6_PARAMETERS_FASTA_filename	C:\AB SCIEX\ProteinPilot Data\SearchDatabases\ProteomaAria_contami2018.fasta
RESULTS_SEARCH_6_PARAMETERS_AUTO_CALIBRATION_ms	TRUE
RESULTS_SEARCH_6_PARAMETERS_AUTO_CALIBRATION_msexport	FALSE
RESULTS_SEARCH_6_PARAMETERS_AUTO_CALIBRATION_msms	TRUE
RESULTS_SEARCH_6_PARAMETERS_AUTO_CALIBRATION_msmstolsdratio	2.75
RESULTS_SEARCH_6_PARAMETERS_AUTO_CALIBRATION_mstolsdratio	7
RESULTS_SEARCH_6_PARAMETERS_AUTO_CALIBRATION_squareroot	TRUE
RESULTS_SEARCH_6_PARAMETERS_AUTO_CALIBRATION_type	dalton
RESULTS_SEARCH_6_PARAMETERS_AUTO_CALIBRATION_MCP_d_s_s_f	0.0666667
RESULTS_SEARCH_6_PARAMETERS_AUTO_CALIBRATION_MCP_d_s_w_f	3
RESULTS_SEARCH_6_PARAMETERS_AUTO_CALIBRATION_MCP_m_f_r_mbc	200
RESULTS_SEARCH_6_PARAMETERS_AUTO_CALIBRATION_MCP_m_m_c	10
RESULTS_SEARCH_6_PARAMETERS_AUTO_CALIBRATION_MCP_m_m_f_s	0.25
RESULTS_SEARCH_6_PARAMETERS_AUTO_CALIBRATION_MCP_m_m_p_f	0.33
RESULTS_SEARCH_6_PARAMETERS_AUTO_CALIBRATION_MCP_m_m_p_rms_f	1
RESULTS_SEARCH_6_PARAMETERS_AUTO_CALIBRATION_MCP_m_p_t_f	1
RESULTS_SEARCH_6_PARAMETERS_AUTO_CALIBRATION_MCP_m_r_h_n_b	15
RESULTS_SEARCH_6_PARAMETERS_AUTO_CALIBRATION_MCP_m_z_n_s	99
RESULTS_SEARCH_6_PARAMETERS_AUTO_CALIBRATION_MCP_m_z_s_mn_f_r	0.0666667
RESULTS_SEARCH_6_PARAMETERS_AUTO_CALIBRATION_MCP_m_z_s_mx_f_r	0.1
RESULTS_SEARCH_6_PARAMETERS_MS_AUTO_CALIBRATION_OUT_avres	2.65147e-08
RESULTS_SEARCH_6_PARAMETERS_MS_AUTO_CALIBRATION_OUT_c0	-6.79364e-05
RESULTS_SEARCH_6_PARAMETERS_MS_AUTO_CALIBRATION_OUT_c1minus1	2.05219e-06
RESULTS_SEARCH_6_PARAMETERS_MS_AUTO_CALIBRATION_OUT_c2	0
RESULTS_SEARCH_6_PARAMETERS_MS_AUTO_CALIBRATION_OUT_file	1
RESULTS_SEARCH_6_PARAMETERS_MS_AUTO_CALIBRATION_OUT_partnumber	3
RESULTS_SEARCH_6_PARAMETERS_MS_AUTO_CALIBRATION_OUT_polyorder	1
RESULTS_SEARCH_6_PARAMETERS_MS_AUTO_CALIBRATION_OUT_sample	1
RESULTS_SEARCH_6_PARAMETERS_MS_AUTO_CALIBRATION_OUT_squareroot	TRUE
RESULTS_SEARCH_6_PARAMETERS_MSMS_AUTO_CALIBRATION_OUT_avres	-2.53036e-08
RESULTS_SEARCH_6_PARAMETERS_MSMS_AUTO_CALIBRATION_OUT_c0	0.000175846
RESULTS_SEARCH_6_PARAMETERS_MSMS_AUTO_CALIBRATION_OUT_c1minus1	-7.12071e-06
RESULTS_SEARCH_6_PARAMETERS_MSMS_AUTO_CALIBRATION_OUT_c2	0
RESULTS_SEARCH_6_PARAMETERS_MSMS_AUTO_CALIBRATION_OUT_file	1
RESULTS_SEARCH_6_PARAMETERS_MSMS_AUTO_CALIBRATION_OUT_partnumber	3
RESULTS_SEARCH_6_PARAMETERS_MSMS_AUTO_CALIBRATION_OUT_polyorder	1
RESULTS_SEARCH_6_PARAMETERS_MSMS_AUTO_CALIBRATION_OUT_sample	1
RESULTS_SEARCH_6_PARAMETERS_MSMS_AUTO_CALIBRATION_OUT_squareroot	TRUE
RESULTS_SEARCH_6_PARAMETERS_MAX_PRECURSORS_FRAGLET	5
RESULTS_SEARCH_6_PARAMETERS_MAX_PRECURSORS_TAGLET	1
RESULTS_SEARCH_6_PARAMETERS_PRECURSORS_DR_FRAGLET	10
RESULTS_SEARCH_6_PARAMETERS_PRECURSORS_DR_TAGLET	3
RESULTS_SEARCH_6_PARAMETERS_DEFAULT_CHARGE_STATE_1_charge	2
RESULTS_SEARCH_6_PARAMETERS_DEFAULT_CHARGE_STATE_1_probability	1
RESULTS_SEARCH_6_PARAMETERS_DEFAULT_CHARGE_STATE_2_charge	3
RESULTS_SEARCH_6_PARAMETERS_DEFAULT_CHARGE_STATE_2_probability	1
RESULTS_SEARCH_6_PARAMETERS_DEFAULT_CHARGE_STATE_3_charge	4
RESULTS_SEARCH_6_PARAMETERS_DEFAULT_CHARGE_STATE_3_probability	1
RESULTS_SEARCH_6_PARAMETERS_VERSION	5.0.1.0, 4895
RESULTS_SEARCH_6_PARAMETERS_PARAGON_VERSION	5.0.1.0, 4874
RESULTS_SEARCH_6_PARAMETERS_APPLICATION	ProteinPilot(tm) Software
RESULTS_SEARCH_6_PARAMETERS_PROGROUP_alternativedispositionmaximumfoldprobabilitydrop	100
RESULTS_SEARCH_6_PARAMETERS_PROGROUP_alternativedispositionmaximumfoldscoredrop	2
RESULTS_SEARCH_6_PARAMETERS_PROGROUP_autodiscordantpeptidethreshold	0.3
RESULTS_SEARCH_6_PARAMETERS_PROGROUP_bayesconfidencecalclulation	TRUE
RESULTS_SEARCH_6_PARAMETERS_PROGROUP_calibrateconfidence	TRUE
RESULTS_SEARCH_6_PARAMETERS_PROGROUP_compresspeptides	FALSE
RESULTS_SEARCH_6_PARAMETERS_PROGROUP_confidencepercentthresholdforexcludingothersfromquant	15
RESULTS_SEARCH_6_PARAMETERS_PROGROUP_confidencepercentthresholdforincludingselfinquant	15
RESULTS_SEARCH_6_PARAMETERS_PROGROUP_donotstoremspeaklists	FALSE
RESULTS_SEARCH_6_PARAMETERS_PROGROUP_fasta	C:\AB SCIEX\ProteinPilot Data\SearchDatabases\ProteomaAria_contami2018.fasta
RESULTS_SEARCH_6_PARAMETERS_PROGROUP_featuregroupminpepconf	0.66
RESULTS_SEARCH_6_PARAMETERS_PROGROUP_featuregroupminups	0.47
RESULTS_SEARCH_6_PARAMETERS_PROGROUP_focusingintersection	4
RESULTS_SEARCH_6_PARAMETERS_PROGROUP_focusingminimummatchconfidence	0.1
RESULTS_SEARCH_6_PARAMETERS_PROGROUP_focusingminunusedprotscore	0.1
RESULTS_SEARCH_6_PARAMETERS_PROGROUP_focusingsubsetcutoff	6
RESULTS_SEARCH_6_PARAMETERS_PROGROUP_intersection	1.3
RESULTS_SEARCH_6_PARAMETERS_PROGROUP_minimummatchconfidencecutoff	0.001
RESULTS_SEARCH_6_PARAMETERS_PROGROUP_minunusedprotscore	0.0458
RESULTS_SEARCH_6_PARAMETERS_PROGROUP_subsetcutoff	2
RESULTS_SEARCH_6_PARAMETERS_PROGROUP_unusedprotscorethresholdforexcludingothersfromquant	1.3
RESULTS_SEARCH_6_PARAMETERS_PEAKLIST_count	3975
RESULTS_SEARCH_6_PARAMETERS_PEAKLIST_filenumber	1
RESULTS_SEARCH_6_PARAMETERS_PEAKLIST_original_count	3975
RESULTS_SEARCH_6_PARAMETERS_PEAKLIST_originalfilename	C:\Users\5600 Procesado\Desktop\Carpetas de datos en escritorio\Diego11012019\Diego11012019_GBN4.wiff
RESULTS_SEARCH_6_PARAMETERS_PEAKLIST_partnumber	3
RESULTS_SEARCH_6_PARAMETERS_QUANT_TYPE_background_correction	FALSE
RESULTS_SEARCH_6_PARAMETERS_QUANT_TYPE_bias_correction	TRUE
RESULTS_SEARCH_6_PARAMETERS_QUANT_TYPE_keep_extreme_peptides_over_fraction	00:00:00
RESULTS_SEARCH_6_PARAMETERS_QUANT_TYPE_low_confidence_check	TRUE
RESULTS_SEARCH_6_PARAMETERS_QUANT_TYPE_low_intensity_check	TRUE
RESULTS_SEARCH_6_PARAMETERS_QUANT_TYPE_median_statistic	TRUE
RESULTS_SEARCH_6_PARAMETERS_QUANT_TYPE_mod_check	TRUE
RESULTS_SEARCH_6_PARAMETERS_QUANT_TYPE_quant_threshold	-1
RESULTS_SEARCH_6_PARAMETERS_QUANT_TYPE_quant_threshold_sn	9
RESULTS_SEARCH_6_PARAMETERS_QUANT_TYPE_separate_searches	FALSE
RESULTS_SEARCH_6_PARAMETERS_QUANT_TYPE_shared_msms_check	TRUE
RESULTS_SEARCH_6_PARAMETERS_PARAGON_METHOD_SETTINGS_UI_SAMPLE_TYPE	Identification
RESULTS_SEARCH_6_PARAMETERS_PARAGON_METHOD_SETTINGS_UI_CYS_ALKYLATION	Iodoacetamide
RESULTS_SEARCH_6_PARAMETERS_PARAGON_METHOD_SETTINGS_UI_DIGESTION	Trypsin
RESULTS_SEARCH_6_PARAMETERS_PARAGON_METHOD_SETTINGS_UI_INSTRUMENT	TripleTOF 5600
RESULTS_SEARCH_6_PARAMETERS_PARAGON_METHOD_SETTINGS_UI_SEARCH_EFFORT	Thorough
RESULTS_SEARCH_6_PARAMETERS_PARAGON_METHOD_SETTINGS_UI_ID_FOCUS	Biological modifications
RESULTS_SEARCH_6_PARAMETERS_PARAGON_METHOD_SETTINGS_UI_USER_NAME	5600Procesado\5600 Procesado
RESULTS_SEARCH_6_PARAMETERS_PARAGON_METHOD_SETTINGS_UI_MACHINE_NAME	5600PROCESADO
RESULTS_SEARCH_6_PARAMETERS_PARAGON_METHOD_SETTINGS_UI_SEARCH_ID	6.36831e+17
RESULTS_SEARCH_6_PARAMETERS_PARAGON_METHOD_SETTINGS_UI_START_TIME	2019-01-14 11:21:35
RESULTS_SEARCH_6_PARAMETERS_PARAGON_METHOD_SETTINGS_UI_MIN_UNUSED_PROTSCORE	0.0458
RESULTS_SEARCH_6_PARAMETERS_PARAGON_METHOD_SETTINGS_UI_PSPEP	TRUE
RESULTS_SEARCH_7_time_cpu	323046
RESULTS_SEARCH_7_time_duration	377037
RESULTS_SEARCH_7_version	5.0.1.4874
RESULTS_SEARCH_7_xml:id	SEARCH:1:636830616951043757_3
RESULTS_SEARCH_7_PARAMETERS_chemical_data_edited	TRUE
RESULTS_SEARCH_7_PARAMETERS_do_multiprecursor_search	TRUE
RESULTS_SEARCH_7_PARAMETERS_do_reverse_search	TRUE
RESULTS_SEARCH_7_PARAMETERS_max_quant_labels	35
RESULTS_SEARCH_7_PARAMETERS_maxresults	15
RESULTS_SEARCH_7_PARAMETERS_separate_searches	FALSE
RESULTS_SEARCH_7_PARAMETERS_MSTOLERANCE_type	dalton
RESULTS_SEARCH_7_PARAMETERS_MSTOLERANCE_value	0.05
RESULTS_SEARCH_7_PARAMETERS_MSMSTOLERANCE_type	dalton
RESULTS_SEARCH_7_PARAMETERS_MSMSTOLERANCE_value	0.1
RESULTS_SEARCH_7_PARAMETERS_MS_STANDARD_DEVIATION_type	dalton
RESULTS_SEARCH_7_PARAMETERS_MS_STANDARD_DEVIATION_value	0.0011
RESULTS_SEARCH_7_PARAMETERS_MSMS_STANDARD_DEVIATION_type	dalton
RESULTS_SEARCH_7_PARAMETERS_MSMS_STANDARD_DEVIATION_value	0.01
RESULTS_SEARCH_7_PARAMETERS_FASTA_filename	C:\AB SCIEX\ProteinPilot Data\SearchDatabases\ProteomaAria_contami2018.fasta
RESULTS_SEARCH_7_PARAMETERS_AUTO_CALIBRATION_ms	TRUE
RESULTS_SEARCH_7_PARAMETERS_AUTO_CALIBRATION_msexport	FALSE
RESULTS_SEARCH_7_PARAMETERS_AUTO_CALIBRATION_msms	TRUE
RESULTS_SEARCH_7_PARAMETERS_AUTO_CALIBRATION_msmstolsdratio	2.75
RESULTS_SEARCH_7_PARAMETERS_AUTO_CALIBRATION_mstolsdratio	7
RESULTS_SEARCH_7_PARAMETERS_AUTO_CALIBRATION_squareroot	TRUE
RESULTS_SEARCH_7_PARAMETERS_AUTO_CALIBRATION_type	dalton
RESULTS_SEARCH_7_PARAMETERS_AUTO_CALIBRATION_MCP_d_s_s_f	0.0666667
RESULTS_SEARCH_7_PARAMETERS_AUTO_CALIBRATION_MCP_d_s_w_f	3
RESULTS_SEARCH_7_PARAMETERS_AUTO_CALIBRATION_MCP_m_f_r_mbc	200
RESULTS_SEARCH_7_PARAMETERS_AUTO_CALIBRATION_MCP_m_m_c	10
RESULTS_SEARCH_7_PARAMETERS_AUTO_CALIBRATION_MCP_m_m_f_s	0.25
RESULTS_SEARCH_7_PARAMETERS_AUTO_CALIBRATION_MCP_m_m_p_f	0.33
RESULTS_SEARCH_7_PARAMETERS_AUTO_CALIBRATION_MCP_m_m_p_rms_f	1
RESULTS_SEARCH_7_PARAMETERS_AUTO_CALIBRATION_MCP_m_p_t_f	1
RESULTS_SEARCH_7_PARAMETERS_AUTO_CALIBRATION_MCP_m_r_h_n_b	15
RESULTS_SEARCH_7_PARAMETERS_AUTO_CALIBRATION_MCP_m_z_n_s	99
RESULTS_SEARCH_7_PARAMETERS_AUTO_CALIBRATION_MCP_m_z_s_mn_f_r	0.0666667
RESULTS_SEARCH_7_PARAMETERS_AUTO_CALIBRATION_MCP_m_z_s_mx_f_r	0.1
RESULTS_SEARCH_7_PARAMETERS_MAX_PRECURSORS_FRAGLET	5
RESULTS_SEARCH_7_PARAMETERS_MAX_PRECURSORS_TAGLET	1
RESULTS_SEARCH_7_PARAMETERS_PRECURSORS_DR_FRAGLET	10
RESULTS_SEARCH_7_PARAMETERS_PRECURSORS_DR_TAGLET	3
RESULTS_SEARCH_7_PARAMETERS_DEFAULT_CHARGE_STATE_1_charge	2
RESULTS_SEARCH_7_PARAMETERS_DEFAULT_CHARGE_STATE_1_probability	1
RESULTS_SEARCH_7_PARAMETERS_DEFAULT_CHARGE_STATE_2_charge	3
RESULTS_SEARCH_7_PARAMETERS_DEFAULT_CHARGE_STATE_2_probability	1
RESULTS_SEARCH_7_PARAMETERS_DEFAULT_CHARGE_STATE_3_charge	4
RESULTS_SEARCH_7_PARAMETERS_DEFAULT_CHARGE_STATE_3_probability	1
RESULTS_SEARCH_7_PARAMETERS_VERSION	5.0.1.0, 4895
RESULTS_SEARCH_7_PARAMETERS_PARAGON_VERSION	5.0.1.0, 4874
RESULTS_SEARCH_7_PARAMETERS_APPLICATION	ProteinPilot(tm) Software
RESULTS_SEARCH_7_PARAMETERS_PROGROUP_alternativedispositionmaximumfoldprobabilitydrop	100
RESULTS_SEARCH_7_PARAMETERS_PROGROUP_alternativedispositionmaximumfoldscoredrop	2
RESULTS_SEARCH_7_PARAMETERS_PROGROUP_autodiscordantpeptidethreshold	0.3
RESULTS_SEARCH_7_PARAMETERS_PROGROUP_bayesconfidencecalclulation	TRUE
RESULTS_SEARCH_7_PARAMETERS_PROGROUP_calibrateconfidence	TRUE
RESULTS_SEARCH_7_PARAMETERS_PROGROUP_compresspeptides	FALSE
RESULTS_SEARCH_7_PARAMETERS_PROGROUP_confidencepercentthresholdforexcludingothersfromquant	15
RESULTS_SEARCH_7_PARAMETERS_PROGROUP_confidencepercentthresholdforincludingselfinquant	15
RESULTS_SEARCH_7_PARAMETERS_PROGROUP_donotstoremspeaklists	FALSE
RESULTS_SEARCH_7_PARAMETERS_PROGROUP_fasta	C:\AB SCIEX\ProteinPilot Data\SearchDatabases\ProteomaAria_contami2018.fasta
RESULTS_SEARCH_7_PARAMETERS_PROGROUP_featuregroupminpepconf	0.66
RESULTS_SEARCH_7_PARAMETERS_PROGROUP_featuregroupminups	0.47
RESULTS_SEARCH_7_PARAMETERS_PROGROUP_focusingintersection	1900-01-04
RESULTS_SEARCH_7_PARAMETERS_PROGROUP_focusingminimummatchconfidence	02:24:00
RESULTS_SEARCH_7_PARAMETERS_PROGROUP_focusingminunusedprotscore	02:24:00
RESULTS_SEARCH_7_PARAMETERS_PROGROUP_focusingsubsetcutoff	6
RESULTS_SEARCH_7_PARAMETERS_PROGROUP_intersection	1.3
RESULTS_SEARCH_7_PARAMETERS_PROGROUP_minimummatchconfidencecutoff	0.001
RESULTS_SEARCH_7_PARAMETERS_PROGROUP_minunusedprotscore	0.0458
RESULTS_SEARCH_7_PARAMETERS_PROGROUP_subsetcutoff	2
RESULTS_SEARCH_7_PARAMETERS_PROGROUP_unusedprotscorethresholdforexcludingothersfromquant	1.3
RESULTS_SEARCH_7_PARAMETERS_PEAKLIST_count	4008
RESULTS_SEARCH_7_PARAMETERS_PEAKLIST_filenumber	1
RESULTS_SEARCH_7_PARAMETERS_PEAKLIST_original_count	4008
RESULTS_SEARCH_7_PARAMETERS_PEAKLIST_originalfilename	C:\Users\5600 Procesado\Desktop\Carpetas de datos en escritorio\Diego11012019\Diego11012019_GBN4.wiff
RESULTS_SEARCH_7_PARAMETERS_PEAKLIST_partnumber	4
RESULTS_SEARCH_7_PARAMETERS_QUANT_TYPE_background_correction	FALSE
RESULTS_SEARCH_7_PARAMETERS_QUANT_TYPE_bias_correction	TRUE
RESULTS_SEARCH_7_PARAMETERS_QUANT_TYPE_keep_extreme_peptides_over_fraction	0
RESULTS_SEARCH_7_PARAMETERS_QUANT_TYPE_low_confidence_check	TRUE
RESULTS_SEARCH_7_PARAMETERS_QUANT_TYPE_low_intensity_check	TRUE
RESULTS_SEARCH_7_PARAMETERS_QUANT_TYPE_median_statistic	TRUE
RESULTS_SEARCH_7_PARAMETERS_QUANT_TYPE_mod_check	TRUE
RESULTS_SEARCH_7_PARAMETERS_QUANT_TYPE_quant_threshold	-1
RESULTS_SEARCH_7_PARAMETERS_QUANT_TYPE_quant_threshold_sn	9
RESULTS_SEARCH_7_PARAMETERS_QUANT_TYPE_separate_searches	FALSE
RESULTS_SEARCH_7_PARAMETERS_QUANT_TYPE_shared_msms_check	TRUE
RESULTS_SEARCH_7_PARAMETERS_PARAGON_METHOD_SETTINGS_UI_SAMPLE_TYPE	Identification
RESULTS_SEARCH_7_PARAMETERS_PARAGON_METHOD_SETTINGS_UI_CYS_ALKYLATION	Iodoacetamide
RESULTS_SEARCH_7_PARAMETERS_PARAGON_METHOD_SETTINGS_UI_DIGESTION	Trypsin
RESULTS_SEARCH_7_PARAMETERS_PARAGON_METHOD_SETTINGS_UI_INSTRUMENT	TripleTOF 5600
RESULTS_SEARCH_7_PARAMETERS_PARAGON_METHOD_SETTINGS_UI_SEARCH_EFFORT	Thorough
RESULTS_SEARCH_7_PARAMETERS_PARAGON_METHOD_SETTINGS_UI_ID_FOCUS	Biological modifications
RESULTS_SEARCH_7_PARAMETERS_PARAGON_METHOD_SETTINGS_UI_USER_NAME	5600Procesado\5600 Procesado
RESULTS_SEARCH_7_PARAMETERS_PARAGON_METHOD_SETTINGS_UI_MACHINE_NAME	5600PROCESADO
RESULTS_SEARCH_7_PARAMETERS_PARAGON_METHOD_SETTINGS_UI_SEARCH_ID	6.36831e+17
RESULTS_SEARCH_7_PARAMETERS_PARAGON_METHOD_SETTINGS_UI_START_TIME	2019-01-14 11:21:35
RESULTS_SEARCH_7_PARAMETERS_PARAGON_METHOD_SETTINGS_UI_MIN_UNUSED_PROTSCORE	0.0458
RESULTS_SEARCH_7_PARAMETERS_PARAGON_METHOD_SETTINGS_UI_PSPEP	TRUE
RESULTS_SEARCH_8_time_cpu	229945
RESULTS_SEARCH_8_time_duration	230412
RESULTS_SEARCH_8_version	5.0.1.4874
RESULTS_SEARCH_8_xml:id	SEARCH:2:636830616951043757_3
RESULTS_SEARCH_8_PARAMETERS_chemical_data_edited	TRUE
RESULTS_SEARCH_8_PARAMETERS_do_multiprecursor_search	TRUE
RESULTS_SEARCH_8_PARAMETERS_do_reverse_search	TRUE
RESULTS_SEARCH_8_PARAMETERS_max_quant_labels	35
RESULTS_SEARCH_8_PARAMETERS_maxresults	15
RESULTS_SEARCH_8_PARAMETERS_separate_searches	FALSE
RESULTS_SEARCH_8_PARAMETERS_MSTOLERANCE_type	dalton
RESULTS_SEARCH_8_PARAMETERS_MSTOLERANCE_value	0.05
RESULTS_SEARCH_8_PARAMETERS_MSMSTOLERANCE_type	dalton
RESULTS_SEARCH_8_PARAMETERS_MSMSTOLERANCE_value	0.1
RESULTS_SEARCH_8_PARAMETERS_MS_STANDARD_DEVIATION_type	dalton
RESULTS_SEARCH_8_PARAMETERS_MS_STANDARD_DEVIATION_value	0.0011
RESULTS_SEARCH_8_PARAMETERS_MSMS_STANDARD_DEVIATION_type	dalton
RESULTS_SEARCH_8_PARAMETERS_MSMS_STANDARD_DEVIATION_value	0.01
RESULTS_SEARCH_8_PARAMETERS_FASTA_filename	C:\AB SCIEX\ProteinPilot Data\SearchDatabases\ProteomaAria_contami2018.fasta
RESULTS_SEARCH_8_PARAMETERS_AUTO_CALIBRATION_ms	TRUE
RESULTS_SEARCH_8_PARAMETERS_AUTO_CALIBRATION_msexport	FALSE
RESULTS_SEARCH_8_PARAMETERS_AUTO_CALIBRATION_msms	TRUE
RESULTS_SEARCH_8_PARAMETERS_AUTO_CALIBRATION_msmstolsdratio	2.75
RESULTS_SEARCH_8_PARAMETERS_AUTO_CALIBRATION_mstolsdratio	7
RESULTS_SEARCH_8_PARAMETERS_AUTO_CALIBRATION_squareroot	TRUE
RESULTS_SEARCH_8_PARAMETERS_AUTO_CALIBRATION_type	dalton
RESULTS_SEARCH_8_PARAMETERS_AUTO_CALIBRATION_MCP_d_s_s_f	0.0666667
RESULTS_SEARCH_8_PARAMETERS_AUTO_CALIBRATION_MCP_d_s_w_f	3
RESULTS_SEARCH_8_PARAMETERS_AUTO_CALIBRATION_MCP_m_f_r_mbc	200
RESULTS_SEARCH_8_PARAMETERS_AUTO_CALIBRATION_MCP_m_m_c	10
RESULTS_SEARCH_8_PARAMETERS_AUTO_CALIBRATION_MCP_m_m_f_s	0.25
RESULTS_SEARCH_8_PARAMETERS_AUTO_CALIBRATION_MCP_m_m_p_f	0.33
RESULTS_SEARCH_8_PARAMETERS_AUTO_CALIBRATION_MCP_m_m_p_rms_f	1
RESULTS_SEARCH_8_PARAMETERS_AUTO_CALIBRATION_MCP_m_p_t_f	1
RESULTS_SEARCH_8_PARAMETERS_AUTO_CALIBRATION_MCP_m_r_h_n_b	15
RESULTS_SEARCH_8_PARAMETERS_AUTO_CALIBRATION_MCP_m_z_n_s	99
RESULTS_SEARCH_8_PARAMETERS_AUTO_CALIBRATION_MCP_m_z_s_mn_f_r	0.0666667
RESULTS_SEARCH_8_PARAMETERS_AUTO_CALIBRATION_MCP_m_z_s_mx_f_r	0.1
RESULTS_SEARCH_8_PARAMETERS_MAX_PRECURSORS_FRAGLET	5
RESULTS_SEARCH_8_PARAMETERS_MAX_PRECURSORS_TAGLET	1
RESULTS_SEARCH_8_PARAMETERS_PRECURSORS_DR_FRAGLET	10
RESULTS_SEARCH_8_PARAMETERS_PRECURSORS_DR_TAGLET	3
RESULTS_SEARCH_8_PARAMETERS_DEFAULT_CHARGE_STATE_1_charge	2
RESULTS_SEARCH_8_PARAMETERS_DEFAULT_CHARGE_STATE_1_probability	1
RESULTS_SEARCH_8_PARAMETERS_DEFAULT_CHARGE_STATE_2_charge	3
RESULTS_SEARCH_8_PARAMETERS_DEFAULT_CHARGE_STATE_2_probability	1
RESULTS_SEARCH_8_PARAMETERS_DEFAULT_CHARGE_STATE_3_charge	4
RESULTS_SEARCH_8_PARAMETERS_DEFAULT_CHARGE_STATE_3_probability	1
RESULTS_SEARCH_8_PARAMETERS_VERSION	5.0.1.0, 4895
RESULTS_SEARCH_8_PARAMETERS_PARAGON_VERSION	5.0.1.0, 4874
RESULTS_SEARCH_8_PARAMETERS_APPLICATION	ProteinPilot(tm) Software
RESULTS_SEARCH_8_PARAMETERS_PROGROUP_alternativedispositionmaximumfoldprobabilitydrop	100
RESULTS_SEARCH_8_PARAMETERS_PROGROUP_alternativedispositionmaximumfoldscoredrop	2
RESULTS_SEARCH_8_PARAMETERS_PROGROUP_autodiscordantpeptidethreshold	0.3
RESULTS_SEARCH_8_PARAMETERS_PROGROUP_bayesconfidencecalclulation	TRUE
RESULTS_SEARCH_8_PARAMETERS_PROGROUP_calibrateconfidence	TRUE
RESULTS_SEARCH_8_PARAMETERS_PROGROUP_compresspeptides	FALSE
RESULTS_SEARCH_8_PARAMETERS_PROGROUP_confidencepercentthresholdforexcludingothersfromquant	15
RESULTS_SEARCH_8_PARAMETERS_PROGROUP_confidencepercentthresholdforincludingselfinquant	15
RESULTS_SEARCH_8_PARAMETERS_PROGROUP_donotstoremspeaklists	FALSE
RESULTS_SEARCH_8_PARAMETERS_PROGROUP_fasta	C:\AB SCIEX\ProteinPilot Data\SearchDatabases\ProteomaAria_contami2018.fasta
RESULTS_SEARCH_8_PARAMETERS_PROGROUP_featuregroupminpepconf	0.66
RESULTS_SEARCH_8_PARAMETERS_PROGROUP_featuregroupminups	0.47
RESULTS_SEARCH_8_PARAMETERS_PROGROUP_focusingintersection	4
RESULTS_SEARCH_8_PARAMETERS_PROGROUP_focusingminimummatchconfidence	0.1
RESULTS_SEARCH_8_PARAMETERS_PROGROUP_focusingminunusedprotscore	0.1
RESULTS_SEARCH_8_PARAMETERS_PROGROUP_focusingsubsetcutoff	6
RESULTS_SEARCH_8_PARAMETERS_PROGROUP_intersection	1.3
RESULTS_SEARCH_8_PARAMETERS_PROGROUP_minimummatchconfidencecutoff	0.001
RESULTS_SEARCH_8_PARAMETERS_PROGROUP_minunusedprotscore	0.0458
RESULTS_SEARCH_8_PARAMETERS_PROGROUP_subsetcutoff	2
RESULTS_SEARCH_8_PARAMETERS_PROGROUP_unusedprotscorethresholdforexcludingothersfromquant	1.3
RESULTS_SEARCH_8_PARAMETERS_PEAKLIST_count	4008
RESULTS_SEARCH_8_PARAMETERS_PEAKLIST_filenumber	1
RESULTS_SEARCH_8_PARAMETERS_PEAKLIST_original_count	4008
RESULTS_SEARCH_8_PARAMETERS_PEAKLIST_originalfilename	C:\Users\5600 Procesado\Desktop\Carpetas de datos en escritorio\Diego11012019\Diego11012019_GBN4.wiff
RESULTS_SEARCH_8_PARAMETERS_PEAKLIST_partnumber	4
RESULTS_SEARCH_8_PARAMETERS_QUANT_TYPE_background_correction	FALSE
RESULTS_SEARCH_8_PARAMETERS_QUANT_TYPE_bias_correction	TRUE
RESULTS_SEARCH_8_PARAMETERS_QUANT_TYPE_keep_extreme_peptides_over_fraction	0
RESULTS_SEARCH_8_PARAMETERS_QUANT_TYPE_low_confidence_check	TRUE
RESULTS_SEARCH_8_PARAMETERS_QUANT_TYPE_low_intensity_check	TRUE
RESULTS_SEARCH_8_PARAMETERS_QUANT_TYPE_median_statistic	TRUE
RESULTS_SEARCH_8_PARAMETERS_QUANT_TYPE_mod_check	TRUE
RESULTS_SEARCH_8_PARAMETERS_QUANT_TYPE_quant_threshold	-1
RESULTS_SEARCH_8_PARAMETERS_QUANT_TYPE_quant_threshold_sn	1900-01-09
RESULTS_SEARCH_8_PARAMETERS_QUANT_TYPE_separate_searches	FALSE
RESULTS_SEARCH_8_PARAMETERS_QUANT_TYPE_shared_msms_check	TRUE
RESULTS_SEARCH_8_PARAMETERS_PARAGON_METHOD_SETTINGS_UI_SAMPLE_TYPE	Identification
RESULTS_SEARCH_8_PARAMETERS_PARAGON_METHOD_SETTINGS_UI_CYS_ALKYLATION	Iodoacetamide
RESULTS_SEARCH_8_PARAMETERS_PARAGON_METHOD_SETTINGS_UI_DIGESTION	Trypsin
RESULTS_SEARCH_8_PARAMETERS_PARAGON_METHOD_SETTINGS_UI_INSTRUMENT	TripleTOF 5600
RESULTS_SEARCH_8_PARAMETERS_PARAGON_METHOD_SETTINGS_UI_SEARCH_EFFORT	Thorough
RESULTS_SEARCH_8_PARAMETERS_PARAGON_METHOD_SETTINGS_UI_ID_FOCUS	Biological modifications
RESULTS_SEARCH_8_PARAMETERS_PARAGON_METHOD_SETTINGS_UI_USER_NAME	5600Procesado\5600 Procesado
RESULTS_SEARCH_8_PARAMETERS_PARAGON_METHOD_SETTINGS_UI_MACHINE_NAME	5600PROCESADO
RESULTS_SEARCH_8_PARAMETERS_PARAGON_METHOD_SETTINGS_UI_SEARCH_ID	6.36831e+17
RESULTS_SEARCH_8_PARAMETERS_PARAGON_METHOD_SETTINGS_UI_START_TIME	2019-01-14 11:21:35
RESULTS_SEARCH_8_PARAMETERS_PARAGON_METHOD_SETTINGS_UI_MIN_UNUSED_PROTSCORE	0.0458
RESULTS_SEARCH_8_PARAMETERS_PARAGON_METHOD_SETTINGS_UI_PSPEP	TRUE
RESULTS_SEARCH_9_time_cpu	347149
RESULTS_SEARCH_9_time_duration	394774
RESULTS_SEARCH_9_version	5.0.1.4874
RESULTS_SEARCH_9_xml:id	SEARCH:1:636830616951043757_4
RESULTS_SEARCH_9_PARAMETERS_chemical_data_edited	TRUE
RESULTS_SEARCH_9_PARAMETERS_do_multiprecursor_search	TRUE
RESULTS_SEARCH_9_PARAMETERS_do_reverse_search	TRUE
RESULTS_SEARCH_9_PARAMETERS_max_quant_labels	35
RESULTS_SEARCH_9_PARAMETERS_maxresults	15
RESULTS_SEARCH_9_PARAMETERS_separate_searches	FALSE
RESULTS_SEARCH_9_PARAMETERS_MSTOLERANCE_type	dalton
RESULTS_SEARCH_9_PARAMETERS_MSTOLERANCE_value	0.05
RESULTS_SEARCH_9_PARAMETERS_MSMSTOLERANCE_type	dalton
RESULTS_SEARCH_9_PARAMETERS_MSMSTOLERANCE_value	0.1
RESULTS_SEARCH_9_PARAMETERS_MS_STANDARD_DEVIATION_type	dalton
RESULTS_SEARCH_9_PARAMETERS_MS_STANDARD_DEVIATION_value	0.0011
RESULTS_SEARCH_9_PARAMETERS_MSMS_STANDARD_DEVIATION_type	dalton
RESULTS_SEARCH_9_PARAMETERS_MSMS_STANDARD_DEVIATION_value	0.01
RESULTS_SEARCH_9_PARAMETERS_FASTA_filename	C:\AB SCIEX\ProteinPilot Data\SearchDatabases\ProteomaAria_contami2018.fasta
RESULTS_SEARCH_9_PARAMETERS_AUTO_CALIBRATION_ms	TRUE
RESULTS_SEARCH_9_PARAMETERS_AUTO_CALIBRATION_msexport	FALSE
RESULTS_SEARCH_9_PARAMETERS_AUTO_CALIBRATION_msms	TRUE
RESULTS_SEARCH_9_PARAMETERS_AUTO_CALIBRATION_msmstolsdratio	2.75
RESULTS_SEARCH_9_PARAMETERS_AUTO_CALIBRATION_mstolsdratio	7
RESULTS_SEARCH_9_PARAMETERS_AUTO_CALIBRATION_squareroot	TRUE
RESULTS_SEARCH_9_PARAMETERS_AUTO_CALIBRATION_type	dalton
RESULTS_SEARCH_9_PARAMETERS_AUTO_CALIBRATION_MCP_d_s_s_f	0.0666667
RESULTS_SEARCH_9_PARAMETERS_AUTO_CALIBRATION_MCP_d_s_w_f	3
RESULTS_SEARCH_9_PARAMETERS_AUTO_CALIBRATION_MCP_m_f_r_mbc	200
RESULTS_SEARCH_9_PARAMETERS_AUTO_CALIBRATION_MCP_m_m_c	10
RESULTS_SEARCH_9_PARAMETERS_AUTO_CALIBRATION_MCP_m_m_f_s	0.25
RESULTS_SEARCH_9_PARAMETERS_AUTO_CALIBRATION_MCP_m_m_p_f	0.33
RESULTS_SEARCH_9_PARAMETERS_AUTO_CALIBRATION_MCP_m_m_p_rms_f	1
RESULTS_SEARCH_9_PARAMETERS_AUTO_CALIBRATION_MCP_m_p_t_f	1
RESULTS_SEARCH_9_PARAMETERS_AUTO_CALIBRATION_MCP_m_r_h_n_b	15
RESULTS_SEARCH_9_PARAMETERS_AUTO_CALIBRATION_MCP_m_z_n_s	99
RESULTS_SEARCH_9_PARAMETERS_AUTO_CALIBRATION_MCP_m_z_s_mn_f_r	0.0666667
RESULTS_SEARCH_9_PARAMETERS_AUTO_CALIBRATION_MCP_m_z_s_mx_f_r	0.1
RESULTS_SEARCH_9_PARAMETERS_MAX_PRECURSORS_FRAGLET	5
RESULTS_SEARCH_9_PARAMETERS_MAX_PRECURSORS_TAGLET	1
RESULTS_SEARCH_9_PARAMETERS_PRECURSORS_DR_FRAGLET	10
RESULTS_SEARCH_9_PARAMETERS_PRECURSORS_DR_TAGLET	3
RESULTS_SEARCH_9_PARAMETERS_DEFAULT_CHARGE_STATE_1_charge	2
RESULTS_SEARCH_9_PARAMETERS_DEFAULT_CHARGE_STATE_1_probability	1
RESULTS_SEARCH_9_PARAMETERS_DEFAULT_CHARGE_STATE_2_charge	3
RESULTS_SEARCH_9_PARAMETERS_DEFAULT_CHARGE_STATE_2_probability	1
RESULTS_SEARCH_9_PARAMETERS_DEFAULT_CHARGE_STATE_3_charge	4
RESULTS_SEARCH_9_PARAMETERS_DEFAULT_CHARGE_STATE_3_probability	1
RESULTS_SEARCH_9_PARAMETERS_VERSION	5.0.1.0, 4895
RESULTS_SEARCH_9_PARAMETERS_PARAGON_VERSION	5.0.1.0, 4874
RESULTS_SEARCH_9_PARAMETERS_APPLICATION	ProteinPilot(tm) Software
RESULTS_SEARCH_9_PARAMETERS_PROGROUP_alternativedispositionmaximumfoldprobabilitydrop	100
RESULTS_SEARCH_9_PARAMETERS_PROGROUP_alternativedispositionmaximumfoldscoredrop	1900-01-02
RESULTS_SEARCH_9_PARAMETERS_PROGROUP_autodiscordantpeptidethreshold	07:12:00
RESULTS_SEARCH_9_PARAMETERS_PROGROUP_bayesconfidencecalclulation	TRUE
RESULTS_SEARCH_9_PARAMETERS_PROGROUP_calibrateconfidence	TRUE
RESULTS_SEARCH_9_PARAMETERS_PROGROUP_compresspeptides	FALSE
RESULTS_SEARCH_9_PARAMETERS_PROGROUP_confidencepercentthresholdforexcludingothersfromquant	1900-01-15
RESULTS_SEARCH_9_PARAMETERS_PROGROUP_confidencepercentthresholdforincludingselfinquant	15
RESULTS_SEARCH_9_PARAMETERS_PROGROUP_donotstoremspeaklists	FALSE
RESULTS_SEARCH_9_PARAMETERS_PROGROUP_fasta	C:\AB SCIEX\ProteinPilot Data\SearchDatabases\ProteomaAria_contami2018.fasta
RESULTS_SEARCH_9_PARAMETERS_PROGROUP_featuregroupminpepconf	0.66
RESULTS_SEARCH_9_PARAMETERS_PROGROUP_featuregroupminups	0.47
RESULTS_SEARCH_9_PARAMETERS_PROGROUP_focusingintersection	4
RESULTS_SEARCH_9_PARAMETERS_PROGROUP_focusingminimummatchconfidence	0.1
RESULTS_SEARCH_9_PARAMETERS_PROGROUP_focusingminunusedprotscore	0.1
RESULTS_SEARCH_9_PARAMETERS_PROGROUP_focusingsubsetcutoff	6
RESULTS_SEARCH_9_PARAMETERS_PROGROUP_intersection	1.3
RESULTS_SEARCH_9_PARAMETERS_PROGROUP_minimummatchconfidencecutoff	0.001
RESULTS_SEARCH_9_PARAMETERS_PROGROUP_minunusedprotscore	0.0458
RESULTS_SEARCH_9_PARAMETERS_PROGROUP_subsetcutoff	2
RESULTS_SEARCH_9_PARAMETERS_PROGROUP_unusedprotscorethresholdforexcludingothersfromquant	1.3
RESULTS_SEARCH_9_PARAMETERS_PEAKLIST_count	3950
RESULTS_SEARCH_9_PARAMETERS_PEAKLIST_filenumber	1
RESULTS_SEARCH_9_PARAMETERS_PEAKLIST_original_count	3950
RESULTS_SEARCH_9_PARAMETERS_PEAKLIST_originalfilename	C:\Users\5600 Procesado\Desktop\Carpetas de datos en escritorio\Diego11012019\Diego11012019_GBN4.wiff
RESULTS_SEARCH_9_PARAMETERS_PEAKLIST_partnumber	5
RESULTS_SEARCH_9_PARAMETERS_QUANT_TYPE_background_correction	FALSE
RESULTS_SEARCH_9_PARAMETERS_QUANT_TYPE_bias_correction	TRUE
RESULTS_SEARCH_9_PARAMETERS_QUANT_TYPE_keep_extreme_peptides_over_fraction	0
RESULTS_SEARCH_9_PARAMETERS_QUANT_TYPE_low_confidence_check	TRUE
RESULTS_SEARCH_9_PARAMETERS_QUANT_TYPE_low_intensity_check	TRUE
RESULTS_SEARCH_9_PARAMETERS_QUANT_TYPE_median_statistic	TRUE
RESULTS_SEARCH_9_PARAMETERS_QUANT_TYPE_mod_check	TRUE
RESULTS_SEARCH_9_PARAMETERS_QUANT_TYPE_quant_threshold	-1
RESULTS_SEARCH_9_PARAMETERS_QUANT_TYPE_quant_threshold_sn	9
RESULTS_SEARCH_9_PARAMETERS_QUANT_TYPE_separate_searches	FALSE
RESULTS_SEARCH_9_PARAMETERS_QUANT_TYPE_shared_msms_check	TRUE
RESULTS_SEARCH_9_PARAMETERS_PARAGON_METHOD_SETTINGS_UI_SAMPLE_TYPE	Identification
RESULTS_SEARCH_9_PARAMETERS_PARAGON_METHOD_SETTINGS_UI_CYS_ALKYLATION	Iodoacetamide
RESULTS_SEARCH_9_PARAMETERS_PARAGON_METHOD_SETTINGS_UI_DIGESTION	Trypsin
RESULTS_SEARCH_9_PARAMETERS_PARAGON_METHOD_SETTINGS_UI_INSTRUMENT	TripleTOF 5600
RESULTS_SEARCH_9_PARAMETERS_PARAGON_METHOD_SETTINGS_UI_SEARCH_EFFORT	Thorough
RESULTS_SEARCH_9_PARAMETERS_PARAGON_METHOD_SETTINGS_UI_ID_FOCUS	Biological modifications
RESULTS_SEARCH_9_PARAMETERS_PARAGON_METHOD_SETTINGS_UI_USER_NAME	5600Procesado\5600 Procesado
RESULTS_SEARCH_9_PARAMETERS_PARAGON_METHOD_SETTINGS_UI_MACHINE_NAME	5600PROCESADO
RESULTS_SEARCH_9_PARAMETERS_PARAGON_METHOD_SETTINGS_UI_SEARCH_ID	6.36831e+17
RESULTS_SEARCH_9_PARAMETERS_PARAGON_METHOD_SETTINGS_UI_START_TIME	2019-01-14 11:21:35
RESULTS_SEARCH_9_PARAMETERS_PARAGON_METHOD_SETTINGS_UI_MIN_UNUSED_PROTSCORE	0.0458
RESULTS_SEARCH_9_PARAMETERS_PARAGON_METHOD_SETTINGS_UI_PSPEP	TRUE
RESULTS_SEARCH_10_time_cpu	276433
RESULTS_SEARCH_10_time_duration	276494
RESULTS_SEARCH_10_version	5.0.1.4874
RESULTS_SEARCH_10_xml:id	SEARCH:2:636830616951043757_4
RESULTS_SEARCH_10_PARAMETERS_chemical_data_edited	TRUE
RESULTS_SEARCH_10_PARAMETERS_do_multiprecursor_search	TRUE
RESULTS_SEARCH_10_PARAMETERS_do_reverse_search	TRUE
RESULTS_SEARCH_10_PARAMETERS_max_quant_labels	35
RESULTS_SEARCH_10_PARAMETERS_maxresults	15
RESULTS_SEARCH_10_PARAMETERS_separate_searches	FALSE
RESULTS_SEARCH_10_PARAMETERS_MSTOLERANCE_type	dalton
RESULTS_SEARCH_10_PARAMETERS_MSTOLERANCE_value	0.05
RESULTS_SEARCH_10_PARAMETERS_MSMSTOLERANCE_type	dalton
RESULTS_SEARCH_10_PARAMETERS_MSMSTOLERANCE_value	0.1
RESULTS_SEARCH_10_PARAMETERS_MS_STANDARD_DEVIATION_type	dalton
RESULTS_SEARCH_10_PARAMETERS_MS_STANDARD_DEVIATION_value	0.0011
RESULTS_SEARCH_10_PARAMETERS_MSMS_STANDARD_DEVIATION_type	dalton
RESULTS_SEARCH_10_PARAMETERS_MSMS_STANDARD_DEVIATION_value	0.01
RESULTS_SEARCH_10_PARAMETERS_FASTA_filename	C:\AB SCIEX\ProteinPilot Data\SearchDatabases\ProteomaAria_contami2018.fasta
RESULTS_SEARCH_10_PARAMETERS_AUTO_CALIBRATION_ms	TRUE
RESULTS_SEARCH_10_PARAMETERS_AUTO_CALIBRATION_msexport	FALSE
RESULTS_SEARCH_10_PARAMETERS_AUTO_CALIBRATION_msms	TRUE
RESULTS_SEARCH_10_PARAMETERS_AUTO_CALIBRATION_msmstolsdratio	2.75
RESULTS_SEARCH_10_PARAMETERS_AUTO_CALIBRATION_mstolsdratio	7
RESULTS_SEARCH_10_PARAMETERS_AUTO_CALIBRATION_squareroot	TRUE
RESULTS_SEARCH_10_PARAMETERS_AUTO_CALIBRATION_type	dalton
RESULTS_SEARCH_10_PARAMETERS_AUTO_CALIBRATION_MCP_d_s_s_f	0.0666667
RESULTS_SEARCH_10_PARAMETERS_AUTO_CALIBRATION_MCP_d_s_w_f	3
RESULTS_SEARCH_10_PARAMETERS_AUTO_CALIBRATION_MCP_m_f_r_mbc	200
RESULTS_SEARCH_10_PARAMETERS_AUTO_CALIBRATION_MCP_m_m_c	10
RESULTS_SEARCH_10_PARAMETERS_AUTO_CALIBRATION_MCP_m_m_f_s	0.25
RESULTS_SEARCH_10_PARAMETERS_AUTO_CALIBRATION_MCP_m_m_p_f	0.33
RESULTS_SEARCH_10_PARAMETERS_AUTO_CALIBRATION_MCP_m_m_p_rms_f	1
RESULTS_SEARCH_10_PARAMETERS_AUTO_CALIBRATION_MCP_m_p_t_f	1
RESULTS_SEARCH_10_PARAMETERS_AUTO_CALIBRATION_MCP_m_r_h_n_b	15
RESULTS_SEARCH_10_PARAMETERS_AUTO_CALIBRATION_MCP_m_z_n_s	99
RESULTS_SEARCH_10_PARAMETERS_AUTO_CALIBRATION_MCP_m_z_s_mn_f_r	0.0666667
RESULTS_SEARCH_10_PARAMETERS_AUTO_CALIBRATION_MCP_m_z_s_mx_f_r	0.1
RESULTS_SEARCH_10_PARAMETERS_MAX_PRECURSORS_FRAGLET	5
RESULTS_SEARCH_10_PARAMETERS_MAX_PRECURSORS_TAGLET	1
RESULTS_SEARCH_10_PARAMETERS_PRECURSORS_DR_FRAGLET	10
RESULTS_SEARCH_10_PARAMETERS_PRECURSORS_DR_TAGLET	3
RESULTS_SEARCH_10_PARAMETERS_DEFAULT_CHARGE_STATE_1_charge	2
RESULTS_SEARCH_10_PARAMETERS_DEFAULT_CHARGE_STATE_1_probability	1
RESULTS_SEARCH_10_PARAMETERS_DEFAULT_CHARGE_STATE_2_charge	3
RESULTS_SEARCH_10_PARAMETERS_DEFAULT_CHARGE_STATE_2_probability	1900-01-01
RESULTS_SEARCH_10_PARAMETERS_DEFAULT_CHARGE_STATE_3_charge	4
RESULTS_SEARCH_10_PARAMETERS_DEFAULT_CHARGE_STATE_3_probability	1
RESULTS_SEARCH_10_PARAMETERS_VERSION	5.0.1.0, 4895
RESULTS_SEARCH_10_PARAMETERS_PARAGON_VERSION	5.0.1.0, 4874
RESULTS_SEARCH_10_PARAMETERS_APPLICATION	ProteinPilot(tm) Software
RESULTS_SEARCH_10_PARAMETERS_PROGROUP_alternativedispositionmaximumfoldprobabilitydrop	100
RESULTS_SEARCH_10_PARAMETERS_PROGROUP_alternativedispositionmaximumfoldscoredrop	2
RESULTS_SEARCH_10_PARAMETERS_PROGROUP_autodiscordantpeptidethreshold	0.3
RESULTS_SEARCH_10_PARAMETERS_PROGROUP_bayesconfidencecalclulation	TRUE
RESULTS_SEARCH_10_PARAMETERS_PROGROUP_calibrateconfidence	TRUE
RESULTS_SEARCH_10_PARAMETERS_PROGROUP_compresspeptides	FALSE
RESULTS_SEARCH_10_PARAMETERS_PROGROUP_confidencepercentthresholdforexcludingothersfromquant	15
RESULTS_SEARCH_10_PARAMETERS_PROGROUP_confidencepercentthresholdforincludingselfinquant	15
RESULTS_SEARCH_10_PARAMETERS_PROGROUP_donotstoremspeaklists	FALSE
RESULTS_SEARCH_10_PARAMETERS_PROGROUP_fasta	C:\AB SCIEX\ProteinPilot Data\SearchDatabases\ProteomaAria_contami2018.fasta
RESULTS_SEARCH_10_PARAMETERS_PROGROUP_featuregroupminpepconf	0.66
RESULTS_SEARCH_10_PARAMETERS_PROGROUP_featuregroupminups	0.47
RESULTS_SEARCH_10_PARAMETERS_PROGROUP_focusingintersection	4
RESULTS_SEARCH_10_PARAMETERS_PROGROUP_focusingminimummatchconfidence	0.1
RESULTS_SEARCH_10_PARAMETERS_PROGROUP_focusingminunusedprotscore	0.1
RESULTS_SEARCH_10_PARAMETERS_PROGROUP_focusingsubsetcutoff	6
RESULTS_SEARCH_10_PARAMETERS_PROGROUP_intersection	1.3
RESULTS_SEARCH_10_PARAMETERS_PROGROUP_minimummatchconfidencecutoff	0.001
RESULTS_SEARCH_10_PARAMETERS_PROGROUP_minunusedprotscore	0.0458
RESULTS_SEARCH_10_PARAMETERS_PROGROUP_subsetcutoff	2
RESULTS_SEARCH_10_PARAMETERS_PROGROUP_unusedprotscorethresholdforexcludingothersfromquant	1.3
RESULTS_SEARCH_10_PARAMETERS_PEAKLIST_count	3950
RESULTS_SEARCH_10_PARAMETERS_PEAKLIST_filenumber	1
RESULTS_SEARCH_10_PARAMETERS_PEAKLIST_original_count	3950
RESULTS_SEARCH_10_PARAMETERS_PEAKLIST_originalfilename	C:\Users\5600 Procesado\Desktop\Carpetas de datos en escritorio\Diego11012019\Diego11012019_GBN4.wiff
RESULTS_SEARCH_10_PARAMETERS_PEAKLIST_partnumber	5
RESULTS_SEARCH_10_PARAMETERS_QUANT_TYPE_background_correction	FALSE
RESULTS_SEARCH_10_PARAMETERS_QUANT_TYPE_bias_correction	TRUE
RESULTS_SEARCH_10_PARAMETERS_QUANT_TYPE_keep_extreme_peptides_over_fraction	0
RESULTS_SEARCH_10_PARAMETERS_QUANT_TYPE_low_confidence_check	TRUE
RESULTS_SEARCH_10_PARAMETERS_QUANT_TYPE_low_intensity_check	TRUE
RESULTS_SEARCH_10_PARAMETERS_QUANT_TYPE_median_statistic	TRUE
RESULTS_SEARCH_10_PARAMETERS_QUANT_TYPE_mod_check	TRUE
RESULTS_SEARCH_10_PARAMETERS_QUANT_TYPE_quant_threshold	-1
RESULTS_SEARCH_10_PARAMETERS_QUANT_TYPE_quant_threshold_sn	9
RESULTS_SEARCH_10_PARAMETERS_QUANT_TYPE_separate_searches	FALSE
RESULTS_SEARCH_10_PARAMETERS_QUANT_TYPE_shared_msms_check	TRUE
RESULTS_SEARCH_10_PARAMETERS_PARAGON_METHOD_SETTINGS_UI_SAMPLE_TYPE	Identification
RESULTS_SEARCH_10_PARAMETERS_PARAGON_METHOD_SETTINGS_UI_CYS_ALKYLATION	Iodoacetamide
RESULTS_SEARCH_10_PARAMETERS_PARAGON_METHOD_SETTINGS_UI_DIGESTION	Trypsin
RESULTS_SEARCH_10_PARAMETERS_PARAGON_METHOD_SETTINGS_UI_INSTRUMENT	TripleTOF 5600
RESULTS_SEARCH_10_PARAMETERS_PARAGON_METHOD_SETTINGS_UI_SEARCH_EFFORT	Thorough
RESULTS_SEARCH_10_PARAMETERS_PARAGON_METHOD_SETTINGS_UI_ID_FOCUS	Biological modifications
RESULTS_SEARCH_10_PARAMETERS_PARAGON_METHOD_SETTINGS_UI_USER_NAME	5600Procesado\5600 Procesado
RESULTS_SEARCH_10_PARAMETERS_PARAGON_METHOD_SETTINGS_UI_MACHINE_NAME	5600PROCESADO
RESULTS_SEARCH_10_PARAMETERS_PARAGON_METHOD_SETTINGS_UI_SEARCH_ID	6.36831e+17
RESULTS_SEARCH_10_PARAMETERS_PARAGON_METHOD_SETTINGS_UI_START_TIME	2019-01-14 11:21:35
RESULTS_SEARCH_10_PARAMETERS_PARAGON_METHOD_SETTINGS_UI_MIN_UNUSED_PROTSCORE	0.0458
RESULTS_SEARCH_10_PARAMETERS_PARAGON_METHOD_SETTINGS_UI_PSPEP	TRUE
RESULTS_SEARCH_11_time_cpu	382436
RESULTS_SEARCH_11_time_duration	446051
RESULTS_SEARCH_11_version	5.0.1.4874
RESULTS_SEARCH_11_xml:id	SEARCH:1:636830616951043757_5
RESULTS_SEARCH_11_PARAMETERS_chemical_data_edited	TRUE
RESULTS_SEARCH_11_PARAMETERS_do_multiprecursor_search	TRUE
RESULTS_SEARCH_11_PARAMETERS_do_reverse_search	TRUE
RESULTS_SEARCH_11_PARAMETERS_max_quant_labels	35
RESULTS_SEARCH_11_PARAMETERS_maxresults	15
RESULTS_SEARCH_11_PARAMETERS_separate_searches	FALSE
RESULTS_SEARCH_11_PARAMETERS_MSTOLERANCE_type	dalton
RESULTS_SEARCH_11_PARAMETERS_MSTOLERANCE_value	0.05
RESULTS_SEARCH_11_PARAMETERS_MSMSTOLERANCE_type	dalton
RESULTS_SEARCH_11_PARAMETERS_MSMSTOLERANCE_value	0.1
RESULTS_SEARCH_11_PARAMETERS_MS_STANDARD_DEVIATION_type	dalton
RESULTS_SEARCH_11_PARAMETERS_MS_STANDARD_DEVIATION_value	0.0011
RESULTS_SEARCH_11_PARAMETERS_MSMS_STANDARD_DEVIATION_type	dalton
RESULTS_SEARCH_11_PARAMETERS_MSMS_STANDARD_DEVIATION_value	0.01
RESULTS_SEARCH_11_PARAMETERS_FASTA_filename	C:\AB SCIEX\ProteinPilot Data\SearchDatabases\ProteomaAria_contami2018.fasta
RESULTS_SEARCH_11_PARAMETERS_AUTO_CALIBRATION_ms	TRUE
RESULTS_SEARCH_11_PARAMETERS_AUTO_CALIBRATION_msexport	FALSE
RESULTS_SEARCH_11_PARAMETERS_AUTO_CALIBRATION_msms	TRUE
RESULTS_SEARCH_11_PARAMETERS_AUTO_CALIBRATION_msmstolsdratio	2.75
RESULTS_SEARCH_11_PARAMETERS_AUTO_CALIBRATION_mstolsdratio	7
RESULTS_SEARCH_11_PARAMETERS_AUTO_CALIBRATION_squareroot	TRUE
RESULTS_SEARCH_11_PARAMETERS_AUTO_CALIBRATION_type	dalton
RESULTS_SEARCH_11_PARAMETERS_AUTO_CALIBRATION_MCP_d_s_s_f	0.0666667
RESULTS_SEARCH_11_PARAMETERS_AUTO_CALIBRATION_MCP_d_s_w_f	3
RESULTS_SEARCH_11_PARAMETERS_AUTO_CALIBRATION_MCP_m_f_r_mbc	200
RESULTS_SEARCH_11_PARAMETERS_AUTO_CALIBRATION_MCP_m_m_c	10
RESULTS_SEARCH_11_PARAMETERS_AUTO_CALIBRATION_MCP_m_m_f_s	0.25
RESULTS_SEARCH_11_PARAMETERS_AUTO_CALIBRATION_MCP_m_m_p_f	0.33
RESULTS_SEARCH_11_PARAMETERS_AUTO_CALIBRATION_MCP_m_m_p_rms_f	1
RESULTS_SEARCH_11_PARAMETERS_AUTO_CALIBRATION_MCP_m_p_t_f	1
RESULTS_SEARCH_11_PARAMETERS_AUTO_CALIBRATION_MCP_m_r_h_n_b	15
RESULTS_SEARCH_11_PARAMETERS_AUTO_CALIBRATION_MCP_m_z_n_s	99
RESULTS_SEARCH_11_PARAMETERS_AUTO_CALIBRATION_MCP_m_z_s_mn_f_r	0.0666667
RESULTS_SEARCH_11_PARAMETERS_AUTO_CALIBRATION_MCP_m_z_s_mx_f_r	0.1
RESULTS_SEARCH_11_PARAMETERS_MAX_PRECURSORS_FRAGLET	5
RESULTS_SEARCH_11_PARAMETERS_MAX_PRECURSORS_TAGLET	1
RESULTS_SEARCH_11_PARAMETERS_PRECURSORS_DR_FRAGLET	10
RESULTS_SEARCH_11_PARAMETERS_PRECURSORS_DR_TAGLET	1900-01-03
RESULTS_SEARCH_11_PARAMETERS_DEFAULT_CHARGE_STATE_1_charge	2
RESULTS_SEARCH_11_PARAMETERS_DEFAULT_CHARGE_STATE_1_probability	1
RESULTS_SEARCH_11_PARAMETERS_DEFAULT_CHARGE_STATE_2_charge	3
RESULTS_SEARCH_11_PARAMETERS_DEFAULT_CHARGE_STATE_2_probability	1
RESULTS_SEARCH_11_PARAMETERS_DEFAULT_CHARGE_STATE_3_charge	4
RESULTS_SEARCH_11_PARAMETERS_DEFAULT_CHARGE_STATE_3_probability	1
RESULTS_SEARCH_11_PARAMETERS_VERSION	5.0.1.0, 4895
RESULTS_SEARCH_11_PARAMETERS_PARAGON_VERSION	5.0.1.0, 4874
RESULTS_SEARCH_11_PARAMETERS_APPLICATION	ProteinPilot(tm) Software
RESULTS_SEARCH_11_PARAMETERS_PROGROUP_alternativedispositionmaximumfoldprobabilitydrop	100
RESULTS_SEARCH_11_PARAMETERS_PROGROUP_alternativedispositionmaximumfoldscoredrop	2
RESULTS_SEARCH_11_PARAMETERS_PROGROUP_autodiscordantpeptidethreshold	0.3
RESULTS_SEARCH_11_PARAMETERS_PROGROUP_bayesconfidencecalclulation	TRUE
RESULTS_SEARCH_11_PARAMETERS_PROGROUP_calibrateconfidence	TRUE
RESULTS_SEARCH_11_PARAMETERS_PROGROUP_compresspeptides	FALSE
RESULTS_SEARCH_11_PARAMETERS_PROGROUP_confidencepercentthresholdforexcludingothersfromquant	1900-01-15
RESULTS_SEARCH_11_PARAMETERS_PROGROUP_confidencepercentthresholdforincludingselfinquant	15
RESULTS_SEARCH_11_PARAMETERS_PROGROUP_donotstoremspeaklists	FALSE
RESULTS_SEARCH_11_PARAMETERS_PROGROUP_fasta	C:\AB SCIEX\ProteinPilot Data\SearchDatabases\ProteomaAria_contami2018.fasta
RESULTS_SEARCH_11_PARAMETERS_PROGROUP_featuregroupminpepconf	0.66
RESULTS_SEARCH_11_PARAMETERS_PROGROUP_featuregroupminups	0.47
RESULTS_SEARCH_11_PARAMETERS_PROGROUP_focusingintersection	4
RESULTS_SEARCH_11_PARAMETERS_PROGROUP_focusingminimummatchconfidence	0.1
RESULTS_SEARCH_11_PARAMETERS_PROGROUP_focusingminunusedprotscore	0.1
RESULTS_SEARCH_11_PARAMETERS_PROGROUP_focusingsubsetcutoff	6
RESULTS_SEARCH_11_PARAMETERS_PROGROUP_intersection	1.3
RESULTS_SEARCH_11_PARAMETERS_PROGROUP_minimummatchconfidencecutoff	0.001
RESULTS_SEARCH_11_PARAMETERS_PROGROUP_minunusedprotscore	0.0458
RESULTS_SEARCH_11_PARAMETERS_PROGROUP_subsetcutoff	2
RESULTS_SEARCH_11_PARAMETERS_PROGROUP_unusedprotscorethresholdforexcludingothersfromquant	1.3
RESULTS_SEARCH_11_PARAMETERS_PEAKLIST_count	4000
RESULTS_SEARCH_11_PARAMETERS_PEAKLIST_filenumber	1
RESULTS_SEARCH_11_PARAMETERS_PEAKLIST_original_count	4000
RESULTS_SEARCH_11_PARAMETERS_PEAKLIST_originalfilename	C:\Users\5600 Procesado\Desktop\Carpetas de datos en escritorio\Diego11012019\Diego11012019_GBN4.wiff
RESULTS_SEARCH_11_PARAMETERS_PEAKLIST_partnumber	6
RESULTS_SEARCH_11_PARAMETERS_QUANT_TYPE_background_correction	FALSE
RESULTS_SEARCH_11_PARAMETERS_QUANT_TYPE_bias_correction	TRUE
RESULTS_SEARCH_11_PARAMETERS_QUANT_TYPE_keep_extreme_peptides_over_fraction	0
RESULTS_SEARCH_11_PARAMETERS_QUANT_TYPE_low_confidence_check	TRUE
RESULTS_SEARCH_11_PARAMETERS_QUANT_TYPE_low_intensity_check	TRUE
RESULTS_SEARCH_11_PARAMETERS_QUANT_TYPE_median_statistic	TRUE
RESULTS_SEARCH_11_PARAMETERS_QUANT_TYPE_mod_check	TRUE
RESULTS_SEARCH_11_PARAMETERS_QUANT_TYPE_quant_threshold	-1
RESULTS_SEARCH_11_PARAMETERS_QUANT_TYPE_quant_threshold_sn	9
RESULTS_SEARCH_11_PARAMETERS_QUANT_TYPE_separate_searches	FALSE
RESULTS_SEARCH_11_PARAMETERS_QUANT_TYPE_shared_msms_check	TRUE
RESULTS_SEARCH_11_PARAMETERS_PARAGON_METHOD_SETTINGS_UI_SAMPLE_TYPE	Identification
RESULTS_SEARCH_11_PARAMETERS_PARAGON_METHOD_SETTINGS_UI_CYS_ALKYLATION	Iodoacetamide
RESULTS_SEARCH_11_PARAMETERS_PARAGON_METHOD_SETTINGS_UI_DIGESTION	Trypsin
RESULTS_SEARCH_11_PARAMETERS_PARAGON_METHOD_SETTINGS_UI_INSTRUMENT	TripleTOF 5600
RESULTS_SEARCH_11_PARAMETERS_PARAGON_METHOD_SETTINGS_UI_SEARCH_EFFORT	Thorough
RESULTS_SEARCH_11_PARAMETERS_PARAGON_METHOD_SETTINGS_UI_ID_FOCUS	Biological modifications
RESULTS_SEARCH_11_PARAMETERS_PARAGON_METHOD_SETTINGS_UI_USER_NAME	5600Procesado\5600 Procesado
RESULTS_SEARCH_11_PARAMETERS_PARAGON_METHOD_SETTINGS_UI_MACHINE_NAME	5600PROCESADO
RESULTS_SEARCH_11_PARAMETERS_PARAGON_METHOD_SETTINGS_UI_SEARCH_ID	6.36831e+17
RESULTS_SEARCH_11_PARAMETERS_PARAGON_METHOD_SETTINGS_UI_START_TIME	2019-01-14 11:21:35
RESULTS_SEARCH_11_PARAMETERS_PARAGON_METHOD_SETTINGS_UI_MIN_UNUSED_PROTSCORE	0.0458
RESULTS_SEARCH_11_PARAMETERS_PARAGON_METHOD_SETTINGS_UI_PSPEP	TRUE
RESULTS_SEARCH_12_time_cpu	279397
RESULTS_SEARCH_12_time_duration	279614
RESULTS_SEARCH_12_version	5.0.1.4874
RESULTS_SEARCH_12_xml:id	SEARCH:2:636830616951043757_5
RESULTS_SEARCH_12_PARAMETERS_chemical_data_edited	TRUE
RESULTS_SEARCH_12_PARAMETERS_do_multiprecursor_search	TRUE
RESULTS_SEARCH_12_PARAMETERS_do_reverse_search	TRUE
RESULTS_SEARCH_12_PARAMETERS_max_quant_labels	35
RESULTS_SEARCH_12_PARAMETERS_maxresults	15
RESULTS_SEARCH_12_PARAMETERS_separate_searches	FALSE
RESULTS_SEARCH_12_PARAMETERS_MSTOLERANCE_type	dalton
RESULTS_SEARCH_12_PARAMETERS_MSTOLERANCE_value	0.05
RESULTS_SEARCH_12_PARAMETERS_MSMSTOLERANCE_type	dalton
RESULTS_SEARCH_12_PARAMETERS_MSMSTOLERANCE_value	0.1
RESULTS_SEARCH_12_PARAMETERS_MS_STANDARD_DEVIATION_type	dalton
RESULTS_SEARCH_12_PARAMETERS_MS_STANDARD_DEVIATION_value	0.0011
RESULTS_SEARCH_12_PARAMETERS_MSMS_STANDARD_DEVIATION_type	dalton
RESULTS_SEARCH_12_PARAMETERS_MSMS_STANDARD_DEVIATION_value	0.01
RESULTS_SEARCH_12_PARAMETERS_FASTA_filename	C:\AB SCIEX\ProteinPilot Data\SearchDatabases\ProteomaAria_contami2018.fasta
RESULTS_SEARCH_12_PARAMETERS_AUTO_CALIBRATION_ms	TRUE
RESULTS_SEARCH_12_PARAMETERS_AUTO_CALIBRATION_msexport	FALSE
RESULTS_SEARCH_12_PARAMETERS_AUTO_CALIBRATION_msms	TRUE
RESULTS_SEARCH_12_PARAMETERS_AUTO_CALIBRATION_msmstolsdratio	2.75
RESULTS_SEARCH_12_PARAMETERS_AUTO_CALIBRATION_mstolsdratio	7
RESULTS_SEARCH_12_PARAMETERS_AUTO_CALIBRATION_squareroot	TRUE
RESULTS_SEARCH_12_PARAMETERS_AUTO_CALIBRATION_type	dalton
RESULTS_SEARCH_12_PARAMETERS_AUTO_CALIBRATION_MCP_d_s_s_f	0.0666667
RESULTS_SEARCH_12_PARAMETERS_AUTO_CALIBRATION_MCP_d_s_w_f	3
RESULTS_SEARCH_12_PARAMETERS_AUTO_CALIBRATION_MCP_m_f_r_mbc	200
RESULTS_SEARCH_12_PARAMETERS_AUTO_CALIBRATION_MCP_m_m_c	10
RESULTS_SEARCH_12_PARAMETERS_AUTO_CALIBRATION_MCP_m_m_f_s	0.25
RESULTS_SEARCH_12_PARAMETERS_AUTO_CALIBRATION_MCP_m_m_p_f	0.33
RESULTS_SEARCH_12_PARAMETERS_AUTO_CALIBRATION_MCP_m_m_p_rms_f	1
RESULTS_SEARCH_12_PARAMETERS_AUTO_CALIBRATION_MCP_m_p_t_f	1
RESULTS_SEARCH_12_PARAMETERS_AUTO_CALIBRATION_MCP_m_r_h_n_b	15
RESULTS_SEARCH_12_PARAMETERS_AUTO_CALIBRATION_MCP_m_z_n_s	99
RESULTS_SEARCH_12_PARAMETERS_AUTO_CALIBRATION_MCP_m_z_s_mn_f_r	0.0666667
RESULTS_SEARCH_12_PARAMETERS_AUTO_CALIBRATION_MCP_m_z_s_mx_f_r	0.1
RESULTS_SEARCH_12_PARAMETERS_MAX_PRECURSORS_FRAGLET	5
RESULTS_SEARCH_12_PARAMETERS_MAX_PRECURSORS_TAGLET	1
RESULTS_SEARCH_12_PARAMETERS_PRECURSORS_DR_FRAGLET	10
RESULTS_SEARCH_12_PARAMETERS_PRECURSORS_DR_TAGLET	3
RESULTS_SEARCH_12_PARAMETERS_DEFAULT_CHARGE_STATE_1_charge	2
RESULTS_SEARCH_12_PARAMETERS_DEFAULT_CHARGE_STATE_1_probability	1
RESULTS_SEARCH_12_PARAMETERS_DEFAULT_CHARGE_STATE_2_charge	3
RESULTS_SEARCH_12_PARAMETERS_DEFAULT_CHARGE_STATE_2_probability	1
RESULTS_SEARCH_12_PARAMETERS_DEFAULT_CHARGE_STATE_3_charge	4
RESULTS_SEARCH_12_PARAMETERS_DEFAULT_CHARGE_STATE_3_probability	1
RESULTS_SEARCH_12_PARAMETERS_VERSION	5.0.1.0, 4895
RESULTS_SEARCH_12_PARAMETERS_PARAGON_VERSION	5.0.1.0, 4874
RESULTS_SEARCH_12_PARAMETERS_APPLICATION	ProteinPilot(tm) Software
RESULTS_SEARCH_12_PARAMETERS_PROGROUP_alternativedispositionmaximumfoldprobabilitydrop	100
RESULTS_SEARCH_12_PARAMETERS_PROGROUP_alternativedispositionmaximumfoldscoredrop	2
RESULTS_SEARCH_12_PARAMETERS_PROGROUP_autodiscordantpeptidethreshold	0.3
RESULTS_SEARCH_12_PARAMETERS_PROGROUP_bayesconfidencecalclulation	TRUE
RESULTS_SEARCH_12_PARAMETERS_PROGROUP_calibrateconfidence	TRUE
RESULTS_SEARCH_12_PARAMETERS_PROGROUP_compresspeptides	FALSE
RESULTS_SEARCH_12_PARAMETERS_PROGROUP_confidencepercentthresholdforexcludingothersfromquant	15
RESULTS_SEARCH_12_PARAMETERS_PROGROUP_confidencepercentthresholdforincludingselfinquant	15
RESULTS_SEARCH_12_PARAMETERS_PROGROUP_donotstoremspeaklists	FALSE
RESULTS_SEARCH_12_PARAMETERS_PROGROUP_fasta	C:\AB SCIEX\ProteinPilot Data\SearchDatabases\ProteomaAria_contami2018.fasta
RESULTS_SEARCH_12_PARAMETERS_PROGROUP_featuregroupminpepconf	0.66
RESULTS_SEARCH_12_PARAMETERS_PROGROUP_featuregroupminups	0.47
RESULTS_SEARCH_12_PARAMETERS_PROGROUP_focusingintersection	4
RESULTS_SEARCH_12_PARAMETERS_PROGROUP_focusingminimummatchconfidence	0.1
RESULTS_SEARCH_12_PARAMETERS_PROGROUP_focusingminunusedprotscore	0.1
RESULTS_SEARCH_12_PARAMETERS_PROGROUP_focusingsubsetcutoff	6
RESULTS_SEARCH_12_PARAMETERS_PROGROUP_intersection	1.3
RESULTS_SEARCH_12_PARAMETERS_PROGROUP_minimummatchconfidencecutoff	0.001
RESULTS_SEARCH_12_PARAMETERS_PROGROUP_minunusedprotscore	0.0458
RESULTS_SEARCH_12_PARAMETERS_PROGROUP_subsetcutoff	2
RESULTS_SEARCH_12_PARAMETERS_PROGROUP_unusedprotscorethresholdforexcludingothersfromquant	1.3
RESULTS_SEARCH_12_PARAMETERS_PEAKLIST_count	4000
RESULTS_SEARCH_12_PARAMETERS_PEAKLIST_filenumber	1
RESULTS_SEARCH_12_PARAMETERS_PEAKLIST_original_count	4000
RESULTS_SEARCH_12_PARAMETERS_PEAKLIST_originalfilename	C:\Users\5600 Procesado\Desktop\Carpetas de datos en escritorio\Diego11012019\Diego11012019_GBN4.wiff
RESULTS_SEARCH_12_PARAMETERS_PEAKLIST_partnumber	6
RESULTS_SEARCH_12_PARAMETERS_QUANT_TYPE_background_correction	FALSE
RESULTS_SEARCH_12_PARAMETERS_QUANT_TYPE_bias_correction	TRUE
RESULTS_SEARCH_12_PARAMETERS_QUANT_TYPE_keep_extreme_peptides_over_fraction	0
RESULTS_SEARCH_12_PARAMETERS_QUANT_TYPE_low_confidence_check	TRUE
RESULTS_SEARCH_12_PARAMETERS_QUANT_TYPE_low_intensity_check	TRUE
RESULTS_SEARCH_12_PARAMETERS_QUANT_TYPE_median_statistic	TRUE
RESULTS_SEARCH_12_PARAMETERS_QUANT_TYPE_mod_check	TRUE
RESULTS_SEARCH_12_PARAMETERS_QUANT_TYPE_quant_threshold	-1
RESULTS_SEARCH_12_PARAMETERS_QUANT_TYPE_quant_threshold_sn	9
RESULTS_SEARCH_12_PARAMETERS_QUANT_TYPE_separate_searches	FALSE
RESULTS_SEARCH_12_PARAMETERS_QUANT_TYPE_shared_msms_check	TRUE
RESULTS_SEARCH_12_PARAMETERS_PARAGON_METHOD_SETTINGS_UI_SAMPLE_TYPE	Identification
RESULTS_SEARCH_12_PARAMETERS_PARAGON_METHOD_SETTINGS_UI_CYS_ALKYLATION	Iodoacetamide
RESULTS_SEARCH_12_PARAMETERS_PARAGON_METHOD_SETTINGS_UI_DIGESTION	Trypsin
RESULTS_SEARCH_12_PARAMETERS_PARAGON_METHOD_SETTINGS_UI_INSTRUMENT	TripleTOF 5600
RESULTS_SEARCH_12_PARAMETERS_PARAGON_METHOD_SETTINGS_UI_SEARCH_EFFORT	Thorough
RESULTS_SEARCH_12_PARAMETERS_PARAGON_METHOD_SETTINGS_UI_ID_FOCUS	Biological modifications
RESULTS_SEARCH_12_PARAMETERS_PARAGON_METHOD_SETTINGS_UI_USER_NAME	5600Procesado\5600 Procesado
RESULTS_SEARCH_12_PARAMETERS_PARAGON_METHOD_SETTINGS_UI_MACHINE_NAME	5600PROCESADO
RESULTS_SEARCH_12_PARAMETERS_PARAGON_METHOD_SETTINGS_UI_SEARCH_ID	6.36831e+17
RESULTS_SEARCH_12_PARAMETERS_PARAGON_METHOD_SETTINGS_UI_START_TIME	2019-01-14 11:21:35
RESULTS_SEARCH_12_PARAMETERS_PARAGON_METHOD_SETTINGS_UI_MIN_UNUSED_PROTSCORE	0.0458
RESULTS_SEARCH_12_PARAMETERS_PARAGON_METHOD_SETTINGS_UI_PSPEP	TRUE
RESULTS_SEARCH_13_time_cpu	103943
RESULTS_SEARCH_13_time_duration	126547
RESULTS_SEARCH_13_version	5.0.1.4874
RESULTS_SEARCH_13_xml:id	SEARCH:1:636830616951043757_6
RESULTS_SEARCH_13_PARAMETERS_chemical_data_edited	TRUE
RESULTS_SEARCH_13_PARAMETERS_do_multiprecursor_search	TRUE
RESULTS_SEARCH_13_PARAMETERS_do_reverse_search	TRUE
RESULTS_SEARCH_13_PARAMETERS_max_quant_labels	35
RESULTS_SEARCH_13_PARAMETERS_maxresults	15
RESULTS_SEARCH_13_PARAMETERS_separate_searches	FALSE
RESULTS_SEARCH_13_PARAMETERS_MSTOLERANCE_type	dalton
RESULTS_SEARCH_13_PARAMETERS_MSTOLERANCE_value	0.05
RESULTS_SEARCH_13_PARAMETERS_MSMSTOLERANCE_type	dalton
RESULTS_SEARCH_13_PARAMETERS_MSMSTOLERANCE_value	0.1
RESULTS_SEARCH_13_PARAMETERS_MS_STANDARD_DEVIATION_type	dalton
RESULTS_SEARCH_13_PARAMETERS_MS_STANDARD_DEVIATION_value	0.0011
RESULTS_SEARCH_13_PARAMETERS_MSMS_STANDARD_DEVIATION_type	dalton
RESULTS_SEARCH_13_PARAMETERS_MSMS_STANDARD_DEVIATION_value	0.01
RESULTS_SEARCH_13_PARAMETERS_FASTA_filename	C:\AB SCIEX\ProteinPilot Data\SearchDatabases\ProteomaAria_contami2018.fasta
RESULTS_SEARCH_13_PARAMETERS_AUTO_CALIBRATION_ms	TRUE
RESULTS_SEARCH_13_PARAMETERS_AUTO_CALIBRATION_msexport	FALSE
RESULTS_SEARCH_13_PARAMETERS_AUTO_CALIBRATION_msms	TRUE
RESULTS_SEARCH_13_PARAMETERS_AUTO_CALIBRATION_msmstolsdratio	2.75
RESULTS_SEARCH_13_PARAMETERS_AUTO_CALIBRATION_mstolsdratio	7
RESULTS_SEARCH_13_PARAMETERS_AUTO_CALIBRATION_squareroot	TRUE
RESULTS_SEARCH_13_PARAMETERS_AUTO_CALIBRATION_type	dalton
RESULTS_SEARCH_13_PARAMETERS_AUTO_CALIBRATION_MCP_d_s_s_f	0.0666667
RESULTS_SEARCH_13_PARAMETERS_AUTO_CALIBRATION_MCP_d_s_w_f	3
RESULTS_SEARCH_13_PARAMETERS_AUTO_CALIBRATION_MCP_m_f_r_mbc	1900-07-18
RESULTS_SEARCH_13_PARAMETERS_AUTO_CALIBRATION_MCP_m_m_c	1900-01-10
RESULTS_SEARCH_13_PARAMETERS_AUTO_CALIBRATION_MCP_m_m_f_s	0.25
RESULTS_SEARCH_13_PARAMETERS_AUTO_CALIBRATION_MCP_m_m_p_f	0.33
RESULTS_SEARCH_13_PARAMETERS_AUTO_CALIBRATION_MCP_m_m_p_rms_f	1
RESULTS_SEARCH_13_PARAMETERS_AUTO_CALIBRATION_MCP_m_p_t_f	1
RESULTS_SEARCH_13_PARAMETERS_AUTO_CALIBRATION_MCP_m_r_h_n_b	15
RESULTS_SEARCH_13_PARAMETERS_AUTO_CALIBRATION_MCP_m_z_n_s	99
RESULTS_SEARCH_13_PARAMETERS_AUTO_CALIBRATION_MCP_m_z_s_mn_f_r	0.0666667
RESULTS_SEARCH_13_PARAMETERS_AUTO_CALIBRATION_MCP_m_z_s_mx_f_r	0.1
RESULTS_SEARCH_13_PARAMETERS_MS_AUTO_CALIBRATION_OUT_avres	1.15956e-08
RESULTS_SEARCH_13_PARAMETERS_MS_AUTO_CALIBRATION_OUT_c0	6.34852e-06
RESULTS_SEARCH_13_PARAMETERS_MS_AUTO_CALIBRATION_OUT_c1minus1	3.42773e-07
RESULTS_SEARCH_13_PARAMETERS_MS_AUTO_CALIBRATION_OUT_c2	0
RESULTS_SEARCH_13_PARAMETERS_MS_AUTO_CALIBRATION_OUT_file	1
RESULTS_SEARCH_13_PARAMETERS_MS_AUTO_CALIBRATION_OUT_partnumber	7
RESULTS_SEARCH_13_PARAMETERS_MS_AUTO_CALIBRATION_OUT_polyorder	1
RESULTS_SEARCH_13_PARAMETERS_MS_AUTO_CALIBRATION_OUT_sample	1
RESULTS_SEARCH_13_PARAMETERS_MS_AUTO_CALIBRATION_OUT_squareroot	TRUE
RESULTS_SEARCH_13_PARAMETERS_MSMS_AUTO_CALIBRATION_OUT_avres	1.37667e-07
RESULTS_SEARCH_13_PARAMETERS_MSMS_AUTO_CALIBRATION_OUT_c0	8.50656e-05
RESULTS_SEARCH_13_PARAMETERS_MSMS_AUTO_CALIBRATION_OUT_c1minus1	-2.36523e-06
RESULTS_SEARCH_13_PARAMETERS_MSMS_AUTO_CALIBRATION_OUT_c2	0
RESULTS_SEARCH_13_PARAMETERS_MSMS_AUTO_CALIBRATION_OUT_file	1
RESULTS_SEARCH_13_PARAMETERS_MSMS_AUTO_CALIBRATION_OUT_partnumber	7
RESULTS_SEARCH_13_PARAMETERS_MSMS_AUTO_CALIBRATION_OUT_polyorder	1
RESULTS_SEARCH_13_PARAMETERS_MSMS_AUTO_CALIBRATION_OUT_sample	1
RESULTS_SEARCH_13_PARAMETERS_MSMS_AUTO_CALIBRATION_OUT_squareroot	TRUE
RESULTS_SEARCH_13_PARAMETERS_MAX_PRECURSORS_FRAGLET	5
RESULTS_SEARCH_13_PARAMETERS_MAX_PRECURSORS_TAGLET	1
RESULTS_SEARCH_13_PARAMETERS_PRECURSORS_DR_FRAGLET	10
RESULTS_SEARCH_13_PARAMETERS_PRECURSORS_DR_TAGLET	3
RESULTS_SEARCH_13_PARAMETERS_DEFAULT_CHARGE_STATE_1_charge	2
RESULTS_SEARCH_13_PARAMETERS_DEFAULT_CHARGE_STATE_1_probability	1
RESULTS_SEARCH_13_PARAMETERS_DEFAULT_CHARGE_STATE_2_charge	3
RESULTS_SEARCH_13_PARAMETERS_DEFAULT_CHARGE_STATE_2_probability	1
RESULTS_SEARCH_13_PARAMETERS_DEFAULT_CHARGE_STATE_3_charge	4
RESULTS_SEARCH_13_PARAMETERS_DEFAULT_CHARGE_STATE_3_probability	1
RESULTS_SEARCH_13_PARAMETERS_VERSION	5.0.1.0, 4895
RESULTS_SEARCH_13_PARAMETERS_PARAGON_VERSION	5.0.1.0, 4874
RESULTS_SEARCH_13_PARAMETERS_APPLICATION	ProteinPilot(tm) Software
RESULTS_SEARCH_13_PARAMETERS_PROGROUP_alternativedispositionmaximumfoldprobabilitydrop	100
RESULTS_SEARCH_13_PARAMETERS_PROGROUP_alternativedispositionmaximumfoldscoredrop	1900-01-02
RESULTS_SEARCH_13_PARAMETERS_PROGROUP_autodiscordantpeptidethreshold	0.3
RESULTS_SEARCH_13_PARAMETERS_PROGROUP_bayesconfidencecalclulation	TRUE
RESULTS_SEARCH_13_PARAMETERS_PROGROUP_calibrateconfidence	TRUE
RESULTS_SEARCH_13_PARAMETERS_PROGROUP_compresspeptides	FALSE
RESULTS_SEARCH_13_PARAMETERS_PROGROUP_confidencepercentthresholdforexcludingothersfromquant	15
RESULTS_SEARCH_13_PARAMETERS_PROGROUP_confidencepercentthresholdforincludingselfinquant	15
RESULTS_SEARCH_13_PARAMETERS_PROGROUP_donotstoremspeaklists	FALSE
RESULTS_SEARCH_13_PARAMETERS_PROGROUP_fasta	C:\AB SCIEX\ProteinPilot Data\SearchDatabases\ProteomaAria_contami2018.fasta
RESULTS_SEARCH_13_PARAMETERS_PROGROUP_featuregroupminpepconf	0.66
RESULTS_SEARCH_13_PARAMETERS_PROGROUP_featuregroupminups	0.47
RESULTS_SEARCH_13_PARAMETERS_PROGROUP_focusingintersection	4
RESULTS_SEARCH_13_PARAMETERS_PROGROUP_focusingminimummatchconfidence	0.1
RESULTS_SEARCH_13_PARAMETERS_PROGROUP_focusingminunusedprotscore	0.1
RESULTS_SEARCH_13_PARAMETERS_PROGROUP_focusingsubsetcutoff	6
RESULTS_SEARCH_13_PARAMETERS_PROGROUP_intersection	1.3
RESULTS_SEARCH_13_PARAMETERS_PROGROUP_minimummatchconfidencecutoff	0.001
RESULTS_SEARCH_13_PARAMETERS_PROGROUP_minunusedprotscore	0.0458
RESULTS_SEARCH_13_PARAMETERS_PROGROUP_subsetcutoff	2
RESULTS_SEARCH_13_PARAMETERS_PROGROUP_unusedprotscorethresholdforexcludingothersfromquant	1.3
RESULTS_SEARCH_13_PARAMETERS_PEAKLIST_count	4000
RESULTS_SEARCH_13_PARAMETERS_PEAKLIST_filenumber	1
RESULTS_SEARCH_13_PARAMETERS_PEAKLIST_original_count	4000
RESULTS_SEARCH_13_PARAMETERS_PEAKLIST_originalfilename	C:\Users\5600 Procesado\Desktop\Carpetas de datos en escritorio\Diego11012019\Diego11012019_GBN4.wiff
RESULTS_SEARCH_13_PARAMETERS_PEAKLIST_partnumber	7
RESULTS_SEARCH_13_PARAMETERS_QUANT_TYPE_background_correction	FALSE
RESULTS_SEARCH_13_PARAMETERS_QUANT_TYPE_bias_correction	TRUE
RESULTS_SEARCH_13_PARAMETERS_QUANT_TYPE_keep_extreme_peptides_over_fraction	0
RESULTS_SEARCH_13_PARAMETERS_QUANT_TYPE_low_confidence_check	TRUE
RESULTS_SEARCH_13_PARAMETERS_QUANT_TYPE_low_intensity_check	TRUE
RESULTS_SEARCH_13_PARAMETERS_QUANT_TYPE_median_statistic	TRUE
RESULTS_SEARCH_13_PARAMETERS_QUANT_TYPE_mod_check	TRUE
RESULTS_SEARCH_13_PARAMETERS_QUANT_TYPE_quant_threshold	-1
RESULTS_SEARCH_13_PARAMETERS_QUANT_TYPE_quant_threshold_sn	9
RESULTS_SEARCH_13_PARAMETERS_QUANT_TYPE_separate_searches	FALSE
RESULTS_SEARCH_13_PARAMETERS_QUANT_TYPE_shared_msms_check	TRUE
RESULTS_SEARCH_13_PARAMETERS_PARAGON_METHOD_SETTINGS_UI_SAMPLE_TYPE	Identification
RESULTS_SEARCH_13_PARAMETERS_PARAGON_METHOD_SETTINGS_UI_CYS_ALKYLATION	Iodoacetamide
RESULTS_SEARCH_13_PARAMETERS_PARAGON_METHOD_SETTINGS_UI_DIGESTION	Trypsin
RESULTS_SEARCH_13_PARAMETERS_PARAGON_METHOD_SETTINGS_UI_INSTRUMENT	TripleTOF 5600
RESULTS_SEARCH_13_PARAMETERS_PARAGON_METHOD_SETTINGS_UI_SEARCH_EFFORT	Thorough
RESULTS_SEARCH_13_PARAMETERS_PARAGON_METHOD_SETTINGS_UI_ID_FOCUS	Biological modifications
RESULTS_SEARCH_13_PARAMETERS_PARAGON_METHOD_SETTINGS_UI_USER_NAME	5600Procesado\5600 Procesado
RESULTS_SEARCH_13_PARAMETERS_PARAGON_METHOD_SETTINGS_UI_MACHINE_NAME	5600PROCESADO
RESULTS_SEARCH_13_PARAMETERS_PARAGON_METHOD_SETTINGS_UI_SEARCH_ID	6.36831e+17
RESULTS_SEARCH_13_PARAMETERS_PARAGON_METHOD_SETTINGS_UI_START_TIME	2019-01-14 11:21:35
RESULTS_SEARCH_13_PARAMETERS_PARAGON_METHOD_SETTINGS_UI_MIN_UNUSED_PROTSCORE	0.0458
RESULTS_SEARCH_13_PARAMETERS_PARAGON_METHOD_SETTINGS_UI_PSPEP	TRUE
RESULTS_SEARCH_14_time_cpu	189198
RESULTS_SEARCH_14_time_duration	189212
RESULTS_SEARCH_14_version	5.0.1.4874
RESULTS_SEARCH_14_xml:id	SEARCH:2:636830616951043757_6
RESULTS_SEARCH_14_PARAMETERS_chemical_data_edited	TRUE
RESULTS_SEARCH_14_PARAMETERS_do_multiprecursor_search	TRUE
RESULTS_SEARCH_14_PARAMETERS_do_reverse_search	TRUE
RESULTS_SEARCH_14_PARAMETERS_max_quant_labels	35
RESULTS_SEARCH_14_PARAMETERS_maxresults	15
RESULTS_SEARCH_14_PARAMETERS_separate_searches	FALSE
RESULTS_SEARCH_14_PARAMETERS_MSTOLERANCE_type	dalton
RESULTS_SEARCH_14_PARAMETERS_MSTOLERANCE_value	0.05
RESULTS_SEARCH_14_PARAMETERS_MSMSTOLERANCE_type	dalton
RESULTS_SEARCH_14_PARAMETERS_MSMSTOLERANCE_value	0.1
RESULTS_SEARCH_14_PARAMETERS_MS_STANDARD_DEVIATION_type	dalton
RESULTS_SEARCH_14_PARAMETERS_MS_STANDARD_DEVIATION_value	0.0011
RESULTS_SEARCH_14_PARAMETERS_MSMS_STANDARD_DEVIATION_type	dalton
RESULTS_SEARCH_14_PARAMETERS_MSMS_STANDARD_DEVIATION_value	0.01
RESULTS_SEARCH_14_PARAMETERS_FASTA_filename	C:\AB SCIEX\ProteinPilot Data\SearchDatabases\ProteomaAria_contami2018.fasta
RESULTS_SEARCH_14_PARAMETERS_AUTO_CALIBRATION_ms	TRUE
RESULTS_SEARCH_14_PARAMETERS_AUTO_CALIBRATION_msexport	FALSE
RESULTS_SEARCH_14_PARAMETERS_AUTO_CALIBRATION_msms	TRUE
RESULTS_SEARCH_14_PARAMETERS_AUTO_CALIBRATION_msmstolsdratio	2.75
RESULTS_SEARCH_14_PARAMETERS_AUTO_CALIBRATION_mstolsdratio	7
RESULTS_SEARCH_14_PARAMETERS_AUTO_CALIBRATION_squareroot	TRUE
RESULTS_SEARCH_14_PARAMETERS_AUTO_CALIBRATION_type	dalton
RESULTS_SEARCH_14_PARAMETERS_AUTO_CALIBRATION_MCP_d_s_s_f	0.0666667
RESULTS_SEARCH_14_PARAMETERS_AUTO_CALIBRATION_MCP_d_s_w_f	3
RESULTS_SEARCH_14_PARAMETERS_AUTO_CALIBRATION_MCP_m_f_r_mbc	200
RESULTS_SEARCH_14_PARAMETERS_AUTO_CALIBRATION_MCP_m_m_c	10
RESULTS_SEARCH_14_PARAMETERS_AUTO_CALIBRATION_MCP_m_m_f_s	0.25
RESULTS_SEARCH_14_PARAMETERS_AUTO_CALIBRATION_MCP_m_m_p_f	0.33
RESULTS_SEARCH_14_PARAMETERS_AUTO_CALIBRATION_MCP_m_m_p_rms_f	1
RESULTS_SEARCH_14_PARAMETERS_AUTO_CALIBRATION_MCP_m_p_t_f	1
RESULTS_SEARCH_14_PARAMETERS_AUTO_CALIBRATION_MCP_m_r_h_n_b	15
RESULTS_SEARCH_14_PARAMETERS_AUTO_CALIBRATION_MCP_m_z_n_s	99
RESULTS_SEARCH_14_PARAMETERS_AUTO_CALIBRATION_MCP_m_z_s_mn_f_r	0.0666667
RESULTS_SEARCH_14_PARAMETERS_AUTO_CALIBRATION_MCP_m_z_s_mx_f_r	0.1
RESULTS_SEARCH_14_PARAMETERS_MS_AUTO_CALIBRATION_OUT_avres	1.15956e-08
RESULTS_SEARCH_14_PARAMETERS_MS_AUTO_CALIBRATION_OUT_c0	6.34852e-06
RESULTS_SEARCH_14_PARAMETERS_MS_AUTO_CALIBRATION_OUT_c1minus1	3.42773e-07
RESULTS_SEARCH_14_PARAMETERS_MS_AUTO_CALIBRATION_OUT_c2	0
RESULTS_SEARCH_14_PARAMETERS_MS_AUTO_CALIBRATION_OUT_file	1
RESULTS_SEARCH_14_PARAMETERS_MS_AUTO_CALIBRATION_OUT_partnumber	7
RESULTS_SEARCH_14_PARAMETERS_MS_AUTO_CALIBRATION_OUT_polyorder	1
RESULTS_SEARCH_14_PARAMETERS_MS_AUTO_CALIBRATION_OUT_sample	1
RESULTS_SEARCH_14_PARAMETERS_MS_AUTO_CALIBRATION_OUT_squareroot	TRUE
RESULTS_SEARCH_14_PARAMETERS_MSMS_AUTO_CALIBRATION_OUT_avres	1.37667e-07
RESULTS_SEARCH_14_PARAMETERS_MSMS_AUTO_CALIBRATION_OUT_c0	8.50656e-05
RESULTS_SEARCH_14_PARAMETERS_MSMS_AUTO_CALIBRATION_OUT_c1minus1	-2.36523e-06
RESULTS_SEARCH_14_PARAMETERS_MSMS_AUTO_CALIBRATION_OUT_c2	0
RESULTS_SEARCH_14_PARAMETERS_MSMS_AUTO_CALIBRATION_OUT_file	1
RESULTS_SEARCH_14_PARAMETERS_MSMS_AUTO_CALIBRATION_OUT_partnumber	7
RESULTS_SEARCH_14_PARAMETERS_MSMS_AUTO_CALIBRATION_OUT_polyorder	1
RESULTS_SEARCH_14_PARAMETERS_MSMS_AUTO_CALIBRATION_OUT_sample	1
RESULTS_SEARCH_14_PARAMETERS_MSMS_AUTO_CALIBRATION_OUT_squareroot	TRUE
RESULTS_SEARCH_14_PARAMETERS_MAX_PRECURSORS_FRAGLET	5
RESULTS_SEARCH_14_PARAMETERS_MAX_PRECURSORS_TAGLET	1
RESULTS_SEARCH_14_PARAMETERS_PRECURSORS_DR_FRAGLET	10
RESULTS_SEARCH_14_PARAMETERS_PRECURSORS_DR_TAGLET	3
RESULTS_SEARCH_14_PARAMETERS_DEFAULT_CHARGE_STATE_1_charge	2
RESULTS_SEARCH_14_PARAMETERS_DEFAULT_CHARGE_STATE_1_probability	1
RESULTS_SEARCH_14_PARAMETERS_DEFAULT_CHARGE_STATE_2_charge	3
RESULTS_SEARCH_14_PARAMETERS_DEFAULT_CHARGE_STATE_2_probability	1
RESULTS_SEARCH_14_PARAMETERS_DEFAULT_CHARGE_STATE_3_charge	4
RESULTS_SEARCH_14_PARAMETERS_DEFAULT_CHARGE_STATE_3_probability	1
RESULTS_SEARCH_14_PARAMETERS_VERSION	5.0.1.0, 4895
RESULTS_SEARCH_14_PARAMETERS_PARAGON_VERSION	5.0.1.0, 4874
RESULTS_SEARCH_14_PARAMETERS_APPLICATION	ProteinPilot(tm) Software
RESULTS_SEARCH_14_PARAMETERS_PROGROUP_alternativedispositionmaximumfoldprobabilitydrop	100
RESULTS_SEARCH_14_PARAMETERS_PROGROUP_alternativedispositionmaximumfoldscoredrop	2
RESULTS_SEARCH_14_PARAMETERS_PROGROUP_autodiscordantpeptidethreshold	07:12:00
RESULTS_SEARCH_14_PARAMETERS_PROGROUP_bayesconfidencecalclulation	TRUE
RESULTS_SEARCH_14_PARAMETERS_PROGROUP_calibrateconfidence	TRUE
RESULTS_SEARCH_14_PARAMETERS_PROGROUP_compresspeptides	FALSE
RESULTS_SEARCH_14_PARAMETERS_PROGROUP_confidencepercentthresholdforexcludingothersfromquant	15
RESULTS_SEARCH_14_PARAMETERS_PROGROUP_confidencepercentthresholdforincludingselfinquant	15
RESULTS_SEARCH_14_PARAMETERS_PROGROUP_donotstoremspeaklists	FALSE
RESULTS_SEARCH_14_PARAMETERS_PROGROUP_fasta	C:\AB SCIEX\ProteinPilot Data\SearchDatabases\ProteomaAria_contami2018.fasta
RESULTS_SEARCH_14_PARAMETERS_PROGROUP_featuregroupminpepconf	0.66
RESULTS_SEARCH_14_PARAMETERS_PROGROUP_featuregroupminups	0.47
RESULTS_SEARCH_14_PARAMETERS_PROGROUP_focusingintersection	4
RESULTS_SEARCH_14_PARAMETERS_PROGROUP_focusingminimummatchconfidence	0.1
RESULTS_SEARCH_14_PARAMETERS_PROGROUP_focusingminunusedprotscore	0.1
RESULTS_SEARCH_14_PARAMETERS_PROGROUP_focusingsubsetcutoff	6
RESULTS_SEARCH_14_PARAMETERS_PROGROUP_intersection	1.3
RESULTS_SEARCH_14_PARAMETERS_PROGROUP_minimummatchconfidencecutoff	0.001
RESULTS_SEARCH_14_PARAMETERS_PROGROUP_minunusedprotscore	0.0458
RESULTS_SEARCH_14_PARAMETERS_PROGROUP_subsetcutoff	2
RESULTS_SEARCH_14_PARAMETERS_PROGROUP_unusedprotscorethresholdforexcludingothersfromquant	1.3
RESULTS_SEARCH_14_PARAMETERS_PEAKLIST_count	4000
RESULTS_SEARCH_14_PARAMETERS_PEAKLIST_filenumber	1
RESULTS_SEARCH_14_PARAMETERS_PEAKLIST_original_count	4000
RESULTS_SEARCH_14_PARAMETERS_PEAKLIST_originalfilename	C:\Users\5600 Procesado\Desktop\Carpetas de datos en escritorio\Diego11012019\Diego11012019_GBN4.wiff
RESULTS_SEARCH_14_PARAMETERS_PEAKLIST_partnumber	7
RESULTS_SEARCH_14_PARAMETERS_QUANT_TYPE_background_correction	FALSE
RESULTS_SEARCH_14_PARAMETERS_QUANT_TYPE_bias_correction	TRUE
RESULTS_SEARCH_14_PARAMETERS_QUANT_TYPE_keep_extreme_peptides_over_fraction	0
RESULTS_SEARCH_14_PARAMETERS_QUANT_TYPE_low_confidence_check	TRUE
RESULTS_SEARCH_14_PARAMETERS_QUANT_TYPE_low_intensity_check	TRUE
RESULTS_SEARCH_14_PARAMETERS_QUANT_TYPE_median_statistic	TRUE
RESULTS_SEARCH_14_PARAMETERS_QUANT_TYPE_mod_check	TRUE
RESULTS_SEARCH_14_PARAMETERS_QUANT_TYPE_quant_threshold	-1
RESULTS_SEARCH_14_PARAMETERS_QUANT_TYPE_quant_threshold_sn	9
RESULTS_SEARCH_14_PARAMETERS_QUANT_TYPE_separate_searches	FALSE
RESULTS_SEARCH_14_PARAMETERS_QUANT_TYPE_shared_msms_check	TRUE
RESULTS_SEARCH_14_PARAMETERS_PARAGON_METHOD_SETTINGS_UI_SAMPLE_TYPE	Identification
RESULTS_SEARCH_14_PARAMETERS_PARAGON_METHOD_SETTINGS_UI_CYS_ALKYLATION	Iodoacetamide
RESULTS_SEARCH_14_PARAMETERS_PARAGON_METHOD_SETTINGS_UI_DIGESTION	Trypsin
RESULTS_SEARCH_14_PARAMETERS_PARAGON_METHOD_SETTINGS_UI_INSTRUMENT	TripleTOF 5600
RESULTS_SEARCH_14_PARAMETERS_PARAGON_METHOD_SETTINGS_UI_SEARCH_EFFORT	Thorough
RESULTS_SEARCH_14_PARAMETERS_PARAGON_METHOD_SETTINGS_UI_ID_FOCUS	Biological modifications
RESULTS_SEARCH_14_PARAMETERS_PARAGON_METHOD_SETTINGS_UI_USER_NAME	5600Procesado\5600 Procesado
RESULTS_SEARCH_14_PARAMETERS_PARAGON_METHOD_SETTINGS_UI_MACHINE_NAME	5600PROCESADO
RESULTS_SEARCH_14_PARAMETERS_PARAGON_METHOD_SETTINGS_UI_SEARCH_ID	6.36831e+17
RESULTS_SEARCH_14_PARAMETERS_PARAGON_METHOD_SETTINGS_UI_START_TIME	2019-01-14 11:21:35
RESULTS_SEARCH_14_PARAMETERS_PARAGON_METHOD_SETTINGS_UI_MIN_UNUSED_PROTSCORE	0.0458
RESULTS_SEARCH_14_PARAMETERS_PARAGON_METHOD_SETTINGS_UI_PSPEP	TRUE
RESULTS_SEARCH_15_time_cpu	75270
RESULTS_SEARCH_15_time_duration	87547
RESULTS_SEARCH_15_version	5.0.1.4874
RESULTS_SEARCH_15_xml:id	SEARCH:1:636830616951043757_7
RESULTS_SEARCH_15_PARAMETERS_chemical_data_edited	TRUE
RESULTS_SEARCH_15_PARAMETERS_do_multiprecursor_search	TRUE
RESULTS_SEARCH_15_PARAMETERS_do_reverse_search	TRUE
RESULTS_SEARCH_15_PARAMETERS_max_quant_labels	35
RESULTS_SEARCH_15_PARAMETERS_maxresults	15
RESULTS_SEARCH_15_PARAMETERS_separate_searches	FALSE
RESULTS_SEARCH_15_PARAMETERS_MSTOLERANCE_type	dalton
RESULTS_SEARCH_15_PARAMETERS_MSTOLERANCE_value	0.05
RESULTS_SEARCH_15_PARAMETERS_MSMSTOLERANCE_type	dalton
RESULTS_SEARCH_15_PARAMETERS_MSMSTOLERANCE_value	0.1
RESULTS_SEARCH_15_PARAMETERS_MS_STANDARD_DEVIATION_type	dalton
RESULTS_SEARCH_15_PARAMETERS_MS_STANDARD_DEVIATION_value	0.0011
RESULTS_SEARCH_15_PARAMETERS_MSMS_STANDARD_DEVIATION_type	dalton
RESULTS_SEARCH_15_PARAMETERS_MSMS_STANDARD_DEVIATION_value	0.01
RESULTS_SEARCH_15_PARAMETERS_FASTA_filename	C:\AB SCIEX\ProteinPilot Data\SearchDatabases\ProteomaAria_contami2018.fasta
RESULTS_SEARCH_15_PARAMETERS_AUTO_CALIBRATION_ms	TRUE
RESULTS_SEARCH_15_PARAMETERS_AUTO_CALIBRATION_msexport	FALSE
RESULTS_SEARCH_15_PARAMETERS_AUTO_CALIBRATION_msms	TRUE
RESULTS_SEARCH_15_PARAMETERS_AUTO_CALIBRATION_msmstolsdratio	2.75
RESULTS_SEARCH_15_PARAMETERS_AUTO_CALIBRATION_mstolsdratio	7
RESULTS_SEARCH_15_PARAMETERS_AUTO_CALIBRATION_squareroot	TRUE
RESULTS_SEARCH_15_PARAMETERS_AUTO_CALIBRATION_type	dalton
RESULTS_SEARCH_15_PARAMETERS_AUTO_CALIBRATION_MCP_d_s_s_f	0.0666667
RESULTS_SEARCH_15_PARAMETERS_AUTO_CALIBRATION_MCP_d_s_w_f	3
RESULTS_SEARCH_15_PARAMETERS_AUTO_CALIBRATION_MCP_m_f_r_mbc	200
RESULTS_SEARCH_15_PARAMETERS_AUTO_CALIBRATION_MCP_m_m_c	10
RESULTS_SEARCH_15_PARAMETERS_AUTO_CALIBRATION_MCP_m_m_f_s	0.25
RESULTS_SEARCH_15_PARAMETERS_AUTO_CALIBRATION_MCP_m_m_p_f	0.33
RESULTS_SEARCH_15_PARAMETERS_AUTO_CALIBRATION_MCP_m_m_p_rms_f	1
RESULTS_SEARCH_15_PARAMETERS_AUTO_CALIBRATION_MCP_m_p_t_f	1
RESULTS_SEARCH_15_PARAMETERS_AUTO_CALIBRATION_MCP_m_r_h_n_b	15
RESULTS_SEARCH_15_PARAMETERS_AUTO_CALIBRATION_MCP_m_z_n_s	99
RESULTS_SEARCH_15_PARAMETERS_AUTO_CALIBRATION_MCP_m_z_s_mn_f_r	0.0666667
RESULTS_SEARCH_15_PARAMETERS_AUTO_CALIBRATION_MCP_m_z_s_mx_f_r	0.1
RESULTS_SEARCH_15_PARAMETERS_MS_AUTO_CALIBRATION_OUT_avres	-4.75907e-09
RESULTS_SEARCH_15_PARAMETERS_MS_AUTO_CALIBRATION_OUT_c0	-1.72704e-05
RESULTS_SEARCH_15_PARAMETERS_MS_AUTO_CALIBRATION_OUT_c1minus1	1.30103e-06
RESULTS_SEARCH_15_PARAMETERS_MS_AUTO_CALIBRATION_OUT_c2	0
RESULTS_SEARCH_15_PARAMETERS_MS_AUTO_CALIBRATION_OUT_file	1
RESULTS_SEARCH_15_PARAMETERS_MS_AUTO_CALIBRATION_OUT_partnumber	8
RESULTS_SEARCH_15_PARAMETERS_MS_AUTO_CALIBRATION_OUT_polyorder	1
RESULTS_SEARCH_15_PARAMETERS_MS_AUTO_CALIBRATION_OUT_sample	1
RESULTS_SEARCH_15_PARAMETERS_MS_AUTO_CALIBRATION_OUT_squareroot	TRUE
RESULTS_SEARCH_15_PARAMETERS_MSMS_AUTO_CALIBRATION_OUT_avres	-1.99991e-08
RESULTS_SEARCH_15_PARAMETERS_MSMS_AUTO_CALIBRATION_OUT_c0	5.57612e-06
RESULTS_SEARCH_15_PARAMETERS_MSMS_AUTO_CALIBRATION_OUT_c1minus1	1.18847e-07
RESULTS_SEARCH_15_PARAMETERS_MSMS_AUTO_CALIBRATION_OUT_c2	0
RESULTS_SEARCH_15_PARAMETERS_MSMS_AUTO_CALIBRATION_OUT_file	1
RESULTS_SEARCH_15_PARAMETERS_MSMS_AUTO_CALIBRATION_OUT_partnumber	8
RESULTS_SEARCH_15_PARAMETERS_MSMS_AUTO_CALIBRATION_OUT_polyorder	1
RESULTS_SEARCH_15_PARAMETERS_MSMS_AUTO_CALIBRATION_OUT_sample	1
RESULTS_SEARCH_15_PARAMETERS_MSMS_AUTO_CALIBRATION_OUT_squareroot	TRUE
RESULTS_SEARCH_15_PARAMETERS_MAX_PRECURSORS_FRAGLET	5
RESULTS_SEARCH_15_PARAMETERS_MAX_PRECURSORS_TAGLET	1
RESULTS_SEARCH_15_PARAMETERS_PRECURSORS_DR_FRAGLET	10
RESULTS_SEARCH_15_PARAMETERS_PRECURSORS_DR_TAGLET	3
RESULTS_SEARCH_15_PARAMETERS_DEFAULT_CHARGE_STATE_1_charge	2
RESULTS_SEARCH_15_PARAMETERS_DEFAULT_CHARGE_STATE_1_probability	1
RESULTS_SEARCH_15_PARAMETERS_DEFAULT_CHARGE_STATE_2_charge	3
RESULTS_SEARCH_15_PARAMETERS_DEFAULT_CHARGE_STATE_2_probability	1
RESULTS_SEARCH_15_PARAMETERS_DEFAULT_CHARGE_STATE_3_charge	4
RESULTS_SEARCH_15_PARAMETERS_DEFAULT_CHARGE_STATE_3_probability	1
RESULTS_SEARCH_15_PARAMETERS_VERSION	5.0.1.0, 4895
RESULTS_SEARCH_15_PARAMETERS_PARAGON_VERSION	5.0.1.0, 4874
RESULTS_SEARCH_15_PARAMETERS_APPLICATION	ProteinPilot(tm) Software
RESULTS_SEARCH_15_PARAMETERS_PROGROUP_alternativedispositionmaximumfoldprobabilitydrop	100
RESULTS_SEARCH_15_PARAMETERS_PROGROUP_alternativedispositionmaximumfoldscoredrop	2
RESULTS_SEARCH_15_PARAMETERS_PROGROUP_autodiscordantpeptidethreshold	0.3
RESULTS_SEARCH_15_PARAMETERS_PROGROUP_bayesconfidencecalclulation	TRUE
RESULTS_SEARCH_15_PARAMETERS_PROGROUP_calibrateconfidence	TRUE
RESULTS_SEARCH_15_PARAMETERS_PROGROUP_compresspeptides	FALSE
RESULTS_SEARCH_15_PARAMETERS_PROGROUP_confidencepercentthresholdforexcludingothersfromquant	15
RESULTS_SEARCH_15_PARAMETERS_PROGROUP_confidencepercentthresholdforincludingselfinquant	15
RESULTS_SEARCH_15_PARAMETERS_PROGROUP_donotstoremspeaklists	FALSE
RESULTS_SEARCH_15_PARAMETERS_PROGROUP_fasta	C:\AB SCIEX\ProteinPilot Data\SearchDatabases\ProteomaAria_contami2018.fasta
RESULTS_SEARCH_15_PARAMETERS_PROGROUP_featuregroupminpepconf	0.66
RESULTS_SEARCH_15_PARAMETERS_PROGROUP_featuregroupminups	0.47
RESULTS_SEARCH_15_PARAMETERS_PROGROUP_focusingintersection	4
RESULTS_SEARCH_15_PARAMETERS_PROGROUP_focusingminimummatchconfidence	0.1
RESULTS_SEARCH_15_PARAMETERS_PROGROUP_focusingminunusedprotscore	0.1
RESULTS_SEARCH_15_PARAMETERS_PROGROUP_focusingsubsetcutoff	6
RESULTS_SEARCH_15_PARAMETERS_PROGROUP_intersection	1.3
RESULTS_SEARCH_15_PARAMETERS_PROGROUP_minimummatchconfidencecutoff	0.001
RESULTS_SEARCH_15_PARAMETERS_PROGROUP_minunusedprotscore	0.0458
RESULTS_SEARCH_15_PARAMETERS_PROGROUP_subsetcutoff	2
RESULTS_SEARCH_15_PARAMETERS_PROGROUP_unusedprotscorethresholdforexcludingothersfromquant	1.3
RESULTS_SEARCH_15_PARAMETERS_PEAKLIST_count	3969
RESULTS_SEARCH_15_PARAMETERS_PEAKLIST_filenumber	1
RESULTS_SEARCH_15_PARAMETERS_PEAKLIST_original_count	3969
RESULTS_SEARCH_15_PARAMETERS_PEAKLIST_originalfilename	C:\Users\5600 Procesado\Desktop\Carpetas de datos en escritorio\Diego11012019\Diego11012019_GBN4.wiff
RESULTS_SEARCH_15_PARAMETERS_PEAKLIST_partnumber	8
RESULTS_SEARCH_15_PARAMETERS_QUANT_TYPE_background_correction	FALSE
RESULTS_SEARCH_15_PARAMETERS_QUANT_TYPE_bias_correction	TRUE
RESULTS_SEARCH_15_PARAMETERS_QUANT_TYPE_keep_extreme_peptides_over_fraction	0
RESULTS_SEARCH_15_PARAMETERS_QUANT_TYPE_low_confidence_check	TRUE
RESULTS_SEARCH_15_PARAMETERS_QUANT_TYPE_low_intensity_check	TRUE
RESULTS_SEARCH_15_PARAMETERS_QUANT_TYPE_median_statistic	TRUE
RESULTS_SEARCH_15_PARAMETERS_QUANT_TYPE_mod_check	TRUE
RESULTS_SEARCH_15_PARAMETERS_QUANT_TYPE_quant_threshold	-1
RESULTS_SEARCH_15_PARAMETERS_QUANT_TYPE_quant_threshold_sn	9
RESULTS_SEARCH_15_PARAMETERS_QUANT_TYPE_separate_searches	FALSE
RESULTS_SEARCH_15_PARAMETERS_QUANT_TYPE_shared_msms_check	TRUE
RESULTS_SEARCH_15_PARAMETERS_PARAGON_METHOD_SETTINGS_UI_SAMPLE_TYPE	Identification
RESULTS_SEARCH_15_PARAMETERS_PARAGON_METHOD_SETTINGS_UI_CYS_ALKYLATION	Iodoacetamide
RESULTS_SEARCH_15_PARAMETERS_PARAGON_METHOD_SETTINGS_UI_DIGESTION	Trypsin
RESULTS_SEARCH_15_PARAMETERS_PARAGON_METHOD_SETTINGS_UI_INSTRUMENT	TripleTOF 5600
RESULTS_SEARCH_15_PARAMETERS_PARAGON_METHOD_SETTINGS_UI_SEARCH_EFFORT	Thorough
RESULTS_SEARCH_15_PARAMETERS_PARAGON_METHOD_SETTINGS_UI_ID_FOCUS	Biological modifications
RESULTS_SEARCH_15_PARAMETERS_PARAGON_METHOD_SETTINGS_UI_USER_NAME	5600Procesado\5600 Procesado
RESULTS_SEARCH_15_PARAMETERS_PARAGON_METHOD_SETTINGS_UI_MACHINE_NAME	5600PROCESADO
RESULTS_SEARCH_15_PARAMETERS_PARAGON_METHOD_SETTINGS_UI_SEARCH_ID	6.36831e+17
RESULTS_SEARCH_15_PARAMETERS_PARAGON_METHOD_SETTINGS_UI_START_TIME	2019-01-14 11:21:35
RESULTS_SEARCH_15_PARAMETERS_PARAGON_METHOD_SETTINGS_UI_MIN_UNUSED_PROTSCORE	0.0458
RESULTS_SEARCH_15_PARAMETERS_PARAGON_METHOD_SETTINGS_UI_PSPEP	TRUE
RESULTS_SEARCH_16_time_cpu	154144
RESULTS_SEARCH_16_time_duration	154175
RESULTS_SEARCH_16_version	5.0.1.4874
RESULTS_SEARCH_16_xml:id	SEARCH:2:636830616951043757_7
RESULTS_SEARCH_16_PARAMETERS_chemical_data_edited	TRUE
RESULTS_SEARCH_16_PARAMETERS_do_multiprecursor_search	TRUE
RESULTS_SEARCH_16_PARAMETERS_do_reverse_search	TRUE
RESULTS_SEARCH_16_PARAMETERS_max_quant_labels	35
RESULTS_SEARCH_16_PARAMETERS_maxresults	15
RESULTS_SEARCH_16_PARAMETERS_separate_searches	FALSE
RESULTS_SEARCH_16_PARAMETERS_MSTOLERANCE_type	dalton
RESULTS_SEARCH_16_PARAMETERS_MSTOLERANCE_value	0.05
RESULTS_SEARCH_16_PARAMETERS_MSMSTOLERANCE_type	dalton
RESULTS_SEARCH_16_PARAMETERS_MSMSTOLERANCE_value	0.1
RESULTS_SEARCH_16_PARAMETERS_MS_STANDARD_DEVIATION_type	dalton
RESULTS_SEARCH_16_PARAMETERS_MS_STANDARD_DEVIATION_value	0.0011
RESULTS_SEARCH_16_PARAMETERS_MSMS_STANDARD_DEVIATION_type	dalton
RESULTS_SEARCH_16_PARAMETERS_MSMS_STANDARD_DEVIATION_value	0.01
RESULTS_SEARCH_16_PARAMETERS_FASTA_filename	C:\AB SCIEX\ProteinPilot Data\SearchDatabases\ProteomaAria_contami2018.fasta
RESULTS_SEARCH_16_PARAMETERS_AUTO_CALIBRATION_ms	TRUE
RESULTS_SEARCH_16_PARAMETERS_AUTO_CALIBRATION_msexport	FALSE
RESULTS_SEARCH_16_PARAMETERS_AUTO_CALIBRATION_msms	TRUE
RESULTS_SEARCH_16_PARAMETERS_AUTO_CALIBRATION_msmstolsdratio	2.75
RESULTS_SEARCH_16_PARAMETERS_AUTO_CALIBRATION_mstolsdratio	7
RESULTS_SEARCH_16_PARAMETERS_AUTO_CALIBRATION_squareroot	TRUE
RESULTS_SEARCH_16_PARAMETERS_AUTO_CALIBRATION_type	dalton
RESULTS_SEARCH_16_PARAMETERS_AUTO_CALIBRATION_MCP_d_s_s_f	0.0666667
RESULTS_SEARCH_16_PARAMETERS_AUTO_CALIBRATION_MCP_d_s_w_f	3
RESULTS_SEARCH_16_PARAMETERS_AUTO_CALIBRATION_MCP_m_f_r_mbc	200
RESULTS_SEARCH_16_PARAMETERS_AUTO_CALIBRATION_MCP_m_m_c	10
RESULTS_SEARCH_16_PARAMETERS_AUTO_CALIBRATION_MCP_m_m_f_s	0.25
RESULTS_SEARCH_16_PARAMETERS_AUTO_CALIBRATION_MCP_m_m_p_f	0.33
RESULTS_SEARCH_16_PARAMETERS_AUTO_CALIBRATION_MCP_m_m_p_rms_f	1
RESULTS_SEARCH_16_PARAMETERS_AUTO_CALIBRATION_MCP_m_p_t_f	1
RESULTS_SEARCH_16_PARAMETERS_AUTO_CALIBRATION_MCP_m_r_h_n_b	15
RESULTS_SEARCH_16_PARAMETERS_AUTO_CALIBRATION_MCP_m_z_n_s	99
RESULTS_SEARCH_16_PARAMETERS_AUTO_CALIBRATION_MCP_m_z_s_mn_f_r	0.0666667
RESULTS_SEARCH_16_PARAMETERS_AUTO_CALIBRATION_MCP_m_z_s_mx_f_r	0.1
RESULTS_SEARCH_16_PARAMETERS_MS_AUTO_CALIBRATION_OUT_avres	-4.75907e-09
RESULTS_SEARCH_16_PARAMETERS_MS_AUTO_CALIBRATION_OUT_c0	-1.72704e-05
RESULTS_SEARCH_16_PARAMETERS_MS_AUTO_CALIBRATION_OUT_c1minus1	1.30103e-06
RESULTS_SEARCH_16_PARAMETERS_MS_AUTO_CALIBRATION_OUT_c2	0
RESULTS_SEARCH_16_PARAMETERS_MS_AUTO_CALIBRATION_OUT_file	1
RESULTS_SEARCH_16_PARAMETERS_MS_AUTO_CALIBRATION_OUT_partnumber	8
RESULTS_SEARCH_16_PARAMETERS_MS_AUTO_CALIBRATION_OUT_polyorder	1
RESULTS_SEARCH_16_PARAMETERS_MS_AUTO_CALIBRATION_OUT_sample	1900-01-01
RESULTS_SEARCH_16_PARAMETERS_MS_AUTO_CALIBRATION_OUT_squareroot	TRUE
RESULTS_SEARCH_16_PARAMETERS_MSMS_AUTO_CALIBRATION_OUT_avres	-1.99991e-08
RESULTS_SEARCH_16_PARAMETERS_MSMS_AUTO_CALIBRATION_OUT_c0	5.57612e-06
RESULTS_SEARCH_16_PARAMETERS_MSMS_AUTO_CALIBRATION_OUT_c1minus1	1.18847e-07
RESULTS_SEARCH_16_PARAMETERS_MSMS_AUTO_CALIBRATION_OUT_c2	0
RESULTS_SEARCH_16_PARAMETERS_MSMS_AUTO_CALIBRATION_OUT_file	1900-01-01
RESULTS_SEARCH_16_PARAMETERS_MSMS_AUTO_CALIBRATION_OUT_partnumber	8
RESULTS_SEARCH_16_PARAMETERS_MSMS_AUTO_CALIBRATION_OUT_polyorder	1
RESULTS_SEARCH_16_PARAMETERS_MSMS_AUTO_CALIBRATION_OUT_sample	1
RESULTS_SEARCH_16_PARAMETERS_MSMS_AUTO_CALIBRATION_OUT_squareroot	TRUE
RESULTS_SEARCH_16_PARAMETERS_MAX_PRECURSORS_FRAGLET	5
RESULTS_SEARCH_16_PARAMETERS_MAX_PRECURSORS_TAGLET	1
RESULTS_SEARCH_16_PARAMETERS_PRECURSORS_DR_FRAGLET	10
RESULTS_SEARCH_16_PARAMETERS_PRECURSORS_DR_TAGLET	3
RESULTS_SEARCH_16_PARAMETERS_DEFAULT_CHARGE_STATE_1_charge	2
RESULTS_SEARCH_16_PARAMETERS_DEFAULT_CHARGE_STATE_1_probability	1
RESULTS_SEARCH_16_PARAMETERS_DEFAULT_CHARGE_STATE_2_charge	3
RESULTS_SEARCH_16_PARAMETERS_DEFAULT_CHARGE_STATE_2_probability	1900-01-01
RESULTS_SEARCH_16_PARAMETERS_DEFAULT_CHARGE_STATE_3_charge	4
RESULTS_SEARCH_16_PARAMETERS_DEFAULT_CHARGE_STATE_3_probability	1
RESULTS_SEARCH_16_PARAMETERS_VERSION	5.0.1.0, 4895
RESULTS_SEARCH_16_PARAMETERS_PARAGON_VERSION	5.0.1.0, 4874
RESULTS_SEARCH_16_PARAMETERS_APPLICATION	ProteinPilot(tm) Software
RESULTS_SEARCH_16_PARAMETERS_PROGROUP_alternativedispositionmaximumfoldprobabilitydrop	100
RESULTS_SEARCH_16_PARAMETERS_PROGROUP_alternativedispositionmaximumfoldscoredrop	2
RESULTS_SEARCH_16_PARAMETERS_PROGROUP_autodiscordantpeptidethreshold	0.3
RESULTS_SEARCH_16_PARAMETERS_PROGROUP_bayesconfidencecalclulation	TRUE
RESULTS_SEARCH_16_PARAMETERS_PROGROUP_calibrateconfidence	TRUE
RESULTS_SEARCH_16_PARAMETERS_PROGROUP_compresspeptides	FALSE
RESULTS_SEARCH_16_PARAMETERS_PROGROUP_confidencepercentthresholdforexcludingothersfromquant	15
RESULTS_SEARCH_16_PARAMETERS_PROGROUP_confidencepercentthresholdforincludingselfinquant	15
RESULTS_SEARCH_16_PARAMETERS_PROGROUP_donotstoremspeaklists	FALSE
RESULTS_SEARCH_16_PARAMETERS_PROGROUP_fasta	C:\AB SCIEX\ProteinPilot Data\SearchDatabases\ProteomaAria_contami2018.fasta
RESULTS_SEARCH_16_PARAMETERS_PROGROUP_featuregroupminpepconf	0.66
RESULTS_SEARCH_16_PARAMETERS_PROGROUP_featuregroupminups	0.47
RESULTS_SEARCH_16_PARAMETERS_PROGROUP_focusingintersection	4
RESULTS_SEARCH_16_PARAMETERS_PROGROUP_focusingminimummatchconfidence	0.1
RESULTS_SEARCH_16_PARAMETERS_PROGROUP_focusingminunusedprotscore	0.1
RESULTS_SEARCH_16_PARAMETERS_PROGROUP_focusingsubsetcutoff	6
RESULTS_SEARCH_16_PARAMETERS_PROGROUP_intersection	1.3
RESULTS_SEARCH_16_PARAMETERS_PROGROUP_minimummatchconfidencecutoff	0.001
RESULTS_SEARCH_16_PARAMETERS_PROGROUP_minunusedprotscore	0.0458
RESULTS_SEARCH_16_PARAMETERS_PROGROUP_subsetcutoff	2
RESULTS_SEARCH_16_PARAMETERS_PROGROUP_unusedprotscorethresholdforexcludingothersfromquant	1.3
RESULTS_SEARCH_16_PARAMETERS_PEAKLIST_count	3969
RESULTS_SEARCH_16_PARAMETERS_PEAKLIST_filenumber	1
RESULTS_SEARCH_16_PARAMETERS_PEAKLIST_original_count	3969
RESULTS_SEARCH_16_PARAMETERS_PEAKLIST_originalfilename	C:\Users\5600 Procesado\Desktop\Carpetas de datos en escritorio\Diego11012019\Diego11012019_GBN4.wiff
RESULTS_SEARCH_16_PARAMETERS_PEAKLIST_partnumber	8
RESULTS_SEARCH_16_PARAMETERS_QUANT_TYPE_background_correction	FALSE
RESULTS_SEARCH_16_PARAMETERS_QUANT_TYPE_bias_correction	TRUE
RESULTS_SEARCH_16_PARAMETERS_QUANT_TYPE_keep_extreme_peptides_over_fraction	0
RESULTS_SEARCH_16_PARAMETERS_QUANT_TYPE_low_confidence_check	TRUE
RESULTS_SEARCH_16_PARAMETERS_QUANT_TYPE_low_intensity_check	TRUE
RESULTS_SEARCH_16_PARAMETERS_QUANT_TYPE_median_statistic	TRUE
RESULTS_SEARCH_16_PARAMETERS_QUANT_TYPE_mod_check	TRUE
RESULTS_SEARCH_16_PARAMETERS_QUANT_TYPE_quant_threshold	-1
RESULTS_SEARCH_16_PARAMETERS_QUANT_TYPE_quant_threshold_sn	9
RESULTS_SEARCH_16_PARAMETERS_QUANT_TYPE_separate_searches	FALSE
RESULTS_SEARCH_16_PARAMETERS_QUANT_TYPE_shared_msms_check	TRUE
RESULTS_SEARCH_16_PARAMETERS_PARAGON_METHOD_SETTINGS_UI_SAMPLE_TYPE	Identification
RESULTS_SEARCH_16_PARAMETERS_PARAGON_METHOD_SETTINGS_UI_CYS_ALKYLATION	Iodoacetamide
RESULTS_SEARCH_16_PARAMETERS_PARAGON_METHOD_SETTINGS_UI_DIGESTION	Trypsin
RESULTS_SEARCH_16_PARAMETERS_PARAGON_METHOD_SETTINGS_UI_INSTRUMENT	TripleTOF 5600
RESULTS_SEARCH_16_PARAMETERS_PARAGON_METHOD_SETTINGS_UI_SEARCH_EFFORT	Thorough
RESULTS_SEARCH_16_PARAMETERS_PARAGON_METHOD_SETTINGS_UI_ID_FOCUS	Biological modifications
RESULTS_SEARCH_16_PARAMETERS_PARAGON_METHOD_SETTINGS_UI_USER_NAME	5600Procesado\5600 Procesado
RESULTS_SEARCH_16_PARAMETERS_PARAGON_METHOD_SETTINGS_UI_MACHINE_NAME	5600PROCESADO
RESULTS_SEARCH_16_PARAMETERS_PARAGON_METHOD_SETTINGS_UI_SEARCH_ID	6.36831e+17
RESULTS_SEARCH_16_PARAMETERS_PARAGON_METHOD_SETTINGS_UI_START_TIME	2019-01-14 11:21:35
RESULTS_SEARCH_16_PARAMETERS_PARAGON_METHOD_SETTINGS_UI_MIN_UNUSED_PROTSCORE	0.0458
RESULTS_SEARCH_16_PARAMETERS_PARAGON_METHOD_SETTINGS_UI_PSPEP	TRUE
RESULTS_SEARCH_17_time_cpu	54241
RESULTS_SEARCH_17_time_duration	65020
RESULTS_SEARCH_17_version	5.0.1.4874
RESULTS_SEARCH_17_xml:id	SEARCH:1:636830616951043757_8
RESULTS_SEARCH_17_PARAMETERS_chemical_data_edited	TRUE
RESULTS_SEARCH_17_PARAMETERS_do_multiprecursor_search	TRUE
RESULTS_SEARCH_17_PARAMETERS_do_reverse_search	TRUE
RESULTS_SEARCH_17_PARAMETERS_max_quant_labels	35
RESULTS_SEARCH_17_PARAMETERS_maxresults	15
RESULTS_SEARCH_17_PARAMETERS_separate_searches	FALSE
RESULTS_SEARCH_17_PARAMETERS_MSTOLERANCE_type	dalton
RESULTS_SEARCH_17_PARAMETERS_MSTOLERANCE_value	0.05
RESULTS_SEARCH_17_PARAMETERS_MSMSTOLERANCE_type	dalton
RESULTS_SEARCH_17_PARAMETERS_MSMSTOLERANCE_value	0.1
RESULTS_SEARCH_17_PARAMETERS_MS_STANDARD_DEVIATION_type	dalton
RESULTS_SEARCH_17_PARAMETERS_MS_STANDARD_DEVIATION_value	0.0011
RESULTS_SEARCH_17_PARAMETERS_MSMS_STANDARD_DEVIATION_type	dalton
RESULTS_SEARCH_17_PARAMETERS_MSMS_STANDARD_DEVIATION_value	0.01
RESULTS_SEARCH_17_PARAMETERS_FASTA_filename	C:\AB SCIEX\ProteinPilot Data\SearchDatabases\ProteomaAria_contami2018.fasta
RESULTS_SEARCH_17_PARAMETERS_AUTO_CALIBRATION_ms	TRUE
RESULTS_SEARCH_17_PARAMETERS_AUTO_CALIBRATION_msexport	FALSE
RESULTS_SEARCH_17_PARAMETERS_AUTO_CALIBRATION_msms	TRUE
RESULTS_SEARCH_17_PARAMETERS_AUTO_CALIBRATION_msmstolsdratio	2.75
RESULTS_SEARCH_17_PARAMETERS_AUTO_CALIBRATION_mstolsdratio	7
RESULTS_SEARCH_17_PARAMETERS_AUTO_CALIBRATION_squareroot	TRUE
RESULTS_SEARCH_17_PARAMETERS_AUTO_CALIBRATION_type	dalton
RESULTS_SEARCH_17_PARAMETERS_AUTO_CALIBRATION_MCP_d_s_s_f	0.0666667
RESULTS_SEARCH_17_PARAMETERS_AUTO_CALIBRATION_MCP_d_s_w_f	3
RESULTS_SEARCH_17_PARAMETERS_AUTO_CALIBRATION_MCP_m_f_r_mbc	200
RESULTS_SEARCH_17_PARAMETERS_AUTO_CALIBRATION_MCP_m_m_c	10
RESULTS_SEARCH_17_PARAMETERS_AUTO_CALIBRATION_MCP_m_m_f_s	0.25
RESULTS_SEARCH_17_PARAMETERS_AUTO_CALIBRATION_MCP_m_m_p_f	0.33
RESULTS_SEARCH_17_PARAMETERS_AUTO_CALIBRATION_MCP_m_m_p_rms_f	1
RESULTS_SEARCH_17_PARAMETERS_AUTO_CALIBRATION_MCP_m_p_t_f	1
RESULTS_SEARCH_17_PARAMETERS_AUTO_CALIBRATION_MCP_m_r_h_n_b	15
RESULTS_SEARCH_17_PARAMETERS_AUTO_CALIBRATION_MCP_m_z_n_s	99
RESULTS_SEARCH_17_PARAMETERS_AUTO_CALIBRATION_MCP_m_z_s_mn_f_r	0.0666667
RESULTS_SEARCH_17_PARAMETERS_AUTO_CALIBRATION_MCP_m_z_s_mx_f_r	0.1
RESULTS_SEARCH_17_PARAMETERS_MS_AUTO_CALIBRATION_OUT_avres	1.27096e-07
RESULTS_SEARCH_17_PARAMETERS_MS_AUTO_CALIBRATION_OUT_c0	-8.65185e-05
RESULTS_SEARCH_17_PARAMETERS_MS_AUTO_CALIBRATION_OUT_c1minus1	4.37203e-06
RESULTS_SEARCH_17_PARAMETERS_MS_AUTO_CALIBRATION_OUT_c2	0
RESULTS_SEARCH_17_PARAMETERS_MS_AUTO_CALIBRATION_OUT_file	1
RESULTS_SEARCH_17_PARAMETERS_MS_AUTO_CALIBRATION_OUT_partnumber	9
RESULTS_SEARCH_17_PARAMETERS_MS_AUTO_CALIBRATION_OUT_polyorder	1900-01-01
RESULTS_SEARCH_17_PARAMETERS_MS_AUTO_CALIBRATION_OUT_sample	1
RESULTS_SEARCH_17_PARAMETERS_MS_AUTO_CALIBRATION_OUT_squareroot	TRUE
RESULTS_SEARCH_17_PARAMETERS_MSMS_AUTO_CALIBRATION_OUT_avres	-8.08853e-08
RESULTS_SEARCH_17_PARAMETERS_MSMS_AUTO_CALIBRATION_OUT_c0	-3.60825e-05
RESULTS_SEARCH_17_PARAMETERS_MSMS_AUTO_CALIBRATION_OUT_c1minus1	2.58029e-06
RESULTS_SEARCH_17_PARAMETERS_MSMS_AUTO_CALIBRATION_OUT_c2	0
RESULTS_SEARCH_17_PARAMETERS_MSMS_AUTO_CALIBRATION_OUT_file	1
RESULTS_SEARCH_17_PARAMETERS_MSMS_AUTO_CALIBRATION_OUT_partnumber	9
RESULTS_SEARCH_17_PARAMETERS_MSMS_AUTO_CALIBRATION_OUT_polyorder	1
RESULTS_SEARCH_17_PARAMETERS_MSMS_AUTO_CALIBRATION_OUT_sample	1
RESULTS_SEARCH_17_PARAMETERS_MSMS_AUTO_CALIBRATION_OUT_squareroot	TRUE
RESULTS_SEARCH_17_PARAMETERS_MAX_PRECURSORS_FRAGLET	5
RESULTS_SEARCH_17_PARAMETERS_MAX_PRECURSORS_TAGLET	1
RESULTS_SEARCH_17_PARAMETERS_PRECURSORS_DR_FRAGLET	10
RESULTS_SEARCH_17_PARAMETERS_PRECURSORS_DR_TAGLET	3
RESULTS_SEARCH_17_PARAMETERS_DEFAULT_CHARGE_STATE_1_charge	2
RESULTS_SEARCH_17_PARAMETERS_DEFAULT_CHARGE_STATE_1_probability	1
RESULTS_SEARCH_17_PARAMETERS_DEFAULT_CHARGE_STATE_2_charge	3
RESULTS_SEARCH_17_PARAMETERS_DEFAULT_CHARGE_STATE_2_probability	1
RESULTS_SEARCH_17_PARAMETERS_DEFAULT_CHARGE_STATE_3_charge	4
RESULTS_SEARCH_17_PARAMETERS_DEFAULT_CHARGE_STATE_3_probability	1
RESULTS_SEARCH_17_PARAMETERS_VERSION	5.0.1.0, 4895
RESULTS_SEARCH_17_PARAMETERS_PARAGON_VERSION	5.0.1.0, 4874
RESULTS_SEARCH_17_PARAMETERS_APPLICATION	ProteinPilot(tm) Software
RESULTS_SEARCH_17_PARAMETERS_PROGROUP_alternativedispositionmaximumfoldprobabilitydrop	100
RESULTS_SEARCH_17_PARAMETERS_PROGROUP_alternativedispositionmaximumfoldscoredrop	2
RESULTS_SEARCH_17_PARAMETERS_PROGROUP_autodiscordantpeptidethreshold	0.3
RESULTS_SEARCH_17_PARAMETERS_PROGROUP_bayesconfidencecalclulation	TRUE
RESULTS_SEARCH_17_PARAMETERS_PROGROUP_calibrateconfidence	TRUE
RESULTS_SEARCH_17_PARAMETERS_PROGROUP_compresspeptides	FALSE
RESULTS_SEARCH_17_PARAMETERS_PROGROUP_confidencepercentthresholdforexcludingothersfromquant	15
RESULTS_SEARCH_17_PARAMETERS_PROGROUP_confidencepercentthresholdforincludingselfinquant	15
RESULTS_SEARCH_17_PARAMETERS_PROGROUP_donotstoremspeaklists	FALSE
RESULTS_SEARCH_17_PARAMETERS_PROGROUP_fasta	C:\AB SCIEX\ProteinPilot Data\SearchDatabases\ProteomaAria_contami2018.fasta
RESULTS_SEARCH_17_PARAMETERS_PROGROUP_featuregroupminpepconf	0.66
RESULTS_SEARCH_17_PARAMETERS_PROGROUP_featuregroupminups	0.47
RESULTS_SEARCH_17_PARAMETERS_PROGROUP_focusingintersection	4
RESULTS_SEARCH_17_PARAMETERS_PROGROUP_focusingminimummatchconfidence	0.1
RESULTS_SEARCH_17_PARAMETERS_PROGROUP_focusingminunusedprotscore	0.1
RESULTS_SEARCH_17_PARAMETERS_PROGROUP_focusingsubsetcutoff	6
RESULTS_SEARCH_17_PARAMETERS_PROGROUP_intersection	1900-01-01 07:12:00
RESULTS_SEARCH_17_PARAMETERS_PROGROUP_minimummatchconfidencecutoff	0.001
RESULTS_SEARCH_17_PARAMETERS_PROGROUP_minunusedprotscore	0.0458
RESULTS_SEARCH_17_PARAMETERS_PROGROUP_subsetcutoff	2
RESULTS_SEARCH_17_PARAMETERS_PROGROUP_unusedprotscorethresholdforexcludingothersfromquant	1.3
RESULTS_SEARCH_17_PARAMETERS_PEAKLIST_count	3937
RESULTS_SEARCH_17_PARAMETERS_PEAKLIST_filenumber	1
RESULTS_SEARCH_17_PARAMETERS_PEAKLIST_original_count	3937
RESULTS_SEARCH_17_PARAMETERS_PEAKLIST_originalfilename	C:\Users\5600 Procesado\Desktop\Carpetas de datos en escritorio\Diego11012019\Diego11012019_GBN4.wiff
RESULTS_SEARCH_17_PARAMETERS_PEAKLIST_partnumber	9
RESULTS_SEARCH_17_PARAMETERS_QUANT_TYPE_background_correction	FALSE
RESULTS_SEARCH_17_PARAMETERS_QUANT_TYPE_bias_correction	TRUE
RESULTS_SEARCH_17_PARAMETERS_QUANT_TYPE_keep_extreme_peptides_over_fraction	0
RESULTS_SEARCH_17_PARAMETERS_QUANT_TYPE_low_confidence_check	TRUE
RESULTS_SEARCH_17_PARAMETERS_QUANT_TYPE_low_intensity_check	TRUE
RESULTS_SEARCH_17_PARAMETERS_QUANT_TYPE_median_statistic	TRUE
RESULTS_SEARCH_17_PARAMETERS_QUANT_TYPE_mod_check	TRUE
RESULTS_SEARCH_17_PARAMETERS_QUANT_TYPE_quant_threshold	-1
RESULTS_SEARCH_17_PARAMETERS_QUANT_TYPE_quant_threshold_sn	9
RESULTS_SEARCH_17_PARAMETERS_QUANT_TYPE_separate_searches	FALSE
RESULTS_SEARCH_17_PARAMETERS_QUANT_TYPE_shared_msms_check	TRUE
RESULTS_SEARCH_17_PARAMETERS_PARAGON_METHOD_SETTINGS_UI_SAMPLE_TYPE	Identification
RESULTS_SEARCH_17_PARAMETERS_PARAGON_METHOD_SETTINGS_UI_CYS_ALKYLATION	Iodoacetamide
RESULTS_SEARCH_17_PARAMETERS_PARAGON_METHOD_SETTINGS_UI_DIGESTION	Trypsin
RESULTS_SEARCH_17_PARAMETERS_PARAGON_METHOD_SETTINGS_UI_INSTRUMENT	TripleTOF 5600
RESULTS_SEARCH_17_PARAMETERS_PARAGON_METHOD_SETTINGS_UI_SEARCH_EFFORT	Thorough
RESULTS_SEARCH_17_PARAMETERS_PARAGON_METHOD_SETTINGS_UI_ID_FOCUS	Biological modifications
RESULTS_SEARCH_17_PARAMETERS_PARAGON_METHOD_SETTINGS_UI_USER_NAME	5600Procesado\5600 Procesado
RESULTS_SEARCH_17_PARAMETERS_PARAGON_METHOD_SETTINGS_UI_MACHINE_NAME	5600PROCESADO
RESULTS_SEARCH_17_PARAMETERS_PARAGON_METHOD_SETTINGS_UI_SEARCH_ID	6.36831e+17
RESULTS_SEARCH_17_PARAMETERS_PARAGON_METHOD_SETTINGS_UI_START_TIME	2019-01-14 11:21:35
RESULTS_SEARCH_17_PARAMETERS_PARAGON_METHOD_SETTINGS_UI_MIN_UNUSED_PROTSCORE	0.0458
RESULTS_SEARCH_17_PARAMETERS_PARAGON_METHOD_SETTINGS_UI_PSPEP	TRUE
RESULTS_SEARCH_18_time_cpu	167888
RESULTS_SEARCH_18_time_duration	167887
RESULTS_SEARCH_18_version	5.0.1.4874
RESULTS_SEARCH_18_xml:id	SEARCH:2:636830616951043757_8
RESULTS_SEARCH_18_PARAMETERS_chemical_data_edited	TRUE
RESULTS_SEARCH_18_PARAMETERS_do_multiprecursor_search	TRUE
RESULTS_SEARCH_18_PARAMETERS_do_reverse_search	TRUE
RESULTS_SEARCH_18_PARAMETERS_max_quant_labels	35
RESULTS_SEARCH_18_PARAMETERS_maxresults	15
RESULTS_SEARCH_18_PARAMETERS_separate_searches	FALSE
RESULTS_SEARCH_18_PARAMETERS_MSTOLERANCE_type	dalton
RESULTS_SEARCH_18_PARAMETERS_MSTOLERANCE_value	0.05
RESULTS_SEARCH_18_PARAMETERS_MSMSTOLERANCE_type	dalton
RESULTS_SEARCH_18_PARAMETERS_MSMSTOLERANCE_value	0.1
RESULTS_SEARCH_18_PARAMETERS_MS_STANDARD_DEVIATION_type	dalton
RESULTS_SEARCH_18_PARAMETERS_MS_STANDARD_DEVIATION_value	0.0011
RESULTS_SEARCH_18_PARAMETERS_MSMS_STANDARD_DEVIATION_type	dalton
RESULTS_SEARCH_18_PARAMETERS_MSMS_STANDARD_DEVIATION_value	0.01
RESULTS_SEARCH_18_PARAMETERS_FASTA_filename	C:\AB SCIEX\ProteinPilot Data\SearchDatabases\ProteomaAria_contami2018.fasta
RESULTS_SEARCH_18_PARAMETERS_AUTO_CALIBRATION_ms	TRUE
RESULTS_SEARCH_18_PARAMETERS_AUTO_CALIBRATION_msexport	FALSE
RESULTS_SEARCH_18_PARAMETERS_AUTO_CALIBRATION_msms	TRUE
RESULTS_SEARCH_18_PARAMETERS_AUTO_CALIBRATION_msmstolsdratio	2.75
RESULTS_SEARCH_18_PARAMETERS_AUTO_CALIBRATION_mstolsdratio	7
RESULTS_SEARCH_18_PARAMETERS_AUTO_CALIBRATION_squareroot	TRUE
RESULTS_SEARCH_18_PARAMETERS_AUTO_CALIBRATION_type	dalton
RESULTS_SEARCH_18_PARAMETERS_AUTO_CALIBRATION_MCP_d_s_s_f	0.0666667
RESULTS_SEARCH_18_PARAMETERS_AUTO_CALIBRATION_MCP_d_s_w_f	3
RESULTS_SEARCH_18_PARAMETERS_AUTO_CALIBRATION_MCP_m_f_r_mbc	200
RESULTS_SEARCH_18_PARAMETERS_AUTO_CALIBRATION_MCP_m_m_c	10
RESULTS_SEARCH_18_PARAMETERS_AUTO_CALIBRATION_MCP_m_m_f_s	0.25
RESULTS_SEARCH_18_PARAMETERS_AUTO_CALIBRATION_MCP_m_m_p_f	0.33
RESULTS_SEARCH_18_PARAMETERS_AUTO_CALIBRATION_MCP_m_m_p_rms_f	1
RESULTS_SEARCH_18_PARAMETERS_AUTO_CALIBRATION_MCP_m_p_t_f	1
RESULTS_SEARCH_18_PARAMETERS_AUTO_CALIBRATION_MCP_m_r_h_n_b	15
RESULTS_SEARCH_18_PARAMETERS_AUTO_CALIBRATION_MCP_m_z_n_s	99
RESULTS_SEARCH_18_PARAMETERS_AUTO_CALIBRATION_MCP_m_z_s_mn_f_r	0.0666667
RESULTS_SEARCH_18_PARAMETERS_AUTO_CALIBRATION_MCP_m_z_s_mx_f_r	0.1
RESULTS_SEARCH_18_PARAMETERS_MS_AUTO_CALIBRATION_OUT_avres	1.27096e-07
RESULTS_SEARCH_18_PARAMETERS_MS_AUTO_CALIBRATION_OUT_c0	-8.65185e-05
RESULTS_SEARCH_18_PARAMETERS_MS_AUTO_CALIBRATION_OUT_c1minus1	4.37203e-06
RESULTS_SEARCH_18_PARAMETERS_MS_AUTO_CALIBRATION_OUT_c2	0
RESULTS_SEARCH_18_PARAMETERS_MS_AUTO_CALIBRATION_OUT_file	1
RESULTS_SEARCH_18_PARAMETERS_MS_AUTO_CALIBRATION_OUT_partnumber	1900-01-09
RESULTS_SEARCH_18_PARAMETERS_MS_AUTO_CALIBRATION_OUT_polyorder	1
RESULTS_SEARCH_18_PARAMETERS_MS_AUTO_CALIBRATION_OUT_sample	1
RESULTS_SEARCH_18_PARAMETERS_MS_AUTO_CALIBRATION_OUT_squareroot	TRUE
RESULTS_SEARCH_18_PARAMETERS_MSMS_AUTO_CALIBRATION_OUT_avres	-8.08853e-08
RESULTS_SEARCH_18_PARAMETERS_MSMS_AUTO_CALIBRATION_OUT_c0	-3.60825e-05
RESULTS_SEARCH_18_PARAMETERS_MSMS_AUTO_CALIBRATION_OUT_c1minus1	2.58029e-06
RESULTS_SEARCH_18_PARAMETERS_MSMS_AUTO_CALIBRATION_OUT_c2	0
RESULTS_SEARCH_18_PARAMETERS_MSMS_AUTO_CALIBRATION_OUT_file	1
RESULTS_SEARCH_18_PARAMETERS_MSMS_AUTO_CALIBRATION_OUT_partnumber	9
RESULTS_SEARCH_18_PARAMETERS_MSMS_AUTO_CALIBRATION_OUT_polyorder	1
RESULTS_SEARCH_18_PARAMETERS_MSMS_AUTO_CALIBRATION_OUT_sample	1
RESULTS_SEARCH_18_PARAMETERS_MSMS_AUTO_CALIBRATION_OUT_squareroot	TRUE
RESULTS_SEARCH_18_PARAMETERS_MAX_PRECURSORS_FRAGLET	5
RESULTS_SEARCH_18_PARAMETERS_MAX_PRECURSORS_TAGLET	1
RESULTS_SEARCH_18_PARAMETERS_PRECURSORS_DR_FRAGLET	10
RESULTS_SEARCH_18_PARAMETERS_PRECURSORS_DR_TAGLET	3
RESULTS_SEARCH_18_PARAMETERS_DEFAULT_CHARGE_STATE_1_charge	2
RESULTS_SEARCH_18_PARAMETERS_DEFAULT_CHARGE_STATE_1_probability	1
RESULTS_SEARCH_18_PARAMETERS_DEFAULT_CHARGE_STATE_2_charge	3
RESULTS_SEARCH_18_PARAMETERS_DEFAULT_CHARGE_STATE_2_probability	1
RESULTS_SEARCH_18_PARAMETERS_DEFAULT_CHARGE_STATE_3_charge	4
RESULTS_SEARCH_18_PARAMETERS_DEFAULT_CHARGE_STATE_3_probability	1
RESULTS_SEARCH_18_PARAMETERS_VERSION	5.0.1.0, 4895
RESULTS_SEARCH_18_PARAMETERS_PARAGON_VERSION	5.0.1.0, 4874
RESULTS_SEARCH_18_PARAMETERS_APPLICATION	ProteinPilot(tm) Software
RESULTS_SEARCH_18_PARAMETERS_PROGROUP_alternativedispositionmaximumfoldprobabilitydrop	100
RESULTS_SEARCH_18_PARAMETERS_PROGROUP_alternativedispositionmaximumfoldscoredrop	2
RESULTS_SEARCH_18_PARAMETERS_PROGROUP_autodiscordantpeptidethreshold	0.3
RESULTS_SEARCH_18_PARAMETERS_PROGROUP_bayesconfidencecalclulation	TRUE
RESULTS_SEARCH_18_PARAMETERS_PROGROUP_calibrateconfidence	TRUE
RESULTS_SEARCH_18_PARAMETERS_PROGROUP_compresspeptides	FALSE
RESULTS_SEARCH_18_PARAMETERS_PROGROUP_confidencepercentthresholdforexcludingothersfromquant	1900-01-15
RESULTS_SEARCH_18_PARAMETERS_PROGROUP_confidencepercentthresholdforincludingselfinquant	15
RESULTS_SEARCH_18_PARAMETERS_PROGROUP_donotstoremspeaklists	FALSE
RESULTS_SEARCH_18_PARAMETERS_PROGROUP_fasta	C:\AB SCIEX\ProteinPilot Data\SearchDatabases\ProteomaAria_contami2018.fasta
RESULTS_SEARCH_18_PARAMETERS_PROGROUP_featuregroupminpepconf	0.66
RESULTS_SEARCH_18_PARAMETERS_PROGROUP_featuregroupminups	0.47
RESULTS_SEARCH_18_PARAMETERS_PROGROUP_focusingintersection	4
RESULTS_SEARCH_18_PARAMETERS_PROGROUP_focusingminimummatchconfidence	0.1
RESULTS_SEARCH_18_PARAMETERS_PROGROUP_focusingminunusedprotscore	0.1
RESULTS_SEARCH_18_PARAMETERS_PROGROUP_focusingsubsetcutoff	6
RESULTS_SEARCH_18_PARAMETERS_PROGROUP_intersection	1.3
RESULTS_SEARCH_18_PARAMETERS_PROGROUP_minimummatchconfidencecutoff	0.001
RESULTS_SEARCH_18_PARAMETERS_PROGROUP_minunusedprotscore	0.0458
RESULTS_SEARCH_18_PARAMETERS_PROGROUP_subsetcutoff	2
RESULTS_SEARCH_18_PARAMETERS_PROGROUP_unusedprotscorethresholdforexcludingothersfromquant	1.3
RESULTS_SEARCH_18_PARAMETERS_PEAKLIST_count	3937
RESULTS_SEARCH_18_PARAMETERS_PEAKLIST_filenumber	1
RESULTS_SEARCH_18_PARAMETERS_PEAKLIST_original_count	3937
RESULTS_SEARCH_18_PARAMETERS_PEAKLIST_originalfilename	C:\Users\5600 Procesado\Desktop\Carpetas de datos en escritorio\Diego11012019\Diego11012019_GBN4.wiff
RESULTS_SEARCH_18_PARAMETERS_PEAKLIST_partnumber	9
RESULTS_SEARCH_18_PARAMETERS_QUANT_TYPE_background_correction	FALSE
RESULTS_SEARCH_18_PARAMETERS_QUANT_TYPE_bias_correction	TRUE
RESULTS_SEARCH_18_PARAMETERS_QUANT_TYPE_keep_extreme_peptides_over_fraction	0
RESULTS_SEARCH_18_PARAMETERS_QUANT_TYPE_low_confidence_check	TRUE
RESULTS_SEARCH_18_PARAMETERS_QUANT_TYPE_low_intensity_check	TRUE
RESULTS_SEARCH_18_PARAMETERS_QUANT_TYPE_median_statistic	TRUE
RESULTS_SEARCH_18_PARAMETERS_QUANT_TYPE_mod_check	TRUE
RESULTS_SEARCH_18_PARAMETERS_QUANT_TYPE_quant_threshold	-1
RESULTS_SEARCH_18_PARAMETERS_QUANT_TYPE_quant_threshold_sn	9
RESULTS_SEARCH_18_PARAMETERS_QUANT_TYPE_separate_searches	FALSE
RESULTS_SEARCH_18_PARAMETERS_QUANT_TYPE_shared_msms_check	TRUE
RESULTS_SEARCH_18_PARAMETERS_PARAGON_METHOD_SETTINGS_UI_SAMPLE_TYPE	Identification
RESULTS_SEARCH_18_PARAMETERS_PARAGON_METHOD_SETTINGS_UI_CYS_ALKYLATION	Iodoacetamide
RESULTS_SEARCH_18_PARAMETERS_PARAGON_METHOD_SETTINGS_UI_DIGESTION	Trypsin
RESULTS_SEARCH_18_PARAMETERS_PARAGON_METHOD_SETTINGS_UI_INSTRUMENT	TripleTOF 5600
RESULTS_SEARCH_18_PARAMETERS_PARAGON_METHOD_SETTINGS_UI_SEARCH_EFFORT	Thorough
RESULTS_SEARCH_18_PARAMETERS_PARAGON_METHOD_SETTINGS_UI_ID_FOCUS	Biological modifications
RESULTS_SEARCH_18_PARAMETERS_PARAGON_METHOD_SETTINGS_UI_USER_NAME	5600Procesado\5600 Procesado
RESULTS_SEARCH_18_PARAMETERS_PARAGON_METHOD_SETTINGS_UI_MACHINE_NAME	5600PROCESADO
RESULTS_SEARCH_18_PARAMETERS_PARAGON_METHOD_SETTINGS_UI_SEARCH_ID	6.36831e+17
RESULTS_SEARCH_18_PARAMETERS_PARAGON_METHOD_SETTINGS_UI_START_TIME	2019-01-14 11:21:35
RESULTS_SEARCH_18_PARAMETERS_PARAGON_METHOD_SETTINGS_UI_MIN_UNUSED_PROTSCORE	0.0458
RESULTS_SEARCH_18_PARAMETERS_PARAGON_METHOD_SETTINGS_UI_PSPEP	TRUE
RESULTS_GROUPRESULTSUMMARY_1_confidence	0.99
RESULTS_GROUPRESULTSUMMARY_1_distinctpeptides	200
RESULTS_GROUPRESULTSUMMARY_1_proteinsbeforegroupping	38
RESULTS_GROUPRESULTSUMMARY_1_proteinsidentified	18
RESULTS_GROUPRESULTSUMMARY_1_spectraidentified	990
RESULTS_GROUPRESULTSUMMARY_2_confidence	0.95
RESULTS_GROUPRESULTSUMMARY_2_distinctpeptides	217
RESULTS_GROUPRESULTSUMMARY_2_proteinsbeforegroupping	67
RESULTS_GROUPRESULTSUMMARY_2_proteinsidentified	32
RESULTS_GROUPRESULTSUMMARY_2_spectraidentified	1031
RESULTS_GROUPRESULTSUMMARY_3_confidence	0.66
RESULTS_GROUPRESULTSUMMARY_3_distinctpeptides	221
RESULTS_GROUPRESULTSUMMARY_3_proteinsbeforegroupping	78
RESULTS_GROUPRESULTSUMMARY_3_proteinsidentified	36
RESULTS_GROUPRESULTSUMMARY_3_spectraidentified	1040
RESULTS_GROUPRESULTSUMMARY_4_confidence	0.100088
[truncated: 4 more rows]

## Sheet: Metadata Calculations
	Subsearch	Search string	present		File index down	Part number	Spectra - 'original'	Spectra 'count' - non-empty?	max original Spectra for part	Max non-empty spectra for part	File Index for first only
	1	RESULTS_SEARCH_1_PARAMETERS_PEAKLIST_rawdatafilename		C:\Users\5600 Procesado\Desktop\Carpetas de datos en escritorio\Diego11012019\Diego11012019_GBN4.wiff	1	1	3986	3986	3986	3986	1
	2	RESULTS_SEARCH_2_PARAMETERS_PEAKLIST_rawdatafilename		C:\Users\5600 Procesado\Desktop\Carpetas de datos en escritorio\Diego11012019\Diego11012019_GBN4.wiff	1	1	3986	3986
	3	RESULTS_SEARCH_3_PARAMETERS_PEAKLIST_rawdatafilename		C:\Users\5600 Procesado\Desktop\Carpetas de datos en escritorio\Diego11012019\Diego11012019_GBN4.wiff	1	2	3988	3988	3988	3988
1 if Rapid, 2 if Thor	4	RESULTS_SEARCH_4_PARAMETERS_PEAKLIST_rawdatafilename		C:\Users\5600 Procesado\Desktop\Carpetas de datos en escritorio\Diego11012019\Diego11012019_GBN4.wiff	1	2	3988	3988
2	5	RESULTS_SEARCH_5_PARAMETERS_PEAKLIST_rawdatafilename		C:\Users\5600 Procesado\Desktop\Carpetas de datos en escritorio\Diego11012019\Diego11012019_GBN4.wiff	1	3	3975	3975	3975	3975
	6	RESULTS_SEARCH_6_PARAMETERS_PEAKLIST_rawdatafilename		C:\Users\5600 Procesado\Desktop\Carpetas de datos en escritorio\Diego11012019\Diego11012019_GBN4.wiff	1	3	3975	3975
# Segments	7	RESULTS_SEARCH_7_PARAMETERS_PEAKLIST_rawdatafilename		C:\Users\5600 Procesado\Desktop\Carpetas de datos en escritorio\Diego11012019\Diego11012019_GBN4.wiff	1	4	4008	4008	4008	4008
18	8	RESULTS_SEARCH_8_PARAMETERS_PEAKLIST_rawdatafilename		C:\Users\5600 Procesado\Desktop\Carpetas de datos en escritorio\Diego11012019\Diego11012019_GBN4.wiff	1	4	4008	4008
(max is 1000 segments)	9	RESULTS_SEARCH_9_PARAMETERS_PEAKLIST_rawdatafilename		C:\Users\5600 Procesado\Desktop\Carpetas de datos en escritorio\Diego11012019\Diego11012019_GBN4.wiff	1	5	3950	3950	3950	3950
	10	RESULTS_SEARCH_10_PARAMETERS_PEAKLIST_rawdatafilename		C:\Users\5600 Procesado\Desktop\Carpetas de datos en escritorio\Diego11012019\Diego11012019_GBN4.wiff	1	5	3950	3950
	11	RESULTS_SEARCH_11_PARAMETERS_PEAKLIST_rawdatafilename		C:\Users\5600 Procesado\Desktop\Carpetas de datos en escritorio\Diego11012019\Diego11012019_GBN4.wiff	1	6	4000	4000	4000	4000
	12	RESULTS_SEARCH_12_PARAMETERS_PEAKLIST_rawdatafilename		C:\Users\5600 Procesado\Desktop\Carpetas de datos en escritorio\Diego11012019\Diego11012019_GBN4.wiff	1	6	4000	4000
	13	RESULTS_SEARCH_13_PARAMETERS_PEAKLIST_rawdatafilename		C:\Users\5600 Procesado\Desktop\Carpetas de datos en escritorio\Diego11012019\Diego11012019_GBN4.wiff	1	7	4000	4000	4000	4000
	14	RESULTS_SEARCH_14_PARAMETERS_PEAKLIST_rawdatafilename		C:\Users\5600 Procesado\Desktop\Carpetas de datos en escritorio\Diego11012019\Diego11012019_GBN4.wiff	1	7	4000	4000
	15	RESULTS_SEARCH_15_PARAMETERS_PEAKLIST_rawdatafilename		C:\Users\5600 Procesado\Desktop\Carpetas de datos en escritorio\Diego11012019\Diego11012019_GBN4.wiff	1	8	3969	3969	3969	3969
	16	RESULTS_SEARCH_16_PARAMETERS_PEAKLIST_rawdatafilename		C:\Users\5600 Procesado\Desktop\Carpetas de datos en escritorio\Diego11012019\Diego11012019_GBN4.wiff	1	8	3969	3969
	17	RESULTS_SEARCH_17_PARAMETERS_PEAKLIST_rawdatafilename		C:\Users\5600 Procesado\Desktop\Carpetas de datos en escritorio\Diego11012019\Diego11012019_GBN4.wiff	1	9	3937	3937	3937	3937
	18	RESULTS_SEARCH_18_PARAMETERS_PEAKLIST_rawdatafilename		C:\Users\5600 Procesado\Desktop\Carpetas de datos en escritorio\Diego11012019\Diego11012019_GBN4.wiff	1	9	3937	3937

## Sheet: Curated Metadata
Group file metadata term	Metadata Description (of raw extracted item)	Use Partial Match	Term in Stream	Derived (Calculated)	Value	Validation check/comments	Conversion type, if done	Conversion factor		Metadata Category	Metadata Description of Final Metadata Item (converted manually, if applicable)	Value
	Group filename			1						Attributes - General	Group filename	Co-IP_fbn2_memb1.group
RESULTS_SEARCH_1_PARAMETERS_PARAGON_METHOD_SETTINGS_UI_START_TIME	Start date		1		2019-01-14 11:21:35					Attributes - General	Start date	2019-01-14 11:21:35
RESULTS_SEARCH_STAT_search_begin_time_clock	Start time		1		2019-01-14 11:21:35					Attributes - General	Start time	2019-01-14 11:21:35
RESULTS_SEARCH_1_PARAMETERS_PARAGON_METHOD_SETTINGS_UI_USER_NAME	User name		1		5600Procesado\5600 Procesado					Attributes - General	User name	5600Procesado\5600 Procesado
RESULTS_SEARCH_1_xml:id	Internal search identifier number		1	1						Attributes - General	Internal search identifier number
PARAMETERS_PEAKLIST_original_count				1						Attributes - Input data	Number of spectra in search	35813
PARAMETERS_PEAKLIST_count				1						Attributes - Input data	Number of non-empty spectra in search	35813
PARAMETERS_PEAKLIST_filenumber	Number of input files	1	1	1	1					Attributes - Input data	Number of input files	1
RESULTS_SEARCH_1_PARAMETERS_PARAGON_METHOD_SETTINGS_UI_SAMPLE_TYPE	Sample Type		1		Identification					Parameters - User settings	Sample Type	Identification
RESULTS_SEARCH_1_PARAMETERS_PARAGON_METHOD_SETTINGS_UI_CYS_ALKYLATION	Cysteine Alkylation		1		Iodoacetamide					Parameters - User settings	Cysteine Alkylation	Iodoacetamide
RESULTS_SEARCH_1_PARAMETERS_PARAGON_METHOD_SETTINGS_UI_DIGESTION	Digestion		1		Trypsin					Parameters - User settings	Digestion	Trypsin
RESULTS_SEARCH_1_PARAMETERS_PARAGON_METHOD_SETTINGS_UI_SPECIAL_FACTOR	Special Factors									Parameters - User settings	Special Factors
RESULTS_SEARCH_1_PARAMETERS_PARAGON_METHOD_SETTINGS_UI_INSTRUMENT	Instrument		1		TripleTOF 5600					Parameters - User settings	Instrument	TripleTOF 5600
RESULTS_SEARCH_1_PARAMETERS_PARAGON_METHOD_SETTINGS_UI_SPECIES	Species									Parameters - User settings	Species
RESULTS_SEARCH_1_PARAMETERS_PARAGON_METHOD_SETTINGS_UI_SEARCH_EFFORT	Search Effort		1		Thorough					Parameters - User settings	Search Effort	Thorough
RESULTS_SEARCH_1_PARAMETERS_PARAGON_METHOD_SETTINGS_UI_ID_FOCUS	ID Focus		1		Biological modifications					Parameters - User settings	ID Focus	Biological modifications
RESULTS_SEARCH_1_PARAMETERS_PARAGON_METHOD_SETTINGS_UI_MIN_UNUSED_PROTSCORE	Minimum Unused ProtScore		1		0.0458					Parameters - User settings	Minimum Unused ProtScore	0.0458
RESULTS_SEARCH_1_PARAMETERS_PARAGON_METHOD_SETTINGS_UI_PSPEP	FDR Analysis		1		TRUE		Logical to English			Parameters - User settings	FDR Analysis	Yes
	Quantitation						Logical to English			Parameters - User settings	Quantitation
RESULTS_SEARCH_1_PARAMETERS_QUANT_TYPE_background_correction	Background Correction		1		FALSE		Logical to English			Parameters - User settings	Background Correction	No
RESULTS_SEARCH_1_PARAMETERS_QUANT_TYPE_bias_correction	Bias Correction		1		TRUE		Logical to English			Parameters - User settings	Bias Correction	Yes
	Channel to use as denominator in ratios									Parameters - User settings	Channel to use as denominator in ratios
RESULTS_SEARCH_1_PARAMETERS_chemical_data_edited	Modified Data Dictionary or Parameter Translation		1		TRUE		Logical to English			Parameters - User settings	Modified Data Dictionary or Parameter Translation	Yes
RESULTS_SEARCH_1_PARAMETERS_FASTA_filename	Database filename		1		C:\AB SCIEX\ProteinPilot Data\SearchDatabases\ProteomaAria_contami2018.fasta					Attributes - Search database	Database filename	C:\AB SCIEX\ProteinPilot Data\SearchDatabases\ProteomaAria_contami2018.fasta
				1						Attributes - Search database	Number of Proteins in Database	39540
RESULTS_SEARCH_STAT_num_proteins	Number of proteins searched		1		79080					Attributes - Search database	Number of proteins searched	79080
				1						Attributes - Search database	Number of Residues in Database	16713521
RESULTS_SEARCH_STAT_num_residues	Number of residues searched		1		33427042					Attributes - Search database	Number of residues searched	33427042
RESULTS_SEARCH_STAT_computer_memory	RAM (MB)		1		32712					Attributes - Hardware	RAM (MB)	32712
RESULTS_SEARCH_STAT_computer_name	Computer name		1		5600PROCESADO					Attributes - Hardware	Computer name	5600PROCESADO
RESULTS_SEARCH_STAT_number_cores	Number of cores in computer		1		16					Attributes - Hardware	Number of cores in computer	16
RESULTS_SEARCH_STAT_number_processors	Number of threads (double cores if hyperthreading on)		1		32					Attributes - Hardware	Number of threads (double cores if hyperthreading on)	32
RESULTS_SEARCH_STAT_number_licensed_tasks	Number of cores licensed to use		1		16					Attributes - Software environment	Number of cores licensed to use	16
RESULTS_SEARCH_STAT_os	Operating system		1		Windows 7 Professional Service Pack 1 (6.1.7601)					Attributes - Software environment	Operating system	Windows 7 Professional Service Pack 1 (6.1.7601)
RESULTS_SEARCH_1_PARAMETERS_VERSION	ProteinPilot Software Version		1		5.0.1.0, 4895					Attributes - Software environment	ProteinPilot Software Version	5.0.1.0, 4895
RESULTS_SEARCH_1_PARAMETERS_PARAGON_VERSION	Paragon Algorithm Version		1		5.0.1.0, 4874					Attributes - Software environment	Paragon Algorithm Version	5.0.1.0, 4874
RESULTS_SEARCH_1_PARAMETERS_APPLICATION	Application name		1		ProteinPilot(tm) Software					Attributes - Software environment	Application name	ProteinPilot(tm) Software
RESULTS_GROUPRESULTSUMMARY_1_confidence	Confidence of first row in summary statistics ID statistics		1		0.99		Fraction to %	100		Statistics - Protein Summary Table	Percent Confidence of first row in Summary Statistics ID Statistics	99
RESULTS_GROUPRESULTSUMMARY_1_distinctpeptides	Distinct peptides associated with 99% confidence proteins		1		200					Statistics - Protein Summary Table	Distinct peptides associated with 99% confidence proteins	200
RESULTS_GROUPRESULTSUMMARY_1_proteinsbeforegroupping	Proteins before grouping (99% confidence)		1		38					Statistics - Protein Summary Table	Proteins before grouping (99% confidence)	38
RESULTS_GROUPRESULTSUMMARY_1_proteinsidentified	Proteins detected (99% confidence)		1		18					Statistics - Protein Summary Table	Proteins detected (99% confidence)	18
RESULTS_GROUPRESULTSUMMARY_1_spectraidentified	Spectra associated with 99% confidence proteins		1		990					Statistics - Protein Summary Table	Spectra associated with 99% confidence proteins	990
RESULTS_GROUPRESULTSUMMARY_2_confidence	Confidence of second row in Summary Statistics ID statistics		1		0.95		Fraction to %	100		Statistics - Protein Summary Table	Percent Confidence of first row in Summary Statistics ID Statistics	95
RESULTS_GROUPRESULTSUMMARY_2_distinctpeptides	Distinct peptides associated with 95% confidence proteins		1		217					Statistics - Protein Summary Table	Distinct peptides associated with 95% confidence proteins	217
RESULTS_GROUPRESULTSUMMARY_2_proteinsbeforegroupping	Proteins before grouping (95% confidence)		1		67					Statistics - Protein Summary Table	Proteins before grouping (95% confidence)	67
RESULTS_GROUPRESULTSUMMARY_2_proteinsidentified	Proteins detected (95% confidence)		1		32					Statistics - Protein Summary Table	Proteins detected (95% confidence)	32
RESULTS_GROUPRESULTSUMMARY_2_spectraidentified	Spectra associated with 95% confidence proteins		1		1031					Statistics - Protein Summary Table	Spectra associated with 95% confidence proteins	1031
RESULTS_GROUPRESULTSUMMARY_3_confidence	Confidence of third row in summary statistics ID statistics		1		0.66		Fraction to %	100		Statistics - Protein Summary Table	Percent Confidence of first row in Summary Statistics ID Statistics	66
RESULTS_GROUPRESULTSUMMARY_3_distinctpeptides	Distinct peptides associated with 66% confidence proteins		1		221					Statistics - Protein Summary Table	Distinct peptides associated with 66% confidence proteins	221
RESULTS_GROUPRESULTSUMMARY_3_proteinsbeforegroupping	Proteins before grouping (66% confidence)		1		78					Statistics - Protein Summary Table	Proteins before grouping (66% confidence)	78
RESULTS_GROUPRESULTSUMMARY_3_proteinsidentified	Proteins detected (66% confidence)		1		36					Statistics - Protein Summary Table	Proteins detected (66% confidence)	36
RESULTS_GROUPRESULTSUMMARY_3_spectraidentified	Spectra associated with 66% confidence proteins		1		1040					Statistics - Protein Summary Table	Spectra associated with 66% confidence proteins	1040
RESULTS_GROUPRESULTSUMMARY_4_confidence	Confidence of fourth row in Summary Statistics ID statistics		1		0.100088		Fraction to %	100		Statistics - Protein Summary Table	Percent Confidence of first row in Summary Statistics ID Statistics	10.0088
RESULTS_GROUPRESULTSUMMARY_4_distinctpeptides	Distinct peptides associated with 10% confidence proteins		1		238					Statistics - Protein Summary Table	Distinct peptides associated with 10% confidence proteins	238
RESULTS_GROUPRESULTSUMMARY_4_proteinsbeforegroupping	Proteins before grouping (10% confidence)		1		108					Statistics - Protein Summary Table	Proteins before grouping (10% confidence)	108
RESULTS_GROUPRESULTSUMMARY_4_proteinsidentified	Proteins detected (10% confidence)		1		50					Statistics - Protein Summary Table	Proteins detected (10% confidence)	50
RESULTS_GROUPRESULTSUMMARY_4_spectraidentified	Spectra associated with 10% confidence proteins		1		1089					Statistics - Protein Summary Table	Spectra associated with 10% confidence proteins	1089
PARAMETERS_PEAKLIST_partnumber	Number of segments the input data are broken into	1	1	1	9					Parameters - Search Dimension Factors	Number of segments the input data are broken into	9
				1						Parameters - Search Dimension Factors	Number of searches per segment (2 for Thorough, 1 for Rapid)	2
				1						Parameters - Search Dimension Factors	Number of apparent sub-searches in group file	18
RESULTS_SEARCH_1_PARAMETERS_do_reverse_search	Do reversed search		1		TRUE					Parameters - Search Dimension Factors	Do reversed search	TRUE
RESULTS_SEARCH_1_PARAMETERS_QUANT_TYPE_separate_searches	Do separate searches for each plex in MS1 quantitation		1		FALSE					Parameters - Search Dimension Factors	Do separate searches for each plex in MS1 quantitation	FALSE
RESULTS_SEARCH_1_PARAMETERS_maxresults	Maximum number of hypotheses to keep per spectrum		1		15					Parameters - Search Dimension Factors	Maximum number of hypotheses to keep per spectrum	15
RESULTS_SEARCH_1_PARAMETERS_MSTOLERANCE_type	MS1 initial mass error tolerance type		1		dalton					Parameters - Identification - Mass accuracy	MS1 initial mass error tolerance type	dalton
RESULTS_SEARCH_1_PARAMETERS_MSTOLERANCE_value	MS1 initial mass error tolerance value		1		0.05					Parameters - Identification - Mass accuracy	MS1 initial mass error tolerance value	0.05
RESULTS_SEARCH_1_PARAMETERS_MSMSTOLERANCE_type	MS2 initial mass error tolerance type		1		dalton					Parameters - Identification - Mass accuracy	MS2 initial mass error tolerance type	dalton
RESULTS_SEARCH_1_PARAMETERS_MSMSTOLERANCE_value	MS2 initial mass error tolerance value		1		0.1					Parameters - Identification - Mass accuracy	MS2 initial mass error tolerance value	0.1
RESULTS_SEARCH_1_PARAMETERS_MS_STANDARD_DEVIATION_type	MS1 final mass error standard deviation type		1		dalton					Parameters - Identification - Mass accuracy	MS1 final mass error standard deviation type	dalton
RESULTS_SEARCH_1_PARAMETERS_MS_STANDARD_DEVIATION_value	MS1 final mass error standard deviation value		1		0.0011					Parameters - Identification - Mass accuracy	MS1 final mass error standard deviation value	0.0011
RESULTS_SEARCH_1_PARAMETERS_MSMS_STANDARD_DEVIATION_type	MS2 final mass error standard deviation type		1		dalton					Parameters - Identification - Mass accuracy	MS2 final mass error standard deviation type	dalton
RESULTS_SEARCH_1_PARAMETERS_MSMS_STANDARD_DEVIATION_value	MS2 final mass error standard deviation value		1		0.01					Parameters - Identification - Mass accuracy	MS2 final mass error standard deviation value	0.01
RESULTS_SEARCH_1_PARAMETERS_do_multiprecursor_search	Use multi-precursor search function		1		TRUE					Parameters - Identification - Multi-precursor search	Use multi-precursor search function	TRUE
RESULTS_SEARCH_1_PARAMETERS_MAX_PRECURSORS_FRAGLET	Maximum number of different precursor masses to try to match to in the Fraglet stage when doing multi-precursor search		1		5					Parameters - Identification - Multi-precursor search	Maximum number of different precursor masses to try to match to in the Fraglet stage when doing multi-precursor search	5
RESULTS_SEARCH_1_PARAMETERS_PRECURSORS_DR_FRAGLET	Maximum dynamic range gap of secondary precursors vs primary precursor in the Fraglet stage when doing multi-precursor search		1		10					Parameters - Identification - Multi-precursor search	Maximum dynamic range gap of secondary precursors vs primary precursor in the Fraglet stage when doing multi-precursor search	10
RESULTS_SEARCH_1_PARAMETERS_MAX_PRECURSORS_TAGLET	Maximum number of different precursor masses to try to match to in the Taglet stage when doing multi-precursor search		1		1					Parameters - Identification - Multi-precursor search	Maximum number of different precursor masses to try to match to in the Taglet stage when doing multi-precursor search	1
RESULTS_SEARCH_1_PARAMETERS_PRECURSORS_DR_TAGLET	Maximum dynamic range gap of secondary precursors vs primary precursor in the Taglet stage when doing multi-precursor search		1		3					Parameters - Identification - Multi-precursor search	Maximum dynamic range gap of secondary precursors vs primary precursor in the Taglet stage when doing multi-precursor search	3
RESULTS_SEARCH_1_PARAMETERS_DEFAULT_CHARGE_STATE_1_charge	First charge state to consider when precursor z is not determined		1		2					Parameters - Identification - Charge ambiguity	First charge state to consider when precursor z is not determined	2
RESULTS_SEARCH_1_PARAMETERS_DEFAULT_CHARGE_STATE_1_probability	Probability of first charge state to consider when precursor z is not determined		1		1					Parameters - Identification - Charge ambiguity	Probability of first charge state to consider when precursor z is not determined	1
RESULTS_SEARCH_1_PARAMETERS_DEFAULT_CHARGE_STATE_2_charge	Second charge state to consider when precursor z is not determined		1		3					Parameters - Identification - Charge ambiguity	Second charge state to consider when precursor z is not determined	3
RESULTS_SEARCH_1_PARAMETERS_DEFAULT_CHARGE_STATE_2_probability	Probability of second charge state to consider when precursor z is not determined		1		1					Parameters - Identification - Charge ambiguity	Probability of second charge state to consider when precursor z is not determined	1
RESULTS_SEARCH_1_PARAMETERS_DEFAULT_CHARGE_STATE_3_charge	Third charge state to consider when precursor z is not determined		1		4					Parameters - Identification - Charge ambiguity	Third charge state to consider when precursor z is not determined	4
RESULTS_SEARCH_1_PARAMETERS_DEFAULT_CHARGE_STATE_3_probability	Probability of third charge state to consider when precursor z is not determined		1		1					Parameters - Identification - Charge ambiguity	Probability of third charge state to consider when precursor z is not determined	1
RESULTS_SEARCH_1_PARAMETERS_DEFAULT_CHARGE_STATE_4_charge	Fourth charge state to consider when precursor z is not determined									Parameters - Identification - Charge ambiguity	Fourth charge state to consider when precursor z is not determined
RESULTS_SEARCH_1_PARAMETERS_DEFAULT_CHARGE_STATE_4_probability	Probability of fourth charge state to consider when precursor z is not determined									Parameters - Identification - Charge ambiguity	Probability of fourth charge state to consider when precursor z is not determined
RESULTS_SEARCH_1_PARAMETERS_PROGROUP_bayesconfidencecalclulation	Use Bayesian protein confidence calculation		1		TRUE					Parameters - Protein Grouping	Use Bayesian protein confidence calculation	TRUE
RESULTS_SEARCH_1_PARAMETERS_PROGROUP_calibrateconfidence	Use peptide FDR analysis to recalibrate peptide confidences		1		TRUE					Parameters - Protein Grouping	Use peptide FDR analysis to recalibrate peptide confidences	TRUE
RESULTS_SEARCH_1_PARAMETERS_PROGROUP_focusingintersection	In mid-Pro Group, minimum Intersection ProtScore to be in Same Group		1		4					Parameters - Protein Grouping	In mid-Pro Group, minimum Intersection ProtScore to be in Same Group	4
RESULTS_SEARCH_1_PARAMETERS_PROGROUP_focusingminunusedprotscore	In mid-Pro Group, minimum Unused ProtScore to keep a Group		1		0.1					Parameters - Protein Grouping	In mid-Pro Group, minimum Unused ProtScore to keep a Group	0.1
RESULTS_SEARCH_1_PARAMETERS_PROGROUP_focusingsubsetcutoff	In mid-Pro Group, keep competitor proteins with ProtScore units from winner		1		6					Parameters - Protein Grouping	In mid-Pro Group, keep competitor proteins with ProtScore units from winner	6
RESULTS_SEARCH_1_PARAMETERS_PROGROUP_intersection	In final Pro Group, minimum Intersection ProtScore to be in same group		1		1.3					Parameters - Protein Grouping	In final Pro Group, minimum Intersection ProtScore to be in same group	1.3
RESULTS_SEARCH_1_PARAMETERS_PROGROUP_minunusedprotscore	In final Pro Group, minimum Unused ProtScore to keep a group		1		0.0458					Parameters - Protein Grouping	In final Pro Group, minimum Unused ProtScore to keep a group	0.0458
RESULTS_SEARCH_1_PARAMETERS_PROGROUP_subsetcutoff	In final Pro Group, keep competitor proteins with ProtScore units from winner		1		2					Parameters - Protein Grouping	In final Pro Group, keep competitor proteins with ProtScore units from winner	2
RESULTS_SEARCH_1_PARAMETERS_QUANT_TYPE_background_correction	Do isobaric quant background correction algorithm		1		FALSE					Parameters - Quantitation - processing	Do isobaric quant background correction algorithm	FALSE
RESULTS_SEARCH_1_PARAMETERS_QUANT_TYPE_bias_correction	Normalize the central tendency of protein ratios to be unity		1		TRUE					Parameters - Quantitation - processing	Normalize the central tendency of protein ratios to be unity	TRUE
RESULTS_SEARCH_1_PARAMETERS_QUANT_TYPE_median_statistic	Compute protein-level ratios from the median of peptide ratios		1		TRUE					Parameters - Quantitation - processing	Compute protein-level ratios from the median of peptide ratios	TRUE
RESULTS_SEARCH_1_PARAMETERS_QUANT_TYPE_quant_threshold	Quant threshold setting no longer used		1		-1					Parameters - Quantitation - processing	Quant threshold setting no longer used	-1
RESULTS_SEARCH_1_PARAMETERS_QUANT_TYPE_quant_threshold_sn	Use measures for quantitation if signal to noise is greater than		1		9					Parameters - Quantitation - processing	Use measures for quantitation if signal to noise is greater than	9
RESULTS_SEARCH_1_PARAMETERS_max_quant_labels	Maximum number of labels allowed on a peptide for it to be used for quantitation		1		35					Parameters - Quantitation - curation	Maximum number of labels allowed on a peptide for it to be used for quantitation	35
RESULTS_SEARCH_1_PARAMETERS_QUANT_TYPE_keep_extreme_peptides_over_fraction	Include extreme ratios in the protein ratio calculation if the fraction of peptides from a protein having extreme ratios is greater than		1		0					Parameters - Quantitation - curation	Include extreme ratios in the protein ratio calculation if the fraction of peptides from a protein having extreme ratios is greater than	0
RESULTS_SEARCH_1_PARAMETERS_QUANT_TYPE_low_confidence_check	Exclude quantitation data if identification confidence does not pass a threshold value		1		TRUE					Parameters - Quantitation - curation	Exclude quantitation data if identification confidence does not pass a threshold value	TRUE
RESULTS_SEARCH_1_PARAMETERS_QUANT_TYPE_low_intensity_check	Exclude quantitation data if a minimum intensity is not passed		1		TRUE					Parameters - Quantitation - curation	Exclude quantitation data if a minimum intensity is not passed	TRUE
RESULTS_SEARCH_1_PARAMETERS_QUANT_TYPE_mod_check	Exclude quantitation data based on discordant peptide logic		1		TRUE					Parameters - Quantitation - curation	Exclude quantitation data based on discordant peptide logic	TRUE
RESULTS_SEARCH_1_PARAMETERS_QUANT_TYPE_shared_msms_check	Exclude quantitation data using sharing logic		1		TRUE					Parameters - Quantitation - curation	Exclude quantitation data using sharing logic	TRUE
RESULTS_SEARCH_1_PARAMETERS_PROGROUP_unusedprotscorethresholdforexcludingothersfromquant	Minimum protein confidence to consider a protein confident and capable of excluding spectra as shared		1		1.3					Parameters - Quantitation - curation	Minimum protein confidence to consider a protein confident and capable of excluding spectra as shared	1.3
RESULTS_SEARCH_1_PARAMETERS_PROGROUP_confidencepercentthresholdforexcludingothersfromquant	Minimum peptide percent confidence from a confident protein to consider a spectrum shared		1		15					Parameters - Quantitation - curation	Minimum peptide percent confidence from a confident protein to consider a spectrum shared	15
RESULTS_SEARCH_1_PARAMETERS_PROGROUP_confidencepercentthresholdforincludingselfinquant	Minimum peptide confidence to be used for quantitation		1		15					Parameters - Quantitation - curation	Minimum peptide confidence to be used for quantitation	15
RESULTS_SEARCH_1_PARAMETERS_PROGROUP_autodiscordantpeptidethreshold	Consider a peptide discordant if joint feature probability less than		1		0.3					Parameters - Quantitation - curation	Consider a peptide discordant if joint feature probability less than	0.3
RESULTS_SEARCH_1_PARAMETERS_PROGROUP_compresspeptides	Show results only for distinct peptides, suppressing redundancy		1		FALSE					Parameters - Non-functional	Show results only for distinct peptides, suppressing redundancy	FALSE
RESULTS_SEARCH_1_PARAMETERS_PROGROUP_donotstoremspeaklists	Do not store MS1 level data		1		FALSE					Parameters - Non-functional	Do not store MS1 level data	FALSE
RESULTS_SEARCH_STAT_search_begin_time_clock	Start time - Search		1		2019-01-14 11:21:35					Statistics - Processing Times - Start&Stop Clock Times	Start time - Search	2019-01-14 11:21:35
RESULTS_SEARCH_STAT_search_end_time_clock	End time - Search		1		2019-01-14 11:58:30					Statistics - Processing Times - Start&Stop Clock Times	End time - Search	2019-01-14 11:58:30
RESULTS_SEARCH_STAT_stage_searching_begin_time_clock	Start time - Identification algorithm stages		1		2019-01-14 11:38:38					Statistics - Processing Times - Start&Stop Clock Times	Start time - Identification algorithm stages	2019-01-14 11:38:38
RESULTS_SEARCH_STAT_stage_searching_end_time_clock	End time - Identification algorithm stages		1		2019-01-14 11:58:13					Statistics - Processing Times - Start&Stop Clock Times	End time - Identification algorithm stages	2019-01-14 11:58:13
RESULTS_SEARCH_STAT_stage_signal_processing_begin_time_clock	Start time - Signal processing stage		1		2019-01-14 11:21:35					Statistics - Processing Times - Start&Stop Clock Times	Start time - Signal processing stage	2019-01-14 11:21:35
RESULTS_SEARCH_STAT_stage_signal_processing_end_time_clock	End time - Signal processing stage		1		2019-01-14 11:38:33					Statistics - Processing Times - Start&Stop Clock Times	End time - Signal processing stage	2019-01-14 11:38:33
RESULTS_SEARCH_STAT_stage_waiting_begin_time_clock	Start time - Waiting stage		1		2019-01-14 11:38:33					Statistics - Processing Times - Start&Stop Clock Times	Start time - Waiting stage	2019-01-14 11:38:33
RESULTS_SEARCH_STAT_stage_waiting_end_time_clock	End time - Waiting stage		1		2019-01-14 11:38:38					Statistics - Processing Times - Start&Stop Clock Times	End time - Waiting stage	2019-01-14 11:38:38
RESULTS_SEARCH_STAT_task_fraglet_exe_begin_time_clock	Start time - Fraglet Algorithm search stage		1		2019-01-14 11:38:40					Statistics - Processing Times - Start&Stop Clock Times	Start time - Fraglet Algorithm search stage	2019-01-14 11:38:40
RESULTS_SEARCH_STAT_task_fraglet_exe_end_time_clock	End time - Fraglet Algorithm search stage		1		2019-01-14 11:46:38					Statistics - Processing Times - Start&Stop Clock Times	End time - Fraglet Algorithm search stage	2019-01-14 11:46:38
RESULTS_SEARCH_STAT_task_focusing_begin_time_clock	Start time - Mid-Pro Group Algorithm stage		1		2019-01-14 11:46:38					Statistics - Processing Times - Start&Stop Clock Times	Start time - Mid-Pro Group Algorithm stage	2019-01-14 11:46:38
RESULTS_SEARCH_STAT_task_focusing_end_time_clock	End time - Mid-Pro Group Algorithm stage		1		2019-01-14 11:48:14					Statistics - Processing Times - Start&Stop Clock Times	End time - Mid-Pro Group Algorithm stage	2019-01-14 11:48:14
RESULTS_SEARCH_STAT_task_taglet_exe_begin_time_clock	Start time - Taglet Algorithm search stage		1		2019-01-14 11:48:14					Statistics - Processing Times - Start&Stop Clock Times	Start time - Taglet Algorithm search stage	2019-01-14 11:48:14
RESULTS_SEARCH_STAT_task_taglet_exe_end_time_clock	End time - Taglet Algorithm search stage		1		2019-01-14 11:56:09					Statistics - Processing Times - Start&Stop Clock Times	End time - Taglet Algorithm search stage	2019-01-14 11:56:09
RESULTS_SEARCH_STAT_task_progroup_begin_time_clock	Start time - Final Pro Group Algorithm stage		1		2019-01-14 11:56:09					Statistics - Processing Times - Start&Stop Clock Times	Start time - Final Pro Group Algorithm stage	2019-01-14 11:56:09
RESULTS_SEARCH_STAT_task_progroup_end_time_clock	End time - Final Pro Group Algorithm stage		1		2019-01-14 11:58:12					Statistics - Processing Times - Start&Stop Clock Times	End time - Final Pro Group Algorithm stage	2019-01-14 11:58:12
RESULTS_SEARCH_STAT_stage_fdr_begin_time_clock	Start time - FDR analysis stage		1		2019-01-14 11:58:13					Statistics - Processing Times - Start&Stop Clock Times	Start time - FDR analysis stage	2019-01-14 11:58:13
RESULTS_SEARCH_STAT_stage_fdr_end_time_clock	End time - FDR analysis stage		1		2019-01-14 11:58:30					Statistics - Processing Times - Start&Stop Clock Times	End time - FDR analysis stage	2019-01-14 11:58:30
RESULTS_SEARCH_STAT_search_time_duration	Clock Time Duration for Full Search (ms)		1		2214969		msec to min	1.66667e-05		Statistics - Processing Times - Duration in Real Clock Times	Clock time duration - Full search (min)	36.9162
RESULTS_SEARCH_STAT_stage_searching_time_duration	Clock Time Duration for Identification Algorithm Stages (ms)		1		1174947		msec to min	1.66667e-05		Statistics - Processing Times - Duration in Real Clock Times	Clock time duration - Identification algorithm stages (min)	19.5825
RESULTS_SEARCH_STAT_stage_signal_processing_time_duration	Clock Time Duration for Waiting Stage (ms)		1		1018338		msec to min	1.66667e-05		Statistics - Processing Times - Duration in Real Clock Times	Clock time duration - Signal processing stage (min)	16.9723
RESULTS_SEARCH_STAT_stage_waiting_time_duration	Clock Time Duration for Signal Processing Stage (ms)		1		4352		msec to min	1.66667e-05		Statistics - Processing Times - Duration in Real Clock Times	Clock time duration - Waiting stage (min)	0.0725333
RESULTS_SEARCH_STAT_task_fraglet_exe_time_duration	Clock Time Duration for Fraglet Algorithm Stage (ms)		1		477563		msec to min	1.66667e-05		Statistics - Processing Times - Duration in Real Clock Times	Clock time duration - Fraglet Algorithm stage (min)	7.95938
RESULTS_SEARCH_STAT_task_focusing_time_duration	Clock Time Duration for Mid-Pro Group Algorithm Stage (ms)		1		95971		msec to min	1.66667e-05		Statistics - Processing Times - Duration in Real Clock Times	Clock time duration - Mid-Pro Group Algorithm stage (min)	1.59952
RESULTS_SEARCH_STAT_task_taglet_exe_time_duration	Clock Time Duration for Taglet Algorithm Stage (ms)		1		474833		msec to min	1.66667e-05		Statistics - Processing Times - Duration in Real Clock Times	Clock time duration - Taglet Algorithm stage (min)	7.91388
RESULTS_SEARCH_STAT_task_progroup_time_duration	Clock Time Duration for Pro Group Algorithm Stage (ms)		1		123770		msec to min	1.66667e-05		Statistics - Processing Times - Duration in Real Clock Times	Clock time duration - Pro Group Algorithm stage (min)	2.06283
RESULTS_SEARCH_STAT_stage_fdr_time_duration	Clock Time Duration for FDR Analysis (ms)		1		17004		msec to min	1.66667e-05		Statistics - Processing Times - Duration in Real Clock Times	Clock time duration - FDR Analysis (min)	0.2834
				1						Statistics - Processing Times - Duration in Real Clock Times	Clock time not accounted for in measured stages	0.0523
	CPU Time Duration for Signal Processing Stage (ms)						msec to min	1.66667e-05		Statistics - Processing Times - Duration in CPU Time	CPU time duration - Signal Processing stage (min)
RESULTS_SEARCH_STAT_task_fraglet_exe_time_cpu	CPU Time Duration for Fraglet Algorithm Stage (ms)		1		1564814		msec to min	1.66667e-05		Statistics - Processing Times - Duration in CPU Time	CPU time duration - Fraglet Algorithm stage (min)	26.0802
RESULTS_SEARCH_STAT_task_focusing_time_cpu	CPU Time Duration for Mid-Pro Group Algorithm Stage (ms)		1		130494		msec to min	1.66667e-05		Statistics - Processing Times - Duration in CPU Time	CPU time duration - Mid-Pro Group Algorithm stage (min)	2.1749
RESULTS_SEARCH_STAT_task_taglet_exe_time_cpu	CPU Time Duration for Taglet Algorithm Stage (ms)		1		2306006		msec to min	1.66667e-05		Statistics - Processing Times - Duration in CPU Time	CPU time duration - Taglet Algorithm stage (min)	38.4334
RESULTS_SEARCH_STAT_task_progroup_time_cpu	CPU Time Duration for Pro Group Algorithm Stage (ms)		1		187700		msec to min	1.66667e-05		Statistics - Processing Times - Duration in CPU Time	CPU time duration - Pro Group Algorithm stage (min)	3.12833
				1						Statistics - Processing Times - Percent by Stage	Percent of clock time - Identification Algorithm stages	0.530458
				1						Statistics - Processing Times - Percent by Stage	Percent of clock time - Signal Processing stage	0.459753
				1						Statistics - Processing Times - Percent by Stage	Percent of clock time - Waiting stage	0.00196481
				1						Statistics - Processing Times - Percent by Stage	Percent of clock time - Fraglet Algorithm stage	0.215607
				1						Statistics - Processing Times - Percent by Stage	Percent of clock time - Mid-Pro Group Algorithm stage	0.0433284
				1						Statistics - Processing Times - Percent by Stage	Percent of clock time - Taglet Algorithm stage	0.214375
				1						Statistics - Processing Times - Percent by Stage	Percent of clock time - Pro Group Algorithm stage	0.0558789
				1						Statistics - Processing Times - Percent by Stage	Percent of clock time - FDR Analysis	0.00767686
				1						Statistics - Processing Rate - Clock (Sec/Spectrum)	Clock time rate (sec/spect) - Full Search	0.0618482
				1						Statistics - Processing Rate - Clock (Sec/Spectrum)	Clock time rate (sec/spect) - Identification Algorithm stages	0.0328078
				1						Statistics - Processing Rate - Clock (Sec/Spectrum)	Clock time rate (sec/spect) - Signal processing stage	0.0284349
				1						Statistics - Processing Rate - Clock (Sec/Spectrum)	Clock time rate (sec/spect) - Waiting stage	0.00012152
				1						Statistics - Processing Rate - Clock (Sec/Spectrum)	Clock time rate (sec/spect) - Fraglet Algorithm stage	0.0133349
				1						Statistics - Processing Rate - Clock (Sec/Spectrum)	Clock time rate (sec/spect) - Mid-Pro Group Algorithm stage	0.00267978
				1						Statistics - Processing Rate - Clock (Sec/Spectrum)	Clock time rate (sec/spect) - Taglet Algorithm stage	0.0132587
				1						Statistics - Processing Rate - Clock (Sec/Spectrum)	Clock time rate (sec/spect) - Pro Group Algorithm stage	0.00345601
				1						Statistics - Processing Rate - Clock (Sec/Spectrum)	Clock time rate (sec/spect) - FDR Analysis	0.0004748
				1						Statistics - Processing Rate - CPU (Sec/Spectrum)	CPU time rate (sec/spect) - Signal processing stage
				1						Statistics - Processing Rate - CPU (Sec/Spectrum)	CPU time rate (sec/spect) - Fraglet Algorithm stage	0.043694
				1						Statistics - Processing Rate - CPU (Sec/Spectrum)	CPU time rate (sec/spect) - Mid-Pro Group Algorithm stage	0.00364376
				1						Statistics - Processing Rate - CPU (Sec/Spectrum)	CPU time rate (sec/spect) - Taglet Algorithm stage	0.0643902
				1						Statistics - Processing Rate - CPU (Sec/Spectrum)	CPU time rate (sec/spect) - Pro Group Algorithm stage	0.00524111
				1						Statistics - Processing Rate - Clock (Sec/Spectrum/DB Protein)	Clock time rate (sec/spect/DB protein) - Full search	7.82096e-07
				1						Statistics - Processing Rate - Clock (Sec/Spectrum/DB Protein)	Clock time rate (sec/spect/DB protein) - Identification algorithm stages	4.14869e-07
				1						Statistics - Processing Rate - Clock (Sec/Spectrum/DB Protein)	Clock time rate (sec/spect/DB protein) - Signal processing stage	3.59571e-07
				1						Statistics - Processing Rate - Clock (Sec/Spectrum/DB Protein)	Clock time rate (sec/spect/DB protein) - Waiting stage	1.53667e-09
				1						Statistics - Processing Rate - Clock (Sec/Spectrum/DB Protein)	Clock time rate (sec/spect/DB protein) - Fraglet Algorithm stage	1.68626e-07
				1						Statistics - Processing Rate - Clock (Sec/Spectrum/DB Protein)	Clock time rate (sec/spect/DB protein) - Mid-Pro Group Algorithm stage	3.3887e-08
				1						Statistics - Processing Rate - Clock (Sec/Spectrum/DB Protein)	Clock time rate (sec/spect/DB protein) - Taglet Algorithm stage	1.67662e-07
				1						Statistics - Processing Rate - Clock (Sec/Spectrum/DB Protein)	Clock time rate (sec/spect/DB protein) - Pro Group Algorithm stage	4.37027e-08
				1						Statistics - Processing Rate - Clock (Sec/Spectrum/DB Protein)	Clock time rate (sec/spect/DB protein) - FDR Analysis	6.00404e-09
				1						Statistics - Processing Rate - CPU (Sec/Spectrum/DB Protein)	CPU time rate (sec/spect/DB protein) - Signal processing stage
				1						Statistics - Processing Rate - CPU (Sec/Spectrum/DB Protein)	CPU time rate (sec/spect/DB protein) - Fraglet Algorithm stage	5.52529e-07
				1						Statistics - Processing Rate - CPU (Sec/Spectrum/DB Protein)	CPU time rate (sec/spect/DB protein) - Mid-Pro Group Algorithm stage	4.60769e-08
				1						Statistics - Processing Rate - CPU (Sec/Spectrum/DB Protein)	CPU time rate (sec/spect/DB protein) - Taglet Algorithm stage	8.14241e-07
				1						Statistics - Processing Rate - CPU (Sec/Spectrum/DB Protein)	CPU time rate (sec/spect/DB protein) - Pro Group Algorithm stage	6.62761e-08
				1						Statistics - Extent of Distribution - Fundamental	Distribution factor - CPU vs. clock time - Signal processing stage
				1						Statistics - Extent of Distribution - Fundamental	Distribution factor - CPU vs. clock time - Fraglet Algorithm stage	3.27667
				1						Statistics - Extent of Distribution - Fundamental	Distribution factor - CPU vs. clock time - Mid-Pro Group Algorithm stage	1.35972
				1						Statistics - Extent of Distribution - Fundamental	Distribution factor - CPU vs. clock time - Taglet Algorithm stage	4.85646
				1						Statistics - Extent of Distribution - Fundamental	Distribution factor - CPU vs. clock time - Pro Group Algorithm stage	1.51652
				1						Statistics - Extent of Distribution - vs Segments	Ratio of distribution factor to number of search segments - Signal processing stage
				1						Statistics - Extent of Distribution - vs Segments	Ratio of distribution factor to number of search segments - Fraglet Algorithm stage	0.364074
				1						Statistics - Extent of Distribution - vs Segments	Ratio of distribution factor to number of search segments - Mid-Pro Group Algorithm stage	0.15108
				1						Statistics - Extent of Distribution - vs Segments	Ratio of distribution factor to number of search segments - Taglet Algorithm stage	0.539606
				1						Statistics - Extent of Distribution - vs Segments	Ratio of distribution factor to number of search segments - Pro Group Algorithm stage	0.168503
				1						Statistics - Extent of Distribution - vs Licensed Cores	Ratio of distribution factor to number of licensed cores - Signal processing stage
				1						Statistics - Extent of Distribution - vs Licensed Cores	Ratio of distribution factor to number of licensed cores - Fraglet Algorithm stage	0.204792
				1						Statistics - Extent of Distribution - vs Licensed Cores	Ratio of distribution factor to number of licensed cores - Mid-Pro Group Algorithm stage	0.0849827
				1						Statistics - Extent of Distribution - vs Licensed Cores	Ratio of distribution factor to number of licensed cores - Taglet Algorithm stage	0.303529
				1						Statistics - Extent of Distribution - vs Licensed Cores	Ratio of distribution factor to number of licensed cores - Pro Group Algorithm stage	0.0947827
PARAMETERS_PEAKLIST_original_count	Average number of spectra per segment	1	1	1	3979.22					Statistics - Search Segmentation	Average number of spectra per segment	3979.22
PARAMETERS_PEAKLIST_original_count	Standard deviation of number of spectra per segment	1	1	1	23.1962					Statistics - Search Segmentation	Standard deviation of number of spectra per segment	23.1962
PARAMETERS_PEAKLIST_original_count	Maximum number of spectra per segment	1	1	1	4008					Statistics - Search Segmentation	Maximum number of spectra per segment	4008
PARAMETERS_PEAKLIST_original_count	Minimum number of spectra per segment	1	1	1	3937					Statistics - Search Segmentation	Minimum number of spectra per segment	3937
										Attributes - Input data filenames	Filename of Input File 1	C:\Users\5600 Procesado\Desktop\Carpetas de datos en escritorio\Diego11012019\Diego11012019_GBN4.wiff
										Attributes - Input data filenames	Filename of Input File 2
										Attributes - Input data filenames	Filename of Input File 3
										Attributes - Input data filenames	Filename of Input File 4
										Attributes - Input data filenames	Filename of Input File 5
										Attributes - Input data filenames	Filename of Input File 6
										Attributes - Input data filenames	Filename of Input File 7
										Attributes - Input data filenames	Filename of Input File 8
										Attributes - Input data filenames	Filename of Input File 9
										Attributes - Input data filenames	Filename of Input File 10
										Attributes - Input data filenames	Filename of Input File 11
										Attributes - Input data filenames	Filename of Input File 12
										Attributes - Input data filenames	Filename of Input File 13
										Attributes - Input data filenames	Filename of Input File 14
										Attributes - Input data filenames	Filename of Input File 15
										Attributes - Input data filenames	Filename of Input File 16
										Attributes - Input data filenames	Filename of Input File 17
										Attributes - Input data filenames	Filename of Input File 18
										Attributes - Input data filenames	Filename of Input File 19
										Attributes - Input data filenames	Filename of Input File 20
										Attributes - Input data filenames	Filename of Input File 21
										Attributes - Input data filenames	Filename of Input File 22
										Attributes - Input data filenames	Filename of Input File 23
										Attributes - Input data filenames	Filename of Input File 24
										Attributes - Input data filenames	Filename of Input File 25
										Attributes - Input data filenames	Filename of Input File 26
										Attributes - Input data filenames	Filename of Input File 27
										Attributes - Input data filenames	Filename of Input File 28
										Attributes - Input data filenames	Filename of Input File 29
										Attributes - Input data filenames	Filename of Input File 30
										Attributes - Input data filenames	Filename of Input File 31
										Attributes - Input data filenames	Filename of Input File 32
										Attributes - Input data filenames	Filename of Input File 33
										Attributes - Input data filenames	Filename of Input File 34
										Attributes - Input data filenames	Filename of Input File 35
										Attributes - Input data filenames	Filename of Input File 36
										Attributes - Input data filenames	Filename of Input File 37
										Attributes - Input data filenames	Filename of Input File 38
										Attributes - Input data filenames	Filename of Input File 39
										Attributes - Input data filenames	Filename of Input File 40
										Attributes - Input data filenames	Filename of Input File 41
										Attributes - Input data filenames	Filename of Input File 42
										Attributes - Input data filenames	Filename of Input File 43
										Attributes - Input data filenames	Filename of Input File 44
										Attributes - Input data filenames	Filename of Input File 45
										Attributes - Input data filenames	Filename of Input File 46
										Attributes - Input data filenames	Filename of Input File 47
										Attributes - Input data filenames	Filename of Input File 48
										Attributes - Input data filenames	Filename of Input File 49
										Attributes - Input data filenames	Filename of Input File 50
										Attributes - Input data filenames	Filename of Input File 51
										Attributes - Input data filenames	Filename of Input File 52
										Attributes - Input data filenames	Filename of Input File 53
										Attributes - Input data filenames	Filename of Input File 54
										Attributes - Input data filenames	Filename of Input File 55
										Attributes - Input data filenames	Filename of Input File 56
										Attributes - Input data filenames	Filename of Input File 57
										Attributes - Input data filenames	Filename of Input File 58
										Attributes - Input data filenames	Filename of Input File 59
										Attributes - Input data filenames	Filename of Input File 60
										Attributes - Input data filenames	Filename of Input File 61
										Attributes - Input data filenames	Filename of Input File 62
										Attributes - Input data filenames	Filename of Input File 63
										Attributes - Input data filenames	Filename of Input File 64
										Attributes - Input data filenames	Filename of Input File 65
										Attributes - Input data filenames	Filename of Input File 66
										Attributes - Input data filenames	Filename of Input File 67
										Attributes - Input data filenames	Filename of Input File 68
										Attributes - Input data filenames	Filename of Input File 69
										Attributes - Input data filenames	Filename of Input File 70
										Attributes - Input data filenames	Filename of Input File 71
										Attributes - Input data filenames	Filename of Input File 72
										Attributes - Input data filenames	Filename of Input File 73
										Attributes - Input data filenames	Filename of Input File 74
										Attributes - Input data filenames	Filename of Input File 75
										Attributes - Input data filenames	Filename of Input File 76
										Attributes - Input data filenames	Filename of Input File 77
										Attributes - Input data filenames	Filename of Input File 78
										Attributes - Input data filenames	Filename of Input File 79
										Attributes - Input data filenames	Filename of Input File 80
										Attributes - Input data filenames	Filename of Input File 81
										Attributes - Input data filenames	Filename of Input File 82
										Attributes - Input data filenames	Filename of Input File 83
										Attributes - Input data filenames	Filename of Input File 84
										Attributes - Input data filenames	Filename of Input File 85
										Attributes - Input data filenames	Filename of Input File 86
										Attributes - Input data filenames	Filename of Input File 87
										Attributes - Input data filenames	Filename of Input File 88
										Attributes - Input data filenames	Filename of Input File 89
										Attributes - Input data filenames	Filename of Input File 90
										Attributes - Input data filenames	Filename of Input File 91
										Attributes - Input data filenames	Filename of Input File 92
										Attributes - Input data filenames	Filename of Input File 93
										Attributes - Input data filenames	Filename of Input File 94
										Attributes - Input data filenames	Filename of Input File 95
										Attributes - Input data filenames	Filename of Input File 96
										Attributes - Input data filenames	Filename of Input File 97
										Attributes - Input data filenames	Filename of Input File 98
										Attributes - Input data filenames	Filename of Input File 99
										Attributes - Input data filenames	Filename of Input File 100
										Attributes - Input data filenames	Filename of Input File 101
										Attributes - Input data filenames	Filename of Input File 102
										Attributes - Input data filenames	Filename of Input File 103
										Attributes - Input data filenames	Filename of Input File 104
										Attributes - Input data filenames	Filename of Input File 105
										Attributes - Input data filenames	Filename of Input File 106
										Attributes - Input data filenames	Filename of Input File 107
										Attributes - Input data filenames	Filename of Input File 108
										Attributes - Input data filenames	Filename of Input File 109
										Attributes - Input data filenames	Filename of Input File 110
										Attributes - Input data filenames	Filename of Input File 111
										Attributes - Input data filenames	Filename of Input File 112
										Attributes - Input data filenames	Filename of Input File 113
										Attributes - Input data filenames	Filename of Input File 114
										Attributes - Input data filenames	Filename of Input File 115
										Attributes - Input data filenames	Filename of Input File 116
										Attributes - Input data filenames	Filename of Input File 117
										Attributes - Input data filenames	Filename of Input File 118
										Attributes - Input data filenames	Filename of Input File 119
										Attributes - Input data filenames	Filename of Input File 120
										Attributes - Input data filenames	Filename of Input File 121
										Attributes - Input data filenames	Filename of Input File 122
										Attributes - Input data filenames	Filename of Input File 123
										Attributes - Input data filenames	Filename of Input File 124
										Attributes - Input data filenames	Filename of Input File 125
										Attributes - Input data filenames	Filename of Input File 126
										Attributes - Input data filenames	Filename of Input File 127
										Attributes - Input data filenames	Filename of Input File 128
										Attributes - Input data filenames	Filename of Input File 129
										Attributes - Input data filenames	Filename of Input File 130
										Attributes - Input data filenames	Filename of Input File 131
										Attributes - Input data filenames	Filename of Input File 132
										Attributes - Input data filenames	Filename of Input File 133
										Attributes - Input data filenames	Filename of Input File 134
										Attributes - Input data filenames	Filename of Input File 135
										Attributes - Input data filenames	Filename of Input File 136
										Attributes - Input data filenames	Filename of Input File 137
										Attributes - Input data filenames	Filename of Input File 138
										Attributes - Input data filenames	Filename of Input File 139
										Attributes - Input data filenames	Filename of Input File 140
										Attributes - Input data filenames	Filename of Input File 141
										Attributes - Input data filenames	Filename of Input File 142
										Attributes - Input data filenames	Filename of Input File 143
										Attributes - Input data filenames	Filename of Input File 144
										Attributes - Input data filenames	Filename of Input File 145
										Attributes - Input data filenames	Filename of Input File 146
										Attributes - Input data filenames	Filename of Input File 147
										Attributes - Input data filenames	Filename of Input File 148
										Attributes - Input data filenames	Filename of Input File 149
										Attributes - Input data filenames	Filename of Input File 150
										Attributes - Input data filenames	Filename of Input File 151
										Attributes - Input data filenames	Filename of Input File 152
										Attributes - Input data filenames	Filename of Input File 153
										Attributes - Input data filenames	Filename of Input File 154
										Attributes - Input data filenames	Filename of Input File 155
										Attributes - Input data filenames	Filename of Input File 156
										Attributes - Input data filenames	Filename of Input File 157
										Attributes - Input data filenames	Filename of Input File 158
										Attributes - Input data filenames	Filename of Input File 159
										Attributes - Input data filenames	Filename of Input File 160
										Attributes - Input data filenames	Filename of Input File 161
										Attributes - Input data filenames	Filename of Input File 162
										Attributes - Input data filenames	Filename of Input File 163
										Attributes - Input data filenames	Filename of Input File 164
										Attributes - Input data filenames	Filename of Input File 165
										Attributes - Input data filenames	Filename of Input File 166
										Attributes - Input data filenames	Filename of Input File 167
										Attributes - Input data filenames	Filename of Input File 168
										Attributes - Input data filenames	Filename of Input File 169
										Attributes - Input data filenames	Filename of Input File 170
										Attributes - Input data filenames	Filename of Input File 171
										Attributes - Input data filenames	Filename of Input File 172
										Attributes - Input data filenames	Filename of Input File 173
										Attributes - Input data filenames	Filename of Input File 174
										Attributes - Input data filenames	Filename of Input File 175
										Attributes - Input data filenames	Filename of Input File 176
										Attributes - Input data filenames	Filename of Input File 177
										Attributes - Input data filenames	Filename of Input File 178
										Attributes - Input data filenames	Filename of Input File 179
										Attributes - Input data filenames	Filename of Input File 180
										Attributes - Input data filenames	Filename of Input File 181
										Attributes - Input data filenames	Filename of Input File 182
										Attributes - Input data filenames	Filename of Input File 183
										Attributes - Input data filenames	Filename of Input File 184
										Attributes - Input data filenames	Filename of Input File 185
										Attributes - Input data filenames	Filename of Input File 186
										Attributes - Input data filenames	Filename of Input File 187
										Attributes - Input data filenames	Filename of Input File 188
										Attributes - Input data filenames	Filename of Input File 189
										Attributes - Input data filenames	Filename of Input File 190
										Attributes - Input data filenames	Filename of Input File 191
										Attributes - Input data filenames	Filename of Input File 192
										Attributes - Input data filenames	Filename of Input File 193
										Attributes - Input data filenames	Filename of Input File 194
										Attributes - Input data filenames	Filename of Input File 195
										Attributes - Input data filenames	Filename of Input File 196
										Attributes - Input data filenames	Filename of Input File 197
										Attributes - Input data filenames	Filename of Input File 198
										Attributes - Input data filenames	Filename of Input File 199
										Attributes - Input data filenames	Filename of Input File 200

## Sheet: Protein Level Data
Protein Level Data	Unused ProtScore Threshold	Confidence Threshold	Forward	Reverse	Correct	Incorrect	Total	Global FDR	q-value	Fit Unused ProtScore Threshold	Fit Confidence Threshold	Fit Forward	Fit Reverse	Fit Correct	Fit Incorrect	Fit Total	Fit Global FDR	Fit Local FDR
	40.48	1	1	0	1	0	1	0	0	40.48	1	1	8.83513e-11	1	1.76703e-10	1	1.76703e-10	1.76705e-10
	30.01	1	2	0	2	0	2	0	0	30.01	1	2	1.76705e-10	2	3.53409e-10	2	1.76705e-10	1.76707e-10
	24.47	1	3	0	3	0	3	0	0	24.47	1	3	2.6506e-10	3	5.3012e-10	3	1.76707e-10	1.76711e-10
	17.12	1	4	0	4	0	4	0	0	17.12	1	4	3.53417e-10	4	7.06834e-10	4	1.76709e-10	1.76714e-10
	11.73	1	5	0	5	0	5	0	0	11.73	1	5	4.41776e-10	5	8.83553e-10	5	1.76711e-10	1.76718e-10
	11.04	1	6	0	6	0	6	0	0	11.04	1	6	5.30137e-10	6	1.06027e-09	6	1.76712e-10	1.76722e-10
	10.24	1	7	0	7	0	7	0	0	10.24	1	7	6.18501e-10	7	1.237e-09	7	1.76714e-10	1.76726e-10
	4.14	0.999928	8	0	8	0	8	0	0	4.14	0.999928	8	7.06866e-10	8	1.41373e-09	8	1.76716e-10	1.7673e-10
	4	0.9999	13	0	13	0	13	0	0	4	0.9999	9	7.95233e-10	9	1.59047e-09	9	1.76718e-10	1.76742e-10
	3.07	0.999149	14	0	14	0	14	0	0	4	0.9999	10	8.83602e-10	10	1.7672e-09	10	1.7672e-10	1.76742e-10
	2.75	0.998222	15	0	15	0	15	0	0	4	0.9999	11	9.71973e-10	11	1.94395e-09	11	1.76722e-10	1.76742e-10
	2.14	0.992756	16	0	16	0	16	0	0	4	0.9999	12	1.06035e-09	12	2.12069e-09	12	1.76724e-10	1.76742e-10
	2.05	0.991087	17	0	17	0	17	0	0	4	0.9999	13	1.14872e-09	13	2.29744e-09	13	1.76726e-10	1.76742e-10
	2.04	0.99088	18	0	18	0	18	0	0	3.07	0.999149	14	1.2371e-09	14	2.47419e-09	14	1.76728e-10	1.76754e-10
	2	0.99	30	2	28	4	32	0.125	0.1	2.75	0.998222	15	1.32548e-09	15	2.65095e-09	15	1.7673e-10	1.76758e-10
	1.25	0.943766	31	2	29	4	33	0.121212	0.1	2.14	0.992756	16	1.41386e-09	16	2.82771e-09	16	1.76732e-10	1.76762e-10
	0.84	0.855456	32	2	30	4	34	0.117647	0.1	2.05	0.991087	17	1.50224e-09	17	3.00448e-09	17	1.76734e-10	1.76765e-10
	0.81	0.845118	33	2	31	4	35	0.114286	0.1	2.04	0.99088	18	1.59062e-09	18	3.18125e-09	18	1.76736e-10	1.76769e-10
	0.58	0.736973	34	2	32	4	36	0.111111	0.1	2	0.99	19	1.67901e-09	19	3.35802e-09	19	1.76738e-10	0.169372
	0.46	0.653263	35	2	33	4	37	0.108108	0.1	2	0.99	20	1.7674e-09	20	3.5348e-09	20	1.7674e-10	0.169372
	0.38	0.583131	36	2	34	4	38	0.105263	0.1	2	0.99	21	1.85579e-09	21	3.71158e-09	21	1.76742e-10	0.169372
	0.32	0.52137	37	2	35	4	39	0.102564	0.1	2	0.99	22	1.94418e-09	22	3.88836e-09	22	1.76744e-10	0.169372
	0.26	0.450459	38	2	36	4	40	0.1	0.1	2	0.99	23	2.04163e-09	23	4.08326e-09	23	1.77533e-10	0.169372
	0.23	0.411156	38	3	35	6	41	0.146341	0.146341	2	0.99	23.9991	0.00090971	23.9982	0.00181942	24	7.58092e-05	0.169372
	0.17	0.323917	38	4	34	8	42	0.190476	0.190476	2	0.99	24.926	0.0739922	24.852	0.147984	25	0.00591938	0.169372
	0.14	0.275564	38	5	33	10	43	0.232558	0.232558	2	0.99	25.8348	0.165186	25.6696	0.330373	26	0.0127066	0.169372
	0.12	0.241422	38	6	32	12	44	0.272727	0.266667	2	0.99	26.7301	0.269898	26.4602	0.539795	27	0.0199924	0.169372
	0.09	0.187169	39	6	33	12	45	0.266667	0.266667	2	0.99	27.6112	0.388821	27.2224	0.777642	28	0.0277729	0.169372
	0.07	0.148862	40	7	33	14	47	0.297872	0.297872	2	0.99	28.4774	0.522575	27.9549	1.04515	29	0.0360396	0.169372
	0.05	0.108749	42	8	34	16	50	0.32	0.32	2	0.99	29.3283	0.671701	28.6566	1.3434	30	0.04478	0.169372
										2	0.99	30.1633	0.836669	29.3267	1.67334	31	0.0539786	0.169372
										2	0.99	30.9821	1.01788	29.9642	2.03576	32	0.0636175	0.169372
										1.25	0.943766	31.7843	1.21567	30.5687	2.43133	33	0.0736767	0.395551
										0.84	0.855456	32.5697	1.4303	31.1394	2.8606	34	0.0841353	0.429252
										0.81	0.845118	33.338	1.662	31.676	3.324	35	0.0949713	0.463381
										0.58	0.736973	34.0891	1.91092	32.1782	3.82184	36	0.106162	0.497832
										0.46	0.653263	34.8228	2.17717	32.6457	4.35435	37	0.117685	0.532507
										0.38	0.583131	35.5392	2.46083	33.0783	4.92167	38	0.129518	0.567317
										0.32	0.52137	36.2381	2.76192	33.4762	5.52385	39	0.141637	1
										0.26	0.450459	36.9196	3.08043	33.8391	6.16087	40	0.154022	1
										0.23	0.411156	37.5837	3.41632	34.1674	6.83265	41	0.16665	1
										0.17	0.323917	38.2305	3.76952	34.461	7.53904	42	0.179501	1
										0.14	0.275564	38.8601	4.13992	34.7202	8.27984	43	0.192554	1
										0.12	0.241422	39.4726	4.52741	34.9452	9.05482	44	0.205791	1
										0.09	0.187169	40.0682	4.93184	35.1363	9.86368	45	0.219193	1
										0.07	0.148862	40.6469	5.35305	35.2939	10.7061	46	0.232741	1
										0.07	0.148862	41.2091	5.79088	35.4182	11.5818	47	0.24642	1
										0.05	0.108749	41.7549	6.24511	35.5098	12.4902	48	0.260213	1
										0.05	0.108749	42.2844	6.71557	35.5689	13.4311	49	0.274105	1
										0.05	0.108749	42.798	7.20203	35.5959	14.4041	50	0.288081	1

## Sheet: Distinct Peptide Level Data
Distinct Peptide Level Data		Confidence Threshold	Forward	Reverse	Correct	Incorrect	Total	Global FDR	q-value		Fit Confidence Threshold	Fit Forward	Fit Reverse	Fit Correct	Fit Incorrect	Fit Total	Fit Global FDR	Fit Local FDR
		1	101	2	99	4	103	0.038835	0.0277778		1	0.99999	1.03579e-05	0.999979	2.07157e-05	1	2.07157e-05	0.00490084
		0.9999	113	2	111	4	115	0.0347826	0.0277778		1	1.99998	2.07157e-05	1.99996	4.14315e-05	2	2.07157e-05	0.00490084
		0.9998	114	2	112	4	116	0.0344828	0.0277778		1	2.99997	3.10737e-05	2.99994	6.21474e-05	3	2.07158e-05	0.00490084
		0.999	116	2	114	4	118	0.0338983	0.0277778		1	3.99996	4.14316e-05	3.99992	8.28633e-05	4	2.07158e-05	0.00490084
		0.998	117	2	115	4	119	0.0336134	0.0277778		1	4.99995	5.17897e-05	4.9999	0.000103579	5	2.07159e-05	0.00490084
		0.9975	118	2	116	4	120	0.0333333	0.0277778		1	5.99994	6.21477e-05	5.99988	0.000124295	6	2.07159e-05	0.00490084
		0.9968	119	2	117	4	121	0.0330579	0.0277778		1	6.99993	7.25058e-05	6.99985	0.000145012	7	2.07159e-05	0.00490084
		0.9962	120	2	118	4	122	0.0327869	0.0277778		1	7.99992	8.28639e-05	7.99983	0.000165728	8	2.0716e-05	0.00490084
		0.994	121	2	119	4	123	0.0325203	0.0277778		1	8.99991	9.3222e-05	8.99981	0.000186444	9	2.0716e-05	0.00490084
		0.9924	122	2	120	4	124	0.0322581	0.0277778		1	9.9999	0.00010358	9.99979	0.00020716	10	2.0716e-05	0.00490084
		0.989	123	2	121	4	125	0.032	0.0277778		1	10.9999	0.000113938	10.9998	0.000227877	11	2.07161e-05	0.00490084
		0.9872	128	2	126	4	130	0.0307692	0.0277778		1	11.9999	0.000124297	11.9998	0.000248593	12	2.07161e-05	0.00490084
		0.9867	129	2	127	4	131	0.0305344	0.0277778		1	12.9999	0.000134655	12.9997	0.00026931	13	2.07162e-05	0.00490084
		0.9841	130	2	128	4	132	0.030303	0.0277778		1	13.9999	0.000145013	13.9997	0.000290027	14	2.07162e-05	0.00490084
		0.9807	132	2	130	4	134	0.0298507	0.0277778		1	14.9998	0.000155372	14.9997	0.000310744	15	2.07162e-05	0.00490084
		0.9765	133	2	131	4	135	0.0296296	0.0277778		1	15.9998	0.000165731	15.9997	0.000331461	16	2.07163e-05	0.00490084
		0.9719	134	2	132	4	136	0.0294118	0.0277778		1	16.9998	0.00017609	16.9996	0.000352181	17	2.07165e-05	0.00490084
		0.9683	137	2	135	4	139	0.028777	0.0277778		1	17.9998	0.000186454	17.9996	0.000372907	18	2.07171e-05	0.00490084
		0.9662	138	2	136	4	140	0.0285714	0.0277778		1	18.9998	0.000196826	18.9996	0.000393652	19	2.07185e-05	0.00490084
		0.9509	139	2	137	4	141	0.0283688	0.0277778		1	19.9998	0.000207223	19.9996	0.000414445	20	2.07223e-05	0.00490084
		0.9293	140	2	138	4	142	0.028169	0.0277778		1	20.9998	0.000217673	20.9996	0.000435346	21	2.07308e-05	0.00490084
		0.9025	141	2	139	4	143	0.027972	0.0277778		1	21.9998	0.000228237	21.9995	0.000456474	22	2.07488e-05	0.00490084
		0.8989	142	2	140	4	144	0.0277778	0.0277778		1	22.9998	0.000239023	22.9995	0.000478046	23	2.07846e-05	0.00490084
		0.8834	142	3	139	6	145	0.0413793	0.0413793		1	23.9997	0.000250215	23.9995	0.00050043	24	2.08512e-05	0.00490084
		0.8576	142	4	138	8	146	0.0547945	0.0540541		1	24.9997	0.000262111	24.9995	0.000524223	25	2.09689e-05	0.00490084
		0.832	144	4	140	8	148	0.0540541	0.0540541		1	25.9997	0.000275171	25.9994	0.000550342	26	2.1167e-05	0.00490084
		0.8258	144	5	139	10	149	0.0671141	0.0666667		1	26.9997	0.000290072	26.9994	0.000580145	27	2.14868e-05	0.00490084
		0.803	145	5	140	10	150	0.0666667	0.0666667		1	27.9997	0.000307779	27.9994	0.000615558	28	2.19842e-05	0.00490084
		0.7802	145	6	139	12	151	0.0794702	0.0794702		1	28.9997	0.000329618	28.9993	0.000659236	29	2.27323e-05	0.00490084
		0.7341	145	7	138	14	152	0.0921053	0.0921053		1	29.9996	0.000357363	29.9993	0.000714727	30	2.38242e-05	0.00490084
		0.7224	145	8	137	16	153	0.104575	0.0978261		1	30.9996	0.000393324	30.9992	0.000786648	31	2.53757e-05	0.00490084
		0.7042	145	9	136	18	154	0.116883	0.0978261		1	31.9996	0.000440437	31.9991	0.000880874	32	2.75273e-05	0.00490084
		0.6928	146	9	137	18	155	0.116129	0.0978261		1	32.9995	0.000502359	32.999	0.00100472	33	3.0446e-05	0.00490084
		0.6726	147	9	138	18	156	0.115385	0.0978261		1	33.9994	0.000583558	33.9988	0.00116712	34	3.43269e-05	0.00490084
		0.6628	148	9	139	18	157	0.11465	0.0978261		1	34.9993	0.000689399	34.9986	0.0013788	35	3.93942e-05	0.00490084
		0.6518	149	9	140	18	158	0.113924	0.0978261		1	35.9992	0.000826226	35.9983	0.00165245	36	4.59014e-05	0.00490084
		0.6489	150	9	141	18	159	0.113208	0.0978261		1	36.999	0.00100143	36.998	0.00200286	37	5.41314e-05	0.00490084
		0.6435	151	9	142	18	160	0.1125	0.0978261		1	37.9988	0.00122352	37.9976	0.00244705	38	6.4396e-05	0.00490084
		0.6248	152	9	143	18	161	0.111801	0.0978261		1	38.9985	0.00150218	38.997	0.00300435	39	7.70347e-05	0.00490084
		0.6202	153	9	144	18	162	0.111111	0.0978261		1	39.9982	0.00184827	39.9963	0.00369655	40	9.24136e-05	0.00490084
		0.6157	154	9	145	18	163	0.110429	0.0978261		1	40.9977	0.00227393	40.9955	0.00454786	41	0.000110923	0.00490084
		0.6154	155	9	146	18	164	0.109756	0.0978261		1	41.9972	0.00279253	41.9944	0.00558506	42	0.000132978	0.00490084
		0.6148	157	9	148	18	166	0.108434	0.0978261		1	42.9966	0.0034187	42.9932	0.00683741	43	0.000159009	0.00490084
		0.6111	159	9	150	18	168	0.107143	0.0978261		1	43.9958	0.00416835	43.9917	0.00833671	44	0.000189471	0.00490084
		0.6068	160	9	151	18	169	0.106509	0.0978261		1	44.9949	0.00505862	44.9899	0.0101172	45	0.000224828	0.00490084
		0.6016	161	9	152	18	170	0.105882	0.0978261		1	45.9939	0.00610786	45.9878	0.0122157	46	0.000265559	0.00490084
		0.598	162	9	153	18	171	0.105263	0.0978261		1	46.9927	0.00733561	46.9853	0.0146712	47	0.000312154	0.00490084
		0.5893	163	9	154	18	172	0.104651	0.0978261		1	47.9912	0.00876255	47.9825	0.0175251	48	0.000365106	0.00490084
		0.5784	164	9	155	18	173	0.104046	0.0978261		1	48.9896	0.0104105	48.9792	0.0208209	49	0.000424917	0.00490084
		0.576	165	9	156	18	174	0.103448	0.0978261		1	49.9877	0.0123022	49.9754	0.0246043	50	0.000492086	0.00490084
		0.5725	166	9	157	18	175	0.102857	0.0978261		1	50.9855	0.0144614	50.9711	0.0289228	51	0.000567114	0.00490084
		0.5563	167	9	158	18	176	0.102273	0.0978261		1	51.9831	0.0169129	51.9662	0.0338258	52	0.000650495	0.00490084
		0.5523	168	9	159	18	177	0.101695	0.0978261		1	52.9803	0.0196821	52.9606	0.0393643	53	0.000742722	0.00490084
		0.5501	171	9	162	18	180	0.1	0.0978261		1	53.9772	0.0227954	53.9544	0.0455909	54	0.000844276	0.00490084
		0.5445	172	9	163	18	181	0.0994475	0.0978261		1	54.9737	0.0262798	54.9474	0.0525596	55	0.000955629	0.00490084
		0.5406	173	9	164	18	182	0.0989011	0.0978261		1	55.9698	0.0301628	55.9397	0.0603257	56	0.00107724	0.00490084
		0.5397	174	9	165	18	183	0.0983607	0.0978261		1	56.9655	0.0344727	56.9311	0.0689453	57	0.00120957	0.00490084
		0.5392	175	9	166	18	184	0.0978261	0.0978261		1	57.9608	0.0392379	57.9215	0.0784758	58	0.00135303	0.00490084
		0.533	175	10	165	20	185	0.108108	0.106952		1	58.9555	0.0444876	58.911	0.0889752	59	0.00150805	0.00490084
		0.5281	176	10	166	20	186	0.107527	0.106952		1	59.9497	0.050251	59.8995	0.100502	60	0.00167503	0.00490084
		0.5256	177	10	167	20	187	0.106952	0.106952		1	60.9434	0.0565579	60.8869	0.113116	61	0.00185436	0.00490084
		0.5255	177	11	166	22	188	0.117021	0.115183		1	61.9366	0.0634378	61.8731	0.126876	62	0.00204638	0.00490084
		0.5183	178	11	167	22	189	0.116402	0.115183		1	62.9291	0.0709208	62.8582	0.141842	63	0.00225145	0.00490084
		0.5161	180	11	169	22	191	0.115183	0.115183		1	63.921	0.0790367	63.8419	0.158073	64	0.0024699	0.00490084
		0.5111	180	12	168	24	192	0.125	0.12		1	64.9122	0.0878155	64.8244	0.175631	65	0.00270202	0.00490084
		0.5075	181	12	169	24	193	0.124352	0.12		1	65.9027	0.0972871	65.8054	0.194574	66	0.0029481	0.00490084
		0.504	182	12	170	24	194	0.123711	0.12		1	66.8925	0.107481	66.785	0.214962	67	0.0032084	0.00490084
		0.5017	183	12	171	24	195	0.123077	0.12		1	67.8816	0.118427	67.7631	0.236855	68	0.00348316	0.00490084
		0.4951	184	12	172	24	196	0.122449	0.12		1	68.8698	0.130155	68.7397	0.26031	69	0.00377261	0.00490084
		0.4937	186	12	174	24	198	0.121212	0.12		1	69.8573	0.142693	69.7146	0.285386	70	0.00407695	0.00490084
		0.4904	187	12	175	24	199	0.120603	0.12		1	70.8439	0.156071	70.6879	0.312141	71	0.00439636	0.00490084
		0.4852	188	12	176	24	200	0.12	0.12		1	71.8297	0.170316	71.6594	0.340632	72	0.00473099	0.00490084
		0.4846	188	13	175	26	201	0.129353	0.126214		1	72.8145	0.185457	72.6291	0.370913	73	0.005081	0.00490084
		0.4837	189	13	176	26	202	0.128713	0.126214		1	73.7985	0.201521	73.597	0.403042	74	0.00544651	0.00490084
		0.4772	190	13	177	26	203	0.128079	0.126214		1	74.7815	0.218536	74.5629	0.437071	75	0.00582762	0.00490084
		0.4744	191	13	178	26	204	0.127451	0.126214		1	75.7635	0.236528	75.5269	0.473055	76	0.00622441	0.00490084
		0.4708	192	13	179	26	205	0.126829	0.126214		1	76.7445	0.255523	76.489	0.511046	77	0.00663697	0.00490084
		0.4677	193	13	180	26	206	0.126214	0.126214		1	77.7245	0.275548	77.4489	0.551095	78	0.00706533	0.00490084
		0.4645	193	14	179	28	207	0.135266	0.135266		1	78.7034	0.296627	78.4067	0.593253	79	0.00750953	0.00490084
		0.4641	193	15	178	30	208	0.144231	0.140187		1	79.6812	0.318784	79.3624	0.637568	80	0.0079696	0.00490084
		0.4584	194	15	179	30	209	0.143541	0.140187		1	80.658	0.342044	80.3159	0.684089	81	0.00844554	0.00490084
		0.4554	195	15	180	30	210	0.142857	0.140187		1	81.6336	0.366431	81.2671	0.732862	82	0.00893734	0.00490084
		0.4538	196	15	181	30	211	0.14218	0.140187		1	82.608	0.391966	82.2161	0.783933	83	0.00944497	0.00490084
		0.4524	197	15	182	30	212	0.141509	0.140187		1	83.5813	0.418673	83.1627	0.837346	84	0.0099684	0.00490084
		0.451	198	15	183	30	213	0.140845	0.140187		1	84.5534	0.446572	84.1069	0.893145	85	0.0105076	0.00490084
		0.4494	199	15	184	30	214	0.140187	0.140187		1	85.5243	0.475685	85.0486	0.951371	86	0.0110624	0.00490084
		0.4464	199	16	183	32	215	0.148837	0.147465		1	86.494	0.506032	85.9879	1.01206	87	0.0116329	0.00490084
		0.4435	200	16	184	32	216	0.148148	0.147465		1	87.4624	0.537633	86.9247	1.07527	88	0.0122189	0.00490084
		0.4307	201	16	185	32	217	0.147465	0.147465		1	88.4295	0.570507	87.859	1.14101	89	0.0128204	0.00490084
		0.4294	201	17	184	34	218	0.155963	0.155251		1	89.3953	0.604672	88.7907	1.20934	90	0.0134372	0.00490084
		0.4289	202	17	185	34	219	0.155251	0.155251		1	90.3599	0.640146	89.7197	1.28029	91	0.0140691	0.00490084
		0.4269	202	18	184	36	220	0.163636	0.160714		1	91.3231	0.676947	90.6461	1.35389	92	0.0147162	0.00490084
		0.4239	203	18	185	36	221	0.162896	0.160714		1	92.2849	0.71509	91.5698	1.43018	93	0.0153783	0.00490084
		0.4185	204	18	186	36	222	0.162162	0.160714		1	93.2454	0.754593	92.4908	1.50919	94	0.0160552	0.00490084
		0.4184	205	18	187	36	223	0.161435	0.160714		1	94.2045	0.795469	93.4091	1.59094	95	0.0167467	0.00490084
		0.4132	206	18	188	36	224	0.160714	0.160714		1	95.1623	0.837735	94.3245	1.67547	96	0.0174528	0.00490084
		0.4111	206	19	187	38	225	0.168889	0.166667		1	96.1186	0.881404	95.2372	1.76281	97	0.0181733	0.00490084
		0.4095	207	19	188	38	226	0.168142	0.166667		1	97.0735	0.92649	96.147	1.85298	98	0.018908	0.00490084
		0.4088	208	19	189	38	227	0.167401	0.166667		1	98.027	0.973006	97.054	1.94601	99	0.0196567	0.00490084
		0.4081	209	19	190	38	228	0.166667	0.166667		1	98.979	1.02096	97.9581	2.04193	100	0.0204193	0.00490084
		0.403	209	20	189	40	229	0.174672	0.173913		1	99.9296	1.07038	98.8592	2.14075	101	0.0211956	0.00490084
		0.4005	210	20	190	40	230	0.173913	0.173913		1	100.879	1.12125	99.7575	2.24251	102	0.0219854	0.00490084
		0.398	210	21	189	42	231	0.181818	0.181034		1	101.826	1.17361	100.653	2.34722	103	0.0227885	0.00490084
		0.3931	211	21	190	42	232	0.181034	0.181034		0.9999	102.773	1.22745	101.545	2.4549	104	0.0236048	0.124355
		0.393	211	22	189	44	233	0.188841	0.187234		0.9999	103.717	1.28279	102.434	2.56557	105	0.024434	0.124355
		0.3921	213	22	191	44	235	0.187234	0.187234		0.9999	104.66	1.33963	103.321	2.67926	106	0.025276	0.124355
		0.3883	213	23	190	46	236	0.194915	0.190083		0.9999	105.602	1.39799	104.204	2.79597	107	0.0261306	0.124355
		0.385	214	23	191	46	237	0.194093	0.190083		0.9999	106.542	1.45787	105.084	2.91573	108	0.0269975	0.124355
		0.3849	215	23	192	46	238	0.193277	0.190083		0.9999	107.481	1.51928	105.961	3.03855	109	0.0278766	0.124355
		0.379	216	23	193	46	239	0.192469	0.190083		0.9999	108.418	1.58222	106.836	3.16445	110	0.0287677	0.124355
		0.3783	217	23	194	46	240	0.191667	0.190083		0.9999	109.353	1.64671	107.707	3.29343	111	0.0296705	0.124355
		0.3772	218	23	195	46	241	0.190871	0.190083		0.9999	110.287	1.71276	108.574	3.42551	112	0.0305849	0.124355
		0.3738	219	23	196	46	242	0.190083	0.190083		0.9999	111.22	1.78036	109.439	3.56071	113	0.0315107	0.124355
		0.3719	219	24	195	48	243	0.197531	0.197531		0.9999	112.15	1.84952	110.301	3.69904	114	0.0324477	0.124355
		0.3701	219	25	194	50	244	0.204918	0.200803		0.9999	113.08	1.92025	111.16	3.8405	115	0.0333956	0.124355
		0.3664	220	25	195	50	245	0.204082	0.200803		0.9998	114.007	1.99255	112.015	3.9851	116	0.0343543	0.144603
		0.3657	221	25	196	50	246	0.203252	0.200803		0.999	114.934	2.06643	112.867	4.13285	117	0.0353235	0.149335
		0.3623	222	25	197	50	247	0.202429	0.200803		0.999	115.858	2.14189	113.716	4.28377	118	0.0363032	0.149335
		0.3614	223	25	198	50	248	0.201613	0.200803		0.998	116.781	2.21893	114.562	4.43786	119	0.0372929	0.154085
		0.3562	224	25	199	50	249	0.200803	0.200803		0.9975	117.702	2.29756	115.405	4.59512	120	0.0382926	0.15726
		0.3531	224	26	198	52	250	0.208	0.207171		0.9968	118.622	2.37778	116.244	4.75556	121	0.0393021	0.16044
		0.348	225	26	199	52	251	0.207171	0.207171		0.9962	119.54	2.45959	117.081	4.91918	122	0.0403212	0.163626
		0.3472	225	27	198	54	252	0.214286	0.214286		0.994	120.457	2.543	117.914	5.086	123	0.0413496	0.166816
		0.3411	225	28	197	56	253	0.221344	0.221344		0.9924	121.372	2.628	118.744	5.25601	124	0.0423872	0.170009
		0.339	225	29	196	58	254	0.228346	0.227451		0.989	122.285	2.71461	119.571	5.42922	125	0.0434337	0.173206
		0.3351	226	29	197	58	255	0.227451	0.227451		0.9872	123.197	2.80281	120.394	5.60562	126	0.0444891	0.182811
		0.3321	226	30	196	60	256	0.234375	0.232558		0.9872	124.107	2.89261	121.215	5.78523	127	0.045553	0.182811
		0.3289	227	30	197	60	257	0.233463	0.232558		0.9872	125.016	2.98402	122.032	5.96804	128	0.0466253	0.182811
		0.3279	228	30	198	60	258	0.232558	0.232558		0.9872	125.923	3.07703	122.846	6.15405	129	0.0477058	0.182811
		0.3257	228	31	197	62	259	0.239382	0.239382		0.9872	126.828	3.17164	123.657	6.34327	130	0.0487944	0.182811
		0.3198	228	32	196	64	260	0.246154	0.246154		0.9867	127.732	3.26785	124.464	6.5357	131	0.0498908	0.192423
		0.3144	228	33	195	66	261	0.252874	0.250923		0.9841	128.634	3.36566	125.269	6.73132	132	0.0509949	0.195627
		0.3142	229	33	196	66	262	0.251908	0.250923		0.9807	129.535	3.46508	126.07	6.93015	133	0.0521064	0.200431
		0.3094	229	34	195	68	263	0.258555	0.250923		0.9807	130.434	3.56609	126.868	7.13219	134	0.0532253	0.200431
		0.3067	230	34	196	68	264	0.257576	0.250923		0.9765	131.331	3.66871	127.663	7.33742	135	0.0543512	0.20523
		0.3047	231	34	197	68	265	0.256604	0.250923		0.9719	132.227	3.77292	128.454	7.54584	136	0.0554841	0.208427
		0.3003	232	34	198	68	266	0.255639	0.250923		0.9683	133.121	3.87873	129.243	7.75746	137	0.0566238	0.214812
		0.2962	233	34	199	68	267	0.254682	0.250923		0.9683	134.014	3.98614	130.028	7.97228	138	0.0577701	0.214812
		0.2942	234	34	200	68	268	0.253731	0.250923		0.9683	134.905	4.09514	130.81	8.19028	139	0.0589228	0.214812
		0.2939	235	34	201	68	269	0.252788	0.250923		0.9662	135.794	4.20573	131.589	8.41146	140	0.0600818	0.221183
		0.2922	236	34	202	68	270	0.251852	0.250923		0.9509	136.682	4.31791	132.364	8.63582	141	0.061247	0.224362
		0.2903	237	34	203	68	271	0.250923	0.250923		0.9293	137.568	4.43168	133.137	8.86336	142	0.062418	0.227537
		0.2893	237	35	202	70	272	0.257353	0.257353		0.9025	138.453	4.54703	133.906	9.09406	143	0.0635948	0.230707
		0.2884	237	36	201	72	273	0.263736	0.262774		0.8989	139.336	4.66397	134.672	9.32793	144	0.0647773	0.233871
		0.2852	238	36	202	72	274	0.262774	0.262774		0.8834	140.218	4.78248	135.435	9.56496	145	0.0659653	0.23703
		0.2746	238	37	201	74	275	0.269091	0.269091		0.8576	141.097	4.90257	136.195	9.80515	146	0.0671585	0.240183
		0.2715	238	38	200	76	276	0.275362	0.271777		0.832	141.976	5.02424	136.952	10.0485	147	0.068357	0.244902
		0.2705	239	38	201	76	277	0.274368	0.271777		0.832	142.853	5.14747	137.705	10.2949	148	0.0695605	0.244902
		0.2684	240	38	202	76	278	0.273381	0.271777		0.8258	143.728	5.27228	138.455	10.5446	149	0.0707688	0.249605
		0.2655	240	39	201	78	279	0.27957	0.271777		0.803	144.601	5.39864	139.203	10.7973	150	0.0719819	0.252733
		0.2653	241	39	202	78	280	0.278571	0.271777		0.7802	145.473	5.52657	139.947	11.0531	151	0.0731996	0.255853
		0.2594	242	39	203	78	281	0.27758	0.271777		0.7341	146.344	5.65605	140.688	11.3121	152	0.0744217	0.258966
		0.2566	243	39	204	78	282	0.276596	0.271777		0.7224	147.213	5.78709	141.426	11.5742	153	0.0756482	0.262071
		0.2557	244	39	205	78	283	0.275618	0.271777		0.7042	148.08	5.91967	142.161	11.8393	154	0.0768788	0.265169
		0.2538	245	39	206	78	284	0.274648	0.271777		0.6928	148.946	6.0538	142.892	12.1076	155	0.0781136	0.268259
		0.2515	246	39	207	78	285	0.273684	0.271777		0.6726	149.811	6.18947	143.621	12.3789	156	0.0793522	0.271341
		0.251	247	39	208	78	286	0.272727	0.271777		0.6628	150.673	6.32668	144.347	12.6534	157	0.0805946	0.274415
		0.2486	248	39	209	78	287	0.271777	0.271777		0.6518	151.535	6.46542	145.069	12.9308	158	0.0818407	0.27748
		0.2482	248	40	208	80	288	0.277778	0.277027		0.6489	152.394	6.60569	145.789	13.2114	159	0.0830904	0.280537
		0.2455	248	41	207	82	289	0.283737	0.277027		0.6435	153.253	6.74748	146.505	13.495	160	0.0843435	0.283585
		0.2428	249	41	208	82	290	0.282759	0.277027		0.6248	154.109	6.89079	147.218	13.7816	161	0.0855999	0.286624
		0.2402	250	41	209	82	291	0.281787	0.277027		0.6202	154.964	7.03562	147.929	14.0712	162	0.0868595	0.289654
		0.2376	251	41	210	82	292	0.280822	0.277027		0.6157	155.818	7.18195	148.636	14.3639	163	0.0881221	0.292675
		0.235	252	41	211	82	293	0.279863	0.277027		0.6154	156.67	7.3298	149.34	14.6596	164	0.0893878	0.295687
		0.2333	253	41	212	82	294	0.278912	0.277027		0.6148	157.521	7.47914	150.042	14.9583	165	0.0906563	0.300187
		0.2272	254	41	213	82	295	0.277966	0.277027		0.6148	158.37	7.62998	150.74	15.26	166	0.0919275	0.300187
		0.2247	255	41	214	82	296	0.277027	0.277027		0.6111	159.218	7.78232	151.435	15.5646	167	0.0932014	0.306155
		0.2225	255	42	213	84	297	0.282828	0.278146		0.6111	160.064	7.93614	152.128	15.8723	168	0.0944778	0.306155
		0.2209	256	42	214	84	298	0.281879	0.278146		0.6068	160.909	8.09144	152.817	16.1829	169	0.0957567	0.310605
		0.2201	257	42	215	84	299	0.280936	0.278146		0.6016	161.752	8.24822	153.504	16.4964	170	0.0970379	0.313559
		0.2146	258	42	216	84	300	0.28	0.278146		0.598	162.594	8.40647	154.187	16.8129	171	0.0983213	0.316504
		0.2132	259	42	217	84	301	0.27907	0.278146		0.5893	163.434	8.56619	154.868	17.1324	172	0.0996068	0.319438
		0.2121	260	42	218	84	302	0.278146	0.278146		0.5784	164.273	8.72737	155.545	17.4547	173	0.100894	0.322363
		0.2097	260	43	217	86	303	0.283828	0.282895		0.576	165.11	8.89001	156.22	17.78	174	0.102184	0.325278
		0.2072	261	43	218	86	304	0.282895	0.282895		0.5725	165.946	9.0541	156.892	18.1082	175	0.103475	0.328182
		0.2047	261	44	217	88	305	0.288525	0.285714		0.5563	166.78	9.21964	157.561	18.4393	176	0.104769	0.331077
		0.201	262	44	218	88	306	0.287582	0.285714		0.5523	167.613	9.38662	158.227	18.7732	177	0.106063	0.333961
		0.1982	263	44	219	88	307	0.286645	0.285714		0.5501	168.445	9.55503	158.89	19.1101	178	0.10736	0.339698
		0.1973	264	44	220	88	308	0.285714	0.285714		0.5501	169.275	9.72488	159.55	19.4498	179	0.108658	0.339698
		0.1949	264	45	219	90	309	0.291262	0.288462		0.5501	170.104	9.89616	160.208	19.7923	180	0.109957	0.339698
		0.1924	265	45	220	90	310	0.290323	0.288462		0.5445	170.931	10.0689	160.862	20.1377	181	0.111258	0.345395
		0.19	266	45	221	90	311	0.289389	0.288462		0.5406	171.757	10.243	161.514	20.4859	182	0.11256	0.348227
		0.1893	267	45	222	90	312	0.288462	0.288462		0.5397	172.582	10.4185	162.163	20.837	183	0.113863	0.35105
		0.1875	267	46	221	92	313	0.29393	0.289308		0.5392	173.405	10.5954	162.809	21.1909	184	0.115168	0.353862
		0.1827	268	46	222	92	314	0.292994	0.289308		0.533	174.226	10.7738	163.452	21.5475	185	0.116473	0.356663
		0.1821	270	46	224	92	316	0.291139	0.289308		0.5281	175.047	10.9535	164.093	21.907	186	0.117779	0.359454
		0.1802	271	46	225	92	317	0.290221	0.289308		0.5256	175.865	11.1346	164.731	22.2692	187	0.119087	0.362235
		0.179	272	46	226	92	318	0.289308	0.289308		0.5255	176.683	11.3171	165.366	22.6342	188	0.120395	0.365005
		0.1756	272	47	225	94	319	0.294671	0.29375		0.5183	177.499	11.501	165.998	23.002	189	0.121704	0.367764
		0.1753	273	47	226	94	320	0.29375	0.29375		0.5161	178.314	11.6862	166.628	23.3725	190	0.123013	0.371884
		0.1736	273	48	225	96	321	0.299065	0.298137		0.5161	179.127	11.8729	167.254	23.7457	191	0.124323	0.371884
		0.1729	274	48	226	96	322	0.298137	0.298137		0.5111	179.939	12.0609	167.878	24.1217	192	0.125634	0.375981
		0.168	274	49	225	98	323	0.303406	0.301538		0.5075	180.75	12.2502	168.5	24.5004	193	0.126945	0.378699
		0.1656	275	49	226	98	324	0.302469	0.301538		0.504	181.559	12.4409	169.118	24.8818	194	0.128257	0.381406
		0.1652	276	49	227	98	325	0.301538	0.301538		0.5017	182.367	12.633	169.734	25.2659	195	0.129569	0.384104
		0.1632	276	50	226	100	326	0.306748	0.302671		0.4951	183.174	12.8264	170.347	25.6527	196	0.130881	0.38679
		0.1611	277	50	227	100	327	0.30581	0.302671		0.4937	183.979	13.0211	170.958	26.0422	197	0.132194	0.390801
		0.1607	278	50	228	100	328	0.304878	0.302671		0.4937	184.783	13.2172	171.566	26.4343	198	0.133507	0.390801
		0.1562	279	50	229	100	329	0.303951	0.302671		0.4904	185.585	13.4145	172.171	26.8291	199	0.13482	0.394789
		0.1559	280	50	230	100	330	0.30303	0.302671		0.4852	186.387	13.6133	172.773	27.2265	200	0.136133	0.397434
		0.1545	280	51	229	102	331	0.308157	0.302671		0.4846	187.187	13.8133	173.373	27.6266	201	0.137446	0.400069
		0.1534	281	51	230	102	332	0.307229	0.302671		0.4837	187.985	14.0146	173.971	28.0293	202	0.138759	0.402694
		0.1508	282	51	231	102	333	0.306306	0.302671		0.4772	188.783	14.2173	174.565	28.4346	203	0.140072	0.405309
		0.1463	283	51	232	102	334	0.305389	0.302671		0.4744	189.579	14.4213	175.157	28.8425	204	0.141385	0.407913
		0.1437	284	51	233	102	335	0.304478	0.302671		0.4708	190.373	14.6265	175.747	29.253	205	0.142698	0.410508
		0.1429	285	51	234	102	336	0.303571	0.302671		0.4677	191.167	14.8331	176.334	29.6661	206	0.14401	0.413092
		0.1421	286	51	235	102	337	0.302671	0.302671		0.4645	191.959	15.0409	176.918	30.0818	207	0.145323	0.415666
		0.1412	286	52	234	104	338	0.307692	0.306785		0.4641	192.75	15.25	177.5	30.5	208	0.146635	0.41823
		0.139	287	52	235	104	339	0.306785	0.306785		0.4584	193.54	15.4604	178.079	30.9208	209	0.147946	0.420784
		0.1388	287	53	234	106	340	0.311765	0.309456		0.4554	194.328	15.6721	178.656	31.3441	210	0.149258	0.423329
		0.1364	288	53	235	106	341	0.31085	0.309456		0.4538	195.115	15.885	179.23	31.77	211	0.150569	0.425863
		0.1348	289	53	236	106	342	0.309942	0.309456		0.4524	195.901	16.0992	179.802	32.1984	212	0.151879	0.428387
		0.1347	289	54	235	108	343	0.314869	0.309456		0.451	196.685	16.3146	180.371	32.6293	213	0.153189	0.430902
		0.1339	290	54	236	108	344	0.313953	0.309456		0.4494	197.469	16.5313	180.937	33.0627	214	0.154499	0.433406
		0.1323	291	54	237	108	345	0.313043	0.309456		0.4464	198.251	16.7493	181.501	33.4986	215	0.155807	0.435901
		0.1315	292	54	238	108	346	0.312139	0.309456		0.4435	199.032	16.9685	182.063	33.937	216	0.157116	0.438386
		0.129	293	54	239	108	347	0.311239	0.309456		0.4307	199.811	17.1889	182.622	34.3778	217	0.158423	0.440862
		0.1282	295	54	241	108	349	0.309456	0.309456		0.4294	200.589	17.4106	183.179	34.8212	218	0.15973	0.443328
		0.1266	295	55	240	110	350	0.314286	0.31339		0.4289	201.367	17.6335	183.733	35.2669	219	0.161036	0.445784
		0.1254	296	55	241	110	351	0.31339	0.31339		0.4269	202.142	17.8576	184.285	35.7152	220	0.162342	0.448231
		0.1239	296	56	240	112	352	0.318182	0.318182		0.4239	202.917	18.0829	184.834	36.1658	221	0.163646	0.450668
		0.1236	296	57	239	114	353	0.322946	0.319328		0.4185	203.691	18.3095	185.381	36.6189	222	0.16495	0.453096
		0.1226	297	57	240	114	354	0.322034	0.319328		0.4184	204.463	18.5372	185.926	37.0744	223	0.166253	0.455515
		0.1216	298	57	241	114	355	0.321127	0.319328		0.4132	205.234	18.7662	186.468	37.5324	224	0.167555	0.457924
		0.1192	299	57	242	114	356	0.320225	0.319328		0.4111	206.004	18.9963	187.007	37.9927	225	0.168856	0.460324
		0.1177	300	57	243	114	357	0.319328	0.319328		0.4095	206.772	19.2277	187.545	38.4554	226	0.170157	0.462714
		0.1167	300	58	242	116	358	0.324022	0.320652		0.4088	207.54	19.4603	188.079	38.9205	227	0.171456	0.465096
		0.1163	301	58	243	116	359	0.32312	0.320652		0.4081	208.306	19.694	188.612	39.388	228	0.172754	0.467468
		0.1161	302	58	244	116	360	0.322222	0.320652		0.403	209.071	19.9289	189.142	39.8578	229	0.174052	0.469831
		0.1143	302	59	243	118	361	0.32687	0.320652		0.4005	209.835	20.165	189.67	40.33	230	0.175348	0.472185
		0.1134	303	59	244	118	362	0.325967	0.320652		0.398	210.598	20.4023	190.195	40.8045	231	0.176643	0.474531
		0.1124	304	59	245	118	363	0.325069	0.320652		0.3931	211.359	20.6407	190.719	41.2814	232	0.177937	0.476867
		0.1106	305	59	246	118	364	0.324176	0.320652		0.393	212.12	20.8803	191.239	41.7606	233	0.17923	0.479194
		0.1096	306	59	247	118	365	0.323288	0.320652		0.3921	212.879	21.121	191.758	42.2421	234	0.180522	0.482669
		0.1089	307	59	248	118	366	0.322404	0.320652		0.3921	213.637	21.363	192.274	42.7259	235	0.181812	0.482669
		0.1071	308	59	249	118	367	0.321526	0.320652		0.3883	214.394	21.606	192.788	43.212	236	0.183102	0.486124
		0.1069	309	59	250	118	368	0.320652	0.320652		0.385	215.15	21.8502	193.3	43.7005	237	0.18439	0.488417
		0.1062	309	60	249	120	369	0.325203	0.320856		0.3849	215.904	22.0956	193.809	44.1912	238	0.185677	0.490701
		0.1054	310	60	250	120	370	0.324324	0.320856		0.379	216.658	22.3421	194.316	44.6841	239	0.186963	0.492976
		0.1044	311	60	251	120	371	0.32345	0.320856		0.3783	217.41	22.5897	194.821	45.1794	240	0.188247	0.495243
		0.1032	312	60	252	120	372	0.322581	0.320856		0.3772	218.162	22.8384	195.323	45.6769	241	0.189531	0.497502
		0.1021	313	60	253	120	373	0.321716	0.320856		0.3738	218.912	23.0883	195.823	46.1766	242	0.190813	0.499752
		0.1019	314	60	254	120	374	0.320856	0.320856		0.3719	219.661	23.3393	196.321	46.6786	243	0.192093	0.501994
		0.1005	315	61	254	122	376	0.324468	0.323607		0.3701	220.409	23.5914	196.817	47.1828	244	0.193372	0.504227
		0.09946	316	61	255	122	377	0.323607	0.323607		0.3664	221.155	23.8446	197.311	47.6893	245	0.19465	0.506452
		0.09888	316	62	254	124	378	0.328042	0.327177		0.3657	221.901	24.099	197.802	48.198	246	0.195927	0.50867
		0.09803	317	62	255	124	379	0.327177	0.327177		0.3623	222.646	24.3544	198.291	48.7088	247	0.197202	0.510879
		0.09582	317	63	254	126	380	0.331579	0.331579		0.3614	223.389	24.611	198.778	49.2219	248	0.198476	0.51308
		0.0945	317	64	253	128	381	0.335958	0.335958		0.3562	224.131	24.8686	199.263	49.7372	249	0.199748	0.515273
		0.09382	317	65	252	130	382	0.340314	0.339426		0.3531	224.873	25.1273	199.745	50.2547	250	0.201019	0.517458
		0.09302	318	65	253	130	383	0.339426	0.339426		0.348	225.613	25.3871	200.226	50.7743	251	0.202288	0.519635
		0.09275	318	66	252	132	384	0.34375	0.342857		0.3472	226.352	25.648	200.704	51.2961	252	0.203556	0.521805
		0.09202	319	66	253	132	385	0.342857	0.342857		0.3411	227.09	25.91	201.18	51.8201	253	0.204822	0.523967
		0.092	319	67	252	134	386	0.34715	0.344473		0.339	227.827	26.1731	201.654	52.3462	254	0.206087	0.526121
		0.09035	320	67	253	134	387	0.346253	0.344473		0.3351	228.563	26.4372	202.126	52.8744	255	0.207351	0.528267
		0.08953	321	67	254	134	388	0.345361	0.344473		0.3321	229.298	26.7024	202.595	53.4049	256	0.208613	0.530406
		0.08883	322	67	255	134	389	0.344473	0.344473		0.3289	230.031	26.9687	203.063	53.9374	257	0.209873	0.532537
		0.08745	322	68	254	136	390	0.348718	0.348718		0.3279	230.764	27.236	203.528	54.4721	258	0.211132	0.534661
		0.08702	322	69	253	138	391	0.352941	0.352041		0.3257	231.496	27.5044	203.991	55.0088	259	0.212389	0.536777
		0.08617	323	69	254	138	392	0.352041	0.352041		0.3198	232.226	27.7739	204.452	55.5477	260	0.213645	0.538886
		0.085	323	70	253	140	393	0.356234	0.356234		0.3144	232.956	28.0444	204.911	56.0887	261	0.214899	0.540987
		0.08296	323	71	252	142	394	0.360406	0.360406		0.3142	233.684	28.3159	205.368	56.6318	262	0.216152	0.543082
		0.08292	323	72	251	144	395	0.364557	0.363636		0.3094	234.412	28.5885	205.823	57.177	263	0.217403	0.545169
		0.08207	324	72	252	144	396	0.363636	0.363636		0.3067	235.138	28.8621	206.276	57.7242	264	0.218652	0.547249
		0.08199	324	73	251	146	397	0.367758	0.36409		0.3047	235.863	29.1368	206.726	58.2735	265	0.2199	0.549322
		0.08113	325	73	252	146	398	0.366834	0.36409		0.3003	236.588	29.4125	207.175	58.8249	266	0.221146	0.551387
		0.08033	326	73	253	146	399	0.365915	0.36409		0.2962	237.311	29.6892	207.622	59.3784	267	0.222391	0.553446
		0.07958	327	73	254	146	400	0.365	0.36409		0.2942	238.033	29.9669	208.066	59.9339	268	0.223634	0.555498
		0.07957	328	73	255	146	401	0.36409	0.36409		0.2939	238.754	30.2457	208.509	60.4914	269	0.224875	0.557543
		0.07888	328	74	254	148	402	0.368159	0.367246		0.2922	239.475	30.5255	208.949	61.051	270	0.226115	0.559581
		0.07823	329	74	255	148	403	0.367246	0.367246		0.2903	240.194	30.8063	209.387	61.6126	271	0.227353	0.561612
		0.07763	329	75	254	150	404	0.371287	0.371287		0.2893	240.912	31.0881	209.824	62.1762	272	0.228589	0.563636
		0.07708	329	76	253	152	405	0.375309	0.373464		0.2884	241.629	31.3709	210.258	62.7419	273	0.229824	0.565654
		0.07705	330	76	254	152	406	0.374384	0.373464		0.2852	242.345	31.6548	210.69	63.3095	274	0.231057	0.567665
		0.07652	331	76	255	152	407	0.373464	0.373464		0.2746	243.06	31.9396	211.121	63.8792	275	0.232288	0.56967
		0.07602	331	77	254	154	408	0.377451	0.373786		0.2715	243.775	32.2254	211.549	64.4509	276	0.233518	0.571668
		0.07554	332	77	255	154	409	0.376528	0.373786		0.2705	244.488	32.5123	211.975	65.0245	277	0.234746	0.57366
		0.0751	333	77	256	154	410	0.37561	0.373786		0.2684	245.2	32.8001	212.4	65.6002	278	0.235972	0.575645
		0.07468	334	77	257	154	411	0.374696	0.373786		0.2655	245.911	33.0889	212.822	66.1778	279	0.237196	0.577623
		0.07458	335	77	258	154	412	0.373786	0.373786		0.2653	246.621	33.3787	213.243	66.7574	280	0.238419	0.579596
		0.07428	335	78	257	156	413	0.377724	0.377724		0.2594	247.331	33.6695	213.661	67.339	281	0.23964	0.581562
		0.0739	335	79	256	158	414	0.381643	0.379808		0.2566	248.039	33.9612	214.078	67.9225	282	0.24086	0.583522
		0.07355	336	79	257	158	415	0.380723	0.379808		0.2557	248.746	34.254	214.492	68.508	283	0.242078	0.585475
		0.07321	337	79	258	158	416	0.379808	0.379808		0.2538	249.452	34.5477	214.905	69.0954	284	0.243294	0.587423
		0.07289	337	80	257	160	417	0.383693	0.382775		0.2515	250.158	34.8424	215.315	69.6847	285	0.244508	0.589364
		0.07259	338	80	258	160	418	0.382775	0.382775		0.251	250.862	35.138	215.724	70.276	286	0.24572	0.5913
		0.0723	338	81	257	162	419	0.386635	0.384798		0.2486	251.565	35.4346	216.131	70.8693	287	0.246931	0.593229
		0.07207	339	81	258	162	420	0.385714	0.384798		0.2482	252.268	35.7322	216.536	71.4644	288	0.24814	0.595153
		0.07203	340	81	259	162	421	0.384798	0.384798		0.2455	252.969	36.0307	216.939	72.0615	289	0.249348	0.59707
		0.07128	340	82	258	164	422	0.388626	0.387707		0.2428	253.67	36.3302	217.34	72.6605	290	0.250553	0.598982
		0.07116	341	82	259	164	423	0.387707	0.387707		0.2402	254.369	36.6307	217.739	73.2614	291	0.251757	0.600888
		0.07106	341	83	258	166	424	0.391509	0.389671		0.2376	255.068	36.9321	218.136	73.8642	292	0.252959	0.602788
		0.07085	342	83	259	166	425	0.390588	0.389671		0.235	255.766	37.2344	218.531	74.4688	293	0.25416	0.604682
		0.07074	343	83	260	166	426	0.389671	0.389671		0.2333	256.462	37.5377	218.925	75.0754	294	0.255359	0.606571
		0.07064	343	84	259	168	427	0.393443	0.392523		0.2272	257.158	37.8419	219.316	75.6839	295	0.256555	0.608454
		0.07026	344	84	260	168	428	0.392523	0.392523		0.2247	257.853	38.1471	219.706	76.2942	296	0.257751	0.610332
		0.07008	344	85	259	170	429	0.39627	0.394432		0.2225	258.547	38.4532	220.094	76.9064	297	0.258944	0.612204
		0.06991	345	85	260	170	430	0.395349	0.394432		0.2209	259.24	38.7602	220.48	77.5205	298	0.260136	0.61407
		0.06974	346	85	261	170	431	0.394432	0.394432		0.2201	259.932	39.0682	220.864	78.1364	299	0.261326	0.615931
		0.06958	346	86	260	172	432	0.398148	0.398148		0.2146	260.623	39.3771	221.246	78.7542	300	0.262514	0.617787
		0.06957	346	87	259	174	433	0.401848	0.401848		0.2132	261.313	39.6869	221.626	79.3738	301	0.2637	0.619637
		0.06943	346	88	258	176	434	0.40553	0.40553		0.2121	262.002	39.9977	222.005	79.9953	302	0.264885	0.621482
		0.06929	346	89	257	178	435	0.409195	0.408257		0.2097	262.691	40.3093	222.381	80.6186	303	0.266068	0.623322
		0.06915	347	89	258	178	436	0.408257	0.408257		0.2072	263.378	40.6219	222.756	81.2438	304	0.267249	0.625157
		0.06901	347	90	257	180	437	0.411899	0.410835		0.2047	264.065	40.9354	223.129	81.8708	305	0.268429	0.626986
		0.06888	348	90	258	180	438	0.410959	0.410835		0.201	264.75	41.2498	223.5	82.4996	306	0.269606	0.62881
		0.06876	348	91	257	182	439	0.414579	0.410835		0.1982	265.435	41.5651	223.87	83.1302	307	0.270782	0.630629
		0.06864	349	91	258	182	440	0.413636	0.410835		0.1973	266.119	41.8813	224.237	83.7626	308	0.271957	0.632443
		0.06852	350	91	259	182	441	0.412698	0.410835		0.1949	266.802	42.1984	224.603	84.3969	309	0.273129	0.634252
		0.06841	351	91	260	182	442	0.411765	0.410835		0.1924	267.484	42.5165	224.967	85.033	310	0.2743	0.636056
		0.0682	352	91	261	182	443	0.410835	0.410835		0.19	268.165	42.8354	225.329	85.6708	311	0.275469	0.637855
		0.06811	352	92	260	184	444	0.414414	0.414414		0.1893	268.845	43.1552	225.69	86.3105	312	0.276636	0.63965
		0.06801	352	93	259	186	445	0.417978	0.417978		0.1875	269.524	43.4759	226.048	86.9519	313	0.277802	0.641439
		0.06792	352	94	258	188	446	0.421525	0.419643		0.1827	270.202	43.7976	226.405	87.5951	314	0.278965	0.643224
		0.06783	353	94	259	188	447	0.420582	0.419643		0.1821	270.88	44.1201	226.76	88.2401	315	0.280127	0.645892
		0.06766	354	94	260	188	448	0.419643	0.419643		0.1821	271.557	44.4435	227.113	88.8869	316	0.281288	0.645892
		0.06758	354	95	259	190	449	0.423163	0.423163		0.1802	272.232	44.7677	227.465	89.5355	317	0.282446	0.648549
		0.0675	354	96	258	192	450	0.426667	0.426667		0.179	272.907	45.0929	227.814	90.1858	318	0.283603	0.650315
		0.06742	354	97	257	194	451	0.430155	0.430155		0.1756	273.581	45.4189	228.162	90.8378	319	0.284758	0.652076
		0.06735	354	98	256	196	452	0.433628	0.433628		0.1753	274.254	45.7458	228.508	91.4917	320	0.285911	0.653832
		0.06732	354	99	255	198	453	0.437086	0.437086		0.1736	274.926	46.0736	228.853	92.1473	321	0.287063	0.655584
		0.06728	354	100	254	200	454	0.440529	0.438596		0.1729	275.598	46.4023	229.195	92.8046	322	0.288213	0.657332
		0.06721	355	100	255	200	455	0.43956	0.438596		0.168	276.268	46.7318	229.536	93.4637	323	0.289361	0.659075
		0.06715	356	100	256	200	456	0.438596	0.438596		0.1656	276.938	47.0622	229.876	94.1245	324	0.290508	0.660814
		0.06708	356	101	255	202	457	0.442013	0.441614		0.1652	277.606	47.3935	230.213	94.787	325	0.291652	0.662548
		0.06706	356	102	254	204	458	0.445415	0.441614		0.1632	278.274	47.7257	230.549	95.4513	326	0.292795	0.664278
		0.06702	357	102	255	204	459	0.444444	0.441614		0.1611	278.941	48.0587	230.883	96.1173	327	0.293937	0.666003
		0.06696	358	102	256	204	460	0.443478	0.441614		0.1607	279.607	48.3925	231.215	96.785	328	0.295076	0.667725
		0.0669	359	102	257	204	461	0.442516	0.441614		0.1562	280.273	48.7272	231.546	97.4545	329	0.296214	0.669442
		0.06684	359	103	256	206	462	0.445887	0.441614		0.1559	280.937	49.0628	231.874	98.1256	330	0.29735	0.671155
		0.06679	360	103	257	206	463	0.444924	0.441614		0.1545	281.601	49.3992	232.202	98.7985	331	0.298485	0.672863
		0.06673	361	103	258	206	464	0.443966	0.441614		0.1534	282.263	49.7365	232.527	99.4731	332	0.299618	0.674568
		0.06668	362	103	259	206	465	0.443011	0.441614		0.1508	282.925	50.0747	232.851	100.149	333	0.300749	0.676268
		0.06663	363	103	260	206	466	0.44206	0.441614		0.1463	283.586	50.4136	233.173	100.827	334	0.301878	0.677965
		0.06658	363	104	259	208	467	0.445396	0.441614		0.1437	284.247	50.7535	233.493	101.507	335	0.303006	0.679657
		0.06653	364	104	260	208	468	0.444444	0.441614		0.1429	284.906	51.0941	233.812	102.188	336	0.304132	0.681346
		0.06649	365	104	261	208	469	0.443497	0.441614		0.1421	285.564	51.4357	234.129	102.871	337	0.305256	0.68303
		0.0664	366	104	262	208	470	0.442553	0.441614		0.1412	286.222	51.778	234.444	103.556	338	0.306379	0.684711
		0.06635	367	104	263	208	471	0.441614	0.441614		0.139	286.879	52.1212	234.758	104.242	339	0.3075	0.686387
		0.06631	367	105	262	210	472	0.444915	0.443038		0.1388	287.535	52.4652	235.07	104.93	340	0.308619	0.68806
		0.06627	368	105	263	210	473	0.443975	0.443038		0.1364	288.19	52.8101	235.38	105.62	341	0.309737	0.689729
		0.06619	369	105	264	210	474	0.443038	0.443038		0.1348	288.844	53.1558	235.688	106.312	342	0.310853	0.691394
		0.06616	369	106	263	212	475	0.446316	0.446316		0.1347	289.498	53.5023	235.995	107.005	343	0.311967	0.693055
		0.06612	369	107	262	214	476	0.44958	0.446764		0.1339	290.15	53.8497	236.301	107.699	344	0.31308	0.694713
		0.06608	371	107	264	214	478	0.447699	0.446764		0.1323	290.802	54.1979	236.604	108.396	345	0.314191	0.696367
		0.06605	372	107	265	214	479	0.446764	0.446764		0.1315	291.453	54.5469	236.906	109.094	346	0.3153	0.698017
		0.06602	372	108	264	216	480	0.45	0.448133		0.129	292.103	54.8967	237.207	109.793	347	0.316408	0.699664
		0.06598	373	108	265	216	481	0.449064	0.448133		0.1282	292.753	55.2474	237.505	110.495	348	0.317514	0.702127
		0.06595	374	108	266	216	482	0.448133	0.448133		0.1282	293.401	55.5988	237.802	111.198	349	0.318618	0.702127
		0.06592	374	109	265	218	483	0.451346	0.451346		0.1266	294.049	55.9511	238.098	111.902	350	0.319721	0.704582
		0.06589	374	110	264	220	484	0.454545	0.453608		0.1254	294.696	56.3042	238.392	112.608	351	0.320822	0.706214
		0.06586	375	110	265	220	485	0.453608	0.453608		0.1239	295.342	56.6582	238.684	113.316	352	0.321921	0.707843
		0.06583	375	111	264	222	486	0.45679	0.453988		0.1236	295.987	57.0129	238.974	114.026	353	0.323019	0.709469
		0.0658	376	111	265	222	487	0.455852	0.453988		0.1226	296.632	57.3684	239.263	114.737	354	0.324115	0.711091
		0.06577	377	111	266	222	488	0.454918	0.453988		0.1216	297.275	57.7248	239.55	115.45	355	0.32521	0.712709
		0.06574	378	111	267	222	489	0.453988	0.453988		0.1192	297.918	58.082	239.836	116.164	356	0.326303	0.714325
		0.06572	378	112	266	224	490	0.457143	0.457143		0.1177	298.56	58.4399	240.12	116.88	357	0.327395	0.715937
		0.06569	378	113	265	226	491	0.460285	0.460285		0.1167	299.201	58.7987	240.403	117.597	358	0.328484	0.717545
		0.06567	378	114	264	228	492	0.463415	0.460606		0.1163	299.842	59.1583	240.683	118.317	359	0.329573	0.71915
		0.06564	379	114	265	228	493	0.462475	0.460606		0.1161	300.481	59.5186	240.963	119.037	360	0.330659	0.720753
		0.06559	380	114	266	228	494	0.461538	0.460606		0.1143	301.12	59.8798	241.24	119.76	361	0.331744	0.722351
		0.06557	381	114	267	228	495	0.460606	0.460606		0.1134	301.758	60.2418	241.516	120.484	362	0.332828	0.723947
		0.06555	381	115	266	230	496	0.46371	0.46371		0.1124	302.395	60.6046	241.791	121.209	363	0.333909	0.72554
		0.06553	381	116	265	232	497	0.466801	0.466801		0.1106	303.032	60.9681	242.064	121.936	364	0.33499	0.727129
		0.0655	381	117	264	234	498	0.46988	0.467066		0.1096	303.668	61.3325	242.335	122.665	365	0.336068	0.728715
		0.06548	382	117	265	234	499	0.468938	0.467066		0.1089	304.302	61.6976	242.605	123.395	366	0.337146	0.730298
		0.06546	383	117	266	234	500	0.468	0.467066		0.1071	304.936	62.0636	242.873	124.127	367	0.338221	0.731879
		0.06544	384	117	267	234	501	0.467066	0.467066		0.1069	305.57	62.4303	243.139	124.861	368	0.339295	0.733456
		0.06538	384	118	266	236	502	0.47012	0.47012		0.1062	306.202	62.7978	243.404	125.596	369	0.340368	0.73503
		0.06536	384	119	265	238	503	0.473161	0.472222		0.1054	306.834	63.1661	243.668	126.332	370	0.341438	0.736601
		0.06534	385	119	266	238	504	0.472222	0.472222		0.1044	307.465	63.5352	243.93	127.07	371	0.342508	0.738169
		0.06533	385	120	265	240	505	0.475248	0.474308		0.1032	308.095	63.9051	244.19	127.81	372	0.343576	0.739734
		0.06531	386	120	266	240	506	0.474308	0.474308		0.1021	308.724	64.2757	244.449	128.551	373	0.344642	0.741296
		0.06529	386	121	265	242	507	0.477318	0.475442		0.1019	309.353	64.6471	244.706	129.294	374	0.345707	0.742856
		0.06527	387	121	266	242	508	0.476378	0.475442		0.1005	309.981	65.0193	244.961	130.039	375	0.34677	0.74519
		0.06526	388	121	267	242	509	0.475442	0.475442		0.1005	310.608	65.3923	245.215	130.785	376	0.347832	0.74519
		0.06524	388	122	266	244	510	0.478431	0.478431		0.09946	311.234	65.7661	245.468	131.532	377	0.348892	0.747517
		0.06523	388	123	265	246	511	0.481409	0.478599		0.09888	311.859	66.1406	245.719	132.281	378	0.34995	0.749065
		0.06521	389	123	266	246	512	0.480469	0.478599		0.09803	312.484	66.5159	245.968	133.032	379	0.351008	0.750611
		0.06519	390	123	267	246	513	0.479532	0.478599		0.09582	313.108	66.892	246.216	133.784	380	0.352063	0.752154
		0.06516	391	123	268	246	514	0.478599	0.478599		0.0945	313.731	67.2689	246.462	134.538	381	0.353117	0.753693
		0.06514	391	124	267	248	515	0.481553	0.481553		0.09382	314.354	67.6465	246.707	135.293	382	0.35417	0.755231
		0.06512	391	125	266	250	516	0.484496	0.483559		0.09302	314.975	68.0248	246.95	136.05	383	0.355221	0.756765
		0.06511	392	125	267	250	517	0.483559	0.483559		0.09275	315.596	68.404	247.192	136.808	384	0.356271	0.758297
		0.06509	392	126	266	252	518	0.486486	0.484615		0.09202	316.216	68.7839	247.432	137.568	385	0.357319	0.759827
		0.06508	393	126	267	252	519	0.485549	0.484615		0.092	316.835	69.1646	247.671	138.329	386	0.358366	0.761354
		0.06507	394	126	268	252	520	0.484615	0.484615		0.09035	317.454	69.546	247.908	139.092	387	0.359411	0.762878
		0.06506	394	127	267	254	521	0.487524	0.487524		0.08953	318.072	69.9282	248.144	139.856	388	0.360455	0.7644
		0.06502	394	128	266	256	522	0.490421	0.490421		0.08883	318.689	70.3112	248.378	140.622	389	0.361497	0.765919
		0.06501	394	129	265	258	523	0.493308	0.493308		0.08745	319.305	70.6949	248.61	141.39	390	0.362538	0.767436
		0.06499	394	130	264	260	524	0.496183	0.496183		0.08702	319.921	71.0794	248.841	142.159	391	0.363577	0.76895
		0.06498	394	131	263	262	525	0.499048	0.499048		0.08617	320.535	71.4646	249.071	142.929	392	0.364615	0.770462
		0.0633	395	132	263	264	527	0.500949	0.5		0.085	321.149	71.8506	249.299	143.701	393	0.365652	0.771971
		0.05953	396	132	264	264	528	0.5	0.5		0.08296	321.763	72.2373	249.525	144.475	394	0.366687	0.773478
		0.0558	396	133	263	266	529	0.502836	0.500942		0.08292	322.375	72.6248	249.75	145.25	395	0.367721	0.774982
		0.05364	397	133	264	266	530	0.501887	0.500942		0.08207	322.987	73.0131	249.974	146.026	396	0.368753	0.776485
		0.05197	398	133	265	266	531	0.500942	0.500942		0.08199	323.598	73.4021	250.196	146.804	397	0.369784	0.777984
		0.04944	398	134	264	268	532	0.503759	0.503759		0.08113	324.208	73.7918	250.416	147.584	398	0.370813	0.779482
		0.04514	398	135	263	270	533	0.506567	0.505618		0.08033	324.818	74.1823	250.635	148.365	399	0.371841	0.780977
		0.04185	399	135	264	270	534	0.505618	0.505618		0.07958	325.426	74.5735	250.853	149.147	400	0.372868	0.78247
		0.04031	399	136	263	272	535	0.508411	0.508411		0.07957	326.034	74.9655	251.069	149.931	401	0.373893	0.783961
		0.03932	399	137	262	274	536	0.511194	0.510242		0.07888	326.642	75.3582	251.284	150.716	402	0.374917	0.785449
		0.0378	400	137	263	274	537	0.510242	0.510242		0.07823	327.248	75.7517	251.497	151.503	403	0.375939	0.786935
		0.03424	400	138	262	276	538	0.513011	0.513011		0.07763	327.854	76.1459	251.708	152.292	404	0.37696	0.788419
		0.0317	400	139	261	278	539	0.51577	0.514815		0.07708	328.459	76.5409	251.918	153.082	405	0.37798	0.789901
		0.02937	401	139	262	278	540	0.514815	0.514815		0.07705	329.063	76.9365	252.127	153.873	406	0.378998	0.791381
		0.02915	401	140	261	280	541	0.51756	0.517304		0.07652	329.667	77.333	252.334	154.666	407	0.380015	0.792858
		0.02778	401	141	260	282	542	0.520295	0.517304		0.07602	330.27	77.7301	252.54	155.46	408	0.38103	0.794333
		0.02705	402	141	261	282	543	0.519337	0.517304		0.07554	330.872	78.128	252.744	156.256	409	0.382044	0.795807
		0.02548	403	141	262	282	544	0.518382	0.517304		0.0751	331.473	78.5267	252.947	157.053	410	0.383057	0.797278
		0.02441	403	142	261	284	545	0.521101	0.517304		0.07468	332.074	78.9261	253.148	157.852	411	0.384068	0.798747
		0.0237	404	142	262	284	546	0.520147	0.517304		0.07458	332.674	79.3262	253.348	158.652	412	0.385078	0.800214
		0.02343	405	142	263	284	547	0.519196	0.517304		0.07428	333.273	79.727	253.546	159.454	413	0.386087	0.801679
		0.02288	406	142	264	284	548	0.518248	0.517304		0.0739	333.871	80.1286	253.743	160.257	414	0.387095	0.803142
		0.02266	407	142	265	284	549	0.517304	0.517304		0.07355	334.469	80.5309	253.938	161.062	415	0.388101	0.804603
		0.02241	407	143	264	286	550	0.52	0.52		0.07321	335.066	80.9339	254.132	161.868	416	0.389105	0.806062
		0.02229	407	144	263	288	551	0.522686	0.522686		0.07289	335.662	81.3377	254.325	162.675	417	0.390109	0.807519
		0.02226	407	145	262	290	552	0.525362	0.524412		0.07259	336.258	81.7422	254.516	163.484	418	0.391111	0.808974
		0.02224	408	145	263	290	553	0.524412	0.524412		0.0723	336.853	82.1474	254.705	164.295	419	0.392112	0.810427
		0.02223	408	146	262	292	554	0.527076	0.526126		0.07207	337.447	82.5533	254.893	165.107	420	0.393111	0.811879
		0.02221	409	146	263	292	555	0.526126	0.526126		0.07203	338.04	82.96	255.08	165.92	421	0.394109	0.813328
		0.0222	459	189	270	378	648	0.583333	0.582435		0.07128	338.633	83.3674	255.265	166.735	422	0.395106	0.814776
		0.0215	460	189	271	378	649	0.582435	0.582435		0.07116	339.225	83.7755	255.449	167.551	423	0.396102	0.816221
		0.01598	460	190	270	380	650	0.584615	0.583717		0.07106	339.816	84.1843	255.631	168.369	424	0.397096	0.817665
		0.01382	461	190	271	380	651	0.583717	0.583717		0.07085	340.406	84.5939	255.812	169.188	425	0.398089	0.819107
											0.07074	340.996	85.0041	255.992	170.008	426	0.39908	0.820547
											0.07064	341.585	85.4151	256.17	170.83	427	0.400071	0.821986
											0.07026	342.173	85.8268	256.346	171.654	428	0.40106	0.823423
											0.07008	342.761	86.2393	256.521	172.479	429	0.402048	0.824857
											0.06991	343.348	86.6524	256.695	173.305	430	0.403034	0.826291
											0.06974	343.934	87.0663	256.867	174.133	431	0.40402	0.827722
											0.06958	344.519	87.4808	257.038	174.962	432	0.405004	0.829152
											0.06957	345.104	87.8961	257.208	175.792	433	0.405987	0.83058
											0.06943	345.688	88.3121	257.376	176.624	434	0.406968	0.832006
											0.06929	346.271	88.7289	257.542	177.458	435	0.407949	0.833431
											0.06915	346.854	89.1463	257.707	178.293	436	0.408928	0.834854
											0.06901	347.436	89.5644	257.871	179.129	437	0.409906	0.836276
											0.06888	348.017	89.9833	258.033	179.967	438	0.410882	0.837695
											0.06876	348.597	90.4028	258.194	180.806	439	0.411858	0.839114
											0.06864	349.177	90.8231	258.354	181.646	440	0.412832	0.84053
											0.06852	349.756	91.2441	258.512	182.488	441	0.413805	0.841945
											0.06841	350.334	91.6657	258.669	183.331	442	0.414777	0.843359
											0.0682	350.912	92.0881	258.824	184.176	443	0.415748	0.844771
											0.06811	351.489	92.5112	258.978	185.022	444	0.416717	0.846181
											0.06801	352.065	92.935	259.13	185.87	445	0.417685	0.84759
											0.06792	352.64	93.3595	259.281	186.719	446	0.418653	0.848998
											0.06783	353.215	93.7847	259.431	187.569	447	0.419618	0.850404
											0.06766	353.789	94.2106	259.579	188.421	448	0.420583	0.851808
											0.06758	354.363	94.6372	259.726	189.274	449	0.421547	0.853211
											0.0675	354.935	95.0645	259.871	190.129	450	0.422509	0.854613
											0.06742	355.507	95.4925	260.015	190.985	451	0.42347	0.856013
											0.06735	356.079	95.9212	260.158	191.842	452	0.42443	0.857412
											0.06732	356.649	96.3506	260.299	192.701	453	0.425389	0.858809
											0.06728	357.219	96.7807	260.439	193.561	454	0.426347	0.860205
											0.06721	357.788	97.2115	260.577	194.423	455	0.427304	0.8616
											0.06715	358.357	97.643	260.714	195.286	456	0.428259	0.862993
											0.06708	358.925	98.0752	260.85	196.15	457	0.429213	0.864385
											0.06706	359.492	98.5081	260.984	197.016	458	0.430166	0.865776
											0.06702	360.058	98.9417	261.117	197.883	459	0.431119	0.867165
											0.06696	360.624	99.376	261.248	198.752	460	0.432069	0.868553
											0.0669	361.189	99.811	261.378	199.622	461	0.433019	0.86994
											0.06684	361.753	100.247	261.507	200.493	462	0.433968	0.871325
											0.06679	362.317	100.683	261.634	201.366	463	0.434916	0.872709
											0.06673	362.88	101.12	261.76	202.24	464	0.435862	0.874092
											0.06668	363.442	101.558	261.884	203.116	465	0.436808	0.875474
											0.06663	364.004	101.996	262.008	203.992	466	0.437752	0.876854
											0.06658	364.565	102.435	262.129	204.871	467	0.438695	0.878233
											0.06653	365.125	102.875	262.25	205.75	468	0.439637	0.879611
											0.06649	365.684	103.316	262.369	206.631	469	0.440578	0.880988
											0.0664	366.243	103.757	262.486	207.514	470	0.441518	0.882363
											0.06635	366.801	104.199	262.603	208.397	471	0.442457	0.883738
											0.06631	367.359	104.641	262.718	209.282	472	0.443395	0.885111
											0.06627	367.916	105.084	262.831	210.169	473	0.444332	0.886483
											0.06619	368.472	105.528	262.943	211.057	474	0.445267	0.887854
											0.06616	369.027	105.973	263.054	211.946	475	0.446202	0.889224
											0.06612	369.582	106.418	263.163	212.837	476	0.447136	0.890593
											0.06608	370.136	106.864	263.271	213.729	477	0.448068	0.892644
											0.06608	370.689	107.311	263.378	214.622	478	0.449	0.892644
											0.06605	371.242	107.758	263.483	215.517	479	0.44993	0.894692
											0.06602	371.794	108.206	263.587	216.413	480	0.45086	0.896056
											0.06598	372.345	108.655	263.69	217.31	481	0.451788	0.89742
											0.06595	372.896	109.104	263.791	218.209	482	0.452715	0.898782
											0.06592	373.446	109.554	263.891	219.109	483	0.453642	0.900143
											0.06589	373.995	110.005	263.99	220.01	484	0.454567	0.901503
											0.06586	374.543	110.457	264.087	220.913	485	0.455491	0.902862
											0.06583	375.091	110.909	264.182	221.818	486	0.456415	0.904221
											0.0658	375.638	111.362	264.277	222.723	487	0.457337	0.905578
											0.06577	376.185	111.815	264.37	223.63	488	0.458258	0.906934
											0.06574	376.731	112.269	264.462	224.538	489	0.459179	0.908289
											0.06572	377.276	112.724	264.552	225.448	490	0.460098	0.909643
											0.06569	377.821	113.179	264.641	226.359	491	0.461016	0.910997
											0.06567	378.364	113.636	264.729	227.271	492	0.461934	0.912349
											0.06564	378.907	114.093	264.815	228.185	493	0.46285	0.9137
											0.06559	379.45	114.55	264.9	229.1	494	0.463765	0.915051
											0.06557	379.992	115.008	264.984	230.016	495	0.46468	0.9164
											0.06555	380.533	115.467	265.066	230.934	496	0.465593	0.917749
											0.06553	381.073	115.927	265.147	231.853	497	0.466506	0.919096
											0.0655	381.613	116.387	265.226	232.774	498	0.467417	0.920443
											0.06548	382.152	116.848	265.304	233.696	499	0.468328	0.921789
											0.06546	382.691	117.309	265.381	234.619	500	0.469237	0.923134
											0.06544	383.228	117.772	265.457	235.543	501	0.470146	0.924478
											0.06538	383.766	118.234	265.531	236.469	502	0.471054	0.925822
											0.06536	384.302	118.698	265.604	237.396	503	0.471961	0.927164
											0.06534	384.838	119.162	265.675	238.325	504	0.472866	0.928506
											0.06533	385.373	119.627	265.746	239.254	505	0.473771	0.929847
											0.06531	385.907	120.093	265.814	240.186	506	0.474675	0.931187
											0.06529	386.441	120.559	265.882	241.118	507	0.475578	0.932526
											0.06527	386.974	121.026	265.948	242.052	508	0.47648	0.933865
											0.06526	387.506	121.494	266.013	242.987	509	0.477382	0.935202
											0.06524	388.038	121.962	266.076	243.924	510	0.478282	0.936539
											0.06523	388.569	122.431	266.138	244.862	511	0.479181	0.937875
											0.06521	389.1	122.9	266.199	245.801	512	0.48008	0.939211
											0.06519	389.629	123.371	266.259	246.741	513	0.480977	0.940545
											0.06516	390.158	123.842	266.317	247.683	514	0.481874	0.941879
											0.06514	390.687	124.313	266.373	248.627	515	0.48277	0.943212
											0.06512	391.214	124.786	266.429	249.571	516	0.483665	0.944544
											0.06511	391.742	125.258	266.483	250.517	517	0.484559	0.945876
											0.06509	392.268	125.732	266.536	251.464	518	0.485452	0.947207
											0.06508	392.794	126.206	266.587	252.413	519	0.486344	0.948537
											0.06507	393.319	126.681	266.637	253.363	520	0.487236	0.949867
											0.06506	393.843	127.157	266.686	254.314	521	0.488126	0.951196
											0.06502	394.367	127.633	266.734	255.266	522	0.489016	0.952524
											0.06501	394.89	128.11	266.78	256.22	523	0.489905	0.953851
											0.06499	395.412	128.588	266.825	257.175	524	0.490793	0.955178
											0.06498	395.934	129.066	266.868	258.132	525	0.49168	0.956504
											0.0633	396.455	129.545	266.91	259.09	526	0.492566	0.958492
											0.0633	396.976	130.024	266.951	260.049	527	0.493451	0.958492
											0.05953	397.495	130.505	266.991	261.009	528	0.494336	0.960479
											0.0558	398.014	130.986	267.029	261.971	529	0.495219	0.961802
											0.05364	398.533	131.467	267.066	262.934	530	0.496102	0.963125
											0.05197	399.051	131.949	267.101	263.899	531	0.496984	0.964448
											0.04944	399.568	132.432	267.136	264.864	532	0.497865	0.965769
											0.04514	400.084	132.916	267.168	265.832	533	0.498746	0.967091
											0.04185	400.6	133.4	267.2	266.8	534	0.499625	0.968411
											0.04031	401.115	133.885	267.23	267.77	535	0.500504	0.969731
											0.03932	401.63	134.37	267.259	268.741	536	0.501382	0.971051
											0.0378	402.143	134.857	267.287	269.713	537	0.502259	0.972369
											0.03424	402.657	135.343	267.313	270.687	538	0.503135	0.973688
											0.0317	403.169	135.831	267.338	271.662	539	0.504011	0.975005
											0.02937	403.681	136.319	267.362	272.638	540	0.504885	0.976323
											0.02915	404.192	136.808	267.384	273.616	541	0.505759	0.977639
											0.02778	404.703	137.297	267.405	274.595	542	0.506632	0.978955
											0.02705	405.213	137.787	267.425	275.575	543	0.507505	0.980271
											0.02548	405.722	138.278	267.443	276.557	544	0.508376	0.981586
											0.02441	406.23	138.77	267.461	277.539	545	0.509247	0.9829
											0.0237	406.738	139.262	267.476	278.524	546	0.510117	0.984214
											0.02343	407.245	139.755	267.491	279.509	547	0.510986	0.985528
											0.02288	407.752	140.248	267.504	280.496	548	0.511854	0.986841
											0.02266	408.258	140.742	267.516	281.484	549	0.512722	0.988153
											0.02241	408.763	141.237	267.526	282.474	550	0.513588	0.989465
											0.02229	409.268	141.732	267.536	283.464	551	0.514454	0.990777
											0.02226	409.772	142.228	267.543	284.457	552	0.51532	0.992088
											0.02224	410.275	142.725	267.55	285.45	553	0.516184	0.993399
											0.02223	410.778	143.222	267.555	286.445	554	0.517048	0.994709
											0.02221	411.28	143.72	267.559	287.441	555	0.517911	0.996019
											0.0222	411.781	144.219	267.562	288.438	556	0.518773	1
											0.0222	412.282	144.718	267.563	289.437	557	0.519635	1
											0.0222	412.782	145.218	267.563	290.437	558	0.520496	1
											0.0222	413.281	145.719	267.562	291.438	559	0.521356	1
											0.0222	413.78	146.22	267.56	292.44	560	0.522215	1
											0.0222	414.278	146.722	267.556	293.444	561	0.523073	1
											0.0222	414.775	147.225	267.551	294.449	562	0.523931	1
											0.0222	415.272	147.728	267.544	295.456	563	0.524788	1
											0.0222	415.768	148.232	267.536	296.464	564	0.525645	1
											0.0222	416.264	148.736	267.527	297.473	565	0.5265	1
											0.0222	416.758	149.242	267.517	298.483	566	0.527355	1
											0.0222	417.253	149.747	267.505	299.495	567	0.52821	1
											0.0222	417.746	150.254	267.492	300.508	568	0.529063	1
											0.0222	418.239	150.761	267.478	301.522	569	0.529916	1
											0.0222	418.731	151.269	267.462	302.538	570	0.530768	1
											0.0222	419.223	151.777	267.445	303.555	571	0.531619	1
											0.0222	419.714	152.286	267.427	304.573	572	0.53247	1
											0.0222	420.204	152.796	267.408	305.592	573	0.53332	1
											0.0222	420.693	153.307	267.387	306.613	574	0.534169	1
											0.0222	421.182	153.818	267.365	307.635	575	0.535018	1
											0.0222	421.671	154.329	267.341	308.659	576	0.535866	1
											0.0222	422.158	154.842	267.316	309.684	577	0.536713	1
											0.0222	422.645	155.355	267.29	310.71	578	0.53756	1
											0.0222	423.132	155.868	267.263	311.737	579	0.538406	1
											0.0222	423.617	156.383	267.234	312.766	580	0.539251	1
											0.0222	424.102	156.898	267.205	313.795	581	0.540096	1
											0.0222	424.587	157.413	267.173	314.827	582	0.540939	1
											0.0222	425.07	157.93	267.141	315.859	583	0.541783	1
											0.0222	425.553	158.447	267.107	316.893	584	0.542625	1
											0.0222	426.036	158.964	267.072	317.928	585	0.543467	1
											0.0222	426.518	159.482	267.035	318.965	586	0.544308	1
											0.0222	426.999	160.001	266.998	320.002	587	0.545149	1
											0.0222	427.479	160.521	266.959	321.041	588	0.545989	1
											0.0222	427.959	161.041	266.918	322.082	589	0.546828	1
											0.0222	428.438	161.562	266.877	323.123	590	0.547667	1
											0.0222	428.917	162.083	266.834	324.166	591	0.548505	1
											0.0222	429.395	162.605	266.79	325.21	592	0.549342	1
											0.0222	429.872	163.128	266.744	326.256	593	0.550179	1
											0.0222	430.349	163.651	266.697	327.303	594	0.551015	1
											0.0222	430.825	164.175	266.649	328.351	595	0.55185	1
											0.0222	431.3	164.7	266.6	329.4	596	0.552685	1
											0.0222	431.775	165.225	266.549	330.451	597	0.553519	1
											0.0222	432.249	165.751	266.497	331.503	598	0.554353	1
											0.0222	432.722	166.278	266.444	332.556	599	0.555186	1
											0.0222	433.195	166.805	266.389	333.611	600	0.556018	1
											0.0222	433.667	167.333	266.333	334.667	601	0.55685	1
											0.0222	434.138	167.862	266.276	335.724	602	0.557681	1
											0.0222	434.609	168.391	266.218	336.782	603	0.558511	1
											0.0222	435.079	168.921	266.158	337.842	604	0.559341	1
											0.0222	435.548	169.452	266.097	338.903	605	0.560171	1
											0.0222	436.017	169.983	266.034	339.966	606	0.560999	1
											0.0222	436.485	170.515	265.971	341.029	607	0.561827	1
											0.0222	436.953	171.047	265.906	342.094	608	0.562655	1
											0.0222	437.42	171.58	265.84	343.16	609	0.563482	1
											0.0222	437.886	172.114	265.772	344.228	610	0.564308	1
											0.0222	438.352	172.648	265.703	345.297	611	0.565134	1
											0.0222	438.817	173.183	265.633	346.367	612	0.565959	1
											0.0222	439.281	173.719	265.562	347.438	613	0.566783	1
											0.0222	439.745	174.255	265.489	348.511	614	0.567607	1
											0.0222	440.208	174.792	265.415	349.585	615	0.568431	1
											0.0222	440.67	175.33	265.34	350.66	616	0.569253	1
											0.0222	441.132	175.868	265.263	351.737	617	0.570076	1
											0.0222	441.593	176.407	265.185	352.815	618	0.570897	1
											0.0222	442.053	176.947	265.106	353.894	619	0.571718	1
											0.0222	442.513	177.487	265.026	354.974	620	0.572539	1
											0.0222	442.972	178.028	264.944	356.056	621	0.573359	1
											0.0222	443.431	178.569	264.861	357.139	622	0.574178	1
											0.0222	443.888	179.112	264.777	358.223	623	0.574997	1
											0.0222	444.346	179.654	264.691	359.309	624	0.575815	1
											0.0222	444.802	180.198	264.604	360.396	625	0.576633	1
											0.0222	445.258	180.742	264.516	361.484	626	0.57745	1
											0.0222	445.713	181.287	264.427	362.573	627	0.578267	1
											0.0222	446.168	181.832	264.336	363.664	628	0.579083	1
											0.0222	446.622	182.378	264.244	364.756	629	0.579899	1
											0.0222	447.075	182.925	264.15	365.85	630	0.580714	1
											0.0222	447.528	183.472	264.056	366.944	631	0.581528	1
											0.0222	447.98	184.02	263.96	368.04	632	0.582342	1
											0.0222	448.431	184.569	263.863	369.137	633	0.583155	1
											0.0222	448.882	185.118	263.764	370.236	634	0.583968	1
											0.0222	449.332	185.668	263.664	371.336	635	0.584781	1
											0.0222	449.782	186.218	263.563	372.437	636	0.585592	1
											0.0222	450.23	186.77	263.461	373.539	637	0.586404	1
											0.0222	450.679	187.321	263.357	374.643	638	0.587214	1
											0.0222	451.126	187.874	263.252	375.748	639	0.588025	1
											0.0222	451.573	188.427	263.146	376.854	640	0.588834	1
											0.0222	452.019	188.981	263.038	377.962	641	0.589644	1
											0.0222	452.465	189.535	262.93	379.07	642	0.590452	1
											0.0222	452.91	190.09	262.819	380.181	643	0.591261	1
											0.0222	453.354	190.646	262.708	381.292	644	0.592068	1
											0.0222	453.798	191.202	262.595	382.405	645	0.592875	1
											0.0222	454.241	191.759	262.481	383.519	646	0.593682	1
											0.0222	454.683	192.317	262.366	384.634	647	0.594488	1
											0.0222	455.125	192.875	262.249	385.751	648	0.595294	1
											0.0215	455.566	193.434	262.132	386.868	649	0.596099	1
											0.01598	456.006	193.994	262.012	387.988	650	0.596904	1
											0.01382	456.446	194.554	261.892	389.108	651	0.597708	1

## Sheet: Spectral Level Data
Spectral Level Data		Confidence Threshold	Forward	Reverse	Correct	Incorrect	Total	Global FDR	q-value		Fit Confidence Threshold	Fit Forward	Fit Reverse	Fit Correct	Fit Incorrect	Fit Total	Fit Global FDR	Fit Local FDR
		1	557	2	555	4	559	0.00715564	0.00559441		1	0.999353	0.00064659	0.998707	0.00129318	1	0.00129318	0.00151395
		0.9999	600	2	598	4	602	0.00664452	0.00559441		1	1.99871	0.00129328	1.99741	0.00258656	2	0.00129328	0.00151395
		0.9998	605	2	603	4	607	0.00658979	0.00559441		1	2.99806	0.00194007	2.99612	0.00388014	3	0.00129338	0.00151395
		0.9997	606	2	604	4	608	0.00657895	0.00559441		1	3.99741	0.00258696	3.99483	0.00517392	4	0.00129348	0.00151395
		0.9995	608	2	606	4	610	0.00655738	0.00559441		1	4.99677	0.00323395	4.99353	0.00646791	5	0.00129358	0.00151395
		0.999	614	2	612	4	616	0.00649351	0.00559441		1	5.99612	0.00388105	5.99224	0.00776209	6	0.00129368	0.00151395
		0.9983	624	2	622	4	626	0.00638978	0.00559441		1	6.99547	0.00452824	6.99094	0.00905647	7	0.00129378	0.00151395
		0.998	625	2	623	4	627	0.00637959	0.00559441		1	7.99482	0.00517553	7.98965	0.0103511	8	0.00129388	0.00151395
		0.9977	630	2	628	4	632	0.00632911	0.00559441		1	8.99418	0.00582292	8.98835	0.0116458	9	0.00129398	0.00151395
		0.9975	631	2	629	4	633	0.00631912	0.00559441		1	9.99353	0.00647041	9.98706	0.0129408	10	0.00129408	0.00151395
		0.9973	632	2	630	4	634	0.00630915	0.00559441		1	10.9929	0.00711801	10.9858	0.014236	11	0.00129418	0.00151395
		0.9969	633	2	631	4	635	0.00629921	0.00559441		1	11.9922	0.0077657	11.9845	0.0155314	12	0.00129428	0.00151395
		0.9968	639	2	637	4	641	0.00624025	0.00559441		1	12.9916	0.0084135	12.9832	0.016827	13	0.00129438	0.00151395
		0.9962	640	2	638	4	642	0.00623053	0.00559441		1	13.9909	0.00906139	13.9819	0.0181228	14	0.00129448	0.00151395
		0.9955	641	2	639	4	643	0.00622084	0.00559441		1	14.9903	0.00970938	14.9806	0.0194188	15	0.00129458	0.00151395
		0.9947	642	2	640	4	644	0.00621118	0.00559441		1	15.9896	0.0103575	15.9793	0.020715	16	0.00129469	0.00151395
		0.994	643	2	641	4	645	0.00620155	0.00559441		1	16.989	0.0110057	16.978	0.0220114	17	0.00129479	0.00151395
		0.9924	644	2	642	4	646	0.00619195	0.00559441		1	17.9883	0.011654	17.9767	0.0233079	18	0.00129489	0.00151395
		0.989	645	2	643	4	647	0.00618238	0.00559441		1	18.9877	0.0123024	18.9754	0.0246047	19	0.00129499	0.00151395
		0.9872	657	2	655	4	659	0.0060698	0.00559441		1	19.987	0.0129509	19.9741	0.0259017	20	0.00129509	0.00151395
		0.9867	660	2	658	4	662	0.0060423	0.00559441		1	20.9864	0.0135995	20.9728	0.0271989	21	0.00129519	0.00151395
		0.9841	661	2	659	4	663	0.00603318	0.00559441		1	21.9858	0.0142482	21.9715	0.0284963	22	0.00129529	0.00151395
		0.984	662	2	660	4	664	0.0060241	0.00559441		1	22.9851	0.014897	22.9702	0.0297939	23	0.00129539	0.00151395
		0.9809	663	2	661	4	665	0.00601504	0.00559441		1	23.9845	0.0155459	23.9689	0.0310917	24	0.00129549	0.00151395
		0.9807	674	2	672	4	676	0.00591716	0.00559441		1	24.9838	0.0161949	24.9676	0.0323897	25	0.00129559	0.00151395
		0.9767	675	2	673	4	677	0.00590842	0.00559441		1	25.9832	0.016844	25.9663	0.0336879	26	0.00129569	0.00151395
		0.9765	676	2	674	4	678	0.00589971	0.00559441		1	26.9825	0.0174932	26.965	0.0349863	27	0.00129579	0.00151395
		0.9739	677	2	675	4	679	0.00589102	0.00559441		1	27.9819	0.0181425	27.9637	0.0362849	28	0.00129589	0.00151395
		0.9719	681	2	679	4	683	0.00585652	0.00559441		1	28.9812	0.0187919	28.9624	0.0375837	29	0.00129599	0.00151395
		0.9683	712	2	710	4	714	0.00560224	0.00559441		1	29.9806	0.0194414	29.9611	0.0388827	30	0.00129609	0.00151395
		0.9662	713	2	711	4	715	0.00559441	0.00559441		1	30.9799	0.020091	30.9598	0.0401819	31	0.00129619	0.00151395
		0.9592	716	3	713	6	719	0.00834492	0.00827586		1	31.9793	0.0207407	31.9585	0.0414813	32	0.00129629	0.00151395
		0.9569	717	3	714	6	720	0.00833333	0.00827586		1	32.9786	0.0213905	32.9572	0.042781	33	0.00129639	0.00151395
		0.9509	718	3	715	6	721	0.00832178	0.00827586		1	33.978	0.0220404	33.9559	0.0440808	34	0.00129649	0.00151395
		0.9293	719	3	716	6	722	0.00831025	0.00827586		1	34.9773	0.0226904	34.9546	0.0453808	35	0.00129659	0.00151395
		0.9153	720	3	717	6	723	0.00829876	0.00827586		1	35.9767	0.0233405	35.9533	0.046681	36	0.00129669	0.00151395
		0.9025	721	3	718	6	724	0.00828729	0.00827586		1	36.976	0.0239907	36.952	0.0479814	37	0.00129679	0.00151395
		0.8989	722	3	719	6	725	0.00827586	0.00827586		1	37.9754	0.024641	37.9507	0.049282	38	0.0012969	0.00151395
		0.8834	722	4	718	8	726	0.0110193	0.0110193		1	38.9747	0.0252914	38.9494	0.0505828	39	0.001297	0.00151395
		0.8576	722	5	717	10	727	0.0137552	0.013624		1	39.9741	0.0259419	39.9481	0.0518838	40	0.0012971	0.00151395
		0.832	729	5	724	10	734	0.013624	0.013624		1	40.9734	0.0265925	40.9468	0.0531851	41	0.0012972	0.00151395
		0.8258	729	6	723	12	735	0.0163265	0.016		1	41.9728	0.0272432	41.9455	0.0544865	42	0.0012973	0.00151395
		0.803	730	6	724	12	736	0.0163043	0.016		1	42.9721	0.0278941	42.9442	0.0557881	43	0.0012974	0.00151395
		0.7988	744	6	738	12	750	0.016	0.016		1	43.9715	0.028545	43.9429	0.0570899	44	0.0012975	0.00151395
		0.7802	744	7	737	14	751	0.0186418	0.018617		1	44.9708	0.029196	44.9416	0.058392	45	0.0012976	0.00151395
		0.7426	745	7	738	14	752	0.018617	0.018617		1	45.9702	0.0298471	45.9403	0.0596942	46	0.0012977	0.00151395
		0.7341	745	8	737	16	753	0.0212483	0.0212483		1	46.9695	0.0304983	46.939	0.0609966	47	0.0012978	0.00151395
		0.7224	745	9	736	18	754	0.0238727	0.0238727		1	47.9689	0.0311496	47.9377	0.0622992	48	0.0012979	0.00151395
		0.7042	745	10	735	20	755	0.0264901	0.025974		1	48.9682	0.031801	48.9364	0.0636021	49	0.001298	0.00151395
		0.6979	746	10	736	20	756	0.026455	0.025974		1	49.9675	0.0324526	49.9351	0.0649051	50	0.0012981	0.00151395
		0.6928	747	10	737	20	757	0.0264201	0.025974		1	50.9669	0.0331042	50.9338	0.0662083	51	0.0012982	0.00151395
		0.6926	757	10	747	20	767	0.0260756	0.025974		1	51.9662	0.0337559	51.9325	0.0675118	52	0.0012983	0.00151395
		0.6877	760	10	750	20	770	0.025974	0.025974		1	52.9656	0.0344077	52.9312	0.0688154	53	0.0012984	0.00151395
		0.6826	760	11	749	22	771	0.0285344	0.0263158		1	53.9649	0.0350596	53.9299	0.0701193	54	0.0012985	0.00151395
		0.6726	761	11	750	22	772	0.0284974	0.0263158		1	54.9643	0.0357116	54.9286	0.0714233	55	0.00129861	0.00151395
		0.6628	762	11	751	22	773	0.0284605	0.0263158		1	55.9636	0.0363638	55.9273	0.0727275	56	0.00129871	0.00151395
		0.6579	768	11	757	22	779	0.0282413	0.0263158		1	56.963	0.037016	56.926	0.074032	57	0.00129881	0.00151395
		0.653	769	11	758	22	780	0.0282051	0.0263158		1	57.9623	0.0376683	57.9247	0.0753366	58	0.00129891	0.00151395
		0.6518	770	11	759	22	781	0.028169	0.0263158		1	58.9617	0.0383207	58.9234	0.0766415	59	0.00129901	0.00151395
		0.6489	771	11	760	22	782	0.028133	0.0263158		1	59.961	0.0389733	59.9221	0.0779465	60	0.00129911	0.00151395
		0.6388	772	11	761	22	783	0.0280971	0.0263158		1	60.9604	0.0396259	60.9207	0.0792518	61	0.00129921	0.00151395
		0.6341	773	11	762	22	784	0.0280612	0.0263158		1	61.9597	0.0402786	61.9194	0.0805572	62	0.00129931	0.00151395
		0.6294	775	11	764	22	786	0.0279898	0.0263158		1	62.9591	0.0409314	62.9181	0.0818629	63	0.00129941	0.00151395
		0.6289	776	11	765	22	787	0.0279543	0.0263158		1	63.9584	0.0415844	63.9168	0.0831688	64	0.00129951	0.00151395
		0.6248	777	11	766	22	788	0.0279188	0.0263158		1	64.9578	0.0422374	64.9155	0.0844748	65	0.00129961	0.00151395
		0.6202	778	11	767	22	789	0.0278834	0.0263158		1	65.9571	0.0428905	65.9142	0.0857811	66	0.00129971	0.00151395
		0.6157	779	11	768	22	790	0.0278481	0.0263158		1	66.9565	0.0435438	66.9129	0.0870875	67	0.00129981	0.00151395
		0.6154	780	11	769	22	791	0.0278129	0.0263158		1	67.9558	0.0441971	67.9116	0.0883942	68	0.00129991	0.00151395
		0.6148	801	11	790	22	812	0.0270936	0.0263158		1	68.9551	0.0448505	68.9103	0.0897011	69	0.00130002	0.00151395
		0.6124	802	11	791	22	813	0.0270603	0.0263158		1	69.9545	0.0455041	69.909	0.0910081	70	0.00130012	0.00151395
		0.6111	820	11	809	22	831	0.0264741	0.0263158		1	70.9538	0.0461577	70.9077	0.0923154	71	0.00130022	0.00151395
		0.6068	821	11	810	22	832	0.0264423	0.0263158		1	71.9532	0.0468114	71.9064	0.0936229	72	0.00130032	0.00151395
		0.6023	822	11	811	22	833	0.0264106	0.0263158		1	72.9525	0.0474653	72.9051	0.0949306	73	0.00130042	0.00151395
		0.6016	823	11	812	22	834	0.0263789	0.0263158		1	73.9519	0.0481192	73.9038	0.0962384	74	0.00130052	0.00151395
		0.598	824	11	813	22	835	0.0263473	0.0263158		1	74.9512	0.0487733	74.9025	0.0975465	75	0.00130062	0.00151395
		0.5893	825	11	814	22	836	0.0263158	0.0263158		1	75.9506	0.0494274	75.9011	0.0988548	76	0.00130072	0.00151395
		0.5886	827	12	815	24	839	0.0286055	0.028136		1	76.9499	0.0500816	76.8998	0.100163	77	0.00130082	0.00151395
		0.5874	828	12	816	24	840	0.0285714	0.028136		1	77.9493	0.050736	77.8985	0.101472	78	0.00130092	0.00151395
		0.585	835	12	823	24	847	0.0283353	0.028136		1	78.9486	0.0513904	78.8972	0.102781	79	0.00130102	0.00151395
		0.5808	836	12	824	24	848	0.0283019	0.028136		1	79.948	0.052045	79.8959	0.10409	80	0.00130112	0.00151395
		0.5784	837	12	825	24	849	0.0282686	0.028136		1	80.9473	0.0526996	80.8946	0.105399	81	0.00130123	0.00151395
		0.576	838	12	826	24	850	0.0282353	0.028136		1	81.9466	0.0533544	81.8933	0.106709	82	0.00130133	0.00151395
		0.5725	839	12	827	24	851	0.0282021	0.028136		1	82.946	0.0540092	82.892	0.108018	83	0.00130143	0.00151395
		0.5684	841	12	829	24	853	0.028136	0.028136		1	83.9453	0.0546642	83.8907	0.109328	84	0.00130153	0.00151395
		0.5643	841	13	828	26	854	0.030445	0.0292463		1	84.9447	0.0553192	84.8894	0.110638	85	0.00130163	0.00151395
		0.5636	843	13	830	26	856	0.0303738	0.0292463		1	85.944	0.0559744	85.8881	0.111949	86	0.00130173	0.00151395
		0.5598	844	13	831	26	857	0.0303384	0.0292463		1	86.9434	0.0566296	86.8867	0.113259	87	0.00130183	0.00151395
		0.5563	845	13	832	26	858	0.030303	0.0292463		1	87.9427	0.057285	87.8854	0.11457	88	0.00130193	0.00151395
		0.5523	848	13	835	26	861	0.0301974	0.0292463		1	88.9421	0.0579405	88.8841	0.115881	89	0.00130203	0.00151395
		0.5515	849	13	836	26	862	0.0301624	0.0292463		1	89.9414	0.058596	89.8828	0.117192	90	0.00130213	0.00151395
		0.5501	874	13	861	26	887	0.0293123	0.0292463		1	90.9407	0.0592517	90.8815	0.118503	91	0.00130223	0.00151395
		0.5484	875	13	862	26	888	0.0292793	0.0292463		1	91.9401	0.0599074	91.8802	0.119815	92	0.00130234	0.00151395
		0.5445	876	13	863	26	889	0.0292463	0.0292463		1	92.9394	0.0605633	92.8789	0.121127	93	0.00130244	0.00151395
		0.5397	883	16	867	32	899	0.0355951	0.0355556		1	93.9388	0.0612193	93.8776	0.122439	94	0.00130254	0.00151395
		0.5392	884	16	868	32	900	0.0355556	0.0355556		1	94.9381	0.0618753	94.8762	0.123751	95	0.00130264	0.00151395
		0.533	884	17	867	34	901	0.0377358	0.0376106		1	95.9375	0.0625315	95.8749	0.125063	96	0.00130274	0.00151395
		0.5293	885	17	868	34	902	0.037694	0.0376106		1	96.9368	0.0631878	96.8736	0.126376	97	0.00130284	0.00151395
		0.5281	886	17	869	34	903	0.0376523	0.0376106		1	97.9362	0.0638441	97.8723	0.127688	98	0.00130294	0.00151395
		0.5256	887	17	870	34	904	0.0376106	0.0376106		1	98.9355	0.0645006	98.871	0.129001	99	0.00130304	0.00151395
		0.5255	887	18	869	36	905	0.039779	0.0394304		1	99.9348	0.0651572	99.8697	0.130314	100	0.00130314	0.00151395
		0.5183	888	18	870	36	906	0.0397351	0.0394304		1	100.934	0.0658139	100.868	0.131628	101	0.00130324	0.00151395
		0.5161	891	18	873	36	909	0.039604	0.0394304		1	101.934	0.0664706	101.867	0.132941	102	0.00130335	0.00151395
		0.5146	895	18	877	36	913	0.0394304	0.0394304		1	102.933	0.0671275	102.866	0.134255	103	0.00130345	0.00151395
		0.5111	895	19	876	38	914	0.0415755	0.0411701		1	103.932	0.0677845	103.864	0.135569	104	0.00130355	0.00151395
		0.5058	896	19	877	38	915	0.0415301	0.0411701		1	104.932	0.0684416	104.863	0.136883	105	0.00130365	0.00151395
		0.504	899	19	880	38	918	0.0413943	0.0411701		1	105.931	0.0690987	105.862	0.138197	106	0.00130375	0.00151395
		0.5017	900	19	881	38	919	0.0413493	0.0411701		1	106.93	0.069756	106.86	0.139512	107	0.00130385	0.00151395
		0.5006	903	19	884	38	922	0.0412148	0.0411701		1	107.93	0.0704134	107.859	0.140827	108	0.00130395	0.00151395
		0.4971	904	19	885	38	923	0.0411701	0.0411701		1	108.929	0.0710709	108.858	0.142142	109	0.00130405	0.00151395
		0.4951	909	20	889	40	929	0.0430571	0.0428725		1	109.928	0.0717285	109.857	0.143457	110	0.00130415	0.00151395
		0.4937	911	20	891	40	931	0.0429646	0.0428725		1	110.928	0.0723862	110.855	0.144772	111	0.00130426	0.00151395
		0.4904	912	20	892	40	932	0.0429185	0.0428725		1	111.927	0.073044	111.854	0.146088	112	0.00130436	0.00151395
		0.4852	913	20	893	40	933	0.0428725	0.0428725		1	112.926	0.0737018	112.853	0.147404	113	0.00130446	0.00151395
		0.4846	913	21	892	42	934	0.0449679	0.0442105		1	113.926	0.0743598	113.851	0.14872	114	0.00130456	0.00151395
		0.4837	914	21	893	42	935	0.0449198	0.0442105		1	114.925	0.0750179	114.85	0.150036	115	0.00130466	0.00151395
		0.4772	915	21	894	42	936	0.0448718	0.0442105		1	115.924	0.0756761	115.849	0.151352	116	0.00130476	0.00151395
		0.4744	922	21	901	42	943	0.0445387	0.0442105		1	116.924	0.0763344	116.847	0.152669	117	0.00130486	0.00151395
		0.474	925	21	904	42	946	0.0443975	0.0442105		1	117.923	0.0769928	117.846	0.153986	118	0.00130496	0.00151395
		0.4708	926	21	905	42	947	0.0443506	0.0442105		1	118.922	0.0776513	118.845	0.155303	119	0.00130506	0.00151395
		0.4677	929	21	908	42	950	0.0442105	0.0442105		1	119.922	0.0783099	119.843	0.15662	120	0.00130517	0.00151395
		0.4645	929	22	907	44	951	0.0462671	0.0462185		1	120.921	0.0789686	120.842	0.157937	121	0.00130527	0.00151395
		0.4644	930	22	908	44	952	0.0462185	0.0462185		1	121.92	0.0796274	121.841	0.159255	122	0.00130537	0.00151395
		0.4641	930	23	907	46	953	0.0482686	0.0482686		1	122.92	0.0802864	122.839	0.160573	123	0.00130547	0.00151395
		0.4554	933	24	909	48	957	0.0501567	0.049948		1	123.919	0.0809454	123.838	0.161891	124	0.00130557	0.00151395
		0.4538	934	24	910	48	958	0.0501044	0.049948		1	124.918	0.0816045	124.837	0.163209	125	0.00130567	0.00151395
		0.4524	935	24	911	48	959	0.0500521	0.049948		1	125.918	0.0822637	125.835	0.164527	126	0.00130577	0.00151395
		0.451	936	24	912	48	960	0.05	0.049948		1	126.917	0.082923	126.834	0.165846	127	0.00130587	0.00151395
		0.4494	937	24	913	48	961	0.049948	0.049948		1	127.916	0.0835824	127.833	0.167165	128	0.00130598	0.00151395
		0.4464	937	25	912	50	962	0.0519751	0.0519211		1	128.916	0.0842419	128.832	0.168484	129	0.00130608	0.00151395
		0.4435	938	25	913	50	963	0.0519211	0.0519211		1	129.915	0.0849016	129.83	0.169803	130	0.00130618	0.00151395
		0.4407	942	27	915	54	969	0.0557276	0.0555556		1	130.914	0.0855613	130.829	0.171123	131	0.00130628	0.00151395
		0.4359	943	27	916	54	970	0.0556701	0.0555556		1	131.914	0.0862211	131.828	0.172442	132	0.00130638	0.00151395
		0.4349	944	27	917	54	971	0.0556128	0.0555556		1	132.913	0.086881	132.826	0.173762	133	0.00130648	0.00151395
		0.4307	945	27	918	54	972	0.0555556	0.0555556		1	133.912	0.0875411	133.825	0.175082	134	0.00130658	0.00151395
		0.4294	945	28	917	56	973	0.057554	0.0574949		1	134.912	0.0882012	134.824	0.176402	135	0.00130668	0.00151395
		0.4289	946	28	918	56	974	0.0574949	0.0574949		1	135.911	0.0888614	135.822	0.177723	136	0.00130679	0.00151395
		0.4269	946	29	917	58	975	0.0594872	0.0593654		1	136.91	0.0895218	136.821	0.179044	137	0.00130689	0.00151395
		0.4239	947	29	918	58	976	0.0594262	0.0593654		1	137.91	0.0901822	137.82	0.180364	138	0.00130699	0.00151395
		0.4185	948	29	919	58	977	0.0593654	0.0593654		1	138.909	0.0908427	138.818	0.181685	139	0.00130709	0.00151395
		0.4184	952	32	920	64	984	0.0650407	0.0647773		1	139.908	0.0915034	139.817	0.183007	140	0.00130719	0.00151395
		0.4171	955	32	923	64	987	0.064843	0.0647773		1	140.908	0.0921641	140.816	0.184328	141	0.00130729	0.00151395
		0.4132	956	32	924	64	988	0.0647773	0.0647773		1	141.907	0.092825	141.814	0.18565	142	0.00130739	0.00151395
		0.4111	956	33	923	66	989	0.0667341	0.0665323		1	142.907	0.0934859	142.813	0.186972	143	0.0013075	0.00151395
		0.4095	957	33	924	66	990	0.0666667	0.0665323		1	143.906	0.094147	143.812	0.188294	144	0.0013076	0.00151395
		0.4088	958	33	925	66	991	0.0665994	0.0665323		1	144.905	0.0948082	144.81	0.189616	145	0.0013077	0.00151395
		0.4081	959	33	926	66	992	0.0665323	0.0665323		1	145.905	0.0954694	145.809	0.190939	146	0.0013078	0.00151395
		0.403	959	34	925	68	993	0.0684794	0.0681363		1	146.904	0.0961308	146.808	0.192262	147	0.0013079	0.00151395
		0.4011	960	34	926	68	994	0.0684105	0.0681363		1	147.903	0.0967923	147.806	0.193585	148	0.001308	0.00151395
		0.4005	964	34	930	68	998	0.0681363	0.0681363		1	148.903	0.0974538	148.805	0.194908	149	0.00130811	0.00151395
		0.398	964	35	929	70	999	0.0700701	0.0698603		1	149.902	0.0981155	149.804	0.196231	150	0.00130821	0.00151395
		0.3956	966	35	931	70	1001	0.0699301	0.0698603		1	150.901	0.0987773	150.802	0.197555	151	0.00130831	0.00151395
		0.3931	967	35	932	70	1002	0.0698603	0.0698603		1	151.901	0.0994392	151.801	0.198878	152	0.00130841	0.00151395
		0.393	967	36	931	72	1003	0.0717846	0.0717846		1	152.9	0.100101	152.8	0.200202	153	0.00130851	0.00151395
		0.3922	967	37	930	74	1004	0.0737052	0.0735586		1	153.899	0.100763	153.798	0.201527	154	0.00130861	0.00151395
		0.3921	969	37	932	74	1006	0.0735586	0.0735586		1	154.899	0.101425	154.797	0.202851	155	0.00130872	0.00151395
		0.3883	969	38	931	76	1007	0.0754717	0.0754717		1	155.898	0.102088	155.796	0.204176	156	0.00130882	0.00151395
		0.385	973	39	934	78	1012	0.0770751	0.0762463		1	156.897	0.10275	156.794	0.2055	157	0.00130892	0.00151395
		0.3849	975	39	936	78	1014	0.0769231	0.0762463		1	157.897	0.103413	157.793	0.206825	158	0.00130902	0.00151395
		0.3836	976	39	937	78	1015	0.0768473	0.0762463		1	158.896	0.104075	158.792	0.208151	159	0.00130912	0.00151395
		0.379	977	39	938	78	1016	0.0767717	0.0762463		1	159.895	0.104738	159.791	0.209476	160	0.00130923	0.00151395
		0.3783	978	39	939	78	1017	0.0766962	0.0762463		1	160.895	0.105401	160.789	0.210802	161	0.00130933	0.00151395
		0.3772	979	39	940	78	1018	0.0766208	0.0762463		1	161.894	0.106064	161.788	0.212128	162	0.00130943	0.00151395
		0.3745	980	39	941	78	1019	0.0765456	0.0762463		1	162.893	0.106727	162.787	0.213454	163	0.00130953	0.00151395
		0.3738	981	39	942	78	1020	0.0764706	0.0762463		1	163.893	0.10739	163.785	0.21478	164	0.00130964	0.00151395
		0.3723	983	39	944	78	1022	0.0763209	0.0762463		1	164.892	0.108054	164.784	0.216107	165	0.00130974	0.00151395
		0.3721	984	39	945	78	1023	0.0762463	0.0762463		1	165.891	0.108717	165.783	0.217434	166	0.00130984	0.00151395
		0.3719	984	40	944	80	1024	0.078125	0.078125		1	166.891	0.10938	166.781	0.218761	167	0.00130995	0.00151395
		0.3701	984	41	943	82	1025	0.08	0.0794574		1	167.89	0.110044	167.78	0.220088	168	0.00131005	0.00151395
		0.3696	985	41	944	82	1026	0.079922	0.0794574		1	168.889	0.110708	168.779	0.221416	169	0.00131015	0.00151395
		0.3664	986	41	945	82	1027	0.0798442	0.0794574		1	169.889	0.111372	169.777	0.222744	170	0.00131026	0.00151395
		0.3657	987	41	946	82	1028	0.0797665	0.0794574		1	170.888	0.112036	170.776	0.224072	171	0.00131036	0.00151395
		0.3623	988	41	947	82	1029	0.079689	0.0794574		1	171.887	0.1127	171.775	0.2254	172	0.00131046	0.00151395
		0.3614	989	41	948	82	1030	0.0796117	0.0794574		1	172.887	0.113364	172.773	0.226728	173	0.00131057	0.00151395
		0.3562	990	41	949	82	1031	0.0795344	0.0794574		1	173.886	0.114029	173.772	0.228057	174	0.00131067	0.00151395
		0.3552	991	41	950	82	1032	0.0794574	0.0794574		1	174.885	0.114693	174.771	0.229386	175	0.00131078	0.00151395
		0.3531	991	42	949	84	1033	0.0813166	0.0812379		1	175.885	0.115358	175.769	0.230715	176	0.00131088	0.00151395
		0.348	992	42	950	84	1034	0.0812379	0.0812379		1	176.884	0.116022	176.768	0.232045	177	0.00131099	0.00151395
		0.3472	992	43	949	86	1035	0.0830918	0.0830918		1	177.883	0.116687	177.767	0.233375	178	0.00131109	0.00151395
		0.3411	992	48	944	96	1040	0.0923077	0.0923077		1	178.883	0.117352	178.765	0.234705	179	0.0013112	0.00151395
		0.339	992	49	943	98	1041	0.0941402	0.0939597		1	179.882	0.118017	179.764	0.236035	180	0.00131131	0.00151395
		0.3351	993	49	944	98	1042	0.0940499	0.0939597		1	180.881	0.118683	180.763	0.237366	181	0.00131141	0.00151395
		0.3344	994	49	945	98	1043	0.0939597	0.0939597		1	181.881	0.119348	181.761	0.238696	182	0.00131152	0.00151395
		0.3321	994	50	944	100	1044	0.0957854	0.0956938		1	182.88	0.120014	182.76	0.240028	183	0.00131163	0.00151395
		0.3291	995	50	945	100	1045	0.0956938	0.0956938		1	183.879	0.12068	183.759	0.241359	184	0.00131173	0.00151395
		0.3289	998	51	947	102	1049	0.0972355	0.0969582		1	184.879	0.121345	184.757	0.242691	185	0.00131184	0.00151395
		0.3279	1001	51	950	102	1052	0.0969582	0.0969582		1	185.878	0.122012	185.756	0.244023	186	0.00131195	0.00151395
		0.3257	1001	52	949	104	1053	0.0987654	0.0986717		1	186.877	0.122678	186.755	0.245355	187	0.00131206	0.00151395
		0.3249	1002	52	950	104	1054	0.0986717	0.0986717		1	187.877	0.123344	187.753	0.246688	188	0.00131217	0.00151395
		0.3198	1002	53	949	106	1055	0.100474	0.100474		1	188.876	0.124011	188.752	0.248021	189	0.00131228	0.00151395
		0.3144	1002	54	948	108	1056	0.102273	0.102176		1	189.875	0.124677	189.751	0.249355	190	0.00131239	0.00151395
		0.3142	1003	54	949	108	1057	0.102176	0.102176		1	190.875	0.125344	190.749	0.250689	191	0.00131251	0.00151395
		0.3094	1003	55	948	110	1058	0.10397	0.103481		1	191.874	0.126011	191.748	0.252023	192	0.00131262	0.00151395
		0.307	1004	55	949	110	1059	0.103872	0.103481		1	192.873	0.126679	192.747	0.253357	193	0.00131273	0.00151395
		0.3067	1005	55	950	110	1060	0.103774	0.103481		1	193.873	0.127346	193.745	0.254692	194	0.00131285	0.00151395
		0.3047	1006	55	951	110	1061	0.103676	0.103481		1	194.872	0.128014	194.744	0.256027	195	0.00131296	0.00151395
		0.3038	1008	55	953	110	1063	0.103481	0.103481		1	195.871	0.128682	195.743	0.257363	196	0.00131308	0.00151395
		0.3033	1009	56	953	112	1065	0.105164	0.104575		1	196.871	0.12935	196.741	0.258699	197	0.00131319	0.00151395
		0.3003	1010	56	954	112	1066	0.105066	0.104575		1	197.87	0.130018	197.74	0.260036	198	0.00131331	0.00151395
		0.2962	1011	56	955	112	1067	0.104967	0.104575		1	198.869	0.130686	198.739	0.261373	199	0.00131343	0.00151395
		0.2942	1012	56	956	112	1068	0.104869	0.104575		1	199.869	0.131355	199.737	0.26271	200	0.00131355	0.00151395
		0.2939	1013	56	957	112	1069	0.104771	0.104575		1	200.868	0.132024	200.736	0.264048	201	0.00131367	0.00151395
		0.2922	1014	56	958	112	1070	0.104673	0.104575		1	201.867	0.132693	201.735	0.265386	202	0.00131379	0.00151395
		0.2903	1015	56	959	112	1071	0.104575	0.104575		1	202.867	0.133363	202.733	0.266725	203	0.00131392	0.00151395
		0.2893	1015	57	958	114	1072	0.106343	0.106343		1	203.866	0.134032	203.732	0.268065	204	0.00131404	0.00151395
		0.2884	1015	58	957	116	1073	0.108108	0.107807		1	204.865	0.134702	204.731	0.269405	205	0.00131417	0.00151395
		0.2866	1016	58	958	116	1074	0.108007	0.107807		1	205.865	0.135373	205.729	0.270745	206	0.0013143	0.00151395
		0.2852	1018	58	960	116	1076	0.107807	0.107807		1	206.864	0.136043	206.728	0.272086	207	0.00131443	0.00151395
		0.2848	1018	59	959	118	1077	0.109564	0.109057		1	207.863	0.136714	207.727	0.273428	208	0.00131456	0.00151395
		0.283	1019	59	960	118	1078	0.109462	0.109057		1	208.863	0.137385	208.725	0.27477	209	0.00131469	0.00151395
		0.2813	1020	59	961	118	1079	0.109361	0.109057		1	209.862	0.138057	209.724	0.276113	210	0.00131482	0.00151395
		0.2809	1021	59	962	118	1080	0.109259	0.109057		1	210.861	0.138728	210.723	0.277457	211	0.00131496	0.00151395
		0.2766	1022	59	963	118	1081	0.109158	0.109057		1	211.861	0.1394	211.721	0.278801	212	0.0013151	0.00151395
		0.2756	1023	59	964	118	1082	0.109057	0.109057		1	212.86	0.140073	212.72	0.280146	213	0.00131524	0.00151395
		0.2746	1023	60	963	120	1083	0.110803	0.110803		1	213.859	0.140746	213.719	0.281491	214	0.00131538	0.00151395
		0.273	1023	61	962	122	1084	0.112546	0.112546		1	214.859	0.141419	214.717	0.282838	215	0.00131552	0.00151395
		0.2715	1023	62	961	124	1085	0.114286	0.113761		1	215.858	0.142093	215.716	0.284185	216	0.00131567	0.00151395
		0.2705	1027	62	965	124	1089	0.113866	0.113761		1	216.857	0.142767	216.714	0.285533	217	0.00131582	0.00151395
		0.2684	1028	62	966	124	1090	0.113761	0.113761		1	217.857	0.143441	217.713	0.286882	218	0.00131597	0.00151395
		0.2655	1028	63	965	126	1091	0.11549	0.115385		1	218.856	0.144116	218.712	0.288232	219	0.00131613	0.00151395
		0.2653	1029	63	966	126	1092	0.115385	0.115385		1	219.855	0.144791	219.71	0.289582	220	0.00131628	0.00151395
		0.2624	1029	64	965	128	1093	0.117109	0.116576		1	220.855	0.145467	220.709	0.290934	221	0.00131644	0.00151395
		0.2606	1030	64	966	128	1094	0.117002	0.116576		1	221.854	0.146143	221.708	0.292286	222	0.0013166	0.00151395
		0.2594	1031	64	967	128	1095	0.116895	0.116576		1	222.853	0.14682	222.706	0.29364	223	0.00131677	0.00151395
		0.2566	1032	64	968	128	1096	0.116788	0.116576		1	223.853	0.147497	223.705	0.294994	224	0.00131694	0.00151395
		0.2557	1033	64	969	128	1097	0.116682	0.116576		1	224.852	0.148175	224.704	0.29635	225	0.00131711	0.00151395
		0.2538	1034	64	970	128	1098	0.116576	0.116576		1	225.851	0.148853	225.702	0.297706	226	0.00131728	0.00151395
		0.2529	1035	65	970	130	1100	0.118182	0.117967		1	226.85	0.149532	226.701	0.299064	227	0.00131746	0.00151395
		0.2524	1036	65	971	130	1101	0.118074	0.117967		1	227.85	0.150211	227.7	0.300423	228	0.00131764	0.00151395
		0.2515	1037	65	972	130	1102	0.117967	0.117967		1	228.849	0.150892	228.698	0.301783	229	0.00131783	0.00151395
		0.2511	1037	68	969	136	1105	0.123077	0.122744		1	229.848	0.151572	229.697	0.303145	230	0.00131802	0.00151395
		0.251	1038	68	970	136	1106	0.122966	0.122744		1	230.848	0.152254	230.695	0.304507	231	0.00131821	0.00151395
		0.2496	1039	68	971	136	1107	0.122855	0.122744		1	231.847	0.152936	231.694	0.305871	232	0.00131841	0.00151395
		0.2486	1040	68	972	136	1108	0.122744	0.122744		1	232.846	0.153618	232.693	0.307237	233	0.00131861	0.00151395
		0.2482	1040	69	971	138	1109	0.124436	0.124212		1	233.846	0.154302	233.691	0.308604	234	0.00131882	0.00151395
		0.2469	1041	69	972	138	1110	0.124324	0.124212		1	234.845	0.154986	234.69	0.309972	235	0.00131903	0.00151395
		0.2465	1042	69	973	138	1111	0.124212	0.124212		1	235.844	0.155671	235.689	0.311342	236	0.00131925	0.00151395
		0.2455	1042	70	972	140	1112	0.125899	0.125561		1	236.844	0.156357	236.687	0.312714	237	0.00131947	0.00151395
		0.2428	1043	70	973	140	1113	0.125786	0.125561		1	237.843	0.157044	237.686	0.314087	238	0.00131969	0.00151395
		0.242	1044	70	974	140	1114	0.125673	0.125561		1	238.842	0.157731	238.685	0.315462	239	0.00131993	0.00151395
		0.2402	1045	70	975	140	1115	0.125561	0.125561		1	239.842	0.158419	239.683	0.316839	240	0.00132016	0.00151395
		0.2389	1047	71	976	142	1118	0.127013	0.126335		1	240.841	0.159109	240.682	0.318217	241	0.0013204	0.00151395
		0.2376	1048	71	977	142	1119	0.126899	0.126335		1	241.84	0.159799	241.68	0.319598	242	0.00132065	0.00151395
		0.235	1049	71	978	142	1120	0.126786	0.126335		1	242.84	0.16049	242.679	0.32098	243	0.00132091	0.00151395
		0.2333	1050	71	979	142	1121	0.126673	0.126335		1	243.839	0.161182	243.678	0.322364	244	0.00132117	0.00151395
		0.2311	1051	71	980	142	1122	0.12656	0.126335		1	244.838	0.161875	244.676	0.323751	245	0.00132143	0.00151395
		0.2272	1052	71	981	142	1123	0.126447	0.126335		1	245.837	0.16257	245.675	0.325139	246	0.0013217	0.00151395
		0.2247	1053	71	982	142	1124	0.126335	0.126335		1	246.837	0.163265	246.673	0.32653	247	0.00132198	0.00151395
		0.2234	1054	72	982	144	1126	0.127886	0.127886		1	247.836	0.163962	247.672	0.327923	248	0.00132227	0.00151395
		0.2225	1054	73	981	146	1127	0.129547	0.129318		1	248.835	0.164659	248.671	0.329319	249	0.00132256	0.00151395
		0.2209	1055	73	982	146	1128	0.129433	0.129318		1	249.835	0.165358	249.669	0.330716	250	0.00132287	0.00151395
		0.2201	1056	73	983	146	1129	0.129318	0.129318		1	250.834	0.166058	250.668	0.332117	251	0.00132317	0.00151395
		0.2171	1057	74	983	148	1131	0.130858	0.130511		1	251.833	0.16676	251.666	0.33352	252	0.00132349	0.00151395
		0.2146	1058	74	984	148	1132	0.130742	0.130511		1	252.833	0.167463	252.665	0.334925	253	0.00132381	0.00151395
		0.2132	1059	74	985	148	1133	0.130627	0.130511		1	253.832	0.168167	253.664	0.336333	254	0.00132415	0.00151395
		0.2121	1060	74	986	148	1134	0.130511	0.130511		1	254.831	0.168872	254.662	0.337744	255	0.00132449	0.00151395
		0.2119	1060	75	985	150	1135	0.132159	0.131694		1	255.83	0.169579	255.661	0.339158	256	0.00132484	0.00151395
		0.2109	1062	75	987	150	1137	0.131926	0.131694		1	256.83	0.170288	256.659	0.340575	257	0.0013252	0.00151395
		0.2102	1064	75	989	150	1139	0.131694	0.131694		1	257.829	0.170998	257.658	0.341995	258	0.00132556	0.00151395
		0.2097	1064	76	988	152	1140	0.133333	0.133216		1	258.828	0.171709	258.657	0.343418	259	0.00132594	0.00151395
		0.2072	1065	76	989	152	1141	0.133216	0.133216		1	259.828	0.172422	259.655	0.344845	260	0.00132633	0.00151395
		0.2059	1065	77	988	154	1142	0.134851	0.134851		1	260.827	0.173137	260.654	0.346275	261	0.00132672	0.00151395
		0.2047	1065	78	987	156	1143	0.136483	0.136483		1	261.826	0.173854	261.652	0.347708	262	0.00132713	0.00151395
		0.2022	1065	79	986	158	1144	0.138112	0.137631		1	262.825	0.174572	262.651	0.349145	263	0.00132755	0.00151395
		0.201	1066	79	987	158	1145	0.137991	0.137631		1	263.825	0.175292	263.649	0.350585	264	0.00132797	0.00151395
		0.1994	1067	79	988	158	1146	0.137871	0.137631		1	264.824	0.176015	264.648	0.352029	265	0.00132841	0.00151395
		0.1982	1068	79	989	158	1147	0.137751	0.137631		1	265.823	0.176738	265.647	0.353477	266	0.00132886	0.00151395
		0.1973	1069	79	990	158	1148	0.137631	0.137631		1	266.823	0.177464	266.645	0.354929	267	0.00132932	0.00151395
		0.1949	1069	80	989	160	1149	0.139252	0.138889		1	267.822	0.178192	267.644	0.356385	268	0.00132979	0.00151395
		0.1924	1070	80	990	160	1150	0.13913	0.138889		1	268.821	0.178923	268.642	0.357845	269	0.00133028	0.00151395
		0.19	1071	80	991	160	1151	0.13901	0.138889		1	269.82	0.179655	269.641	0.359309	270	0.00133078	0.00151395
		0.1893	1072	80	992	160	1152	0.138889	0.138889		1	270.82	0.180389	270.639	0.360778	271	0.00133129	0.00151395
		0.1875	1072	81	991	162	1153	0.140503	0.140381		1	271.819	0.181126	271.638	0.362252	272	0.00133181	0.00151395
		0.1867	1073	81	992	162	1154	0.140381	0.140381		1	272.818	0.181865	272.636	0.36373	273	0.00133234	0.00151395
		0.1851	1073	82	991	164	1155	0.141991	0.141136		1	273.817	0.182606	273.635	0.365212	274	0.00133289	0.00151395
		0.1827	1074	82	992	164	1156	0.141869	0.141136		1	274.817	0.18335	274.633	0.3667	275	0.00133345	0.00151395
		0.1821	1077	82	995	164	1159	0.141501	0.141136		1	275.816	0.184096	275.632	0.368193	276	0.00133403	0.00151395
		0.1802	1078	82	996	164	1160	0.141379	0.141136		1	276.815	0.184845	276.63	0.36969	277	0.00133462	0.00151395
		0.179	1080	82	998	164	1162	0.141136	0.141136		1	277.814	0.185597	277.629	0.371193	278	0.00133523	0.00151395
		0.1756	1080	83	997	166	1163	0.142734	0.142612		1	278.814	0.186351	278.627	0.372702	279	0.00133585	0.00151395
		0.1753	1081	83	998	166	1164	0.142612	0.142612		1	279.813	0.187108	279.626	0.374216	280	0.00133649	0.00151395
		0.1736	1081	84	997	168	1165	0.144206	0.144082		1	280.812	0.187868	280.624	0.375735	281	0.00133714	0.00151395
		0.1729	1082	84	998	168	1166	0.144082	0.144082		1	281.811	0.18863	281.623	0.377261	282	0.0013378	0.00151395
		0.168	1082	85	997	170	1167	0.145673	0.144435		1	282.811	0.189396	282.621	0.378792	283	0.00133849	0.00151395
		0.167	1083	85	998	170	1168	0.145548	0.144435		1	283.81	0.190165	283.62	0.38033	284	0.00133919	0.00151395
		0.1656	1084	85	999	170	1169	0.145423	0.144435		1	284.809	0.190937	284.618	0.381873	285	0.00133991	0.00151395
		0.1652	1085	85	1000	170	1170	0.145299	0.144435		1	285.808	0.191712	285.617	0.383424	286	0.00134064	0.00151395
		0.1611	1086	85	1001	170	1171	0.145175	0.144435		1	286.808	0.19249	286.615	0.38498	287	0.00134139	0.00151395
		0.1607	1087	85	1002	170	1172	0.145051	0.144435		1	287.807	0.193272	287.613	0.386544	288	0.00134217	0.00151395
		0.1589	1089	85	1004	170	1174	0.144804	0.144435		1	288.806	0.194057	288.612	0.388114	289	0.00134295	0.00151395
		0.1583	1090	85	1005	170	1175	0.144681	0.144435		1	289.805	0.194845	289.61	0.389691	290	0.00134376	0.00151395
		0.1562	1091	85	1006	170	1176	0.144558	0.144435		1	290.804	0.195638	290.609	0.391275	291	0.00134459	0.00151395
		0.1559	1092	85	1007	170	1177	0.144435	0.144435		1	291.804	0.196434	291.607	0.392867	292	0.00134544	0.00151395
		0.1545	1092	86	1006	172	1178	0.14601	0.145886		1	292.803	0.197233	292.606	0.394466	293	0.0013463	0.00151395
		0.1534	1093	86	1007	172	1179	0.145886	0.145886		1	293.802	0.198037	293.604	0.396073	294	0.00134719	0.00151395
		0.151	1093	87	1006	174	1180	0.147458	0.146835		1	294.801	0.198844	294.602	0.397688	295	0.00134809	0.00151395
		0.1508	1094	87	1007	174	1181	0.147333	0.146835		1	295.8	0.199655	295.601	0.399311	296	0.00134902	0.00151395
		0.1463	1095	87	1008	174	1182	0.147208	0.146835		1	296.8	0.200471	296.599	0.400941	297	0.00134997	0.00151395
		0.1437	1096	87	1009	174	1183	0.147084	0.146835		1	297.799	0.20129	297.597	0.402581	298	0.00135094	0.00151395
		0.1429	1097	87	1010	174	1184	0.146959	0.146835		1	298.798	0.202114	298.596	0.404229	299	0.00135194	0.00151395
		0.1421	1098	87	1011	174	1185	0.146835	0.146835		1	299.797	0.202943	299.594	0.405885	300	0.00135295	0.00151395
		0.1412	1098	88	1010	176	1186	0.148398	0.148024		1	300.796	0.203775	300.592	0.407551	301	0.00135399	0.00151395
		0.139	1101	88	1013	176	1189	0.148024	0.148024		1	301.795	0.204613	301.591	0.409225	302	0.00135505	0.00151395
		0.1388	1101	89	1012	178	1190	0.14958	0.14958		1	302.795	0.205455	302.589	0.410909	303	0.00135614	0.00151395
		0.1367	1101	90	1011	180	1191	0.151134	0.15088		1	303.794	0.206301	303.587	0.412602	304	0.00135724	0.00151395
		0.1364	1102	90	1012	180	1192	0.151007	0.15088		1	304.793	0.207153	304.586	0.414305	305	0.00135838	0.00151395
		0.1348	1103	90	1013	180	1193	0.15088	0.15088		1	305.792	0.208009	305.584	0.416018	306	0.00135954	0.00151395
		0.1347	1103	91	1012	182	1194	0.152429	0.151793		1	306.791	0.208871	306.582	0.417741	307	0.00136072	0.00151395
		0.1345	1105	91	1014	182	1196	0.152174	0.151793		1	307.79	0.209737	307.581	0.419474	308	0.00136193	0.00151395
		0.1339	1106	91	1015	182	1197	0.152047	0.151793		1	308.789	0.210609	308.579	0.421218	309	0.00136317	0.00151395
		0.1323	1107	91	1016	182	1198	0.15192	0.151793		1	309.789	0.211486	309.577	0.422973	310	0.00136443	0.00151395
		0.1315	1108	91	1017	182	1199	0.151793	0.151793		1	310.788	0.212369	310.575	0.424738	311	0.00136572	0.00151395
		0.1302	1109	92	1017	184	1201	0.153206	0.152697		1	311.787	0.213257	311.573	0.426514	312	0.00136703	0.00151395
		0.129	1110	92	1018	184	1202	0.153078	0.152697		1	312.786	0.214151	312.572	0.428302	313	0.00136838	0.00151395
		0.1282	1111	92	1019	184	1203	0.152951	0.152697		1	313.785	0.215051	313.57	0.430102	314	0.00136975	0.00151395
		0.128	1112	92	1020	184	1204	0.152824	0.152697		1	314.784	0.215956	314.568	0.431913	315	0.00137115	0.00151395
		0.1278	1113	92	1021	184	1205	0.152697	0.152697		1	315.783	0.216868	315.566	0.433736	316	0.00137258	0.00151395
		0.1266	1113	93	1020	186	1206	0.154229	0.153846		1	316.782	0.217786	316.564	0.435571	317	0.00137404	0.00151395
		0.1254	1115	93	1022	186	1208	0.153974	0.153846		1	317.781	0.218709	317.563	0.437419	318	0.00137553	0.00151395
		0.1253	1116	93	1023	186	1209	0.153846	0.153846		1	318.78	0.21964	318.561	0.439279	319	0.00137705	0.00151395
		0.1239	1116	94	1022	188	1210	0.155372	0.155372		1	319.779	0.220576	319.559	0.441153	320	0.0013786	0.00151395
		0.1236	1116	95	1021	190	1211	0.156895	0.156122		1	320.778	0.22152	320.557	0.443039	321	0.00138018	0.00151395
		0.1226	1117	95	1022	190	1212	0.156766	0.156122		1	321.778	0.22247	321.555	0.444939	322	0.0013818	0.00151395
		0.1219	1118	95	1023	190	1213	0.156636	0.156122		1	322.777	0.223426	322.553	0.446853	323	0.00138345	0.00151395
		0.1216	1119	95	1024	190	1214	0.156507	0.156122		1	323.776	0.22439	323.551	0.44878	324	0.00138512	0.00151395
		0.12	1120	95	1025	190	1215	0.156379	0.156122		1	324.775	0.225361	324.549	0.450722	325	0.00138684	0.00151395
		0.1192	1121	95	1026	190	1216	0.15625	0.156122		1	325.774	0.226339	325.547	0.452678	326	0.00138858	0.00151395
		0.1177	1122	95	1027	190	1217	0.156122	0.156122		1	326.773	0.227324	326.545	0.454648	327	0.00139036	0.00151395
		0.1167	1122	96	1026	192	1218	0.157635	0.157377		1	327.772	0.228317	327.543	0.456634	328	0.00139218	0.00151395
		0.1163	1123	96	1027	192	1219	0.157506	0.157377		1	328.771	0.229317	328.541	0.458634	329	0.00139402	0.00151395
		0.1161	1124	96	1028	192	1220	0.157377	0.157377		1	329.77	0.230325	329.539	0.46065	330	0.00139591	0.00151395
		0.1143	1125	97	1028	194	1222	0.158756	0.158497		1	330.769	0.231341	330.537	0.462682	331	0.00139783	0.00151395
		0.1134	1126	97	1029	194	1223	0.158626	0.158497		1	331.768	0.232365	331.535	0.464729	332	0.00139979	0.00151395
		0.1124	1127	97	1030	194	1224	0.158497	0.158497		1	332.767	0.233396	332.533	0.466793	333	0.00140178	0.00151395
		0.1118	1127	98	1029	196	1225	0.16	0.159739		1	333.766	0.234436	333.531	0.468873	334	0.00140381	0.00151395
		0.1106	1128	98	1030	196	1226	0.159869	0.159739		1	334.765	0.235485	334.529	0.47097	335	0.00140588	0.00151395
		0.1096	1129	98	1031	196	1227	0.159739	0.159739		1	335.763	0.236542	335.527	0.473084	336	0.00140799	0.00151395
		0.1093	1129	99	1030	198	1228	0.161238	0.160584		1	336.762	0.237607	336.525	0.475215	337	0.00141013	0.00151395
		0.1089	1130	99	1031	198	1229	0.161107	0.160584		1	337.761	0.238682	337.523	0.477363	338	0.00141232	0.00151395
		0.1076	1131	99	1032	198	1230	0.160976	0.160584		1	338.76	0.239765	338.52	0.47953	339	0.00141454	0.00151395
		0.1071	1133	99	1034	198	1232	0.160714	0.160584		1	339.759	0.240857	339.518	0.481715	340	0.00141681	0.00151395
		0.1069	1134	99	1035	198	1233	0.160584	0.160584		1	340.758	0.241959	340.516	0.483918	341	0.00141911	0.00151395
		0.1062	1134	100	1034	200	1234	0.162075	0.160772		1	341.757	0.24307	341.514	0.486139	342	0.00142146	0.00151395
		0.1056	1135	100	1035	200	1235	0.161943	0.160772		1	342.756	0.24419	342.512	0.48838	343	0.00142385	0.00151395
		0.1054	1136	100	1036	200	1236	0.161812	0.160772		1	343.755	0.24532	343.509	0.49064	344	0.00142628	0.00151395
		0.1047	1138	100	1038	200	1238	0.161551	0.160772		1	344.754	0.24646	344.507	0.49292	345	0.00142875	0.00151395
		0.1044	1139	100	1039	200	1239	0.161421	0.160772		1	345.752	0.24761	345.505	0.495219	346	0.00143127	0.00151395
		0.1032	1140	100	1040	200	1240	0.16129	0.160772		1	346.751	0.248769	346.502	0.497539	347	0.00143383	0.00151395
		0.1021	1141	100	1041	200	1241	0.16116	0.160772		1	347.75	0.249939	347.5	0.499879	348	0.00143643	0.00151395
		0.1019	1142	100	1042	200	1242	0.161031	0.160772		1	348.749	0.25112	348.498	0.50224	349	0.00143908	0.00151395
		0.1018	1144	100	1044	200	1244	0.160772	0.160772		1	349.748	0.252311	349.495	0.504622	350	0.00144178	0.00151395
		0.1005	1146	101	1045	202	1247	0.161989	0.161729		1	350.746	0.253513	350.493	0.507025	351	0.00144452	0.00151395
		0.09946	1147	101	1046	202	1248	0.161859	0.161729		1	351.745	0.254725	351.491	0.50945	352	0.0014473	0.00151395
		0.09911	1148	101	1047	202	1249	0.161729	0.161729		1	352.744	0.255949	352.488	0.511897	353	0.00145013	0.00151395
		0.09888	1148	102	1046	204	1250	0.1632	0.162939		1	353.743	0.257183	353.486	0.514367	354	0.00145301	0.00151395
		0.09822	1149	102	1047	204	1251	0.16307	0.162939		1	354.742	0.25843	354.483	0.516859	355	0.00145594	0.00151395
		0.09803	1150	102	1048	204	1252	0.162939	0.162939		1	355.74	0.259687	355.481	0.519374	356	0.00145892	0.00151395
		0.09582	1150	103	1047	206	1253	0.164405	0.164274		1	356.739	0.260957	356.478	0.521913	357	0.00146194	0.00151395
		0.09577	1151	103	1048	206	1254	0.164274	0.164274		1	357.738	0.262238	357.476	0.524475	358	0.00146501	0.00151395
		0.0945	1151	104	1047	208	1255	0.165737	0.165737		1	358.736	0.263531	358.473	0.527061	359	0.00146814	0.00151395
		0.09382	1151	105	1046	210	1256	0.167197	0.166932		1	359.735	0.264836	359.47	0.529672	360	0.00147131	0.00151395
		0.09302	1152	105	1047	210	1257	0.167064	0.166932		1	360.734	0.266154	360.468	0.532307	361	0.00147454	0.00151395
		0.09289	1153	105	1048	210	1258	0.166932	0.166932		1	361.733	0.267484	361.465	0.534968	362	0.00147781	0.00151395
		0.09275	1153	106	1047	212	1259	0.168388	0.168254		1	362.731	0.268827	362.462	0.537653	363	0.00148114	0.00151395
		0.09202	1154	106	1048	212	1260	0.168254	0.168254		1	363.73	0.270182	363.46	0.540364	364	0.00148452	0.00151395
		0.092	1154	107	1047	214	1261	0.169707	0.16917		1	364.728	0.271551	364.457	0.543102	365	0.00148795	0.00151395
		0.09035	1155	107	1048	214	1262	0.169572	0.16917		1	365.727	0.272933	365.454	0.545866	366	0.00149144	0.00151395
		0.08953	1156	107	1049	214	1263	0.169438	0.16917		1	366.726	0.274328	366.451	0.548656	367	0.00149498	0.00151395
		0.08883	1157	107	1050	214	1264	0.169304	0.16917		1	367.724	0.275737	367.449	0.551474	368	0.00149857	0.00151395
		0.08813	1158	107	1051	214	1265	0.16917	0.16917		1	368.723	0.277159	368.446	0.554319	369	0.00150222	0.00151395
		0.08745	1158	108	1050	216	1266	0.170616	0.170616		1	369.721	0.278596	369.443	0.557191	370	0.00150592	0.00151395
		0.08702	1158	109	1049	218	1267	0.17206	0.171789		1	370.72	0.280046	370.44	0.560092	371	0.00150968	0.00151395
		0.08617	1159	109	1050	218	1268	0.171924	0.171789		1	371.718	0.281511	371.437	0.563022	372	0.0015135	0.00151395
		0.0858	1160	109	1051	218	1269	0.171789	0.171789		1	372.717	0.28299	372.434	0.56598	373	0.00151737	0.00151395
		0.085	1160	110	1050	220	1270	0.173228	0.173228		1	373.716	0.284484	373.431	0.568968	374	0.00152131	0.00151395
		0.08392	1160	111	1049	222	1271	0.174666	0.174391		1	374.714	0.285993	374.428	0.571986	375	0.00152529	0.00151395
		0.08341	1161	111	1050	222	1272	0.174528	0.174391		1	375.712	0.287516	375.425	0.575033	376	0.00152934	0.00151395
		0.08297	1162	111	1051	222	1273	0.174391	0.174391		1	376.711	0.289055	376.422	0.578111	377	0.00153345	0.00151395
		0.08292	1162	112	1050	224	1274	0.175824	0.175549		1	377.709	0.29061	377.419	0.581219	378	0.00153762	0.00151395
		0.08244	1163	112	1051	224	1275	0.175686	0.175549		1	378.708	0.292179	378.416	0.584359	379	0.00154184	0.00151395
		0.08207	1164	112	1052	224	1276	0.175549	0.175549		1	379.706	0.293765	379.412	0.58753	380	0.00154613	0.00151395
		0.08199	1164	113	1051	226	1277	0.176977	0.176977		1	380.705	0.295367	380.409	0.590733	381	0.00155048	0.00151395
		0.08115	1165	115	1050	230	1280	0.179688	0.179547		1	381.703	0.296984	381.406	0.593969	382	0.00155489	0.00151395
		0.08113	1166	115	1051	230	1281	0.179547	0.179547		1	382.701	0.298619	382.403	0.597237	383	0.00155937	0.00151395
		0.08082	1166	116	1050	232	1282	0.180967	0.180124		1	383.7	0.300269	383.399	0.600538	384	0.0015639	0.00151395
		0.08072	1167	116	1051	232	1283	0.180826	0.180124		1	384.698	0.301937	384.396	0.603873	385	0.0015685	0.00151395
		0.08033	1168	116	1052	232	1284	0.180685	0.180124		1	385.696	0.303621	385.393	0.607242	386	0.00157317	0.00151395
		0.07995	1170	116	1054	232	1286	0.180404	0.180124		1	386.695	0.305322	386.389	0.610645	387	0.00157789	0.00151395
		0.07958	1171	116	1055	232	1287	0.180264	0.180124		1	387.693	0.307041	387.386	0.614082	388	0.00158269	0.00151395
		0.07957	1172	116	1056	232	1288	0.180124	0.180124		1	388.691	0.308777	388.382	0.617555	389	0.00158754	0.00151395
		0.07888	1172	117	1055	234	1289	0.181536	0.181395		1	389.689	0.310532	389.379	0.621063	390	0.00159247	0.00151395
		0.07823	1173	117	1056	234	1290	0.181395	0.181395		1	390.688	0.312304	390.375	0.624607	391	0.00159746	0.00151395
		0.07763	1173	118	1055	236	1291	0.182804	0.182375		1	391.686	0.314094	391.372	0.628188	392	0.00160252	0.00151395
		0.07705	1174	118	1056	236	1292	0.182663	0.182375		1	392.684	0.315903	392.368	0.631805	393	0.00160765	0.00151395
		0.07652	1175	118	1057	236	1293	0.182521	0.182375		1	393.682	0.31773	393.365	0.635459	394	0.00161284	0.00151395
		0.07602	1175	119	1056	238	1294	0.183926	0.182375		1	394.68	0.319576	394.361	0.639151	395	0.0016181	0.00151395
		0.07554	1176	119	1057	238	1295	0.183784	0.182375		1	395.679	0.321441	395.357	0.642881	396	0.00162344	0.00151395
		0.07528	1177	119	1058	238	1296	0.183642	0.182375		1	396.677	0.323325	396.353	0.64665	397	0.00162884	0.00151395
		0.0751	1178	119	1059	238	1297	0.1835	0.182375		1	397.675	0.325229	397.35	0.650457	398	0.00163431	0.00151395
		0.07488	1180	119	1061	238	1299	0.183218	0.182375		1	398.673	0.327152	398.346	0.654304	399	0.00163986	0.00151395
		0.07468	1181	119	1062	238	1300	0.183077	0.182375		1	399.671	0.329095	399.342	0.65819	400	0.00164547	0.00151395
		0.07458	1182	119	1063	238	1301	0.182936	0.182375		1	400.669	0.331058	400.338	0.662116	401	0.00165116	0.00151395
		0.07447	1186	119	1067	238	1305	0.182375	0.182375		1	401.667	0.333042	401.334	0.666083	402	0.00165692	0.00151395
		0.07428	1186	120	1066	240	1306	0.183767	0.183767		1	402.665	0.335046	402.33	0.670091	403	0.00166276	0.00151395
		0.07409	1186	121	1065	242	1307	0.185157	0.185157		1	403.663	0.33707	403.326	0.674141	404	0.00166867	0.00151395
		0.0739	1186	122	1064	244	1308	0.186544	0.18626		1	404.661	0.339116	404.322	0.678232	405	0.00167465	0.00151395
		0.07355	1187	122	1065	244	1309	0.186402	0.18626		1	405.659	0.341183	405.318	0.682366	406	0.00168071	0.00151395
		0.07321	1188	122	1066	244	1310	0.18626	0.18626		1	406.657	0.343271	406.313	0.686543	407	0.00168684	0.00151395
		0.07289	1188	123	1065	246	1311	0.187643	0.1875		1	407.655	0.345381	407.309	0.690763	408	0.00169305	0.00151395
		0.07259	1189	123	1066	246	1312	0.1875	0.1875		1	408.652	0.347513	408.305	0.695027	409	0.00169933	0.00151395
		0.0723	1189	124	1065	248	1313	0.18888	0.188593		1	409.65	0.349667	409.301	0.699334	410	0.00170569	0.00151395
		0.07207	1190	124	1066	248	1314	0.188737	0.188593		1	410.648	0.351843	410.296	0.703687	411	0.00171213	0.00151395
		0.07203	1191	124	1067	248	1315	0.188593	0.188593		1	411.646	0.354042	411.292	0.708084	412	0.00171865	0.00151395
		0.07177	1191	125	1066	250	1316	0.18997	0.189825		1	412.644	0.356264	412.287	0.712528	413	0.00172525	0.00151395
		0.07152	1192	125	1067	250	1317	0.189825	0.189825		1	413.641	0.358508	413.283	0.717017	414	0.00173192	0.00151395
		0.07128	1192	126	1066	252	1318	0.191199	0.191054		1	414.639	0.360776	414.278	0.721553	415	0.00173868	0.00151395
		0.07116	1193	126	1067	252	1319	0.191054	0.191054		1	415.637	0.363068	415.274	0.726135	416	0.00174552	0.00151395
		0.07106	1193	127	1066	254	1320	0.192424	0.192133		1	416.635	0.365383	416.269	0.730766	417	0.00175244	0.00151395
		0.07085	1194	127	1067	254	1321	0.192279	0.192133		1	417.632	0.367722	417.265	0.735444	418	0.00175943	0.00151395
		0.07074	1195	127	1068	254	1322	0.192133	0.192133		1	418.63	0.370085	418.26	0.74017	419	0.00176652	0.00151395
		0.07064	1195	128	1067	256	1323	0.1935	0.193208		1	419.628	0.372473	419.255	0.744946	420	0.00177368	0.00151395
		0.07026	1196	128	1068	256	1324	0.193353	0.193208		1	420.625	0.374885	420.25	0.749771	421	0.00178093	0.00151395
		0.07017	1197	128	1069	256	1325	0.193208	0.193208		1	421.623	0.377323	421.245	0.754645	422	0.00178826	0.00151395
		0.07008	1197	129	1068	258	1326	0.19457	0.194277		1	422.62	0.379785	422.24	0.759571	423	0.00179568	0.00151395
		0.06991	1198	129	1069	258	1327	0.194424	0.194277		1	423.618	0.382273	423.235	0.764547	424	0.00180318	0.00151395
		0.06974	1199	129	1070	258	1328	0.194277	0.194277		1	424.615	0.384787	424.23	0.769574	425	0.00181076	0.00151395
		0.06958	1199	130	1069	260	1329	0.195636	0.195636		1	425.613	0.387327	425.225	0.774653	426	0.00181843	0.00151395
		0.06957	1199	131	1068	262	1330	0.196992	0.196992		1	426.61	0.389892	426.22	0.779785	427	0.00182619	0.00151395
		0.06943	1199	132	1067	264	1331	0.198347	0.198347		1	427.608	0.392485	427.215	0.784969	428	0.00183404	0.00151395
		0.06929	1199	133	1066	266	1332	0.1997	0.19955		1	428.605	0.395104	428.21	0.790207	429	0.00184197	0.00151395
		0.06915	1200	133	1067	266	1333	0.19955	0.19955		1	429.602	0.39775	429.205	0.795499	430	0.00185	0.00151395
		0.06901	1200	134	1066	268	1334	0.2009	0.200749		1	430.6	0.400423	430.199	0.800845	431	0.00185811	0.00151395
		0.06888	1201	134	1067	268	1335	0.200749	0.200749		1	431.597	0.403123	431.194	0.806246	432	0.00186631	0.00151395
		0.06876	1201	135	1066	270	1336	0.202096	0.201493		1	432.594	0.405851	432.188	0.811703	433	0.0018746	0.00151395
		0.0687	1202	135	1067	270	1337	0.201945	0.201493		1	433.591	0.408608	433.183	0.817216	434	0.00188299	0.00151395
		0.06864	1203	135	1068	270	1338	0.201794	0.201493		1	434.589	0.411392	434.177	0.822785	435	0.00189146	0.00151395
		0.06852	1204	135	1069	270	1339	0.201643	0.201493		1	435.586	0.414205	435.172	0.828411	436	0.00190002	0.00151395
		0.06841	1205	135	1070	270	1340	0.201493	0.201493		1	436.583	0.417047	436.166	0.834094	437	0.00190868	0.00151395
		0.06831	1205	136	1069	272	1341	0.202834	0.202683		1	437.58	0.419918	437.16	0.839836	438	0.00191743	0.00151395
		0.0682	1206	136	1070	272	1342	0.202683	0.202683		1	438.577	0.422818	438.154	0.845637	439	0.00192628	0.00151395
		0.06811	1206	137	1069	274	1343	0.204021	0.204021		1	439.574	0.425748	439.149	0.851496	440	0.00193522	0.00151395
		0.06801	1206	138	1068	276	1344	0.205357	0.205357		1	440.571	0.428708	440.143	0.857415	441	0.00194425	0.00151395
		0.06796	1207	139	1068	278	1346	0.206538	0.206538		1	441.568	0.431697	441.137	0.863395	442	0.00195338	0.00151395
		0.06792	1207	140	1067	280	1347	0.207869	0.207869		1	442.565	0.434718	442.131	0.869435	443	0.00196261	0.00151395
		0.06784	1207	141	1066	282	1348	0.209199	0.209044		1	443.562	0.437769	443.124	0.875537	444	0.00197193	0.00151395
		0.06783	1208	141	1067	282	1349	0.209044	0.209044		1	444.559	0.44085	444.118	0.881701	445	0.00198135	0.00151395
		0.06774	1208	142	1066	284	1350	0.21037	0.210215		1	445.556	0.443963	445.112	0.887927	446	0.00199087	0.00151395
		0.06766	1209	142	1067	284	1351	0.210215	0.210215		1	446.553	0.447108	446.106	0.894216	447	0.00200048	0.00151395
		0.06758	1209	143	1066	286	1352	0.211538	0.211538		1	447.55	0.450284	447.099	0.900569	448	0.0020102	0.00151395
		0.0675	1209	144	1065	288	1353	0.21286	0.21286		1	448.547	0.453493	448.093	0.906986	449	0.00202001	0.00151395
		0.06742	1209	145	1064	290	1354	0.21418	0.21418		1	449.543	0.456734	449.087	0.913467	450	0.00202993	0.00151395
		0.06739	1209	146	1063	292	1355	0.215498	0.215498		1	450.54	0.460007	450.08	0.920014	451	0.00203994	0.00151395
		0.06735	1209	147	1062	294	1356	0.216814	0.216814		1	451.537	0.463314	451.073	0.926627	452	0.00205006	0.00151395
		0.06732	1209	148	1061	296	1357	0.218128	0.218128		1	452.533	0.466653	452.067	0.933307	453	0.00206028	0.00151395
		0.06728	1209	149	1060	298	1358	0.21944	0.219118		1	453.53	0.470027	453.06	0.940053	454	0.0020706	0.00151395
		0.06721	1210	149	1061	298	1359	0.219279	0.219118		1	454.527	0.473434	454.053	0.946867	455	0.00208103	0.00151395
		0.06715	1211	149	1062	298	1360	0.219118	0.219118		1	455.523	0.476875	455.046	0.95375	456	0.00209156	0.00151395
		0.06708	1211	150	1061	300	1361	0.220426	0.220426		1	456.52	0.48035	456.039	0.960701	457	0.00210219	0.00151395
		0.06706	1211	151	1060	302	1362	0.221733	0.221245		1	457.516	0.483861	457.032	0.967722	458	0.00211293	0.00151395
		0.06702	1212	151	1061	302	1363	0.22157	0.221245		1	458.513	0.487406	458.025	0.974812	459	0.00212377	0.00151395
		0.06696	1213	151	1062	302	1364	0.221408	0.221245		1	459.509	0.490987	459.018	0.981974	460	0.00213473	0.00151395
		0.0669	1214	151	1063	302	1365	0.221245	0.221245		1	460.505	0.494603	460.011	0.989206	461	0.00214578	0.00151395
		0.06684	1214	152	1062	304	1366	0.222548	0.221898		1	461.502	0.498255	461.003	0.996511	462	0.00215695	0.00151395
		0.06679	1215	152	1063	304	1367	0.222385	0.221898		1	462.498	0.501944	461.996	1.00389	463	0.00216822	0.00151395
		0.06673	1216	152	1064	304	1368	0.222222	0.221898		1	463.494	0.505669	462.989	1.01134	464	0.00217961	0.00151395
		0.06668	1217	152	1065	304	1369	0.22206	0.221898		1	464.491	0.509431	463.981	1.01886	465	0.0021911	0.00151395
		0.06663	1218	152	1066	304	1370	0.221898	0.221898		1	465.487	0.51323	464.974	1.02646	466	0.0022027	0.00151395
		0.06658	1218	153	1065	306	1371	0.223195	0.22287		1	466.483	0.517066	465.966	1.03413	467	0.00221442	0.00151395
		0.06653	1219	153	1066	306	1372	0.223032	0.22287		1	467.479	0.520941	466.958	1.04188	468	0.00222624	0.00151395
		0.06649	1220	153	1067	306	1373	0.22287	0.22287		1	468.475	0.524853	467.95	1.04971	469	0.00223818	0.00151395
		0.06646	1220	154	1066	308	1374	0.224163	0.223675		1	469.471	0.528804	468.942	1.05761	470	0.00225023	0.00151395
		0.06644	1221	154	1067	308	1375	0.224	0.223675		1	470.467	0.532794	469.934	1.06559	471	0.00226239	0.00151395
		0.0664	1222	154	1068	308	1376	0.223837	0.223675		1	471.463	0.536823	470.926	1.07365	472	0.00227467	0.00151395
		0.06635	1223	154	1069	308	1377	0.223675	0.223675		1	472.459	0.540891	471.918	1.08178	473	0.00228707	0.00151395
		0.06631	1223	155	1068	310	1378	0.224964	0.224801		1	473.455	0.544999	472.91	1.09	474	0.00229957	0.00151395
		0.06627	1224	155	1069	310	1379	0.224801	0.224801		1	474.451	0.549147	473.902	1.09829	475	0.0023122	0.00151395
		0.06625	1224	156	1068	312	1380	0.226087	0.22576		1	475.447	0.553336	474.893	1.10667	476	0.00232494	0.00151395
		0.06623	1225	156	1069	312	1381	0.225923	0.22576		1	476.442	0.557565	475.885	1.11513	477	0.0023378	0.00151395
		0.06619	1226	156	1070	312	1382	0.22576	0.22576		1	477.438	0.561835	476.876	1.12367	478	0.00235078	0.00151395
		0.06616	1226	157	1069	314	1383	0.227043	0.227043		1	478.434	0.566147	477.868	1.13229	479	0.00236387	0.00151395
		0.06612	1226	158	1068	316	1384	0.228324	0.227994		1	479.429	0.570501	478.859	1.141	480	0.00237709	0.00151395
		0.06608	1227	158	1069	316	1385	0.228159	0.227994		1	480.425	0.574896	479.85	1.14979	481	0.00239042	0.00151395
		0.06605	1228	158	1070	316	1386	0.227994	0.227994		1	481.421	0.579334	480.841	1.15867	482	0.00240388	0.00151395
		0.06602	1228	159	1069	318	1387	0.229272	0.228942		1	482.416	0.583815	481.832	1.16763	483	0.00241746	0.00151395
		0.06598	1229	159	1070	318	1388	0.229107	0.228942		1	483.412	0.58834	482.823	1.17668	484	0.00243116	0.00151395
		0.06595	1230	159	1071	318	1389	0.228942	0.228942		1	484.407	0.592907	483.814	1.18581	485	0.00244498	0.00151395
		0.06592	1230	160	1070	320	1390	0.230216	0.230216		1	485.402	0.597519	484.805	1.19504	486	0.00245892	0.00151395
		0.06589	1230	161	1069	322	1391	0.231488	0.231322		1	486.398	0.602174	485.796	1.20435	487	0.002473	0.00151395
		0.06586	1231	161	1070	322	1392	0.231322	0.231322		1	487.393	0.606875	486.786	1.21375	488	0.00248719	0.00151395
		0.06583	1231	162	1069	324	1393	0.232592	0.231926		1	488.388	0.61162	487.777	1.22324	489	0.00250151	0.00151395
		0.06579	1232	162	1070	324	1394	0.232425	0.231926		1	489.384	0.61641	488.767	1.23282	490	0.00251596	0.00151395
		0.06577	1233	162	1071	324	1395	0.232258	0.231926		1	490.379	0.621247	489.758	1.24249	491	0.00253054	0.00151395
		0.06576	1234	162	1072	324	1396	0.232092	0.231926		1	491.374	0.626129	490.748	1.25226	492	0.00254524	0.00151395
		0.06574	1235	162	1073	324	1397	0.231926	0.231926		1	492.369	0.631058	491.738	1.26212	493	0.00256007	0.00151395
		0.06572	1235	163	1072	326	1398	0.23319	0.23319		1	493.364	0.636033	492.728	1.27207	494	0.00257503	0.00151395
		0.06569	1235	164	1071	328	1399	0.234453	0.234453		1	494.359	0.641056	493.718	1.28211	495	0.00259012	0.00151395
		0.06567	1235	165	1070	330	1400	0.235714	0.235714		1	495.354	0.646126	494.708	1.29225	496	0.00260535	0.00151395
		0.06562	1235	166	1069	332	1401	0.236974	0.236636		1	496.349	0.651244	495.698	1.30249	497	0.0026207	0.00151395
		0.06558	1236	166	1070	332	1402	0.236805	0.236636		1	497.344	0.65641	496.687	1.31282	498	0.00263619	0.00151395
		0.06557	1237	166	1071	332	1403	0.236636	0.236636		1	498.338	0.661626	497.677	1.32325	499	0.00265181	0.00151395
		0.06555	1237	167	1070	334	1404	0.237892	0.237892		1	499.333	0.66689	498.666	1.33378	500	0.00266756	0.00151395
		0.06553	1237	168	1069	336	1405	0.239146	0.239146		1	500.328	0.672203	499.656	1.34441	501	0.00268345	0.00151395
		0.0655	1237	169	1068	338	1406	0.240398	0.239546		1	501.322	0.677567	500.645	1.35513	502	0.00269947	0.00151395
		0.06546	1238	169	1069	338	1407	0.240227	0.239546		1	502.317	0.682981	501.634	1.36596	503	0.00271563	0.00151395
		0.06544	1239	169	1070	338	1408	0.240057	0.239546		1	503.312	0.688445	502.623	1.37689	504	0.00273193	0.00151395
		0.06542	1240	169	1071	338	1409	0.239886	0.239546		1	504.306	0.693961	503.612	1.38792	505	0.00274836	0.00151395
		0.0654	1241	169	1072	338	1410	0.239716	0.239546		1	505.3	0.699528	504.601	1.39906	506	0.00276493	0.00151395
		0.06539	1242	169	1073	338	1411	0.239546	0.239546		1	506.295	0.705147	505.59	1.41029	507	0.00278164	0.00151395
		0.06538	1242	170	1072	340	1412	0.240793	0.240793		1	507.289	0.710818	506.578	1.42164	508	0.00279849	0.00151395
		0.06537	1242	171	1071	342	1413	0.242038	0.242038		1	508.283	0.716542	507.567	1.43308	509	0.00281549	0.00151395
		0.06536	1242	172	1070	344	1414	0.243281	0.24311		1	509.278	0.722319	508.555	1.44464	510	0.00283262	0.00151395
		0.06534	1243	172	1071	344	1415	0.24311	0.24311		1	510.272	0.728149	509.544	1.4563	511	0.0028499	0.00151395
		0.06533	1243	173	1070	346	1416	0.24435	0.244178		1	511.266	0.734034	510.532	1.46807	512	0.00286732	0.00151395
		0.06531	1244	173	1071	346	1417	0.244178	0.244178		1	512.26	0.739972	511.52	1.47994	513	0.00288488	0.00151395
		0.06529	1244	174	1070	348	1418	0.245416	0.24507		1	513.254	0.745966	512.508	1.49193	514	0.00290259	0.00151395
		0.06527	1245	174	1071	348	1419	0.245243	0.24507		1	514.248	0.752015	513.496	1.50403	515	0.00292045	0.00151395
		0.06526	1246	174	1072	348	1420	0.24507	0.24507		1	515.242	0.75812	514.484	1.51624	516	0.00293845	0.00151395
		0.06524	1246	175	1071	350	1421	0.246305	0.246305		1	516.236	0.76428	515.471	1.52856	517	0.0029566	0.00151395
		0.06523	1246	176	1070	352	1422	0.247539	0.247191		1	517.23	0.770498	516.459	1.541	518	0.00297489	0.00151395
		0.06521	1247	176	1071	352	1423	0.247365	0.247191		1	518.223	0.776772	517.446	1.55354	519	0.00299334	0.00151395
		0.06519	1248	176	1072	352	1424	0.247191	0.247191		1	519.217	0.783104	518.434	1.56621	520	0.00301194	0.00151395
		0.06518	1248	177	1071	354	1425	0.248421	0.248247		1	520.211	0.789493	519.421	1.57899	521	0.00303068	0.00151395
		0.06516	1249	177	1072	354	1426	0.248247	0.248247		1	521.204	0.795941	520.408	1.59188	522	0.00304958	0.00151395
		0.06515	1249	178	1071	356	1427	0.249474	0.249474		1	522.198	0.802448	521.395	1.6049	523	0.00306864	0.00151395
		0.06514	1250	179	1071	358	1429	0.250525	0.250525		1	523.191	0.809014	522.382	1.61803	524	0.00308784	0.00151395
		0.06513	1252	180	1072	360	1432	0.251397	0.251397		1	524.184	0.81564	523.369	1.63128	525	0.0031072	0.00151395
		0.06512	1252	181	1071	362	1433	0.252617	0.252441		1	525.178	0.822326	524.355	1.64465	526	0.00312672	0.00151395
		0.06511	1253	181	1072	362	1434	0.252441	0.252441		1	526.171	0.829073	525.342	1.65815	527	0.00314639	0.00151395
		0.06509	1253	182	1071	364	1435	0.253659	0.253305		1	527.164	0.835881	526.328	1.67176	528	0.00316621	0.00151395
		0.06508	1254	182	1072	364	1436	0.253482	0.253305		1	528.157	0.84275	527.314	1.6855	529	0.0031862	0.00151395
		0.06507	1255	182	1073	364	1437	0.253305	0.253305		1	529.15	0.849682	528.301	1.69936	530	0.00320635	0.00151395
		0.06506	1255	183	1072	366	1438	0.25452	0.254167		1	530.143	0.856676	529.287	1.71335	531	0.00322665	0.00151395
		0.06504	1256	183	1073	366	1439	0.254343	0.254167		1	531.136	0.863733	530.273	1.72747	532	0.00324712	0.00151395
		0.06503	1257	183	1074	366	1440	0.254167	0.254167		1	532.129	0.870854	531.258	1.74171	533	0.00326774	0.00151395
		0.06502	1257	184	1073	368	1441	0.255378	0.255378		1	533.122	0.878039	532.244	1.75608	534	0.00328853	0.00151395
		0.06501	1257	185	1072	370	1442	0.256588	0.256588		1	534.115	0.885288	533.229	1.77058	535	0.00330949	0.00151395
		0.06499	1257	186	1071	372	1443	0.257796	0.257796		1	535.107	0.892603	534.215	1.78521	536	0.00333061	0.00151395
		0.06498	1257	187	1070	374	1444	0.259003	0.259003		1	536.1	0.899983	535.2	1.79997	537	0.00335189	0.00151395
		0.0633	1257	188	1069	376	1445	0.260208	0.259848		1	537.093	0.907429	536.185	1.81486	538	0.00337334	0.00151395
		0.06279	1258	188	1070	376	1446	0.260028	0.259848		1	538.085	0.914942	537.17	1.82988	539	0.00339496	0.00151395
		0.05953	1259	188	1071	376	1447	0.259848	0.259848		1	539.077	0.922522	538.155	1.84504	540	0.00341675	0.00151395
		0.05701	1259	189	1070	378	1448	0.26105	0.26105		1	540.07	0.930169	539.14	1.86034	541	0.0034387	0.00151395
		0.0558	1259	190	1069	380	1449	0.26225	0.26225		1	541.062	0.937885	540.124	1.87577	542	0.00346083	0.00151395
		0.05449	1259	191	1068	382	1450	0.263448	0.263085		1	542.054	0.945669	541.109	1.89134	543	0.00348313	0.00151395
		0.05364	1260	191	1069	382	1451	0.263267	0.263085		1	543.046	0.953523	542.093	1.90705	544	0.0035056	0.00151395
		0.05323	1261	191	1070	382	1452	0.263085	0.263085		1	544.039	0.961447	543.077	1.92289	545	0.00352824	0.00151395
		0.04944	1261	192	1069	384	1453	0.264281	0.264281		1	545.031	0.96944	544.061	1.93888	546	0.00355106	0.00151395
		0.04818	1261	193	1068	386	1454	0.265475	0.265292		1	546.022	0.977505	545.045	1.95501	547	0.00357406	0.00151395
		0.04687	1262	193	1069	386	1455	0.265292	0.265292		1	547.014	0.985641	546.029	1.97128	548	0.00359723	0.00151395
		0.04514	1262	194	1068	388	1456	0.266484	0.266118		1	548.006	0.993849	547.012	1.9877	549	0.00362058	0.00151395
		0.04439	1263	194	1069	388	1457	0.266301	0.266118		1	548.998	1.00213	547.996	2.00426	550	0.00364411	0.00151395
		0.04185	1264	194	1070	388	1458	0.266118	0.266118		1	549.99	1.01048	548.979	2.02097	551	0.00366782	0.00151395
		0.04031	1264	195	1069	390	1459	0.267306	0.267306		1	550.981	1.01891	549.962	2.03782	552	0.00369171	0.00151395
		0.03932	1264	196	1068	392	1460	0.268493	0.268493		1	551.973	1.02741	550.945	2.05483	553	0.00371578	0.00151395
		0.03805	1264	197	1067	394	1461	0.269678	0.269494		1	552.964	1.03599	551.928	2.07198	554	0.00374003	0.00151395
		0.0378	1265	197	1068	394	1462	0.269494	0.269494		1	553.955	1.04464	552.911	2.08928	555	0.00376447	0.00151395
		0.03678	1265	198	1067	396	1463	0.270677	0.270677		1	554.947	1.05337	553.893	2.10674	556	0.0037891	0.00151395
		0.03551	1267	199	1068	398	1466	0.271487	0.271487		1	555.938	1.06217	554.876	2.12435	557	0.00381391	0.00151395
		0.03424	1267	200	1067	400	1467	0.272665	0.27248		1	556.929	1.07106	555.858	2.14211	558	0.00383891	0.00151395
		0.03279	1268	200	1068	400	1468	0.27248	0.27248		1	557.92	1.08002	556.84	2.16003	559	0.0038641	0.00151395
		0.0317	1268	201	1067	402	1469	0.273656	0.273469		0.9999	558.911	1.08905	557.822	2.17811	560	0.00388948	0.0216687
		0.02937	1269	201	1068	402	1470	0.273469	0.273469		0.9999	559.902	1.09817	558.804	2.19634	561	0.00391504	0.0216687
		0.02915	1269	202	1067	404	1471	0.274643	0.27427		0.9999	560.893	1.10737	559.785	2.21473	562	0.00394081	0.0216687
		0.0281	1271	202	1069	404	1473	0.27427	0.27427		0.9999	561.883	1.11664	560.767	2.23329	563	0.00396676	0.0216687
		0.02778	1271	203	1068	406	1474	0.275441	0.274882		0.9999	562.874	1.126	561.748	2.252	564	0.00399291	0.0216687
		0.02705	1272	203	1069	406	1475	0.275254	0.274882		0.9999	563.865	1.13544	562.729	2.27088	565	0.00401926	0.0216687
		0.0266	1273	203	1070	406	1476	0.275068	0.274882		0.9999	564.855	1.14496	563.71	2.28992	566	0.0040458	0.0216687
		0.02548	1274	203	1071	406	1477	0.274882	0.274882		0.9999	565.845	1.15457	564.691	2.30913	567	0.00407255	0.0216687
		0.02441	1274	204	1070	408	1478	0.276049	0.27549		0.9999	566.836	1.16425	565.671	2.32851	568	0.00409949	0.0216687
		0.02402	1275	204	1071	408	1479	0.275862	0.27549		0.9999	567.826	1.17403	566.652	2.34805	569	0.00412663	0.0216687
		0.0237	1276	204	1072	408	1480	0.275676	0.27549		0.9999	568.816	1.18388	567.632	2.36777	570	0.00415398	0.0216687
		0.02343	1277	204	1073	408	1481	0.27549	0.27549		0.9999	569.806	1.19383	568.612	2.38765	571	0.00418152	0.0216687
		0.02321	1277	205	1072	410	1482	0.276653	0.275723		0.9999	570.796	1.20385	569.592	2.40771	572	0.00420928	0.0216687
		0.02288	1278	205	1073	410	1483	0.276467	0.275723		0.9999	571.786	1.21397	570.572	2.42794	573	0.00423724	0.0216687
		0.02276	1280	205	1075	410	1485	0.276094	0.275723		0.9999	572.776	1.22417	571.552	2.44834	574	0.0042654	0.0216687
		0.02266	1281	205	1076	410	1486	0.275908	0.275723		0.9999	573.766	1.23446	572.531	2.46892	575	0.00429378	0.0216687
		0.02251	1282	205	1077	410	1487	0.275723	0.275723		0.9999	574.755	1.24484	573.51	2.48968	576	0.00432236	0.0216687
		0.02241	1282	206	1076	412	1488	0.276882	0.276696		0.9999	575.745	1.25531	574.489	2.51062	577	0.00435116	0.0216687
		0.02234	1283	206	1077	412	1489	0.276696	0.276696		0.9999	576.734	1.26587	575.468	2.53174	578	0.00438017	0.0216687
		0.02231	1284	207	1077	414	1491	0.277666	0.277666		0.9999	577.723	1.27652	576.447	2.55304	579	0.00440939	0.0216687
		0.02229	1284	208	1076	416	1492	0.27882	0.27882		0.9999	578.713	1.28726	577.425	2.57452	580	0.00443883	0.0216687
		0.02226	1284	209	1075	418	1493	0.279973	0.279786		0.9999	579.702	1.2981	578.404	2.59619	581	0.00446849	0.0216687
		0.02224	1285	209	1076	418	1494	0.279786	0.279786		0.9999	580.691	1.30902	579.382	2.61805	582	0.00449836	0.0216687
		0.02223	1285	210	1075	420	1495	0.280936	0.280374		0.9999	581.68	1.32004	580.36	2.64009	583	0.00452846	0.0216687
		0.02222	1286	210	1076	420	1496	0.280749	0.280374		0.9999	582.669	1.33116	581.338	2.66232	584	0.00455877	0.0216687
		0.02221	1288	210	1078	420	1498	0.280374	0.280374		0.9999	583.658	1.34237	582.315	2.68474	585	0.00458931	0.0216687
		0.0222	1376	281	1095	562	1657	0.339167	0.338963		0.9999	584.646	1.35368	583.293	2.70736	586	0.00462007	0.0216687
		0.0215	1377	281	1096	562	1658	0.338963	0.338963		0.9999	585.635	1.36508	584.27	2.73017	587	0.00465105	0.0216687
		0.01894	1377	282	1095	564	1659	0.339964	0.339964		0.9999	586.623	1.37659	585.247	2.75317	588	0.00468226	0.0216687
		0.01598	1377	283	1094	566	1660	0.340964	0.340732		0.9999	587.612	1.38819	586.224	2.77637	589	0.00471371	0.0216687
		0.0151	1377	284	1093	568	1661	0.341963	0.340732		0.9999	588.6	1.39989	587.2	2.79977	590	0.00474538	0.0216687
		0.01126	1378	284	1094	568	1662	0.341757	0.340732		0.9999	589.588	1.41169	588.177	2.82337	591	0.00477728	0.0216687
		0.01034	1379	284	1095	568	1663	0.341551	0.340732		0.9999	590.576	1.42359	589.153	2.84717	592	0.00480941	0.0216687
		0.007407	1380	284	1096	568	1664	0.341346	0.340732		0.9999	591.564	1.43559	590.129	2.87118	593	0.00484178	0.0216687
		0.006122	1381	284	1097	568	1665	0.341141	0.340732		0.9999	592.552	1.44769	591.105	2.89538	594	0.00487438	0.0216687
		0.004867	1382	284	1098	568	1666	0.340936	0.340732		0.9999	593.54	1.4599	592.08	2.9198	595	0.00490722	0.0216687
		0.0009766	1383	284	1099	568	1667	0.340732	0.340732		0.9999	594.528	1.47221	593.056	2.94442	596	0.0049403	0.0216687
											0.9999	595.515	1.48463	594.031	2.96925	597	0.00497363	0.0216687
											0.9999	596.503	1.49715	595.006	2.9943	598	0.00500719	0.0216687
											0.9999	597.49	1.50978	595.98	3.01956	599	0.00504099	0.0216687
											0.9999	598.477	1.52251	596.955	3.04503	600	0.00507505	0.0216687
											0.9999	599.465	1.53536	597.929	3.07072	601	0.00510934	0.0216687
											0.9999	600.452	1.54831	598.903	3.09662	602	0.00514389	0.0216687
											0.9998	601.439	1.56137	599.877	3.12275	603	0.00517869	0.0265714
											0.9998	602.425	1.57455	600.851	3.1491	604	0.00521374	0.0265714
											0.9998	603.412	1.58783	601.824	3.17567	605	0.00524904	0.0265714
											0.9998	604.399	1.60123	602.798	3.20246	606	0.00528459	0.0265714
											0.9998	605.385	1.61474	603.771	3.22949	607	0.00532041	0.0265714
											0.9997	606.372	1.62837	604.743	3.25674	608	0.00535648	0.0272525
											0.9995	607.358	1.64211	605.716	3.28422	609	0.00539281	0.0275992
											0.9995	608.344	1.65597	606.688	3.31194	610	0.00542941	0.0275992
											0.999	609.33	1.66995	607.66	3.33989	611	0.00546627	0.0285444
											0.999	610.316	1.68404	608.632	3.36808	612	0.00550339	0.0285444
											0.999	611.302	1.69825	609.603	3.3965	613	0.00554079	0.0285444
											0.999	612.287	1.71258	610.575	3.42517	614	0.00557845	0.0285444
											0.999	613.273	1.72704	611.546	3.45407	615	0.00561638	0.0285444
											0.999	614.258	1.74161	612.517	3.48322	616	0.00565458	0.0285444
											0.9983	615.244	1.75631	613.487	3.51262	617	0.00569306	0.0305281
											0.9983	616.229	1.77113	614.458	3.54226	618	0.00573182	0.0305281
											0.9983	617.214	1.78608	615.428	3.57216	619	0.00577086	0.0305281
											0.9983	618.199	1.80115	616.398	3.60231	620	0.00581017	0.0305281
											0.9983	619.184	1.81635	617.367	3.63271	621	0.00584977	0.0305281
											0.9983	620.168	1.83168	618.337	3.66336	622	0.00588965	0.0305281
											0.9983	621.153	1.84714	619.306	3.69428	623	0.00592982	0.0305281
											0.9983	622.137	1.86273	620.275	3.72545	624	0.00597028	0.0305281
											0.9983	623.122	1.87844	621.243	3.75689	625	0.00601102	0.0305281
											0.9983	624.106	1.8943	622.211	3.78859	626	0.00605206	0.0305281
											0.998	625.09	1.91028	623.179	3.82056	627	0.00609339	0.0319678
											0.9977	626.074	1.9264	624.147	3.8528	628	0.00613502	0.0327804
											0.9977	627.057	1.94265	625.115	3.8853	629	0.00617695	0.0327804
											0.9977	628.041	1.95904	626.082	3.91808	630	0.00621918	0.0327804
											0.9977	629.024	1.97557	627.049	3.95114	631	0.00626171	0.0327804
											0.9977	630.008	1.99224	628.016	3.98447	632	0.00630454	0.0327804
											0.9975	630.991	2.00904	628.982	4.01809	633	0.00634769	0.033613
											0.9973	631.974	2.02599	629.948	4.05198	634	0.00639114	0.033895
											0.9969	632.957	2.04308	630.914	4.08616	635	0.0064349	0.0341793
											0.9968	633.94	2.06031	631.879	4.12063	636	0.00647897	0.0351928
											0.9968	634.922	2.07769	632.845	4.15538	637	0.00652336	0.0351928
											0.9968	635.905	2.09521	633.81	4.19043	638	0.00656807	0.0351928
											0.9968	636.887	2.11288	634.774	4.22577	639	0.00661309	0.0351928
											0.9968	637.869	2.1307	635.739	4.2614	640	0.00665844	0.0351928
											0.9968	638.851	2.14867	636.703	4.29734	641	0.00670412	0.0351928
											0.9962	639.833	2.16679	637.666	4.33357	642	0.00675011	0.0362354
											0.9955	640.815	2.18506	638.63	4.37011	643	0.00679644	0.0365388
											0.9947	641.797	2.20348	639.593	4.40696	644	0.0068431	0.0368447
											0.994	642.778	2.22206	640.556	4.44411	645	0.00689009	0.037153
											0.9924	643.759	2.24079	641.518	4.48157	646	0.00693742	0.0374639
											0.989	644.74	2.25968	642.481	4.51935	647	0.00698509	0.0377773
											0.9872	645.721	2.27872	643.443	4.55745	648	0.00703309	0.0398777
											0.9872	646.702	2.29793	644.404	4.59586	649	0.00708144	0.0398777
											0.9872	647.683	2.31729	645.365	4.63459	650	0.00713014	0.0398777
											0.9872	648.663	2.33682	646.326	4.67365	651	0.00717918	0.0398777
											0.9872	649.643	2.35651	647.287	4.71303	652	0.00722857	0.0398777
											0.9872	650.624	2.37637	648.247	4.75274	653	0.00727832	0.0398777
											0.9872	651.604	2.39639	649.207	4.79279	654	0.00732842	0.0398777
											0.9872	652.583	2.41658	650.167	4.83316	655	0.00737888	0.0398777
											0.9872	653.563	2.43694	651.126	4.87388	656	0.0074297	0.0398777
											0.9872	654.543	2.45747	652.085	4.91494	657	0.00748088	0.0398777
											0.9872	655.522	2.47817	653.044	4.95633	658	0.00753242	0.0398777
											0.9872	656.501	2.49904	654.002	4.99808	659	0.00758434	0.0398777
											0.9867	657.48	2.52009	654.96	5.04017	660	0.00763662	0.0424436
											0.9867	658.459	2.54131	655.917	5.08261	661	0.00768928	0.0424436
											0.9867	659.437	2.56271	656.875	5.12541	662	0.00774232	0.0424436
											0.9841	660.416	2.58428	657.831	5.16857	663	0.00779573	0.0431547
											0.984	661.394	2.60604	658.788	5.21208	664	0.00784952	0.0435147
											0.9809	662.372	2.62798	659.744	5.25596	665	0.0079037	0.0438776
											0.9807	663.35	2.6501	660.7	5.3002	666	0.00795826	0.0461183
											0.9807	664.328	2.67241	661.655	5.34482	667	0.00801322	0.0461183
											0.9807	665.305	2.6949	662.61	5.3898	668	0.00806856	0.0461183
											0.9807	666.282	2.71758	663.565	5.43516	669	0.0081243	0.0461183
											0.9807	667.26	2.74045	664.519	5.4809	670	0.00818044	0.0461183
											0.9807	668.236	2.76351	665.473	5.52702	671	0.00823698	0.0461183
											0.9807	669.213	2.78676	666.426	5.57352	672	0.00829393	0.0461183
											0.9807	670.19	2.8102	667.38	5.62041	673	0.00835128	0.0461183
											0.9807	671.166	2.83384	668.332	5.66769	674	0.00840903	0.0461183
											0.9807	672.142	2.85768	669.285	5.71536	675	0.00846721	0.0461183
											0.9807	673.118	2.88172	670.237	5.76343	676	0.00852579	0.0461183
											0.9767	674.094	2.90595	671.188	5.81191	677	0.0085848	0.0484715
											0.9765	675.07	2.93039	672.139	5.86078	678	0.00864422	0.0488751
											0.9739	676.045	2.95503	673.09	5.91006	679	0.00870407	0.0492819
											0.9719	677.02	2.97988	674.04	5.95976	680	0.00876435	0.0503136
											0.9719	677.995	3.00493	674.99	6.00986	681	0.00882505	0.0503136
											0.9719	678.97	3.03019	675.94	6.06038	682	0.00888619	0.0503136
											0.9719	679.944	3.05566	676.889	6.11133	683	0.00894777	0.0503136
											0.9683	680.919	3.08135	677.837	6.16269	684	0.00900979	0.0581543
											0.9683	681.893	3.10724	678.786	6.21449	685	0.00907224	0.0581543
											0.9683	682.867	3.13336	679.733	6.26671	686	0.00913515	0.0581543
											0.9683	683.84	3.15969	680.681	6.31937	687	0.0091985	0.0581543
											0.9683	684.814	3.18623	681.628	6.37247	688	0.00926231	0.0581543
											0.9683	685.787	3.213	682.574	6.42601	689	0.00932657	0.0581543
											0.9683	686.76	3.23999	683.52	6.47999	690	0.00939129	0.0581543
											0.9683	687.733	3.26721	684.466	6.53442	691	0.00945647	0.0581543
											0.9683	688.705	3.29465	685.411	6.5893	692	0.00952212	0.0581543
											0.9683	689.678	3.32232	686.355	6.64464	693	0.00958823	0.0581543
											0.9683	690.65	3.35022	687.3	6.70044	694	0.00965482	0.0581543
											0.9683	691.622	3.37835	688.243	6.75671	695	0.00972188	0.0581543
											0.9683	692.593	3.40672	689.187	6.81344	696	0.00978942	0.0581543
											0.9683	693.565	3.43532	690.129	6.87064	697	0.00985744	0.0581543
											0.9683	694.536	3.46416	691.072	6.92831	698	0.00992595	0.0581543
											0.9683	695.507	3.49323	692.014	6.98647	699	0.00999495	0.0581543
											0.9683	696.477	3.52255	692.955	7.0451	700	0.0100644	0.0581543
											0.9683	697.448	3.55211	693.896	7.10423	701	0.0101344	0.0581543
											0.9683	698.418	3.58192	694.836	7.16384	702	0.0102049	0.0581543
											0.9683	699.388	3.61197	695.776	7.22395	703	0.0102759	0.0581543
											0.9683	700.358	3.64228	696.715	7.28456	704	0.0103474	0.0581543
											0.9683	701.327	3.67283	697.654	7.34567	705	0.0104194	0.0581543
											0.9683	702.296	3.70364	698.593	7.40728	706	0.0104919	0.0581543
											0.9683	703.265	3.7347	699.531	7.46941	707	0.0105649	0.0581543
											0.9683	704.234	3.76602	700.468	7.53205	708	0.0106385	0.0581543
											0.9683	705.202	3.7976	701.405	7.59521	709	0.0107126	0.0581543
											0.9683	706.171	3.82945	702.341	7.65889	710	0.0107872	0.0581543
											0.9683	707.138	3.86155	703.277	7.7231	711	0.0108623	0.0581543
											0.9683	708.106	3.89392	704.212	7.78784	712	0.010938	0.0581543
											0.9683	709.073	3.92656	705.147	7.85312	713	0.0110142	0.0581543
											0.9683	710.041	3.95947	706.081	7.91894	714	0.011091	0.0581543
											0.9662	711.007	3.99265	707.015	7.9853	715	0.0111683	0.0663621
											0.9592	711.974	4.02611	707.948	8.05221	716	0.0112461	0.0677425
											0.9592	712.94	4.05984	708.88	8.11968	717	0.0113245	0.0677425
											0.9592	713.906	4.09385	709.812	8.1877	718	0.0114035	0.0677425
											0.9592	714.872	4.12814	710.744	8.25628	719	0.011483	0.0677425
											0.9569	715.837	4.16272	711.675	8.32543	720	0.0115631	0.0691506
											0.9509	716.802	4.19758	712.605	8.39516	721	0.0116438	0.0697217
											0.9293	717.767	4.23273	713.535	8.46545	722	0.011725	0.0702974
											0.9153	718.732	4.26817	714.464	8.53633	723	0.0118068	0.0708777
											0.9025	719.696	4.3039	715.392	8.60779	724	0.0118892	0.0714626
											0.8989	720.66	4.33992	716.32	8.67985	725	0.0119722	0.0720521
											0.8834	721.624	4.37625	717.248	8.75249	726	0.0120558	0.0726463
											0.8576	722.587	4.41287	718.174	8.82574	727	0.0121399	0.0732452
											0.832	723.55	4.44979	719.1	8.89959	728	0.0122247	0.0756884
											0.832	724.513	4.48702	720.026	8.97405	729	0.0123101	0.0756884
											0.832	725.475	4.52456	720.951	9.04912	730	0.012396	0.0756884
											0.832	726.438	4.5624	721.875	9.1248	731	0.0124826	0.0756884
											0.832	727.399	4.60056	722.799	9.20112	732	0.0125698	0.0756884
											0.832	728.361	4.63903	723.722	9.27806	733	0.0126576	0.0756884
											0.832	729.322	4.67781	724.644	9.35563	734	0.0127461	0.0756884
											0.8258	730.283	4.71692	725.566	9.43384	735	0.0128352	0.0782094
											0.803	731.244	4.75634	726.487	9.51269	736	0.0129248	0.0788521
											0.7988	732.204	4.79609	727.408	9.59219	737	0.0130152	0.0838336
											0.7988	733.164	4.83617	728.328	9.67234	738	0.0131062	0.0838336
											0.7988	734.123	4.87658	729.247	9.75315	739	0.0131978	0.0838336
											0.7988	735.083	4.91731	730.165	9.83463	740	0.01329	0.0838336
											0.7988	736.042	4.95838	731.083	9.91677	741	0.013383	0.0838336
											0.7988	737	4.99979	732	9.99958	742	0.0134765	0.0838336
											0.7988	737.958	5.04154	732.917	10.0831	743	0.0135708	0.0838336
											0.7988	738.916	5.08362	733.833	10.1672	744	0.0136657	0.0838336
											0.7988	739.874	5.12606	734.748	10.2521	745	0.0137612	0.0838336
											0.7988	740.831	5.16884	735.662	10.3377	746	0.0138575	0.0838336
											0.7988	741.788	5.21197	736.576	10.4239	747	0.0139544	0.0838336
											0.7988	742.745	5.25545	737.489	10.5109	748	0.014052	0.0838336
											0.7988	743.701	5.29928	738.401	10.5986	749	0.0141503	0.0838336
											0.7988	744.657	5.34348	739.313	10.687	750	0.0142493	0.0838336
											0.7802	745.612	5.38803	740.224	10.7761	751	0.014349	0.0891098
											0.7426	746.567	5.43295	741.134	10.8659	752	0.0144493	0.0898362
											0.7341	747.522	5.47824	742.044	10.9565	753	0.0145504	0.0905681
											0.7224	748.476	5.52389	742.952	11.0478	754	0.0146522	0.0913055
											0.7042	749.43	5.56991	743.86	11.1398	755	0.0147547	0.0920485
											0.6979	750.384	5.61631	744.767	11.2326	756	0.014858	0.092797
											0.6928	751.337	5.66309	745.674	11.3262	757	0.0149619	0.0935512
											0.6926	752.29	5.71024	746.58	11.4205	758	0.0150666	0.0978003
											0.6926	753.242	5.75778	747.484	11.5156	759	0.015172	0.0978003
											0.6926	754.194	5.80571	748.389	11.6114	760	0.0152782	0.0978003
											0.6926	755.146	5.85402	749.292	11.708	761	0.0153851	0.0978003
											0.6926	756.097	5.90272	750.195	11.8054	762	0.0154927	0.0978003
											0.6926	757.048	5.95182	751.096	11.9036	763	0.0156011	0.0978003
											0.6926	757.999	6.00131	751.997	12.0026	764	0.0157102	0.0978003
											0.6926	758.949	6.05121	752.898	12.1024	765	0.0158202	0.0978003
											0.6926	759.898	6.10151	753.797	12.203	766	0.0159308	0.0978003
											0.6926	760.848	6.15221	754.696	12.3044	767	0.0160423	0.0978003
											0.6877	761.797	6.20332	755.593	12.4066	768	0.0161545	0.103048
											0.6877	762.745	6.25485	756.49	12.5097	769	0.0162675	0.103048
											0.6877	763.693	6.30678	757.386	12.6136	770	0.0163813	0.103048
											0.6826	764.641	6.35914	758.282	12.7183	771	0.0164958	0.104712
											0.6726	765.588	6.41192	759.176	12.8238	772	0.0166112	0.105554
											0.6628	766.535	6.46512	760.07	12.9302	773	0.0167273	0.106401
											0.6579	767.481	6.51875	760.963	13.0375	774	0.0168443	0.109414
											0.6579	768.427	6.5728	761.854	13.1456	775	0.0169621	0.109414
											0.6579	769.373	6.62729	762.745	13.2546	776	0.0170807	0.109414
											0.6579	770.318	6.68222	763.636	13.3644	777	0.0172	0.109414
											0.6579	771.262	6.73758	764.525	13.4752	778	0.0173203	0.109414
											0.6579	772.207	6.79339	765.413	13.5868	779	0.0174413	0.109414
											0.653	773.15	6.84964	766.301	13.6993	780	0.0175632	0.112503
											0.6518	774.094	6.90634	767.187	13.8127	781	0.0176859	0.113399
											0.6489	775.037	6.96349	768.073	13.927	782	0.0178094	0.114302
											0.6388	775.979	7.0211	768.958	14.0422	783	0.0179338	0.11521
											0.6341	776.921	7.07916	769.842	14.1583	784	0.0180591	0.116125
											0.6294	777.862	7.13768	770.725	14.2754	785	0.0181852	0.117509
											0.6294	778.803	7.19667	771.607	14.3933	786	0.0183121	0.117509
											0.6289	779.744	7.25612	772.488	14.5122	787	0.01844	0.118908
											0.6248	780.684	7.31605	773.368	14.6321	788	0.0185686	0.119848
											0.6202	781.624	7.37645	774.247	14.7529	789	0.0186982	0.120794
											0.6157	782.563	7.43732	775.125	14.8746	790	0.0188287	0.121747
											0.6154	783.501	7.49867	776.003	14.9973	791	0.01896	0.122706
											0.6148	784.439	7.56051	776.879	15.121	792	0.0190922	0.133681
											0.6148	785.377	7.62283	777.754	15.2457	793	0.0192253	0.133681
											0.6148	786.314	7.68564	778.629	15.3713	794	0.0193593	0.133681
											0.6148	787.251	7.74894	779.502	15.4979	795	0.0194942	0.133681
											0.6148	788.187	7.81274	780.375	15.6255	796	0.01963	0.133681
											0.6148	789.123	7.87704	781.246	15.7541	797	0.0197667	0.133681
											0.6148	790.058	7.94184	782.116	15.8837	798	0.0199044	0.133681
											0.6148	790.993	8.00715	782.986	16.0143	799	0.0200429	0.133681
											0.6148	791.927	8.07296	783.854	16.1459	800	0.0201824	0.133681
											0.6148	792.861	8.13929	784.721	16.2786	801	0.0203228	0.133681
											0.6148	793.794	8.20613	785.588	16.4123	802	0.0204642	0.133681
											0.6148	794.727	8.27349	786.453	16.547	803	0.0206064	0.133681
											0.6148	795.659	8.34137	787.317	16.6827	804	0.0207497	0.133681
											0.6148	796.59	8.40977	788.18	16.8195	805	0.0208938	0.133681
											0.6148	797.521	8.47871	789.043	16.9574	806	0.021039	0.133681
											0.6148	798.452	8.54817	789.904	17.0963	807	0.0211851	0.133681
											0.6148	799.382	8.61817	790.764	17.2363	808	0.0213321	0.133681
											0.6148	800.311	8.68871	791.623	17.3774	809	0.0214801	0.133681
											0.6148	801.24	8.75979	792.48	17.5196	810	0.0216291	0.133681
											0.6148	802.169	8.83141	793.337	17.6628	811	0.0217791	0.133681
											0.6148	803.096	8.90358	794.193	17.8072	812	0.02193	0.133681
											0.6124	804.024	8.9763	795.047	17.9526	813	0.0220819	0.145442
											0.6111	804.95	9.04958	795.901	18.0992	814	0.0222348	0.156236
											0.6111	805.877	9.12341	796.753	18.2468	815	0.0223887	0.156236
											0.6111	806.802	9.1978	797.604	18.3956	816	0.0225436	0.156236
											0.6111	807.727	9.27276	798.454	18.5455	817	0.0226995	0.156236
											0.6111	808.652	9.34829	799.303	18.6966	818	0.0228564	0.156236
											0.6111	809.576	9.42438	800.151	18.8488	819	0.0230144	0.156236
											0.6111	810.499	9.50105	800.998	19.0021	820	0.0231733	0.156236
											0.6111	811.422	9.5783	801.843	19.1566	821	0.0233332	0.156236
											0.6111	812.344	9.65612	802.688	19.3122	822	0.0234942	0.156236
											0.6111	813.265	9.73454	803.531	19.4691	823	0.0236562	0.156236
											0.6111	814.186	9.81353	804.373	19.6271	824	0.0238193	0.156236
											0.6111	815.107	9.89312	805.214	19.7862	825	0.0239833	0.156236
											0.6111	816.027	9.9733	806.053	19.9466	826	0.0241484	0.156236
											0.6111	816.946	10.0541	806.892	20.1082	827	0.0243146	0.156236
											0.6111	817.865	10.1355	807.729	20.2709	828	0.0244818	0.156236
											0.6111	818.783	10.2174	808.565	20.4349	829	0.02465	0.156236
											0.6111	819.7	10.3	809.4	20.6	830	0.0248193	0.156236
											0.6111	820.617	10.3832	810.234	20.7664	831	0.0249897	0.156236
											0.6068	821.533	10.467	811.066	20.9341	832	0.0251611	0.167617
											0.6023	822.449	10.5515	811.897	21.1029	833	0.0253336	0.168848
											0.6016	823.364	10.6365	812.727	21.273	834	0.0255072	0.170086
											0.598	824.278	10.7222	813.556	21.4443	835	0.0256818	0.171331
											0.5893	825.192	10.8085	814.383	21.6169	836	0.0258575	0.172581
											0.5886	826.105	10.8954	815.209	21.7907	837	0.0260343	0.175102
											0.5886	827.017	10.9829	816.034	21.9658	838	0.0262122	0.175102
											0.5886	827.929	11.0711	816.858	22.1422	839	0.0263912	0.175102
											0.5874	828.84	11.1599	817.68	22.3199	840	0.0265713	0.177647
											0.585	829.751	11.2494	818.501	22.4988	841	0.0267524	0.182812
											0.585	830.66	11.3395	819.321	22.679	842	0.0269347	0.182812
											0.585	831.57	11.4303	820.139	22.8605	843	0.0271181	0.182812
											0.585	832.478	11.5217	820.957	23.0433	844	0.0273025	0.182812
											0.585	833.386	11.6137	821.773	23.2275	845	0.0274881	0.182812
											0.585	834.294	11.7064	822.587	23.4129	846	0.0276748	0.182812
											0.585	835.2	11.7998	823.4	23.5996	847	0.0278626	0.182812
											0.5808	836.106	11.8939	824.212	23.7877	848	0.0280515	0.188075
											0.5784	837.011	11.9886	825.023	23.9771	849	0.0282416	0.189405
											0.576	837.916	12.0839	825.832	24.1679	850	0.0284328	0.190742
											0.5725	838.82	12.18	826.64	24.3599	851	0.0286251	0.192085
											0.5684	839.723	12.2767	827.447	24.5534	852	0.0288185	0.19411
											0.5684	840.626	12.3741	828.252	24.7482	853	0.0290131	0.19411
											0.5643	841.528	12.4722	829.056	24.9443	854	0.0292088	0.196148
											0.5636	842.429	12.5709	829.858	25.1418	855	0.0294056	0.198198
											0.5636	843.33	12.6704	830.659	25.3407	856	0.0296036	0.198198
											0.5598	844.23	12.7705	831.459	25.541	857	0.0298028	0.200262
											0.5563	845.129	12.8713	832.257	25.7426	858	0.030003	0.201645
											0.5523	846.027	12.9728	833.054	25.9457	859	0.0302045	0.204428
											0.5523	846.925	13.075	833.85	26.1501	860	0.0304071	0.204428
											0.5523	847.822	13.178	834.644	26.3559	861	0.0306108	0.204428
											0.5515	848.718	13.2816	835.437	26.5631	862	0.0308157	0.207233
											0.5501	849.614	13.3859	836.228	26.7718	863	0.0310218	0.225974
											0.5501	850.509	13.4909	837.018	26.9818	864	0.031229	0.225974
											0.5501	851.403	13.5967	837.807	27.1933	865	0.0314374	0.225974
											0.5501	852.297	13.7031	838.594	27.4062	866	0.0316469	0.225974
											0.5501	853.19	13.8103	839.379	27.6206	867	0.0318576	0.225974
											0.5501	854.082	13.9182	840.164	27.8363	868	0.0320695	0.225974
											0.5501	854.973	14.0268	840.946	28.0536	869	0.0322826	0.225974
											0.5501	855.864	14.1361	841.728	28.2722	870	0.0324968	0.225974
											0.5501	856.754	14.2462	842.508	28.4923	871	0.0327122	0.225974
											0.5501	857.643	14.357	843.286	28.7139	872	0.0329288	0.225974
											0.5501	858.532	14.4685	844.063	28.937	873	0.0331466	0.225974
											0.5501	859.419	14.5807	844.839	29.1615	874	0.0333655	0.225974
											0.5501	860.306	14.6937	845.613	29.3874	875	0.0335856	0.225974
											0.5501	861.193	14.8074	846.385	29.6149	876	0.0338069	0.225974
											0.5501	862.078	14.9219	847.156	29.8438	877	0.0340294	0.225974
											0.5501	862.963	15.0371	847.926	30.0742	878	0.0342531	0.225974
											0.5501	863.847	15.1531	848.694	30.3061	879	0.034478	0.225974
											0.5501	864.73	15.2698	849.46	30.5395	880	0.034704	0.225974
											0.5501	865.613	15.3872	850.226	30.7744	881	0.0349313	0.225974
											0.5501	866.495	15.5054	850.989	31.0108	882	0.0351597	0.225974
											0.5501	867.376	15.6244	851.751	31.2488	883	0.0353893	0.225974
											0.5501	868.256	15.7441	852.512	31.4882	884	0.0356201	0.225974
											0.5501	869.135	15.8646	853.271	31.7291	885	0.0358521	0.225974
											0.5501	870.014	15.9858	854.028	31.9716	886	0.0360853	0.225974
											0.5501	870.892	16.1078	854.784	32.2156	887	0.0363197	0.225974
											0.5484	871.769	16.2305	855.539	32.4611	888	0.0365553	0.245516
											0.5445	872.646	16.3541	856.292	32.7081	889	0.0367921	0.247048
											0.5397	873.522	16.4784	857.043	32.9567	890	0.03703	0.255544
											0.5397	874.397	16.6034	857.793	33.2069	891	0.0372692	0.255544
											0.5397	875.271	16.7293	858.541	33.4585	892	0.0375096	0.255544
											0.5397	876.144	16.8559	859.288	33.7117	893	0.0377511	0.255544
											0.5397	877.017	16.9833	860.033	33.9665	894	0.0379939	0.255544
											0.5397	877.889	17.1114	860.777	34.2228	895	0.0382378	0.255544
											0.5397	878.76	17.2404	861.519	34.4807	896	0.0384829	0.255544
											0.5397	879.63	17.3701	862.26	34.7401	897	0.0387293	0.255544
											0.5397	880.499	17.5006	862.999	35.0012	898	0.0389768	0.255544
											0.5397	881.368	17.6319	863.736	35.2637	899	0.0392255	0.255544
											0.5392	882.236	17.7639	864.472	35.5279	900	0.0394754	0.264144
											0.533	883.103	17.8968	865.206	35.7936	901	0.0397265	0.265718
											0.5293	883.97	18.0304	865.939	36.0609	902	0.0399788	0.267295
											0.5281	884.835	18.1649	866.67	36.3298	903	0.0402323	0.268875
											0.5256	885.7	18.3001	867.4	36.6002	904	0.040487	0.270457
											0.5255	886.564	18.4361	868.128	36.8723	905	0.0407428	0.272043
											0.5183	887.427	18.5729	868.854	37.1459	906	0.0409999	0.273631
											0.5161	888.289	18.7106	869.579	37.4211	907	0.0412581	0.276815
											0.5161	889.151	18.849	870.302	37.6979	908	0.0415175	0.276815
											0.5161	890.012	18.9882	871.024	37.9763	909	0.0417782	0.276815
											0.5146	890.872	19.1282	871.744	38.2563	910	0.0420399	0.28241
											0.5146	891.731	19.269	872.462	38.538	911	0.0423029	0.28241
											0.5146	892.589	19.4106	873.179	38.8212	912	0.0425671	0.28241
											0.5146	893.447	19.553	873.894	39.106	913	0.0428324	0.28241
											0.5111	894.304	19.6962	874.608	39.3924	914	0.0430989	0.286423
											0.5058	895.16	19.8402	875.32	39.6804	915	0.0433666	0.288032
											0.504	896.015	19.985	876.03	39.9701	916	0.0436355	0.291255
											0.504	896.869	20.1307	876.739	40.2613	917	0.0439055	0.291255
											0.504	897.723	20.2771	877.446	40.5542	918	0.0441767	0.291255
											0.5017	898.576	20.4243	878.151	40.8487	919	0.0444491	0.294485
											0.5006	899.428	20.5724	878.855	41.1448	920	0.0447226	0.297722
											0.5006	900.279	20.7213	879.557	41.4425	921	0.0449973	0.297722
											0.5006	901.129	20.8709	880.258	41.7419	922	0.0452732	0.297722
											0.4971	901.979	21.0214	880.957	42.0428	923	0.0455502	0.300964
											0.4951	902.827	21.1727	881.655	42.3454	924	0.0458284	0.306649
											0.4951	903.675	21.3248	882.35	42.6496	925	0.0461077	0.306649
											0.4951	904.522	21.4777	883.045	42.9555	926	0.0463882	0.306649
											0.4951	905.369	21.6315	883.737	43.2629	927	0.0466698	0.306649
											0.4951	906.214	21.786	884.428	43.572	928	0.0469526	0.306649
											0.4951	907.059	21.9414	885.117	43.8827	929	0.0472365	0.306649
											0.4937	907.902	22.0975	885.805	44.1951	930	0.0475216	0.313162
											0.4937	908.745	22.2545	886.491	44.5091	931	0.0478078	0.313162
											0.4904	909.588	22.4123	887.175	44.8247	932	0.0480951	0.315607
											0.4852	910.429	22.5709	887.858	45.1419	933	0.0483836	0.317238
											0.4846	911.27	22.7304	888.539	45.4608	934	0.0486732	0.318869
											0.4837	912.109	22.8906	889.219	45.7813	935	0.0489639	0.320501
											0.4772	912.948	23.0517	889.897	46.1034	936	0.0492558	0.322133
											0.4744	913.786	23.2136	890.573	46.4272	937	0.0495487	0.328663
											0.4744	914.624	23.3763	891.247	46.7526	938	0.0498428	0.328663
											0.4744	915.46	23.5398	891.92	47.0796	939	0.050138	0.328663
											0.4744	916.296	23.7041	892.592	47.4083	940	0.0504343	0.328663
											0.4744	917.131	23.8693	893.261	47.7386	941	0.0507317	0.328663
											0.4744	917.965	24.0352	893.93	48.0705	942	0.0510302	0.328663
											0.4744	918.798	24.202	894.596	48.404	943	0.0513298	0.328663
											0.474	919.63	24.3696	895.261	48.7392	944	0.0516305	0.336823
											0.474	920.462	24.538	895.924	49.0761	945	0.0519323	0.336823
											0.474	921.293	24.7073	896.585	49.4145	946	0.0522352	0.336823
											0.4708	922.123	24.8773	897.245	49.7546	947	0.0525392	0.340085
											0.4677	922.952	25.0482	897.904	50.0963	948	0.0528442	0.343344
											0.4677	923.78	25.2198	898.56	50.4397	949	0.0531503	0.343344
											0.4677	924.608	25.3923	899.215	50.7846	950	0.0534575	0.343344
											0.4645	925.434	25.5656	899.869	51.1312	951	0.0537657	0.346601
											0.4644	926.26	25.7397	900.521	51.4795	952	0.0540751	0.348228
											0.4641	927.085	25.9147	901.171	51.8293	953	0.0543854	0.349854
											0.4554	927.91	26.0904	901.819	52.1808	954	0.0546968	0.353915
											0.4554	928.733	26.2669	902.466	52.5339	955	0.0550093	0.353915
											0.4554	929.556	26.4443	903.111	52.8886	956	0.0553228	0.353915
											0.4554	930.378	26.6225	903.755	53.245	957	0.0556374	0.353915
											0.4538	931.199	26.8015	904.397	53.6029	958	0.055953	0.357968
											0.4524	932.019	26.9813	905.037	53.9625	959	0.0562696	0.359588
											0.451	932.838	27.1619	905.676	54.3237	960	0.0565872	0.361205
											0.4494	933.657	27.3433	906.313	54.6865	961	0.0569059	0.362822
											0.4464	934.475	27.5255	906.949	55.051	962	0.0572256	0.364436
											0.4435	935.291	27.7085	907.583	55.417	963	0.0575462	0.36605
											0.4407	936.108	27.8923	908.215	55.7847	964	0.0578679	0.371683
											0.4407	936.923	28.077	908.846	56.154	965	0.0581906	0.371683
											0.4407	937.738	28.2624	909.475	56.5248	966	0.0585143	0.371683
											0.4407	938.551	28.4487	910.103	56.8973	967	0.058839	0.371683
											0.4407	939.364	28.6357	910.729	57.2714	968	0.0591647	0.371683
											0.4407	940.176	28.8236	911.353	57.6471	969	0.0594913	0.371683
											0.4359	940.988	29.0122	911.976	58.0244	970	0.059819	0.377293
											0.4349	941.798	29.2016	912.597	58.4033	971	0.0601476	0.378891
											0.4307	942.608	29.3919	913.216	58.7838	972	0.0604771	0.380488
											0.4294	943.417	29.5829	913.834	59.1659	973	0.0608077	0.382082
											0.4289	944.225	29.7748	914.45	59.5495	974	0.0611392	0.383674
											0.4269	945.033	29.9674	915.065	59.9348	975	0.0614716	0.385264
											0.4239	945.839	30.1608	915.678	60.3217	976	0.061805	0.386851
											0.4185	946.645	30.355	916.29	60.7101	977	0.0621393	0.388436
											0.4184	947.45	30.5501	916.9	61.1001	978	0.0624745	0.394752
											0.4184	948.254	30.7459	917.508	61.4917	979	0.0628107	0.394752
											0.4184	949.058	30.9424	918.115	61.8849	980	0.0631478	0.394752
											0.4184	949.86	31.1398	918.72	62.2796	981	0.0634859	0.394752
											0.4184	950.662	31.338	919.324	62.676	982	0.0638248	0.394752
											0.4184	951.463	31.5369	919.926	63.0739	983	0.0641647	0.394752
											0.4184	952.263	31.7367	920.527	63.4733	984	0.0645054	0.394752
											0.4171	953.063	31.9372	921.126	63.8743	985	0.064847	0.402587
											0.4171	953.862	32.1385	921.723	64.2769	986	0.0651896	0.402587
											0.4171	954.659	32.3405	922.319	64.6811	987	0.065533	0.402587
											0.4132	955.457	32.5434	922.913	65.0868	988	0.0658773	0.405702
											0.4111	956.253	32.747	923.506	65.494	989	0.0662225	0.407255
											0.4095	957.049	32.9514	924.097	65.9028	990	0.0665685	0.408805
											0.4088	957.843	33.1566	924.687	66.3132	991	0.0669154	0.410352
											0.4081	958.637	33.3625	925.275	66.7251	992	0.0672632	0.411896
											0.403	959.431	33.5693	925.861	67.1385	993	0.0676118	0.413437
											0.4011	960.223	33.7767	926.447	67.5535	994	0.0679613	0.414975
											0.4005	961.015	33.985	927.03	67.97	995	0.0683116	0.418807
											0.4005	961.806	34.194	927.612	68.388	996	0.0686627	0.418807
											0.4005	962.596	34.4038	928.192	68.8076	997	0.0690147	0.418807
											0.4005	963.386	34.6144	928.771	69.2287	998	0.0693674	0.418807
											0.398	964.174	34.8257	929.349	69.6513	999	0.0697211	0.422618
											0.3956	964.962	35.0377	929.925	70.0755	1000	0.0700755	0.424895
											0.3956	965.749	35.2506	930.499	70.5011	1001	0.0704307	0.424895
											0.3931	966.536	35.4641	931.072	70.9283	1002	0.0707867	0.427164
											0.393	967.322	35.6785	931.643	71.357	1003	0.0711435	0.428673
											0.3922	968.106	35.8936	932.213	71.7871	1004	0.0715011	0.430178
											0.3921	968.891	36.1094	932.781	72.2188	1005	0.0718595	0.43243
											0.3921	969.674	36.326	933.348	72.652	1006	0.0722187	0.43243
											0.3883	970.457	36.5433	933.913	73.0867	1007	0.0725786	0.434674
											0.385	971.239	36.7614	934.477	73.5228	1008	0.0729393	0.439138
											0.385	972.02	36.9802	935.04	73.9605	1009	0.0733008	0.439138
											0.385	972.8	37.1998	935.6	74.3996	1010	0.073663	0.439138
											0.385	973.58	37.4201	936.16	74.8402	1011	0.074026	0.439138
											0.385	974.359	37.6412	936.718	75.2823	1012	0.0743897	0.439138
											0.3849	975.137	37.863	937.274	75.7259	1013	0.0747541	0.444306
											0.3849	975.915	38.0855	937.829	76.1709	1014	0.0751193	0.444306
											0.3836	976.691	38.3087	938.383	76.6175	1015	0.0754852	0.446507
											0.379	977.467	38.5327	938.935	77.0654	1016	0.0758518	0.44797
											0.3783	978.243	38.7574	939.485	77.5149	1017	0.0762191	0.44943
											0.3772	979.017	38.9829	940.034	77.9657	1018	0.0765872	0.450885
											0.3745	979.791	39.209	940.582	78.4181	1019	0.0769559	0.452337
											0.3738	980.564	39.4359	941.128	78.8719	1020	0.0773254	0.453786
											0.3723	981.336	39.6635	941.673	79.3271	1021	0.0776955	0.455951
											0.3723	982.108	39.8919	942.216	79.7838	1022	0.0780663	0.455951
											0.3721	982.879	40.1209	942.758	80.2419	1023	0.0784378	0.458109
											0.3719	983.649	40.3507	943.299	80.7014	1024	0.07881	0.459542
											0.3701	984.419	40.5812	943.838	81.1624	1025	0.0791828	0.460972
											0.3696	985.188	40.8124	944.375	81.6248	1026	0.0795563	0.462398
											0.3664	985.956	41.0443	944.911	82.0886	1027	0.0799305	0.46382
											0.3657	986.723	41.2769	945.446	82.5538	1028	0.0803053	0.465239
											0.3623	987.49	41.5102	945.98	83.0205	1029	0.0806808	0.466654
											0.3614	988.256	41.7443	946.511	83.4886	1030	0.0810569	0.468064
											0.3562	989.021	41.979	947.042	83.958	1031	0.0814336	0.469472
											0.3552	989.786	42.2145	947.571	84.4289	1032	0.081811	0.470875
											0.3531	990.549	42.4506	948.099	84.9012	1033	0.0821889	0.472275
											0.348	991.313	42.6874	948.625	85.3749	1034	0.0825676	0.473671
											0.3472	992.075	42.925	949.15	85.8499	1035	0.0829468	0.475063
											0.3411	992.837	43.1632	949.674	86.3264	1036	0.0833266	0.479216
											0.3411	993.598	43.4021	950.196	86.8042	1037	0.083707	0.479216
											0.3411	994.358	43.6417	950.717	87.2834	1038	0.0840881	0.479216
											0.3411	995.118	43.882	951.236	87.764	1039	0.0844697	0.479216
											0.3411	995.877	44.123	951.754	88.246	1040	0.0848519	0.479216
											0.339	996.635	44.3647	952.271	88.7293	1041	0.0852347	0.483336
											0.3351	997.393	44.607	952.786	89.214	1042	0.0856181	0.484702
											0.3344	998.15	44.85	953.3	89.7001	1043	0.086002	0.486063
											0.3321	998.906	45.0938	953.812	90.1875	1044	0.0863865	0.487422
											0.3291	999.662	45.3381	954.324	90.6763	1045	0.0867716	0.488776
											0.3289	1000.42	45.5832	954.834	91.1664	1046	0.0871572	0.492145
											0.3289	1001.17	45.8289	955.342	91.6579	1047	0.0875433	0.492145
											0.3289	1001.92	46.0753	955.849	92.1507	1048	0.0879301	0.492145
											0.3289	1002.68	46.3224	956.355	92.6448	1049	0.0883173	0.492145
											0.3279	1003.43	46.5702	956.86	93.1403	1050	0.0887051	0.496823
											0.3279	1004.18	46.8186	957.363	93.6372	1051	0.0890934	0.496823
											0.3279	1004.93	47.0677	957.865	94.1353	1052	0.0894822	0.496823
											0.3257	1005.68	47.3174	958.365	94.6348	1053	0.0898716	0.499476
											0.3249	1006.43	47.5678	958.864	95.1356	1054	0.0902615	0.500797
											0.3198	1007.18	47.8188	959.362	95.6377	1055	0.0906518	0.502114
											0.3144	1007.93	48.0706	959.859	96.1411	1056	0.0910427	0.503427
											0.3142	1008.68	48.3229	960.354	96.6459	1057	0.0914341	0.504737
											0.3094	1009.42	48.576	960.848	97.1519	1058	0.091826	0.506043
											0.307	1010.17	48.8296	961.341	97.6593	1059	0.0922184	0.507345
											0.3067	1010.92	49.0839	961.832	98.1679	1060	0.0926112	0.508644
											0.3047	1011.66	49.3389	962.322	98.6778	1061	0.0930046	0.509939
											0.3038	1012.41	49.5945	962.811	99.1891	1062	0.0933984	0.511875
											0.3038	1013.15	49.8508	963.298	99.7016	1063	0.0937926	0.511875
											0.3033	1013.89	50.1077	963.785	100.215	1064	0.0941874	0.514444
											0.3033	1014.63	50.3652	964.27	100.73	1065	0.0945826	0.514444
											0.3003	1015.38	50.6234	964.753	101.247	1066	0.0949783	0.516361
											0.2962	1016.12	50.8822	965.236	101.764	1067	0.0953744	0.517635
											0.2942	1016.86	51.1417	965.717	102.283	1068	0.0957709	0.518905
											0.2939	1017.6	51.4018	966.196	102.804	1069	0.096168	0.520172
											0.2922	1018.34	51.6625	966.675	103.325	1070	0.0965654	0.521435
											0.2903	1019.08	51.9238	967.152	103.848	1071	0.0969633	0.522694
											0.2893	1019.81	52.1858	967.628	104.372	1072	0.0973616	0.523951
											0.2884	1020.55	52.4484	968.103	104.897	1073	0.0977603	0.525203
											0.2866	1021.29	52.7116	968.577	105.423	1074	0.0981595	0.526453
											0.2852	1022.02	52.9755	969.049	105.951	1075	0.098559	0.52832
											0.2852	1022.76	53.24	969.52	106.48	1076	0.098959	0.52832
											0.2848	1023.49	53.505	969.99	107.01	1077	0.0993594	0.53018
											0.283	1024.23	53.7708	970.458	107.542	1078	0.0997602	0.531416
											0.2813	1024.96	54.0371	970.926	108.074	1079	0.100161	0.532648
											0.2809	1025.7	54.304	971.392	108.608	1080	0.100563	0.533877
											0.2766	1026.43	54.5716	971.857	109.143	1081	0.100965	0.535103
											0.2756	1027.16	54.8397	972.321	109.679	1082	0.101367	0.536325
											0.2746	1027.89	55.1085	972.783	110.217	1083	0.10177	0.537544
											0.273	1028.62	55.3779	973.244	110.756	1084	0.102173	0.53876
											0.2715	1029.35	55.6479	973.704	111.296	1085	0.102577	0.539973
											0.2705	1030.08	55.9185	974.163	111.837	1086	0.102981	0.54299
											0.2705	1030.81	56.1897	974.621	112.379	1087	0.103385	0.54299
											0.2705	1031.54	56.4615	975.077	112.923	1088	0.103789	0.54299
											0.2705	1032.27	56.7338	975.532	113.468	1089	0.104194	0.54299
											0.2684	1032.99	57.0068	975.986	114.014	1090	0.1046	0.545988
											0.2655	1033.72	57.2804	976.439	114.561	1091	0.105005	0.547182
											0.2653	1034.45	57.5546	976.891	115.109	1092	0.105411	0.548372
											0.2624	1035.17	57.8294	977.341	115.659	1093	0.105818	0.549559
											0.2606	1035.9	58.1048	977.79	116.21	1094	0.106224	0.550744
											0.2594	1036.62	58.3807	978.239	116.761	1095	0.106631	0.551925
											0.2566	1037.34	58.6573	978.685	117.315	1096	0.107039	0.553103
											0.2557	1038.07	58.9344	979.131	117.869	1097	0.107447	0.554278
											0.2538	1038.79	59.2121	979.576	118.424	1098	0.107855	0.55545
											0.2529	1039.51	59.4905	980.019	118.981	1099	0.108263	0.557203
											0.2529	1040.23	59.7694	980.461	119.539	1100	0.108672	0.557203
											0.2524	1040.95	60.0488	980.902	120.098	1101	0.109081	0.558949
											0.2515	1041.67	60.3289	981.342	120.658	1102	0.10949	0.560109
											0.2511	1042.39	60.6095	981.781	121.219	1103	0.109899	0.562422
											0.2511	1043.11	60.8907	982.219	121.781	1104	0.110309	0.562422
											0.2511	1043.83	61.1725	982.655	122.345	1105	0.110719	0.562422
											0.251	1044.55	61.4549	983.09	122.91	1106	0.11113	0.564722
											0.2496	1045.26	61.7378	983.524	123.476	1107	0.111541	0.565868
											0.2486	1045.98	62.0213	983.957	124.043	1108	0.111952	0.567012
											0.2482	1046.69	62.3054	984.389	124.611	1109	0.112363	0.568152
											0.2469	1047.41	62.59	984.82	125.18	1110	0.112775	0.56929
											0.2465	1048.12	62.8752	985.25	125.75	1111	0.113187	0.570425
											0.2455	1048.84	63.161	985.678	126.322	1112	0.113599	0.571558
											0.2428	1049.55	63.4474	986.105	126.895	1113	0.114011	0.572687
											0.242	1050.27	63.7343	986.531	127.469	1114	0.114424	0.573814
											0.2402	1050.98	64.0217	986.957	128.043	1115	0.114837	0.574939
											0.2389	1051.69	64.3098	987.38	128.62	1116	0.11525	0.577179
											0.2389	1052.4	64.5984	987.803	129.197	1117	0.115664	0.577179
											0.2389	1053.11	64.8875	988.225	129.775	1118	0.116078	0.577179
											0.2376	1053.82	65.1772	988.646	130.354	1119	0.116492	0.57941
											0.235	1054.53	65.4675	989.065	130.935	1120	0.116906	0.580521
											0.2333	1055.24	65.7583	989.483	131.517	1121	0.117321	0.58163
											0.2311	1055.95	66.0497	989.901	132.099	1122	0.117736	0.582736
											0.2272	1056.66	66.3416	990.317	132.683	1123	0.118151	0.58384
											0.2247	1057.37	66.6341	990.732	133.268	1124	0.118566	0.584942
											0.2234	1058.07	66.9271	991.146	133.854	1125	0.118981	0.586589
											0.2234	1058.78	67.2206	991.559	134.441	1126	0.119397	0.586589
											0.2225	1059.49	67.5148	991.97	135.03	1127	0.119813	0.588231
											0.2209	1060.19	67.8094	992.381	135.619	1128	0.120229	0.589323
											0.2201	1060.9	68.1046	992.791	136.209	1129	0.120646	0.590412
											0.2171	1061.6	68.4004	993.199	136.801	1130	0.121063	0.592042
											0.2171	1062.3	68.6967	993.607	137.393	1131	0.12148	0.592042
											0.2146	1063.01	68.9935	994.013	137.987	1132	0.121897	0.593666
											0.2132	1063.71	69.2909	994.418	138.582	1133	0.122314	0.594746
											0.2121	1064.41	69.5888	994.822	139.178	1134	0.122732	0.595824
											0.2119	1065.11	69.8872	995.226	139.774	1135	0.123149	0.5969
											0.2109	1065.81	70.1862	995.628	140.372	1136	0.123567	0.598509
											0.2109	1066.51	70.4857	996.029	140.971	1137	0.123985	0.598509
											0.2102	1067.21	70.7858	996.428	141.572	1138	0.124404	0.600646
											0.2102	1067.91	71.0864	996.827	142.173	1139	0.124822	0.600646
											0.2097	1068.61	71.3875	997.225	142.775	1140	0.125241	0.602244
											0.2072	1069.31	71.6892	997.622	143.378	1141	0.12566	0.603306
											0.2059	1070.01	71.9913	998.017	143.983	1142	0.126079	0.604367
											0.2047	1070.71	72.2941	998.412	144.588	1143	0.126499	0.605425
											0.2022	1071.4	72.5973	998.805	145.195	1144	0.126918	0.606481
											0.201	1072.1	72.9011	999.198	145.802	1145	0.127338	0.607535
											0.1994	1072.79	73.2054	999.589	146.411	1146	0.127758	0.608587
											0.1982	1073.49	73.5102	999.98	147.02	1147	0.128178	0.609636
											0.1973	1074.18	73.8155	1000.37	147.631	1148	0.128598	0.610684
											0.1949	1074.88	74.1214	1000.76	148.243	1149	0.129019	0.61173
											0.1924	1075.57	74.4278	1001.14	148.856	1150	0.12944	0.612774
											0.19	1076.27	74.7347	1001.53	149.469	1151	0.12986	0.613816
											0.1893	1076.96	75.0421	1001.92	150.084	1152	0.130281	0.614856
											0.1875	1077.65	75.3501	1002.3	150.7	1153	0.130703	0.615894
											0.1867	1078.34	75.6585	1002.68	151.317	1154	0.131124	0.61693
											0.1851	1079.03	75.9675	1003.06	151.935	1155	0.131545	0.617964
											0.1827	1079.72	76.277	1003.45	152.554	1156	0.131967	0.618997
											0.1821	1080.41	76.587	1003.83	153.174	1157	0.132389	0.621056
											0.1821	1081.1	76.8975	1004.2	153.795	1158	0.132811	0.621056
											0.1821	1081.79	77.2086	1004.58	154.417	1159	0.133233	0.621056
											0.1802	1082.48	77.5201	1004.96	155.04	1160	0.133655	0.623107
											0.179	1083.17	77.8322	1005.34	155.664	1161	0.134078	0.624641
											0.179	1083.86	78.1448	1005.71	156.29	1162	0.1345	0.624641
											0.1756	1084.54	78.4579	1006.08	156.916	1163	0.134923	0.626172
											0.1753	1085.23	78.7715	1006.46	157.543	1164	0.135346	0.627189
											0.1736	1085.91	79.0856	1006.83	158.171	1165	0.135769	0.628206
											0.1729	1086.6	79.4002	1007.2	158.8	1166	0.136192	0.62922
											0.168	1087.28	79.7153	1007.57	159.431	1167	0.136616	0.630233
											0.167	1087.97	80.0309	1007.94	160.062	1168	0.137039	0.631244
											0.1656	1088.65	80.347	1008.31	160.694	1169	0.137463	0.632253
											0.1652	1089.34	80.6637	1008.67	161.327	1170	0.137887	0.633261
											0.1611	1090.02	80.9808	1009.04	161.962	1171	0.13831	0.634267
											0.1607	1090.7	81.2984	1009.4	162.597	1172	0.138735	0.635271
											0.1589	1091.38	81.6166	1009.77	163.233	1173	0.139159	0.636775
											0.1589	1092.06	81.9352	1010.13	163.87	1174	0.139583	0.636775
											0.1583	1092.75	82.2543	1010.49	164.509	1175	0.140007	0.638274
											0.1562	1093.43	82.574	1010.85	165.148	1176	0.140432	0.639272
											0.1559	1094.11	82.8941	1011.21	165.788	1177	0.140857	0.640269
											0.1545	1094.79	83.2147	1011.57	166.429	1178	0.141281	0.641264
											0.1534	1095.46	83.5359	1011.93	167.072	1179	0.141706	0.642257
											0.151	1096.14	83.8575	1012.29	167.715	1180	0.142131	0.643249
											0.1508	1096.82	84.1796	1012.64	168.359	1181	0.142557	0.644239
											0.1463	1097.5	84.5022	1013	169.004	1182	0.142982	0.645228
											0.1437	1098.17	84.8253	1013.35	169.651	1183	0.143407	0.646215
											0.1429	1098.85	85.1489	1013.7	170.298	1184	0.143833	0.647201
											0.1421	1099.53	85.473	1014.05	170.946	1185	0.144258	0.648186
											0.1412	1100.2	85.7976	1014.4	171.595	1186	0.144684	0.649169
											0.139	1100.88	86.1227	1014.75	172.245	1187	0.14511	0.65113
											0.139	1101.55	86.4483	1015.1	172.897	1188	0.145536	0.65113
											0.139	1102.23	86.7743	1015.45	173.549	1189	0.145962	0.65113
											0.1388	1102.9	87.1009	1015.8	174.202	1190	0.146388	0.653086
											0.1367	1103.57	87.4279	1016.14	174.856	1191	0.146814	0.654062
											0.1364	1104.24	87.7554	1016.49	175.511	1192	0.147241	0.655037
											0.1348	1104.92	88.0834	1016.83	176.167	1193	0.147667	0.65601
											0.1347	1105.59	88.4119	1017.18	176.824	1194	0.148094	0.656982
											0.1345	1106.26	88.7409	1017.52	177.482	1195	0.14852	0.658437
											0.1345	1106.93	89.0703	1017.86	178.141	1196	0.148947	0.658437
											0.1339	1107.6	89.4003	1018.2	178.801	1197	0.149374	0.659889
											0.1323	1108.27	89.7307	1018.54	179.461	1198	0.149801	0.660856
											0.1315	1108.94	90.0616	1018.88	180.123	1199	0.150228	0.661821
											0.1302	1109.61	90.393	1019.21	180.786	1200	0.150655	0.663267
											0.1302	1110.28	90.7249	1019.55	181.45	1201	0.151082	0.663267
											0.129	1110.94	91.0572	1019.89	182.114	1202	0.15151	0.664709
											0.1282	1111.61	91.3901	1020.22	182.78	1203	0.151937	0.66567
											0.128	1112.28	91.7234	1020.55	183.447	1204	0.152364	0.666629
											0.1278	1112.94	92.0572	1020.89	184.114	1205	0.152792	0.667586
											0.1266	1113.61	92.3915	1021.22	184.783	1206	0.15322	0.668543
											0.1254	1114.27	92.7262	1021.55	185.452	1207	0.153647	0.669975
											0.1254	1114.94	93.0614	1021.88	186.123	1208	0.154075	0.669975
											0.1253	1115.6	93.3971	1022.21	186.794	1209	0.154503	0.671405
											0.1239	1116.27	93.7333	1022.53	187.467	1210	0.154931	0.672357
											0.1236	1116.93	94.07	1022.86	188.14	1211	0.155359	0.673308
											0.1226	1117.59	94.4071	1023.19	188.814	1212	0.155787	0.674257
											0.1219	1118.26	94.7447	1023.51	189.489	1213	0.156215	0.675205
											0.1216	1118.92	95.0828	1023.83	190.166	1214	0.156644	0.676152
											0.12	1119.58	95.4213	1024.16	190.843	1215	0.157072	0.677098
											0.1192	1120.24	95.7603	1024.48	191.521	1216	0.157501	0.678043
											0.1177	1120.9	96.0998	1024.8	192.2	1217	0.157929	0.678987
											0.1167	1121.56	96.4398	1025.12	192.88	1218	0.158358	0.67993
											0.1163	1122.22	96.7802	1025.44	193.56	1219	0.158786	0.680871
											0.1161	1122.88	97.1211	1025.76	194.242	1220	0.159215	0.681812
											0.1143	1123.54	97.4625	1026.07	194.925	1221	0.159644	0.68322
											0.1143	1124.2	97.8044	1026.39	195.609	1222	0.160073	0.68322
											0.1134	1124.85	98.1467	1026.71	196.293	1223	0.160502	0.684627
											0.1124	1125.51	98.4895	1027.02	196.979	1224	0.16093	0.685563
											0.1118	1126.17	98.8327	1027.33	197.665	1225	0.16136	0.686498
											0.1106	1126.82	99.1764	1027.65	198.353	1226	0.161789	0.687432
											0.1096	1127.48	99.5206	1027.96	199.041	1227	0.162218	0.688365
											0.1093	1128.13	99.8653	1028.27	199.731	1228	0.162647	0.689297
											0.1089	1128.79	100.21	1028.58	200.421	1229	0.163076	0.690228
											0.1076	1129.44	100.556	1028.89	201.112	1230	0.163506	0.691158
											0.1071	1130.1	100.902	1029.2	201.804	1231	0.163935	0.692551
											0.1071	1130.75	101.248	1029.5	202.497	1232	0.164364	0.692551
											0.1069	1131.4	101.595	1029.81	203.191	1233	0.164794	0.693942
											0.1062	1132.06	101.943	1030.11	203.886	1234	0.165224	0.694868
											0.1056	1132.71	102.291	1030.42	204.582	1235	0.165653	0.695793
											0.1054	1133.36	102.639	1030.72	205.278	1236	0.166083	0.696717
											0.1047	1134.01	102.988	1031.02	205.976	1237	0.166512	0.698102
											0.1047	1134.66	103.337	1031.33	206.675	1238	0.166942	0.698102
											0.1044	1135.31	103.687	1031.63	207.374	1239	0.167372	0.699484
											0.1032	1135.96	104.037	1031.93	208.074	1240	0.167802	0.700404
											0.1021	1136.61	104.388	1032.22	208.776	1241	0.168232	0.701323
											0.1019	1137.26	104.739	1032.52	209.478	1242	0.168662	0.702242
											0.1018	1137.91	105.091	1032.82	210.181	1243	0.169092	0.703618
											0.1018	1138.56	105.443	1033.11	210.885	1244	0.169522	0.703618
											0.1005	1139.2	105.795	1033.41	211.59	1245	0.169952	0.705906
											0.1005	1139.85	106.148	1033.7	212.296	1246	0.170382	0.705906
											0.1005	1140.5	106.501	1034	213.003	1247	0.170812	0.705906
											0.09946	1141.14	106.855	1034.29	213.711	1248	0.171243	0.707733
											0.09911	1141.79	107.21	1034.58	214.419	1249	0.171673	0.708645
											0.09888	1142.44	107.564	1034.87	215.129	1250	0.172103	0.709556
											0.09822	1143.08	107.92	1035.16	215.839	1251	0.172533	0.710466
											0.09803	1143.72	108.275	1035.45	216.551	1252	0.172964	0.711376
											0.09582	1144.37	108.631	1035.74	217.263	1253	0.173394	0.712284
											0.09577	1145.01	108.988	1036.02	217.976	1254	0.173825	0.713192
											0.0945	1145.65	109.345	1036.31	218.69	1255	0.174255	0.714099
											0.09382	1146.3	109.703	1036.59	219.405	1256	0.174686	0.715005
											0.09302	1146.94	110.061	1036.88	220.121	1257	0.175116	0.71591
											0.09289	1147.58	110.419	1037.16	220.838	1258	0.175547	0.716814
											0.09275	1148.22	110.778	1037.44	221.556	1259	0.175978	0.717718
											0.09202	1148.86	111.137	1037.73	222.274	1260	0.176408	0.71862
											0.092	1149.5	111.497	1038.01	222.994	1261	0.176839	0.719522
											0.09035	1150.14	111.857	1038.29	223.714	1262	0.17727	0.720423
											0.08953	1150.78	112.218	1038.56	224.436	1263	0.1777	0.721323
											0.08883	1151.42	112.579	1038.84	225.158	1264	0.178131	0.722222
											0.08813	1152.06	112.94	1039.12	225.881	1265	0.178562	0.723121
											0.08745	1152.7	113.302	1039.4	226.605	1266	0.178993	0.724018
											0.08702	1153.34	113.665	1039.67	227.33	1267	0.179424	0.724915
											0.08617	1153.97	114.028	1039.94	228.056	1268	0.179855	0.725811
											0.0858	1154.61	114.391	1040.22	228.782	1269	0.180286	0.726707
											0.085	1155.24	114.755	1040.49	229.51	1270	0.180717	0.727601
											0.08392	1155.88	115.119	1040.76	230.239	1271	0.181148	0.728495
											0.08341	1156.52	115.484	1041.03	230.968	1272	0.181579	0.729388
											0.08297	1157.15	115.849	1041.3	231.698	1273	0.18201	0.73028
											0.08292	1157.79	116.215	1041.57	232.429	1274	0.182441	0.731171
											0.08244	1158.42	116.581	1041.84	233.161	1275	0.182872	0.732062
											0.08207	1159.05	116.947	1042.11	233.894	1276	0.183303	0.732952
											0.08199	1159.69	117.314	1042.37	234.628	1277	0.183734	0.733841
											0.08115	1160.32	117.681	1042.64	235.363	1278	0.184165	0.735617
											0.08115	1160.95	118.049	1042.9	236.099	1279	0.184596	0.735617
											0.08115	1161.58	118.418	1043.16	236.835	1280	0.185027	0.735617
											0.08113	1162.21	118.786	1043.43	237.572	1281	0.185459	0.73739
											0.08082	1162.84	119.155	1043.69	238.311	1282	0.18589	0.738275
											0.08072	1163.48	119.525	1043.95	239.05	1283	0.186321	0.73916
											0.08033	1164.11	119.895	1044.21	239.79	1284	0.186752	0.740043
											0.07995	1164.73	120.265	1044.47	240.531	1285	0.187184	0.741368
											0.07995	1165.36	120.636	1044.73	241.273	1286	0.187615	0.741368
											0.07958	1165.99	121.008	1044.98	242.015	1287	0.188046	0.74269
											0.07957	1166.62	121.379	1045.24	242.759	1288	0.188477	0.743571
											0.07888	1167.25	121.752	1045.5	243.503	1289	0.188909	0.744451
											0.07823	1167.88	122.124	1045.75	244.249	1290	0.18934	0.745331
											0.07763	1168.5	122.497	1046.01	244.995	1291	0.189771	0.74621
											0.07705	1169.13	122.871	1046.26	245.742	1292	0.190203	0.747088
											0.07652	1169.76	123.245	1046.51	246.49	1293	0.190634	0.747965
											0.07602	1170.38	123.619	1046.76	247.239	1294	0.191066	0.748842
											0.07554	1171.01	123.994	1047.01	247.989	1295	0.191497	0.749717
											0.07528	1171.63	124.37	1047.26	248.739	1296	0.191928	0.750593
											0.0751	1172.25	124.745	1047.51	249.491	1297	0.19236	0.751467
											0.07488	1172.88	125.121	1047.76	250.243	1298	0.192791	0.752777
											0.07488	1173.5	125.498	1048	250.996	1299	0.193223	0.752777
											0.07468	1174.12	125.875	1048.25	251.75	1300	0.193654	0.754086
											0.07458	1174.75	126.253	1048.49	252.505	1301	0.194085	0.754958
											0.07447	1175.37	126.63	1048.74	253.261	1302	0.194517	0.757134
											0.07447	1175.99	127.009	1048.98	254.018	1303	0.194948	0.757134
											0.07447	1176.61	127.388	1049.22	254.775	1304	0.19538	0.757134
											0.07447	1177.23	127.767	1049.47	255.534	1305	0.195811	0.757134
											0.07428	1177.85	128.147	1049.71	256.293	1306	0.196243	0.759306
											0.07409	1178.47	128.527	1049.95	257.053	1307	0.196674	0.760174
											0.0739	1179.09	128.907	1050.19	257.814	1308	0.197106	0.76104
											0.07355	1179.71	129.288	1050.42	258.576	1309	0.197537	0.761907
											0.07321	1180.33	129.669	1050.66	259.339	1310	0.197969	0.762772
											0.07289	1180.95	130.051	1050.9	260.103	1311	0.1984	0.763637
											0.07259	1181.57	130.434	1051.13	260.867	1312	0.198832	0.764501
											0.0723	1182.18	130.816	1051.37	261.632	1313	0.199263	0.765365
											0.07207	1182.8	131.199	1051.6	262.399	1314	0.199695	0.766228
											0.07203	1183.42	131.583	1051.83	263.166	1315	0.200126	0.76709
											0.07177	1184.03	131.967	1052.07	263.934	1316	0.200558	0.767951
											0.07152	1184.65	132.351	1052.3	264.702	1317	0.200989	0.768812
											0.07128	1185.26	132.736	1052.53	265.472	1318	0.20142	0.769672
											0.07116	1185.88	133.121	1052.76	266.243	1319	0.201852	0.770532
											0.07106	1186.49	133.507	1052.99	267.014	1320	0.202283	0.771391
											0.07085	1187.11	133.893	1053.21	267.786	1321	0.202715	0.772249
											0.07074	1187.72	134.28	1053.44	268.559	1322	0.203146	0.773107
											0.07064	1188.33	134.667	1053.67	269.333	1323	0.203578	0.773964
											0.07026	1188.95	135.054	1053.89	270.108	1324	0.204009	0.77482
											0.07017	1189.56	135.442	1054.12	270.884	1325	0.204441	0.775676
											0.07008	1190.17	135.83	1054.34	271.66	1326	0.204872	0.776531
											0.06991	1190.78	136.219	1054.56	272.438	1327	0.205304	0.777385
											0.06974	1191.39	136.608	1054.78	273.216	1328	0.205735	0.778239
											0.06958	1192	136.998	1055	273.995	1329	0.206166	0.779092
											0.06957	1192.61	137.388	1055.22	274.775	1330	0.206598	0.779944
											0.06943	1193.22	137.778	1055.44	275.556	1331	0.207029	0.780796
											0.06929	1193.83	138.169	1055.66	276.338	1332	0.207461	0.781647
											0.06915	1194.44	138.56	1055.88	277.12	1333	0.207892	0.782498
											0.06901	1195.05	138.952	1056.1	277.903	1334	0.208323	0.783347
											0.06888	1195.66	139.344	1056.31	278.688	1335	0.208755	0.784197
											0.06876	1196.26	139.736	1056.53	279.473	1336	0.209186	0.785045
											0.0687	1196.87	140.129	1056.74	280.259	1337	0.209617	0.785893
											0.06864	1197.48	140.523	1056.95	281.045	1338	0.210049	0.786741
											0.06852	1198.08	140.916	1057.17	281.833	1339	0.21048	0.787587
											0.06841	1198.69	141.311	1057.38	282.621	1340	0.210911	0.788433
											0.06831	1199.29	141.705	1057.59	283.411	1341	0.211343	0.789279
											0.0682	1199.9	142.1	1057.8	284.201	1342	0.211774	0.790124
											0.06811	1200.5	142.496	1058.01	284.992	1343	0.212205	0.790968
											0.06801	1201.11	142.892	1058.22	285.783	1344	0.212636	0.791812
											0.06796	1201.71	143.288	1058.42	286.576	1345	0.213068	0.793076
											0.06796	1202.32	143.685	1058.63	287.37	1346	0.213499	0.793076
											0.06792	1202.92	144.082	1058.84	288.164	1347	0.21393	0.794339
											0.06784	1203.52	144.48	1059.04	288.959	1348	0.214361	0.79518
											0.06783	1204.12	144.878	1059.24	289.755	1349	0.214793	0.79602
											0.06774	1204.72	145.276	1059.45	290.552	1350	0.215224	0.79686
											0.06766	1205.33	145.675	1059.65	291.35	1351	0.215655	0.797699
											0.06758	1205.93	146.074	1059.85	292.148	1352	0.216086	0.798538
											0.0675	1206.53	146.474	1060.05	292.948	1353	0.216517	0.799376
											0.06742	1207.13	146.874	1060.25	293.748	1354	0.216948	0.800214
											0.06739	1207.73	147.274	1060.45	294.549	1355	0.217379	0.80105
											0.06735	1208.32	147.675	1060.65	295.351	1356	0.21781	0.801887
											0.06732	1208.92	148.077	1060.85	296.153	1357	0.218241	0.802722
											0.06728	1209.52	148.479	1061.04	296.957	1358	0.218672	0.803557
											0.06721	1210.12	148.881	1061.24	297.761	1359	0.219103	0.804392
											0.06715	1210.72	149.283	1061.43	298.567	1360	0.219534	0.805225
											0.06708	1211.31	149.686	1061.63	299.373	1361	0.219965	0.806058
											0.06706	1211.91	150.09	1061.82	300.18	1362	0.220396	0.806891
											0.06702	1212.51	150.494	1062.01	300.987	1363	0.220827	0.807723
											0.06696	1213.1	150.898	1062.2	301.796	1364	0.221258	0.808554
											0.0669	1213.7	151.303	1062.39	302.605	1365	0.221689	0.809385
											0.06684	1214.29	151.708	1062.58	303.415	1366	0.22212	0.810215
											0.06679	1214.89	152.113	1062.77	304.227	1367	0.222551	0.811045
											0.06673	1215.48	152.519	1062.96	305.038	1368	0.222981	0.811874
											0.06668	1216.07	152.926	1063.15	305.851	1369	0.223412	0.812702
											0.06663	1216.67	153.332	1063.34	306.665	1370	0.223843	0.81353
											0.06658	1217.26	153.739	1063.52	307.479	1371	0.224274	0.814357
											0.06653	1217.85	154.147	1063.71	308.294	1372	0.224704	0.815183
											0.06649	1218.44	154.555	1063.89	309.11	1373	0.225135	0.816009
											0.06646	1219.04	154.964	1064.07	309.927	1374	0.225566	0.816835
											0.06644	1219.63	155.372	1064.26	310.745	1375	0.225996	0.817659
											0.0664	1220.22	155.782	1064.44	311.563	1376	0.226427	0.818483
											0.06635	1220.81	156.191	1064.62	312.382	1377	0.226857	0.819307
											0.06631	1221.4	156.601	1064.8	313.203	1378	0.227288	0.82013
											0.06627	1221.99	157.012	1064.98	314.024	1379	0.227718	0.820952
											0.06625	1222.58	157.423	1065.15	314.845	1380	0.228149	0.821774
											0.06623	1223.17	157.834	1065.33	315.668	1381	0.228579	0.822595
											0.06619	1223.75	158.246	1065.51	316.491	1382	0.22901	0.823416
											0.06616	1224.34	158.658	1065.68	317.316	1383	0.22944	0.824236
											0.06612	1224.93	159.07	1065.86	318.141	1384	0.22987	0.825055
											0.06608	1225.52	159.483	1066.03	318.967	1385	0.230301	0.825874
											0.06605	1226.1	159.897	1066.21	319.793	1386	0.230731	0.826692
											0.06602	1226.69	160.31	1066.38	320.621	1387	0.231161	0.82751
											0.06598	1227.28	160.725	1066.55	321.449	1388	0.231592	0.828327
											0.06595	1227.86	161.139	1066.72	322.278	1389	0.232022	0.829143
											0.06592	1228.45	161.554	1066.89	323.108	1390	0.232452	0.829959
											0.06589	1229.03	161.969	1067.06	323.939	1391	0.232882	0.830774
											0.06586	1229.61	162.385	1067.23	324.77	1392	0.233312	0.831589
											0.06583	1230.2	162.801	1067.4	325.603	1393	0.233742	0.832403
											0.06579	1230.78	163.218	1067.56	326.436	1394	0.234172	0.833216
											0.06577	1231.36	163.635	1067.73	327.27	1395	0.234602	0.834029
											0.06576	1231.95	164.052	1067.9	328.105	1396	0.235032	0.834841
											0.06574	1232.53	164.47	1068.06	328.941	1397	0.235462	0.835653
											0.06572	1233.11	164.889	1068.22	329.777	1398	0.235892	0.836464
											0.06569	1233.69	165.307	1068.39	330.614	1399	0.236322	0.837275
											0.06567	1234.27	165.726	1068.55	331.452	1400	0.236752	0.838085
											0.06562	1234.85	166.146	1068.71	332.291	1401	0.237182	0.838894
											0.06558	1235.43	166.566	1068.87	333.131	1402	0.237611	0.839703
											0.06557	1236.01	166.986	1069.03	333.972	1403	0.238041	0.840511
											0.06555	1236.59	167.406	1069.19	334.813	1404	0.238471	0.841319
											0.06553	1237.17	167.828	1069.34	335.655	1405	0.2389	0.842126
											0.0655	1237.75	168.249	1069.5	336.498	1406	0.23933	0.842932
											0.06546	1238.33	168.671	1069.66	337.342	1407	0.23976	0.843738
											0.06544	1238.91	169.093	1069.81	338.186	1408	0.240189	0.844543
											0.06542	1239.48	169.516	1069.97	339.032	1409	0.240619	0.845348
											0.0654	1240.06	169.939	1070.12	339.878	1410	0.241048	0.846152
											0.06539	1240.64	170.362	1070.28	340.725	1411	0.241477	0.846956
											0.06538	1241.21	170.786	1070.43	341.572	1412	0.241907	0.847759
											0.06537	1241.79	171.211	1070.58	342.421	1413	0.242336	0.848561
											0.06536	1242.36	171.635	1070.73	343.27	1414	0.242765	0.849363
											0.06534	1242.94	172.06	1070.88	344.121	1415	0.243195	0.850164
											0.06533	1243.51	172.486	1071.03	344.971	1416	0.243624	0.850964
											0.06531	1244.09	172.912	1071.18	345.823	1417	0.244053	0.851765
											0.06529	1244.66	173.338	1071.32	346.676	1418	0.244482	0.852564
											0.06527	1245.24	173.765	1071.47	347.529	1419	0.244911	0.853363
											0.06526	1245.81	174.192	1071.62	348.383	1420	0.24534	0.854161
											0.06524	1246.38	174.619	1071.76	349.238	1421	0.245769	0.854959
											0.06523	1246.95	175.047	1071.91	350.094	1422	0.246198	0.855756
											0.06521	1247.52	175.475	1072.05	350.951	1423	0.246627	0.856553
											0.06519	1248.1	175.904	1072.19	351.808	1424	0.247056	0.857349
											0.06518	1248.67	176.333	1072.33	352.666	1425	0.247485	0.858144
											0.06516	1249.24	176.763	1072.47	353.525	1426	0.247914	0.858939
											0.06515	1249.81	177.192	1072.62	354.385	1427	0.248343	0.859733
											0.06514	1250.38	177.623	1072.75	355.245	1428	0.248771	0.860923
											0.06514	1250.95	178.053	1072.89	356.107	1429	0.2492	0.860923
											0.06513	1251.52	178.484	1073.03	356.969	1430	0.249628	0.862904
											0.06513	1252.08	178.916	1073.17	357.832	1431	0.250057	0.862904
											0.06513	1252.65	179.348	1073.3	358.695	1432	0.250486	0.862904
											0.06512	1253.22	179.78	1073.44	359.56	1433	0.250914	0.864487
											0.06511	1253.79	180.213	1073.57	360.425	1434	0.251342	0.865277
											0.06509	1254.35	180.646	1073.71	361.291	1435	0.251771	0.866066
											0.06508	1254.92	181.079	1073.84	362.158	1436	0.252199	0.866856
											0.06507	1255.49	181.513	1073.97	363.026	1437	0.252627	0.867644
											0.06506	1256.05	181.947	1074.11	363.894	1438	0.253056	0.868432
											0.06504	1256.62	182.382	1074.24	364.763	1439	0.253484	0.869219
											0.06503	1257.18	182.817	1074.37	365.633	1440	0.253912	0.870006
											0.06502	1257.75	183.252	1074.5	366.504	1441	0.25434	0.870792
											0.06501	1258.31	183.688	1074.62	367.376	1442	0.254768	0.871578
											0.06499	1258.88	184.124	1074.75	368.248	1443	0.255196	0.872363
											0.06498	1259.44	184.561	1074.88	369.121	1444	0.255624	0.873148
											0.0633	1260	184.998	1075	369.995	1445	0.256052	0.873931
											0.06279	1260.57	185.435	1075.13	370.87	1446	0.25648	0.874715
											0.05953	1261.13	185.873	1075.25	371.745	1447	0.256908	0.875498
											0.05701	1261.69	186.311	1075.38	372.622	1448	0.257335	0.87628
											0.0558	1262.25	186.749	1075.5	373.499	1449	0.257763	0.877061
											0.05449	1262.81	187.188	1075.62	374.377	1450	0.258191	0.877842
											0.05364	1263.37	187.628	1075.74	375.255	1451	0.258618	0.878623
											0.05323	1263.93	188.067	1075.87	376.135	1452	0.259046	0.879403
											0.04944	1264.49	188.507	1075.99	377.015	1453	0.259473	0.880182
											0.04818	1265.05	188.948	1076.1	377.896	1454	0.259901	0.880961
											0.04687	1265.61	189.389	1076.22	378.777	1455	0.260328	0.881739
											0.04514	1266.17	189.83	1076.34	379.66	1456	0.260755	0.882517
											0.04439	1266.73	190.272	1076.46	380.543	1457	0.261183	0.883294
											0.04185	1267.29	190.714	1076.57	381.427	1458	0.26161	0.88407
											0.04031	1267.84	191.156	1076.69	382.312	1459	0.262037	0.884846
											0.03932	1268.4	191.599	1076.8	383.198	1460	0.262464	0.885622
											0.03805	1268.96	192.042	1076.92	384.084	1461	0.262891	0.886396
											0.0378	1269.51	192.486	1077.03	384.971	1462	0.263318	0.887171
											0.03678	1270.07	192.93	1077.14	385.859	1463	0.263745	0.887944
											0.03551	1270.63	193.374	1077.25	386.748	1464	0.264172	0.88949
											0.03551	1271.18	193.819	1077.36	387.638	1465	0.264599	0.88949
											0.03551	1271.74	194.264	1077.47	388.528	1466	0.265026	0.88949
											0.03424	1272.29	194.709	1077.58	389.419	1467	0.265452	0.891033
											0.03279	1272.84	195.155	1077.69	390.311	1468	0.265879	0.891804
											0.0317	1273.4	195.602	1077.8	391.203	1469	0.266306	0.892574
											0.02937	1273.95	196.048	1077.9	392.097	1470	0.266732	0.893344
											0.02915	1274.5	196.495	1078.01	392.991	1471	0.267159	0.894113
											0.0281	1275.06	196.943	1078.11	393.886	1472	0.267585	0.895265
											0.0281	1275.61	197.391	1078.22	394.781	1473	0.268012	0.895265
											0.02778	1276.16	197.839	1078.32	395.678	1474	0.268438	0.896417
											0.02705	1276.71	198.287	1078.43	396.575	1475	0.268864	0.897184
											0.0266	1277.26	198.736	1078.53	397.473	1476	0.26929	0.89795
											0.02548	1277.81	199.186	1078.63	398.371	1477	0.269717	0.898715
											0.02441	1278.36	199.635	1078.73	399.271	1478	0.270143	0.899481
											0.02402	1278.91	200.086	1078.83	400.171	1479	0.270569	0.900245
											0.0237	1279.46	200.536	1078.93	401.072	1480	0.270995	0.901009
											0.02343	1280.01	200.987	1079.03	401.974	1481	0.271421	0.901773
											0.02321	1280.56	201.438	1079.12	402.876	1482	0.271846	0.902535
											0.02288	1281.11	201.89	1079.22	403.78	1483	0.272272	0.903298
											0.02276	1281.66	202.342	1079.32	404.684	1484	0.272698	0.90444
											0.02276	1282.21	202.794	1079.41	405.589	1485	0.273124	0.90444
											0.02266	1282.75	203.247	1079.51	406.494	1486	0.273549	0.905581
											0.02251	1283.3	203.7	1079.6	407.401	1487	0.273975	0.906341
											0.02241	1283.85	204.154	1079.69	408.308	1488	0.2744	0.907101
											0.02234	1284.39	204.608	1079.78	409.216	1489	0.274826	0.90786
											0.02231	1284.94	205.062	1079.88	410.124	1490	0.275251	0.908997
											0.02231	1285.48	205.517	1079.97	411.034	1491	0.275676	0.908997
											0.02229	1286.03	205.972	1080.06	411.944	1492	0.276102	0.910133
											0.02226	1286.57	206.427	1080.15	412.855	1493	0.276527	0.91089
											0.02224	1287.12	206.883	1080.23	413.766	1494	0.276952	0.911646
											0.02223	1287.66	207.339	1080.32	414.679	1495	0.277377	0.912401
											0.02222	1288.2	207.796	1080.41	415.592	1496	0.277802	0.913156
											0.02221	1288.75	208.253	1080.49	416.506	1497	0.278227	0.914288
											0.02221	1289.29	208.71	1080.58	417.42	1498	0.278652	0.914288
											0.0222	1289.83	209.168	1080.66	418.336	1499	0.279077	0.973171
											0.0222	1290.37	209.626	1080.75	419.252	1500	0.279501	0.973171
											0.0222	1290.92	210.084	1080.83	420.169	1501	0.279926	0.973171
											0.0222	1291.46	210.543	1080.91	421.087	1502	0.280351	0.973171
											0.0222	1292	211.002	1081	422.005	1503	0.280775	0.973171
											0.0222	1292.54	211.462	1081.08	422.924	1504	0.2812	0.973171
											0.0222	1293.08	211.922	1081.16	423.844	1505	0.281624	0.973171
											0.0222	1293.62	212.382	1081.24	424.765	1506	0.282048	0.973171
											0.0222	1294.16	212.843	1081.31	425.686	1507	0.282473	0.973171
											0.0222	1294.7	213.304	1081.39	426.608	1508	0.282897	0.973171
											0.0222	1295.23	213.766	1081.47	427.531	1509	0.283321	0.973171
											0.0222	1295.77	214.227	1081.55	428.455	1510	0.283745	0.973171
											0.0222	1296.31	214.69	1081.62	429.379	1511	0.284169	0.973171
											0.0222	1296.85	215.152	1081.7	430.304	1512	0.284593	0.973171
											0.0222	1297.38	215.615	1081.77	431.23	1513	0.285017	0.973171
											0.0222	1297.92	216.079	1081.84	432.157	1514	0.285441	0.973171
											0.0222	1298.46	216.542	1081.92	433.084	1515	0.285864	0.973171
											0.0222	1298.99	217.006	1081.99	434.013	1516	0.286288	0.973171
											0.0222	1299.53	217.471	1082.06	434.941	1517	0.286712	0.973171
											0.0222	1300.06	217.936	1082.13	435.871	1518	0.287135	0.973171
											0.0222	1300.6	218.401	1082.2	436.801	1519	0.287559	0.973171
											0.0222	1301.13	218.866	1082.27	437.733	1520	0.287982	0.973171
											0.0222	1301.67	219.332	1082.34	438.664	1521	0.288405	0.973171
											0.0222	1302.2	219.798	1082.4	439.597	1522	0.288829	0.973171
											0.0222	1302.73	220.265	1082.47	440.53	1523	0.289252	0.973171
											0.0222	1303.27	220.732	1082.54	441.464	1524	0.289675	0.973171
											0.0222	1303.8	221.2	1082.6	442.399	1525	0.290098	0.973171
											0.0222	1304.33	221.667	1082.67	443.335	1526	0.290521	0.973171
											0.0222	1304.86	222.136	1082.73	444.271	1527	0.290944	0.973171
											0.0222	1305.4	222.604	1082.79	445.208	1528	0.291367	0.973171
											0.0222	1305.93	223.073	1082.85	446.146	1529	0.291789	0.973171
											0.0222	1306.46	223.542	1082.92	447.084	1530	0.292212	0.973171
											0.0222	1306.99	224.012	1082.98	448.024	1531	0.292635	0.973171
											0.0222	1307.52	224.482	1083.04	448.963	1532	0.293057	0.973171
											0.0222	1308.05	224.952	1083.1	449.904	1533	0.29348	0.973171
											0.0222	1308.58	225.423	1083.15	450.846	1534	0.293902	0.973171
											0.0222	1309.11	225.894	1083.21	451.788	1535	0.294324	0.973171
											0.0222	1309.63	226.365	1083.27	452.731	1536	0.294747	0.973171
											0.0222	1310.16	226.837	1083.33	453.674	1537	0.295169	0.973171
											0.0222	1310.69	227.309	1083.38	454.619	1538	0.295591	0.973171
											0.0222	1311.22	227.782	1083.44	455.564	1539	0.296013	0.973171
											0.0222	1311.75	228.255	1083.49	456.51	1540	0.296435	0.973171
											0.0222	1312.27	228.728	1083.54	457.456	1541	0.296857	0.973171
											0.0222	1312.8	229.202	1083.6	458.403	1542	0.297278	0.973171
											0.0222	1313.32	229.676	1083.65	459.351	1543	0.2977	0.973171
											0.0222	1313.85	230.15	1083.7	460.3	1544	0.298122	0.973171
											0.0222	1314.38	230.625	1083.75	461.25	1545	0.298543	0.973171
											0.0222	1314.9	231.1	1083.8	462.2	1546	0.298965	0.973171
											0.0222	1315.42	231.575	1083.85	463.151	1547	0.299386	0.973171
											0.0222	1315.95	232.051	1083.9	464.102	1548	0.299808	0.973171
											0.0222	1316.47	232.527	1083.95	465.055	1549	0.300229	0.973171
											0.0222	1317	233.004	1083.99	466.008	1550	0.30065	0.973171
											0.0222	1317.52	233.481	1084.04	466.962	1551	0.301071	0.973171
											0.0222	1318.04	233.958	1084.08	467.916	1552	0.301492	0.973171
											0.0222	1318.56	234.436	1084.13	468.871	1553	0.301913	0.973171
											0.0222	1319.09	234.914	1084.17	469.827	1554	0.302334	0.973171
											0.0222	1319.61	235.392	1084.22	470.784	1555	0.302755	0.973171
											0.0222	1320.13	235.871	1084.26	471.742	1556	0.303176	0.973171
											0.0222	1320.65	236.35	1084.3	472.7	1557	0.303597	0.973171
											0.0222	1321.17	236.829	1084.34	473.659	1558	0.304017	0.973171
											0.0222	1321.69	237.309	1084.38	474.618	1559	0.304438	0.973171
											0.0222	1322.21	237.789	1084.42	475.579	1560	0.304858	0.973171
											0.0222	1322.73	238.27	1084.46	476.54	1561	0.305278	0.973171
											0.0222	1323.25	238.751	1084.5	477.501	1562	0.305699	0.973171
											0.0222	1323.77	239.232	1084.54	478.464	1563	0.306119	0.973171
											0.0222	1324.29	239.713	1084.57	479.427	1564	0.306539	0.973171
											0.0222	1324.8	240.195	1084.61	480.391	1565	0.306959	0.973171
											0.0222	1325.32	240.678	1084.64	481.356	1566	0.307379	0.973171
											0.0222	1325.84	241.16	1084.68	482.321	1567	0.307799	0.973171
											0.0222	1326.36	241.643	1084.71	483.287	1568	0.308219	0.973171
											0.0222	1326.87	242.127	1084.75	484.254	1569	0.308638	0.973171
											0.0222	1327.39	242.611	1084.78	485.221	1570	0.309058	0.973171
											0.0222	1327.91	243.095	1084.81	486.189	1571	0.309478	0.973171
											0.0222	1328.42	243.579	1084.84	487.158	1572	0.309897	0.973171
											0.0222	1328.94	244.064	1084.87	488.128	1573	0.310316	0.973171
											0.0222	1329.45	244.549	1084.9	489.098	1574	0.310736	0.973171
											0.0222	1329.97	245.035	1084.93	490.069	1575	0.311155	0.973171
											0.0222	1330.48	245.52	1084.96	491.041	1576	0.311574	0.973171
											0.0222	1330.99	246.007	1084.99	492.013	1577	0.311993	0.973171
											0.0222	1331.51	246.493	1085.01	492.987	1578	0.312412	0.973171
											0.0222	1332.02	246.98	1085.04	493.96	1579	0.312831	0.973171
											0.0222	1332.53	247.468	1085.06	494.935	1580	0.31325	0.973171
											0.0222	1333.04	247.955	1085.09	495.91	1581	0.313669	0.973171
											0.0222	1333.56	248.443	1085.11	496.886	1582	0.314087	0.973171
											0.0222	1334.07	248.932	1085.14	497.863	1583	0.314506	0.973171
											0.0222	1334.58	249.42	1085.16	498.841	1584	0.314925	0.973171
											0.0222	1335.09	249.909	1085.18	499.819	1585	0.315343	0.973171
											0.0222	1335.6	250.399	1085.2	500.797	1586	0.315761	0.973171
											0.0222	1336.11	250.888	1085.22	501.777	1587	0.31618	0.973171
											0.0222	1336.62	251.379	1085.24	502.757	1588	0.316598	0.973171
											0.0222	1337.13	251.869	1085.26	503.738	1589	0.317016	0.973171
											0.0222	1337.64	252.36	1085.28	504.72	1590	0.317434	0.973171
											0.0222	1338.15	252.851	1085.3	505.702	1591	0.317852	0.973171
											0.0222	1338.66	253.343	1085.31	506.685	1592	0.31827	0.973171
											0.0222	1339.17	253.834	1085.33	507.669	1593	0.318687	0.973171
											0.0222	1339.67	254.327	1085.35	508.653	1594	0.319105	0.973171
											0.0222	1340.18	254.819	1085.36	509.639	1595	0.319523	0.973171
											0.0222	1340.69	255.312	1085.38	510.624	1596	0.31994	0.973171
											0.0222	1341.19	255.805	1085.39	511.611	1597	0.320358	0.973171
											0.0222	1341.7	256.299	1085.4	512.598	1598	0.320775	0.973171
											0.0222	1342.21	256.793	1085.41	513.586	1599	0.321192	0.973171
											0.0222	1342.71	257.287	1085.43	514.575	1600	0.321609	0.973171
											0.0222	1343.22	257.782	1085.44	515.564	1601	0.322026	0.973171
											0.0222	1343.72	258.277	1085.45	516.554	1602	0.322443	0.973171
											0.0222	1344.23	258.772	1085.46	517.545	1603	0.32286	0.973171
											0.0222	1344.73	259.268	1085.46	518.536	1604	0.323277	0.973171
											0.0222	1345.24	259.764	1085.47	519.528	1605	0.323694	0.973171
											0.0222	1345.74	260.261	1085.48	520.521	1606	0.32411	0.973171
											0.0222	1346.24	260.757	1085.49	521.515	1607	0.324527	0.973171
											0.0222	1346.75	261.255	1085.49	522.509	1608	0.324943	0.973171
											0.0222	1347.25	261.752	1085.5	523.504	1609	0.32536	0.973171
											0.0222	1347.75	262.25	1085.5	524.5	1610	0.325776	0.973171
											0.0222	1348.25	262.748	1085.5	525.496	1611	0.326192	0.973171
											0.0222	1348.75	263.246	1085.51	526.493	1612	0.326608	0.973171
											0.0222	1349.25	263.745	1085.51	527.49	1613	0.327024	0.973171
											0.0222	1349.76	264.244	1085.51	528.489	1614	0.32744	0.973171
											0.0222	1350.26	264.744	1085.51	529.488	1615	0.327856	0.973171
											0.0222	1350.76	265.244	1085.51	530.488	1616	0.328272	0.973171
											0.0222	1351.26	265.744	1085.51	531.488	1617	0.328688	0.973171
											0.0222	1351.76	266.245	1085.51	532.489	1618	0.329103	0.973171
											0.0222	1352.25	266.745	1085.51	533.491	1619	0.329519	0.973171
											0.0222	1352.75	267.247	1085.51	534.493	1620	0.329934	0.973171
											0.0222	1353.25	267.748	1085.5	535.497	1621	0.33035	0.973171
											0.0222	1353.75	268.25	1085.5	536.5	1622	0.330765	0.973171
											0.0222	1354.25	268.752	1085.5	537.505	1623	0.33118	0.973171
											0.0222	1354.74	269.255	1085.49	538.51	1624	0.331595	0.973171
											0.0222	1355.24	269.758	1085.48	539.516	1625	0.33201	0.973171
											0.0222	1355.74	270.261	1085.48	540.523	1626	0.332425	0.973171
											0.0222	1356.24	270.765	1085.47	541.53	1627	0.33284	0.973171
											0.0222	1356.73	271.269	1085.46	542.538	1628	0.333254	0.973171
											0.0222	1357.23	271.773	1085.45	543.547	1629	0.333669	0.973171
											0.0222	1357.72	272.278	1085.44	544.556	1630	0.334083	0.973171
											0.0222	1358.22	272.783	1085.43	545.566	1631	0.334498	0.973171
											0.0222	1358.71	273.288	1085.42	546.577	1632	0.334912	0.973171
											0.0222	1359.21	273.794	1085.41	547.588	1633	0.335326	0.973171
											0.0222	1359.7	274.3	1085.4	548.6	1634	0.335741	0.973171
											0.0222	1360.19	274.806	1085.39	549.613	1635	0.336155	0.973171
											0.0222	1360.69	275.313	1085.37	550.626	1636	0.336569	0.973171
											0.0222	1361.18	275.82	1085.36	551.64	1637	0.336982	0.973171
											0.0222	1361.67	276.328	1085.34	552.655	1638	0.337396	0.973171
											0.0222	1362.16	276.835	1085.33	553.67	1639	0.33781	0.973171
											0.0222	1362.66	277.343	1085.31	554.687	1640	0.338224	0.973171
											0.0222	1363.15	277.852	1085.3	555.703	1641	0.338637	0.973171
											0.0222	1363.64	278.36	1085.28	556.721	1642	0.33905	0.973171
											0.0222	1364.13	278.869	1085.26	557.739	1643	0.339464	0.973171
											0.0222	1364.62	279.379	1085.24	558.758	1644	0.339877	0.973171
											0.0222	1365.11	279.889	1085.22	559.777	1645	0.34029	0.973171
											0.0222	1365.6	280.399	1085.2	560.797	1646	0.340703	0.973171
[truncated: 21 more rows]

## Sheet: Search Summary
	ProteinPilot™ Software Report
[truncated: 41 more rows]

[truncated: 12 more sheets: Advanced Metadata, Speed and Distribution Analysis, Single Results Table, Protein FDR Summary, Distinct Peptide FDR Summary, Spectrum FDR Summary, PDST Controls, Protein Summary, Peptide Summary, Distinct Peptide Summary, Feature Summary, Single Column Summary]
