# Supplementary material for: Arabidopsis fibrillin 1-2 subfamily members exert their functions via specific protein–protein interactions
Source: J Exp Bot. 2021 Oct 15;73(3):903–14. doi: 10.1093/jxb/erab452 (PMC8793873; doi:10.1093/jxb/erab452)
Supplement: erab452_suppl_Supplementary_Dataset_S2 [file erab452_suppl_supplementary_dataset_s2.xlsx]

## Sheet: Metadata
_RESULTS_version	5
RESULTS_SEARCH_STAT_search_begin_time_clock	2019-01-24 13:48:16
RESULTS_SEARCH_STAT_search_end_time_clock	2019-01-24 14:04:46
RESULTS_SEARCH_STAT_search_time_duration	4610-09-22
RESULTS_SEARCH_STAT_stage_signal_processing_begin_time_clock	2019-01-24 13:48:16
RESULTS_SEARCH_STAT_stage_signal_processing_end_time_clock	2019-01-24 13:54:46
RESULTS_SEARCH_STAT_stage_signal_processing_time_duration	2968-02-04
RESULTS_SEARCH_STAT_stage_waiting_begin_time_clock	2019-01-24 13:54:46
RESULTS_SEARCH_STAT_stage_waiting_end_time_clock	2019-01-24 13:54:49
RESULTS_SEARCH_STAT_stage_waiting_time_duration	1905-10-06
RESULTS_SEARCH_STAT_stage_searching_begin_time_clock	2019-01-24 13:54:49
RESULTS_SEARCH_STAT_stage_searching_end_time_clock	2019-01-24 14:04:34
RESULTS_SEARCH_STAT_stage_searching_time_duration	3502-03-13
RESULTS_SEARCH_STAT_stage_fdr_begin_time_clock	2019-01-24 14:04:34
RESULTS_SEARCH_STAT_stage_fdr_end_time_clock	2019-01-24 14:04:46
RESULTS_SEARCH_STAT_stage_fdr_time_duration	1933-12-23
RESULTS_SEARCH_STAT_task_fraglet_exe_begin_time_clock	2019-01-24 13:54:47
RESULTS_SEARCH_STAT_task_fraglet_exe_end_time_clock	2019-01-24 13:57:18
RESULTS_SEARCH_STAT_task_fraglet_exe_time_duration	150801
RESULTS_SEARCH_STAT_task_fraglet_exe_time_cpu	4035-07-14
RESULTS_SEARCH_STAT_task_taglet_exe_begin_time_clock	2019-01-24 13:58:09
RESULTS_SEARCH_STAT_task_taglet_exe_end_time_clock	2019-01-24 14:03:11
RESULTS_SEARCH_STAT_task_taglet_exe_time_duration	301741
RESULTS_SEARCH_STAT_task_taglet_exe_time_cpu	6577-09-23
RESULTS_SEARCH_STAT_task_progroup_begin_time_clock	2019-01-24 14:03:11
RESULTS_SEARCH_STAT_task_progroup_end_time_clock	2019-01-24 14:04:34
RESULTS_SEARCH_STAT_task_progroup_time_duration	82946
RESULTS_SEARCH_STAT_task_progroup_time_cpu	2188-12-08
RESULTS_SEARCH_STAT_task_focusing_begin_time_clock	2019-01-24 13:57:18
RESULTS_SEARCH_STAT_task_focusing_end_time_clock	2019-01-24 13:58:09
RESULTS_SEARCH_STAT_task_focusing_time_duration	51277
RESULTS_SEARCH_STAT_task_focusing_time_cpu	89263
RESULTS_SEARCH_STAT_computer_memory	32712
RESULTS_SEARCH_STAT_computer_name	5600PROCESADO
RESULTS_SEARCH_STAT_num_proteins	79080
RESULTS_SEARCH_STAT_num_residues	33427042
RESULTS_SEARCH_STAT_number_cores	16
RESULTS_SEARCH_STAT_number_licensed_tasks	16
RESULTS_SEARCH_STAT_number_processors	32
RESULTS_SEARCH_STAT_os	Windows 7 Professional Service Pack 1 (6.1.7601)
RESULTS_SEARCH_1_time_cpu	28719
RESULTS_SEARCH_1_time_duration	28711
RESULTS_SEARCH_1_version	5.0.1.4874
RESULTS_SEARCH_1_xml:id	SEARCH:1:636839344964476052_0
RESULTS_SEARCH_1_PARAMETERS_chemical_data_edited	TRUE
RESULTS_SEARCH_1_PARAMETERS_do_multiprecursor_search	TRUE
RESULTS_SEARCH_1_PARAMETERS_do_reverse_search	TRUE
RESULTS_SEARCH_1_PARAMETERS_max_quant_labels	35
RESULTS_SEARCH_1_PARAMETERS_maxresults	15
RESULTS_SEARCH_1_PARAMETERS_separate_searches	FALSE
RESULTS_SEARCH_1_PARAMETERS_MSTOLERANCE_type	dalton
RESULTS_SEARCH_1_PARAMETERS_MSTOLERANCE_value	0.05
RESULTS_SEARCH_1_PARAMETERS_MSMSTOLERANCE_type	dalton
RESULTS_SEARCH_1_PARAMETERS_MSMSTOLERANCE_value	0.1
RESULTS_SEARCH_1_PARAMETERS_MS_STANDARD_DEVIATION_type	dalton
RESULTS_SEARCH_1_PARAMETERS_MS_STANDARD_DEVIATION_value	0.0011
RESULTS_SEARCH_1_PARAMETERS_MSMS_STANDARD_DEVIATION_type	dalton
RESULTS_SEARCH_1_PARAMETERS_MSMS_STANDARD_DEVIATION_value	0.01
RESULTS_SEARCH_1_PARAMETERS_FASTA_filename	C:\AB SCIEX\ProteinPilot Data\SearchDatabases\ProteomaAria_contami2018.fasta
RESULTS_SEARCH_1_PARAMETERS_AUTO_CALIBRATION_ms	TRUE
RESULTS_SEARCH_1_PARAMETERS_AUTO_CALIBRATION_msexport	FALSE
RESULTS_SEARCH_1_PARAMETERS_AUTO_CALIBRATION_msms	TRUE
RESULTS_SEARCH_1_PARAMETERS_AUTO_CALIBRATION_msmstolsdratio	2.75
RESULTS_SEARCH_1_PARAMETERS_AUTO_CALIBRATION_mstolsdratio	7
RESULTS_SEARCH_1_PARAMETERS_AUTO_CALIBRATION_squareroot	TRUE
RESULTS_SEARCH_1_PARAMETERS_AUTO_CALIBRATION_type	dalton
RESULTS_SEARCH_1_PARAMETERS_AUTO_CALIBRATION_MCP_d_s_s_f	0.0666667
RESULTS_SEARCH_1_PARAMETERS_AUTO_CALIBRATION_MCP_d_s_w_f	3
RESULTS_SEARCH_1_PARAMETERS_AUTO_CALIBRATION_MCP_m_f_r_mbc	200
RESULTS_SEARCH_1_PARAMETERS_AUTO_CALIBRATION_MCP_m_m_c	10
RESULTS_SEARCH_1_PARAMETERS_AUTO_CALIBRATION_MCP_m_m_f_s	0.25
RESULTS_SEARCH_1_PARAMETERS_AUTO_CALIBRATION_MCP_m_m_p_f	0.33
RESULTS_SEARCH_1_PARAMETERS_AUTO_CALIBRATION_MCP_m_m_p_rms_f	1
RESULTS_SEARCH_1_PARAMETERS_AUTO_CALIBRATION_MCP_m_p_t_f	1
RESULTS_SEARCH_1_PARAMETERS_AUTO_CALIBRATION_MCP_m_r_h_n_b	15
RESULTS_SEARCH_1_PARAMETERS_AUTO_CALIBRATION_MCP_m_z_n_s	99
RESULTS_SEARCH_1_PARAMETERS_AUTO_CALIBRATION_MCP_m_z_s_mn_f_r	0.0666667
RESULTS_SEARCH_1_PARAMETERS_AUTO_CALIBRATION_MCP_m_z_s_mx_f_r	0.1
RESULTS_SEARCH_1_PARAMETERS_MAX_PRECURSORS_FRAGLET	5
RESULTS_SEARCH_1_PARAMETERS_MAX_PRECURSORS_TAGLET	1
RESULTS_SEARCH_1_PARAMETERS_PRECURSORS_DR_FRAGLET	10
RESULTS_SEARCH_1_PARAMETERS_PRECURSORS_DR_TAGLET	3
RESULTS_SEARCH_1_PARAMETERS_DEFAULT_CHARGE_STATE_1_charge	2
RESULTS_SEARCH_1_PARAMETERS_DEFAULT_CHARGE_STATE_1_probability	1
RESULTS_SEARCH_1_PARAMETERS_DEFAULT_CHARGE_STATE_2_charge	3
RESULTS_SEARCH_1_PARAMETERS_DEFAULT_CHARGE_STATE_2_probability	1
RESULTS_SEARCH_1_PARAMETERS_DEFAULT_CHARGE_STATE_3_charge	4
RESULTS_SEARCH_1_PARAMETERS_DEFAULT_CHARGE_STATE_3_probability	1
RESULTS_SEARCH_1_PARAMETERS_VERSION	5.0.1.0, 4895
RESULTS_SEARCH_1_PARAMETERS_PARAGON_VERSION	5.0.1.0, 4874
RESULTS_SEARCH_1_PARAMETERS_APPLICATION	ProteinPilot(tm) Software
RESULTS_SEARCH_1_PARAMETERS_PROGROUP_alternativedispositionmaximumfoldprobabilitydrop	100
RESULTS_SEARCH_1_PARAMETERS_PROGROUP_alternativedispositionmaximumfoldscoredrop	2
RESULTS_SEARCH_1_PARAMETERS_PROGROUP_autodiscordantpeptidethreshold	0.3
RESULTS_SEARCH_1_PARAMETERS_PROGROUP_bayesconfidencecalclulation	TRUE
RESULTS_SEARCH_1_PARAMETERS_PROGROUP_calibrateconfidence	TRUE
RESULTS_SEARCH_1_PARAMETERS_PROGROUP_compresspeptides	FALSE
RESULTS_SEARCH_1_PARAMETERS_PROGROUP_confidencepercentthresholdforexcludingothersfromquant	15
RESULTS_SEARCH_1_PARAMETERS_PROGROUP_confidencepercentthresholdforincludingselfinquant	15
RESULTS_SEARCH_1_PARAMETERS_PROGROUP_donotstoremspeaklists	FALSE
RESULTS_SEARCH_1_PARAMETERS_PROGROUP_fasta	C:\AB SCIEX\ProteinPilot Data\SearchDatabases\ProteomaAria_contami2018.fasta
RESULTS_SEARCH_1_PARAMETERS_PROGROUP_featuregroupminpepconf	0.66
RESULTS_SEARCH_1_PARAMETERS_PROGROUP_featuregroupminups	0.47
RESULTS_SEARCH_1_PARAMETERS_PROGROUP_focusingintersection	4
RESULTS_SEARCH_1_PARAMETERS_PROGROUP_focusingminimummatchconfidence	0.1
RESULTS_SEARCH_1_PARAMETERS_PROGROUP_focusingminunusedprotscore	0.1
RESULTS_SEARCH_1_PARAMETERS_PROGROUP_focusingsubsetcutoff	6
RESULTS_SEARCH_1_PARAMETERS_PROGROUP_intersection	1.3
RESULTS_SEARCH_1_PARAMETERS_PROGROUP_minimummatchconfidencecutoff	0.001
RESULTS_SEARCH_1_PARAMETERS_PROGROUP_minunusedprotscore	0.0458
RESULTS_SEARCH_1_PARAMETERS_PROGROUP_subsetcutoff	2
RESULTS_SEARCH_1_PARAMETERS_PROGROUP_unusedprotscorethresholdforexcludingothersfromquant	1.3
RESULTS_SEARCH_1_PARAMETERS_PEAKLIST_count	3590
RESULTS_SEARCH_1_PARAMETERS_PEAKLIST_filenumber	1
RESULTS_SEARCH_1_PARAMETERS_PEAKLIST_original_count	3590
RESULTS_SEARCH_1_PARAMETERS_PEAKLIST_originalfilename	C:\Users\5600 Procesado\Desktop\Carpetas de datos en escritorio\Diego_23_01_19\Diego_23_01_19_GNB2.wiff
RESULTS_SEARCH_1_PARAMETERS_PEAKLIST_partnumber	1
RESULTS_SEARCH_1_PARAMETERS_QUANT_TYPE_background_correction	FALSE
RESULTS_SEARCH_1_PARAMETERS_QUANT_TYPE_bias_correction	TRUE
RESULTS_SEARCH_1_PARAMETERS_QUANT_TYPE_keep_extreme_peptides_over_fraction	0
RESULTS_SEARCH_1_PARAMETERS_QUANT_TYPE_low_confidence_check	TRUE
RESULTS_SEARCH_1_PARAMETERS_QUANT_TYPE_low_intensity_check	TRUE
RESULTS_SEARCH_1_PARAMETERS_QUANT_TYPE_median_statistic	TRUE
RESULTS_SEARCH_1_PARAMETERS_QUANT_TYPE_mod_check	TRUE
RESULTS_SEARCH_1_PARAMETERS_QUANT_TYPE_quant_threshold	-1
RESULTS_SEARCH_1_PARAMETERS_QUANT_TYPE_quant_threshold_sn	9
RESULTS_SEARCH_1_PARAMETERS_QUANT_TYPE_separate_searches	FALSE
RESULTS_SEARCH_1_PARAMETERS_QUANT_TYPE_shared_msms_check	TRUE
RESULTS_SEARCH_1_PARAMETERS_PARAGON_METHOD_SETTINGS_UI_SAMPLE_TYPE	Identification
RESULTS_SEARCH_1_PARAMETERS_PARAGON_METHOD_SETTINGS_UI_CYS_ALKYLATION	Iodoacetamide
RESULTS_SEARCH_1_PARAMETERS_PARAGON_METHOD_SETTINGS_UI_DIGESTION	Trypsin
RESULTS_SEARCH_1_PARAMETERS_PARAGON_METHOD_SETTINGS_UI_INSTRUMENT	TripleTOF 5600
RESULTS_SEARCH_1_PARAMETERS_PARAGON_METHOD_SETTINGS_UI_SEARCH_EFFORT	Thorough
RESULTS_SEARCH_1_PARAMETERS_PARAGON_METHOD_SETTINGS_UI_ID_FOCUS	Biological modifications
RESULTS_SEARCH_1_PARAMETERS_PARAGON_METHOD_SETTINGS_UI_USER_NAME	5600Procesado\5600 Procesado
RESULTS_SEARCH_1_PARAMETERS_PARAGON_METHOD_SETTINGS_UI_MACHINE_NAME	5600PROCESADO
RESULTS_SEARCH_1_PARAMETERS_PARAGON_METHOD_SETTINGS_UI_SEARCH_ID	6.36839e+17
RESULTS_SEARCH_1_PARAMETERS_PARAGON_METHOD_SETTINGS_UI_START_TIME	2019-01-24 13:48:16
RESULTS_SEARCH_1_PARAMETERS_PARAGON_METHOD_SETTINGS_UI_MIN_UNUSED_PROTSCORE	0.0458
RESULTS_SEARCH_1_PARAMETERS_PARAGON_METHOD_SETTINGS_UI_PSPEP	TRUE
RESULTS_SEARCH_2_time_cpu	2724-11-19
RESULTS_SEARCH_2_time_duration	301585
RESULTS_SEARCH_2_version	5.0.1.4874
RESULTS_SEARCH_2_xml:id	SEARCH:2:636839344964476052_0
RESULTS_SEARCH_2_PARAMETERS_chemical_data_edited	TRUE
RESULTS_SEARCH_2_PARAMETERS_do_multiprecursor_search	TRUE
RESULTS_SEARCH_2_PARAMETERS_do_reverse_search	TRUE
RESULTS_SEARCH_2_PARAMETERS_max_quant_labels	35
RESULTS_SEARCH_2_PARAMETERS_maxresults	15
RESULTS_SEARCH_2_PARAMETERS_separate_searches	FALSE
RESULTS_SEARCH_2_PARAMETERS_MSTOLERANCE_type	dalton
RESULTS_SEARCH_2_PARAMETERS_MSTOLERANCE_value	0.05
RESULTS_SEARCH_2_PARAMETERS_MSMSTOLERANCE_type	dalton
RESULTS_SEARCH_2_PARAMETERS_MSMSTOLERANCE_value	0.1
RESULTS_SEARCH_2_PARAMETERS_MS_STANDARD_DEVIATION_type	dalton
RESULTS_SEARCH_2_PARAMETERS_MS_STANDARD_DEVIATION_value	0.0011
RESULTS_SEARCH_2_PARAMETERS_MSMS_STANDARD_DEVIATION_type	dalton
RESULTS_SEARCH_2_PARAMETERS_MSMS_STANDARD_DEVIATION_value	0.01
RESULTS_SEARCH_2_PARAMETERS_FASTA_filename	C:\AB SCIEX\ProteinPilot Data\SearchDatabases\ProteomaAria_contami2018.fasta
RESULTS_SEARCH_2_PARAMETERS_AUTO_CALIBRATION_ms	TRUE
RESULTS_SEARCH_2_PARAMETERS_AUTO_CALIBRATION_msexport	FALSE
RESULTS_SEARCH_2_PARAMETERS_AUTO_CALIBRATION_msms	TRUE
RESULTS_SEARCH_2_PARAMETERS_AUTO_CALIBRATION_msmstolsdratio	2.75
RESULTS_SEARCH_2_PARAMETERS_AUTO_CALIBRATION_mstolsdratio	7
RESULTS_SEARCH_2_PARAMETERS_AUTO_CALIBRATION_squareroot	TRUE
RESULTS_SEARCH_2_PARAMETERS_AUTO_CALIBRATION_type	dalton
RESULTS_SEARCH_2_PARAMETERS_AUTO_CALIBRATION_MCP_d_s_s_f	0.0666667
RESULTS_SEARCH_2_PARAMETERS_AUTO_CALIBRATION_MCP_d_s_w_f	3
RESULTS_SEARCH_2_PARAMETERS_AUTO_CALIBRATION_MCP_m_f_r_mbc	200
RESULTS_SEARCH_2_PARAMETERS_AUTO_CALIBRATION_MCP_m_m_c	10
RESULTS_SEARCH_2_PARAMETERS_AUTO_CALIBRATION_MCP_m_m_f_s	0.25
RESULTS_SEARCH_2_PARAMETERS_AUTO_CALIBRATION_MCP_m_m_p_f	0.33
RESULTS_SEARCH_2_PARAMETERS_AUTO_CALIBRATION_MCP_m_m_p_rms_f	1
RESULTS_SEARCH_2_PARAMETERS_AUTO_CALIBRATION_MCP_m_p_t_f	1
RESULTS_SEARCH_2_PARAMETERS_AUTO_CALIBRATION_MCP_m_r_h_n_b	15
RESULTS_SEARCH_2_PARAMETERS_AUTO_CALIBRATION_MCP_m_z_n_s	99
RESULTS_SEARCH_2_PARAMETERS_AUTO_CALIBRATION_MCP_m_z_s_mn_f_r	0.0666667
RESULTS_SEARCH_2_PARAMETERS_AUTO_CALIBRATION_MCP_m_z_s_mx_f_r	0.1
RESULTS_SEARCH_2_PARAMETERS_MAX_PRECURSORS_FRAGLET	5
RESULTS_SEARCH_2_PARAMETERS_MAX_PRECURSORS_TAGLET	1
RESULTS_SEARCH_2_PARAMETERS_PRECURSORS_DR_FRAGLET	10
RESULTS_SEARCH_2_PARAMETERS_PRECURSORS_DR_TAGLET	3
RESULTS_SEARCH_2_PARAMETERS_DEFAULT_CHARGE_STATE_1_charge	2
RESULTS_SEARCH_2_PARAMETERS_DEFAULT_CHARGE_STATE_1_probability	1
RESULTS_SEARCH_2_PARAMETERS_DEFAULT_CHARGE_STATE_2_charge	3
RESULTS_SEARCH_2_PARAMETERS_DEFAULT_CHARGE_STATE_2_probability	1
RESULTS_SEARCH_2_PARAMETERS_DEFAULT_CHARGE_STATE_3_charge	4
RESULTS_SEARCH_2_PARAMETERS_DEFAULT_CHARGE_STATE_3_probability	1
RESULTS_SEARCH_2_PARAMETERS_VERSION	5.0.1.0, 4895
RESULTS_SEARCH_2_PARAMETERS_PARAGON_VERSION	5.0.1.0, 4874
RESULTS_SEARCH_2_PARAMETERS_APPLICATION	ProteinPilot(tm) Software
RESULTS_SEARCH_2_PARAMETERS_PROGROUP_alternativedispositionmaximumfoldprobabilitydrop	100
RESULTS_SEARCH_2_PARAMETERS_PROGROUP_alternativedispositionmaximumfoldscoredrop	2
RESULTS_SEARCH_2_PARAMETERS_PROGROUP_autodiscordantpeptidethreshold	0.3
RESULTS_SEARCH_2_PARAMETERS_PROGROUP_bayesconfidencecalclulation	TRUE
RESULTS_SEARCH_2_PARAMETERS_PROGROUP_calibrateconfidence	TRUE
RESULTS_SEARCH_2_PARAMETERS_PROGROUP_compresspeptides	FALSE
RESULTS_SEARCH_2_PARAMETERS_PROGROUP_confidencepercentthresholdforexcludingothersfromquant	15
RESULTS_SEARCH_2_PARAMETERS_PROGROUP_confidencepercentthresholdforincludingselfinquant	15
RESULTS_SEARCH_2_PARAMETERS_PROGROUP_donotstoremspeaklists	FALSE
RESULTS_SEARCH_2_PARAMETERS_PROGROUP_fasta	C:\AB SCIEX\ProteinPilot Data\SearchDatabases\ProteomaAria_contami2018.fasta
RESULTS_SEARCH_2_PARAMETERS_PROGROUP_featuregroupminpepconf	15:50:24
RESULTS_SEARCH_2_PARAMETERS_PROGROUP_featuregroupminups	0.47
RESULTS_SEARCH_2_PARAMETERS_PROGROUP_focusingintersection	4
RESULTS_SEARCH_2_PARAMETERS_PROGROUP_focusingminimummatchconfidence	0.1
RESULTS_SEARCH_2_PARAMETERS_PROGROUP_focusingminunusedprotscore	0.1
RESULTS_SEARCH_2_PARAMETERS_PROGROUP_focusingsubsetcutoff	6
RESULTS_SEARCH_2_PARAMETERS_PROGROUP_intersection	1.3
RESULTS_SEARCH_2_PARAMETERS_PROGROUP_minimummatchconfidencecutoff	0.001
RESULTS_SEARCH_2_PARAMETERS_PROGROUP_minunusedprotscore	0.0458
RESULTS_SEARCH_2_PARAMETERS_PROGROUP_subsetcutoff	2
RESULTS_SEARCH_2_PARAMETERS_PROGROUP_unusedprotscorethresholdforexcludingothersfromquant	1.3
RESULTS_SEARCH_2_PARAMETERS_PEAKLIST_count	3590
RESULTS_SEARCH_2_PARAMETERS_PEAKLIST_filenumber	1
RESULTS_SEARCH_2_PARAMETERS_PEAKLIST_original_count	3590
RESULTS_SEARCH_2_PARAMETERS_PEAKLIST_originalfilename	C:\Users\5600 Procesado\Desktop\Carpetas de datos en escritorio\Diego_23_01_19\Diego_23_01_19_GNB2.wiff
RESULTS_SEARCH_2_PARAMETERS_PEAKLIST_partnumber	1
RESULTS_SEARCH_2_PARAMETERS_QUANT_TYPE_background_correction	FALSE
RESULTS_SEARCH_2_PARAMETERS_QUANT_TYPE_bias_correction	TRUE
RESULTS_SEARCH_2_PARAMETERS_QUANT_TYPE_keep_extreme_peptides_over_fraction	0
RESULTS_SEARCH_2_PARAMETERS_QUANT_TYPE_low_confidence_check	TRUE
RESULTS_SEARCH_2_PARAMETERS_QUANT_TYPE_low_intensity_check	TRUE
RESULTS_SEARCH_2_PARAMETERS_QUANT_TYPE_median_statistic	TRUE
RESULTS_SEARCH_2_PARAMETERS_QUANT_TYPE_mod_check	TRUE
RESULTS_SEARCH_2_PARAMETERS_QUANT_TYPE_quant_threshold	-1
RESULTS_SEARCH_2_PARAMETERS_QUANT_TYPE_quant_threshold_sn	9
RESULTS_SEARCH_2_PARAMETERS_QUANT_TYPE_separate_searches	FALSE
RESULTS_SEARCH_2_PARAMETERS_QUANT_TYPE_shared_msms_check	TRUE
RESULTS_SEARCH_2_PARAMETERS_PARAGON_METHOD_SETTINGS_UI_SAMPLE_TYPE	Identification
RESULTS_SEARCH_2_PARAMETERS_PARAGON_METHOD_SETTINGS_UI_CYS_ALKYLATION	Iodoacetamide
RESULTS_SEARCH_2_PARAMETERS_PARAGON_METHOD_SETTINGS_UI_DIGESTION	Trypsin
RESULTS_SEARCH_2_PARAMETERS_PARAGON_METHOD_SETTINGS_UI_INSTRUMENT	TripleTOF 5600
RESULTS_SEARCH_2_PARAMETERS_PARAGON_METHOD_SETTINGS_UI_SEARCH_EFFORT	Thorough
RESULTS_SEARCH_2_PARAMETERS_PARAGON_METHOD_SETTINGS_UI_ID_FOCUS	Biological modifications
RESULTS_SEARCH_2_PARAMETERS_PARAGON_METHOD_SETTINGS_UI_USER_NAME	5600Procesado\5600 Procesado
RESULTS_SEARCH_2_PARAMETERS_PARAGON_METHOD_SETTINGS_UI_MACHINE_NAME	5600PROCESADO
RESULTS_SEARCH_2_PARAMETERS_PARAGON_METHOD_SETTINGS_UI_SEARCH_ID	6.36839e+17
RESULTS_SEARCH_2_PARAMETERS_PARAGON_METHOD_SETTINGS_UI_START_TIME	2019-01-24 13:48:16
RESULTS_SEARCH_2_PARAMETERS_PARAGON_METHOD_SETTINGS_UI_MIN_UNUSED_PROTSCORE	0.0458
RESULTS_SEARCH_2_PARAMETERS_PARAGON_METHOD_SETTINGS_UI_PSPEP	TRUE
RESULTS_SEARCH_3_time_cpu	36332
RESULTS_SEARCH_3_time_duration	36326
RESULTS_SEARCH_3_version	5.0.1.4874
RESULTS_SEARCH_3_xml:id	SEARCH:1:636839344964476052_1
RESULTS_SEARCH_3_PARAMETERS_chemical_data_edited	TRUE
RESULTS_SEARCH_3_PARAMETERS_do_multiprecursor_search	TRUE
RESULTS_SEARCH_3_PARAMETERS_do_reverse_search	TRUE
RESULTS_SEARCH_3_PARAMETERS_max_quant_labels	35
RESULTS_SEARCH_3_PARAMETERS_maxresults	15
RESULTS_SEARCH_3_PARAMETERS_separate_searches	FALSE
RESULTS_SEARCH_3_PARAMETERS_MSTOLERANCE_type	dalton
RESULTS_SEARCH_3_PARAMETERS_MSTOLERANCE_value	0.05
RESULTS_SEARCH_3_PARAMETERS_MSMSTOLERANCE_type	dalton
RESULTS_SEARCH_3_PARAMETERS_MSMSTOLERANCE_value	0.1
RESULTS_SEARCH_3_PARAMETERS_MS_STANDARD_DEVIATION_type	dalton
RESULTS_SEARCH_3_PARAMETERS_MS_STANDARD_DEVIATION_value	0.0011
RESULTS_SEARCH_3_PARAMETERS_MSMS_STANDARD_DEVIATION_type	dalton
RESULTS_SEARCH_3_PARAMETERS_MSMS_STANDARD_DEVIATION_value	0.01
RESULTS_SEARCH_3_PARAMETERS_FASTA_filename	C:\AB SCIEX\ProteinPilot Data\SearchDatabases\ProteomaAria_contami2018.fasta
RESULTS_SEARCH_3_PARAMETERS_AUTO_CALIBRATION_ms	TRUE
RESULTS_SEARCH_3_PARAMETERS_AUTO_CALIBRATION_msexport	FALSE
RESULTS_SEARCH_3_PARAMETERS_AUTO_CALIBRATION_msms	TRUE
RESULTS_SEARCH_3_PARAMETERS_AUTO_CALIBRATION_msmstolsdratio	2.75
RESULTS_SEARCH_3_PARAMETERS_AUTO_CALIBRATION_mstolsdratio	7
RESULTS_SEARCH_3_PARAMETERS_AUTO_CALIBRATION_squareroot	TRUE
RESULTS_SEARCH_3_PARAMETERS_AUTO_CALIBRATION_type	dalton
RESULTS_SEARCH_3_PARAMETERS_AUTO_CALIBRATION_MCP_d_s_s_f	0.0666667
RESULTS_SEARCH_3_PARAMETERS_AUTO_CALIBRATION_MCP_d_s_w_f	3
RESULTS_SEARCH_3_PARAMETERS_AUTO_CALIBRATION_MCP_m_f_r_mbc	200
RESULTS_SEARCH_3_PARAMETERS_AUTO_CALIBRATION_MCP_m_m_c	10
RESULTS_SEARCH_3_PARAMETERS_AUTO_CALIBRATION_MCP_m_m_f_s	0.25
RESULTS_SEARCH_3_PARAMETERS_AUTO_CALIBRATION_MCP_m_m_p_f	0.33
RESULTS_SEARCH_3_PARAMETERS_AUTO_CALIBRATION_MCP_m_m_p_rms_f	1
RESULTS_SEARCH_3_PARAMETERS_AUTO_CALIBRATION_MCP_m_p_t_f	1
RESULTS_SEARCH_3_PARAMETERS_AUTO_CALIBRATION_MCP_m_r_h_n_b	15
RESULTS_SEARCH_3_PARAMETERS_AUTO_CALIBRATION_MCP_m_z_n_s	1900-04-08
RESULTS_SEARCH_3_PARAMETERS_AUTO_CALIBRATION_MCP_m_z_s_mn_f_r	0.0666667
RESULTS_SEARCH_3_PARAMETERS_AUTO_CALIBRATION_MCP_m_z_s_mx_f_r	0.1
RESULTS_SEARCH_3_PARAMETERS_MS_AUTO_CALIBRATION_OUT_avres	8.90305e-08
RESULTS_SEARCH_3_PARAMETERS_MS_AUTO_CALIBRATION_OUT_c0	-2.45244e-05
RESULTS_SEARCH_3_PARAMETERS_MS_AUTO_CALIBRATION_OUT_c1minus1	2.29794e-07
RESULTS_SEARCH_3_PARAMETERS_MS_AUTO_CALIBRATION_OUT_c2	0
RESULTS_SEARCH_3_PARAMETERS_MS_AUTO_CALIBRATION_OUT_file	1
RESULTS_SEARCH_3_PARAMETERS_MS_AUTO_CALIBRATION_OUT_partnumber	2
RESULTS_SEARCH_3_PARAMETERS_MS_AUTO_CALIBRATION_OUT_polyorder	1
RESULTS_SEARCH_3_PARAMETERS_MS_AUTO_CALIBRATION_OUT_sample	1
RESULTS_SEARCH_3_PARAMETERS_MS_AUTO_CALIBRATION_OUT_squareroot	TRUE
RESULTS_SEARCH_3_PARAMETERS_MSMS_AUTO_CALIBRATION_OUT_avres	7.00113e-10
RESULTS_SEARCH_3_PARAMETERS_MSMS_AUTO_CALIBRATION_OUT_c0	-4.07124e-05
RESULTS_SEARCH_3_PARAMETERS_MSMS_AUTO_CALIBRATION_OUT_c1minus1	2.27946e-06
RESULTS_SEARCH_3_PARAMETERS_MSMS_AUTO_CALIBRATION_OUT_c2	0
RESULTS_SEARCH_3_PARAMETERS_MSMS_AUTO_CALIBRATION_OUT_file	1
RESULTS_SEARCH_3_PARAMETERS_MSMS_AUTO_CALIBRATION_OUT_partnumber	2
RESULTS_SEARCH_3_PARAMETERS_MSMS_AUTO_CALIBRATION_OUT_polyorder	1900-01-01
RESULTS_SEARCH_3_PARAMETERS_MSMS_AUTO_CALIBRATION_OUT_sample	1
RESULTS_SEARCH_3_PARAMETERS_MSMS_AUTO_CALIBRATION_OUT_squareroot	TRUE
RESULTS_SEARCH_3_PARAMETERS_MAX_PRECURSORS_FRAGLET	5
RESULTS_SEARCH_3_PARAMETERS_MAX_PRECURSORS_TAGLET	1
RESULTS_SEARCH_3_PARAMETERS_PRECURSORS_DR_FRAGLET	10
RESULTS_SEARCH_3_PARAMETERS_PRECURSORS_DR_TAGLET	3
RESULTS_SEARCH_3_PARAMETERS_DEFAULT_CHARGE_STATE_1_charge	2
RESULTS_SEARCH_3_PARAMETERS_DEFAULT_CHARGE_STATE_1_probability	1
RESULTS_SEARCH_3_PARAMETERS_DEFAULT_CHARGE_STATE_2_charge	3
RESULTS_SEARCH_3_PARAMETERS_DEFAULT_CHARGE_STATE_2_probability	1
RESULTS_SEARCH_3_PARAMETERS_DEFAULT_CHARGE_STATE_3_charge	4
RESULTS_SEARCH_3_PARAMETERS_DEFAULT_CHARGE_STATE_3_probability	1
RESULTS_SEARCH_3_PARAMETERS_VERSION	5.0.1.0, 4895
RESULTS_SEARCH_3_PARAMETERS_PARAGON_VERSION	5.0.1.0, 4874
RESULTS_SEARCH_3_PARAMETERS_APPLICATION	ProteinPilot(tm) Software
RESULTS_SEARCH_3_PARAMETERS_PROGROUP_alternativedispositionmaximumfoldprobabilitydrop	100
RESULTS_SEARCH_3_PARAMETERS_PROGROUP_alternativedispositionmaximumfoldscoredrop	2
RESULTS_SEARCH_3_PARAMETERS_PROGROUP_autodiscordantpeptidethreshold	0.3
RESULTS_SEARCH_3_PARAMETERS_PROGROUP_bayesconfidencecalclulation	TRUE
RESULTS_SEARCH_3_PARAMETERS_PROGROUP_calibrateconfidence	TRUE
RESULTS_SEARCH_3_PARAMETERS_PROGROUP_compresspeptides	FALSE
RESULTS_SEARCH_3_PARAMETERS_PROGROUP_confidencepercentthresholdforexcludingothersfromquant	15
RESULTS_SEARCH_3_PARAMETERS_PROGROUP_confidencepercentthresholdforincludingselfinquant	15
RESULTS_SEARCH_3_PARAMETERS_PROGROUP_donotstoremspeaklists	FALSE
RESULTS_SEARCH_3_PARAMETERS_PROGROUP_fasta	C:\AB SCIEX\ProteinPilot Data\SearchDatabases\ProteomaAria_contami2018.fasta
RESULTS_SEARCH_3_PARAMETERS_PROGROUP_featuregroupminpepconf	0.66
RESULTS_SEARCH_3_PARAMETERS_PROGROUP_featuregroupminups	0.47
RESULTS_SEARCH_3_PARAMETERS_PROGROUP_focusingintersection	4
RESULTS_SEARCH_3_PARAMETERS_PROGROUP_focusingminimummatchconfidence	0.1
RESULTS_SEARCH_3_PARAMETERS_PROGROUP_focusingminunusedprotscore	0.1
RESULTS_SEARCH_3_PARAMETERS_PROGROUP_focusingsubsetcutoff	6
RESULTS_SEARCH_3_PARAMETERS_PROGROUP_intersection	1.3
RESULTS_SEARCH_3_PARAMETERS_PROGROUP_minimummatchconfidencecutoff	0.001
RESULTS_SEARCH_3_PARAMETERS_PROGROUP_minunusedprotscore	0.0458
RESULTS_SEARCH_3_PARAMETERS_PROGROUP_subsetcutoff	2
RESULTS_SEARCH_3_PARAMETERS_PROGROUP_unusedprotscorethresholdforexcludingothersfromquant	1.3
RESULTS_SEARCH_3_PARAMETERS_PEAKLIST_count	3605
RESULTS_SEARCH_3_PARAMETERS_PEAKLIST_filenumber	1
RESULTS_SEARCH_3_PARAMETERS_PEAKLIST_original_count	1909-11-13
RESULTS_SEARCH_3_PARAMETERS_PEAKLIST_originalfilename	C:\Users\5600 Procesado\Desktop\Carpetas de datos en escritorio\Diego_23_01_19\Diego_23_01_19_GNB2.wiff
RESULTS_SEARCH_3_PARAMETERS_PEAKLIST_partnumber	2
RESULTS_SEARCH_3_PARAMETERS_QUANT_TYPE_background_correction	FALSE
RESULTS_SEARCH_3_PARAMETERS_QUANT_TYPE_bias_correction	TRUE
RESULTS_SEARCH_3_PARAMETERS_QUANT_TYPE_keep_extreme_peptides_over_fraction	0
RESULTS_SEARCH_3_PARAMETERS_QUANT_TYPE_low_confidence_check	TRUE
RESULTS_SEARCH_3_PARAMETERS_QUANT_TYPE_low_intensity_check	TRUE
RESULTS_SEARCH_3_PARAMETERS_QUANT_TYPE_median_statistic	TRUE
RESULTS_SEARCH_3_PARAMETERS_QUANT_TYPE_mod_check	TRUE
RESULTS_SEARCH_3_PARAMETERS_QUANT_TYPE_quant_threshold	-1
RESULTS_SEARCH_3_PARAMETERS_QUANT_TYPE_quant_threshold_sn	9
RESULTS_SEARCH_3_PARAMETERS_QUANT_TYPE_separate_searches	FALSE
RESULTS_SEARCH_3_PARAMETERS_QUANT_TYPE_shared_msms_check	TRUE
RESULTS_SEARCH_3_PARAMETERS_PARAGON_METHOD_SETTINGS_UI_SAMPLE_TYPE	Identification
RESULTS_SEARCH_3_PARAMETERS_PARAGON_METHOD_SETTINGS_UI_CYS_ALKYLATION	Iodoacetamide
RESULTS_SEARCH_3_PARAMETERS_PARAGON_METHOD_SETTINGS_UI_DIGESTION	Trypsin
RESULTS_SEARCH_3_PARAMETERS_PARAGON_METHOD_SETTINGS_UI_INSTRUMENT	TripleTOF 5600
RESULTS_SEARCH_3_PARAMETERS_PARAGON_METHOD_SETTINGS_UI_SEARCH_EFFORT	Thorough
RESULTS_SEARCH_3_PARAMETERS_PARAGON_METHOD_SETTINGS_UI_ID_FOCUS	Biological modifications
RESULTS_SEARCH_3_PARAMETERS_PARAGON_METHOD_SETTINGS_UI_USER_NAME	5600Procesado\5600 Procesado
RESULTS_SEARCH_3_PARAMETERS_PARAGON_METHOD_SETTINGS_UI_MACHINE_NAME	5600PROCESADO
RESULTS_SEARCH_3_PARAMETERS_PARAGON_METHOD_SETTINGS_UI_SEARCH_ID	6.36839e+17
RESULTS_SEARCH_3_PARAMETERS_PARAGON_METHOD_SETTINGS_UI_START_TIME	2019-01-24 13:48:16
RESULTS_SEARCH_3_PARAMETERS_PARAGON_METHOD_SETTINGS_UI_MIN_UNUSED_PROTSCORE	0.0458
RESULTS_SEARCH_3_PARAMETERS_PARAGON_METHOD_SETTINGS_UI_PSPEP	TRUE
RESULTS_SEARCH_4_time_cpu	183488
RESULTS_SEARCH_4_time_duration	183555
RESULTS_SEARCH_4_version	5.0.1.4874
RESULTS_SEARCH_4_xml:id	SEARCH:2:636839344964476052_1
RESULTS_SEARCH_4_PARAMETERS_chemical_data_edited	TRUE
RESULTS_SEARCH_4_PARAMETERS_do_multiprecursor_search	TRUE
RESULTS_SEARCH_4_PARAMETERS_do_reverse_search	TRUE
RESULTS_SEARCH_4_PARAMETERS_max_quant_labels	1900-02-04
RESULTS_SEARCH_4_PARAMETERS_maxresults	15
RESULTS_SEARCH_4_PARAMETERS_separate_searches	FALSE
RESULTS_SEARCH_4_PARAMETERS_MSTOLERANCE_type	dalton
RESULTS_SEARCH_4_PARAMETERS_MSTOLERANCE_value	0.05
RESULTS_SEARCH_4_PARAMETERS_MSMSTOLERANCE_type	dalton
RESULTS_SEARCH_4_PARAMETERS_MSMSTOLERANCE_value	0.1
RESULTS_SEARCH_4_PARAMETERS_MS_STANDARD_DEVIATION_type	dalton
RESULTS_SEARCH_4_PARAMETERS_MS_STANDARD_DEVIATION_value	0.0011
RESULTS_SEARCH_4_PARAMETERS_MSMS_STANDARD_DEVIATION_type	dalton
RESULTS_SEARCH_4_PARAMETERS_MSMS_STANDARD_DEVIATION_value	0.01
RESULTS_SEARCH_4_PARAMETERS_FASTA_filename	C:\AB SCIEX\ProteinPilot Data\SearchDatabases\ProteomaAria_contami2018.fasta
RESULTS_SEARCH_4_PARAMETERS_AUTO_CALIBRATION_ms	TRUE
RESULTS_SEARCH_4_PARAMETERS_AUTO_CALIBRATION_msexport	FALSE
RESULTS_SEARCH_4_PARAMETERS_AUTO_CALIBRATION_msms	TRUE
RESULTS_SEARCH_4_PARAMETERS_AUTO_CALIBRATION_msmstolsdratio	2.75
RESULTS_SEARCH_4_PARAMETERS_AUTO_CALIBRATION_mstolsdratio	7
RESULTS_SEARCH_4_PARAMETERS_AUTO_CALIBRATION_squareroot	TRUE
RESULTS_SEARCH_4_PARAMETERS_AUTO_CALIBRATION_type	dalton
RESULTS_SEARCH_4_PARAMETERS_AUTO_CALIBRATION_MCP_d_s_s_f	0.0666667
RESULTS_SEARCH_4_PARAMETERS_AUTO_CALIBRATION_MCP_d_s_w_f	3
RESULTS_SEARCH_4_PARAMETERS_AUTO_CALIBRATION_MCP_m_f_r_mbc	200
RESULTS_SEARCH_4_PARAMETERS_AUTO_CALIBRATION_MCP_m_m_c	10
RESULTS_SEARCH_4_PARAMETERS_AUTO_CALIBRATION_MCP_m_m_f_s	0.25
RESULTS_SEARCH_4_PARAMETERS_AUTO_CALIBRATION_MCP_m_m_p_f	0.33
RESULTS_SEARCH_4_PARAMETERS_AUTO_CALIBRATION_MCP_m_m_p_rms_f	1
RESULTS_SEARCH_4_PARAMETERS_AUTO_CALIBRATION_MCP_m_p_t_f	1
RESULTS_SEARCH_4_PARAMETERS_AUTO_CALIBRATION_MCP_m_r_h_n_b	15
RESULTS_SEARCH_4_PARAMETERS_AUTO_CALIBRATION_MCP_m_z_n_s	99
RESULTS_SEARCH_4_PARAMETERS_AUTO_CALIBRATION_MCP_m_z_s_mn_f_r	0.0666667
RESULTS_SEARCH_4_PARAMETERS_AUTO_CALIBRATION_MCP_m_z_s_mx_f_r	0.1
RESULTS_SEARCH_4_PARAMETERS_MS_AUTO_CALIBRATION_OUT_avres	8.90305e-08
RESULTS_SEARCH_4_PARAMETERS_MS_AUTO_CALIBRATION_OUT_c0	-2.45244e-05
RESULTS_SEARCH_4_PARAMETERS_MS_AUTO_CALIBRATION_OUT_c1minus1	2.29794e-07
RESULTS_SEARCH_4_PARAMETERS_MS_AUTO_CALIBRATION_OUT_c2	0
RESULTS_SEARCH_4_PARAMETERS_MS_AUTO_CALIBRATION_OUT_file	1
RESULTS_SEARCH_4_PARAMETERS_MS_AUTO_CALIBRATION_OUT_partnumber	2
RESULTS_SEARCH_4_PARAMETERS_MS_AUTO_CALIBRATION_OUT_polyorder	1
RESULTS_SEARCH_4_PARAMETERS_MS_AUTO_CALIBRATION_OUT_sample	1
RESULTS_SEARCH_4_PARAMETERS_MS_AUTO_CALIBRATION_OUT_squareroot	TRUE
RESULTS_SEARCH_4_PARAMETERS_MSMS_AUTO_CALIBRATION_OUT_avres	7.00113e-10
RESULTS_SEARCH_4_PARAMETERS_MSMS_AUTO_CALIBRATION_OUT_c0	-4.07124e-05
RESULTS_SEARCH_4_PARAMETERS_MSMS_AUTO_CALIBRATION_OUT_c1minus1	2.27946e-06
RESULTS_SEARCH_4_PARAMETERS_MSMS_AUTO_CALIBRATION_OUT_c2	0
RESULTS_SEARCH_4_PARAMETERS_MSMS_AUTO_CALIBRATION_OUT_file	1
RESULTS_SEARCH_4_PARAMETERS_MSMS_AUTO_CALIBRATION_OUT_partnumber	2
RESULTS_SEARCH_4_PARAMETERS_MSMS_AUTO_CALIBRATION_OUT_polyorder	1
RESULTS_SEARCH_4_PARAMETERS_MSMS_AUTO_CALIBRATION_OUT_sample	1
RESULTS_SEARCH_4_PARAMETERS_MSMS_AUTO_CALIBRATION_OUT_squareroot	TRUE
RESULTS_SEARCH_4_PARAMETERS_MAX_PRECURSORS_FRAGLET	5
RESULTS_SEARCH_4_PARAMETERS_MAX_PRECURSORS_TAGLET	1
RESULTS_SEARCH_4_PARAMETERS_PRECURSORS_DR_FRAGLET	10
RESULTS_SEARCH_4_PARAMETERS_PRECURSORS_DR_TAGLET	3
RESULTS_SEARCH_4_PARAMETERS_DEFAULT_CHARGE_STATE_1_charge	2
RESULTS_SEARCH_4_PARAMETERS_DEFAULT_CHARGE_STATE_1_probability	1
RESULTS_SEARCH_4_PARAMETERS_DEFAULT_CHARGE_STATE_2_charge	3
RESULTS_SEARCH_4_PARAMETERS_DEFAULT_CHARGE_STATE_2_probability	1
RESULTS_SEARCH_4_PARAMETERS_DEFAULT_CHARGE_STATE_3_charge	4
RESULTS_SEARCH_4_PARAMETERS_DEFAULT_CHARGE_STATE_3_probability	1
RESULTS_SEARCH_4_PARAMETERS_VERSION	5.0.1.0, 4895
RESULTS_SEARCH_4_PARAMETERS_PARAGON_VERSION	5.0.1.0, 4874
RESULTS_SEARCH_4_PARAMETERS_APPLICATION	ProteinPilot(tm) Software
RESULTS_SEARCH_4_PARAMETERS_PROGROUP_alternativedispositionmaximumfoldprobabilitydrop	100
RESULTS_SEARCH_4_PARAMETERS_PROGROUP_alternativedispositionmaximumfoldscoredrop	2
RESULTS_SEARCH_4_PARAMETERS_PROGROUP_autodiscordantpeptidethreshold	0.3
RESULTS_SEARCH_4_PARAMETERS_PROGROUP_bayesconfidencecalclulation	TRUE
RESULTS_SEARCH_4_PARAMETERS_PROGROUP_calibrateconfidence	TRUE
RESULTS_SEARCH_4_PARAMETERS_PROGROUP_compresspeptides	FALSE
RESULTS_SEARCH_4_PARAMETERS_PROGROUP_confidencepercentthresholdforexcludingothersfromquant	1900-01-15
RESULTS_SEARCH_4_PARAMETERS_PROGROUP_confidencepercentthresholdforincludingselfinquant	15
RESULTS_SEARCH_4_PARAMETERS_PROGROUP_donotstoremspeaklists	FALSE
RESULTS_SEARCH_4_PARAMETERS_PROGROUP_fasta	C:\AB SCIEX\ProteinPilot Data\SearchDatabases\ProteomaAria_contami2018.fasta
RESULTS_SEARCH_4_PARAMETERS_PROGROUP_featuregroupminpepconf	0.66
RESULTS_SEARCH_4_PARAMETERS_PROGROUP_featuregroupminups	0.47
RESULTS_SEARCH_4_PARAMETERS_PROGROUP_focusingintersection	4
RESULTS_SEARCH_4_PARAMETERS_PROGROUP_focusingminimummatchconfidence	0.1
RESULTS_SEARCH_4_PARAMETERS_PROGROUP_focusingminunusedprotscore	0.1
RESULTS_SEARCH_4_PARAMETERS_PROGROUP_focusingsubsetcutoff	6
RESULTS_SEARCH_4_PARAMETERS_PROGROUP_intersection	1.3
RESULTS_SEARCH_4_PARAMETERS_PROGROUP_minimummatchconfidencecutoff	0.001
RESULTS_SEARCH_4_PARAMETERS_PROGROUP_minunusedprotscore	0.0458
RESULTS_SEARCH_4_PARAMETERS_PROGROUP_subsetcutoff	2
RESULTS_SEARCH_4_PARAMETERS_PROGROUP_unusedprotscorethresholdforexcludingothersfromquant	1.3
RESULTS_SEARCH_4_PARAMETERS_PEAKLIST_count	3605
RESULTS_SEARCH_4_PARAMETERS_PEAKLIST_filenumber	1
RESULTS_SEARCH_4_PARAMETERS_PEAKLIST_original_count	3605
RESULTS_SEARCH_4_PARAMETERS_PEAKLIST_originalfilename	C:\Users\5600 Procesado\Desktop\Carpetas de datos en escritorio\Diego_23_01_19\Diego_23_01_19_GNB2.wiff
RESULTS_SEARCH_4_PARAMETERS_PEAKLIST_partnumber	2
RESULTS_SEARCH_4_PARAMETERS_QUANT_TYPE_background_correction	FALSE
RESULTS_SEARCH_4_PARAMETERS_QUANT_TYPE_bias_correction	TRUE
RESULTS_SEARCH_4_PARAMETERS_QUANT_TYPE_keep_extreme_peptides_over_fraction	0
RESULTS_SEARCH_4_PARAMETERS_QUANT_TYPE_low_confidence_check	TRUE
RESULTS_SEARCH_4_PARAMETERS_QUANT_TYPE_low_intensity_check	TRUE
RESULTS_SEARCH_4_PARAMETERS_QUANT_TYPE_median_statistic	TRUE
RESULTS_SEARCH_4_PARAMETERS_QUANT_TYPE_mod_check	TRUE
RESULTS_SEARCH_4_PARAMETERS_QUANT_TYPE_quant_threshold	-1
RESULTS_SEARCH_4_PARAMETERS_QUANT_TYPE_quant_threshold_sn	9
RESULTS_SEARCH_4_PARAMETERS_QUANT_TYPE_separate_searches	FALSE
RESULTS_SEARCH_4_PARAMETERS_QUANT_TYPE_shared_msms_check	TRUE
RESULTS_SEARCH_4_PARAMETERS_PARAGON_METHOD_SETTINGS_UI_SAMPLE_TYPE	Identification
RESULTS_SEARCH_4_PARAMETERS_PARAGON_METHOD_SETTINGS_UI_CYS_ALKYLATION	Iodoacetamide
RESULTS_SEARCH_4_PARAMETERS_PARAGON_METHOD_SETTINGS_UI_DIGESTION	Trypsin
RESULTS_SEARCH_4_PARAMETERS_PARAGON_METHOD_SETTINGS_UI_INSTRUMENT	TripleTOF 5600
RESULTS_SEARCH_4_PARAMETERS_PARAGON_METHOD_SETTINGS_UI_SEARCH_EFFORT	Thorough
RESULTS_SEARCH_4_PARAMETERS_PARAGON_METHOD_SETTINGS_UI_ID_FOCUS	Biological modifications
RESULTS_SEARCH_4_PARAMETERS_PARAGON_METHOD_SETTINGS_UI_USER_NAME	5600Procesado\5600 Procesado
RESULTS_SEARCH_4_PARAMETERS_PARAGON_METHOD_SETTINGS_UI_MACHINE_NAME	5600PROCESADO
RESULTS_SEARCH_4_PARAMETERS_PARAGON_METHOD_SETTINGS_UI_SEARCH_ID	6.36839e+17
RESULTS_SEARCH_4_PARAMETERS_PARAGON_METHOD_SETTINGS_UI_START_TIME	2019-01-24 13:48:16
RESULTS_SEARCH_4_PARAMETERS_PARAGON_METHOD_SETTINGS_UI_MIN_UNUSED_PROTSCORE	0.0458
RESULTS_SEARCH_4_PARAMETERS_PARAGON_METHOD_SETTINGS_UI_PSPEP	TRUE
RESULTS_SEARCH_5_time_cpu	87906
RESULTS_SEARCH_5_time_duration	87917
RESULTS_SEARCH_5_version	5.0.1.4874
RESULTS_SEARCH_5_xml:id	SEARCH:1:636839344964476052_2
RESULTS_SEARCH_5_PARAMETERS_chemical_data_edited	TRUE
RESULTS_SEARCH_5_PARAMETERS_do_multiprecursor_search	TRUE
RESULTS_SEARCH_5_PARAMETERS_do_reverse_search	TRUE
RESULTS_SEARCH_5_PARAMETERS_max_quant_labels	35
RESULTS_SEARCH_5_PARAMETERS_maxresults	15
RESULTS_SEARCH_5_PARAMETERS_separate_searches	FALSE
RESULTS_SEARCH_5_PARAMETERS_MSTOLERANCE_type	dalton
RESULTS_SEARCH_5_PARAMETERS_MSTOLERANCE_value	0.05
RESULTS_SEARCH_5_PARAMETERS_MSMSTOLERANCE_type	dalton
RESULTS_SEARCH_5_PARAMETERS_MSMSTOLERANCE_value	0.1
RESULTS_SEARCH_5_PARAMETERS_MS_STANDARD_DEVIATION_type	dalton
RESULTS_SEARCH_5_PARAMETERS_MS_STANDARD_DEVIATION_value	0.0011
RESULTS_SEARCH_5_PARAMETERS_MSMS_STANDARD_DEVIATION_type	dalton
RESULTS_SEARCH_5_PARAMETERS_MSMS_STANDARD_DEVIATION_value	0.01
RESULTS_SEARCH_5_PARAMETERS_FASTA_filename	C:\AB SCIEX\ProteinPilot Data\SearchDatabases\ProteomaAria_contami2018.fasta
RESULTS_SEARCH_5_PARAMETERS_AUTO_CALIBRATION_ms	TRUE
RESULTS_SEARCH_5_PARAMETERS_AUTO_CALIBRATION_msexport	FALSE
RESULTS_SEARCH_5_PARAMETERS_AUTO_CALIBRATION_msms	TRUE
RESULTS_SEARCH_5_PARAMETERS_AUTO_CALIBRATION_msmstolsdratio	2.75
RESULTS_SEARCH_5_PARAMETERS_AUTO_CALIBRATION_mstolsdratio	7
RESULTS_SEARCH_5_PARAMETERS_AUTO_CALIBRATION_squareroot	TRUE
RESULTS_SEARCH_5_PARAMETERS_AUTO_CALIBRATION_type	dalton
RESULTS_SEARCH_5_PARAMETERS_AUTO_CALIBRATION_MCP_d_s_s_f	0.0666667
RESULTS_SEARCH_5_PARAMETERS_AUTO_CALIBRATION_MCP_d_s_w_f	3
RESULTS_SEARCH_5_PARAMETERS_AUTO_CALIBRATION_MCP_m_f_r_mbc	200
RESULTS_SEARCH_5_PARAMETERS_AUTO_CALIBRATION_MCP_m_m_c	1900-01-10
RESULTS_SEARCH_5_PARAMETERS_AUTO_CALIBRATION_MCP_m_m_f_s	0.25
RESULTS_SEARCH_5_PARAMETERS_AUTO_CALIBRATION_MCP_m_m_p_f	0.33
RESULTS_SEARCH_5_PARAMETERS_AUTO_CALIBRATION_MCP_m_m_p_rms_f	1
RESULTS_SEARCH_5_PARAMETERS_AUTO_CALIBRATION_MCP_m_p_t_f	1
RESULTS_SEARCH_5_PARAMETERS_AUTO_CALIBRATION_MCP_m_r_h_n_b	15
RESULTS_SEARCH_5_PARAMETERS_AUTO_CALIBRATION_MCP_m_z_n_s	99
RESULTS_SEARCH_5_PARAMETERS_AUTO_CALIBRATION_MCP_m_z_s_mn_f_r	0.0666667
RESULTS_SEARCH_5_PARAMETERS_AUTO_CALIBRATION_MCP_m_z_s_mx_f_r	0.1
RESULTS_SEARCH_5_PARAMETERS_MAX_PRECURSORS_FRAGLET	5
RESULTS_SEARCH_5_PARAMETERS_MAX_PRECURSORS_TAGLET	1
RESULTS_SEARCH_5_PARAMETERS_PRECURSORS_DR_FRAGLET	10
RESULTS_SEARCH_5_PARAMETERS_PRECURSORS_DR_TAGLET	1900-01-03
RESULTS_SEARCH_5_PARAMETERS_DEFAULT_CHARGE_STATE_1_charge	2
RESULTS_SEARCH_5_PARAMETERS_DEFAULT_CHARGE_STATE_1_probability	1
RESULTS_SEARCH_5_PARAMETERS_DEFAULT_CHARGE_STATE_2_charge	3
RESULTS_SEARCH_5_PARAMETERS_DEFAULT_CHARGE_STATE_2_probability	1
RESULTS_SEARCH_5_PARAMETERS_DEFAULT_CHARGE_STATE_3_charge	4
RESULTS_SEARCH_5_PARAMETERS_DEFAULT_CHARGE_STATE_3_probability	1
RESULTS_SEARCH_5_PARAMETERS_VERSION	5.0.1.0, 4895
RESULTS_SEARCH_5_PARAMETERS_PARAGON_VERSION	5.0.1.0, 4874
RESULTS_SEARCH_5_PARAMETERS_APPLICATION	ProteinPilot(tm) Software
RESULTS_SEARCH_5_PARAMETERS_PROGROUP_alternativedispositionmaximumfoldprobabilitydrop	100
RESULTS_SEARCH_5_PARAMETERS_PROGROUP_alternativedispositionmaximumfoldscoredrop	2
RESULTS_SEARCH_5_PARAMETERS_PROGROUP_autodiscordantpeptidethreshold	07:12:00
RESULTS_SEARCH_5_PARAMETERS_PROGROUP_bayesconfidencecalclulation	TRUE
RESULTS_SEARCH_5_PARAMETERS_PROGROUP_calibrateconfidence	TRUE
RESULTS_SEARCH_5_PARAMETERS_PROGROUP_compresspeptides	FALSE
RESULTS_SEARCH_5_PARAMETERS_PROGROUP_confidencepercentthresholdforexcludingothersfromquant	15
RESULTS_SEARCH_5_PARAMETERS_PROGROUP_confidencepercentthresholdforincludingselfinquant	15
RESULTS_SEARCH_5_PARAMETERS_PROGROUP_donotstoremspeaklists	FALSE
RESULTS_SEARCH_5_PARAMETERS_PROGROUP_fasta	C:\AB SCIEX\ProteinPilot Data\SearchDatabases\ProteomaAria_contami2018.fasta
RESULTS_SEARCH_5_PARAMETERS_PROGROUP_featuregroupminpepconf	0.66
RESULTS_SEARCH_5_PARAMETERS_PROGROUP_featuregroupminups	0.47
RESULTS_SEARCH_5_PARAMETERS_PROGROUP_focusingintersection	4
RESULTS_SEARCH_5_PARAMETERS_PROGROUP_focusingminimummatchconfidence	0.1
RESULTS_SEARCH_5_PARAMETERS_PROGROUP_focusingminunusedprotscore	0.1
RESULTS_SEARCH_5_PARAMETERS_PROGROUP_focusingsubsetcutoff	6
RESULTS_SEARCH_5_PARAMETERS_PROGROUP_intersection	1.3
RESULTS_SEARCH_5_PARAMETERS_PROGROUP_minimummatchconfidencecutoff	0.001
RESULTS_SEARCH_5_PARAMETERS_PROGROUP_minunusedprotscore	0.0458
RESULTS_SEARCH_5_PARAMETERS_PROGROUP_subsetcutoff	2
RESULTS_SEARCH_5_PARAMETERS_PROGROUP_unusedprotscorethresholdforexcludingothersfromquant	1.3
RESULTS_SEARCH_5_PARAMETERS_PEAKLIST_count	3596
RESULTS_SEARCH_5_PARAMETERS_PEAKLIST_filenumber	1
RESULTS_SEARCH_5_PARAMETERS_PEAKLIST_original_count	3596
RESULTS_SEARCH_5_PARAMETERS_PEAKLIST_originalfilename	C:\Users\5600 Procesado\Desktop\Carpetas de datos en escritorio\Diego_23_01_19\Diego_23_01_19_GNB2.wiff
RESULTS_SEARCH_5_PARAMETERS_PEAKLIST_partnumber	3
RESULTS_SEARCH_5_PARAMETERS_QUANT_TYPE_background_correction	FALSE
RESULTS_SEARCH_5_PARAMETERS_QUANT_TYPE_bias_correction	TRUE
RESULTS_SEARCH_5_PARAMETERS_QUANT_TYPE_keep_extreme_peptides_over_fraction	0
RESULTS_SEARCH_5_PARAMETERS_QUANT_TYPE_low_confidence_check	TRUE
RESULTS_SEARCH_5_PARAMETERS_QUANT_TYPE_low_intensity_check	TRUE
RESULTS_SEARCH_5_PARAMETERS_QUANT_TYPE_median_statistic	TRUE
RESULTS_SEARCH_5_PARAMETERS_QUANT_TYPE_mod_check	TRUE
RESULTS_SEARCH_5_PARAMETERS_QUANT_TYPE_quant_threshold	-1
RESULTS_SEARCH_5_PARAMETERS_QUANT_TYPE_quant_threshold_sn	9
RESULTS_SEARCH_5_PARAMETERS_QUANT_TYPE_separate_searches	FALSE
RESULTS_SEARCH_5_PARAMETERS_QUANT_TYPE_shared_msms_check	TRUE
RESULTS_SEARCH_5_PARAMETERS_PARAGON_METHOD_SETTINGS_UI_SAMPLE_TYPE	Identification
RESULTS_SEARCH_5_PARAMETERS_PARAGON_METHOD_SETTINGS_UI_CYS_ALKYLATION	Iodoacetamide
RESULTS_SEARCH_5_PARAMETERS_PARAGON_METHOD_SETTINGS_UI_DIGESTION	Trypsin
RESULTS_SEARCH_5_PARAMETERS_PARAGON_METHOD_SETTINGS_UI_INSTRUMENT	TripleTOF 5600
RESULTS_SEARCH_5_PARAMETERS_PARAGON_METHOD_SETTINGS_UI_SEARCH_EFFORT	Thorough
RESULTS_SEARCH_5_PARAMETERS_PARAGON_METHOD_SETTINGS_UI_ID_FOCUS	Biological modifications
RESULTS_SEARCH_5_PARAMETERS_PARAGON_METHOD_SETTINGS_UI_USER_NAME	5600Procesado\5600 Procesado
RESULTS_SEARCH_5_PARAMETERS_PARAGON_METHOD_SETTINGS_UI_MACHINE_NAME	5600PROCESADO
RESULTS_SEARCH_5_PARAMETERS_PARAGON_METHOD_SETTINGS_UI_SEARCH_ID	6.36839e+17
RESULTS_SEARCH_5_PARAMETERS_PARAGON_METHOD_SETTINGS_UI_START_TIME	2019-01-24 13:48:16
RESULTS_SEARCH_5_PARAMETERS_PARAGON_METHOD_SETTINGS_UI_MIN_UNUSED_PROTSCORE	0.0458
RESULTS_SEARCH_5_PARAMETERS_PARAGON_METHOD_SETTINGS_UI_PSPEP	TRUE
RESULTS_SEARCH_6_time_cpu	193971
RESULTS_SEARCH_6_time_duration	194148
RESULTS_SEARCH_6_version	5.0.1.4874
RESULTS_SEARCH_6_xml:id	SEARCH:2:636839344964476052_2
RESULTS_SEARCH_6_PARAMETERS_chemical_data_edited	TRUE
RESULTS_SEARCH_6_PARAMETERS_do_multiprecursor_search	TRUE
RESULTS_SEARCH_6_PARAMETERS_do_reverse_search	TRUE
RESULTS_SEARCH_6_PARAMETERS_max_quant_labels	35
RESULTS_SEARCH_6_PARAMETERS_maxresults	15
RESULTS_SEARCH_6_PARAMETERS_separate_searches	FALSE
RESULTS_SEARCH_6_PARAMETERS_MSTOLERANCE_type	dalton
RESULTS_SEARCH_6_PARAMETERS_MSTOLERANCE_value	0.05
RESULTS_SEARCH_6_PARAMETERS_MSMSTOLERANCE_type	dalton
RESULTS_SEARCH_6_PARAMETERS_MSMSTOLERANCE_value	0.1
RESULTS_SEARCH_6_PARAMETERS_MS_STANDARD_DEVIATION_type	dalton
RESULTS_SEARCH_6_PARAMETERS_MS_STANDARD_DEVIATION_value	0.0011
RESULTS_SEARCH_6_PARAMETERS_MSMS_STANDARD_DEVIATION_type	dalton
RESULTS_SEARCH_6_PARAMETERS_MSMS_STANDARD_DEVIATION_value	0.01
RESULTS_SEARCH_6_PARAMETERS_FASTA_filename	C:\AB SCIEX\ProteinPilot Data\SearchDatabases\ProteomaAria_contami2018.fasta
RESULTS_SEARCH_6_PARAMETERS_AUTO_CALIBRATION_ms	TRUE
RESULTS_SEARCH_6_PARAMETERS_AUTO_CALIBRATION_msexport	FALSE
RESULTS_SEARCH_6_PARAMETERS_AUTO_CALIBRATION_msms	TRUE
RESULTS_SEARCH_6_PARAMETERS_AUTO_CALIBRATION_msmstolsdratio	2.75
RESULTS_SEARCH_6_PARAMETERS_AUTO_CALIBRATION_mstolsdratio	7
RESULTS_SEARCH_6_PARAMETERS_AUTO_CALIBRATION_squareroot	TRUE
RESULTS_SEARCH_6_PARAMETERS_AUTO_CALIBRATION_type	dalton
RESULTS_SEARCH_6_PARAMETERS_AUTO_CALIBRATION_MCP_d_s_s_f	0.0666667
RESULTS_SEARCH_6_PARAMETERS_AUTO_CALIBRATION_MCP_d_s_w_f	3
RESULTS_SEARCH_6_PARAMETERS_AUTO_CALIBRATION_MCP_m_f_r_mbc	200
RESULTS_SEARCH_6_PARAMETERS_AUTO_CALIBRATION_MCP_m_m_c	10
RESULTS_SEARCH_6_PARAMETERS_AUTO_CALIBRATION_MCP_m_m_f_s	0.25
RESULTS_SEARCH_6_PARAMETERS_AUTO_CALIBRATION_MCP_m_m_p_f	0.33
RESULTS_SEARCH_6_PARAMETERS_AUTO_CALIBRATION_MCP_m_m_p_rms_f	1
RESULTS_SEARCH_6_PARAMETERS_AUTO_CALIBRATION_MCP_m_p_t_f	1
RESULTS_SEARCH_6_PARAMETERS_AUTO_CALIBRATION_MCP_m_r_h_n_b	15
RESULTS_SEARCH_6_PARAMETERS_AUTO_CALIBRATION_MCP_m_z_n_s	99
RESULTS_SEARCH_6_PARAMETERS_AUTO_CALIBRATION_MCP_m_z_s_mn_f_r	0.0666667
RESULTS_SEARCH_6_PARAMETERS_AUTO_CALIBRATION_MCP_m_z_s_mx_f_r	0.1
RESULTS_SEARCH_6_PARAMETERS_MAX_PRECURSORS_FRAGLET	5
RESULTS_SEARCH_6_PARAMETERS_MAX_PRECURSORS_TAGLET	1
RESULTS_SEARCH_6_PARAMETERS_PRECURSORS_DR_FRAGLET	10
RESULTS_SEARCH_6_PARAMETERS_PRECURSORS_DR_TAGLET	3
RESULTS_SEARCH_6_PARAMETERS_DEFAULT_CHARGE_STATE_1_charge	2
RESULTS_SEARCH_6_PARAMETERS_DEFAULT_CHARGE_STATE_1_probability	1
RESULTS_SEARCH_6_PARAMETERS_DEFAULT_CHARGE_STATE_2_charge	3
RESULTS_SEARCH_6_PARAMETERS_DEFAULT_CHARGE_STATE_2_probability	1
RESULTS_SEARCH_6_PARAMETERS_DEFAULT_CHARGE_STATE_3_charge	4
RESULTS_SEARCH_6_PARAMETERS_DEFAULT_CHARGE_STATE_3_probability	1
RESULTS_SEARCH_6_PARAMETERS_VERSION	5.0.1.0, 4895
RESULTS_SEARCH_6_PARAMETERS_PARAGON_VERSION	5.0.1.0, 4874
RESULTS_SEARCH_6_PARAMETERS_APPLICATION	ProteinPilot(tm) Software
RESULTS_SEARCH_6_PARAMETERS_PROGROUP_alternativedispositionmaximumfoldprobabilitydrop	100
RESULTS_SEARCH_6_PARAMETERS_PROGROUP_alternativedispositionmaximumfoldscoredrop	2
RESULTS_SEARCH_6_PARAMETERS_PROGROUP_autodiscordantpeptidethreshold	0.3
RESULTS_SEARCH_6_PARAMETERS_PROGROUP_bayesconfidencecalclulation	TRUE
RESULTS_SEARCH_6_PARAMETERS_PROGROUP_calibrateconfidence	TRUE
RESULTS_SEARCH_6_PARAMETERS_PROGROUP_compresspeptides	FALSE
RESULTS_SEARCH_6_PARAMETERS_PROGROUP_confidencepercentthresholdforexcludingothersfromquant	15
RESULTS_SEARCH_6_PARAMETERS_PROGROUP_confidencepercentthresholdforincludingselfinquant	15
RESULTS_SEARCH_6_PARAMETERS_PROGROUP_donotstoremspeaklists	FALSE
RESULTS_SEARCH_6_PARAMETERS_PROGROUP_fasta	C:\AB SCIEX\ProteinPilot Data\SearchDatabases\ProteomaAria_contami2018.fasta
RESULTS_SEARCH_6_PARAMETERS_PROGROUP_featuregroupminpepconf	0.66
RESULTS_SEARCH_6_PARAMETERS_PROGROUP_featuregroupminups	0.47
RESULTS_SEARCH_6_PARAMETERS_PROGROUP_focusingintersection	4
RESULTS_SEARCH_6_PARAMETERS_PROGROUP_focusingminimummatchconfidence	0.1
RESULTS_SEARCH_6_PARAMETERS_PROGROUP_focusingminunusedprotscore	0.1
RESULTS_SEARCH_6_PARAMETERS_PROGROUP_focusingsubsetcutoff	6
RESULTS_SEARCH_6_PARAMETERS_PROGROUP_intersection	1.3
RESULTS_SEARCH_6_PARAMETERS_PROGROUP_minimummatchconfidencecutoff	0.001
RESULTS_SEARCH_6_PARAMETERS_PROGROUP_minunusedprotscore	0.0458
RESULTS_SEARCH_6_PARAMETERS_PROGROUP_subsetcutoff	2
RESULTS_SEARCH_6_PARAMETERS_PROGROUP_unusedprotscorethresholdforexcludingothersfromquant	1.3
RESULTS_SEARCH_6_PARAMETERS_PEAKLIST_count	3596
RESULTS_SEARCH_6_PARAMETERS_PEAKLIST_filenumber	1
RESULTS_SEARCH_6_PARAMETERS_PEAKLIST_original_count	3596
RESULTS_SEARCH_6_PARAMETERS_PEAKLIST_originalfilename	C:\Users\5600 Procesado\Desktop\Carpetas de datos en escritorio\Diego_23_01_19\Diego_23_01_19_GNB2.wiff
RESULTS_SEARCH_6_PARAMETERS_PEAKLIST_partnumber	3
RESULTS_SEARCH_6_PARAMETERS_QUANT_TYPE_background_correction	FALSE
RESULTS_SEARCH_6_PARAMETERS_QUANT_TYPE_bias_correction	TRUE
RESULTS_SEARCH_6_PARAMETERS_QUANT_TYPE_keep_extreme_peptides_over_fraction	00:00:00
RESULTS_SEARCH_6_PARAMETERS_QUANT_TYPE_low_confidence_check	TRUE
RESULTS_SEARCH_6_PARAMETERS_QUANT_TYPE_low_intensity_check	TRUE
RESULTS_SEARCH_6_PARAMETERS_QUANT_TYPE_median_statistic	TRUE
RESULTS_SEARCH_6_PARAMETERS_QUANT_TYPE_mod_check	TRUE
RESULTS_SEARCH_6_PARAMETERS_QUANT_TYPE_quant_threshold	-1
RESULTS_SEARCH_6_PARAMETERS_QUANT_TYPE_quant_threshold_sn	9
RESULTS_SEARCH_6_PARAMETERS_QUANT_TYPE_separate_searches	FALSE
RESULTS_SEARCH_6_PARAMETERS_QUANT_TYPE_shared_msms_check	TRUE
RESULTS_SEARCH_6_PARAMETERS_PARAGON_METHOD_SETTINGS_UI_SAMPLE_TYPE	Identification
RESULTS_SEARCH_6_PARAMETERS_PARAGON_METHOD_SETTINGS_UI_CYS_ALKYLATION	Iodoacetamide
RESULTS_SEARCH_6_PARAMETERS_PARAGON_METHOD_SETTINGS_UI_DIGESTION	Trypsin
RESULTS_SEARCH_6_PARAMETERS_PARAGON_METHOD_SETTINGS_UI_INSTRUMENT	TripleTOF 5600
RESULTS_SEARCH_6_PARAMETERS_PARAGON_METHOD_SETTINGS_UI_SEARCH_EFFORT	Thorough
RESULTS_SEARCH_6_PARAMETERS_PARAGON_METHOD_SETTINGS_UI_ID_FOCUS	Biological modifications
RESULTS_SEARCH_6_PARAMETERS_PARAGON_METHOD_SETTINGS_UI_USER_NAME	5600Procesado\5600 Procesado
RESULTS_SEARCH_6_PARAMETERS_PARAGON_METHOD_SETTINGS_UI_MACHINE_NAME	5600PROCESADO
RESULTS_SEARCH_6_PARAMETERS_PARAGON_METHOD_SETTINGS_UI_SEARCH_ID	6.36839e+17
RESULTS_SEARCH_6_PARAMETERS_PARAGON_METHOD_SETTINGS_UI_START_TIME	2019-01-24 13:48:16
RESULTS_SEARCH_6_PARAMETERS_PARAGON_METHOD_SETTINGS_UI_MIN_UNUSED_PROTSCORE	0.0458
RESULTS_SEARCH_6_PARAMETERS_PARAGON_METHOD_SETTINGS_UI_PSPEP	TRUE
RESULTS_SEARCH_7_time_cpu	120276
RESULTS_SEARCH_7_time_duration	120349
RESULTS_SEARCH_7_version	5.0.1.4874
RESULTS_SEARCH_7_xml:id	SEARCH:1:636839344964476052_3
RESULTS_SEARCH_7_PARAMETERS_chemical_data_edited	TRUE
RESULTS_SEARCH_7_PARAMETERS_do_multiprecursor_search	TRUE
RESULTS_SEARCH_7_PARAMETERS_do_reverse_search	TRUE
RESULTS_SEARCH_7_PARAMETERS_max_quant_labels	35
RESULTS_SEARCH_7_PARAMETERS_maxresults	15
RESULTS_SEARCH_7_PARAMETERS_separate_searches	FALSE
RESULTS_SEARCH_7_PARAMETERS_MSTOLERANCE_type	dalton
RESULTS_SEARCH_7_PARAMETERS_MSTOLERANCE_value	0.05
RESULTS_SEARCH_7_PARAMETERS_MSMSTOLERANCE_type	dalton
RESULTS_SEARCH_7_PARAMETERS_MSMSTOLERANCE_value	0.1
RESULTS_SEARCH_7_PARAMETERS_MS_STANDARD_DEVIATION_type	dalton
RESULTS_SEARCH_7_PARAMETERS_MS_STANDARD_DEVIATION_value	0.0011
RESULTS_SEARCH_7_PARAMETERS_MSMS_STANDARD_DEVIATION_type	dalton
RESULTS_SEARCH_7_PARAMETERS_MSMS_STANDARD_DEVIATION_value	0.01
RESULTS_SEARCH_7_PARAMETERS_FASTA_filename	C:\AB SCIEX\ProteinPilot Data\SearchDatabases\ProteomaAria_contami2018.fasta
RESULTS_SEARCH_7_PARAMETERS_AUTO_CALIBRATION_ms	TRUE
RESULTS_SEARCH_7_PARAMETERS_AUTO_CALIBRATION_msexport	FALSE
RESULTS_SEARCH_7_PARAMETERS_AUTO_CALIBRATION_msms	TRUE
RESULTS_SEARCH_7_PARAMETERS_AUTO_CALIBRATION_msmstolsdratio	2.75
RESULTS_SEARCH_7_PARAMETERS_AUTO_CALIBRATION_mstolsdratio	7
RESULTS_SEARCH_7_PARAMETERS_AUTO_CALIBRATION_squareroot	TRUE
RESULTS_SEARCH_7_PARAMETERS_AUTO_CALIBRATION_type	dalton
RESULTS_SEARCH_7_PARAMETERS_AUTO_CALIBRATION_MCP_d_s_s_f	0.0666667
RESULTS_SEARCH_7_PARAMETERS_AUTO_CALIBRATION_MCP_d_s_w_f	3
RESULTS_SEARCH_7_PARAMETERS_AUTO_CALIBRATION_MCP_m_f_r_mbc	200
RESULTS_SEARCH_7_PARAMETERS_AUTO_CALIBRATION_MCP_m_m_c	10
RESULTS_SEARCH_7_PARAMETERS_AUTO_CALIBRATION_MCP_m_m_f_s	0.25
RESULTS_SEARCH_7_PARAMETERS_AUTO_CALIBRATION_MCP_m_m_p_f	0.33
RESULTS_SEARCH_7_PARAMETERS_AUTO_CALIBRATION_MCP_m_m_p_rms_f	1
RESULTS_SEARCH_7_PARAMETERS_AUTO_CALIBRATION_MCP_m_p_t_f	1
RESULTS_SEARCH_7_PARAMETERS_AUTO_CALIBRATION_MCP_m_r_h_n_b	15
RESULTS_SEARCH_7_PARAMETERS_AUTO_CALIBRATION_MCP_m_z_n_s	99
RESULTS_SEARCH_7_PARAMETERS_AUTO_CALIBRATION_MCP_m_z_s_mn_f_r	0.0666667
RESULTS_SEARCH_7_PARAMETERS_AUTO_CALIBRATION_MCP_m_z_s_mx_f_r	0.1
RESULTS_SEARCH_7_PARAMETERS_MAX_PRECURSORS_FRAGLET	5
RESULTS_SEARCH_7_PARAMETERS_MAX_PRECURSORS_TAGLET	1
RESULTS_SEARCH_7_PARAMETERS_PRECURSORS_DR_FRAGLET	10
RESULTS_SEARCH_7_PARAMETERS_PRECURSORS_DR_TAGLET	3
RESULTS_SEARCH_7_PARAMETERS_DEFAULT_CHARGE_STATE_1_charge	2
RESULTS_SEARCH_7_PARAMETERS_DEFAULT_CHARGE_STATE_1_probability	1
RESULTS_SEARCH_7_PARAMETERS_DEFAULT_CHARGE_STATE_2_charge	3
RESULTS_SEARCH_7_PARAMETERS_DEFAULT_CHARGE_STATE_2_probability	1
RESULTS_SEARCH_7_PARAMETERS_DEFAULT_CHARGE_STATE_3_charge	4
RESULTS_SEARCH_7_PARAMETERS_DEFAULT_CHARGE_STATE_3_probability	1
RESULTS_SEARCH_7_PARAMETERS_VERSION	5.0.1.0, 4895
RESULTS_SEARCH_7_PARAMETERS_PARAGON_VERSION	5.0.1.0, 4874
RESULTS_SEARCH_7_PARAMETERS_APPLICATION	ProteinPilot(tm) Software
RESULTS_SEARCH_7_PARAMETERS_PROGROUP_alternativedispositionmaximumfoldprobabilitydrop	100
RESULTS_SEARCH_7_PARAMETERS_PROGROUP_alternativedispositionmaximumfoldscoredrop	2
RESULTS_SEARCH_7_PARAMETERS_PROGROUP_autodiscordantpeptidethreshold	0.3
RESULTS_SEARCH_7_PARAMETERS_PROGROUP_bayesconfidencecalclulation	TRUE
RESULTS_SEARCH_7_PARAMETERS_PROGROUP_calibrateconfidence	TRUE
RESULTS_SEARCH_7_PARAMETERS_PROGROUP_compresspeptides	FALSE
RESULTS_SEARCH_7_PARAMETERS_PROGROUP_confidencepercentthresholdforexcludingothersfromquant	15
RESULTS_SEARCH_7_PARAMETERS_PROGROUP_confidencepercentthresholdforincludingselfinquant	15
RESULTS_SEARCH_7_PARAMETERS_PROGROUP_donotstoremspeaklists	FALSE
RESULTS_SEARCH_7_PARAMETERS_PROGROUP_fasta	C:\AB SCIEX\ProteinPilot Data\SearchDatabases\ProteomaAria_contami2018.fasta
RESULTS_SEARCH_7_PARAMETERS_PROGROUP_featuregroupminpepconf	0.66
RESULTS_SEARCH_7_PARAMETERS_PROGROUP_featuregroupminups	0.47
RESULTS_SEARCH_7_PARAMETERS_PROGROUP_focusingintersection	1900-01-04
RESULTS_SEARCH_7_PARAMETERS_PROGROUP_focusingminimummatchconfidence	02:24:00
RESULTS_SEARCH_7_PARAMETERS_PROGROUP_focusingminunusedprotscore	02:24:00
RESULTS_SEARCH_7_PARAMETERS_PROGROUP_focusingsubsetcutoff	6
RESULTS_SEARCH_7_PARAMETERS_PROGROUP_intersection	1.3
RESULTS_SEARCH_7_PARAMETERS_PROGROUP_minimummatchconfidencecutoff	0.001
RESULTS_SEARCH_7_PARAMETERS_PROGROUP_minunusedprotscore	0.0458
RESULTS_SEARCH_7_PARAMETERS_PROGROUP_subsetcutoff	2
RESULTS_SEARCH_7_PARAMETERS_PROGROUP_unusedprotscorethresholdforexcludingothersfromquant	1.3
RESULTS_SEARCH_7_PARAMETERS_PEAKLIST_count	3616
RESULTS_SEARCH_7_PARAMETERS_PEAKLIST_filenumber	1
RESULTS_SEARCH_7_PARAMETERS_PEAKLIST_original_count	3616
RESULTS_SEARCH_7_PARAMETERS_PEAKLIST_originalfilename	C:\Users\5600 Procesado\Desktop\Carpetas de datos en escritorio\Diego_23_01_19\Diego_23_01_19_GNB2.wiff
RESULTS_SEARCH_7_PARAMETERS_PEAKLIST_partnumber	4
RESULTS_SEARCH_7_PARAMETERS_QUANT_TYPE_background_correction	FALSE
RESULTS_SEARCH_7_PARAMETERS_QUANT_TYPE_bias_correction	TRUE
RESULTS_SEARCH_7_PARAMETERS_QUANT_TYPE_keep_extreme_peptides_over_fraction	0
RESULTS_SEARCH_7_PARAMETERS_QUANT_TYPE_low_confidence_check	TRUE
RESULTS_SEARCH_7_PARAMETERS_QUANT_TYPE_low_intensity_check	TRUE
RESULTS_SEARCH_7_PARAMETERS_QUANT_TYPE_median_statistic	TRUE
RESULTS_SEARCH_7_PARAMETERS_QUANT_TYPE_mod_check	TRUE
RESULTS_SEARCH_7_PARAMETERS_QUANT_TYPE_quant_threshold	-1
RESULTS_SEARCH_7_PARAMETERS_QUANT_TYPE_quant_threshold_sn	9
RESULTS_SEARCH_7_PARAMETERS_QUANT_TYPE_separate_searches	FALSE
RESULTS_SEARCH_7_PARAMETERS_QUANT_TYPE_shared_msms_check	TRUE
RESULTS_SEARCH_7_PARAMETERS_PARAGON_METHOD_SETTINGS_UI_SAMPLE_TYPE	Identification
RESULTS_SEARCH_7_PARAMETERS_PARAGON_METHOD_SETTINGS_UI_CYS_ALKYLATION	Iodoacetamide
RESULTS_SEARCH_7_PARAMETERS_PARAGON_METHOD_SETTINGS_UI_DIGESTION	Trypsin
RESULTS_SEARCH_7_PARAMETERS_PARAGON_METHOD_SETTINGS_UI_INSTRUMENT	TripleTOF 5600
RESULTS_SEARCH_7_PARAMETERS_PARAGON_METHOD_SETTINGS_UI_SEARCH_EFFORT	Thorough
RESULTS_SEARCH_7_PARAMETERS_PARAGON_METHOD_SETTINGS_UI_ID_FOCUS	Biological modifications
RESULTS_SEARCH_7_PARAMETERS_PARAGON_METHOD_SETTINGS_UI_USER_NAME	5600Procesado\5600 Procesado
RESULTS_SEARCH_7_PARAMETERS_PARAGON_METHOD_SETTINGS_UI_MACHINE_NAME	5600PROCESADO
RESULTS_SEARCH_7_PARAMETERS_PARAGON_METHOD_SETTINGS_UI_SEARCH_ID	6.36839e+17
RESULTS_SEARCH_7_PARAMETERS_PARAGON_METHOD_SETTINGS_UI_START_TIME	2019-01-24 13:48:16
RESULTS_SEARCH_7_PARAMETERS_PARAGON_METHOD_SETTINGS_UI_MIN_UNUSED_PROTSCORE	0.0458
RESULTS_SEARCH_7_PARAMETERS_PARAGON_METHOD_SETTINGS_UI_PSPEP	TRUE
RESULTS_SEARCH_8_time_cpu	160993
RESULTS_SEARCH_8_time_duration	161029
RESULTS_SEARCH_8_version	5.0.1.4874
RESULTS_SEARCH_8_xml:id	SEARCH:2:636839344964476052_3
RESULTS_SEARCH_8_PARAMETERS_chemical_data_edited	TRUE
RESULTS_SEARCH_8_PARAMETERS_do_multiprecursor_search	TRUE
RESULTS_SEARCH_8_PARAMETERS_do_reverse_search	TRUE
RESULTS_SEARCH_8_PARAMETERS_max_quant_labels	35
RESULTS_SEARCH_8_PARAMETERS_maxresults	15
RESULTS_SEARCH_8_PARAMETERS_separate_searches	FALSE
RESULTS_SEARCH_8_PARAMETERS_MSTOLERANCE_type	dalton
RESULTS_SEARCH_8_PARAMETERS_MSTOLERANCE_value	0.05
RESULTS_SEARCH_8_PARAMETERS_MSMSTOLERANCE_type	dalton
RESULTS_SEARCH_8_PARAMETERS_MSMSTOLERANCE_value	0.1
RESULTS_SEARCH_8_PARAMETERS_MS_STANDARD_DEVIATION_type	dalton
RESULTS_SEARCH_8_PARAMETERS_MS_STANDARD_DEVIATION_value	0.0011
RESULTS_SEARCH_8_PARAMETERS_MSMS_STANDARD_DEVIATION_type	dalton
RESULTS_SEARCH_8_PARAMETERS_MSMS_STANDARD_DEVIATION_value	0.01
RESULTS_SEARCH_8_PARAMETERS_FASTA_filename	C:\AB SCIEX\ProteinPilot Data\SearchDatabases\ProteomaAria_contami2018.fasta
RESULTS_SEARCH_8_PARAMETERS_AUTO_CALIBRATION_ms	TRUE
RESULTS_SEARCH_8_PARAMETERS_AUTO_CALIBRATION_msexport	FALSE
RESULTS_SEARCH_8_PARAMETERS_AUTO_CALIBRATION_msms	TRUE
RESULTS_SEARCH_8_PARAMETERS_AUTO_CALIBRATION_msmstolsdratio	2.75
RESULTS_SEARCH_8_PARAMETERS_AUTO_CALIBRATION_mstolsdratio	7
RESULTS_SEARCH_8_PARAMETERS_AUTO_CALIBRATION_squareroot	TRUE
RESULTS_SEARCH_8_PARAMETERS_AUTO_CALIBRATION_type	dalton
RESULTS_SEARCH_8_PARAMETERS_AUTO_CALIBRATION_MCP_d_s_s_f	0.0666667
RESULTS_SEARCH_8_PARAMETERS_AUTO_CALIBRATION_MCP_d_s_w_f	3
RESULTS_SEARCH_8_PARAMETERS_AUTO_CALIBRATION_MCP_m_f_r_mbc	200
RESULTS_SEARCH_8_PARAMETERS_AUTO_CALIBRATION_MCP_m_m_c	10
RESULTS_SEARCH_8_PARAMETERS_AUTO_CALIBRATION_MCP_m_m_f_s	0.25
RESULTS_SEARCH_8_PARAMETERS_AUTO_CALIBRATION_MCP_m_m_p_f	0.33
RESULTS_SEARCH_8_PARAMETERS_AUTO_CALIBRATION_MCP_m_m_p_rms_f	1
RESULTS_SEARCH_8_PARAMETERS_AUTO_CALIBRATION_MCP_m_p_t_f	1
RESULTS_SEARCH_8_PARAMETERS_AUTO_CALIBRATION_MCP_m_r_h_n_b	15
RESULTS_SEARCH_8_PARAMETERS_AUTO_CALIBRATION_MCP_m_z_n_s	99
RESULTS_SEARCH_8_PARAMETERS_AUTO_CALIBRATION_MCP_m_z_s_mn_f_r	0.0666667
RESULTS_SEARCH_8_PARAMETERS_AUTO_CALIBRATION_MCP_m_z_s_mx_f_r	0.1
RESULTS_SEARCH_8_PARAMETERS_MAX_PRECURSORS_FRAGLET	5
RESULTS_SEARCH_8_PARAMETERS_MAX_PRECURSORS_TAGLET	1
RESULTS_SEARCH_8_PARAMETERS_PRECURSORS_DR_FRAGLET	10
RESULTS_SEARCH_8_PARAMETERS_PRECURSORS_DR_TAGLET	3
RESULTS_SEARCH_8_PARAMETERS_DEFAULT_CHARGE_STATE_1_charge	2
RESULTS_SEARCH_8_PARAMETERS_DEFAULT_CHARGE_STATE_1_probability	1
RESULTS_SEARCH_8_PARAMETERS_DEFAULT_CHARGE_STATE_2_charge	3
RESULTS_SEARCH_8_PARAMETERS_DEFAULT_CHARGE_STATE_2_probability	1
RESULTS_SEARCH_8_PARAMETERS_DEFAULT_CHARGE_STATE_3_charge	4
RESULTS_SEARCH_8_PARAMETERS_DEFAULT_CHARGE_STATE_3_probability	1
RESULTS_SEARCH_8_PARAMETERS_VERSION	5.0.1.0, 4895
RESULTS_SEARCH_8_PARAMETERS_PARAGON_VERSION	5.0.1.0, 4874
RESULTS_SEARCH_8_PARAMETERS_APPLICATION	ProteinPilot(tm) Software
RESULTS_SEARCH_8_PARAMETERS_PROGROUP_alternativedispositionmaximumfoldprobabilitydrop	100
RESULTS_SEARCH_8_PARAMETERS_PROGROUP_alternativedispositionmaximumfoldscoredrop	2
RESULTS_SEARCH_8_PARAMETERS_PROGROUP_autodiscordantpeptidethreshold	0.3
RESULTS_SEARCH_8_PARAMETERS_PROGROUP_bayesconfidencecalclulation	TRUE
RESULTS_SEARCH_8_PARAMETERS_PROGROUP_calibrateconfidence	TRUE
RESULTS_SEARCH_8_PARAMETERS_PROGROUP_compresspeptides	FALSE
RESULTS_SEARCH_8_PARAMETERS_PROGROUP_confidencepercentthresholdforexcludingothersfromquant	15
RESULTS_SEARCH_8_PARAMETERS_PROGROUP_confidencepercentthresholdforincludingselfinquant	15
RESULTS_SEARCH_8_PARAMETERS_PROGROUP_donotstoremspeaklists	FALSE
RESULTS_SEARCH_8_PARAMETERS_PROGROUP_fasta	C:\AB SCIEX\ProteinPilot Data\SearchDatabases\ProteomaAria_contami2018.fasta
RESULTS_SEARCH_8_PARAMETERS_PROGROUP_featuregroupminpepconf	0.66
RESULTS_SEARCH_8_PARAMETERS_PROGROUP_featuregroupminups	0.47
RESULTS_SEARCH_8_PARAMETERS_PROGROUP_focusingintersection	4
RESULTS_SEARCH_8_PARAMETERS_PROGROUP_focusingminimummatchconfidence	0.1
RESULTS_SEARCH_8_PARAMETERS_PROGROUP_focusingminunusedprotscore	0.1
RESULTS_SEARCH_8_PARAMETERS_PROGROUP_focusingsubsetcutoff	6
RESULTS_SEARCH_8_PARAMETERS_PROGROUP_intersection	1.3
RESULTS_SEARCH_8_PARAMETERS_PROGROUP_minimummatchconfidencecutoff	0.001
RESULTS_SEARCH_8_PARAMETERS_PROGROUP_minunusedprotscore	0.0458
RESULTS_SEARCH_8_PARAMETERS_PROGROUP_subsetcutoff	2
RESULTS_SEARCH_8_PARAMETERS_PROGROUP_unusedprotscorethresholdforexcludingothersfromquant	1.3
RESULTS_SEARCH_8_PARAMETERS_PEAKLIST_count	3616
RESULTS_SEARCH_8_PARAMETERS_PEAKLIST_filenumber	1
RESULTS_SEARCH_8_PARAMETERS_PEAKLIST_original_count	3616
RESULTS_SEARCH_8_PARAMETERS_PEAKLIST_originalfilename	C:\Users\5600 Procesado\Desktop\Carpetas de datos en escritorio\Diego_23_01_19\Diego_23_01_19_GNB2.wiff
RESULTS_SEARCH_8_PARAMETERS_PEAKLIST_partnumber	4
RESULTS_SEARCH_8_PARAMETERS_QUANT_TYPE_background_correction	FALSE
RESULTS_SEARCH_8_PARAMETERS_QUANT_TYPE_bias_correction	TRUE
RESULTS_SEARCH_8_PARAMETERS_QUANT_TYPE_keep_extreme_peptides_over_fraction	0
RESULTS_SEARCH_8_PARAMETERS_QUANT_TYPE_low_confidence_check	TRUE
RESULTS_SEARCH_8_PARAMETERS_QUANT_TYPE_low_intensity_check	TRUE
RESULTS_SEARCH_8_PARAMETERS_QUANT_TYPE_median_statistic	TRUE
RESULTS_SEARCH_8_PARAMETERS_QUANT_TYPE_mod_check	TRUE
RESULTS_SEARCH_8_PARAMETERS_QUANT_TYPE_quant_threshold	-1
RESULTS_SEARCH_8_PARAMETERS_QUANT_TYPE_quant_threshold_sn	1900-01-09
RESULTS_SEARCH_8_PARAMETERS_QUANT_TYPE_separate_searches	FALSE
RESULTS_SEARCH_8_PARAMETERS_QUANT_TYPE_shared_msms_check	TRUE
RESULTS_SEARCH_8_PARAMETERS_PARAGON_METHOD_SETTINGS_UI_SAMPLE_TYPE	Identification
RESULTS_SEARCH_8_PARAMETERS_PARAGON_METHOD_SETTINGS_UI_CYS_ALKYLATION	Iodoacetamide
RESULTS_SEARCH_8_PARAMETERS_PARAGON_METHOD_SETTINGS_UI_DIGESTION	Trypsin
RESULTS_SEARCH_8_PARAMETERS_PARAGON_METHOD_SETTINGS_UI_INSTRUMENT	TripleTOF 5600
RESULTS_SEARCH_8_PARAMETERS_PARAGON_METHOD_SETTINGS_UI_SEARCH_EFFORT	Thorough
RESULTS_SEARCH_8_PARAMETERS_PARAGON_METHOD_SETTINGS_UI_ID_FOCUS	Biological modifications
RESULTS_SEARCH_8_PARAMETERS_PARAGON_METHOD_SETTINGS_UI_USER_NAME	5600Procesado\5600 Procesado
RESULTS_SEARCH_8_PARAMETERS_PARAGON_METHOD_SETTINGS_UI_MACHINE_NAME	5600PROCESADO
RESULTS_SEARCH_8_PARAMETERS_PARAGON_METHOD_SETTINGS_UI_SEARCH_ID	6.36839e+17
RESULTS_SEARCH_8_PARAMETERS_PARAGON_METHOD_SETTINGS_UI_START_TIME	2019-01-24 13:48:16
RESULTS_SEARCH_8_PARAMETERS_PARAGON_METHOD_SETTINGS_UI_MIN_UNUSED_PROTSCORE	0.0458
RESULTS_SEARCH_8_PARAMETERS_PARAGON_METHOD_SETTINGS_UI_PSPEP	TRUE
RESULTS_SEARCH_9_time_cpu	127250
RESULTS_SEARCH_9_time_duration	127557
RESULTS_SEARCH_9_version	5.0.1.4874
RESULTS_SEARCH_9_xml:id	SEARCH:1:636839344964476052_4
RESULTS_SEARCH_9_PARAMETERS_chemical_data_edited	TRUE
RESULTS_SEARCH_9_PARAMETERS_do_multiprecursor_search	TRUE
RESULTS_SEARCH_9_PARAMETERS_do_reverse_search	TRUE
RESULTS_SEARCH_9_PARAMETERS_max_quant_labels	35
RESULTS_SEARCH_9_PARAMETERS_maxresults	15
RESULTS_SEARCH_9_PARAMETERS_separate_searches	FALSE
RESULTS_SEARCH_9_PARAMETERS_MSTOLERANCE_type	dalton
RESULTS_SEARCH_9_PARAMETERS_MSTOLERANCE_value	0.05
RESULTS_SEARCH_9_PARAMETERS_MSMSTOLERANCE_type	dalton
RESULTS_SEARCH_9_PARAMETERS_MSMSTOLERANCE_value	0.1
RESULTS_SEARCH_9_PARAMETERS_MS_STANDARD_DEVIATION_type	dalton
RESULTS_SEARCH_9_PARAMETERS_MS_STANDARD_DEVIATION_value	0.0011
RESULTS_SEARCH_9_PARAMETERS_MSMS_STANDARD_DEVIATION_type	dalton
RESULTS_SEARCH_9_PARAMETERS_MSMS_STANDARD_DEVIATION_value	0.01
RESULTS_SEARCH_9_PARAMETERS_FASTA_filename	C:\AB SCIEX\ProteinPilot Data\SearchDatabases\ProteomaAria_contami2018.fasta
RESULTS_SEARCH_9_PARAMETERS_AUTO_CALIBRATION_ms	TRUE
RESULTS_SEARCH_9_PARAMETERS_AUTO_CALIBRATION_msexport	FALSE
RESULTS_SEARCH_9_PARAMETERS_AUTO_CALIBRATION_msms	TRUE
RESULTS_SEARCH_9_PARAMETERS_AUTO_CALIBRATION_msmstolsdratio	2.75
RESULTS_SEARCH_9_PARAMETERS_AUTO_CALIBRATION_mstolsdratio	7
RESULTS_SEARCH_9_PARAMETERS_AUTO_CALIBRATION_squareroot	TRUE
RESULTS_SEARCH_9_PARAMETERS_AUTO_CALIBRATION_type	dalton
RESULTS_SEARCH_9_PARAMETERS_AUTO_CALIBRATION_MCP_d_s_s_f	0.0666667
RESULTS_SEARCH_9_PARAMETERS_AUTO_CALIBRATION_MCP_d_s_w_f	3
RESULTS_SEARCH_9_PARAMETERS_AUTO_CALIBRATION_MCP_m_f_r_mbc	200
RESULTS_SEARCH_9_PARAMETERS_AUTO_CALIBRATION_MCP_m_m_c	10
RESULTS_SEARCH_9_PARAMETERS_AUTO_CALIBRATION_MCP_m_m_f_s	0.25
RESULTS_SEARCH_9_PARAMETERS_AUTO_CALIBRATION_MCP_m_m_p_f	0.33
RESULTS_SEARCH_9_PARAMETERS_AUTO_CALIBRATION_MCP_m_m_p_rms_f	1
RESULTS_SEARCH_9_PARAMETERS_AUTO_CALIBRATION_MCP_m_p_t_f	1
RESULTS_SEARCH_9_PARAMETERS_AUTO_CALIBRATION_MCP_m_r_h_n_b	15
RESULTS_SEARCH_9_PARAMETERS_AUTO_CALIBRATION_MCP_m_z_n_s	99
RESULTS_SEARCH_9_PARAMETERS_AUTO_CALIBRATION_MCP_m_z_s_mn_f_r	0.0666667
RESULTS_SEARCH_9_PARAMETERS_AUTO_CALIBRATION_MCP_m_z_s_mx_f_r	0.1
RESULTS_SEARCH_9_PARAMETERS_MAX_PRECURSORS_FRAGLET	5
RESULTS_SEARCH_9_PARAMETERS_MAX_PRECURSORS_TAGLET	1
RESULTS_SEARCH_9_PARAMETERS_PRECURSORS_DR_FRAGLET	10
RESULTS_SEARCH_9_PARAMETERS_PRECURSORS_DR_TAGLET	3
RESULTS_SEARCH_9_PARAMETERS_DEFAULT_CHARGE_STATE_1_charge	2
RESULTS_SEARCH_9_PARAMETERS_DEFAULT_CHARGE_STATE_1_probability	1
RESULTS_SEARCH_9_PARAMETERS_DEFAULT_CHARGE_STATE_2_charge	3
RESULTS_SEARCH_9_PARAMETERS_DEFAULT_CHARGE_STATE_2_probability	1
RESULTS_SEARCH_9_PARAMETERS_DEFAULT_CHARGE_STATE_3_charge	4
RESULTS_SEARCH_9_PARAMETERS_DEFAULT_CHARGE_STATE_3_probability	1
RESULTS_SEARCH_9_PARAMETERS_VERSION	5.0.1.0, 4895
RESULTS_SEARCH_9_PARAMETERS_PARAGON_VERSION	5.0.1.0, 4874
RESULTS_SEARCH_9_PARAMETERS_APPLICATION	ProteinPilot(tm) Software
RESULTS_SEARCH_9_PARAMETERS_PROGROUP_alternativedispositionmaximumfoldprobabilitydrop	100
RESULTS_SEARCH_9_PARAMETERS_PROGROUP_alternativedispositionmaximumfoldscoredrop	1900-01-02
RESULTS_SEARCH_9_PARAMETERS_PROGROUP_autodiscordantpeptidethreshold	07:12:00
RESULTS_SEARCH_9_PARAMETERS_PROGROUP_bayesconfidencecalclulation	TRUE
RESULTS_SEARCH_9_PARAMETERS_PROGROUP_calibrateconfidence	TRUE
RESULTS_SEARCH_9_PARAMETERS_PROGROUP_compresspeptides	FALSE
RESULTS_SEARCH_9_PARAMETERS_PROGROUP_confidencepercentthresholdforexcludingothersfromquant	1900-01-15
RESULTS_SEARCH_9_PARAMETERS_PROGROUP_confidencepercentthresholdforincludingselfinquant	15
RESULTS_SEARCH_9_PARAMETERS_PROGROUP_donotstoremspeaklists	FALSE
RESULTS_SEARCH_9_PARAMETERS_PROGROUP_fasta	C:\AB SCIEX\ProteinPilot Data\SearchDatabases\ProteomaAria_contami2018.fasta
RESULTS_SEARCH_9_PARAMETERS_PROGROUP_featuregroupminpepconf	0.66
RESULTS_SEARCH_9_PARAMETERS_PROGROUP_featuregroupminups	0.47
RESULTS_SEARCH_9_PARAMETERS_PROGROUP_focusingintersection	4
RESULTS_SEARCH_9_PARAMETERS_PROGROUP_focusingminimummatchconfidence	0.1
RESULTS_SEARCH_9_PARAMETERS_PROGROUP_focusingminunusedprotscore	0.1
RESULTS_SEARCH_9_PARAMETERS_PROGROUP_focusingsubsetcutoff	6
RESULTS_SEARCH_9_PARAMETERS_PROGROUP_intersection	1.3
RESULTS_SEARCH_9_PARAMETERS_PROGROUP_minimummatchconfidencecutoff	0.001
RESULTS_SEARCH_9_PARAMETERS_PROGROUP_minunusedprotscore	0.0458
RESULTS_SEARCH_9_PARAMETERS_PROGROUP_subsetcutoff	2
RESULTS_SEARCH_9_PARAMETERS_PROGROUP_unusedprotscorethresholdforexcludingothersfromquant	1.3
RESULTS_SEARCH_9_PARAMETERS_PEAKLIST_count	3560
RESULTS_SEARCH_9_PARAMETERS_PEAKLIST_filenumber	1
RESULTS_SEARCH_9_PARAMETERS_PEAKLIST_original_count	3560
RESULTS_SEARCH_9_PARAMETERS_PEAKLIST_originalfilename	C:\Users\5600 Procesado\Desktop\Carpetas de datos en escritorio\Diego_23_01_19\Diego_23_01_19_GNB2.wiff
RESULTS_SEARCH_9_PARAMETERS_PEAKLIST_partnumber	5
RESULTS_SEARCH_9_PARAMETERS_QUANT_TYPE_background_correction	FALSE
RESULTS_SEARCH_9_PARAMETERS_QUANT_TYPE_bias_correction	TRUE
RESULTS_SEARCH_9_PARAMETERS_QUANT_TYPE_keep_extreme_peptides_over_fraction	0
RESULTS_SEARCH_9_PARAMETERS_QUANT_TYPE_low_confidence_check	TRUE
RESULTS_SEARCH_9_PARAMETERS_QUANT_TYPE_low_intensity_check	TRUE
RESULTS_SEARCH_9_PARAMETERS_QUANT_TYPE_median_statistic	TRUE
RESULTS_SEARCH_9_PARAMETERS_QUANT_TYPE_mod_check	TRUE
RESULTS_SEARCH_9_PARAMETERS_QUANT_TYPE_quant_threshold	-1
RESULTS_SEARCH_9_PARAMETERS_QUANT_TYPE_quant_threshold_sn	9
RESULTS_SEARCH_9_PARAMETERS_QUANT_TYPE_separate_searches	FALSE
RESULTS_SEARCH_9_PARAMETERS_QUANT_TYPE_shared_msms_check	TRUE
RESULTS_SEARCH_9_PARAMETERS_PARAGON_METHOD_SETTINGS_UI_SAMPLE_TYPE	Identification
RESULTS_SEARCH_9_PARAMETERS_PARAGON_METHOD_SETTINGS_UI_CYS_ALKYLATION	Iodoacetamide
RESULTS_SEARCH_9_PARAMETERS_PARAGON_METHOD_SETTINGS_UI_DIGESTION	Trypsin
RESULTS_SEARCH_9_PARAMETERS_PARAGON_METHOD_SETTINGS_UI_INSTRUMENT	TripleTOF 5600
RESULTS_SEARCH_9_PARAMETERS_PARAGON_METHOD_SETTINGS_UI_SEARCH_EFFORT	Thorough
RESULTS_SEARCH_9_PARAMETERS_PARAGON_METHOD_SETTINGS_UI_ID_FOCUS	Biological modifications
RESULTS_SEARCH_9_PARAMETERS_PARAGON_METHOD_SETTINGS_UI_USER_NAME	5600Procesado\5600 Procesado
RESULTS_SEARCH_9_PARAMETERS_PARAGON_METHOD_SETTINGS_UI_MACHINE_NAME	5600PROCESADO
RESULTS_SEARCH_9_PARAMETERS_PARAGON_METHOD_SETTINGS_UI_SEARCH_ID	6.36839e+17
RESULTS_SEARCH_9_PARAMETERS_PARAGON_METHOD_SETTINGS_UI_START_TIME	2019-01-24 13:48:16
RESULTS_SEARCH_9_PARAMETERS_PARAGON_METHOD_SETTINGS_UI_MIN_UNUSED_PROTSCORE	0.0458
RESULTS_SEARCH_9_PARAMETERS_PARAGON_METHOD_SETTINGS_UI_PSPEP	TRUE
RESULTS_SEARCH_10_time_cpu	162662
RESULTS_SEARCH_10_time_duration	162792
RESULTS_SEARCH_10_version	5.0.1.4874
RESULTS_SEARCH_10_xml:id	SEARCH:2:636839344964476052_4
RESULTS_SEARCH_10_PARAMETERS_chemical_data_edited	TRUE
RESULTS_SEARCH_10_PARAMETERS_do_multiprecursor_search	TRUE
RESULTS_SEARCH_10_PARAMETERS_do_reverse_search	TRUE
RESULTS_SEARCH_10_PARAMETERS_max_quant_labels	35
RESULTS_SEARCH_10_PARAMETERS_maxresults	15
RESULTS_SEARCH_10_PARAMETERS_separate_searches	FALSE
RESULTS_SEARCH_10_PARAMETERS_MSTOLERANCE_type	dalton
RESULTS_SEARCH_10_PARAMETERS_MSTOLERANCE_value	0.05
RESULTS_SEARCH_10_PARAMETERS_MSMSTOLERANCE_type	dalton
RESULTS_SEARCH_10_PARAMETERS_MSMSTOLERANCE_value	0.1
RESULTS_SEARCH_10_PARAMETERS_MS_STANDARD_DEVIATION_type	dalton
RESULTS_SEARCH_10_PARAMETERS_MS_STANDARD_DEVIATION_value	0.0011
RESULTS_SEARCH_10_PARAMETERS_MSMS_STANDARD_DEVIATION_type	dalton
RESULTS_SEARCH_10_PARAMETERS_MSMS_STANDARD_DEVIATION_value	0.01
RESULTS_SEARCH_10_PARAMETERS_FASTA_filename	C:\AB SCIEX\ProteinPilot Data\SearchDatabases\ProteomaAria_contami2018.fasta
RESULTS_SEARCH_10_PARAMETERS_AUTO_CALIBRATION_ms	TRUE
RESULTS_SEARCH_10_PARAMETERS_AUTO_CALIBRATION_msexport	FALSE
RESULTS_SEARCH_10_PARAMETERS_AUTO_CALIBRATION_msms	TRUE
RESULTS_SEARCH_10_PARAMETERS_AUTO_CALIBRATION_msmstolsdratio	2.75
RESULTS_SEARCH_10_PARAMETERS_AUTO_CALIBRATION_mstolsdratio	7
RESULTS_SEARCH_10_PARAMETERS_AUTO_CALIBRATION_squareroot	TRUE
RESULTS_SEARCH_10_PARAMETERS_AUTO_CALIBRATION_type	dalton
RESULTS_SEARCH_10_PARAMETERS_AUTO_CALIBRATION_MCP_d_s_s_f	0.0666667
RESULTS_SEARCH_10_PARAMETERS_AUTO_CALIBRATION_MCP_d_s_w_f	3
RESULTS_SEARCH_10_PARAMETERS_AUTO_CALIBRATION_MCP_m_f_r_mbc	200
RESULTS_SEARCH_10_PARAMETERS_AUTO_CALIBRATION_MCP_m_m_c	10
RESULTS_SEARCH_10_PARAMETERS_AUTO_CALIBRATION_MCP_m_m_f_s	0.25
RESULTS_SEARCH_10_PARAMETERS_AUTO_CALIBRATION_MCP_m_m_p_f	0.33
RESULTS_SEARCH_10_PARAMETERS_AUTO_CALIBRATION_MCP_m_m_p_rms_f	1
RESULTS_SEARCH_10_PARAMETERS_AUTO_CALIBRATION_MCP_m_p_t_f	1
RESULTS_SEARCH_10_PARAMETERS_AUTO_CALIBRATION_MCP_m_r_h_n_b	15
RESULTS_SEARCH_10_PARAMETERS_AUTO_CALIBRATION_MCP_m_z_n_s	99
RESULTS_SEARCH_10_PARAMETERS_AUTO_CALIBRATION_MCP_m_z_s_mn_f_r	0.0666667
RESULTS_SEARCH_10_PARAMETERS_AUTO_CALIBRATION_MCP_m_z_s_mx_f_r	0.1
RESULTS_SEARCH_10_PARAMETERS_MAX_PRECURSORS_FRAGLET	5
RESULTS_SEARCH_10_PARAMETERS_MAX_PRECURSORS_TAGLET	1
RESULTS_SEARCH_10_PARAMETERS_PRECURSORS_DR_FRAGLET	10
RESULTS_SEARCH_10_PARAMETERS_PRECURSORS_DR_TAGLET	3
RESULTS_SEARCH_10_PARAMETERS_DEFAULT_CHARGE_STATE_1_charge	2
RESULTS_SEARCH_10_PARAMETERS_DEFAULT_CHARGE_STATE_1_probability	1
RESULTS_SEARCH_10_PARAMETERS_DEFAULT_CHARGE_STATE_2_charge	3
RESULTS_SEARCH_10_PARAMETERS_DEFAULT_CHARGE_STATE_2_probability	1900-01-01
RESULTS_SEARCH_10_PARAMETERS_DEFAULT_CHARGE_STATE_3_charge	4
RESULTS_SEARCH_10_PARAMETERS_DEFAULT_CHARGE_STATE_3_probability	1
RESULTS_SEARCH_10_PARAMETERS_VERSION	5.0.1.0, 4895
RESULTS_SEARCH_10_PARAMETERS_PARAGON_VERSION	5.0.1.0, 4874
RESULTS_SEARCH_10_PARAMETERS_APPLICATION	ProteinPilot(tm) Software
RESULTS_SEARCH_10_PARAMETERS_PROGROUP_alternativedispositionmaximumfoldprobabilitydrop	100
RESULTS_SEARCH_10_PARAMETERS_PROGROUP_alternativedispositionmaximumfoldscoredrop	2
RESULTS_SEARCH_10_PARAMETERS_PROGROUP_autodiscordantpeptidethreshold	0.3
RESULTS_SEARCH_10_PARAMETERS_PROGROUP_bayesconfidencecalclulation	TRUE
RESULTS_SEARCH_10_PARAMETERS_PROGROUP_calibrateconfidence	TRUE
RESULTS_SEARCH_10_PARAMETERS_PROGROUP_compresspeptides	FALSE
RESULTS_SEARCH_10_PARAMETERS_PROGROUP_confidencepercentthresholdforexcludingothersfromquant	15
RESULTS_SEARCH_10_PARAMETERS_PROGROUP_confidencepercentthresholdforincludingselfinquant	15
RESULTS_SEARCH_10_PARAMETERS_PROGROUP_donotstoremspeaklists	FALSE
RESULTS_SEARCH_10_PARAMETERS_PROGROUP_fasta	C:\AB SCIEX\ProteinPilot Data\SearchDatabases\ProteomaAria_contami2018.fasta
RESULTS_SEARCH_10_PARAMETERS_PROGROUP_featuregroupminpepconf	0.66
RESULTS_SEARCH_10_PARAMETERS_PROGROUP_featuregroupminups	0.47
RESULTS_SEARCH_10_PARAMETERS_PROGROUP_focusingintersection	4
RESULTS_SEARCH_10_PARAMETERS_PROGROUP_focusingminimummatchconfidence	0.1
RESULTS_SEARCH_10_PARAMETERS_PROGROUP_focusingminunusedprotscore	0.1
RESULTS_SEARCH_10_PARAMETERS_PROGROUP_focusingsubsetcutoff	6
RESULTS_SEARCH_10_PARAMETERS_PROGROUP_intersection	1.3
RESULTS_SEARCH_10_PARAMETERS_PROGROUP_minimummatchconfidencecutoff	0.001
RESULTS_SEARCH_10_PARAMETERS_PROGROUP_minunusedprotscore	0.0458
RESULTS_SEARCH_10_PARAMETERS_PROGROUP_subsetcutoff	2
RESULTS_SEARCH_10_PARAMETERS_PROGROUP_unusedprotscorethresholdforexcludingothersfromquant	1.3
RESULTS_SEARCH_10_PARAMETERS_PEAKLIST_count	3560
RESULTS_SEARCH_10_PARAMETERS_PEAKLIST_filenumber	1
RESULTS_SEARCH_10_PARAMETERS_PEAKLIST_original_count	3560
RESULTS_SEARCH_10_PARAMETERS_PEAKLIST_originalfilename	C:\Users\5600 Procesado\Desktop\Carpetas de datos en escritorio\Diego_23_01_19\Diego_23_01_19_GNB2.wiff
RESULTS_SEARCH_10_PARAMETERS_PEAKLIST_partnumber	5
RESULTS_SEARCH_10_PARAMETERS_QUANT_TYPE_background_correction	FALSE
RESULTS_SEARCH_10_PARAMETERS_QUANT_TYPE_bias_correction	TRUE
RESULTS_SEARCH_10_PARAMETERS_QUANT_TYPE_keep_extreme_peptides_over_fraction	0
RESULTS_SEARCH_10_PARAMETERS_QUANT_TYPE_low_confidence_check	TRUE
RESULTS_SEARCH_10_PARAMETERS_QUANT_TYPE_low_intensity_check	TRUE
RESULTS_SEARCH_10_PARAMETERS_QUANT_TYPE_median_statistic	TRUE
RESULTS_SEARCH_10_PARAMETERS_QUANT_TYPE_mod_check	TRUE
RESULTS_SEARCH_10_PARAMETERS_QUANT_TYPE_quant_threshold	-1
RESULTS_SEARCH_10_PARAMETERS_QUANT_TYPE_quant_threshold_sn	9
RESULTS_SEARCH_10_PARAMETERS_QUANT_TYPE_separate_searches	FALSE
RESULTS_SEARCH_10_PARAMETERS_QUANT_TYPE_shared_msms_check	TRUE
RESULTS_SEARCH_10_PARAMETERS_PARAGON_METHOD_SETTINGS_UI_SAMPLE_TYPE	Identification
RESULTS_SEARCH_10_PARAMETERS_PARAGON_METHOD_SETTINGS_UI_CYS_ALKYLATION	Iodoacetamide
RESULTS_SEARCH_10_PARAMETERS_PARAGON_METHOD_SETTINGS_UI_DIGESTION	Trypsin
RESULTS_SEARCH_10_PARAMETERS_PARAGON_METHOD_SETTINGS_UI_INSTRUMENT	TripleTOF 5600
RESULTS_SEARCH_10_PARAMETERS_PARAGON_METHOD_SETTINGS_UI_SEARCH_EFFORT	Thorough
RESULTS_SEARCH_10_PARAMETERS_PARAGON_METHOD_SETTINGS_UI_ID_FOCUS	Biological modifications
RESULTS_SEARCH_10_PARAMETERS_PARAGON_METHOD_SETTINGS_UI_USER_NAME	5600Procesado\5600 Procesado
RESULTS_SEARCH_10_PARAMETERS_PARAGON_METHOD_SETTINGS_UI_MACHINE_NAME	5600PROCESADO
RESULTS_SEARCH_10_PARAMETERS_PARAGON_METHOD_SETTINGS_UI_SEARCH_ID	6.36839e+17
RESULTS_SEARCH_10_PARAMETERS_PARAGON_METHOD_SETTINGS_UI_START_TIME	2019-01-24 13:48:16
RESULTS_SEARCH_10_PARAMETERS_PARAGON_METHOD_SETTINGS_UI_MIN_UNUSED_PROTSCORE	0.0458
RESULTS_SEARCH_10_PARAMETERS_PARAGON_METHOD_SETTINGS_UI_PSPEP	TRUE
RESULTS_SEARCH_11_time_cpu	140666
RESULTS_SEARCH_11_time_duration	140723
RESULTS_SEARCH_11_version	5.0.1.4874
RESULTS_SEARCH_11_xml:id	SEARCH:1:636839344964476052_5
RESULTS_SEARCH_11_PARAMETERS_chemical_data_edited	TRUE
RESULTS_SEARCH_11_PARAMETERS_do_multiprecursor_search	TRUE
RESULTS_SEARCH_11_PARAMETERS_do_reverse_search	TRUE
RESULTS_SEARCH_11_PARAMETERS_max_quant_labels	35
RESULTS_SEARCH_11_PARAMETERS_maxresults	15
RESULTS_SEARCH_11_PARAMETERS_separate_searches	FALSE
RESULTS_SEARCH_11_PARAMETERS_MSTOLERANCE_type	dalton
RESULTS_SEARCH_11_PARAMETERS_MSTOLERANCE_value	0.05
RESULTS_SEARCH_11_PARAMETERS_MSMSTOLERANCE_type	dalton
RESULTS_SEARCH_11_PARAMETERS_MSMSTOLERANCE_value	0.1
RESULTS_SEARCH_11_PARAMETERS_MS_STANDARD_DEVIATION_type	dalton
RESULTS_SEARCH_11_PARAMETERS_MS_STANDARD_DEVIATION_value	0.0011
RESULTS_SEARCH_11_PARAMETERS_MSMS_STANDARD_DEVIATION_type	dalton
RESULTS_SEARCH_11_PARAMETERS_MSMS_STANDARD_DEVIATION_value	0.01
RESULTS_SEARCH_11_PARAMETERS_FASTA_filename	C:\AB SCIEX\ProteinPilot Data\SearchDatabases\ProteomaAria_contami2018.fasta
RESULTS_SEARCH_11_PARAMETERS_AUTO_CALIBRATION_ms	TRUE
RESULTS_SEARCH_11_PARAMETERS_AUTO_CALIBRATION_msexport	FALSE
RESULTS_SEARCH_11_PARAMETERS_AUTO_CALIBRATION_msms	TRUE
RESULTS_SEARCH_11_PARAMETERS_AUTO_CALIBRATION_msmstolsdratio	2.75
RESULTS_SEARCH_11_PARAMETERS_AUTO_CALIBRATION_mstolsdratio	7
RESULTS_SEARCH_11_PARAMETERS_AUTO_CALIBRATION_squareroot	TRUE
RESULTS_SEARCH_11_PARAMETERS_AUTO_CALIBRATION_type	dalton
RESULTS_SEARCH_11_PARAMETERS_AUTO_CALIBRATION_MCP_d_s_s_f	0.0666667
RESULTS_SEARCH_11_PARAMETERS_AUTO_CALIBRATION_MCP_d_s_w_f	3
RESULTS_SEARCH_11_PARAMETERS_AUTO_CALIBRATION_MCP_m_f_r_mbc	200
RESULTS_SEARCH_11_PARAMETERS_AUTO_CALIBRATION_MCP_m_m_c	10
RESULTS_SEARCH_11_PARAMETERS_AUTO_CALIBRATION_MCP_m_m_f_s	0.25
RESULTS_SEARCH_11_PARAMETERS_AUTO_CALIBRATION_MCP_m_m_p_f	0.33
RESULTS_SEARCH_11_PARAMETERS_AUTO_CALIBRATION_MCP_m_m_p_rms_f	1
RESULTS_SEARCH_11_PARAMETERS_AUTO_CALIBRATION_MCP_m_p_t_f	1
RESULTS_SEARCH_11_PARAMETERS_AUTO_CALIBRATION_MCP_m_r_h_n_b	15
RESULTS_SEARCH_11_PARAMETERS_AUTO_CALIBRATION_MCP_m_z_n_s	99
RESULTS_SEARCH_11_PARAMETERS_AUTO_CALIBRATION_MCP_m_z_s_mn_f_r	0.0666667
RESULTS_SEARCH_11_PARAMETERS_AUTO_CALIBRATION_MCP_m_z_s_mx_f_r	0.1
RESULTS_SEARCH_11_PARAMETERS_MAX_PRECURSORS_FRAGLET	5
RESULTS_SEARCH_11_PARAMETERS_MAX_PRECURSORS_TAGLET	1
RESULTS_SEARCH_11_PARAMETERS_PRECURSORS_DR_FRAGLET	10
RESULTS_SEARCH_11_PARAMETERS_PRECURSORS_DR_TAGLET	1900-01-03
RESULTS_SEARCH_11_PARAMETERS_DEFAULT_CHARGE_STATE_1_charge	2
RESULTS_SEARCH_11_PARAMETERS_DEFAULT_CHARGE_STATE_1_probability	1
RESULTS_SEARCH_11_PARAMETERS_DEFAULT_CHARGE_STATE_2_charge	3
RESULTS_SEARCH_11_PARAMETERS_DEFAULT_CHARGE_STATE_2_probability	1
RESULTS_SEARCH_11_PARAMETERS_DEFAULT_CHARGE_STATE_3_charge	4
RESULTS_SEARCH_11_PARAMETERS_DEFAULT_CHARGE_STATE_3_probability	1
RESULTS_SEARCH_11_PARAMETERS_VERSION	5.0.1.0, 4895
RESULTS_SEARCH_11_PARAMETERS_PARAGON_VERSION	5.0.1.0, 4874
RESULTS_SEARCH_11_PARAMETERS_APPLICATION	ProteinPilot(tm) Software
RESULTS_SEARCH_11_PARAMETERS_PROGROUP_alternativedispositionmaximumfoldprobabilitydrop	100
RESULTS_SEARCH_11_PARAMETERS_PROGROUP_alternativedispositionmaximumfoldscoredrop	2
RESULTS_SEARCH_11_PARAMETERS_PROGROUP_autodiscordantpeptidethreshold	0.3
RESULTS_SEARCH_11_PARAMETERS_PROGROUP_bayesconfidencecalclulation	TRUE
RESULTS_SEARCH_11_PARAMETERS_PROGROUP_calibrateconfidence	TRUE
RESULTS_SEARCH_11_PARAMETERS_PROGROUP_compresspeptides	FALSE
RESULTS_SEARCH_11_PARAMETERS_PROGROUP_confidencepercentthresholdforexcludingothersfromquant	1900-01-15
RESULTS_SEARCH_11_PARAMETERS_PROGROUP_confidencepercentthresholdforincludingselfinquant	15
RESULTS_SEARCH_11_PARAMETERS_PROGROUP_donotstoremspeaklists	FALSE
RESULTS_SEARCH_11_PARAMETERS_PROGROUP_fasta	C:\AB SCIEX\ProteinPilot Data\SearchDatabases\ProteomaAria_contami2018.fasta
RESULTS_SEARCH_11_PARAMETERS_PROGROUP_featuregroupminpepconf	0.66
RESULTS_SEARCH_11_PARAMETERS_PROGROUP_featuregroupminups	0.47
RESULTS_SEARCH_11_PARAMETERS_PROGROUP_focusingintersection	4
RESULTS_SEARCH_11_PARAMETERS_PROGROUP_focusingminimummatchconfidence	0.1
RESULTS_SEARCH_11_PARAMETERS_PROGROUP_focusingminunusedprotscore	0.1
RESULTS_SEARCH_11_PARAMETERS_PROGROUP_focusingsubsetcutoff	6
RESULTS_SEARCH_11_PARAMETERS_PROGROUP_intersection	1.3
RESULTS_SEARCH_11_PARAMETERS_PROGROUP_minimummatchconfidencecutoff	0.001
RESULTS_SEARCH_11_PARAMETERS_PROGROUP_minunusedprotscore	0.0458
RESULTS_SEARCH_11_PARAMETERS_PROGROUP_subsetcutoff	2
RESULTS_SEARCH_11_PARAMETERS_PROGROUP_unusedprotscorethresholdforexcludingothersfromquant	1.3
RESULTS_SEARCH_11_PARAMETERS_PEAKLIST_count	3596
RESULTS_SEARCH_11_PARAMETERS_PEAKLIST_filenumber	1
RESULTS_SEARCH_11_PARAMETERS_PEAKLIST_original_count	3596
RESULTS_SEARCH_11_PARAMETERS_PEAKLIST_originalfilename	C:\Users\5600 Procesado\Desktop\Carpetas de datos en escritorio\Diego_23_01_19\Diego_23_01_19_GNB2.wiff
RESULTS_SEARCH_11_PARAMETERS_PEAKLIST_partnumber	6
RESULTS_SEARCH_11_PARAMETERS_QUANT_TYPE_background_correction	FALSE
RESULTS_SEARCH_11_PARAMETERS_QUANT_TYPE_bias_correction	TRUE
RESULTS_SEARCH_11_PARAMETERS_QUANT_TYPE_keep_extreme_peptides_over_fraction	0
RESULTS_SEARCH_11_PARAMETERS_QUANT_TYPE_low_confidence_check	TRUE
RESULTS_SEARCH_11_PARAMETERS_QUANT_TYPE_low_intensity_check	TRUE
RESULTS_SEARCH_11_PARAMETERS_QUANT_TYPE_median_statistic	TRUE
RESULTS_SEARCH_11_PARAMETERS_QUANT_TYPE_mod_check	TRUE
RESULTS_SEARCH_11_PARAMETERS_QUANT_TYPE_quant_threshold	-1
RESULTS_SEARCH_11_PARAMETERS_QUANT_TYPE_quant_threshold_sn	9
RESULTS_SEARCH_11_PARAMETERS_QUANT_TYPE_separate_searches	FALSE
RESULTS_SEARCH_11_PARAMETERS_QUANT_TYPE_shared_msms_check	TRUE
RESULTS_SEARCH_11_PARAMETERS_PARAGON_METHOD_SETTINGS_UI_SAMPLE_TYPE	Identification
RESULTS_SEARCH_11_PARAMETERS_PARAGON_METHOD_SETTINGS_UI_CYS_ALKYLATION	Iodoacetamide
RESULTS_SEARCH_11_PARAMETERS_PARAGON_METHOD_SETTINGS_UI_DIGESTION	Trypsin
RESULTS_SEARCH_11_PARAMETERS_PARAGON_METHOD_SETTINGS_UI_INSTRUMENT	TripleTOF 5600
RESULTS_SEARCH_11_PARAMETERS_PARAGON_METHOD_SETTINGS_UI_SEARCH_EFFORT	Thorough
RESULTS_SEARCH_11_PARAMETERS_PARAGON_METHOD_SETTINGS_UI_ID_FOCUS	Biological modifications
RESULTS_SEARCH_11_PARAMETERS_PARAGON_METHOD_SETTINGS_UI_USER_NAME	5600Procesado\5600 Procesado
RESULTS_SEARCH_11_PARAMETERS_PARAGON_METHOD_SETTINGS_UI_MACHINE_NAME	5600PROCESADO
RESULTS_SEARCH_11_PARAMETERS_PARAGON_METHOD_SETTINGS_UI_SEARCH_ID	6.36839e+17
RESULTS_SEARCH_11_PARAMETERS_PARAGON_METHOD_SETTINGS_UI_START_TIME	2019-01-24 13:48:16
RESULTS_SEARCH_11_PARAMETERS_PARAGON_METHOD_SETTINGS_UI_MIN_UNUSED_PROTSCORE	0.0458
RESULTS_SEARCH_11_PARAMETERS_PARAGON_METHOD_SETTINGS_UI_PSPEP	TRUE
RESULTS_SEARCH_12_time_cpu	188246
RESULTS_SEARCH_12_time_duration	188345
RESULTS_SEARCH_12_version	5.0.1.4874
RESULTS_SEARCH_12_xml:id	SEARCH:2:636839344964476052_5
RESULTS_SEARCH_12_PARAMETERS_chemical_data_edited	TRUE
RESULTS_SEARCH_12_PARAMETERS_do_multiprecursor_search	TRUE
RESULTS_SEARCH_12_PARAMETERS_do_reverse_search	TRUE
RESULTS_SEARCH_12_PARAMETERS_max_quant_labels	35
RESULTS_SEARCH_12_PARAMETERS_maxresults	15
RESULTS_SEARCH_12_PARAMETERS_separate_searches	FALSE
RESULTS_SEARCH_12_PARAMETERS_MSTOLERANCE_type	dalton
RESULTS_SEARCH_12_PARAMETERS_MSTOLERANCE_value	0.05
RESULTS_SEARCH_12_PARAMETERS_MSMSTOLERANCE_type	dalton
RESULTS_SEARCH_12_PARAMETERS_MSMSTOLERANCE_value	0.1
RESULTS_SEARCH_12_PARAMETERS_MS_STANDARD_DEVIATION_type	dalton
RESULTS_SEARCH_12_PARAMETERS_MS_STANDARD_DEVIATION_value	0.0011
RESULTS_SEARCH_12_PARAMETERS_MSMS_STANDARD_DEVIATION_type	dalton
RESULTS_SEARCH_12_PARAMETERS_MSMS_STANDARD_DEVIATION_value	0.01
RESULTS_SEARCH_12_PARAMETERS_FASTA_filename	C:\AB SCIEX\ProteinPilot Data\SearchDatabases\ProteomaAria_contami2018.fasta
RESULTS_SEARCH_12_PARAMETERS_AUTO_CALIBRATION_ms	TRUE
RESULTS_SEARCH_12_PARAMETERS_AUTO_CALIBRATION_msexport	FALSE
RESULTS_SEARCH_12_PARAMETERS_AUTO_CALIBRATION_msms	TRUE
RESULTS_SEARCH_12_PARAMETERS_AUTO_CALIBRATION_msmstolsdratio	2.75
RESULTS_SEARCH_12_PARAMETERS_AUTO_CALIBRATION_mstolsdratio	7
RESULTS_SEARCH_12_PARAMETERS_AUTO_CALIBRATION_squareroot	TRUE
RESULTS_SEARCH_12_PARAMETERS_AUTO_CALIBRATION_type	dalton
RESULTS_SEARCH_12_PARAMETERS_AUTO_CALIBRATION_MCP_d_s_s_f	0.0666667
RESULTS_SEARCH_12_PARAMETERS_AUTO_CALIBRATION_MCP_d_s_w_f	3
RESULTS_SEARCH_12_PARAMETERS_AUTO_CALIBRATION_MCP_m_f_r_mbc	200
RESULTS_SEARCH_12_PARAMETERS_AUTO_CALIBRATION_MCP_m_m_c	10
RESULTS_SEARCH_12_PARAMETERS_AUTO_CALIBRATION_MCP_m_m_f_s	0.25
RESULTS_SEARCH_12_PARAMETERS_AUTO_CALIBRATION_MCP_m_m_p_f	0.33
RESULTS_SEARCH_12_PARAMETERS_AUTO_CALIBRATION_MCP_m_m_p_rms_f	1
RESULTS_SEARCH_12_PARAMETERS_AUTO_CALIBRATION_MCP_m_p_t_f	1
RESULTS_SEARCH_12_PARAMETERS_AUTO_CALIBRATION_MCP_m_r_h_n_b	15
RESULTS_SEARCH_12_PARAMETERS_AUTO_CALIBRATION_MCP_m_z_n_s	99
RESULTS_SEARCH_12_PARAMETERS_AUTO_CALIBRATION_MCP_m_z_s_mn_f_r	0.0666667
RESULTS_SEARCH_12_PARAMETERS_AUTO_CALIBRATION_MCP_m_z_s_mx_f_r	0.1
RESULTS_SEARCH_12_PARAMETERS_MAX_PRECURSORS_FRAGLET	5
RESULTS_SEARCH_12_PARAMETERS_MAX_PRECURSORS_TAGLET	1
RESULTS_SEARCH_12_PARAMETERS_PRECURSORS_DR_FRAGLET	10
RESULTS_SEARCH_12_PARAMETERS_PRECURSORS_DR_TAGLET	3
RESULTS_SEARCH_12_PARAMETERS_DEFAULT_CHARGE_STATE_1_charge	2
RESULTS_SEARCH_12_PARAMETERS_DEFAULT_CHARGE_STATE_1_probability	1
RESULTS_SEARCH_12_PARAMETERS_DEFAULT_CHARGE_STATE_2_charge	3
RESULTS_SEARCH_12_PARAMETERS_DEFAULT_CHARGE_STATE_2_probability	1
RESULTS_SEARCH_12_PARAMETERS_DEFAULT_CHARGE_STATE_3_charge	4
RESULTS_SEARCH_12_PARAMETERS_DEFAULT_CHARGE_STATE_3_probability	1
RESULTS_SEARCH_12_PARAMETERS_VERSION	5.0.1.0, 4895
RESULTS_SEARCH_12_PARAMETERS_PARAGON_VERSION	5.0.1.0, 4874
RESULTS_SEARCH_12_PARAMETERS_APPLICATION	ProteinPilot(tm) Software
RESULTS_SEARCH_12_PARAMETERS_PROGROUP_alternativedispositionmaximumfoldprobabilitydrop	100
RESULTS_SEARCH_12_PARAMETERS_PROGROUP_alternativedispositionmaximumfoldscoredrop	2
RESULTS_SEARCH_12_PARAMETERS_PROGROUP_autodiscordantpeptidethreshold	0.3
RESULTS_SEARCH_12_PARAMETERS_PROGROUP_bayesconfidencecalclulation	TRUE
RESULTS_SEARCH_12_PARAMETERS_PROGROUP_calibrateconfidence	TRUE
RESULTS_SEARCH_12_PARAMETERS_PROGROUP_compresspeptides	FALSE
RESULTS_SEARCH_12_PARAMETERS_PROGROUP_confidencepercentthresholdforexcludingothersfromquant	15
RESULTS_SEARCH_12_PARAMETERS_PROGROUP_confidencepercentthresholdforincludingselfinquant	15
RESULTS_SEARCH_12_PARAMETERS_PROGROUP_donotstoremspeaklists	FALSE
RESULTS_SEARCH_12_PARAMETERS_PROGROUP_fasta	C:\AB SCIEX\ProteinPilot Data\SearchDatabases\ProteomaAria_contami2018.fasta
RESULTS_SEARCH_12_PARAMETERS_PROGROUP_featuregroupminpepconf	0.66
RESULTS_SEARCH_12_PARAMETERS_PROGROUP_featuregroupminups	0.47
RESULTS_SEARCH_12_PARAMETERS_PROGROUP_focusingintersection	4
RESULTS_SEARCH_12_PARAMETERS_PROGROUP_focusingminimummatchconfidence	0.1
RESULTS_SEARCH_12_PARAMETERS_PROGROUP_focusingminunusedprotscore	0.1
RESULTS_SEARCH_12_PARAMETERS_PROGROUP_focusingsubsetcutoff	6
RESULTS_SEARCH_12_PARAMETERS_PROGROUP_intersection	1.3
RESULTS_SEARCH_12_PARAMETERS_PROGROUP_minimummatchconfidencecutoff	0.001
RESULTS_SEARCH_12_PARAMETERS_PROGROUP_minunusedprotscore	0.0458
RESULTS_SEARCH_12_PARAMETERS_PROGROUP_subsetcutoff	2
RESULTS_SEARCH_12_PARAMETERS_PROGROUP_unusedprotscorethresholdforexcludingothersfromquant	1.3
RESULTS_SEARCH_12_PARAMETERS_PEAKLIST_count	3596
RESULTS_SEARCH_12_PARAMETERS_PEAKLIST_filenumber	1
RESULTS_SEARCH_12_PARAMETERS_PEAKLIST_original_count	3596
RESULTS_SEARCH_12_PARAMETERS_PEAKLIST_originalfilename	C:\Users\5600 Procesado\Desktop\Carpetas de datos en escritorio\Diego_23_01_19\Diego_23_01_19_GNB2.wiff
RESULTS_SEARCH_12_PARAMETERS_PEAKLIST_partnumber	6
RESULTS_SEARCH_12_PARAMETERS_QUANT_TYPE_background_correction	FALSE
RESULTS_SEARCH_12_PARAMETERS_QUANT_TYPE_bias_correction	TRUE
RESULTS_SEARCH_12_PARAMETERS_QUANT_TYPE_keep_extreme_peptides_over_fraction	0
RESULTS_SEARCH_12_PARAMETERS_QUANT_TYPE_low_confidence_check	TRUE
RESULTS_SEARCH_12_PARAMETERS_QUANT_TYPE_low_intensity_check	TRUE
RESULTS_SEARCH_12_PARAMETERS_QUANT_TYPE_median_statistic	TRUE
RESULTS_SEARCH_12_PARAMETERS_QUANT_TYPE_mod_check	TRUE
RESULTS_SEARCH_12_PARAMETERS_QUANT_TYPE_quant_threshold	-1
RESULTS_SEARCH_12_PARAMETERS_QUANT_TYPE_quant_threshold_sn	9
RESULTS_SEARCH_12_PARAMETERS_QUANT_TYPE_separate_searches	FALSE
RESULTS_SEARCH_12_PARAMETERS_QUANT_TYPE_shared_msms_check	TRUE
RESULTS_SEARCH_12_PARAMETERS_PARAGON_METHOD_SETTINGS_UI_SAMPLE_TYPE	Identification
RESULTS_SEARCH_12_PARAMETERS_PARAGON_METHOD_SETTINGS_UI_CYS_ALKYLATION	Iodoacetamide
RESULTS_SEARCH_12_PARAMETERS_PARAGON_METHOD_SETTINGS_UI_DIGESTION	Trypsin
RESULTS_SEARCH_12_PARAMETERS_PARAGON_METHOD_SETTINGS_UI_INSTRUMENT	TripleTOF 5600
RESULTS_SEARCH_12_PARAMETERS_PARAGON_METHOD_SETTINGS_UI_SEARCH_EFFORT	Thorough
RESULTS_SEARCH_12_PARAMETERS_PARAGON_METHOD_SETTINGS_UI_ID_FOCUS	Biological modifications
RESULTS_SEARCH_12_PARAMETERS_PARAGON_METHOD_SETTINGS_UI_USER_NAME	5600Procesado\5600 Procesado
RESULTS_SEARCH_12_PARAMETERS_PARAGON_METHOD_SETTINGS_UI_MACHINE_NAME	5600PROCESADO
RESULTS_SEARCH_12_PARAMETERS_PARAGON_METHOD_SETTINGS_UI_SEARCH_ID	6.36839e+17
RESULTS_SEARCH_12_PARAMETERS_PARAGON_METHOD_SETTINGS_UI_START_TIME	2019-01-24 13:48:16
RESULTS_SEARCH_12_PARAMETERS_PARAGON_METHOD_SETTINGS_UI_MIN_UNUSED_PROTSCORE	0.0458
RESULTS_SEARCH_12_PARAMETERS_PARAGON_METHOD_SETTINGS_UI_PSPEP	TRUE
RESULTS_SEARCH_13_time_cpu	53648
RESULTS_SEARCH_13_time_duration	53751
RESULTS_SEARCH_13_version	5.0.1.4874
RESULTS_SEARCH_13_xml:id	SEARCH:1:636839344964476052_6
RESULTS_SEARCH_13_PARAMETERS_chemical_data_edited	TRUE
RESULTS_SEARCH_13_PARAMETERS_do_multiprecursor_search	TRUE
RESULTS_SEARCH_13_PARAMETERS_do_reverse_search	TRUE
RESULTS_SEARCH_13_PARAMETERS_max_quant_labels	35
RESULTS_SEARCH_13_PARAMETERS_maxresults	15
RESULTS_SEARCH_13_PARAMETERS_separate_searches	FALSE
RESULTS_SEARCH_13_PARAMETERS_MSTOLERANCE_type	dalton
RESULTS_SEARCH_13_PARAMETERS_MSTOLERANCE_value	0.05
RESULTS_SEARCH_13_PARAMETERS_MSMSTOLERANCE_type	dalton
RESULTS_SEARCH_13_PARAMETERS_MSMSTOLERANCE_value	0.1
RESULTS_SEARCH_13_PARAMETERS_MS_STANDARD_DEVIATION_type	dalton
RESULTS_SEARCH_13_PARAMETERS_MS_STANDARD_DEVIATION_value	0.0011
RESULTS_SEARCH_13_PARAMETERS_MSMS_STANDARD_DEVIATION_type	dalton
RESULTS_SEARCH_13_PARAMETERS_MSMS_STANDARD_DEVIATION_value	0.01
RESULTS_SEARCH_13_PARAMETERS_FASTA_filename	C:\AB SCIEX\ProteinPilot Data\SearchDatabases\ProteomaAria_contami2018.fasta
RESULTS_SEARCH_13_PARAMETERS_AUTO_CALIBRATION_ms	TRUE
RESULTS_SEARCH_13_PARAMETERS_AUTO_CALIBRATION_msexport	FALSE
RESULTS_SEARCH_13_PARAMETERS_AUTO_CALIBRATION_msms	TRUE
RESULTS_SEARCH_13_PARAMETERS_AUTO_CALIBRATION_msmstolsdratio	2.75
RESULTS_SEARCH_13_PARAMETERS_AUTO_CALIBRATION_mstolsdratio	7
RESULTS_SEARCH_13_PARAMETERS_AUTO_CALIBRATION_squareroot	TRUE
RESULTS_SEARCH_13_PARAMETERS_AUTO_CALIBRATION_type	dalton
RESULTS_SEARCH_13_PARAMETERS_AUTO_CALIBRATION_MCP_d_s_s_f	0.0666667
RESULTS_SEARCH_13_PARAMETERS_AUTO_CALIBRATION_MCP_d_s_w_f	3
RESULTS_SEARCH_13_PARAMETERS_AUTO_CALIBRATION_MCP_m_f_r_mbc	1900-07-18
RESULTS_SEARCH_13_PARAMETERS_AUTO_CALIBRATION_MCP_m_m_c	1900-01-10
RESULTS_SEARCH_13_PARAMETERS_AUTO_CALIBRATION_MCP_m_m_f_s	0.25
RESULTS_SEARCH_13_PARAMETERS_AUTO_CALIBRATION_MCP_m_m_p_f	0.33
RESULTS_SEARCH_13_PARAMETERS_AUTO_CALIBRATION_MCP_m_m_p_rms_f	1
RESULTS_SEARCH_13_PARAMETERS_AUTO_CALIBRATION_MCP_m_p_t_f	1
RESULTS_SEARCH_13_PARAMETERS_AUTO_CALIBRATION_MCP_m_r_h_n_b	15
RESULTS_SEARCH_13_PARAMETERS_AUTO_CALIBRATION_MCP_m_z_n_s	99
RESULTS_SEARCH_13_PARAMETERS_AUTO_CALIBRATION_MCP_m_z_s_mn_f_r	0.0666667
RESULTS_SEARCH_13_PARAMETERS_AUTO_CALIBRATION_MCP_m_z_s_mx_f_r	0.1
RESULTS_SEARCH_13_PARAMETERS_MS_AUTO_CALIBRATION_OUT_avres	-5.1427e-09
RESULTS_SEARCH_13_PARAMETERS_MS_AUTO_CALIBRATION_OUT_c0	2.93959e-05
RESULTS_SEARCH_13_PARAMETERS_MS_AUTO_CALIBRATION_OUT_c1minus1	2.3392e-07
RESULTS_SEARCH_13_PARAMETERS_MS_AUTO_CALIBRATION_OUT_c2	0
RESULTS_SEARCH_13_PARAMETERS_MS_AUTO_CALIBRATION_OUT_file	1
RESULTS_SEARCH_13_PARAMETERS_MS_AUTO_CALIBRATION_OUT_partnumber	7
RESULTS_SEARCH_13_PARAMETERS_MS_AUTO_CALIBRATION_OUT_polyorder	1
RESULTS_SEARCH_13_PARAMETERS_MS_AUTO_CALIBRATION_OUT_sample	1
RESULTS_SEARCH_13_PARAMETERS_MS_AUTO_CALIBRATION_OUT_squareroot	TRUE
RESULTS_SEARCH_13_PARAMETERS_MSMS_AUTO_CALIBRATION_OUT_avres	-2.23946e-07
RESULTS_SEARCH_13_PARAMETERS_MSMS_AUTO_CALIBRATION_OUT_c0	0.000107425
RESULTS_SEARCH_13_PARAMETERS_MSMS_AUTO_CALIBRATION_OUT_c1minus1	-2.83294e-07
RESULTS_SEARCH_13_PARAMETERS_MSMS_AUTO_CALIBRATION_OUT_c2	0
RESULTS_SEARCH_13_PARAMETERS_MSMS_AUTO_CALIBRATION_OUT_file	1
RESULTS_SEARCH_13_PARAMETERS_MSMS_AUTO_CALIBRATION_OUT_partnumber	7
RESULTS_SEARCH_13_PARAMETERS_MSMS_AUTO_CALIBRATION_OUT_polyorder	1
RESULTS_SEARCH_13_PARAMETERS_MSMS_AUTO_CALIBRATION_OUT_sample	1
RESULTS_SEARCH_13_PARAMETERS_MSMS_AUTO_CALIBRATION_OUT_squareroot	TRUE
RESULTS_SEARCH_13_PARAMETERS_MAX_PRECURSORS_FRAGLET	5
RESULTS_SEARCH_13_PARAMETERS_MAX_PRECURSORS_TAGLET	1
RESULTS_SEARCH_13_PARAMETERS_PRECURSORS_DR_FRAGLET	10
RESULTS_SEARCH_13_PARAMETERS_PRECURSORS_DR_TAGLET	3
RESULTS_SEARCH_13_PARAMETERS_DEFAULT_CHARGE_STATE_1_charge	2
RESULTS_SEARCH_13_PARAMETERS_DEFAULT_CHARGE_STATE_1_probability	1
RESULTS_SEARCH_13_PARAMETERS_DEFAULT_CHARGE_STATE_2_charge	3
RESULTS_SEARCH_13_PARAMETERS_DEFAULT_CHARGE_STATE_2_probability	1
RESULTS_SEARCH_13_PARAMETERS_DEFAULT_CHARGE_STATE_3_charge	4
RESULTS_SEARCH_13_PARAMETERS_DEFAULT_CHARGE_STATE_3_probability	1
RESULTS_SEARCH_13_PARAMETERS_VERSION	5.0.1.0, 4895
RESULTS_SEARCH_13_PARAMETERS_PARAGON_VERSION	5.0.1.0, 4874
RESULTS_SEARCH_13_PARAMETERS_APPLICATION	ProteinPilot(tm) Software
RESULTS_SEARCH_13_PARAMETERS_PROGROUP_alternativedispositionmaximumfoldprobabilitydrop	100
RESULTS_SEARCH_13_PARAMETERS_PROGROUP_alternativedispositionmaximumfoldscoredrop	1900-01-02
RESULTS_SEARCH_13_PARAMETERS_PROGROUP_autodiscordantpeptidethreshold	0.3
RESULTS_SEARCH_13_PARAMETERS_PROGROUP_bayesconfidencecalclulation	TRUE
RESULTS_SEARCH_13_PARAMETERS_PROGROUP_calibrateconfidence	TRUE
RESULTS_SEARCH_13_PARAMETERS_PROGROUP_compresspeptides	FALSE
RESULTS_SEARCH_13_PARAMETERS_PROGROUP_confidencepercentthresholdforexcludingothersfromquant	15
RESULTS_SEARCH_13_PARAMETERS_PROGROUP_confidencepercentthresholdforincludingselfinquant	15
RESULTS_SEARCH_13_PARAMETERS_PROGROUP_donotstoremspeaklists	FALSE
RESULTS_SEARCH_13_PARAMETERS_PROGROUP_fasta	C:\AB SCIEX\ProteinPilot Data\SearchDatabases\ProteomaAria_contami2018.fasta
RESULTS_SEARCH_13_PARAMETERS_PROGROUP_featuregroupminpepconf	0.66
RESULTS_SEARCH_13_PARAMETERS_PROGROUP_featuregroupminups	0.47
RESULTS_SEARCH_13_PARAMETERS_PROGROUP_focusingintersection	4
RESULTS_SEARCH_13_PARAMETERS_PROGROUP_focusingminimummatchconfidence	0.1
RESULTS_SEARCH_13_PARAMETERS_PROGROUP_focusingminunusedprotscore	0.1
RESULTS_SEARCH_13_PARAMETERS_PROGROUP_focusingsubsetcutoff	6
RESULTS_SEARCH_13_PARAMETERS_PROGROUP_intersection	1.3
RESULTS_SEARCH_13_PARAMETERS_PROGROUP_minimummatchconfidencecutoff	0.001
RESULTS_SEARCH_13_PARAMETERS_PROGROUP_minunusedprotscore	0.0458
RESULTS_SEARCH_13_PARAMETERS_PROGROUP_subsetcutoff	2
RESULTS_SEARCH_13_PARAMETERS_PROGROUP_unusedprotscorethresholdforexcludingothersfromquant	1.3
RESULTS_SEARCH_13_PARAMETERS_PEAKLIST_count	3597
RESULTS_SEARCH_13_PARAMETERS_PEAKLIST_filenumber	1
RESULTS_SEARCH_13_PARAMETERS_PEAKLIST_original_count	3597
RESULTS_SEARCH_13_PARAMETERS_PEAKLIST_originalfilename	C:\Users\5600 Procesado\Desktop\Carpetas de datos en escritorio\Diego_23_01_19\Diego_23_01_19_GNB2.wiff
RESULTS_SEARCH_13_PARAMETERS_PEAKLIST_partnumber	7
RESULTS_SEARCH_13_PARAMETERS_QUANT_TYPE_background_correction	FALSE
RESULTS_SEARCH_13_PARAMETERS_QUANT_TYPE_bias_correction	TRUE
RESULTS_SEARCH_13_PARAMETERS_QUANT_TYPE_keep_extreme_peptides_over_fraction	0
RESULTS_SEARCH_13_PARAMETERS_QUANT_TYPE_low_confidence_check	TRUE
RESULTS_SEARCH_13_PARAMETERS_QUANT_TYPE_low_intensity_check	TRUE
RESULTS_SEARCH_13_PARAMETERS_QUANT_TYPE_median_statistic	TRUE
RESULTS_SEARCH_13_PARAMETERS_QUANT_TYPE_mod_check	TRUE
RESULTS_SEARCH_13_PARAMETERS_QUANT_TYPE_quant_threshold	-1
RESULTS_SEARCH_13_PARAMETERS_QUANT_TYPE_quant_threshold_sn	9
RESULTS_SEARCH_13_PARAMETERS_QUANT_TYPE_separate_searches	FALSE
RESULTS_SEARCH_13_PARAMETERS_QUANT_TYPE_shared_msms_check	TRUE
RESULTS_SEARCH_13_PARAMETERS_PARAGON_METHOD_SETTINGS_UI_SAMPLE_TYPE	Identification
RESULTS_SEARCH_13_PARAMETERS_PARAGON_METHOD_SETTINGS_UI_CYS_ALKYLATION	Iodoacetamide
RESULTS_SEARCH_13_PARAMETERS_PARAGON_METHOD_SETTINGS_UI_DIGESTION	Trypsin
RESULTS_SEARCH_13_PARAMETERS_PARAGON_METHOD_SETTINGS_UI_INSTRUMENT	TripleTOF 5600
RESULTS_SEARCH_13_PARAMETERS_PARAGON_METHOD_SETTINGS_UI_SEARCH_EFFORT	Thorough
RESULTS_SEARCH_13_PARAMETERS_PARAGON_METHOD_SETTINGS_UI_ID_FOCUS	Biological modifications
RESULTS_SEARCH_13_PARAMETERS_PARAGON_METHOD_SETTINGS_UI_USER_NAME	5600Procesado\5600 Procesado
RESULTS_SEARCH_13_PARAMETERS_PARAGON_METHOD_SETTINGS_UI_MACHINE_NAME	5600PROCESADO
RESULTS_SEARCH_13_PARAMETERS_PARAGON_METHOD_SETTINGS_UI_SEARCH_ID	6.36839e+17
RESULTS_SEARCH_13_PARAMETERS_PARAGON_METHOD_SETTINGS_UI_START_TIME	2019-01-24 13:48:16
RESULTS_SEARCH_13_PARAMETERS_PARAGON_METHOD_SETTINGS_UI_MIN_UNUSED_PROTSCORE	0.0458
RESULTS_SEARCH_13_PARAMETERS_PARAGON_METHOD_SETTINGS_UI_PSPEP	TRUE
RESULTS_SEARCH_14_time_cpu	141695
RESULTS_SEARCH_14_time_duration	141825
RESULTS_SEARCH_14_version	5.0.1.4874
RESULTS_SEARCH_14_xml:id	SEARCH:2:636839344964476052_6
RESULTS_SEARCH_14_PARAMETERS_chemical_data_edited	TRUE
RESULTS_SEARCH_14_PARAMETERS_do_multiprecursor_search	TRUE
RESULTS_SEARCH_14_PARAMETERS_do_reverse_search	TRUE
RESULTS_SEARCH_14_PARAMETERS_max_quant_labels	35
RESULTS_SEARCH_14_PARAMETERS_maxresults	15
RESULTS_SEARCH_14_PARAMETERS_separate_searches	FALSE
RESULTS_SEARCH_14_PARAMETERS_MSTOLERANCE_type	dalton
RESULTS_SEARCH_14_PARAMETERS_MSTOLERANCE_value	0.05
RESULTS_SEARCH_14_PARAMETERS_MSMSTOLERANCE_type	dalton
RESULTS_SEARCH_14_PARAMETERS_MSMSTOLERANCE_value	0.1
RESULTS_SEARCH_14_PARAMETERS_MS_STANDARD_DEVIATION_type	dalton
RESULTS_SEARCH_14_PARAMETERS_MS_STANDARD_DEVIATION_value	0.0011
RESULTS_SEARCH_14_PARAMETERS_MSMS_STANDARD_DEVIATION_type	dalton
RESULTS_SEARCH_14_PARAMETERS_MSMS_STANDARD_DEVIATION_value	0.01
RESULTS_SEARCH_14_PARAMETERS_FASTA_filename	C:\AB SCIEX\ProteinPilot Data\SearchDatabases\ProteomaAria_contami2018.fasta
RESULTS_SEARCH_14_PARAMETERS_AUTO_CALIBRATION_ms	TRUE
RESULTS_SEARCH_14_PARAMETERS_AUTO_CALIBRATION_msexport	FALSE
RESULTS_SEARCH_14_PARAMETERS_AUTO_CALIBRATION_msms	TRUE
RESULTS_SEARCH_14_PARAMETERS_AUTO_CALIBRATION_msmstolsdratio	2.75
RESULTS_SEARCH_14_PARAMETERS_AUTO_CALIBRATION_mstolsdratio	7
RESULTS_SEARCH_14_PARAMETERS_AUTO_CALIBRATION_squareroot	TRUE
RESULTS_SEARCH_14_PARAMETERS_AUTO_CALIBRATION_type	dalton
RESULTS_SEARCH_14_PARAMETERS_AUTO_CALIBRATION_MCP_d_s_s_f	0.0666667
RESULTS_SEARCH_14_PARAMETERS_AUTO_CALIBRATION_MCP_d_s_w_f	3
RESULTS_SEARCH_14_PARAMETERS_AUTO_CALIBRATION_MCP_m_f_r_mbc	200
RESULTS_SEARCH_14_PARAMETERS_AUTO_CALIBRATION_MCP_m_m_c	10
RESULTS_SEARCH_14_PARAMETERS_AUTO_CALIBRATION_MCP_m_m_f_s	0.25
RESULTS_SEARCH_14_PARAMETERS_AUTO_CALIBRATION_MCP_m_m_p_f	0.33
RESULTS_SEARCH_14_PARAMETERS_AUTO_CALIBRATION_MCP_m_m_p_rms_f	1
RESULTS_SEARCH_14_PARAMETERS_AUTO_CALIBRATION_MCP_m_p_t_f	1
RESULTS_SEARCH_14_PARAMETERS_AUTO_CALIBRATION_MCP_m_r_h_n_b	15
RESULTS_SEARCH_14_PARAMETERS_AUTO_CALIBRATION_MCP_m_z_n_s	99
RESULTS_SEARCH_14_PARAMETERS_AUTO_CALIBRATION_MCP_m_z_s_mn_f_r	0.0666667
RESULTS_SEARCH_14_PARAMETERS_AUTO_CALIBRATION_MCP_m_z_s_mx_f_r	0.1
RESULTS_SEARCH_14_PARAMETERS_MS_AUTO_CALIBRATION_OUT_avres	-5.1427e-09
RESULTS_SEARCH_14_PARAMETERS_MS_AUTO_CALIBRATION_OUT_c0	2.93959e-05
RESULTS_SEARCH_14_PARAMETERS_MS_AUTO_CALIBRATION_OUT_c1minus1	2.3392e-07
RESULTS_SEARCH_14_PARAMETERS_MS_AUTO_CALIBRATION_OUT_c2	0
RESULTS_SEARCH_14_PARAMETERS_MS_AUTO_CALIBRATION_OUT_file	1
RESULTS_SEARCH_14_PARAMETERS_MS_AUTO_CALIBRATION_OUT_partnumber	7
RESULTS_SEARCH_14_PARAMETERS_MS_AUTO_CALIBRATION_OUT_polyorder	1
RESULTS_SEARCH_14_PARAMETERS_MS_AUTO_CALIBRATION_OUT_sample	1
RESULTS_SEARCH_14_PARAMETERS_MS_AUTO_CALIBRATION_OUT_squareroot	TRUE
RESULTS_SEARCH_14_PARAMETERS_MSMS_AUTO_CALIBRATION_OUT_avres	-2.23946e-07
RESULTS_SEARCH_14_PARAMETERS_MSMS_AUTO_CALIBRATION_OUT_c0	0.000107425
RESULTS_SEARCH_14_PARAMETERS_MSMS_AUTO_CALIBRATION_OUT_c1minus1	-2.83294e-07
RESULTS_SEARCH_14_PARAMETERS_MSMS_AUTO_CALIBRATION_OUT_c2	0
RESULTS_SEARCH_14_PARAMETERS_MSMS_AUTO_CALIBRATION_OUT_file	1
RESULTS_SEARCH_14_PARAMETERS_MSMS_AUTO_CALIBRATION_OUT_partnumber	7
RESULTS_SEARCH_14_PARAMETERS_MSMS_AUTO_CALIBRATION_OUT_polyorder	1
RESULTS_SEARCH_14_PARAMETERS_MSMS_AUTO_CALIBRATION_OUT_sample	1
RESULTS_SEARCH_14_PARAMETERS_MSMS_AUTO_CALIBRATION_OUT_squareroot	TRUE
RESULTS_SEARCH_14_PARAMETERS_MAX_PRECURSORS_FRAGLET	5
RESULTS_SEARCH_14_PARAMETERS_MAX_PRECURSORS_TAGLET	1
RESULTS_SEARCH_14_PARAMETERS_PRECURSORS_DR_FRAGLET	10
RESULTS_SEARCH_14_PARAMETERS_PRECURSORS_DR_TAGLET	3
RESULTS_SEARCH_14_PARAMETERS_DEFAULT_CHARGE_STATE_1_charge	2
RESULTS_SEARCH_14_PARAMETERS_DEFAULT_CHARGE_STATE_1_probability	1
RESULTS_SEARCH_14_PARAMETERS_DEFAULT_CHARGE_STATE_2_charge	3
RESULTS_SEARCH_14_PARAMETERS_DEFAULT_CHARGE_STATE_2_probability	1
RESULTS_SEARCH_14_PARAMETERS_DEFAULT_CHARGE_STATE_3_charge	4
RESULTS_SEARCH_14_PARAMETERS_DEFAULT_CHARGE_STATE_3_probability	1
RESULTS_SEARCH_14_PARAMETERS_VERSION	5.0.1.0, 4895
RESULTS_SEARCH_14_PARAMETERS_PARAGON_VERSION	5.0.1.0, 4874
RESULTS_SEARCH_14_PARAMETERS_APPLICATION	ProteinPilot(tm) Software
RESULTS_SEARCH_14_PARAMETERS_PROGROUP_alternativedispositionmaximumfoldprobabilitydrop	100
RESULTS_SEARCH_14_PARAMETERS_PROGROUP_alternativedispositionmaximumfoldscoredrop	2
RESULTS_SEARCH_14_PARAMETERS_PROGROUP_autodiscordantpeptidethreshold	07:12:00
RESULTS_SEARCH_14_PARAMETERS_PROGROUP_bayesconfidencecalclulation	TRUE
RESULTS_SEARCH_14_PARAMETERS_PROGROUP_calibrateconfidence	TRUE
RESULTS_SEARCH_14_PARAMETERS_PROGROUP_compresspeptides	FALSE
RESULTS_SEARCH_14_PARAMETERS_PROGROUP_confidencepercentthresholdforexcludingothersfromquant	15
RESULTS_SEARCH_14_PARAMETERS_PROGROUP_confidencepercentthresholdforincludingselfinquant	15
RESULTS_SEARCH_14_PARAMETERS_PROGROUP_donotstoremspeaklists	FALSE
RESULTS_SEARCH_14_PARAMETERS_PROGROUP_fasta	C:\AB SCIEX\ProteinPilot Data\SearchDatabases\ProteomaAria_contami2018.fasta
RESULTS_SEARCH_14_PARAMETERS_PROGROUP_featuregroupminpepconf	0.66
RESULTS_SEARCH_14_PARAMETERS_PROGROUP_featuregroupminups	0.47
RESULTS_SEARCH_14_PARAMETERS_PROGROUP_focusingintersection	4
RESULTS_SEARCH_14_PARAMETERS_PROGROUP_focusingminimummatchconfidence	0.1
RESULTS_SEARCH_14_PARAMETERS_PROGROUP_focusingminunusedprotscore	0.1
RESULTS_SEARCH_14_PARAMETERS_PROGROUP_focusingsubsetcutoff	6
RESULTS_SEARCH_14_PARAMETERS_PROGROUP_intersection	1.3
RESULTS_SEARCH_14_PARAMETERS_PROGROUP_minimummatchconfidencecutoff	0.001
RESULTS_SEARCH_14_PARAMETERS_PROGROUP_minunusedprotscore	0.0458
RESULTS_SEARCH_14_PARAMETERS_PROGROUP_subsetcutoff	2
RESULTS_SEARCH_14_PARAMETERS_PROGROUP_unusedprotscorethresholdforexcludingothersfromquant	1.3
RESULTS_SEARCH_14_PARAMETERS_PEAKLIST_count	3597
RESULTS_SEARCH_14_PARAMETERS_PEAKLIST_filenumber	1
RESULTS_SEARCH_14_PARAMETERS_PEAKLIST_original_count	3597
RESULTS_SEARCH_14_PARAMETERS_PEAKLIST_originalfilename	C:\Users\5600 Procesado\Desktop\Carpetas de datos en escritorio\Diego_23_01_19\Diego_23_01_19_GNB2.wiff
RESULTS_SEARCH_14_PARAMETERS_PEAKLIST_partnumber	7
RESULTS_SEARCH_14_PARAMETERS_QUANT_TYPE_background_correction	FALSE
RESULTS_SEARCH_14_PARAMETERS_QUANT_TYPE_bias_correction	TRUE
RESULTS_SEARCH_14_PARAMETERS_QUANT_TYPE_keep_extreme_peptides_over_fraction	0
RESULTS_SEARCH_14_PARAMETERS_QUANT_TYPE_low_confidence_check	TRUE
RESULTS_SEARCH_14_PARAMETERS_QUANT_TYPE_low_intensity_check	TRUE
RESULTS_SEARCH_14_PARAMETERS_QUANT_TYPE_median_statistic	TRUE
RESULTS_SEARCH_14_PARAMETERS_QUANT_TYPE_mod_check	TRUE
RESULTS_SEARCH_14_PARAMETERS_QUANT_TYPE_quant_threshold	-1
RESULTS_SEARCH_14_PARAMETERS_QUANT_TYPE_quant_threshold_sn	9
RESULTS_SEARCH_14_PARAMETERS_QUANT_TYPE_separate_searches	FALSE
RESULTS_SEARCH_14_PARAMETERS_QUANT_TYPE_shared_msms_check	TRUE
RESULTS_SEARCH_14_PARAMETERS_PARAGON_METHOD_SETTINGS_UI_SAMPLE_TYPE	Identification
RESULTS_SEARCH_14_PARAMETERS_PARAGON_METHOD_SETTINGS_UI_CYS_ALKYLATION	Iodoacetamide
RESULTS_SEARCH_14_PARAMETERS_PARAGON_METHOD_SETTINGS_UI_DIGESTION	Trypsin
RESULTS_SEARCH_14_PARAMETERS_PARAGON_METHOD_SETTINGS_UI_INSTRUMENT	TripleTOF 5600
RESULTS_SEARCH_14_PARAMETERS_PARAGON_METHOD_SETTINGS_UI_SEARCH_EFFORT	Thorough
RESULTS_SEARCH_14_PARAMETERS_PARAGON_METHOD_SETTINGS_UI_ID_FOCUS	Biological modifications
RESULTS_SEARCH_14_PARAMETERS_PARAGON_METHOD_SETTINGS_UI_USER_NAME	5600Procesado\5600 Procesado
RESULTS_SEARCH_14_PARAMETERS_PARAGON_METHOD_SETTINGS_UI_MACHINE_NAME	5600PROCESADO
RESULTS_SEARCH_14_PARAMETERS_PARAGON_METHOD_SETTINGS_UI_SEARCH_ID	6.36839e+17
RESULTS_SEARCH_14_PARAMETERS_PARAGON_METHOD_SETTINGS_UI_START_TIME	2019-01-24 13:48:16
RESULTS_SEARCH_14_PARAMETERS_PARAGON_METHOD_SETTINGS_UI_MIN_UNUSED_PROTSCORE	0.0458
RESULTS_SEARCH_14_PARAMETERS_PARAGON_METHOD_SETTINGS_UI_PSPEP	TRUE
RESULTS_SEARCH_15_time_cpu	59030
RESULTS_SEARCH_15_time_duration	59164
RESULTS_SEARCH_15_version	5.0.1.4874
RESULTS_SEARCH_15_xml:id	SEARCH:1:636839344964476052_7
RESULTS_SEARCH_15_PARAMETERS_chemical_data_edited	TRUE
RESULTS_SEARCH_15_PARAMETERS_do_multiprecursor_search	TRUE
RESULTS_SEARCH_15_PARAMETERS_do_reverse_search	TRUE
RESULTS_SEARCH_15_PARAMETERS_max_quant_labels	35
RESULTS_SEARCH_15_PARAMETERS_maxresults	15
RESULTS_SEARCH_15_PARAMETERS_separate_searches	FALSE
RESULTS_SEARCH_15_PARAMETERS_MSTOLERANCE_type	dalton
RESULTS_SEARCH_15_PARAMETERS_MSTOLERANCE_value	0.05
RESULTS_SEARCH_15_PARAMETERS_MSMSTOLERANCE_type	dalton
RESULTS_SEARCH_15_PARAMETERS_MSMSTOLERANCE_value	0.1
RESULTS_SEARCH_15_PARAMETERS_MS_STANDARD_DEVIATION_type	dalton
RESULTS_SEARCH_15_PARAMETERS_MS_STANDARD_DEVIATION_value	0.0011
RESULTS_SEARCH_15_PARAMETERS_MSMS_STANDARD_DEVIATION_type	dalton
RESULTS_SEARCH_15_PARAMETERS_MSMS_STANDARD_DEVIATION_value	0.01
RESULTS_SEARCH_15_PARAMETERS_FASTA_filename	C:\AB SCIEX\ProteinPilot Data\SearchDatabases\ProteomaAria_contami2018.fasta
RESULTS_SEARCH_15_PARAMETERS_AUTO_CALIBRATION_ms	TRUE
RESULTS_SEARCH_15_PARAMETERS_AUTO_CALIBRATION_msexport	FALSE
RESULTS_SEARCH_15_PARAMETERS_AUTO_CALIBRATION_msms	TRUE
RESULTS_SEARCH_15_PARAMETERS_AUTO_CALIBRATION_msmstolsdratio	2.75
RESULTS_SEARCH_15_PARAMETERS_AUTO_CALIBRATION_mstolsdratio	7
RESULTS_SEARCH_15_PARAMETERS_AUTO_CALIBRATION_squareroot	TRUE
RESULTS_SEARCH_15_PARAMETERS_AUTO_CALIBRATION_type	dalton
RESULTS_SEARCH_15_PARAMETERS_AUTO_CALIBRATION_MCP_d_s_s_f	0.0666667
RESULTS_SEARCH_15_PARAMETERS_AUTO_CALIBRATION_MCP_d_s_w_f	3
RESULTS_SEARCH_15_PARAMETERS_AUTO_CALIBRATION_MCP_m_f_r_mbc	200
RESULTS_SEARCH_15_PARAMETERS_AUTO_CALIBRATION_MCP_m_m_c	10
RESULTS_SEARCH_15_PARAMETERS_AUTO_CALIBRATION_MCP_m_m_f_s	0.25
RESULTS_SEARCH_15_PARAMETERS_AUTO_CALIBRATION_MCP_m_m_p_f	0.33
RESULTS_SEARCH_15_PARAMETERS_AUTO_CALIBRATION_MCP_m_m_p_rms_f	1
RESULTS_SEARCH_15_PARAMETERS_AUTO_CALIBRATION_MCP_m_p_t_f	1
RESULTS_SEARCH_15_PARAMETERS_AUTO_CALIBRATION_MCP_m_r_h_n_b	15
RESULTS_SEARCH_15_PARAMETERS_AUTO_CALIBRATION_MCP_m_z_n_s	99
RESULTS_SEARCH_15_PARAMETERS_AUTO_CALIBRATION_MCP_m_z_s_mn_f_r	0.0666667
RESULTS_SEARCH_15_PARAMETERS_AUTO_CALIBRATION_MCP_m_z_s_mx_f_r	0.1
RESULTS_SEARCH_15_PARAMETERS_MS_AUTO_CALIBRATION_OUT_avres	2.51203e-08
RESULTS_SEARCH_15_PARAMETERS_MS_AUTO_CALIBRATION_OUT_c0	0.000185951
RESULTS_SEARCH_15_PARAMETERS_MS_AUTO_CALIBRATION_OUT_c1minus1	-5.80724e-06
RESULTS_SEARCH_15_PARAMETERS_MS_AUTO_CALIBRATION_OUT_c2	0
RESULTS_SEARCH_15_PARAMETERS_MS_AUTO_CALIBRATION_OUT_file	1
RESULTS_SEARCH_15_PARAMETERS_MS_AUTO_CALIBRATION_OUT_partnumber	8
RESULTS_SEARCH_15_PARAMETERS_MS_AUTO_CALIBRATION_OUT_polyorder	1
RESULTS_SEARCH_15_PARAMETERS_MS_AUTO_CALIBRATION_OUT_sample	1
RESULTS_SEARCH_15_PARAMETERS_MS_AUTO_CALIBRATION_OUT_squareroot	TRUE
RESULTS_SEARCH_15_PARAMETERS_MSMS_AUTO_CALIBRATION_OUT_avres	-7.15338e-08
RESULTS_SEARCH_15_PARAMETERS_MSMS_AUTO_CALIBRATION_OUT_c0	0.000124724
RESULTS_SEARCH_15_PARAMETERS_MSMS_AUTO_CALIBRATION_OUT_c1minus1	-2.33075e-06
RESULTS_SEARCH_15_PARAMETERS_MSMS_AUTO_CALIBRATION_OUT_c2	0
RESULTS_SEARCH_15_PARAMETERS_MSMS_AUTO_CALIBRATION_OUT_file	1
RESULTS_SEARCH_15_PARAMETERS_MSMS_AUTO_CALIBRATION_OUT_partnumber	8
RESULTS_SEARCH_15_PARAMETERS_MSMS_AUTO_CALIBRATION_OUT_polyorder	1
RESULTS_SEARCH_15_PARAMETERS_MSMS_AUTO_CALIBRATION_OUT_sample	1
RESULTS_SEARCH_15_PARAMETERS_MSMS_AUTO_CALIBRATION_OUT_squareroot	TRUE
RESULTS_SEARCH_15_PARAMETERS_MAX_PRECURSORS_FRAGLET	5
RESULTS_SEARCH_15_PARAMETERS_MAX_PRECURSORS_TAGLET	1
RESULTS_SEARCH_15_PARAMETERS_PRECURSORS_DR_FRAGLET	10
RESULTS_SEARCH_15_PARAMETERS_PRECURSORS_DR_TAGLET	3
RESULTS_SEARCH_15_PARAMETERS_DEFAULT_CHARGE_STATE_1_charge	2
RESULTS_SEARCH_15_PARAMETERS_DEFAULT_CHARGE_STATE_1_probability	1
RESULTS_SEARCH_15_PARAMETERS_DEFAULT_CHARGE_STATE_2_charge	3
RESULTS_SEARCH_15_PARAMETERS_DEFAULT_CHARGE_STATE_2_probability	1
RESULTS_SEARCH_15_PARAMETERS_DEFAULT_CHARGE_STATE_3_charge	4
RESULTS_SEARCH_15_PARAMETERS_DEFAULT_CHARGE_STATE_3_probability	1
RESULTS_SEARCH_15_PARAMETERS_VERSION	5.0.1.0, 4895
RESULTS_SEARCH_15_PARAMETERS_PARAGON_VERSION	5.0.1.0, 4874
RESULTS_SEARCH_15_PARAMETERS_APPLICATION	ProteinPilot(tm) Software
RESULTS_SEARCH_15_PARAMETERS_PROGROUP_alternativedispositionmaximumfoldprobabilitydrop	100
RESULTS_SEARCH_15_PARAMETERS_PROGROUP_alternativedispositionmaximumfoldscoredrop	2
RESULTS_SEARCH_15_PARAMETERS_PROGROUP_autodiscordantpeptidethreshold	0.3
RESULTS_SEARCH_15_PARAMETERS_PROGROUP_bayesconfidencecalclulation	TRUE
RESULTS_SEARCH_15_PARAMETERS_PROGROUP_calibrateconfidence	TRUE
RESULTS_SEARCH_15_PARAMETERS_PROGROUP_compresspeptides	FALSE
RESULTS_SEARCH_15_PARAMETERS_PROGROUP_confidencepercentthresholdforexcludingothersfromquant	15
RESULTS_SEARCH_15_PARAMETERS_PROGROUP_confidencepercentthresholdforincludingselfinquant	15
RESULTS_SEARCH_15_PARAMETERS_PROGROUP_donotstoremspeaklists	FALSE
RESULTS_SEARCH_15_PARAMETERS_PROGROUP_fasta	C:\AB SCIEX\ProteinPilot Data\SearchDatabases\ProteomaAria_contami2018.fasta
RESULTS_SEARCH_15_PARAMETERS_PROGROUP_featuregroupminpepconf	0.66
RESULTS_SEARCH_15_PARAMETERS_PROGROUP_featuregroupminups	0.47
RESULTS_SEARCH_15_PARAMETERS_PROGROUP_focusingintersection	4
RESULTS_SEARCH_15_PARAMETERS_PROGROUP_focusingminimummatchconfidence	0.1
RESULTS_SEARCH_15_PARAMETERS_PROGROUP_focusingminunusedprotscore	0.1
RESULTS_SEARCH_15_PARAMETERS_PROGROUP_focusingsubsetcutoff	6
RESULTS_SEARCH_15_PARAMETERS_PROGROUP_intersection	1.3
RESULTS_SEARCH_15_PARAMETERS_PROGROUP_minimummatchconfidencecutoff	0.001
RESULTS_SEARCH_15_PARAMETERS_PROGROUP_minunusedprotscore	0.0458
RESULTS_SEARCH_15_PARAMETERS_PROGROUP_subsetcutoff	2
RESULTS_SEARCH_15_PARAMETERS_PROGROUP_unusedprotscorethresholdforexcludingothersfromquant	1.3
RESULTS_SEARCH_15_PARAMETERS_PEAKLIST_count	3589
RESULTS_SEARCH_15_PARAMETERS_PEAKLIST_filenumber	1
RESULTS_SEARCH_15_PARAMETERS_PEAKLIST_original_count	3589
RESULTS_SEARCH_15_PARAMETERS_PEAKLIST_originalfilename	C:\Users\5600 Procesado\Desktop\Carpetas de datos en escritorio\Diego_23_01_19\Diego_23_01_19_GNB2.wiff
RESULTS_SEARCH_15_PARAMETERS_PEAKLIST_partnumber	8
RESULTS_SEARCH_15_PARAMETERS_QUANT_TYPE_background_correction	FALSE
RESULTS_SEARCH_15_PARAMETERS_QUANT_TYPE_bias_correction	TRUE
RESULTS_SEARCH_15_PARAMETERS_QUANT_TYPE_keep_extreme_peptides_over_fraction	0
RESULTS_SEARCH_15_PARAMETERS_QUANT_TYPE_low_confidence_check	TRUE
RESULTS_SEARCH_15_PARAMETERS_QUANT_TYPE_low_intensity_check	TRUE
RESULTS_SEARCH_15_PARAMETERS_QUANT_TYPE_median_statistic	TRUE
RESULTS_SEARCH_15_PARAMETERS_QUANT_TYPE_mod_check	TRUE
RESULTS_SEARCH_15_PARAMETERS_QUANT_TYPE_quant_threshold	-1
RESULTS_SEARCH_15_PARAMETERS_QUANT_TYPE_quant_threshold_sn	9
RESULTS_SEARCH_15_PARAMETERS_QUANT_TYPE_separate_searches	FALSE
RESULTS_SEARCH_15_PARAMETERS_QUANT_TYPE_shared_msms_check	TRUE
RESULTS_SEARCH_15_PARAMETERS_PARAGON_METHOD_SETTINGS_UI_SAMPLE_TYPE	Identification
RESULTS_SEARCH_15_PARAMETERS_PARAGON_METHOD_SETTINGS_UI_CYS_ALKYLATION	Iodoacetamide
RESULTS_SEARCH_15_PARAMETERS_PARAGON_METHOD_SETTINGS_UI_DIGESTION	Trypsin
RESULTS_SEARCH_15_PARAMETERS_PARAGON_METHOD_SETTINGS_UI_INSTRUMENT	TripleTOF 5600
RESULTS_SEARCH_15_PARAMETERS_PARAGON_METHOD_SETTINGS_UI_SEARCH_EFFORT	Thorough
RESULTS_SEARCH_15_PARAMETERS_PARAGON_METHOD_SETTINGS_UI_ID_FOCUS	Biological modifications
RESULTS_SEARCH_15_PARAMETERS_PARAGON_METHOD_SETTINGS_UI_USER_NAME	5600Procesado\5600 Procesado
RESULTS_SEARCH_15_PARAMETERS_PARAGON_METHOD_SETTINGS_UI_MACHINE_NAME	5600PROCESADO
RESULTS_SEARCH_15_PARAMETERS_PARAGON_METHOD_SETTINGS_UI_SEARCH_ID	6.36839e+17
RESULTS_SEARCH_15_PARAMETERS_PARAGON_METHOD_SETTINGS_UI_START_TIME	2019-01-24 13:48:16
RESULTS_SEARCH_15_PARAMETERS_PARAGON_METHOD_SETTINGS_UI_MIN_UNUSED_PROTSCORE	0.0458
RESULTS_SEARCH_15_PARAMETERS_PARAGON_METHOD_SETTINGS_UI_PSPEP	TRUE
RESULTS_SEARCH_16_time_cpu	140978
RESULTS_SEARCH_16_time_duration	141061
RESULTS_SEARCH_16_version	5.0.1.4874
RESULTS_SEARCH_16_xml:id	SEARCH:2:636839344964476052_7
RESULTS_SEARCH_16_PARAMETERS_chemical_data_edited	TRUE
RESULTS_SEARCH_16_PARAMETERS_do_multiprecursor_search	TRUE
RESULTS_SEARCH_16_PARAMETERS_do_reverse_search	TRUE
RESULTS_SEARCH_16_PARAMETERS_max_quant_labels	35
RESULTS_SEARCH_16_PARAMETERS_maxresults	15
RESULTS_SEARCH_16_PARAMETERS_separate_searches	FALSE
RESULTS_SEARCH_16_PARAMETERS_MSTOLERANCE_type	dalton
RESULTS_SEARCH_16_PARAMETERS_MSTOLERANCE_value	0.05
RESULTS_SEARCH_16_PARAMETERS_MSMSTOLERANCE_type	dalton
RESULTS_SEARCH_16_PARAMETERS_MSMSTOLERANCE_value	0.1
RESULTS_SEARCH_16_PARAMETERS_MS_STANDARD_DEVIATION_type	dalton
RESULTS_SEARCH_16_PARAMETERS_MS_STANDARD_DEVIATION_value	0.0011
RESULTS_SEARCH_16_PARAMETERS_MSMS_STANDARD_DEVIATION_type	dalton
RESULTS_SEARCH_16_PARAMETERS_MSMS_STANDARD_DEVIATION_value	0.01
RESULTS_SEARCH_16_PARAMETERS_FASTA_filename	C:\AB SCIEX\ProteinPilot Data\SearchDatabases\ProteomaAria_contami2018.fasta
RESULTS_SEARCH_16_PARAMETERS_AUTO_CALIBRATION_ms	TRUE
RESULTS_SEARCH_16_PARAMETERS_AUTO_CALIBRATION_msexport	FALSE
RESULTS_SEARCH_16_PARAMETERS_AUTO_CALIBRATION_msms	TRUE
RESULTS_SEARCH_16_PARAMETERS_AUTO_CALIBRATION_msmstolsdratio	2.75
RESULTS_SEARCH_16_PARAMETERS_AUTO_CALIBRATION_mstolsdratio	7
RESULTS_SEARCH_16_PARAMETERS_AUTO_CALIBRATION_squareroot	TRUE
RESULTS_SEARCH_16_PARAMETERS_AUTO_CALIBRATION_type	dalton
RESULTS_SEARCH_16_PARAMETERS_AUTO_CALIBRATION_MCP_d_s_s_f	0.0666667
RESULTS_SEARCH_16_PARAMETERS_AUTO_CALIBRATION_MCP_d_s_w_f	3
RESULTS_SEARCH_16_PARAMETERS_AUTO_CALIBRATION_MCP_m_f_r_mbc	200
RESULTS_SEARCH_16_PARAMETERS_AUTO_CALIBRATION_MCP_m_m_c	10
RESULTS_SEARCH_16_PARAMETERS_AUTO_CALIBRATION_MCP_m_m_f_s	0.25
RESULTS_SEARCH_16_PARAMETERS_AUTO_CALIBRATION_MCP_m_m_p_f	0.33
RESULTS_SEARCH_16_PARAMETERS_AUTO_CALIBRATION_MCP_m_m_p_rms_f	1
RESULTS_SEARCH_16_PARAMETERS_AUTO_CALIBRATION_MCP_m_p_t_f	1
RESULTS_SEARCH_16_PARAMETERS_AUTO_CALIBRATION_MCP_m_r_h_n_b	15
RESULTS_SEARCH_16_PARAMETERS_AUTO_CALIBRATION_MCP_m_z_n_s	99
RESULTS_SEARCH_16_PARAMETERS_AUTO_CALIBRATION_MCP_m_z_s_mn_f_r	0.0666667
RESULTS_SEARCH_16_PARAMETERS_AUTO_CALIBRATION_MCP_m_z_s_mx_f_r	0.1
RESULTS_SEARCH_16_PARAMETERS_MS_AUTO_CALIBRATION_OUT_avres	2.51203e-08
RESULTS_SEARCH_16_PARAMETERS_MS_AUTO_CALIBRATION_OUT_c0	0.000185951
RESULTS_SEARCH_16_PARAMETERS_MS_AUTO_CALIBRATION_OUT_c1minus1	-5.80724e-06
RESULTS_SEARCH_16_PARAMETERS_MS_AUTO_CALIBRATION_OUT_c2	0
RESULTS_SEARCH_16_PARAMETERS_MS_AUTO_CALIBRATION_OUT_file	1
RESULTS_SEARCH_16_PARAMETERS_MS_AUTO_CALIBRATION_OUT_partnumber	8
RESULTS_SEARCH_16_PARAMETERS_MS_AUTO_CALIBRATION_OUT_polyorder	1
RESULTS_SEARCH_16_PARAMETERS_MS_AUTO_CALIBRATION_OUT_sample	1900-01-01
RESULTS_SEARCH_16_PARAMETERS_MS_AUTO_CALIBRATION_OUT_squareroot	TRUE
RESULTS_SEARCH_16_PARAMETERS_MSMS_AUTO_CALIBRATION_OUT_avres	-7.15338e-08
RESULTS_SEARCH_16_PARAMETERS_MSMS_AUTO_CALIBRATION_OUT_c0	0.000124724
RESULTS_SEARCH_16_PARAMETERS_MSMS_AUTO_CALIBRATION_OUT_c1minus1	-2.33075e-06
RESULTS_SEARCH_16_PARAMETERS_MSMS_AUTO_CALIBRATION_OUT_c2	0
RESULTS_SEARCH_16_PARAMETERS_MSMS_AUTO_CALIBRATION_OUT_file	1900-01-01
RESULTS_SEARCH_16_PARAMETERS_MSMS_AUTO_CALIBRATION_OUT_partnumber	8
RESULTS_SEARCH_16_PARAMETERS_MSMS_AUTO_CALIBRATION_OUT_polyorder	1
RESULTS_SEARCH_16_PARAMETERS_MSMS_AUTO_CALIBRATION_OUT_sample	1
RESULTS_SEARCH_16_PARAMETERS_MSMS_AUTO_CALIBRATION_OUT_squareroot	TRUE
RESULTS_SEARCH_16_PARAMETERS_MAX_PRECURSORS_FRAGLET	5
RESULTS_SEARCH_16_PARAMETERS_MAX_PRECURSORS_TAGLET	1
RESULTS_SEARCH_16_PARAMETERS_PRECURSORS_DR_FRAGLET	10
RESULTS_SEARCH_16_PARAMETERS_PRECURSORS_DR_TAGLET	3
RESULTS_SEARCH_16_PARAMETERS_DEFAULT_CHARGE_STATE_1_charge	2
RESULTS_SEARCH_16_PARAMETERS_DEFAULT_CHARGE_STATE_1_probability	1
RESULTS_SEARCH_16_PARAMETERS_DEFAULT_CHARGE_STATE_2_charge	3
RESULTS_SEARCH_16_PARAMETERS_DEFAULT_CHARGE_STATE_2_probability	1900-01-01
RESULTS_SEARCH_16_PARAMETERS_DEFAULT_CHARGE_STATE_3_charge	4
RESULTS_SEARCH_16_PARAMETERS_DEFAULT_CHARGE_STATE_3_probability	1
RESULTS_SEARCH_16_PARAMETERS_VERSION	5.0.1.0, 4895
RESULTS_SEARCH_16_PARAMETERS_PARAGON_VERSION	5.0.1.0, 4874
RESULTS_SEARCH_16_PARAMETERS_APPLICATION	ProteinPilot(tm) Software
RESULTS_SEARCH_16_PARAMETERS_PROGROUP_alternativedispositionmaximumfoldprobabilitydrop	100
RESULTS_SEARCH_16_PARAMETERS_PROGROUP_alternativedispositionmaximumfoldscoredrop	2
RESULTS_SEARCH_16_PARAMETERS_PROGROUP_autodiscordantpeptidethreshold	0.3
RESULTS_SEARCH_16_PARAMETERS_PROGROUP_bayesconfidencecalclulation	TRUE
RESULTS_SEARCH_16_PARAMETERS_PROGROUP_calibrateconfidence	TRUE
RESULTS_SEARCH_16_PARAMETERS_PROGROUP_compresspeptides	FALSE
RESULTS_SEARCH_16_PARAMETERS_PROGROUP_confidencepercentthresholdforexcludingothersfromquant	15
RESULTS_SEARCH_16_PARAMETERS_PROGROUP_confidencepercentthresholdforincludingselfinquant	15
RESULTS_SEARCH_16_PARAMETERS_PROGROUP_donotstoremspeaklists	FALSE
RESULTS_SEARCH_16_PARAMETERS_PROGROUP_fasta	C:\AB SCIEX\ProteinPilot Data\SearchDatabases\ProteomaAria_contami2018.fasta
RESULTS_SEARCH_16_PARAMETERS_PROGROUP_featuregroupminpepconf	0.66
RESULTS_SEARCH_16_PARAMETERS_PROGROUP_featuregroupminups	0.47
RESULTS_SEARCH_16_PARAMETERS_PROGROUP_focusingintersection	4
RESULTS_SEARCH_16_PARAMETERS_PROGROUP_focusingminimummatchconfidence	0.1
RESULTS_SEARCH_16_PARAMETERS_PROGROUP_focusingminunusedprotscore	0.1
RESULTS_SEARCH_16_PARAMETERS_PROGROUP_focusingsubsetcutoff	6
RESULTS_SEARCH_16_PARAMETERS_PROGROUP_intersection	1.3
RESULTS_SEARCH_16_PARAMETERS_PROGROUP_minimummatchconfidencecutoff	0.001
RESULTS_SEARCH_16_PARAMETERS_PROGROUP_minunusedprotscore	0.0458
RESULTS_SEARCH_16_PARAMETERS_PROGROUP_subsetcutoff	2
RESULTS_SEARCH_16_PARAMETERS_PROGROUP_unusedprotscorethresholdforexcludingothersfromquant	1.3
RESULTS_SEARCH_16_PARAMETERS_PEAKLIST_count	3589
RESULTS_SEARCH_16_PARAMETERS_PEAKLIST_filenumber	1
RESULTS_SEARCH_16_PARAMETERS_PEAKLIST_original_count	3589
RESULTS_SEARCH_16_PARAMETERS_PEAKLIST_originalfilename	C:\Users\5600 Procesado\Desktop\Carpetas de datos en escritorio\Diego_23_01_19\Diego_23_01_19_GNB2.wiff
RESULTS_SEARCH_16_PARAMETERS_PEAKLIST_partnumber	8
RESULTS_SEARCH_16_PARAMETERS_QUANT_TYPE_background_correction	FALSE
RESULTS_SEARCH_16_PARAMETERS_QUANT_TYPE_bias_correction	TRUE
RESULTS_SEARCH_16_PARAMETERS_QUANT_TYPE_keep_extreme_peptides_over_fraction	0
RESULTS_SEARCH_16_PARAMETERS_QUANT_TYPE_low_confidence_check	TRUE
RESULTS_SEARCH_16_PARAMETERS_QUANT_TYPE_low_intensity_check	TRUE
RESULTS_SEARCH_16_PARAMETERS_QUANT_TYPE_median_statistic	TRUE
RESULTS_SEARCH_16_PARAMETERS_QUANT_TYPE_mod_check	TRUE
RESULTS_SEARCH_16_PARAMETERS_QUANT_TYPE_quant_threshold	-1
RESULTS_SEARCH_16_PARAMETERS_QUANT_TYPE_quant_threshold_sn	9
RESULTS_SEARCH_16_PARAMETERS_QUANT_TYPE_separate_searches	FALSE
RESULTS_SEARCH_16_PARAMETERS_QUANT_TYPE_shared_msms_check	TRUE
RESULTS_SEARCH_16_PARAMETERS_PARAGON_METHOD_SETTINGS_UI_SAMPLE_TYPE	Identification
RESULTS_SEARCH_16_PARAMETERS_PARAGON_METHOD_SETTINGS_UI_CYS_ALKYLATION	Iodoacetamide
RESULTS_SEARCH_16_PARAMETERS_PARAGON_METHOD_SETTINGS_UI_DIGESTION	Trypsin
RESULTS_SEARCH_16_PARAMETERS_PARAGON_METHOD_SETTINGS_UI_INSTRUMENT	TripleTOF 5600
RESULTS_SEARCH_16_PARAMETERS_PARAGON_METHOD_SETTINGS_UI_SEARCH_EFFORT	Thorough
RESULTS_SEARCH_16_PARAMETERS_PARAGON_METHOD_SETTINGS_UI_ID_FOCUS	Biological modifications
RESULTS_SEARCH_16_PARAMETERS_PARAGON_METHOD_SETTINGS_UI_USER_NAME	5600Procesado\5600 Procesado
RESULTS_SEARCH_16_PARAMETERS_PARAGON_METHOD_SETTINGS_UI_MACHINE_NAME	5600PROCESADO
RESULTS_SEARCH_16_PARAMETERS_PARAGON_METHOD_SETTINGS_UI_SEARCH_ID	6.36839e+17
RESULTS_SEARCH_16_PARAMETERS_PARAGON_METHOD_SETTINGS_UI_START_TIME	2019-01-24 13:48:16
RESULTS_SEARCH_16_PARAMETERS_PARAGON_METHOD_SETTINGS_UI_MIN_UNUSED_PROTSCORE	0.0458
RESULTS_SEARCH_16_PARAMETERS_PARAGON_METHOD_SETTINGS_UI_PSPEP	TRUE
RESULTS_SEARCH_17_time_cpu	88780
RESULTS_SEARCH_17_time_duration	88822
RESULTS_SEARCH_17_version	5.0.1.4874
RESULTS_SEARCH_17_xml:id	SEARCH:1:636839344964476052_8
RESULTS_SEARCH_17_PARAMETERS_chemical_data_edited	TRUE
RESULTS_SEARCH_17_PARAMETERS_do_multiprecursor_search	TRUE
RESULTS_SEARCH_17_PARAMETERS_do_reverse_search	TRUE
RESULTS_SEARCH_17_PARAMETERS_max_quant_labels	35
RESULTS_SEARCH_17_PARAMETERS_maxresults	15
RESULTS_SEARCH_17_PARAMETERS_separate_searches	FALSE
RESULTS_SEARCH_17_PARAMETERS_MSTOLERANCE_type	dalton
RESULTS_SEARCH_17_PARAMETERS_MSTOLERANCE_value	0.05
RESULTS_SEARCH_17_PARAMETERS_MSMSTOLERANCE_type	dalton
RESULTS_SEARCH_17_PARAMETERS_MSMSTOLERANCE_value	0.1
RESULTS_SEARCH_17_PARAMETERS_MS_STANDARD_DEVIATION_type	dalton
RESULTS_SEARCH_17_PARAMETERS_MS_STANDARD_DEVIATION_value	0.0011
RESULTS_SEARCH_17_PARAMETERS_MSMS_STANDARD_DEVIATION_type	dalton
RESULTS_SEARCH_17_PARAMETERS_MSMS_STANDARD_DEVIATION_value	0.01
RESULTS_SEARCH_17_PARAMETERS_FASTA_filename	C:\AB SCIEX\ProteinPilot Data\SearchDatabases\ProteomaAria_contami2018.fasta
RESULTS_SEARCH_17_PARAMETERS_AUTO_CALIBRATION_ms	TRUE
RESULTS_SEARCH_17_PARAMETERS_AUTO_CALIBRATION_msexport	FALSE
RESULTS_SEARCH_17_PARAMETERS_AUTO_CALIBRATION_msms	TRUE
RESULTS_SEARCH_17_PARAMETERS_AUTO_CALIBRATION_msmstolsdratio	2.75
RESULTS_SEARCH_17_PARAMETERS_AUTO_CALIBRATION_mstolsdratio	7
RESULTS_SEARCH_17_PARAMETERS_AUTO_CALIBRATION_squareroot	TRUE
RESULTS_SEARCH_17_PARAMETERS_AUTO_CALIBRATION_type	dalton
RESULTS_SEARCH_17_PARAMETERS_AUTO_CALIBRATION_MCP_d_s_s_f	0.0666667
RESULTS_SEARCH_17_PARAMETERS_AUTO_CALIBRATION_MCP_d_s_w_f	3
RESULTS_SEARCH_17_PARAMETERS_AUTO_CALIBRATION_MCP_m_f_r_mbc	200
RESULTS_SEARCH_17_PARAMETERS_AUTO_CALIBRATION_MCP_m_m_c	10
RESULTS_SEARCH_17_PARAMETERS_AUTO_CALIBRATION_MCP_m_m_f_s	0.25
RESULTS_SEARCH_17_PARAMETERS_AUTO_CALIBRATION_MCP_m_m_p_f	0.33
RESULTS_SEARCH_17_PARAMETERS_AUTO_CALIBRATION_MCP_m_m_p_rms_f	1
RESULTS_SEARCH_17_PARAMETERS_AUTO_CALIBRATION_MCP_m_p_t_f	1
RESULTS_SEARCH_17_PARAMETERS_AUTO_CALIBRATION_MCP_m_r_h_n_b	15
RESULTS_SEARCH_17_PARAMETERS_AUTO_CALIBRATION_MCP_m_z_n_s	99
RESULTS_SEARCH_17_PARAMETERS_AUTO_CALIBRATION_MCP_m_z_s_mn_f_r	0.0666667
RESULTS_SEARCH_17_PARAMETERS_AUTO_CALIBRATION_MCP_m_z_s_mx_f_r	0.1
RESULTS_SEARCH_17_PARAMETERS_MAX_PRECURSORS_FRAGLET	5
RESULTS_SEARCH_17_PARAMETERS_MAX_PRECURSORS_TAGLET	1
RESULTS_SEARCH_17_PARAMETERS_PRECURSORS_DR_FRAGLET	10
RESULTS_SEARCH_17_PARAMETERS_PRECURSORS_DR_TAGLET	3
RESULTS_SEARCH_17_PARAMETERS_DEFAULT_CHARGE_STATE_1_charge	2
RESULTS_SEARCH_17_PARAMETERS_DEFAULT_CHARGE_STATE_1_probability	1
RESULTS_SEARCH_17_PARAMETERS_DEFAULT_CHARGE_STATE_2_charge	1900-01-03
RESULTS_SEARCH_17_PARAMETERS_DEFAULT_CHARGE_STATE_2_probability	1
RESULTS_SEARCH_17_PARAMETERS_DEFAULT_CHARGE_STATE_3_charge	4
RESULTS_SEARCH_17_PARAMETERS_DEFAULT_CHARGE_STATE_3_probability	1
RESULTS_SEARCH_17_PARAMETERS_VERSION	5.0.1.0, 4895
RESULTS_SEARCH_17_PARAMETERS_PARAGON_VERSION	5.0.1.0, 4874
RESULTS_SEARCH_17_PARAMETERS_APPLICATION	ProteinPilot(tm) Software
RESULTS_SEARCH_17_PARAMETERS_PROGROUP_alternativedispositionmaximumfoldprobabilitydrop	100
RESULTS_SEARCH_17_PARAMETERS_PROGROUP_alternativedispositionmaximumfoldscoredrop	2
RESULTS_SEARCH_17_PARAMETERS_PROGROUP_autodiscordantpeptidethreshold	0.3
RESULTS_SEARCH_17_PARAMETERS_PROGROUP_bayesconfidencecalclulation	TRUE
RESULTS_SEARCH_17_PARAMETERS_PROGROUP_calibrateconfidence	TRUE
RESULTS_SEARCH_17_PARAMETERS_PROGROUP_compresspeptides	FALSE
RESULTS_SEARCH_17_PARAMETERS_PROGROUP_confidencepercentthresholdforexcludingothersfromquant	15
RESULTS_SEARCH_17_PARAMETERS_PROGROUP_confidencepercentthresholdforincludingselfinquant	15
RESULTS_SEARCH_17_PARAMETERS_PROGROUP_donotstoremspeaklists	FALSE
RESULTS_SEARCH_17_PARAMETERS_PROGROUP_fasta	C:\AB SCIEX\ProteinPilot Data\SearchDatabases\ProteomaAria_contami2018.fasta
RESULTS_SEARCH_17_PARAMETERS_PROGROUP_featuregroupminpepconf	0.66
RESULTS_SEARCH_17_PARAMETERS_PROGROUP_featuregroupminups	0.47
RESULTS_SEARCH_17_PARAMETERS_PROGROUP_focusingintersection	4
RESULTS_SEARCH_17_PARAMETERS_PROGROUP_focusingminimummatchconfidence	0.1
RESULTS_SEARCH_17_PARAMETERS_PROGROUP_focusingminunusedprotscore	0.1
RESULTS_SEARCH_17_PARAMETERS_PROGROUP_focusingsubsetcutoff	6
RESULTS_SEARCH_17_PARAMETERS_PROGROUP_intersection	1.3
RESULTS_SEARCH_17_PARAMETERS_PROGROUP_minimummatchconfidencecutoff	0.001
RESULTS_SEARCH_17_PARAMETERS_PROGROUP_minunusedprotscore	0.0458
RESULTS_SEARCH_17_PARAMETERS_PROGROUP_subsetcutoff	2
RESULTS_SEARCH_17_PARAMETERS_PROGROUP_unusedprotscorethresholdforexcludingothersfromquant	1.3
RESULTS_SEARCH_17_PARAMETERS_PEAKLIST_count	3541
RESULTS_SEARCH_17_PARAMETERS_PEAKLIST_filenumber	1
RESULTS_SEARCH_17_PARAMETERS_PEAKLIST_original_count	1909-09-10
RESULTS_SEARCH_17_PARAMETERS_PEAKLIST_originalfilename	C:\Users\5600 Procesado\Desktop\Carpetas de datos en escritorio\Diego_23_01_19\Diego_23_01_19_GNB2.wiff
RESULTS_SEARCH_17_PARAMETERS_PEAKLIST_partnumber	9
RESULTS_SEARCH_17_PARAMETERS_QUANT_TYPE_background_correction	FALSE
RESULTS_SEARCH_17_PARAMETERS_QUANT_TYPE_bias_correction	TRUE
RESULTS_SEARCH_17_PARAMETERS_QUANT_TYPE_keep_extreme_peptides_over_fraction	0
RESULTS_SEARCH_17_PARAMETERS_QUANT_TYPE_low_confidence_check	TRUE
RESULTS_SEARCH_17_PARAMETERS_QUANT_TYPE_low_intensity_check	TRUE
RESULTS_SEARCH_17_PARAMETERS_QUANT_TYPE_median_statistic	TRUE
RESULTS_SEARCH_17_PARAMETERS_QUANT_TYPE_mod_check	TRUE
RESULTS_SEARCH_17_PARAMETERS_QUANT_TYPE_quant_threshold	-1
RESULTS_SEARCH_17_PARAMETERS_QUANT_TYPE_quant_threshold_sn	1900-01-09
RESULTS_SEARCH_17_PARAMETERS_QUANT_TYPE_separate_searches	FALSE
RESULTS_SEARCH_17_PARAMETERS_QUANT_TYPE_shared_msms_check	TRUE
RESULTS_SEARCH_17_PARAMETERS_PARAGON_METHOD_SETTINGS_UI_SAMPLE_TYPE	Identification
RESULTS_SEARCH_17_PARAMETERS_PARAGON_METHOD_SETTINGS_UI_CYS_ALKYLATION	Iodoacetamide
RESULTS_SEARCH_17_PARAMETERS_PARAGON_METHOD_SETTINGS_UI_DIGESTION	Trypsin
RESULTS_SEARCH_17_PARAMETERS_PARAGON_METHOD_SETTINGS_UI_INSTRUMENT	TripleTOF 5600
RESULTS_SEARCH_17_PARAMETERS_PARAGON_METHOD_SETTINGS_UI_SEARCH_EFFORT	Thorough
RESULTS_SEARCH_17_PARAMETERS_PARAGON_METHOD_SETTINGS_UI_ID_FOCUS	Biological modifications
RESULTS_SEARCH_17_PARAMETERS_PARAGON_METHOD_SETTINGS_UI_USER_NAME	5600Procesado\5600 Procesado
RESULTS_SEARCH_17_PARAMETERS_PARAGON_METHOD_SETTINGS_UI_MACHINE_NAME	5600PROCESADO
RESULTS_SEARCH_17_PARAMETERS_PARAGON_METHOD_SETTINGS_UI_SEARCH_ID	6.36839e+17
RESULTS_SEARCH_17_PARAMETERS_PARAGON_METHOD_SETTINGS_UI_START_TIME	2019-01-24 13:48:16
RESULTS_SEARCH_17_PARAMETERS_PARAGON_METHOD_SETTINGS_UI_MIN_UNUSED_PROTSCORE	0.0458
RESULTS_SEARCH_17_PARAMETERS_PARAGON_METHOD_SETTINGS_UI_PSPEP	TRUE
RESULTS_SEARCH_18_time_cpu	233081
RESULTS_SEARCH_18_time_duration	233210
RESULTS_SEARCH_18_version	5.0.1.4874
RESULTS_SEARCH_18_xml:id	SEARCH:2:636839344964476052_8
RESULTS_SEARCH_18_PARAMETERS_chemical_data_edited	TRUE
RESULTS_SEARCH_18_PARAMETERS_do_multiprecursor_search	TRUE
RESULTS_SEARCH_18_PARAMETERS_do_reverse_search	TRUE
RESULTS_SEARCH_18_PARAMETERS_max_quant_labels	35
RESULTS_SEARCH_18_PARAMETERS_maxresults	15
RESULTS_SEARCH_18_PARAMETERS_separate_searches	FALSE
RESULTS_SEARCH_18_PARAMETERS_MSTOLERANCE_type	dalton
RESULTS_SEARCH_18_PARAMETERS_MSTOLERANCE_value	0.05
RESULTS_SEARCH_18_PARAMETERS_MSMSTOLERANCE_type	dalton
RESULTS_SEARCH_18_PARAMETERS_MSMSTOLERANCE_value	0.1
RESULTS_SEARCH_18_PARAMETERS_MS_STANDARD_DEVIATION_type	dalton
RESULTS_SEARCH_18_PARAMETERS_MS_STANDARD_DEVIATION_value	0.0011
RESULTS_SEARCH_18_PARAMETERS_MSMS_STANDARD_DEVIATION_type	dalton
RESULTS_SEARCH_18_PARAMETERS_MSMS_STANDARD_DEVIATION_value	0.01
RESULTS_SEARCH_18_PARAMETERS_FASTA_filename	C:\AB SCIEX\ProteinPilot Data\SearchDatabases\ProteomaAria_contami2018.fasta
RESULTS_SEARCH_18_PARAMETERS_AUTO_CALIBRATION_ms	TRUE
RESULTS_SEARCH_18_PARAMETERS_AUTO_CALIBRATION_msexport	FALSE
RESULTS_SEARCH_18_PARAMETERS_AUTO_CALIBRATION_msms	TRUE
RESULTS_SEARCH_18_PARAMETERS_AUTO_CALIBRATION_msmstolsdratio	2.75
RESULTS_SEARCH_18_PARAMETERS_AUTO_CALIBRATION_mstolsdratio	7
RESULTS_SEARCH_18_PARAMETERS_AUTO_CALIBRATION_squareroot	TRUE
RESULTS_SEARCH_18_PARAMETERS_AUTO_CALIBRATION_type	dalton
RESULTS_SEARCH_18_PARAMETERS_AUTO_CALIBRATION_MCP_d_s_s_f	0.0666667
RESULTS_SEARCH_18_PARAMETERS_AUTO_CALIBRATION_MCP_d_s_w_f	3
RESULTS_SEARCH_18_PARAMETERS_AUTO_CALIBRATION_MCP_m_f_r_mbc	200
RESULTS_SEARCH_18_PARAMETERS_AUTO_CALIBRATION_MCP_m_m_c	10
RESULTS_SEARCH_18_PARAMETERS_AUTO_CALIBRATION_MCP_m_m_f_s	0.25
RESULTS_SEARCH_18_PARAMETERS_AUTO_CALIBRATION_MCP_m_m_p_f	0.33
RESULTS_SEARCH_18_PARAMETERS_AUTO_CALIBRATION_MCP_m_m_p_rms_f	1
RESULTS_SEARCH_18_PARAMETERS_AUTO_CALIBRATION_MCP_m_p_t_f	1
RESULTS_SEARCH_18_PARAMETERS_AUTO_CALIBRATION_MCP_m_r_h_n_b	15
RESULTS_SEARCH_18_PARAMETERS_AUTO_CALIBRATION_MCP_m_z_n_s	99
RESULTS_SEARCH_18_PARAMETERS_AUTO_CALIBRATION_MCP_m_z_s_mn_f_r	0.0666667
RESULTS_SEARCH_18_PARAMETERS_AUTO_CALIBRATION_MCP_m_z_s_mx_f_r	0.1
RESULTS_SEARCH_18_PARAMETERS_MAX_PRECURSORS_FRAGLET	5
RESULTS_SEARCH_18_PARAMETERS_MAX_PRECURSORS_TAGLET	1
RESULTS_SEARCH_18_PARAMETERS_PRECURSORS_DR_FRAGLET	10
RESULTS_SEARCH_18_PARAMETERS_PRECURSORS_DR_TAGLET	3
RESULTS_SEARCH_18_PARAMETERS_DEFAULT_CHARGE_STATE_1_charge	2
RESULTS_SEARCH_18_PARAMETERS_DEFAULT_CHARGE_STATE_1_probability	1
RESULTS_SEARCH_18_PARAMETERS_DEFAULT_CHARGE_STATE_2_charge	3
RESULTS_SEARCH_18_PARAMETERS_DEFAULT_CHARGE_STATE_2_probability	1
RESULTS_SEARCH_18_PARAMETERS_DEFAULT_CHARGE_STATE_3_charge	4
RESULTS_SEARCH_18_PARAMETERS_DEFAULT_CHARGE_STATE_3_probability	1
RESULTS_SEARCH_18_PARAMETERS_VERSION	5.0.1.0, 4895
RESULTS_SEARCH_18_PARAMETERS_PARAGON_VERSION	5.0.1.0, 4874
RESULTS_SEARCH_18_PARAMETERS_APPLICATION	ProteinPilot(tm) Software
RESULTS_SEARCH_18_PARAMETERS_PROGROUP_alternativedispositionmaximumfoldprobabilitydrop	100
RESULTS_SEARCH_18_PARAMETERS_PROGROUP_alternativedispositionmaximumfoldscoredrop	2
RESULTS_SEARCH_18_PARAMETERS_PROGROUP_autodiscordantpeptidethreshold	0.3
RESULTS_SEARCH_18_PARAMETERS_PROGROUP_bayesconfidencecalclulation	TRUE
RESULTS_SEARCH_18_PARAMETERS_PROGROUP_calibrateconfidence	TRUE
RESULTS_SEARCH_18_PARAMETERS_PROGROUP_compresspeptides	FALSE
RESULTS_SEARCH_18_PARAMETERS_PROGROUP_confidencepercentthresholdforexcludingothersfromquant	15
RESULTS_SEARCH_18_PARAMETERS_PROGROUP_confidencepercentthresholdforincludingselfinquant	15
RESULTS_SEARCH_18_PARAMETERS_PROGROUP_donotstoremspeaklists	FALSE
RESULTS_SEARCH_18_PARAMETERS_PROGROUP_fasta	C:\AB SCIEX\ProteinPilot Data\SearchDatabases\ProteomaAria_contami2018.fasta
RESULTS_SEARCH_18_PARAMETERS_PROGROUP_featuregroupminpepconf	15:50:24
RESULTS_SEARCH_18_PARAMETERS_PROGROUP_featuregroupminups	0.47
RESULTS_SEARCH_18_PARAMETERS_PROGROUP_focusingintersection	4
RESULTS_SEARCH_18_PARAMETERS_PROGROUP_focusingminimummatchconfidence	0.1
RESULTS_SEARCH_18_PARAMETERS_PROGROUP_focusingminunusedprotscore	0.1
RESULTS_SEARCH_18_PARAMETERS_PROGROUP_focusingsubsetcutoff	6
RESULTS_SEARCH_18_PARAMETERS_PROGROUP_intersection	1.3
RESULTS_SEARCH_18_PARAMETERS_PROGROUP_minimummatchconfidencecutoff	0.001
RESULTS_SEARCH_18_PARAMETERS_PROGROUP_minunusedprotscore	0.0458
RESULTS_SEARCH_18_PARAMETERS_PROGROUP_subsetcutoff	2
RESULTS_SEARCH_18_PARAMETERS_PROGROUP_unusedprotscorethresholdforexcludingothersfromquant	1.3
RESULTS_SEARCH_18_PARAMETERS_PEAKLIST_count	3541
RESULTS_SEARCH_18_PARAMETERS_PEAKLIST_filenumber	1
RESULTS_SEARCH_18_PARAMETERS_PEAKLIST_original_count	3541
RESULTS_SEARCH_18_PARAMETERS_PEAKLIST_originalfilename	C:\Users\5600 Procesado\Desktop\Carpetas de datos en escritorio\Diego_23_01_19\Diego_23_01_19_GNB2.wiff
RESULTS_SEARCH_18_PARAMETERS_PEAKLIST_partnumber	9
RESULTS_SEARCH_18_PARAMETERS_QUANT_TYPE_background_correction	FALSE
RESULTS_SEARCH_18_PARAMETERS_QUANT_TYPE_bias_correction	TRUE
RESULTS_SEARCH_18_PARAMETERS_QUANT_TYPE_keep_extreme_peptides_over_fraction	0
RESULTS_SEARCH_18_PARAMETERS_QUANT_TYPE_low_confidence_check	TRUE
RESULTS_SEARCH_18_PARAMETERS_QUANT_TYPE_low_intensity_check	TRUE
RESULTS_SEARCH_18_PARAMETERS_QUANT_TYPE_median_statistic	TRUE
RESULTS_SEARCH_18_PARAMETERS_QUANT_TYPE_mod_check	TRUE
RESULTS_SEARCH_18_PARAMETERS_QUANT_TYPE_quant_threshold	-1
RESULTS_SEARCH_18_PARAMETERS_QUANT_TYPE_quant_threshold_sn	9
RESULTS_SEARCH_18_PARAMETERS_QUANT_TYPE_separate_searches	FALSE
RESULTS_SEARCH_18_PARAMETERS_QUANT_TYPE_shared_msms_check	TRUE
RESULTS_SEARCH_18_PARAMETERS_PARAGON_METHOD_SETTINGS_UI_SAMPLE_TYPE	Identification
RESULTS_SEARCH_18_PARAMETERS_PARAGON_METHOD_SETTINGS_UI_CYS_ALKYLATION	Iodoacetamide
RESULTS_SEARCH_18_PARAMETERS_PARAGON_METHOD_SETTINGS_UI_DIGESTION	Trypsin
RESULTS_SEARCH_18_PARAMETERS_PARAGON_METHOD_SETTINGS_UI_INSTRUMENT	TripleTOF 5600
RESULTS_SEARCH_18_PARAMETERS_PARAGON_METHOD_SETTINGS_UI_SEARCH_EFFORT	Thorough
RESULTS_SEARCH_18_PARAMETERS_PARAGON_METHOD_SETTINGS_UI_ID_FOCUS	Biological modifications
RESULTS_SEARCH_18_PARAMETERS_PARAGON_METHOD_SETTINGS_UI_USER_NAME	5600Procesado\5600 Procesado
RESULTS_SEARCH_18_PARAMETERS_PARAGON_METHOD_SETTINGS_UI_MACHINE_NAME	5600PROCESADO
RESULTS_SEARCH_18_PARAMETERS_PARAGON_METHOD_SETTINGS_UI_SEARCH_ID	6.36839e+17
RESULTS_SEARCH_18_PARAMETERS_PARAGON_METHOD_SETTINGS_UI_START_TIME	2019-01-24 13:48:16
RESULTS_SEARCH_18_PARAMETERS_PARAGON_METHOD_SETTINGS_UI_MIN_UNUSED_PROTSCORE	0.0458
RESULTS_SEARCH_18_PARAMETERS_PARAGON_METHOD_SETTINGS_UI_PSPEP	TRUE
RESULTS_GROUPRESULTSUMMARY_1_confidence	0.99
RESULTS_GROUPRESULTSUMMARY_1_distinctpeptides	358
RESULTS_GROUPRESULTSUMMARY_1_proteinsbeforegroupping	101
RESULTS_GROUPRESULTSUMMARY_1_proteinsidentified	54
RESULTS_GROUPRESULTSUMMARY_1_spectraidentified	1057
RESULTS_GROUPRESULTSUMMARY_2_confidence	0.95
RESULTS_GROUPRESULTSUMMARY_2_distinctpeptides	400
RESULTS_GROUPRESULTSUMMARY_2_proteinsbeforegroupping	195
RESULTS_GROUPRESULTSUMMARY_2_proteinsidentified	95
RESULTS_GROUPRESULTSUMMARY_2_spectraidentified	1122
RESULTS_GROUPRESULTSUMMARY_3_confidence	0.66
RESULTS_GROUPRESULTSUMMARY_3_distinctpeptides	400
RESULTS_GROUPRESULTSUMMARY_3_proteinsbeforegroupping	195
RESULTS_GROUPRESULTSUMMARY_3_proteinsidentified	95
RESULTS_GROUPRESULTSUMMARY_3_spectraidentified	1122
RESULTS_GROUPRESULTSUMMARY_4_confidence	0.100088
RESULTS_GROUPRESULTSUMMARY_4_distinctpeptides	407
RESULTS_GROUPRESULTSUMMARY_4_proteinsbeforegroupping	212
RESULTS_GROUPRESULTSUMMARY_4_proteinsidentified	102
RESULTS_GROUPRESULTSUMMARY_4_spectraidentified	1137

## Sheet: Metadata Calculations
	Subsearch	Search string	present		File index down	Part number	Spectra - 'original'	Spectra 'count' - non-empty?	max original Spectra for part	Max non-empty spectra for part	File Index for first only
	1	RESULTS_SEARCH_1_PARAMETERS_PEAKLIST_rawdatafilename		C:\Users\5600 Procesado\Desktop\Carpetas de datos en escritorio\Diego_23_01_19\Diego_23_01_19_GNB2.wiff	1	1	3590	3590	3590	3590	1
	2	RESULTS_SEARCH_2_PARAMETERS_PEAKLIST_rawdatafilename		C:\Users\5600 Procesado\Desktop\Carpetas de datos en escritorio\Diego_23_01_19\Diego_23_01_19_GNB2.wiff	1	1	3590	3590
	3	RESULTS_SEARCH_3_PARAMETERS_PEAKLIST_rawdatafilename		C:\Users\5600 Procesado\Desktop\Carpetas de datos en escritorio\Diego_23_01_19\Diego_23_01_19_GNB2.wiff	1	2	3605	3605	3605	3605
1 if Rapid, 2 if Thor	4	RESULTS_SEARCH_4_PARAMETERS_PEAKLIST_rawdatafilename		C:\Users\5600 Procesado\Desktop\Carpetas de datos en escritorio\Diego_23_01_19\Diego_23_01_19_GNB2.wiff	1	2	3605	3605
2	5	RESULTS_SEARCH_5_PARAMETERS_PEAKLIST_rawdatafilename		C:\Users\5600 Procesado\Desktop\Carpetas de datos en escritorio\Diego_23_01_19\Diego_23_01_19_GNB2.wiff	1	3	3596	3596	3596	3596
	6	RESULTS_SEARCH_6_PARAMETERS_PEAKLIST_rawdatafilename		C:\Users\5600 Procesado\Desktop\Carpetas de datos en escritorio\Diego_23_01_19\Diego_23_01_19_GNB2.wiff	1	3	3596	3596
# Segments	7	RESULTS_SEARCH_7_PARAMETERS_PEAKLIST_rawdatafilename		C:\Users\5600 Procesado\Desktop\Carpetas de datos en escritorio\Diego_23_01_19\Diego_23_01_19_GNB2.wiff	1	4	3616	3616	3616	3616
18	8	RESULTS_SEARCH_8_PARAMETERS_PEAKLIST_rawdatafilename		C:\Users\5600 Procesado\Desktop\Carpetas de datos en escritorio\Diego_23_01_19\Diego_23_01_19_GNB2.wiff	1	4	3616	3616
(max is 1000 segments)	9	RESULTS_SEARCH_9_PARAMETERS_PEAKLIST_rawdatafilename		C:\Users\5600 Procesado\Desktop\Carpetas de datos en escritorio\Diego_23_01_19\Diego_23_01_19_GNB2.wiff	1	5	3560	3560	3560	3560
	10	RESULTS_SEARCH_10_PARAMETERS_PEAKLIST_rawdatafilename		C:\Users\5600 Procesado\Desktop\Carpetas de datos en escritorio\Diego_23_01_19\Diego_23_01_19_GNB2.wiff	1	5	3560	3560
	11	RESULTS_SEARCH_11_PARAMETERS_PEAKLIST_rawdatafilename		C:\Users\5600 Procesado\Desktop\Carpetas de datos en escritorio\Diego_23_01_19\Diego_23_01_19_GNB2.wiff	1	6	3596	3596	3596	3596
	12	RESULTS_SEARCH_12_PARAMETERS_PEAKLIST_rawdatafilename		C:\Users\5600 Procesado\Desktop\Carpetas de datos en escritorio\Diego_23_01_19\Diego_23_01_19_GNB2.wiff	1	6	3596	3596
	13	RESULTS_SEARCH_13_PARAMETERS_PEAKLIST_rawdatafilename		C:\Users\5600 Procesado\Desktop\Carpetas de datos en escritorio\Diego_23_01_19\Diego_23_01_19_GNB2.wiff	1	7	3597	3597	3597	3597
	14	RESULTS_SEARCH_14_PARAMETERS_PEAKLIST_rawdatafilename		C:\Users\5600 Procesado\Desktop\Carpetas de datos en escritorio\Diego_23_01_19\Diego_23_01_19_GNB2.wiff	1	7	3597	3597
	15	RESULTS_SEARCH_15_PARAMETERS_PEAKLIST_rawdatafilename		C:\Users\5600 Procesado\Desktop\Carpetas de datos en escritorio\Diego_23_01_19\Diego_23_01_19_GNB2.wiff	1	8	3589	3589	3589	3589
	16	RESULTS_SEARCH_16_PARAMETERS_PEAKLIST_rawdatafilename		C:\Users\5600 Procesado\Desktop\Carpetas de datos en escritorio\Diego_23_01_19\Diego_23_01_19_GNB2.wiff	1	8	3589	3589
	17	RESULTS_SEARCH_17_PARAMETERS_PEAKLIST_rawdatafilename		C:\Users\5600 Procesado\Desktop\Carpetas de datos en escritorio\Diego_23_01_19\Diego_23_01_19_GNB2.wiff	1	9	3541	3541	3541	3541
	18	RESULTS_SEARCH_18_PARAMETERS_PEAKLIST_rawdatafilename		C:\Users\5600 Procesado\Desktop\Carpetas de datos en escritorio\Diego_23_01_19\Diego_23_01_19_GNB2.wiff	1	9	3541	3541

## Sheet: Curated Metadata
Group file metadata term	Metadata Description (of raw extracted item)	Use Partial Match	Term in Stream	Derived (Calculated)	Value	Validation check/comments	Conversion type, if done	Conversion factor		Metadata Category	Metadata Description of Final Metadata Item (converted manually, if applicable)	Value
	Group filename			1						Attributes - General	Group filename	Co-IP_fbn2_memb2.group
RESULTS_SEARCH_1_PARAMETERS_PARAGON_METHOD_SETTINGS_UI_START_TIME	Start date		1		2019-01-24 13:48:16					Attributes - General	Start date	2019-01-24 13:48:16
RESULTS_SEARCH_STAT_search_begin_time_clock	Start time		1		2019-01-24 13:48:16					Attributes - General	Start time	2019-01-24 13:48:16
RESULTS_SEARCH_1_PARAMETERS_PARAGON_METHOD_SETTINGS_UI_USER_NAME	User name		1		5600Procesado\5600 Procesado					Attributes - General	User name	5600Procesado\5600 Procesado
RESULTS_SEARCH_1_xml:id	Internal search identifier number		1	1						Attributes - General	Internal search identifier number
PARAMETERS_PEAKLIST_original_count				1						Attributes - Input data	Number of spectra in search	32290
PARAMETERS_PEAKLIST_count				1						Attributes - Input data	Number of non-empty spectra in search	32290
PARAMETERS_PEAKLIST_filenumber	Number of input files	1	1	1	1					Attributes - Input data	Number of input files	1
RESULTS_SEARCH_1_PARAMETERS_PARAGON_METHOD_SETTINGS_UI_SAMPLE_TYPE	Sample Type		1		Identification					Parameters - User settings	Sample Type	Identification
RESULTS_SEARCH_1_PARAMETERS_PARAGON_METHOD_SETTINGS_UI_CYS_ALKYLATION	Cysteine Alkylation		1		Iodoacetamide					Parameters - User settings	Cysteine Alkylation	Iodoacetamide
RESULTS_SEARCH_1_PARAMETERS_PARAGON_METHOD_SETTINGS_UI_DIGESTION	Digestion		1		Trypsin					Parameters - User settings	Digestion	Trypsin
RESULTS_SEARCH_1_PARAMETERS_PARAGON_METHOD_SETTINGS_UI_SPECIAL_FACTOR	Special Factors									Parameters - User settings	Special Factors
RESULTS_SEARCH_1_PARAMETERS_PARAGON_METHOD_SETTINGS_UI_INSTRUMENT	Instrument		1		TripleTOF 5600					Parameters - User settings	Instrument	TripleTOF 5600
RESULTS_SEARCH_1_PARAMETERS_PARAGON_METHOD_SETTINGS_UI_SPECIES	Species									Parameters - User settings	Species
RESULTS_SEARCH_1_PARAMETERS_PARAGON_METHOD_SETTINGS_UI_SEARCH_EFFORT	Search Effort		1		Thorough					Parameters - User settings	Search Effort	Thorough
RESULTS_SEARCH_1_PARAMETERS_PARAGON_METHOD_SETTINGS_UI_ID_FOCUS	ID Focus		1		Biological modifications					Parameters - User settings	ID Focus	Biological modifications
RESULTS_SEARCH_1_PARAMETERS_PARAGON_METHOD_SETTINGS_UI_MIN_UNUSED_PROTSCORE	Minimum Unused ProtScore		1		0.0458					Parameters - User settings	Minimum Unused ProtScore	0.0458
RESULTS_SEARCH_1_PARAMETERS_PARAGON_METHOD_SETTINGS_UI_PSPEP	FDR Analysis		1		TRUE		Logical to English			Parameters - User settings	FDR Analysis	Yes
	Quantitation						Logical to English			Parameters - User settings	Quantitation
RESULTS_SEARCH_1_PARAMETERS_QUANT_TYPE_background_correction	Background Correction		1		FALSE		Logical to English			Parameters - User settings	Background Correction	No
RESULTS_SEARCH_1_PARAMETERS_QUANT_TYPE_bias_correction	Bias Correction		1		TRUE		Logical to English			Parameters - User settings	Bias Correction	Yes
	Channel to use as denominator in ratios									Parameters - User settings	Channel to use as denominator in ratios
RESULTS_SEARCH_1_PARAMETERS_chemical_data_edited	Modified Data Dictionary or Parameter Translation		1		TRUE		Logical to English			Parameters - User settings	Modified Data Dictionary or Parameter Translation	Yes
RESULTS_SEARCH_1_PARAMETERS_FASTA_filename	Database filename		1		C:\AB SCIEX\ProteinPilot Data\SearchDatabases\ProteomaAria_contami2018.fasta					Attributes - Search database	Database filename	C:\AB SCIEX\ProteinPilot Data\SearchDatabases\ProteomaAria_contami2018.fasta
				1						Attributes - Search database	Number of Proteins in Database	39540
RESULTS_SEARCH_STAT_num_proteins	Number of proteins searched		1		79080					Attributes - Search database	Number of proteins searched	79080
				1						Attributes - Search database	Number of Residues in Database	16713521
RESULTS_SEARCH_STAT_num_residues	Number of residues searched		1		33427042					Attributes - Search database	Number of residues searched	33427042
RESULTS_SEARCH_STAT_computer_memory	RAM (MB)		1		32712					Attributes - Hardware	RAM (MB)	32712
RESULTS_SEARCH_STAT_computer_name	Computer name		1		5600PROCESADO					Attributes - Hardware	Computer name	5600PROCESADO
RESULTS_SEARCH_STAT_number_cores	Number of cores in computer		1		16					Attributes - Hardware	Number of cores in computer	16
RESULTS_SEARCH_STAT_number_processors	Number of threads (double cores if hyperthreading on)		1		32					Attributes - Hardware	Number of threads (double cores if hyperthreading on)	32
RESULTS_SEARCH_STAT_number_licensed_tasks	Number of cores licensed to use		1		16					Attributes - Software environment	Number of cores licensed to use	16
RESULTS_SEARCH_STAT_os	Operating system		1		Windows 7 Professional Service Pack 1 (6.1.7601)					Attributes - Software environment	Operating system	Windows 7 Professional Service Pack 1 (6.1.7601)
RESULTS_SEARCH_1_PARAMETERS_VERSION	ProteinPilot Software Version		1		5.0.1.0, 4895					Attributes - Software environment	ProteinPilot Software Version	5.0.1.0, 4895
RESULTS_SEARCH_1_PARAMETERS_PARAGON_VERSION	Paragon Algorithm Version		1		5.0.1.0, 4874					Attributes - Software environment	Paragon Algorithm Version	5.0.1.0, 4874
RESULTS_SEARCH_1_PARAMETERS_APPLICATION	Application name		1		ProteinPilot(tm) Software					Attributes - Software environment	Application name	ProteinPilot(tm) Software
RESULTS_GROUPRESULTSUMMARY_1_confidence	Confidence of first row in summary statistics ID statistics		1		0.99		Fraction to %	100		Statistics - Protein Summary Table	Percent Confidence of first row in Summary Statistics ID Statistics	99
RESULTS_GROUPRESULTSUMMARY_1_distinctpeptides	Distinct peptides associated with 99% confidence proteins		1		358					Statistics - Protein Summary Table	Distinct peptides associated with 99% confidence proteins	358
RESULTS_GROUPRESULTSUMMARY_1_proteinsbeforegroupping	Proteins before grouping (99% confidence)		1		101					Statistics - Protein Summary Table	Proteins before grouping (99% confidence)	101
RESULTS_GROUPRESULTSUMMARY_1_proteinsidentified	Proteins detected (99% confidence)		1		54					Statistics - Protein Summary Table	Proteins detected (99% confidence)	54
RESULTS_GROUPRESULTSUMMARY_1_spectraidentified	Spectra associated with 99% confidence proteins		1		1057					Statistics - Protein Summary Table	Spectra associated with 99% confidence proteins	1057
RESULTS_GROUPRESULTSUMMARY_2_confidence	Confidence of second row in Summary Statistics ID statistics		1		0.95		Fraction to %	100		Statistics - Protein Summary Table	Percent Confidence of first row in Summary Statistics ID Statistics	95
RESULTS_GROUPRESULTSUMMARY_2_distinctpeptides	Distinct peptides associated with 95% confidence proteins		1		400					Statistics - Protein Summary Table	Distinct peptides associated with 95% confidence proteins	400
RESULTS_GROUPRESULTSUMMARY_2_proteinsbeforegroupping	Proteins before grouping (95% confidence)		1		195					Statistics - Protein Summary Table	Proteins before grouping (95% confidence)	195
RESULTS_GROUPRESULTSUMMARY_2_proteinsidentified	Proteins detected (95% confidence)		1		95					Statistics - Protein Summary Table	Proteins detected (95% confidence)	95
RESULTS_GROUPRESULTSUMMARY_2_spectraidentified	Spectra associated with 95% confidence proteins		1		1122					Statistics - Protein Summary Table	Spectra associated with 95% confidence proteins	1122
RESULTS_GROUPRESULTSUMMARY_3_confidence	Confidence of third row in summary statistics ID statistics		1		0.66		Fraction to %	100		Statistics - Protein Summary Table	Percent Confidence of first row in Summary Statistics ID Statistics	66
RESULTS_GROUPRESULTSUMMARY_3_distinctpeptides	Distinct peptides associated with 66% confidence proteins		1		400					Statistics - Protein Summary Table	Distinct peptides associated with 66% confidence proteins	400
RESULTS_GROUPRESULTSUMMARY_3_proteinsbeforegroupping	Proteins before grouping (66% confidence)		1		195					Statistics - Protein Summary Table	Proteins before grouping (66% confidence)	195
RESULTS_GROUPRESULTSUMMARY_3_proteinsidentified	Proteins detected (66% confidence)		1		95					Statistics - Protein Summary Table	Proteins detected (66% confidence)	95
RESULTS_GROUPRESULTSUMMARY_3_spectraidentified	Spectra associated with 66% confidence proteins		1		1122					Statistics - Protein Summary Table	Spectra associated with 66% confidence proteins	1122
RESULTS_GROUPRESULTSUMMARY_4_confidence	Confidence of fourth row in Summary Statistics ID statistics		1		0.100088		Fraction to %	100		Statistics - Protein Summary Table	Percent Confidence of first row in Summary Statistics ID Statistics	10.0088
RESULTS_GROUPRESULTSUMMARY_4_distinctpeptides	Distinct peptides associated with 10% confidence proteins		1		407					Statistics - Protein Summary Table	Distinct peptides associated with 10% confidence proteins	407
RESULTS_GROUPRESULTSUMMARY_4_proteinsbeforegroupping	Proteins before grouping (10% confidence)		1		212					Statistics - Protein Summary Table	Proteins before grouping (10% confidence)	212
RESULTS_GROUPRESULTSUMMARY_4_proteinsidentified	Proteins detected (10% confidence)		1		102					Statistics - Protein Summary Table	Proteins detected (10% confidence)	102
RESULTS_GROUPRESULTSUMMARY_4_spectraidentified	Spectra associated with 10% confidence proteins		1		1137					Statistics - Protein Summary Table	Spectra associated with 10% confidence proteins	1137
PARAMETERS_PEAKLIST_partnumber	Number of segments the input data are broken into	1	1	1	9					Parameters - Search Dimension Factors	Number of segments the input data are broken into	9
				1						Parameters - Search Dimension Factors	Number of searches per segment (2 for Thorough, 1 for Rapid)	2
				1						Parameters - Search Dimension Factors	Number of apparent sub-searches in group file	18
RESULTS_SEARCH_1_PARAMETERS_do_reverse_search	Do reversed search		1		TRUE					Parameters - Search Dimension Factors	Do reversed search	TRUE
RESULTS_SEARCH_1_PARAMETERS_QUANT_TYPE_separate_searches	Do separate searches for each plex in MS1 quantitation		1		FALSE					Parameters - Search Dimension Factors	Do separate searches for each plex in MS1 quantitation	FALSE
RESULTS_SEARCH_1_PARAMETERS_maxresults	Maximum number of hypotheses to keep per spectrum		1		15					Parameters - Search Dimension Factors	Maximum number of hypotheses to keep per spectrum	15
RESULTS_SEARCH_1_PARAMETERS_MSTOLERANCE_type	MS1 initial mass error tolerance type		1		dalton					Parameters - Identification - Mass accuracy	MS1 initial mass error tolerance type	dalton
RESULTS_SEARCH_1_PARAMETERS_MSTOLERANCE_value	MS1 initial mass error tolerance value		1		0.05					Parameters - Identification - Mass accuracy	MS1 initial mass error tolerance value	0.05
RESULTS_SEARCH_1_PARAMETERS_MSMSTOLERANCE_type	MS2 initial mass error tolerance type		1		dalton					Parameters - Identification - Mass accuracy	MS2 initial mass error tolerance type	dalton
RESULTS_SEARCH_1_PARAMETERS_MSMSTOLERANCE_value	MS2 initial mass error tolerance value		1		0.1					Parameters - Identification - Mass accuracy	MS2 initial mass error tolerance value	0.1
RESULTS_SEARCH_1_PARAMETERS_MS_STANDARD_DEVIATION_type	MS1 final mass error standard deviation type		1		dalton					Parameters - Identification - Mass accuracy	MS1 final mass error standard deviation type	dalton
RESULTS_SEARCH_1_PARAMETERS_MS_STANDARD_DEVIATION_value	MS1 final mass error standard deviation value		1		0.0011					Parameters - Identification - Mass accuracy	MS1 final mass error standard deviation value	0.0011
RESULTS_SEARCH_1_PARAMETERS_MSMS_STANDARD_DEVIATION_type	MS2 final mass error standard deviation type		1		dalton					Parameters - Identification - Mass accuracy	MS2 final mass error standard deviation type	dalton
RESULTS_SEARCH_1_PARAMETERS_MSMS_STANDARD_DEVIATION_value	MS2 final mass error standard deviation value		1		0.01					Parameters - Identification - Mass accuracy	MS2 final mass error standard deviation value	0.01
RESULTS_SEARCH_1_PARAMETERS_do_multiprecursor_search	Use multi-precursor search function		1		TRUE					Parameters - Identification - Multi-precursor search	Use multi-precursor search function	TRUE
RESULTS_SEARCH_1_PARAMETERS_MAX_PRECURSORS_FRAGLET	Maximum number of different precursor masses to try to match to in the Fraglet stage when doing multi-precursor search		1		5					Parameters - Identification - Multi-precursor search	Maximum number of different precursor masses to try to match to in the Fraglet stage when doing multi-precursor search	5
RESULTS_SEARCH_1_PARAMETERS_PRECURSORS_DR_FRAGLET	Maximum dynamic range gap of secondary precursors vs primary precursor in the Fraglet stage when doing multi-precursor search		1		10					Parameters - Identification - Multi-precursor search	Maximum dynamic range gap of secondary precursors vs primary precursor in the Fraglet stage when doing multi-precursor search	10
RESULTS_SEARCH_1_PARAMETERS_MAX_PRECURSORS_TAGLET	Maximum number of different precursor masses to try to match to in the Taglet stage when doing multi-precursor search		1		1					Parameters - Identification - Multi-precursor search	Maximum number of different precursor masses to try to match to in the Taglet stage when doing multi-precursor search	1
RESULTS_SEARCH_1_PARAMETERS_PRECURSORS_DR_TAGLET	Maximum dynamic range gap of secondary precursors vs primary precursor in the Taglet stage when doing multi-precursor search		1		3					Parameters - Identification - Multi-precursor search	Maximum dynamic range gap of secondary precursors vs primary precursor in the Taglet stage when doing multi-precursor search	3
RESULTS_SEARCH_1_PARAMETERS_DEFAULT_CHARGE_STATE_1_charge	First charge state to consider when precursor z is not determined		1		2					Parameters - Identification - Charge ambiguity	First charge state to consider when precursor z is not determined	2
RESULTS_SEARCH_1_PARAMETERS_DEFAULT_CHARGE_STATE_1_probability	Probability of first charge state to consider when precursor z is not determined		1		1					Parameters - Identification - Charge ambiguity	Probability of first charge state to consider when precursor z is not determined	1
RESULTS_SEARCH_1_PARAMETERS_DEFAULT_CHARGE_STATE_2_charge	Second charge state to consider when precursor z is not determined		1		3					Parameters - Identification - Charge ambiguity	Second charge state to consider when precursor z is not determined	3
RESULTS_SEARCH_1_PARAMETERS_DEFAULT_CHARGE_STATE_2_probability	Probability of second charge state to consider when precursor z is not determined		1		1					Parameters - Identification - Charge ambiguity	Probability of second charge state to consider when precursor z is not determined	1
RESULTS_SEARCH_1_PARAMETERS_DEFAULT_CHARGE_STATE_3_charge	Third charge state to consider when precursor z is not determined		1		4					Parameters - Identification - Charge ambiguity	Third charge state to consider when precursor z is not determined	4
RESULTS_SEARCH_1_PARAMETERS_DEFAULT_CHARGE_STATE_3_probability	Probability of third charge state to consider when precursor z is not determined		1		1					Parameters - Identification - Charge ambiguity	Probability of third charge state to consider when precursor z is not determined	1
RESULTS_SEARCH_1_PARAMETERS_DEFAULT_CHARGE_STATE_4_charge	Fourth charge state to consider when precursor z is not determined									Parameters - Identification - Charge ambiguity	Fourth charge state to consider when precursor z is not determined
RESULTS_SEARCH_1_PARAMETERS_DEFAULT_CHARGE_STATE_4_probability	Probability of fourth charge state to consider when precursor z is not determined									Parameters - Identification - Charge ambiguity	Probability of fourth charge state to consider when precursor z is not determined
RESULTS_SEARCH_1_PARAMETERS_PROGROUP_bayesconfidencecalclulation	Use Bayesian protein confidence calculation		1		TRUE					Parameters - Protein Grouping	Use Bayesian protein confidence calculation	TRUE
RESULTS_SEARCH_1_PARAMETERS_PROGROUP_calibrateconfidence	Use peptide FDR analysis to recalibrate peptide confidences		1		TRUE					Parameters - Protein Grouping	Use peptide FDR analysis to recalibrate peptide confidences	TRUE
RESULTS_SEARCH_1_PARAMETERS_PROGROUP_focusingintersection	In mid-Pro Group, minimum Intersection ProtScore to be in Same Group		1		4					Parameters - Protein Grouping	In mid-Pro Group, minimum Intersection ProtScore to be in Same Group	4
RESULTS_SEARCH_1_PARAMETERS_PROGROUP_focusingminunusedprotscore	In mid-Pro Group, minimum Unused ProtScore to keep a Group		1		0.1					Parameters - Protein Grouping	In mid-Pro Group, minimum Unused ProtScore to keep a Group	0.1
RESULTS_SEARCH_1_PARAMETERS_PROGROUP_focusingsubsetcutoff	In mid-Pro Group, keep competitor proteins with ProtScore units from winner		1		6					Parameters - Protein Grouping	In mid-Pro Group, keep competitor proteins with ProtScore units from winner	6
RESULTS_SEARCH_1_PARAMETERS_PROGROUP_intersection	In final Pro Group, minimum Intersection ProtScore to be in same group		1		1.3					Parameters - Protein Grouping	In final Pro Group, minimum Intersection ProtScore to be in same group	1.3
RESULTS_SEARCH_1_PARAMETERS_PROGROUP_minunusedprotscore	In final Pro Group, minimum Unused ProtScore to keep a group		1		0.0458					Parameters - Protein Grouping	In final Pro Group, minimum Unused ProtScore to keep a group	0.0458
RESULTS_SEARCH_1_PARAMETERS_PROGROUP_subsetcutoff	In final Pro Group, keep competitor proteins with ProtScore units from winner		1		2					Parameters - Protein Grouping	In final Pro Group, keep competitor proteins with ProtScore units from winner	2
RESULTS_SEARCH_1_PARAMETERS_QUANT_TYPE_background_correction	Do isobaric quant background correction algorithm		1		FALSE					Parameters - Quantitation - processing	Do isobaric quant background correction algorithm	FALSE
RESULTS_SEARCH_1_PARAMETERS_QUANT_TYPE_bias_correction	Normalize the central tendency of protein ratios to be unity		1		TRUE					Parameters - Quantitation - processing	Normalize the central tendency of protein ratios to be unity	TRUE
RESULTS_SEARCH_1_PARAMETERS_QUANT_TYPE_median_statistic	Compute protein-level ratios from the median of peptide ratios		1		TRUE					Parameters - Quantitation - processing	Compute protein-level ratios from the median of peptide ratios	TRUE
RESULTS_SEARCH_1_PARAMETERS_QUANT_TYPE_quant_threshold	Quant threshold setting no longer used		1		-1					Parameters - Quantitation - processing	Quant threshold setting no longer used	-1
RESULTS_SEARCH_1_PARAMETERS_QUANT_TYPE_quant_threshold_sn	Use measures for quantitation if signal to noise is greater than		1		9					Parameters - Quantitation - processing	Use measures for quantitation if signal to noise is greater than	9
RESULTS_SEARCH_1_PARAMETERS_max_quant_labels	Maximum number of labels allowed on a peptide for it to be used for quantitation		1		35					Parameters - Quantitation - curation	Maximum number of labels allowed on a peptide for it to be used for quantitation	35
RESULTS_SEARCH_1_PARAMETERS_QUANT_TYPE_keep_extreme_peptides_over_fraction	Include extreme ratios in the protein ratio calculation if the fraction of peptides from a protein having extreme ratios is greater than		1		0					Parameters - Quantitation - curation	Include extreme ratios in the protein ratio calculation if the fraction of peptides from a protein having extreme ratios is greater than	0
RESULTS_SEARCH_1_PARAMETERS_QUANT_TYPE_low_confidence_check	Exclude quantitation data if identification confidence does not pass a threshold value		1		TRUE					Parameters - Quantitation - curation	Exclude quantitation data if identification confidence does not pass a threshold value	TRUE
RESULTS_SEARCH_1_PARAMETERS_QUANT_TYPE_low_intensity_check	Exclude quantitation data if a minimum intensity is not passed		1		TRUE					Parameters - Quantitation - curation	Exclude quantitation data if a minimum intensity is not passed	TRUE
RESULTS_SEARCH_1_PARAMETERS_QUANT_TYPE_mod_check	Exclude quantitation data based on discordant peptide logic		1		TRUE					Parameters - Quantitation - curation	Exclude quantitation data based on discordant peptide logic	TRUE
RESULTS_SEARCH_1_PARAMETERS_QUANT_TYPE_shared_msms_check	Exclude quantitation data using sharing logic		1		TRUE					Parameters - Quantitation - curation	Exclude quantitation data using sharing logic	TRUE
RESULTS_SEARCH_1_PARAMETERS_PROGROUP_unusedprotscorethresholdforexcludingothersfromquant	Minimum protein confidence to consider a protein confident and capable of excluding spectra as shared		1		1.3					Parameters - Quantitation - curation	Minimum protein confidence to consider a protein confident and capable of excluding spectra as shared	1.3
RESULTS_SEARCH_1_PARAMETERS_PROGROUP_confidencepercentthresholdforexcludingothersfromquant	Minimum peptide percent confidence from a confident protein to consider a spectrum shared		1		15					Parameters - Quantitation - curation	Minimum peptide percent confidence from a confident protein to consider a spectrum shared	15
RESULTS_SEARCH_1_PARAMETERS_PROGROUP_confidencepercentthresholdforincludingselfinquant	Minimum peptide confidence to be used for quantitation		1		15					Parameters - Quantitation - curation	Minimum peptide confidence to be used for quantitation	15
RESULTS_SEARCH_1_PARAMETERS_PROGROUP_autodiscordantpeptidethreshold	Consider a peptide discordant if joint feature probability less than		1		0.3					Parameters - Quantitation - curation	Consider a peptide discordant if joint feature probability less than	0.3
RESULTS_SEARCH_1_PARAMETERS_PROGROUP_compresspeptides	Show results only for distinct peptides, suppressing redundancy		1		FALSE					Parameters - Non-functional	Show results only for distinct peptides, suppressing redundancy	FALSE
RESULTS_SEARCH_1_PARAMETERS_PROGROUP_donotstoremspeaklists	Do not store MS1 level data		1		FALSE					Parameters - Non-functional	Do not store MS1 level data	FALSE
RESULTS_SEARCH_STAT_search_begin_time_clock	Start time - Search		1		2019-01-24 13:48:16					Statistics - Processing Times - Start&Stop Clock Times	Start time - Search	2019-01-24 13:48:16
RESULTS_SEARCH_STAT_search_end_time_clock	End time - Search		1		2019-01-24 14:04:46					Statistics - Processing Times - Start&Stop Clock Times	End time - Search	2019-01-24 14:04:46
RESULTS_SEARCH_STAT_stage_searching_begin_time_clock	Start time - Identification algorithm stages		1		2019-01-24 13:54:49					Statistics - Processing Times - Start&Stop Clock Times	Start time - Identification algorithm stages	2019-01-24 13:54:49
RESULTS_SEARCH_STAT_stage_searching_end_time_clock	End time - Identification algorithm stages		1		2019-01-24 14:04:34					Statistics - Processing Times - Start&Stop Clock Times	End time - Identification algorithm stages	2019-01-24 14:04:34
RESULTS_SEARCH_STAT_stage_signal_processing_begin_time_clock	Start time - Signal processing stage		1		2019-01-24 13:48:16					Statistics - Processing Times - Start&Stop Clock Times	Start time - Signal processing stage	2019-01-24 13:48:16
RESULTS_SEARCH_STAT_stage_signal_processing_end_time_clock	End time - Signal processing stage		1		2019-01-24 13:54:46					Statistics - Processing Times - Start&Stop Clock Times	End time - Signal processing stage	2019-01-24 13:54:46
RESULTS_SEARCH_STAT_stage_waiting_begin_time_clock	Start time - Waiting stage		1		2019-01-24 13:54:46					Statistics - Processing Times - Start&Stop Clock Times	Start time - Waiting stage	2019-01-24 13:54:46
RESULTS_SEARCH_STAT_stage_waiting_end_time_clock	End time - Waiting stage		1		2019-01-24 13:54:49					Statistics - Processing Times - Start&Stop Clock Times	End time - Waiting stage	2019-01-24 13:54:49
RESULTS_SEARCH_STAT_task_fraglet_exe_begin_time_clock	Start time - Fraglet Algorithm search stage		1		2019-01-24 13:54:47					Statistics - Processing Times - Start&Stop Clock Times	Start time - Fraglet Algorithm search stage	2019-01-24 13:54:47
RESULTS_SEARCH_STAT_task_fraglet_exe_end_time_clock	End time - Fraglet Algorithm search stage		1		2019-01-24 13:57:18					Statistics - Processing Times - Start&Stop Clock Times	End time - Fraglet Algorithm search stage	2019-01-24 13:57:18
RESULTS_SEARCH_STAT_task_focusing_begin_time_clock	Start time - Mid-Pro Group Algorithm stage		1		2019-01-24 13:57:18					Statistics - Processing Times - Start&Stop Clock Times	Start time - Mid-Pro Group Algorithm stage	2019-01-24 13:57:18
RESULTS_SEARCH_STAT_task_focusing_end_time_clock	End time - Mid-Pro Group Algorithm stage		1		2019-01-24 13:58:09					Statistics - Processing Times - Start&Stop Clock Times	End time - Mid-Pro Group Algorithm stage	2019-01-24 13:58:09
RESULTS_SEARCH_STAT_task_taglet_exe_begin_time_clock	Start time - Taglet Algorithm search stage		1		2019-01-24 13:58:09					Statistics - Processing Times - Start&Stop Clock Times	Start time - Taglet Algorithm search stage	2019-01-24 13:58:09
RESULTS_SEARCH_STAT_task_taglet_exe_end_time_clock	End time - Taglet Algorithm search stage		1		2019-01-24 14:03:11					Statistics - Processing Times - Start&Stop Clock Times	End time - Taglet Algorithm search stage	2019-01-24 14:03:11
RESULTS_SEARCH_STAT_task_progroup_begin_time_clock	Start time - Final Pro Group Algorithm stage		1		2019-01-24 14:03:11					Statistics - Processing Times - Start&Stop Clock Times	Start time - Final Pro Group Algorithm stage	2019-01-24 14:03:11
RESULTS_SEARCH_STAT_task_progroup_end_time_clock	End time - Final Pro Group Algorithm stage		1		2019-01-24 14:04:34					Statistics - Processing Times - Start&Stop Clock Times	End time - Final Pro Group Algorithm stage	2019-01-24 14:04:34
RESULTS_SEARCH_STAT_stage_fdr_begin_time_clock	Start time - FDR analysis stage		1		2019-01-24 14:04:34					Statistics - Processing Times - Start&Stop Clock Times	Start time - FDR analysis stage	2019-01-24 14:04:34
RESULTS_SEARCH_STAT_stage_fdr_end_time_clock	End time - FDR analysis stage		1		2019-01-24 14:04:46					Statistics - Processing Times - Start&Stop Clock Times	End time - FDR analysis stage	2019-01-24 14:04:46
RESULTS_SEARCH_STAT_search_time_duration	Clock Time Duration for Full Search (ms)		1		990073		msec to min	1.66667e-05		Statistics - Processing Times - Duration in Real Clock Times	Clock time duration - Full search (min)	16.5012
RESULTS_SEARCH_STAT_stage_searching_time_duration	Clock Time Duration for Identification Algorithm Stages (ms)		1		585191		msec to min	1.66667e-05		Statistics - Processing Times - Duration in Real Clock Times	Clock time duration - Identification algorithm stages (min)	9.75318
RESULTS_SEARCH_STAT_stage_signal_processing_time_duration	Clock Time Duration for Waiting Stage (ms)		1		390115		msec to min	1.66667e-05		Statistics - Processing Times - Duration in Real Clock Times	Clock time duration - Signal processing stage (min)	6.50192
RESULTS_SEARCH_STAT_stage_waiting_time_duration	Clock Time Duration for Signal Processing Stage (ms)		1		2106		msec to min	1.66667e-05		Statistics - Processing Times - Duration in Real Clock Times	Clock time duration - Waiting stage (min)	0.0351
RESULTS_SEARCH_STAT_task_fraglet_exe_time_duration	Clock Time Duration for Fraglet Algorithm Stage (ms)		1		150801		msec to min	1.66667e-05		Statistics - Processing Times - Duration in Real Clock Times	Clock time duration - Fraglet Algorithm stage (min)	2.51335
RESULTS_SEARCH_STAT_task_focusing_time_duration	Clock Time Duration for Mid-Pro Group Algorithm Stage (ms)		1		51277		msec to min	1.66667e-05		Statistics - Processing Times - Duration in Real Clock Times	Clock time duration - Mid-Pro Group Algorithm stage (min)	0.854617
RESULTS_SEARCH_STAT_task_taglet_exe_time_duration	Clock Time Duration for Taglet Algorithm Stage (ms)		1		301741		msec to min	1.66667e-05		Statistics - Processing Times - Duration in Real Clock Times	Clock time duration - Taglet Algorithm stage (min)	5.02902
RESULTS_SEARCH_STAT_task_progroup_time_duration	Clock Time Duration for Pro Group Algorithm Stage (ms)		1		82946		msec to min	1.66667e-05		Statistics - Processing Times - Duration in Real Clock Times	Clock time duration - Pro Group Algorithm stage (min)	1.38243
RESULTS_SEARCH_STAT_stage_fdr_time_duration	Clock Time Duration for FDR Analysis (ms)		1		12411		msec to min	1.66667e-05		Statistics - Processing Times - Duration in Real Clock Times	Clock time duration - FDR Analysis (min)	0.20685
				1						Statistics - Processing Times - Duration in Real Clock Times	Clock time not accounted for in measured stages	-0.0220667
	CPU Time Duration for Signal Processing Stage (ms)						msec to min	1.66667e-05		Statistics - Processing Times - Duration in CPU Time	CPU time duration - Signal Processing stage (min)
RESULTS_SEARCH_STAT_task_fraglet_exe_time_cpu	CPU Time Duration for Fraglet Algorithm Stage (ms)		1		779989		msec to min	1.66667e-05		Statistics - Processing Times - Duration in CPU Time	CPU time duration - Fraglet Algorithm stage (min)	12.9998
RESULTS_SEARCH_STAT_task_focusing_time_cpu	CPU Time Duration for Mid-Pro Group Algorithm Stage (ms)		1		89263		msec to min	1.66667e-05		Statistics - Processing Times - Duration in CPU Time	CPU time duration - Mid-Pro Group Algorithm stage (min)	1.48772
RESULTS_SEARCH_STAT_task_taglet_exe_time_cpu	CPU Time Duration for Taglet Algorithm Stage (ms)		1		1708507		msec to min	1.66667e-05		Statistics - Processing Times - Duration in CPU Time	CPU time duration - Taglet Algorithm stage (min)	28.4751
RESULTS_SEARCH_STAT_task_progroup_time_cpu	CPU Time Duration for Pro Group Algorithm Stage (ms)		1		105534		msec to min	1.66667e-05		Statistics - Processing Times - Duration in CPU Time	CPU time duration - Pro Group Algorithm stage (min)	1.7589
				1						Statistics - Processing Times - Percent by Stage	Percent of clock time - Identification Algorithm stages	0.591058
				1						Statistics - Processing Times - Percent by Stage	Percent of clock time - Signal Processing stage	0.394027
				1						Statistics - Processing Times - Percent by Stage	Percent of clock time - Waiting stage	0.00212712
				1						Statistics - Processing Times - Percent by Stage	Percent of clock time - Fraglet Algorithm stage	0.152313
				1						Statistics - Processing Times - Percent by Stage	Percent of clock time - Mid-Pro Group Algorithm stage	0.0517911
				1						Statistics - Processing Times - Percent by Stage	Percent of clock time - Taglet Algorithm stage	0.304766
				1						Statistics - Processing Times - Percent by Stage	Percent of clock time - Pro Group Algorithm stage	0.0837777
				1						Statistics - Processing Times - Percent by Stage	Percent of clock time - FDR Analysis	0.0125354
				1						Statistics - Processing Rate - Clock (Sec/Spectrum)	Clock time rate (sec/spect) - Full Search	0.0306619
				1						Statistics - Processing Rate - Clock (Sec/Spectrum)	Clock time rate (sec/spect) - Identification Algorithm stages	0.018123
				1						Statistics - Processing Rate - Clock (Sec/Spectrum)	Clock time rate (sec/spect) - Signal processing stage	0.0120816
				1						Statistics - Processing Rate - Clock (Sec/Spectrum)	Clock time rate (sec/spect) - Waiting stage	6.52214e-05
				1						Statistics - Processing Rate - Clock (Sec/Spectrum)	Clock time rate (sec/spect) - Fraglet Algorithm stage	0.00467021
				1						Statistics - Processing Rate - Clock (Sec/Spectrum)	Clock time rate (sec/spect) - Mid-Pro Group Algorithm stage	0.00158801
				1						Statistics - Processing Rate - Clock (Sec/Spectrum)	Clock time rate (sec/spect) - Taglet Algorithm stage	0.00934472
				1						Statistics - Processing Rate - Clock (Sec/Spectrum)	Clock time rate (sec/spect) - Pro Group Algorithm stage	0.00256878
				1						Statistics - Processing Rate - Clock (Sec/Spectrum)	Clock time rate (sec/spect) - FDR Analysis	0.00038436
				1						Statistics - Processing Rate - CPU (Sec/Spectrum)	CPU time rate (sec/spect) - Signal processing stage
				1						Statistics - Processing Rate - CPU (Sec/Spectrum)	CPU time rate (sec/spect) - Fraglet Algorithm stage	0.0241557
				1						Statistics - Processing Rate - CPU (Sec/Spectrum)	CPU time rate (sec/spect) - Mid-Pro Group Algorithm stage	0.00276442
				1						Statistics - Processing Rate - CPU (Sec/Spectrum)	CPU time rate (sec/spect) - Taglet Algorithm stage	0.0529113
				1						Statistics - Processing Rate - CPU (Sec/Spectrum)	CPU time rate (sec/spect) - Pro Group Algorithm stage	0.00326832
				1						Statistics - Processing Rate - Clock (Sec/Spectrum/DB Protein)	Clock time rate (sec/spect/DB protein) - Full search	3.87733e-07
				1						Statistics - Processing Rate - Clock (Sec/Spectrum/DB Protein)	Clock time rate (sec/spect/DB protein) - Identification algorithm stages	2.29173e-07
				1						Statistics - Processing Rate - Clock (Sec/Spectrum/DB Protein)	Clock time rate (sec/spect/DB protein) - Signal processing stage	1.52777e-07
				1						Statistics - Processing Rate - Clock (Sec/Spectrum/DB Protein)	Clock time rate (sec/spect/DB protein) - Waiting stage	8.24753e-10
				1						Statistics - Processing Rate - Clock (Sec/Spectrum/DB Protein)	Clock time rate (sec/spect/DB protein) - Fraglet Algorithm stage	5.90567e-08
				1						Statistics - Processing Rate - Clock (Sec/Spectrum/DB Protein)	Clock time rate (sec/spect/DB protein) - Mid-Pro Group Algorithm stage	2.00811e-08
				1						Statistics - Processing Rate - Clock (Sec/Spectrum/DB Protein)	Clock time rate (sec/spect/DB protein) - Taglet Algorithm stage	1.18168e-07
				1						Statistics - Processing Rate - Clock (Sec/Spectrum/DB Protein)	Clock time rate (sec/spect/DB protein) - Pro Group Algorithm stage	3.24833e-08
				1						Statistics - Processing Rate - Clock (Sec/Spectrum/DB Protein)	Clock time rate (sec/spect/DB protein) - FDR Analysis	4.8604e-09
				1						Statistics - Processing Rate - CPU (Sec/Spectrum/DB Protein)	CPU time rate (sec/spect/DB protein) - Signal processing stage
				1						Statistics - Processing Rate - CPU (Sec/Spectrum/DB Protein)	CPU time rate (sec/spect/DB protein) - Fraglet Algorithm stage	3.0546e-07
				1						Statistics - Processing Rate - CPU (Sec/Spectrum/DB Protein)	CPU time rate (sec/spect/DB protein) - Mid-Pro Group Algorithm stage	3.49572e-08
				1						Statistics - Processing Rate - CPU (Sec/Spectrum/DB Protein)	CPU time rate (sec/spect/DB protein) - Taglet Algorithm stage	6.69086e-07
				1						Statistics - Processing Rate - CPU (Sec/Spectrum/DB Protein)	CPU time rate (sec/spect/DB protein) - Pro Group Algorithm stage	4.13293e-08
				1						Statistics - Extent of Distribution - Fundamental	Distribution factor - CPU vs. clock time - Signal processing stage
				1						Statistics - Extent of Distribution - Fundamental	Distribution factor - CPU vs. clock time - Fraglet Algorithm stage	5.17231
				1						Statistics - Extent of Distribution - Fundamental	Distribution factor - CPU vs. clock time - Mid-Pro Group Algorithm stage	1.7408
				1						Statistics - Extent of Distribution - Fundamental	Distribution factor - CPU vs. clock time - Taglet Algorithm stage	5.66216
				1						Statistics - Extent of Distribution - Fundamental	Distribution factor - CPU vs. clock time - Pro Group Algorithm stage	1.27232
				1						Statistics - Extent of Distribution - vs Segments	Ratio of distribution factor to number of search segments - Signal processing stage
				1						Statistics - Extent of Distribution - vs Segments	Ratio of distribution factor to number of search segments - Fraglet Algorithm stage	0.574701
				1						Statistics - Extent of Distribution - vs Segments	Ratio of distribution factor to number of search segments - Mid-Pro Group Algorithm stage	0.193422
				1						Statistics - Extent of Distribution - vs Segments	Ratio of distribution factor to number of search segments - Taglet Algorithm stage	0.629129
				1						Statistics - Extent of Distribution - vs Segments	Ratio of distribution factor to number of search segments - Pro Group Algorithm stage	0.141369
				1						Statistics - Extent of Distribution - vs Licensed Cores	Ratio of distribution factor to number of licensed cores - Signal processing stage
				1						Statistics - Extent of Distribution - vs Licensed Cores	Ratio of distribution factor to number of licensed cores - Fraglet Algorithm stage	0.323269
				1						Statistics - Extent of Distribution - vs Licensed Cores	Ratio of distribution factor to number of licensed cores - Mid-Pro Group Algorithm stage	0.1088
				1						Statistics - Extent of Distribution - vs Licensed Cores	Ratio of distribution factor to number of licensed cores - Taglet Algorithm stage	0.353885
				1						Statistics - Extent of Distribution - vs Licensed Cores	Ratio of distribution factor to number of licensed cores - Pro Group Algorithm stage	0.0795201
PARAMETERS_PEAKLIST_original_count	Average number of spectra per segment	1	1	1	3587.78					Statistics - Search Segmentation	Average number of spectra per segment	3587.78
PARAMETERS_PEAKLIST_original_count	Standard deviation of number of spectra per segment	1	1	1	22.4383					Statistics - Search Segmentation	Standard deviation of number of spectra per segment	22.4383
PARAMETERS_PEAKLIST_original_count	Maximum number of spectra per segment	1	1	1	3616					Statistics - Search Segmentation	Maximum number of spectra per segment	3616
PARAMETERS_PEAKLIST_original_count	Minimum number of spectra per segment	1	1	1	3541					Statistics - Search Segmentation	Minimum number of spectra per segment	3541
										Attributes - Input data filenames	Filename of Input File 1	C:\Users\5600 Procesado\Desktop\Carpetas de datos en escritorio\Diego_23_01_19\Diego_23_01_19_GNB2.wiff
										Attributes - Input data filenames	Filename of Input File 2
										Attributes - Input data filenames	Filename of Input File 3
										Attributes - Input data filenames	Filename of Input File 4
										Attributes - Input data filenames	Filename of Input File 5
										Attributes - Input data filenames	Filename of Input File 6
										Attributes - Input data filenames	Filename of Input File 7
										Attributes - Input data filenames	Filename of Input File 8
										Attributes - Input data filenames	Filename of Input File 9
										Attributes - Input data filenames	Filename of Input File 10
										Attributes - Input data filenames	Filename of Input File 11
										Attributes - Input data filenames	Filename of Input File 12
										Attributes - Input data filenames	Filename of Input File 13
										Attributes - Input data filenames	Filename of Input File 14
										Attributes - Input data filenames	Filename of Input File 15
										Attributes - Input data filenames	Filename of Input File 16
										Attributes - Input data filenames	Filename of Input File 17
										Attributes - Input data filenames	Filename of Input File 18
										Attributes - Input data filenames	Filename of Input File 19
										Attributes - Input data filenames	Filename of Input File 20
										Attributes - Input data filenames	Filename of Input File 21
										Attributes - Input data filenames	Filename of Input File 22
										Attributes - Input data filenames	Filename of Input File 23
										Attributes - Input data filenames	Filename of Input File 24
										Attributes - Input data filenames	Filename of Input File 25
										Attributes - Input data filenames	Filename of Input File 26
										Attributes - Input data filenames	Filename of Input File 27
										Attributes - Input data filenames	Filename of Input File 28
										Attributes - Input data filenames	Filename of Input File 29
										Attributes - Input data filenames	Filename of Input File 30
										Attributes - Input data filenames	Filename of Input File 31
										Attributes - Input data filenames	Filename of Input File 32
										Attributes - Input data filenames	Filename of Input File 33
										Attributes - Input data filenames	Filename of Input File 34
										Attributes - Input data filenames	Filename of Input File 35
										Attributes - Input data filenames	Filename of Input File 36
										Attributes - Input data filenames	Filename of Input File 37
										Attributes - Input data filenames	Filename of Input File 38
										Attributes - Input data filenames	Filename of Input File 39
										Attributes - Input data filenames	Filename of Input File 40
										Attributes - Input data filenames	Filename of Input File 41
										Attributes - Input data filenames	Filename of Input File 42
										Attributes - Input data filenames	Filename of Input File 43
										Attributes - Input data filenames	Filename of Input File 44
										Attributes - Input data filenames	Filename of Input File 45
										Attributes - Input data filenames	Filename of Input File 46
										Attributes - Input data filenames	Filename of Input File 47
										Attributes - Input data filenames	Filename of Input File 48
										Attributes - Input data filenames	Filename of Input File 49
										Attributes - Input data filenames	Filename of Input File 50
										Attributes - Input data filenames	Filename of Input File 51
										Attributes - Input data filenames	Filename of Input File 52
										Attributes - Input data filenames	Filename of Input File 53
										Attributes - Input data filenames	Filename of Input File 54
										Attributes - Input data filenames	Filename of Input File 55
										Attributes - Input data filenames	Filename of Input File 56
										Attributes - Input data filenames	Filename of Input File 57
										Attributes - Input data filenames	Filename of Input File 58
										Attributes - Input data filenames	Filename of Input File 59
										Attributes - Input data filenames	Filename of Input File 60
										Attributes - Input data filenames	Filename of Input File 61
										Attributes - Input data filenames	Filename of Input File 62
										Attributes - Input data filenames	Filename of Input File 63
										Attributes - Input data filenames	Filename of Input File 64
										Attributes - Input data filenames	Filename of Input File 65
										Attributes - Input data filenames	Filename of Input File 66
										Attributes - Input data filenames	Filename of Input File 67
										Attributes - Input data filenames	Filename of Input File 68
										Attributes - Input data filenames	Filename of Input File 69
										Attributes - Input data filenames	Filename of Input File 70
										Attributes - Input data filenames	Filename of Input File 71
										Attributes - Input data filenames	Filename of Input File 72
										Attributes - Input data filenames	Filename of Input File 73
										Attributes - Input data filenames	Filename of Input File 74
										Attributes - Input data filenames	Filename of Input File 75
										Attributes - Input data filenames	Filename of Input File 76
										Attributes - Input data filenames	Filename of Input File 77
										Attributes - Input data filenames	Filename of Input File 78
										Attributes - Input data filenames	Filename of Input File 79
										Attributes - Input data filenames	Filename of Input File 80
										Attributes - Input data filenames	Filename of Input File 81
										Attributes - Input data filenames	Filename of Input File 82
										Attributes - Input data filenames	Filename of Input File 83
										Attributes - Input data filenames	Filename of Input File 84
										Attributes - Input data filenames	Filename of Input File 85
										Attributes - Input data filenames	Filename of Input File 86
										Attributes - Input data filenames	Filename of Input File 87
										Attributes - Input data filenames	Filename of Input File 88
										Attributes - Input data filenames	Filename of Input File 89
										Attributes - Input data filenames	Filename of Input File 90
										Attributes - Input data filenames	Filename of Input File 91
										Attributes - Input data filenames	Filename of Input File 92
										Attributes - Input data filenames	Filename of Input File 93
										Attributes - Input data filenames	Filename of Input File 94
										Attributes - Input data filenames	Filename of Input File 95
										Attributes - Input data filenames	Filename of Input File 96
										Attributes - Input data filenames	Filename of Input File 97
										Attributes - Input data filenames	Filename of Input File 98
										Attributes - Input data filenames	Filename of Input File 99
										Attributes - Input data filenames	Filename of Input File 100
										Attributes - Input data filenames	Filename of Input File 101
										Attributes - Input data filenames	Filename of Input File 102
										Attributes - Input data filenames	Filename of Input File 103
										Attributes - Input data filenames	Filename of Input File 104
										Attributes - Input data filenames	Filename of Input File 105
										Attributes - Input data filenames	Filename of Input File 106
										Attributes - Input data filenames	Filename of Input File 107
										Attributes - Input data filenames	Filename of Input File 108
										Attributes - Input data filenames	Filename of Input File 109
										Attributes - Input data filenames	Filename of Input File 110
										Attributes - Input data filenames	Filename of Input File 111
										Attributes - Input data filenames	Filename of Input File 112
										Attributes - Input data filenames	Filename of Input File 113
										Attributes - Input data filenames	Filename of Input File 114
										Attributes - Input data filenames	Filename of Input File 115
										Attributes - Input data filenames	Filename of Input File 116
										Attributes - Input data filenames	Filename of Input File 117
										Attributes - Input data filenames	Filename of Input File 118
										Attributes - Input data filenames	Filename of Input File 119
										Attributes - Input data filenames	Filename of Input File 120
										Attributes - Input data filenames	Filename of Input File 121
										Attributes - Input data filenames	Filename of Input File 122
										Attributes - Input data filenames	Filename of Input File 123
										Attributes - Input data filenames	Filename of Input File 124
										Attributes - Input data filenames	Filename of Input File 125
										Attributes - Input data filenames	Filename of Input File 126
										Attributes - Input data filenames	Filename of Input File 127
										Attributes - Input data filenames	Filename of Input File 128
										Attributes - Input data filenames	Filename of Input File 129
										Attributes - Input data filenames	Filename of Input File 130
										Attributes - Input data filenames	Filename of Input File 131
										Attributes - Input data filenames	Filename of Input File 132
										Attributes - Input data filenames	Filename of Input File 133
										Attributes - Input data filenames	Filename of Input File 134
										Attributes - Input data filenames	Filename of Input File 135
										Attributes - Input data filenames	Filename of Input File 136
										Attributes - Input data filenames	Filename of Input File 137
										Attributes - Input data filenames	Filename of Input File 138
										Attributes - Input data filenames	Filename of Input File 139
										Attributes - Input data filenames	Filename of Input File 140
										Attributes - Input data filenames	Filename of Input File 141
										Attributes - Input data filenames	Filename of Input File 142
										Attributes - Input data filenames	Filename of Input File 143
										Attributes - Input data filenames	Filename of Input File 144
										Attributes - Input data filenames	Filename of Input File 145
										Attributes - Input data filenames	Filename of Input File 146
										Attributes - Input data filenames	Filename of Input File 147
										Attributes - Input data filenames	Filename of Input File 148
										Attributes - Input data filenames	Filename of Input File 149
										Attributes - Input data filenames	Filename of Input File 150
										Attributes - Input data filenames	Filename of Input File 151
										Attributes - Input data filenames	Filename of Input File 152
										Attributes - Input data filenames	Filename of Input File 153
										Attributes - Input data filenames	Filename of Input File 154
										Attributes - Input data filenames	Filename of Input File 155
										Attributes - Input data filenames	Filename of Input File 156
										Attributes - Input data filenames	Filename of Input File 157
										Attributes - Input data filenames	Filename of Input File 158
										Attributes - Input data filenames	Filename of Input File 159
										Attributes - Input data filenames	Filename of Input File 160
										Attributes - Input data filenames	Filename of Input File 161
										Attributes - Input data filenames	Filename of Input File 162
										Attributes - Input data filenames	Filename of Input File 163
										Attributes - Input data filenames	Filename of Input File 164
										Attributes - Input data filenames	Filename of Input File 165
										Attributes - Input data filenames	Filename of Input File 166
										Attributes - Input data filenames	Filename of Input File 167
										Attributes - Input data filenames	Filename of Input File 168
										Attributes - Input data filenames	Filename of Input File 169
										Attributes - Input data filenames	Filename of Input File 170
										Attributes - Input data filenames	Filename of Input File 171
										Attributes - Input data filenames	Filename of Input File 172
										Attributes - Input data filenames	Filename of Input File 173
										Attributes - Input data filenames	Filename of Input File 174
										Attributes - Input data filenames	Filename of Input File 175
										Attributes - Input data filenames	Filename of Input File 176
										Attributes - Input data filenames	Filename of Input File 177
										Attributes - Input data filenames	Filename of Input File 178
										Attributes - Input data filenames	Filename of Input File 179
										Attributes - Input data filenames	Filename of Input File 180
										Attributes - Input data filenames	Filename of Input File 181
										Attributes - Input data filenames	Filename of Input File 182
										Attributes - Input data filenames	Filename of Input File 183
										Attributes - Input data filenames	Filename of Input File 184
										Attributes - Input data filenames	Filename of Input File 185
										Attributes - Input data filenames	Filename of Input File 186
										Attributes - Input data filenames	Filename of Input File 187
										Attributes - Input data filenames	Filename of Input File 188
										Attributes - Input data filenames	Filename of Input File 189
										Attributes - Input data filenames	Filename of Input File 190
										Attributes - Input data filenames	Filename of Input File 191
										Attributes - Input data filenames	Filename of Input File 192
										Attributes - Input data filenames	Filename of Input File 193
										Attributes - Input data filenames	Filename of Input File 194
										Attributes - Input data filenames	Filename of Input File 195
										Attributes - Input data filenames	Filename of Input File 196
										Attributes - Input data filenames	Filename of Input File 197
										Attributes - Input data filenames	Filename of Input File 198
										Attributes - Input data filenames	Filename of Input File 199
										Attributes - Input data filenames	Filename of Input File 200

## Sheet: Protein Level Data
Protein Level Data	Unused ProtScore Threshold	Confidence Threshold	Forward	Reverse	Correct	Incorrect	Total	Global FDR	q-value	Fit Unused ProtScore Threshold	Fit Confidence Threshold	Fit Forward	Fit Reverse	Fit Correct	Fit Incorrect	Fit Total	Fit Global FDR	Fit Local FDR
	54.8	1	1	0	1	0	1	0	0	54.8	1	0.999999	1.02934e-06	0.999998	2.05868e-06	1	2.05868e-06	2.06073e-06
	48.26	1	2	0	2	0	2	0	0	48.26	1	2	2.06073e-06	2	4.12147e-06	2	2.06073e-06	2.06279e-06
	40.2	1	3	0	3	0	3	0	0	40.2	1	3	3.09419e-06	2.99999	6.18838e-06	3	2.06279e-06	2.06691e-06
	18.54	1	4	0	4	0	4	0	0	18.54	1	4	4.1297e-06	3.99999	8.25941e-06	4	2.06485e-06	2.07103e-06
	16.12	1	5	0	5	0	5	0	0	16.12	1	4.99999	5.16729e-06	4.99999	1.03346e-05	5	2.06691e-06	2.07516e-06
	16	1	6	0	6	0	6	0	0	16	1	5.99999	6.20693e-06	5.99999	1.24139e-05	6	2.06898e-06	2.0793e-06
	11.38	1	7	0	7	0	7	0	0	11.38	1	6.99999	7.24865e-06	6.99999	1.44973e-05	7	2.07104e-06	2.08344e-06
	11.06	1	8	0	8	0	8	0	0	11.06	1	7.99999	8.29245e-06	7.99998	1.65849e-05	8	2.07311e-06	2.08759e-06
	10.82	1	9	0	9	0	9	0	0	10.82	1	8.99999	9.33832e-06	8.99998	1.86766e-05	9	2.07518e-06	2.09174e-06
	10.04	1	10	0	10	0	10	0	0	10.04	1	9.99999	1.03863e-05	9.99998	2.07725e-05	10	2.07725e-06	2.0959e-06
	10.03	1	11	0	11	0	11	0	0	10.03	1	11	1.14363e-05	11	2.28726e-05	11	2.07933e-06	2.10007e-06
	10	1	12	0	12	0	12	0	0	10	1	12	1.24884e-05	12	2.49769e-05	12	2.0814e-06	2.10424e-06
	8.04	1	13	0	13	0	13	0	0	8.04	1	13	1.35426e-05	13	2.70853e-05	13	2.08348e-06	2.10842e-06
	8.02	1	14	0	14	0	14	0	0	8.02	1	14	1.45989e-05	14	2.91979e-05	14	2.08556e-06	2.11261e-06
	8	1	19	0	19	0	19	0	0	8	1	15	1.56573e-05	15	3.13147e-05	15	2.08765e-06	2.1252e-06
	6.1	0.999999	20	0	20	0	20	0	0	8	1	16	1.67178e-05	16	3.34357e-05	16	2.08973e-06	2.1252e-06
	6.01	0.999999	21	0	21	0	21	0	0	8	1	17	1.77804e-05	17	3.55609e-05	17	2.09182e-06	2.1252e-06
	6	0.999999	33	0	33	0	33	0	0	8	1	18	1.88451e-05	18	3.76903e-05	18	2.0939e-06	2.1252e-06
	4.07	0.999915	34	0	34	0	34	0	0	8	1	19	1.9912e-05	19	3.98239e-05	19	2.096e-06	2.1252e-06
	4.01	0.999902	35	0	35	0	35	0	0	6.1	0.999999	20	2.09809e-05	20	4.19618e-05	20	2.09809e-06	2.13785e-06
	4	0.9999	51	0	51	0	51	0	0	6.01	0.999999	21	2.20519e-05	21	4.41038e-05	21	2.10018e-06	2.14207e-06
	2.06	0.99129	53	0	53	0	53	0	0	6	0.999999	22	2.31251e-05	22	4.62501e-05	22	2.10228e-06	2.1697e-06
	2.05	0.991087	54	0	54	0	54	0	0	6	0.999999	23	2.42003e-05	23	4.84007e-05	23	2.10438e-06	2.1697e-06
	2	0.99	95	0	95	0	95	0	0	6	0.999999	24	2.52777e-05	23.9999	5.05555e-05	24	2.10648e-06	2.1697e-06
	0.11	0.223753	96	0	96	0	96	0	0	6	0.999999	25	2.63573e-05	24.9999	5.27145e-05	25	2.10858e-06	2.1697e-06
	0.09	0.187169	96	1	95	2	97	0.0206186	0.0206186	6	0.999999	26	2.74389e-05	25.9999	5.48778e-05	26	2.11069e-06	2.1697e-06
	0.08	0.168236	97	2	95	4	99	0.040404	0.04	6	0.999999	27	2.85227e-05	26.9999	5.70454e-05	27	2.11279e-06	2.1697e-06
	0.07	0.148862	98	2	96	4	100	0.04	0.04	6	0.999999	28	2.96086e-05	27.9999	5.92172e-05	28	2.1149e-06	2.1697e-06
	0.05	0.108749	98	4	94	8	102	0.0784314	0.0784314	6	0.999999	29	3.06967e-05	28.9999	6.13933e-05	29	2.11701e-06	2.1697e-06
										6	0.999999	30	3.17869e-05	29.9999	6.35737e-05	30	2.11912e-06	2.1697e-06
										6	0.999999	31	3.28792e-05	30.9999	6.57584e-05	31	2.12124e-06	2.1697e-06
										6	0.999999	32	3.39737e-05	31.9999	6.79474e-05	32	2.12336e-06	2.1697e-06
										6	0.999999	33	3.50703e-05	32.9999	7.01407e-05	33	2.12548e-06	2.1697e-06
										4.07	0.999915	34	3.61691e-05	33.9999	7.23383e-05	34	2.1276e-06	2.19759e-06
										4.01	0.999902	35	3.72701e-05	34.9999	7.45402e-05	35	2.12972e-06	2.2019e-06
										4	0.9999	36	3.83732e-05	35.9999	7.67464e-05	36	2.13184e-06	2.23881e-06
										4	0.9999	37	3.94785e-05	36.9999	7.8957e-05	37	2.13397e-06	2.23881e-06
										4	0.9999	38	4.05859e-05	37.9999	8.11718e-05	38	2.1361e-06	2.23881e-06
										4	0.9999	39	4.16955e-05	38.9999	8.33911e-05	39	2.13823e-06	2.23881e-06
										4	0.9999	40	4.28073e-05	39.9999	8.56146e-05	40	2.14037e-06	2.23881e-06
										4	0.9999	41	4.39213e-05	40.9999	8.78425e-05	41	2.1425e-06	2.23881e-06
										4	0.9999	42	4.50374e-05	41.9999	9.00748e-05	42	2.14464e-06	2.23881e-06
										4	0.9999	43	4.61557e-05	42.9999	9.23114e-05	43	2.14678e-06	2.23881e-06
										4	0.9999	44	4.72762e-05	43.9999	9.45524e-05	44	2.14892e-06	2.23881e-06
										4	0.9999	45	4.83989e-05	44.9999	9.67978e-05	45	2.15106e-06	2.23881e-06
										4	0.9999	46	4.95238e-05	45.9999	9.90475e-05	46	2.15321e-06	2.23881e-06
										4	0.9999	46.9999	5.06508e-05	46.9999	0.000101302	47	2.15535e-06	2.23881e-06
										4	0.9999	47.9999	5.17801e-05	47.9999	0.00010356	48	2.1575e-06	2.23881e-06
										4	0.9999	48.9999	5.29116e-05	48.9999	0.000105823	49	2.15966e-06	2.23881e-06
										4	0.9999	49.9999	5.40452e-05	49.9999	0.00010809	50	2.16181e-06	2.23881e-06
										4	0.9999	50.9999	5.51811e-05	50.9999	0.000110362	51	2.16396e-06	2.23881e-06
										2.06	0.99129	51.9999	5.63192e-05	51.9999	0.000112638	52	2.16612e-06	2.27837e-06
										2.06	0.99129	52.9999	5.74595e-05	52.9999	0.000114919	53	2.16828e-06	2.27837e-06
										2.05	0.991087	53.9999	5.8602e-05	53.9999	0.000117204	54	2.17044e-06	2.28501e-06
										2	0.99	54.9999	5.97467e-05	54.9999	0.000119493	55	2.17261e-06	2.37942e-06
										2	0.99	55.9999	6.08937e-05	55.9999	0.000121787	56	2.17477e-06	2.37942e-06
										2	0.99	56.9999	6.20428e-05	56.9999	0.000124086	57	2.17694e-06	2.37942e-06
										2	0.99	57.9999	6.31942e-05	57.9999	0.000126388	58	2.17911e-06	2.37942e-06
										2	0.99	58.9999	6.43478e-05	58.9999	0.000128696	59	2.18128e-06	2.37942e-06
										2	0.99	59.9999	6.55037e-05	59.9999	0.000131007	60	2.18346e-06	2.37942e-06
										2	0.99	60.9999	6.66618e-05	60.9999	0.000133324	61	2.18563e-06	2.37942e-06
										2	0.99	61.9999	6.78221e-05	61.9999	0.000135644	62	2.18781e-06	2.37942e-06
										2	0.99	62.9999	6.89847e-05	62.9999	0.000137969	63	2.18999e-06	2.37942e-06
										2	0.99	63.9999	7.01495e-05	63.9999	0.000140299	64	2.19217e-06	2.37942e-06
										2	0.99	64.9999	7.13166e-05	64.9999	0.000142633	65	2.19436e-06	2.37942e-06
										2	0.99	65.9999	7.24859e-05	65.9999	0.000144972	66	2.19654e-06	2.37942e-06
										2	0.99	66.9999	7.36575e-05	66.9999	0.000147315	67	2.19873e-06	2.37942e-06
										2	0.99	67.9999	7.48313e-05	67.9999	0.000149663	68	2.20092e-06	2.37942e-06
										2	0.99	68.9999	7.60074e-05	68.9998	0.000152015	69	2.20311e-06	2.37942e-06
										2	0.99	69.9999	7.71857e-05	69.9998	0.000154371	70	2.20531e-06	2.37942e-06
										2	0.99	70.9999	7.83664e-05	70.9998	0.000156733	71	2.2075e-06	2.37942e-06
										2	0.99	71.9999	7.95492e-05	71.9998	0.000159098	72	2.2097e-06	2.37942e-06
										2	0.99	72.9999	8.07344e-05	72.9998	0.000161469	73	2.2119e-06	2.37942e-06
										2	0.99	73.9999	8.19218e-05	73.9998	0.000163844	74	2.2141e-06	2.37942e-06
										2	0.99	74.9999	8.31115e-05	74.9998	0.000166223	75	2.21631e-06	2.37942e-06
										2	0.99	75.9999	8.43035e-05	75.9998	0.000168607	76	2.21851e-06	2.37942e-06
										2	0.99	76.9999	8.54978e-05	76.9998	0.000170996	77	2.22072e-06	2.37942e-06
										2	0.99	77.9999	8.66944e-05	77.9998	0.000173389	78	2.22293e-06	2.37942e-06
										2	0.99	78.9999	8.78932e-05	78.9998	0.000175786	79	2.22515e-06	2.37942e-06
										2	0.99	79.9999	8.90944e-05	79.9998	0.000178189	80	2.22736e-06	2.37942e-06
										2	0.99	80.9999	9.02978e-05	80.9998	0.000180596	81	2.22958e-06	2.37942e-06
										2	0.99	81.9999	9.15036e-05	81.9998	0.000183007	82	2.23179e-06	2.37942e-06
										2	0.99	82.9999	9.27116e-05	82.9998	0.000185423	83	2.23402e-06	2.37942e-06
										2	0.99	83.9999	9.3922e-05	83.9998	0.000187844	84	2.23624e-06	2.37942e-06
										2	0.99	84.9999	9.51346e-05	84.9998	0.000190269	85	2.23846e-06	2.37942e-06
										2	0.99	85.9999	9.63496e-05	85.9998	0.000192699	86	2.24069e-06	2.37942e-06
										2	0.99	86.9999	9.75669e-05	86.9998	0.000195134	87	2.24292e-06	2.37942e-06
										2	0.99	87.9999	9.87865e-05	87.9998	0.000197573	88	2.24515e-06	2.37942e-06
										2	0.99	88.9999	0.000100008	88.9998	0.000200017	89	2.24738e-06	2.37942e-06
										2	0.99	89.9999	0.000101233	89.9998	0.000202465	90	2.24961e-06	2.37942e-06
										2	0.99	90.9999	0.000102459	90.9998	0.000204918	91	2.25185e-06	2.37942e-06
										2	0.99	91.9999	0.000103688	91.9998	0.000207376	92	2.25409e-06	2.37942e-06
										2	0.99	92.9999	0.000104919	92.9998	0.000209839	93	2.25633e-06	2.37942e-06
										2	0.99	93.9999	0.000106153	93.9998	0.000212306	94	2.25857e-06	2.37942e-06
										2	0.99	94.9999	0.000107389	94.9998	0.000214778	95	2.26082e-06	2.37942e-06
										0.11	0.223753	95.9999	0.000108627	95.9998	0.000217254	96	2.26306e-06	2.4765e-06
										0.09	0.187169	96.9976	0.00236017	96.9953	0.00472033	97	4.86632e-05	2.48119e-06
										0.08	0.168236	97.387	0.612954	96.7741	1.22591	98	0.0125093	1
										0.08	0.168236	97.7655	1.2345	96.531	2.469	99	0.0249394	1
										0.07	0.148862	98.1339	1.86613	96.2677	3.73225	100	0.0373225	1
										0.05	0.108749	98.4922	2.50776	95.9845	5.01552	101	0.0496587	1
										0.05	0.108749	98.8407	3.15933	95.6813	6.31867	102	0.0619477	1

## Sheet: Distinct Peptide Level Data
Distinct Peptide Level Data		Confidence Threshold	Forward	Reverse	Correct	Incorrect	Total	Global FDR	q-value		Fit Confidence Threshold	Fit Forward	Fit Reverse	Fit Correct	Fit Incorrect	Fit Total	Fit Global FDR	Fit Local FDR
		1	295	0	295	0	295	0	0		1	0.999998	2.17455e-06	0.999996	4.34909e-06	1	4.34909e-06	4.6424e-06
		0.9999	309	0	309	0	309	0	0		1	2	4.35007e-06	1.99999	8.70015e-06	2	4.35007e-06	4.6424e-06
		0.9997	323	0	323	0	323	0	0		1	2.99999	6.52658e-06	2.99999	1.30532e-05	3	4.35105e-06	4.6424e-06
		0.9996	324	0	324	0	324	0	0		1	3.99999	8.70407e-06	3.99998	1.74081e-05	4	4.35204e-06	4.6424e-06
		0.9994	325	0	325	0	325	0	0		1	4.99999	1.08825e-05	4.99998	2.17651e-05	5	4.35302e-06	4.6424e-06
		0.9836	328	0	328	0	328	0	0		1	5.99999	1.3062e-05	5.99997	2.6124e-05	6	4.354e-06	4.6424e-06
		0.9777	329	0	329	0	329	0	0		1	6.99998	1.52424e-05	6.99997	3.04848e-05	7	4.35498e-06	4.6424e-06
		0.9698	330	0	330	0	330	0	0		1	7.99998	1.74238e-05	7.99997	3.48477e-05	8	4.35596e-06	4.6424e-06
		0.9666	331	0	331	0	331	0	0		1	8.99998	1.96062e-05	8.99996	3.92125e-05	9	4.35694e-06	4.6424e-06
		0.955	333	0	333	0	333	0	0		1	9.99998	2.17896e-05	9.99996	4.35792e-05	10	4.35792e-06	4.6424e-06
		0.9503	334	1	333	2	335	0.00597015	0.00593472		1	11	2.3974e-05	11	4.79479e-05	11	4.3589e-06	4.6424e-06
		0.9335	335	1	334	2	336	0.00595238	0.00593472		1	12	2.61593e-05	11.9999	5.23186e-05	12	4.35989e-06	4.6424e-06
		0.8714	336	1	335	2	337	0.00593472	0.00593472		1	13	2.83456e-05	12.9999	5.66913e-05	13	4.36087e-06	4.6424e-06
		0.8465	336	2	334	4	338	0.0118343	0.0115942		1	14	3.0533e-05	13.9999	6.10659e-05	14	4.36185e-06	4.6424e-06
		0.8178	337	2	335	4	339	0.0117994	0.0115942		1	15	3.27212e-05	14.9999	6.54425e-05	15	4.36283e-06	4.6424e-06
		0.7852	338	2	336	4	340	0.0117647	0.0115942		1	16	3.49105e-05	15.9999	6.9821e-05	16	4.36382e-06	4.6424e-06
		0.7794	342	2	340	4	344	0.0116279	0.0115942		1	17	3.71008e-05	16.9999	7.42016e-05	17	4.3648e-06	4.6424e-06
		0.7674	343	2	341	4	345	0.0115942	0.0115942		1	18	3.9292e-05	17.9999	7.85841e-05	18	4.36578e-06	4.6424e-06
		0.7488	343	3	340	6	346	0.017341	0.0171429		1	19	4.14843e-05	18.9999	8.29685e-05	19	4.36676e-06	4.6424e-06
		0.7485	344	3	341	6	347	0.0172911	0.0171429		1	20	4.36775e-05	19.9999	8.73549e-05	20	4.36775e-06	4.6424e-06
		0.7425	345	3	342	6	348	0.0172414	0.0171429		1	21	4.58717e-05	20.9999	9.17433e-05	21	4.36873e-06	4.6424e-06
		0.7291	346	3	343	6	349	0.017192	0.0171429		1	22	4.80669e-05	21.9999	9.61337e-05	22	4.36971e-06	4.6424e-06
		0.7085	347	3	344	6	350	0.0171429	0.0171429		1	22.9999	5.0263e-05	22.9999	0.000100526	23	4.3707e-06	4.6424e-06
		0.6657	347	4	343	8	351	0.022792	0.022792		1	23.9999	5.24602e-05	23.9999	0.00010492	24	4.37168e-06	4.6424e-06
		0.6651	347	5	342	10	352	0.0284091	0.028169		1	24.9999	5.46583e-05	24.9999	0.000109317	25	4.37267e-06	4.6424e-06
		0.6504	348	5	343	10	353	0.0283286	0.028169		1	25.9999	5.68575e-05	25.9999	0.000113715	26	4.37365e-06	4.6424e-06
		0.6334	349	5	344	10	354	0.0282486	0.028169		1	26.9999	5.90576e-05	26.9999	0.000118115	27	4.37463e-06	4.6424e-06
		0.6311	350	5	345	10	355	0.028169	0.028169		1	27.9999	6.12587e-05	27.9999	0.000122517	28	4.37562e-06	4.6424e-06
		0.6289	350	6	344	12	356	0.0337079	0.0337079		1	28.9999	6.34608e-05	28.9999	0.000126922	29	4.3766e-06	4.6424e-06
		0.6244	350	7	343	14	357	0.0392157	0.0392157		1	29.9999	6.56638e-05	29.9999	0.000131328	30	4.37759e-06	4.6424e-06
		0.619	350	8	342	16	358	0.0446927	0.0446927		1	30.9999	6.78679e-05	30.9999	0.000135736	31	4.37857e-06	4.6424e-06
		0.6112	350	9	341	18	359	0.0501393	0.05		1	31.9999	7.00729e-05	31.9999	0.000140146	32	4.37956e-06	4.6424e-06
		0.609	351	9	342	18	360	0.05	0.05		1	32.9999	7.2279e-05	32.9999	0.000144558	33	4.38054e-06	4.6424e-06
		0.6068	351	10	341	20	361	0.0554017	0.0550964		1	33.9999	7.4486e-05	33.9999	0.000148972	34	4.38153e-06	4.6424e-06
		0.6051	352	10	342	20	362	0.0552486	0.0550964		1	34.9999	7.6694e-05	34.9998	0.000153388	35	4.38252e-06	4.6424e-06
		0.6045	353	10	343	20	363	0.0550964	0.0550964		1	35.9999	7.8903e-05	35.9998	0.000157806	36	4.3835e-06	4.6424e-06
		0.6025	353	11	342	22	364	0.0604396	0.060274		1	36.9999	8.1113e-05	36.9998	0.000162226	37	4.38449e-06	4.6424e-06
		0.5982	354	11	343	22	365	0.060274	0.060274		1	37.9999	8.3324e-05	37.9998	0.000166648	38	4.38547e-06	4.6424e-06
		0.594	354	12	342	24	366	0.0655738	0.06469		1	38.9999	8.5536e-05	38.9998	0.000171072	39	4.38646e-06	4.6424e-06
		0.5877	355	12	343	24	367	0.0653951	0.06469		1	39.9999	8.77489e-05	39.9998	0.000175498	40	4.38745e-06	4.6424e-06
		0.5856	356	12	344	24	368	0.0652174	0.06469		1	40.9999	8.99629e-05	40.9998	0.000179926	41	4.38843e-06	4.6424e-06
		0.5753	358	12	346	24	370	0.0648649	0.06469		1	41.9999	9.21778e-05	41.9998	0.000184356	42	4.38942e-06	4.6424e-06
		0.571	359	12	347	24	371	0.06469	0.06469		1	42.9999	9.43937e-05	42.9998	0.000188787	43	4.39041e-06	4.6424e-06
		0.5695	359	13	346	26	372	0.0698925	0.0698925		1	43.9999	9.66107e-05	43.9998	0.000193221	44	4.39139e-06	4.6424e-06
		0.5693	359	14	345	28	373	0.075067	0.0734908		1	44.9999	9.88286e-05	44.9998	0.000197657	45	4.39238e-06	4.6424e-06
		0.5651	360	14	346	28	374	0.0748663	0.0734908		1	45.9999	0.000101047	45.9998	0.000202095	46	4.39337e-06	4.6424e-06
		0.5629	361	14	347	28	375	0.0746667	0.0734908		1	46.9999	0.000103267	46.9998	0.000206535	47	4.39436e-06	4.6424e-06
		0.5613	362	14	348	28	376	0.0744681	0.0734908		1	47.9999	0.000105488	47.9998	0.000210976	48	4.39534e-06	4.6424e-06
		0.5607	363	14	349	28	377	0.0742706	0.0734908		1	48.9999	0.00010771	48.9998	0.00021542	49	4.39633e-06	4.6424e-06
		0.5573	364	14	350	28	378	0.0740741	0.0734908		1	49.9999	0.000109933	49.9998	0.000219866	50	4.39732e-06	4.6424e-06
		0.5564	365	14	351	28	379	0.0738786	0.0734908		1	50.9999	0.000112157	50.9998	0.000224314	51	4.39831e-06	4.6424e-06
		0.5534	366	14	352	28	380	0.0736842	0.0734908		1	51.9999	0.000114382	51.9998	0.000228763	52	4.3993e-06	4.6424e-06
		0.5521	367	14	353	28	381	0.0734908	0.0734908		1	52.9999	0.000116608	52.9998	0.000233215	53	4.40028e-06	4.6424e-06
		0.5518	367	15	352	30	382	0.078534	0.0775194		1	53.9999	0.000118834	53.9998	0.000237669	54	4.40127e-06	4.6424e-06
		0.5496	368	15	353	30	383	0.078329	0.0775194		1	54.9999	0.000121062	54.9998	0.000242124	55	4.40226e-06	4.6424e-06
		0.5479	369	15	354	30	384	0.078125	0.0775194		1	55.9999	0.000123291	55.9998	0.000246582	56	4.40325e-06	4.6424e-06
		0.5457	370	15	355	30	385	0.0779221	0.0775194		1	56.9999	0.000125521	56.9997	0.000251042	57	4.40424e-06	4.6424e-06
		0.5436	371	15	356	30	386	0.0777202	0.0775194		1	57.9999	0.000127752	57.9997	0.000255503	58	4.40523e-06	4.6424e-06
		0.5419	372	15	357	30	387	0.0775194	0.0775194		1	58.9999	0.000129983	58.9997	0.000259967	59	4.40622e-06	4.6424e-06
		0.5395	372	16	356	32	388	0.0824742	0.0818414		1	59.9999	0.000132216	59.9997	0.000264433	60	4.40721e-06	4.6424e-06
		0.5374	373	16	357	32	389	0.0822622	0.0818414		1	60.9999	0.00013445	60.9997	0.0002689	61	4.4082e-06	4.6424e-06
		0.5353	374	16	358	32	390	0.0820513	0.0818414		1	61.9999	0.000136685	61.9997	0.00027337	62	4.40919e-06	4.6424e-06
		0.5344	375	16	359	32	391	0.0818414	0.0818414		1	62.9999	0.000138921	62.9997	0.000277841	63	4.41018e-06	4.6424e-06
		0.5312	375	17	358	34	392	0.0867347	0.0835381		1	63.9999	0.000141157	63.9997	0.000282315	64	4.41117e-06	4.6424e-06
		0.5307	376	17	359	34	393	0.086514	0.0835381		1	64.9999	0.000143395	64.9997	0.00028679	65	4.41216e-06	4.6424e-06
		0.527	377	17	360	34	394	0.0862944	0.0835381		1	65.9999	0.000145634	65.9997	0.000291268	66	4.41315e-06	4.6424e-06
		0.5252	378	17	361	34	395	0.0860759	0.0835381		1	66.9999	0.000147874	66.9997	0.000295747	67	4.41414e-06	4.6424e-06
		0.5233	379	17	362	34	396	0.0858586	0.0835381		1	67.9998	0.000150114	67.9997	0.000300229	68	4.41513e-06	4.6424e-06
		0.5223	380	17	363	34	397	0.0856423	0.0835381		1	68.9998	0.000152356	68.9997	0.000304712	69	4.41612e-06	4.6424e-06
		0.5197	381	17	364	34	398	0.0854271	0.0835381		1	69.9998	0.000154599	69.9997	0.000309198	70	4.41711e-06	4.6424e-06
		0.5161	382	17	365	34	399	0.085213	0.0835381		1	70.9998	0.000156843	70.9997	0.000313685	71	4.4181e-06	4.6424e-06
		0.5143	383	17	366	34	400	0.085	0.0835381		1	71.9998	0.000159087	71.9997	0.000318175	72	4.4191e-06	4.6424e-06
		0.5126	384	17	367	34	401	0.084788	0.0835381		1	72.9998	0.000161333	72.9997	0.000322666	73	4.42009e-06	4.6424e-06
		0.5108	385	17	368	34	402	0.0845771	0.0835381		1	73.9998	0.00016358	73.9997	0.00032716	74	4.42108e-06	4.6424e-06
		0.509	386	17	369	34	403	0.0843672	0.0835381		1	74.9998	0.000165828	74.9997	0.000331655	75	4.42207e-06	4.6424e-06
		0.5055	387	17	370	34	404	0.0841584	0.0835381		1	75.9998	0.000168076	75.9997	0.000336153	76	4.42306e-06	4.6424e-06
		0.5021	388	17	371	34	405	0.0839506	0.0835381		1	76.9998	0.000170326	76.9997	0.000340652	77	4.42406e-06	4.6424e-06
		0.5004	389	17	372	34	406	0.0837438	0.0835381		1	77.9998	0.000172577	77.9997	0.000345154	78	4.42505e-06	4.6424e-06
		0.4987	390	17	373	34	407	0.0835381	0.0835381		1	78.9998	0.000174829	78.9997	0.000349657	79	4.42604e-06	4.6424e-06
		0.4737	390	18	372	36	408	0.0882353	0.0882353		1	79.9998	0.000177081	79.9996	0.000354163	80	4.42703e-06	4.6424e-06
		0.4263	390	19	371	38	409	0.0929095	0.0926829		1	80.9998	0.000179335	80.9996	0.00035867	81	4.42803e-06	4.6424e-06
		0.4083	391	19	372	38	410	0.0926829	0.0926829		1	81.9998	0.00018159	81.9996	0.00036318	82	4.42902e-06	4.6424e-06
		0.3715	391	20	371	40	411	0.0973236	0.0961538		1	82.9998	0.000183846	82.9996	0.000367691	83	4.43001e-06	4.6424e-06
		0.3263	392	20	372	40	412	0.0970874	0.0961538		1	83.9998	0.000186102	83.9996	0.000372205	84	4.43101e-06	4.6424e-06
		0.2973	393	20	373	40	413	0.0968523	0.0961538		1	84.9998	0.00018836	84.9996	0.00037672	85	4.432e-06	4.6424e-06
		0.2864	394	20	374	40	414	0.0966184	0.0961538		1	85.9998	0.000190619	85.9996	0.000381238	86	4.43299e-06	4.6424e-06
		0.2834	395	20	375	40	415	0.0963855	0.0961538		1	86.9998	0.000192879	86.9996	0.000385757	87	4.43399e-06	4.6424e-06
		0.2821	396	20	376	40	416	0.0961538	0.0961538		1	87.9998	0.000195139	87.9996	0.000390278	88	4.43498e-06	4.6424e-06
		0.2663	396	21	375	42	417	0.100719	0.100719		1	88.9998	0.000197401	88.9996	0.000394802	89	4.43598e-06	4.6424e-06
		0.234	396	22	374	44	418	0.105263	0.104265		1	89.9998	0.000199664	89.9996	0.000399327	90	4.43697e-06	4.6424e-06
		0.2202	397	22	375	44	419	0.105012	0.104265		1	90.9998	0.000201927	90.9996	0.000403855	91	4.43797e-06	4.6424e-06
		0.2168	398	22	376	44	420	0.104762	0.104265		1	91.9998	0.000204192	91.9996	0.000408384	92	4.43896e-06	4.6424e-06
		0.2113	399	22	377	44	421	0.104513	0.104265		1	92.9998	0.000206458	92.9996	0.000412916	93	4.43996e-06	4.6424e-06
		0.2068	400	22	378	44	422	0.104265	0.104265		1	93.9998	0.000208725	93.9996	0.000417449	94	4.44095e-06	4.6424e-06
		0.2009	400	23	377	46	423	0.108747	0.108747		1	94.9998	0.000210992	94.9996	0.000421985	95	4.44195e-06	4.6424e-06
		0.1914	400	24	376	48	424	0.113208	0.112941		1	95.9998	0.000213261	95.9996	0.000426522	96	4.44294e-06	4.6424e-06
		0.1832	401	24	377	48	425	0.112941	0.112941		1	96.9998	0.000215531	96.9996	0.000431062	97	4.44394e-06	4.6424e-06
		0.1827	401	25	376	50	426	0.117371	0.117371		1	97.9998	0.000217802	97.9996	0.000435603	98	4.44493e-06	4.6424e-06
		0.1793	401	26	375	52	427	0.12178	0.121495		1	98.9998	0.000220073	98.9996	0.000440147	99	4.44593e-06	4.6424e-06
		0.1783	402	26	376	52	428	0.121495	0.121495		1	99.9998	0.000222346	99.9996	0.000444692	100	4.44692e-06	4.6424e-06
		0.1748	402	27	375	54	429	0.125874	0.125874		1	101	0.00022462	101	0.00044924	101	4.44792e-06	4.6424e-06
		0.1675	402	28	374	56	430	0.130233	0.12963		1	102	0.000226895	102	0.000453789	102	4.44892e-06	4.6424e-06
		0.1631	403	28	375	56	431	0.12993	0.12963		1	103	0.00022917	103	0.000458341	103	4.44991e-06	4.6424e-06
		0.1608	404	28	376	56	432	0.12963	0.12963		1	104	0.000231447	104	0.000462895	104	4.45091e-06	4.6424e-06
		0.1546	404	29	375	58	433	0.133949	0.133949		1	105	0.000233725	105	0.00046745	105	4.45191e-06	4.6424e-06
		0.1516	404	30	374	60	434	0.138249	0.138249		1	106	0.000236004	106	0.000472008	106	4.4529e-06	4.6424e-06
		0.1503	404	31	373	62	435	0.142529	0.142529		1	107	0.000238284	107	0.000476567	107	4.4539e-06	4.6424e-06
		0.1497	404	32	372	64	436	0.146789	0.144796		1	108	0.000240564	108	0.000481129	108	4.4549e-06	4.6424e-06
		0.1492	405	32	373	64	437	0.146453	0.144796		1	109	0.000242846	109	0.000485692	109	4.45589e-06	4.6424e-06
		0.149	406	32	374	64	438	0.146119	0.144796		1	110	0.000245129	110	0.000490258	110	4.45689e-06	4.6424e-06
		0.1489	407	32	375	64	439	0.145786	0.144796		1	111	0.000247413	111	0.000494826	111	4.45789e-06	4.6424e-06
		0.1481	408	32	376	64	440	0.145455	0.144796		1	112	0.000249698	112	0.000499395	112	4.45889e-06	4.6424e-06
		0.1478	409	32	377	64	441	0.145125	0.144796		1	113	0.000251983	112.999	0.000503967	113	4.45988e-06	4.6424e-06
		0.1476	410	32	378	64	442	0.144796	0.144796		1	114	0.00025427	113.999	0.000508541	114	4.46088e-06	4.6424e-06
		0.1467	411	33	378	66	444	0.148649	0.146341		1	115	0.000256558	114.999	0.000513116	115	4.46188e-06	4.6424e-06
		0.1466	412	33	379	66	445	0.148315	0.146341		1	116	0.000258847	115.999	0.000517694	116	4.46288e-06	4.6424e-06
		0.1465	413	33	380	66	446	0.147982	0.146341		1	117	0.000261137	116.999	0.000522274	117	4.46388e-06	4.6424e-06
		0.1464	414	33	381	66	447	0.147651	0.146341		1	118	0.000263428	117.999	0.000526855	118	4.46488e-06	4.6424e-06
		0.1462	416	33	383	66	449	0.146993	0.146341		1	119	0.00026572	118.999	0.000531439	119	4.46588e-06	4.6424e-06
		0.146	417	33	384	66	450	0.146667	0.146341		1	120	0.000268012	119.999	0.000536025	120	4.46687e-06	4.6424e-06
		0.1459	418	33	385	66	451	0.146341	0.146341		1	121	0.000270306	120.999	0.000540613	121	4.46787e-06	4.6424e-06
		0.1457	418	34	384	68	452	0.150442	0.150442		1	122	0.000272601	121.999	0.000545203	122	4.46887e-06	4.6424e-06
		0.1455	418	35	383	70	453	0.154525	0.154525		1	123	0.000274897	122.999	0.000549794	123	4.46987e-06	4.6424e-06
		0.1454	418	37	381	74	455	0.162637	0.162281		1	124	0.000277194	123.999	0.000554388	124	4.47087e-06	4.6424e-06
		0.1453	419	37	382	74	456	0.162281	0.162281		1	125	0.000279492	124.999	0.000558984	125	4.47187e-06	4.6424e-06
		0.1452	420	38	382	76	458	0.165939	0.165939		1	126	0.000281791	125.999	0.000563582	126	4.47287e-06	4.6424e-06
		0.1451	421	39	382	78	460	0.169565	0.169565		1	127	0.000284091	126.999	0.000568182	127	4.47387e-06	4.6424e-06
		0.145	421	41	380	82	462	0.177489	0.177489		1	128	0.000286392	127.999	0.000572784	128	4.47487e-06	4.6424e-06
		0.1449	421	42	379	84	463	0.181425	0.180258		1	129	0.000288694	128.999	0.000577388	129	4.47587e-06	4.6424e-06
		0.1448	424	42	382	84	466	0.180258	0.180258		1	130	0.000290997	129.999	0.000581994	130	4.47687e-06	4.6424e-06
		0.1447	427	43	384	86	470	0.182979	0.182203		1	131	0.000293301	130.999	0.000586602	131	4.47787e-06	4.6424e-06
		0.1446	429	43	386	86	472	0.182203	0.182203		1	132	0.000295606	131.999	0.000591212	132	4.47888e-06	4.6424e-06
		0.1445	430	44	386	88	474	0.185654	0.184486		1	133	0.000297912	132.999	0.000595824	133	4.47988e-06	4.6424e-06
		0.1436	431	44	387	88	475	0.185263	0.184486		1	134	0.000300219	133.999	0.000600438	134	4.48088e-06	4.6424e-06
		0.1387	432	44	388	88	476	0.184874	0.184486		1	135	0.000302527	134.999	0.000605054	135	4.48188e-06	4.6424e-06
		0.1342	433	44	389	88	477	0.184486	0.184486		1	136	0.000304836	135.999	0.000609672	136	4.48288e-06	4.6424e-06
		0.1315	433	45	388	90	478	0.188285	0.185567		1	137	0.000307146	136.999	0.000614292	137	4.48388e-06	4.6424e-06
		0.1299	434	45	389	90	479	0.187891	0.185567		1	138	0.000309457	137.999	0.000618914	138	4.48488e-06	4.6424e-06
		0.1274	435	45	390	90	480	0.1875	0.185567		1	139	0.000311769	138.999	0.000623538	139	4.48589e-06	4.6424e-06
		0.126	436	45	391	90	481	0.18711	0.185567		1	140	0.000314082	139.999	0.000628164	140	4.48689e-06	4.6424e-06
		0.1223	437	45	392	90	482	0.186722	0.185567		1	141	0.000316396	140.999	0.000632793	141	4.48789e-06	4.6424e-06
		0.1206	438	45	393	90	483	0.186335	0.185567		1	142	0.000318711	141.999	0.000637423	142	4.48889e-06	4.6424e-06
		0.1189	439	45	394	90	484	0.18595	0.185567		1	143	0.000321028	142.999	0.000642055	143	4.4899e-06	4.6424e-06
		0.1157	440	45	395	90	485	0.185567	0.185567		1	144	0.000323345	143.999	0.000646689	144	4.4909e-06	4.6424e-06
		0.1126	440	46	394	92	486	0.1893	0.188912		1	145	0.000325663	144.999	0.000651326	145	4.4919e-06	4.6424e-06
		0.1118	441	46	395	92	487	0.188912	0.188912		1	146	0.000327982	145.999	0.000655964	146	4.4929e-06	4.6424e-06
		0.1101	441	47	394	94	488	0.192623	0.192229		1	147	0.000330302	146.999	0.000660604	147	4.49391e-06	4.6424e-06
		0.1094	442	47	395	94	489	0.192229	0.192229		1	148	0.000332623	147.999	0.000665247	148	4.49491e-06	4.6424e-06
		0.1076	442	48	394	96	490	0.195918	0.195519		1	149	0.000334946	148.999	0.000669891	149	4.49591e-06	4.6424e-06
		0.1071	443	48	395	96	491	0.195519	0.195519		1	150	0.000337269	149.999	0.000674538	150	4.49692e-06	4.6424e-06
		0.1063	443	49	394	98	492	0.199187	0.199187		1	151	0.000339593	150.999	0.000679186	151	4.49792e-06	4.6424e-06
		0.1054	443	50	393	100	493	0.20284	0.201613		1	152	0.000341918	151.999	0.000683837	152	4.49893e-06	4.6424e-06
		0.1045	444	50	394	100	494	0.202429	0.201613		1	153	0.000344245	152.999	0.000688489	153	4.49993e-06	4.6424e-06
		0.1036	445	50	395	100	495	0.20202	0.201613		1	154	0.000346572	153.999	0.000693144	154	4.50093e-06	4.6424e-06
		0.1028	446	50	396	100	496	0.201613	0.201613		1	155	0.0003489	154.999	0.000697801	155	4.50194e-06	4.6424e-06
		0.1019	446	51	395	102	497	0.205231	0.205231		1	156	0.00035123	155.999	0.000702459	156	4.50294e-06	4.6424e-06
		0.101	446	52	394	104	498	0.208835	0.208835		1	157	0.00035356	156.999	0.00070712	157	4.50395e-06	4.6424e-06
		0.1001	446	53	393	106	499	0.212425	0.212425		1	158	0.000355891	157.999	0.000711783	158	4.50495e-06	4.6424e-06
		0.09926	446	54	392	108	500	0.216	0.214286		1	159	0.000358224	158.999	0.000716447	159	4.50596e-06	4.6424e-06
		0.09839	447	54	393	108	501	0.215569	0.214286		1	160	0.000360557	159.999	0.000721114	160	4.50696e-06	4.6424e-06
		0.09752	448	54	394	108	502	0.215139	0.214286		1	161	0.000362891	160.999	0.000725783	161	4.50797e-06	4.6424e-06
		0.09665	449	54	395	108	503	0.214712	0.214286		1	162	0.000365227	161.999	0.000730454	162	4.50897e-06	4.6424e-06
		0.09577	450	54	396	108	504	0.214286	0.214286		1	163	0.000367563	162.999	0.000735127	163	4.50998e-06	4.6424e-06
		0.0949	450	56	394	112	506	0.221344	0.221344		1	164	0.000369901	163.999	0.000739802	164	4.51099e-06	4.6424e-06
		0.09459	450	57	393	114	507	0.224852	0.224852		1	165	0.000372239	164.999	0.000744479	165	4.51199e-06	4.6424e-06
		0.09454	450	58	392	116	508	0.228346	0.226563		1	166	0.000374579	165.999	0.000749158	166	4.513e-06	4.6424e-06
		0.09419	451	58	393	116	509	0.227898	0.226563		1	167	0.000376919	166.999	0.000753839	167	4.514e-06	4.6424e-06
		0.09403	452	58	394	116	510	0.227451	0.226563		1	168	0.000379261	167.999	0.000758522	168	4.51501e-06	4.6424e-06
		0.09316	453	58	395	116	511	0.227006	0.226563		1	169	0.000381603	168.999	0.000763207	169	4.51602e-06	4.6424e-06
		0.09229	454	58	396	116	512	0.226563	0.226563		1	170	0.000383947	169.999	0.000767894	170	4.51702e-06	4.6424e-06
		0.09142	454	59	395	118	513	0.230019	0.230019		1	171	0.000386292	170.999	0.000772583	171	4.51803e-06	4.6424e-06
		0.09054	454	60	394	120	514	0.233463	0.233463		1	172	0.000388637	171.999	0.000777274	172	4.51904e-06	4.6424e-06
		0.08967	454	61	393	122	515	0.236893	0.236893		1	173	0.000390984	172.999	0.000781968	173	4.52004e-06	4.6424e-06
		0.0888	454	62	392	124	516	0.24031	0.24031		1	174	0.000393332	173.999	0.000786663	174	4.52105e-06	4.6424e-06
		0.08854	454	63	391	126	517	0.243714	0.243243		1	175	0.00039568	174.999	0.00079136	175	4.52206e-06	4.6424e-06
		0.08793	455	63	392	126	518	0.243243	0.243243		1	176	0.00039803	175.999	0.00079606	176	4.52307e-06	4.6424e-06
		0.0875	455	64	391	128	519	0.246628	0.246154		1	177	0.000400381	176.999	0.000800761	177	4.52407e-06	4.6424e-06
		0.08706	456	64	392	128	520	0.246154	0.246154		1	178	0.000402732	177.999	0.000805465	178	4.52508e-06	4.6424e-06
		0.08619	456	65	391	130	521	0.24952	0.24952		1	179	0.000405085	178.999	0.00081017	179	4.52609e-06	4.6424e-06
		0.08532	456	66	390	132	522	0.252874	0.252874		1	180	0.000407439	179.999	0.000814878	180	4.5271e-06	4.6424e-06
		0.08445	456	67	389	134	523	0.256214	0.256214		1	181	0.000409794	180.999	0.000819587	181	4.52811e-06	4.6424e-06
		0.0839	456	68	388	136	524	0.259542	0.259048		1	182	0.00041215	181.999	0.000824299	182	4.52912e-06	4.6424e-06
		0.08272	457	68	389	136	525	0.259048	0.259048		1	183	0.000414506	182.999	0.000829013	183	4.53012e-06	4.6424e-06
		0.08185	457	69	388	138	526	0.262357	0.261364		1	184	0.000416864	183.999	0.000833729	184	4.53113e-06	4.6424e-06
		0.08011	458	69	389	138	527	0.26186	0.261364		1	185	0.000419223	184.999	0.000838446	185	4.53214e-06	4.6424e-06
		0.08009	459	69	390	138	528	0.261364	0.261364		1	186	0.000421583	185.999	0.000843166	186	4.53315e-06	4.6424e-06
		0.07838	459	70	389	140	529	0.26465	0.263158		1	187	0.000423944	186.999	0.000847888	187	4.53416e-06	4.6424e-06
		0.07751	460	70	390	140	530	0.264151	0.263158		1	188	0.000426306	187.999	0.000852612	188	4.53517e-06	4.6424e-06
		0.07698	461	70	391	140	531	0.263653	0.263158		1	189	0.000428669	188.999	0.000857338	189	4.53618e-06	4.6424e-06
		0.07664	462	70	392	140	532	0.263158	0.263158		1	190	0.000431033	189.999	0.000862066	190	4.53719e-06	4.6424e-06
		0.07491	462	71	391	142	533	0.266417	0.265918		1	191	0.000433398	190.999	0.000866796	191	4.5382e-06	4.6424e-06
		0.07445	463	71	392	142	534	0.265918	0.265918		1	192	0.000435764	191.999	0.000871528	192	4.53921e-06	4.6424e-06
		0.07404	463	72	391	144	535	0.269159	0.269159		1	193	0.000438131	192.999	0.000876262	193	4.54022e-06	4.6424e-06
		0.07318	463	73	390	146	536	0.272388	0.271375		1	194	0.000440499	193.999	0.000880999	194	4.54123e-06	4.6424e-06
		0.07237	464	73	391	146	537	0.271881	0.271375		1	195	0.000442868	194.999	0.000885737	195	4.54224e-06	4.6424e-06
		0.07231	465	73	392	146	538	0.271375	0.271375		1	196	0.000445239	195.999	0.000890477	196	4.54325e-06	4.6424e-06
		0.07101	465	74	391	148	539	0.274583	0.273063		1	197	0.00044761	196.999	0.00089522	197	4.54426e-06	4.6424e-06
		0.07058	466	74	392	148	540	0.274074	0.273063		1	198	0.000449982	197.999	0.000899964	198	4.54527e-06	4.6424e-06
		0.06885	467	74	393	148	541	0.273567	0.273063		1	199	0.000452355	198.999	0.00090471	199	4.54628e-06	4.6424e-06
		0.06819	468	74	394	148	542	0.273063	0.273063		1	200	0.000454729	199.999	0.000909459	200	4.54729e-06	4.6424e-06
		0.06799	468	75	393	150	543	0.276243	0.274725		1	201	0.000457105	200.999	0.00091421	201	4.54831e-06	4.6424e-06
		0.06783	469	75	394	150	544	0.275735	0.274725		1	202	0.000459481	201.999	0.000918962	202	4.54932e-06	4.6424e-06
		0.06728	470	75	395	150	545	0.275229	0.274725		1	203	0.000461858	202.999	0.000923717	203	4.55033e-06	4.6424e-06
		0.06712	471	75	396	150	546	0.274725	0.274725		1	204	0.000464237	203.999	0.000928474	204	4.55134e-06	4.6424e-06
		0.06655	471	76	395	152	547	0.277879	0.275862		1	205	0.000466616	204.999	0.000933232	205	4.55235e-06	4.6424e-06
		0.06626	472	76	396	152	548	0.277372	0.275862		1	206	0.000468997	205.999	0.000937993	206	4.55337e-06	4.6424e-06
		0.06594	473	76	397	152	549	0.276867	0.275862		1	207	0.000471378	206.999	0.000942756	207	4.55438e-06	4.6424e-06
		0.06546	474	76	398	152	550	0.276364	0.275862		1	208	0.000473761	207.999	0.000947521	208	4.55539e-06	4.6424e-06
		0.0654	475	76	399	152	551	0.275862	0.275862		1	209	0.000476144	208.999	0.000952288	209	4.5564e-06	4.6424e-06
		0.06506	475	77	398	154	552	0.278986	0.278986		1	210	0.000478529	209.999	0.000957057	210	4.55742e-06	4.6424e-06
		0.06447	475	78	397	156	553	0.282098	0.281588		1	211	0.000480914	210.999	0.000961828	211	4.55843e-06	4.6424e-06
		0.06426	476	78	398	156	554	0.281588	0.281588		1	212	0.000483301	211.999	0.000966601	212	4.55944e-06	4.6424e-06
		0.06409	476	79	397	158	555	0.284685	0.284685		1	213	0.000485688	212.999	0.000971377	213	4.56045e-06	4.6424e-06
		0.06395	476	80	396	160	556	0.28777	0.28777		1	214	0.000488077	213.999	0.000976154	214	4.56147e-06	4.6424e-06
		0.06384	476	81	395	162	557	0.290844	0.29078		1	215	0.000490467	214.999	0.000980933	215	4.56248e-06	4.6424e-06
		0.06374	476	82	394	164	558	0.293907	0.29078		1	216	0.000492857	215.999	0.000985715	216	4.56349e-06	4.6424e-06
		0.06367	478	82	396	164	560	0.292857	0.29078		1	217	0.000495249	216.999	0.000990498	217	4.56451e-06	4.6424e-06
		0.06361	479	82	397	164	561	0.292335	0.29078		1	218	0.000497642	217.999	0.000995284	218	4.56552e-06	4.6424e-06
		0.06356	480	82	398	164	562	0.291815	0.29078		1	218.999	0.000500036	218.999	0.00100007	219	4.56654e-06	4.6424e-06
		0.06349	481	82	399	164	563	0.291297	0.29078		1	219.999	0.000502431	219.999	0.00100486	220	4.56755e-06	4.6424e-06
		0.06346	482	82	400	164	564	0.29078	0.29078		1	220.999	0.000504826	220.999	0.00100965	221	4.56856e-06	4.6424e-06
		0.06344	482	83	399	166	565	0.293805	0.293286		1	221.999	0.000507223	221.999	0.00101445	222	4.56958e-06	4.6424e-06
		0.06341	483	83	400	166	566	0.293286	0.293286		1	222.999	0.000509621	222.999	0.00101924	223	4.57059e-06	4.6424e-06
		0.06339	484	84	400	168	568	0.295775	0.294737		1	223.999	0.00051202	223.999	0.00102404	224	4.57161e-06	4.6424e-06
		0.06338	486	84	402	168	570	0.294737	0.294737		1	224.999	0.00051442	224.999	0.00102884	225	4.57262e-06	4.6424e-06
		0.06337	486	86	400	172	572	0.300699	0.300699		1	225.999	0.000516821	225.999	0.00103364	226	4.57364e-06	4.6424e-06
		0.06336	488	87	401	174	575	0.302609	0.302609		1	226.999	0.000519223	226.999	0.00103845	227	4.57465e-06	4.6424e-06
		0.06335	550	137	413	274	687	0.398836	0.398256		1	227.999	0.000521626	227.999	0.00104325	228	4.57567e-06	4.6424e-06
		0.06281	551	137	414	274	688	0.398256	0.398256		1	228.999	0.00052403	228.999	0.00104806	229	4.57668e-06	4.6424e-06
		0.06194	551	138	413	276	689	0.400581	0.399421		1	229.999	0.000526436	229.999	0.00105287	230	4.5777e-06	4.6424e-06
		0.06108	552	138	414	276	690	0.4	0.399421		1	230.999	0.000528842	230.999	0.00105768	231	4.57872e-06	4.6424e-06
		0.06022	553	138	415	276	691	0.399421	0.399421		1	231.999	0.000531249	231.999	0.0010625	232	4.57973e-06	4.6424e-06
		0.05936	553	139	414	278	692	0.401734	0.399425		1	232.999	0.000533657	232.999	0.00106731	233	4.58075e-06	4.6424e-06
		0.0585	554	139	415	278	693	0.401154	0.399425		1	233.999	0.000536066	233.999	0.00107213	234	4.58176e-06	4.6424e-06
		0.05764	555	139	416	278	694	0.400576	0.399425		1	234.999	0.000538477	234.999	0.00107695	235	4.58278e-06	4.6424e-06
		0.05678	556	139	417	278	695	0.4	0.399425		1	235.999	0.000540888	235.999	0.00108178	236	4.5838e-06	4.6424e-06
		0.05631	557	139	418	278	696	0.399425	0.399425		1	236.999	0.0005433	236.999	0.0010866	237	4.58481e-06	4.6424e-06
		0.05592	557	140	417	280	697	0.401722	0.401722		1	237.999	0.000545714	237.999	0.00109143	238	4.58583e-06	4.6424e-06
		0.0542	557	141	416	282	698	0.404011	0.403433		1	238.999	0.000548128	238.999	0.00109626	239	4.58685e-06	4.6424e-06
		0.05334	558	141	417	282	699	0.403433	0.403433		1	239.999	0.000550544	239.999	0.00110109	240	4.58787e-06	4.6424e-06
		0.05248	558	142	416	284	700	0.405714	0.405714		1	240.999	0.00055296	240.999	0.00110592	241	4.58888e-06	4.6424e-06
		0.05162	558	143	415	286	701	0.407989	0.407989		1	241.999	0.000555378	241.999	0.00111076	242	4.5899e-06	4.6424e-06
		0.05076	558	144	414	288	702	0.410256	0.409673		1	242.999	0.000557796	242.999	0.00111559	243	4.59092e-06	4.6424e-06
		0.0499	559	144	415	288	703	0.409673	0.409673		1	243.999	0.000560216	243.999	0.00112043	244	4.59194e-06	4.6424e-06
		0.04905	559	145	414	290	704	0.411932	0.411932		1	244.999	0.000562637	244.999	0.00112527	245	4.59295e-06	4.6424e-06
		0.04819	559	146	413	292	705	0.414184	0.413598		1	245.999	0.000565058	245.999	0.00113012	246	4.59397e-06	4.6424e-06
		0.04733	560	146	414	292	706	0.413598	0.413598		1	246.999	0.000567481	246.999	0.00113496	247	4.59499e-06	4.6424e-06
		0.04648	560	147	413	294	707	0.415842	0.415254		1	247.999	0.000569905	247.999	0.00113981	248	4.59601e-06	4.6424e-06
		0.04562	561	147	414	294	708	0.415254	0.415254		1	248.999	0.00057233	248.999	0.00114466	249	4.59703e-06	4.6424e-06
		0.04476	561	148	413	296	709	0.417489	0.41573		1	249.999	0.000574756	249.999	0.00114951	250	4.59804e-06	4.6424e-06
		0.04391	562	148	414	296	710	0.416901	0.41573		1	250.999	0.000577182	250.999	0.00115436	251	4.59906e-06	4.6424e-06
		0.04305	563	148	415	296	711	0.416315	0.41573		1	251.999	0.00057961	251.999	0.00115922	252	4.60008e-06	4.6424e-06
		0.0422	564	148	416	296	712	0.41573	0.41573		1	252.999	0.000582039	252.999	0.00116408	253	4.6011e-06	4.6424e-06
		0.04134	564	149	415	298	713	0.417952	0.417367		1	253.999	0.000584469	253.999	0.00116894	254	4.60212e-06	4.6424e-06
		0.04091	565	149	416	298	714	0.417367	0.417367		1	254.999	0.0005869	254.999	0.0011738	255	4.60314e-06	4.6424e-06
		0.04049	565	150	415	300	715	0.41958	0.41958		1	255.999	0.000589332	255.999	0.00117866	256	4.60416e-06	4.6424e-06
		0.03963	565	151	414	302	716	0.421788	0.420613		1	256.999	0.000591765	256.999	0.00118353	257	4.60518e-06	4.6424e-06
		0.03878	566	151	415	302	717	0.421199	0.420613		1	257.999	0.0005942	257.999	0.0011884	258	4.6062e-06	4.6424e-06
		0.03793	567	151	416	302	718	0.420613	0.420613		1	258.999	0.000596635	258.999	0.00119327	259	4.60722e-06	4.6424e-06
		0.03707	567	152	415	304	719	0.422809	0.422652		1	259.999	0.000599071	259.999	0.00119814	260	4.60824e-06	4.6424e-06
		0.03623	567	153	414	306	720	0.425	0.422652		1	260.999	0.000601508	260.999	0.00120302	261	4.60926e-06	4.6424e-06
		0.03622	568	153	415	306	721	0.424411	0.422652		1	261.999	0.000603947	261.999	0.00120789	262	4.61028e-06	4.6424e-06
		0.03537	569	153	416	306	722	0.423823	0.422652		1	262.999	0.000606386	262.999	0.00121277	263	4.6113e-06	4.6424e-06
		0.03367	570	153	417	306	723	0.423237	0.422652		1	263.999	0.000608826	263.999	0.00121765	264	4.61232e-06	4.6424e-06
		0.03281	571	153	418	306	724	0.422652	0.422652		1	264.999	0.000611268	264.999	0.00122254	265	4.61334e-06	4.6424e-06
		0.03196	571	154	417	308	725	0.424828	0.424828		1	265.999	0.00061371	265.999	0.00122742	266	4.61436e-06	4.6424e-06
		0.0312	571	155	416	310	726	0.426997	0.426997		1	266.999	0.000616154	266.999	0.00123231	267	4.61538e-06	4.6424e-06
		0.03026	571	156	415	312	727	0.429161	0.429161		1	267.999	0.000618598	267.999	0.0012372	268	4.6164e-06	4.6424e-06
		0.02941	571	157	414	314	728	0.431319	0.431105		1	268.999	0.000621044	268.999	0.00124209	269	4.61743e-06	4.6424e-06
		0.02856	571	158	413	316	729	0.433471	0.431105		1	269.999	0.00062349	269.999	0.00124698	270	4.61845e-06	4.6424e-06
		0.02771	572	158	414	316	730	0.432877	0.431105		1	270.999	0.000625938	270.999	0.00125188	271	4.61947e-06	4.6424e-06
		0.02744	573	158	415	316	731	0.432285	0.431105		1	271.999	0.000628387	271.999	0.00125677	272	4.62049e-06	4.6424e-06
		0.02602	574	158	416	316	732	0.431694	0.431105		1	272.999	0.000630836	272.999	0.00126167	273	4.62151e-06	4.6424e-06
		0.02517	575	158	417	316	733	0.431105	0.431105		1	273.999	0.000633287	273.999	0.00126657	274	4.62253e-06	4.6424e-06
		0.02432	575	159	416	318	734	0.433243	0.432065		1	274.999	0.000635739	274.999	0.00127148	275	4.62356e-06	4.6424e-06
		0.02347	576	159	417	318	735	0.432653	0.432065		1	275.999	0.000638192	275.999	0.00127638	276	4.62458e-06	4.6424e-06
		0.02263	577	159	418	318	736	0.432065	0.432065		1	276.999	0.000640646	276.999	0.00128129	277	4.6256e-06	4.6424e-06
		0.02093	577	160	417	320	737	0.434193	0.433604		1	277.999	0.000643101	277.999	0.0012862	278	4.62662e-06	4.6424e-06
		0.02009	578	160	418	320	738	0.433604	0.433604		1	278.999	0.000645557	278.999	0.00129111	279	4.62765e-06	4.6424e-06
		0.0184	578	161	417	322	739	0.435724	0.434548		1	279.999	0.000648014	279.999	0.00129603	280	4.62867e-06	4.6424e-06
		0.01755	579	161	418	322	740	0.435135	0.434548		1	280.999	0.000650472	280.999	0.00130094	281	4.62969e-06	4.6424e-06
		0.01713	580	161	419	322	741	0.434548	0.434548		1	281.999	0.000652931	281.999	0.00130586	282	4.63072e-06	4.6424e-06
		0.01671	580	162	418	324	742	0.436658	0.436658		1	282.999	0.000655391	282.999	0.00131078	283	4.63174e-06	4.6424e-06
		0.01587	580	163	417	326	743	0.438762	0.437584		1	283.999	0.000657852	283.999	0.0013157	284	4.63276e-06	4.6424e-06
		0.01544	581	163	418	326	744	0.438172	0.437584		1	284.999	0.000660315	284.999	0.00132063	285	4.63379e-06	4.6424e-06
		0.01502	582	163	419	326	745	0.437584	0.437584		1	285.999	0.000662778	285.999	0.00132556	286	4.63481e-06	4.6424e-06
		0.01418	582	164	418	328	746	0.439678	0.439678		1	286.999	0.000665242	286.999	0.00133048	287	4.63583e-06	4.6424e-06
		0.01334	582	165	417	330	747	0.441767	0.441767		1	287.999	0.000667708	287.999	0.00133542	288	4.63686e-06	4.6424e-06
											1	288.999	0.000670174	288.999	0.00134035	289	4.63788e-06	4.6424e-06
											1	289.999	0.000672642	289.999	0.00134528	290	4.63891e-06	4.6424e-06
											1	290.999	0.00067511	290.999	0.00135022	291	4.63993e-06	4.6424e-06
											1	291.999	0.00067758	291.999	0.00135516	292	4.64096e-06	4.6424e-06
											1	292.999	0.00068005	292.999	0.0013601	293	4.64198e-06	4.6424e-06
											1	293.999	0.000682522	293.999	0.00136504	294	4.64301e-06	4.6424e-06
											1	294.999	0.000684995	294.999	0.00136999	295	4.64403e-06	4.6424e-06
											0.9999	295.999	0.000687468	295.999	0.00137494	296	4.64506e-06	4.9611e-06
											0.9999	296.999	0.000689943	296.999	0.00137989	297	4.64608e-06	4.9611e-06
											0.9999	297.999	0.000692419	297.999	0.00138484	298	4.64711e-06	4.9611e-06
											0.9999	298.999	0.000694896	298.999	0.00138979	299	4.64813e-06	4.9611e-06
											0.9999	299.999	0.000697374	299.999	0.00139475	300	4.64916e-06	4.9611e-06
											0.9999	300.999	0.000699853	300.999	0.00139971	301	4.65018e-06	4.9611e-06
											0.9999	301.999	0.000702333	301.999	0.00140467	302	4.65121e-06	4.9611e-06
											0.9999	302.999	0.000704814	302.999	0.00140963	303	4.65224e-06	4.9611e-06
											0.9999	303.999	0.000707296	303.999	0.00141459	304	4.65326e-06	4.9611e-06
											0.9999	304.999	0.000709779	304.999	0.00141956	305	4.65429e-06	4.9611e-06
											0.9999	305.999	0.000712263	305.999	0.00142453	306	4.65532e-06	4.9611e-06
											0.9999	306.999	0.000714749	306.999	0.0014295	307	4.65634e-06	4.9611e-06
											0.9999	307.999	0.000717235	307.999	0.00143447	308	4.65737e-06	4.9611e-06
											0.9999	308.999	0.000719722	308.999	0.00143944	309	4.6584e-06	4.9611e-06
											0.9997	309.999	0.000722211	309.999	0.00144442	310	4.65942e-06	4.99047e-06
											0.9997	310.999	0.0007247	310.999	0.0014494	311	4.66045e-06	4.99047e-06
											0.9997	311.999	0.000727191	311.999	0.00145438	312	4.66148e-06	4.99047e-06
											0.9997	312.999	0.000729682	312.999	0.00145936	313	4.66251e-06	4.99047e-06
											0.9997	313.999	0.000732175	313.999	0.00146435	314	4.66353e-06	4.99047e-06
											0.9997	314.999	0.000734669	314.999	0.00146934	315	4.66456e-06	4.99047e-06
											0.9997	315.999	0.000737163	315.999	0.00147433	316	4.66559e-06	4.99047e-06
											0.9997	316.999	0.000739659	316.999	0.00147932	317	4.66662e-06	4.99047e-06
											0.9997	317.999	0.000742156	317.999	0.00148431	318	4.66765e-06	4.99047e-06
											0.9997	318.999	0.000744654	318.999	0.00148931	319	4.66868e-06	4.99047e-06
											0.9997	319.999	0.000747153	319.999	0.00149431	320	4.6697e-06	4.99047e-06
											0.9997	320.999	0.000749653	320.999	0.00149931	321	4.67073e-06	4.99047e-06
											0.9997	321.999	0.000752154	321.998	0.00150431	322	4.67176e-06	4.99047e-06
											0.9997	322.999	0.000754656	322.998	0.00150931	323	4.67279e-06	4.99047e-06
											0.9996	323.999	0.000757159	323.998	0.00151432	324	4.67382e-06	5.00624e-06
											0.9994	324.999	0.000759663	324.998	0.00151933	325	4.67485e-06	5.00834e-06
											0.9836	325.999	0.000762168	325.998	0.00152434	326	4.67588e-06	5.01255e-06
											0.9836	326.999	0.000764674	326.998	0.00152935	327	4.67691e-06	5.01255e-06
											0.9836	327.999	0.000767182	327.998	0.00153436	328	4.67794e-06	5.01255e-06
											0.9777	328.999	0.00076969	328.998	0.00153938	329	4.67897e-06	5.01676e-06
											0.9698	329.999	0.0007722	329.998	0.0015444	330	4.68e-06	5.01887e-06
											0.9666	330.999	0.00077471	330.998	0.00154942	331	4.68103e-06	5.02097e-06
											0.955	331.999	0.000777222	331.998	0.00155444	332	4.68206e-06	5.02413e-06
											0.955	332.999	0.00081429	332.998	0.00162858	333	4.89063e-06	5.02413e-06
											0.9503	333.832	0.168224	333.664	0.336448	334	0.00100733	0.459502
											0.9503	334.601	0.398599	334.203	0.797198	335	0.0023797	0.459502
											0.9335	335.37	0.630223	334.74	1.26045	336	0.00375132	0.463247
											0.8714	336.137	0.863092	335.274	1.72618	337	0.00512221	0.465739
											0.8465	336.903	1.09721	335.806	2.19441	338	0.00649234	0.468228
											0.8178	337.667	1.33256	336.335	2.66512	339	0.00786173	0.470713
											0.7852	338.431	1.56916	336.862	3.13832	340	0.00923035	0.473195
											0.7794	339.193	1.807	337.386	3.61399	341	0.0105982	0.479382
											0.7794	339.954	2.04607	337.908	4.09214	342	0.0119653	0.479382
											0.7794	340.714	2.28638	338.427	4.57275	343	0.0133316	0.479382
											0.7794	341.472	2.52792	338.944	5.05584	344	0.0146972	0.479382
											0.7674	342.229	2.77069	339.459	5.54138	345	0.016062	0.485546
											0.7488	342.985	3.01469	339.971	6.02939	346	0.017426	0.488004
											0.7485	343.74	3.25992	340.48	6.51984	347	0.0187892	0.490459
											0.7425	344.494	3.50638	340.987	7.01275	348	0.0201516	0.49291
											0.7291	345.246	3.75406	341.492	7.50811	349	0.0215132	0.495357
											0.7085	345.997	4.00296	341.994	8.00591	350	0.022874	0.4978
											0.6657	346.747	4.25307	342.494	8.50615	351	0.024234	0.500238
											0.6651	347.496	4.50441	342.991	9.00882	352	0.0255932	0.502673
											0.6504	348.243	4.75696	343.486	9.51392	353	0.0269516	0.505104
											0.6334	348.989	5.01073	343.979	10.0215	354	0.0283092	0.50753
											0.6311	349.734	5.2657	344.469	10.5314	355	0.0296659	0.509953
											0.6289	350.478	5.52189	344.956	11.0438	356	0.0310218	0.512371
											0.6244	351.221	5.77928	345.441	11.5586	357	0.0323769	0.514785
											0.619	351.962	6.03788	345.924	12.0758	358	0.0337312	0.517194
											0.6112	352.702	6.29768	346.405	12.5954	359	0.0350846	0.5196
											0.609	353.441	6.55868	346.883	13.1174	360	0.0364371	0.522001
											0.6068	354.179	6.82088	347.358	13.6418	361	0.0377888	0.524398
											0.6051	354.916	7.08427	347.831	14.1685	362	0.0391396	0.52679
											0.6045	355.651	7.34886	348.302	14.6977	363	0.0404896	0.529178
											0.6025	356.385	7.61464	348.771	15.2293	364	0.0418387	0.531562
											0.5982	357.118	7.88161	349.237	15.7632	365	0.0431869	1
											0.594	357.85	8.14977	349.7	16.2995	366	0.0445343	1
											0.5877	358.581	8.41911	350.162	16.8382	367	0.0458807	1
											0.5856	359.31	8.68964	350.621	17.3793	368	0.0472263	1
											0.5753	360.039	8.96135	351.077	17.9227	369	0.048571	1
											0.5753	360.766	9.23423	351.532	18.4685	370	0.0499148	1
											0.571	361.492	9.5083	351.983	19.0166	371	0.0512577	1
											0.5695	362.216	9.78353	352.433	19.5671	372	0.0525996	1
											0.5693	362.94	10.0599	352.88	20.1199	373	0.0539407	1
											0.5651	363.662	10.3375	353.325	20.675	374	0.0552808	1
											0.5629	364.384	10.6163	353.767	21.2325	375	0.0566201	1
											0.5613	365.104	10.8962	354.208	21.7923	376	0.0579584	1
											0.5607	365.823	11.1772	354.646	22.3545	377	0.0592957	1
											0.5573	366.541	11.4595	355.081	22.9189	378	0.0606321	1
											0.5564	367.257	11.7429	355.514	23.4857	379	0.0619676	1
											0.5534	367.973	12.0274	355.945	24.0548	380	0.0633022	1
											0.5521	368.687	12.3131	356.374	24.6262	381	0.0646357	1
											0.5518	369.4	12.6	356.8	25.1999	382	0.0659684	1
											0.5496	370.112	12.888	357.224	25.7759	383	0.0673	1
											0.5479	370.823	13.1771	357.646	26.3542	384	0.0686307	1
											0.5457	371.533	13.4674	358.065	26.9348	385	0.0699605	1
											0.5436	372.241	13.7588	358.482	27.5176	386	0.0712892	1
											0.5419	372.949	14.0514	358.897	28.1028	387	0.072617	1
											0.5395	373.655	14.3451	359.31	28.6902	388	0.0739438	1
											0.5374	374.36	14.6399	359.72	29.2799	389	0.0752696	1
											0.5353	375.064	14.9359	360.128	29.8718	390	0.0765944	1
											0.5344	375.767	15.233	360.534	30.466	391	0.0779182	1
											0.5312	376.469	15.5312	360.938	31.0625	392	0.079241	1
											0.5307	377.169	15.8306	361.339	31.6612	393	0.0805627	1
											0.527	377.869	16.1311	361.738	32.2621	394	0.0818835	1
											0.5252	378.567	16.4326	362.135	32.8653	395	0.0832033	1
											0.5233	379.265	16.7354	362.529	33.4707	396	0.084522	1
											0.5223	379.961	17.0392	362.922	34.0784	397	0.0858397	1
											0.5197	380.656	17.3441	363.312	34.6882	398	0.0871564	1
											0.5161	381.35	17.6502	363.7	35.3003	399	0.088472	1
											0.5143	382.043	17.9573	364.085	35.9147	400	0.0897866	1
											0.5126	382.734	18.2656	364.469	36.5312	401	0.0911002	1
											0.5108	383.425	18.575	364.85	37.1499	402	0.0924127	1
											0.509	384.115	18.8854	365.229	37.7708	403	0.0937242	1
											0.5055	384.803	19.197	365.606	38.394	404	0.0950346	1
											0.5021	385.49	19.5096	365.981	39.0193	405	0.0963439	1
											0.5004	386.177	19.8234	366.353	39.6468	406	0.0976522	1
											0.4987	386.862	20.1382	366.724	40.2765	407	0.0989594	1
											0.4737	387.546	20.4542	367.092	40.9083	408	0.100265	1
											0.4263	388.229	20.7712	367.458	41.5423	409	0.101571	1
											0.4083	388.911	21.0893	367.821	42.1785	410	0.102874	1
											0.3715	389.592	21.4084	368.183	42.8169	411	0.104177	1
											0.3263	390.271	21.7287	368.543	43.4574	412	0.105479	1
											0.2973	390.95	22.05	368.9	44.1001	413	0.10678	1
											0.2864	391.628	22.3724	369.255	44.7449	414	0.108079	1
											0.2834	392.304	22.6959	369.608	45.3918	415	0.109378	1
											0.2821	392.98	23.0205	369.959	46.0409	416	0.110675	1
											0.2663	393.654	23.3461	370.308	46.6921	417	0.111972	1
											0.234	394.327	23.6727	370.655	47.3455	418	0.113267	1
											0.2202	395	24.0005	370.999	48.001	419	0.114561	1
											0.2168	395.671	24.3293	371.341	48.6585	420	0.115854	1
											0.2113	396.341	24.6591	371.682	49.3182	421	0.117145	1
											0.2068	397.01	24.99	372.02	49.98	422	0.118436	1
											0.2009	397.678	25.322	372.356	50.644	423	0.119726	1
											0.1914	398.345	25.655	372.69	51.31	424	0.121014	1
											0.1832	399.011	25.989	373.022	51.9781	425	0.122301	1
											0.1827	399.676	26.3241	373.352	52.6482	426	0.123587	1
											0.1793	400.34	26.6602	373.68	53.3205	427	0.124872	1
											0.1783	401.003	26.9974	374.005	53.9948	428	0.126156	1
											0.1748	401.664	27.3356	374.329	54.6713	429	0.127439	1
											0.1675	402.325	27.6749	374.65	55.3497	430	0.12872	1
											0.1631	402.985	28.0151	374.97	56.0303	431	0.130001	1
											0.1608	403.644	28.3564	375.287	56.7129	432	0.13128	1
											0.1546	404.301	28.6988	375.602	57.3975	433	0.132558	1
											0.1516	404.958	29.0421	375.916	58.0842	434	0.133835	1
											0.1503	405.614	29.3865	376.227	58.773	435	0.13511	1
											0.1497	406.268	29.7319	376.536	59.4637	436	0.136385	1
											0.1492	406.922	30.0783	376.843	60.1566	437	0.137658	1
											0.149	407.574	30.4257	377.149	60.8514	438	0.13893	1
											0.1489	408.226	30.7741	377.452	61.5483	439	0.140201	1
											0.1481	408.876	31.1236	377.753	62.2471	440	0.141471	1
											0.1478	409.526	31.474	378.052	62.948	441	0.142739	1
											0.1476	410.175	31.8255	378.349	63.6509	442	0.144007	1
											0.1467	410.822	32.1779	378.644	64.3558	443	0.145273	1
											0.1467	411.469	32.5314	378.937	65.0627	444	0.146538	1
											0.1466	412.114	32.8858	379.228	65.7716	445	0.147801	1
											0.1465	412.759	33.2413	379.517	66.4825	446	0.149064	1
											0.1464	413.402	33.5977	379.805	67.1954	447	0.150325	1
											0.1462	414.045	33.9551	380.09	67.9102	448	0.151585	1
											0.1462	414.686	34.3135	380.373	68.6271	449	0.152844	1
											0.146	415.327	34.6729	380.654	69.3458	450	0.154102	1
											0.1459	415.967	35.0333	380.933	70.0666	451	0.155358	1
											0.1457	416.605	35.3947	381.211	70.7893	452	0.156614	1
											0.1455	417.243	35.757	381.486	71.514	453	0.157867	1
											0.1454	417.88	36.1203	381.759	72.2406	454	0.15912	1
											0.1454	418.515	36.4846	382.031	72.9691	455	0.160372	1
											0.1453	419.15	36.8498	382.3	73.6996	456	0.161622	1
											0.1452	419.784	37.216	382.568	74.4321	457	0.162871	1
											0.1452	420.417	37.5832	382.834	75.1664	458	0.164119	1
											0.1451	421.049	37.9514	383.097	75.9027	459	0.165365	1
											0.1451	421.68	38.3205	383.359	76.6409	460	0.166611	1
											0.145	422.309	38.6905	383.619	77.3811	461	0.167855	1
											0.145	422.938	39.0615	383.877	78.1231	462	0.169098	1
											0.1449	423.566	39.4335	384.133	78.867	463	0.170339	1
											0.1448	424.194	39.8064	384.387	79.6129	464	0.171579	1
											0.1448	424.82	40.1803	384.639	80.3606	465	0.172818	1
											0.1448	425.445	40.5551	384.89	81.1102	466	0.174056	1
											0.1447	426.069	40.9309	385.138	81.8617	467	0.175293	1
											0.1447	426.692	41.3076	385.385	82.6151	468	0.176528	1
											0.1447	427.315	41.6852	385.63	83.3704	469	0.177762	1
											0.1447	427.936	42.0638	385.872	84.1275	470	0.178995	1
											0.1446	428.557	42.4433	386.113	84.8866	471	0.180226	1
											0.1446	429.176	42.8237	386.353	85.6474	472	0.181456	1
											0.1445	429.795	43.2051	386.59	86.4102	473	0.182685	1
											0.1445	430.413	43.5874	386.825	87.1747	474	0.183913	1
											0.1436	431.029	43.9706	387.059	87.9412	475	0.185139	1
											0.1387	431.645	44.3547	387.291	88.7094	476	0.186364	1
											0.1342	432.26	44.7398	387.52	89.4796	477	0.187588	1
											0.1315	432.874	45.1258	387.748	90.2515	478	0.188811	1
											0.1299	433.487	45.5126	387.975	91.0253	479	0.190032	1
											0.1274	434.1	45.9004	388.199	91.8009	480	0.191252	1
											0.126	434.711	46.2892	388.422	92.5783	481	0.19247	1
											0.1223	435.321	46.6788	388.642	93.3575	482	0.193688	1
											0.1206	435.931	47.0693	388.861	94.1386	483	0.194904	1
											0.1189	436.539	47.4607	389.079	94.9214	484	0.196119	1
											0.1157	437.147	47.853	389.294	95.7061	485	0.197332	1
											0.1126	437.754	48.2463	389.507	96.4925	486	0.198544	1
											0.1118	438.36	48.6404	389.719	97.2808	487	0.199755	1
											0.1101	438.965	49.0354	389.929	98.0708	488	0.200965	1
											0.1094	439.569	49.4313	390.137	98.8626	489	0.202173	1
											0.1076	440.172	49.8281	390.344	99.6562	490	0.20338	1
											0.1071	440.774	50.2258	390.548	100.452	491	0.204586	1
											0.1063	441.376	50.6244	390.751	101.249	492	0.20579	1
											0.1054	441.976	51.0238	390.952	102.048	493	0.206993	1
											0.1045	442.576	51.4241	391.152	102.848	494	0.208195	1
											0.1036	443.175	51.8253	391.349	103.651	495	0.209395	1
											0.1028	443.773	52.2274	391.545	104.455	496	0.210594	1
											0.1019	444.37	52.6304	391.739	105.261	497	0.211792	1
											0.101	444.966	53.0342	391.932	106.068	498	0.212989	1
											0.1001	445.561	53.4389	392.122	106.878	499	0.214184	1
											0.09926	446.156	53.8445	392.311	107.689	500	0.215378	1
											0.09839	446.749	54.2509	392.498	108.502	501	0.21657	1
											0.09752	447.342	54.6582	392.684	109.316	502	0.217762	1
											0.09665	447.934	55.0663	392.867	110.133	503	0.218952	1
											0.09577	448.525	55.4753	393.049	110.951	504	0.22014	1
											0.0949	449.115	55.8852	393.23	111.77	505	0.221327	1
											0.0949	449.704	56.2959	393.408	112.592	506	0.222513	1
											0.09459	450.293	56.7074	393.585	113.415	507	0.223698	1
											0.09454	450.88	57.1198	393.76	114.24	508	0.224881	1
											0.09419	451.467	57.5331	393.934	115.066	509	0.226063	1
											0.09403	452.053	57.9472	394.106	115.894	510	0.227244	1
											0.09316	452.638	58.3621	394.276	116.724	511	0.228423	1
											0.09229	453.222	58.7779	394.444	117.556	512	0.229601	1
											0.09142	453.805	59.1945	394.611	118.389	513	0.230778	1
											0.09054	454.388	59.612	394.776	119.224	514	0.231953	1
											0.08967	454.97	60.0303	394.939	120.061	515	0.233127	1
											0.0888	455.551	60.4494	395.101	120.899	516	0.2343	1
											0.08854	456.131	60.8693	395.261	121.739	517	0.235471	1
											0.08793	456.71	61.2901	395.42	122.58	518	0.236641	1
											0.0875	457.288	61.7117	395.577	123.423	519	0.23781	1
											0.08706	457.866	62.1341	395.732	124.268	520	0.238977	1
											0.08619	458.443	62.5573	395.885	125.115	521	0.240143	1
											0.08532	459.019	62.9814	396.037	125.963	522	0.241308	1
											0.08445	459.594	63.4063	396.187	126.813	523	0.242471	1
											0.0839	460.168	63.8319	396.336	127.664	524	0.243633	1
											0.08272	460.742	64.2584	396.483	128.517	525	0.244794	1
											0.08185	461.314	64.6857	396.629	129.371	526	0.245953	1
											0.08011	461.886	65.1138	396.772	130.228	527	0.247111	1
											0.08009	462.457	65.5427	396.915	131.085	528	0.248268	1
											0.07838	463.028	65.9725	397.055	131.945	529	0.249423	1
											0.07751	463.597	66.403	397.194	132.806	530	0.250577	1
											0.07698	464.166	66.8343	397.331	133.669	531	0.25173	1
											0.07664	464.734	67.2664	397.467	134.533	532	0.252881	1
											0.07491	465.301	67.6993	397.601	135.399	533	0.254031	1
											0.07445	465.867	68.133	397.734	136.266	534	0.25518	1
											0.07404	466.433	68.5675	397.865	137.135	535	0.256327	1
											0.07318	466.997	69.0028	397.994	138.006	536	0.257473	1
											0.07237	467.561	69.4388	398.122	138.878	537	0.258618	1
											0.07231	468.124	69.8757	398.249	139.751	538	0.259761	1
											0.07101	468.687	70.3133	398.373	140.627	539	0.260903	1
											0.07058	469.248	70.7517	398.497	141.503	540	0.262043	1
											0.06885	469.809	71.1909	398.618	142.382	541	0.263182	1
											0.06819	470.369	71.6308	398.738	143.262	542	0.26432	1
											0.06799	470.928	72.0715	398.857	144.143	543	0.265457	1
											0.06783	471.487	72.513	398.974	145.026	544	0.266592	1
											0.06728	472.045	72.9553	399.089	145.911	545	0.267726	1
											0.06712	472.602	73.3984	399.203	146.797	546	0.268858	1
											0.06655	473.158	73.8422	399.316	147.684	547	0.26999	1
											0.06626	473.713	74.2867	399.427	148.573	548	0.271119	1
											0.06594	474.268	74.732	399.536	149.464	549	0.272248	1
											0.06546	474.822	75.1781	399.644	150.356	550	0.273375	1
											0.0654	475.375	75.625	399.75	151.25	551	0.274501	1
											0.06506	475.927	76.0726	399.855	152.145	552	0.275625	1
											0.06447	476.479	76.5209	399.958	153.042	553	0.276748	1
											0.06426	477.03	76.97	400.06	153.94	554	0.27787	1
											0.06409	477.58	77.4199	400.16	154.84	555	0.278991	1
											0.06395	478.13	77.8705	400.259	155.741	556	0.28011	1
											0.06384	478.678	78.3218	400.356	156.644	557	0.281227	1
											0.06374	479.226	78.7739	400.452	157.548	558	0.282344	1
											0.06367	479.773	79.2267	400.547	158.453	559	0.283459	1
											0.06367	480.32	79.6803	400.639	159.361	560	0.284572	1
											0.06361	480.865	80.1346	400.731	160.269	561	0.285685	1
											0.06356	481.41	80.5896	400.821	161.179	562	0.286796	1
											0.06349	481.955	81.0454	400.909	162.091	563	0.287906	1
											0.06346	482.498	81.5019	400.996	163.004	564	0.289014	1
											0.06344	483.041	81.9591	401.082	163.918	565	0.290121	1
											0.06341	483.583	82.4171	401.166	164.834	566	0.291226	1
											0.06339	484.124	82.8758	401.248	165.752	567	0.292331	1
											0.06339	484.665	83.3352	401.33	166.67	568	0.293434	1
											0.06338	485.205	83.7953	401.409	167.591	569	0.294535	1
											0.06338	485.744	84.2562	401.488	168.512	570	0.295636	1
											0.06337	486.282	84.7177	401.565	169.435	571	0.296735	1
											0.06337	486.82	85.18	401.64	170.36	572	0.297832	1
											0.06336	487.357	85.643	401.714	171.286	573	0.298929	1
											0.06336	487.893	86.1067	401.787	172.213	574	0.300023	1
											0.06336	488.429	86.5712	401.858	173.142	575	0.301117	1
											0.06335	488.964	87.0363	401.927	174.073	576	0.302209	1
											0.06335	489.498	87.5021	401.996	175.004	577	0.3033	1
											0.06335	490.031	87.9687	402.063	175.937	578	0.30439	1
											0.06335	490.564	88.4359	402.128	176.872	579	0.305478	1
											0.06335	491.096	88.9038	402.192	177.808	580	0.306565	1
											0.06335	491.628	89.3725	402.255	178.745	581	0.307651	1
											0.06335	492.158	89.8418	402.316	179.684	582	0.308735	1
											0.06335	492.688	90.3119	402.376	180.624	583	0.309818	1
											0.06335	493.217	90.7826	402.435	181.565	584	0.310899	1
											0.06335	493.746	91.254	402.492	182.508	585	0.31198	1
											0.06335	494.274	91.7261	402.548	183.452	586	0.313058	1
											0.06335	494.801	92.1989	402.602	184.398	587	0.314136	1
											0.06335	495.328	92.6724	402.655	185.345	588	0.315212	1
											0.06335	495.853	93.1466	402.707	186.293	589	0.316287	1
											0.06335	496.379	93.6214	402.757	187.243	590	0.317361	1
											0.06335	496.903	94.0969	402.806	188.194	591	0.318433	1
											0.06335	497.427	94.5732	402.854	189.146	592	0.319504	1
											0.06335	497.95	95.05	402.9	190.1	593	0.320574	1
											0.06335	498.472	95.5276	402.945	191.055	594	0.321642	1
											0.06335	498.994	96.0058	402.988	192.012	595	0.322709	1
											0.06335	499.515	96.4847	403.031	192.969	596	0.323774	1
											0.06335	500.036	96.9643	403.071	193.929	597	0.324839	1
											0.06335	500.555	97.4446	403.111	194.889	598	0.325902	1
											0.06335	501.075	97.9255	403.149	195.851	599	0.326963	1
											0.06335	501.593	98.4071	403.186	196.814	600	0.328024	1
											0.06335	502.111	98.8893	403.221	197.779	601	0.329083	1
											0.06335	502.628	99.3722	403.256	198.744	602	0.33014	1
											0.06335	503.144	99.8558	403.288	199.712	603	0.331197	1
											0.06335	503.66	100.34	403.32	200.68	604	0.332252	1
											0.06335	504.175	100.825	403.35	201.65	605	0.333305	1
											0.06335	504.69	101.31	403.379	202.621	606	0.334358	1
											0.06335	505.203	101.797	403.407	203.593	607	0.335409	1
											0.06335	505.717	102.283	403.433	204.567	608	0.336459	1
											0.06335	506.229	102.771	403.458	205.542	609	0.337507	1
											0.06335	506.741	103.259	403.482	206.518	610	0.338554	1
											0.06335	507.252	103.748	403.504	207.496	611	0.3396	1
											0.06335	507.763	104.237	403.526	208.474	612	0.340644	1
											0.06335	508.273	104.727	403.545	209.455	613	0.341688	1
											0.06335	508.782	105.218	403.564	210.436	614	0.342729	1
											0.06335	509.291	105.709	403.581	211.419	615	0.34377	1
											0.06335	509.799	106.201	403.597	212.403	616	0.344809	1
											0.06335	510.306	106.694	403.612	213.388	617	0.345847	1
											0.06335	510.813	107.187	403.626	214.374	618	0.346884	1
											0.06335	511.319	107.681	403.638	215.362	619	0.347919	1
											0.06335	511.824	108.176	403.649	216.351	620	0.348953	1
											0.06335	512.329	108.671	403.659	217.341	621	0.349986	1
											0.06335	512.834	109.166	403.667	218.333	622	0.351017	1
											0.06335	513.337	109.663	403.674	219.326	623	0.352047	1
											0.06335	513.84	110.16	403.68	220.32	624	0.353076	1
											0.06335	514.343	110.657	403.685	221.315	625	0.354104	1
											0.06335	514.844	111.156	403.689	222.311	626	0.35513	1
											0.06335	515.345	111.655	403.691	223.309	627	0.356155	1
											0.06335	515.846	112.154	403.692	224.308	628	0.357179	1
											0.06335	516.346	112.654	403.692	225.308	629	0.358201	1
											0.06335	516.845	113.155	403.69	226.31	630	0.359222	1
											0.06335	517.344	113.656	403.688	227.312	631	0.360242	1
											0.06335	517.842	114.158	403.684	228.316	632	0.36126	1
											0.06335	518.339	114.661	403.679	229.321	633	0.362277	1
											0.06335	518.836	115.164	403.672	230.328	634	0.363293	1
											0.06335	519.332	115.668	403.665	231.335	635	0.364308	1
											0.06335	519.828	116.172	403.656	232.344	636	0.365321	1
											0.06335	520.323	116.677	403.646	233.354	637	0.366333	1
											0.06335	520.817	117.183	403.635	234.365	638	0.367343	1
											0.06335	521.311	117.689	403.623	235.377	639	0.368353	1
											0.06335	521.804	118.196	403.609	236.391	640	0.369361	1
											0.06335	522.297	118.703	403.594	237.406	641	0.370368	1
											0.06335	522.789	119.211	403.578	238.422	642	0.371373	1
											0.06335	523.281	119.719	403.561	239.439	643	0.372378	1
											0.06335	523.771	120.229	403.543	240.457	644	0.373381	1
											0.06335	524.262	120.738	403.523	241.477	645	0.374382	1
											0.06335	524.751	121.249	403.503	242.497	646	0.375383	1
											0.06335	525.24	121.76	403.481	243.519	647	0.376382	1
											0.06335	525.729	122.271	403.458	244.542	648	0.37738	1
											0.06335	526.217	122.783	403.434	245.566	649	0.378376	1
											0.06335	526.704	123.296	403.408	246.592	650	0.379372	1
											0.06335	527.191	123.809	403.382	247.618	651	0.380366	1
											0.06335	527.677	124.323	403.354	248.646	652	0.381359	1
											0.06335	528.163	124.837	403.325	249.675	653	0.38235	1
											0.06335	528.648	125.352	403.295	250.705	654	0.38334	1
											0.06335	529.132	125.868	403.264	251.736	655	0.384329	1
											0.06335	529.616	126.384	403.232	252.768	656	0.385317	1
											0.06335	530.099	126.901	403.199	253.801	657	0.386303	1
											0.06335	530.582	127.418	403.164	254.836	658	0.387289	1
											0.06335	531.064	127.936	403.128	255.872	659	0.388272	1
											0.06335	531.546	128.454	403.092	256.908	660	0.389255	1
											0.06335	532.027	128.973	403.054	257.946	661	0.390237	1
											0.06335	532.507	129.493	403.015	258.985	662	0.391217	1
											0.06335	532.987	130.013	402.974	260.026	663	0.392196	1
											0.06335	533.467	130.533	402.933	261.067	664	0.393173	1
											0.06335	533.945	131.055	402.891	262.109	665	0.39415	1
											0.06335	534.423	131.577	402.847	263.153	666	0.395125	1
											0.06335	534.901	132.099	402.802	264.198	667	0.396098	1
											0.06335	535.378	132.622	402.757	265.243	668	0.397071	1
											0.06335	535.855	133.145	402.71	266.29	669	0.398042	1
											0.06335	536.331	133.669	402.662	267.338	670	0.399013	1
											0.06335	536.806	134.194	402.612	268.388	671	0.399981	1
											0.06335	537.281	134.719	402.562	269.438	672	0.400949	1
											0.06335	537.755	135.245	402.511	270.489	673	0.401915	1
											0.06335	538.229	135.771	402.459	271.541	674	0.402881	1
											0.06335	538.702	136.298	402.405	272.595	675	0.403844	1
											0.06335	539.175	136.825	402.35	273.65	676	0.404807	1
											0.06335	539.647	137.353	402.295	274.705	677	0.405768	1
											0.06335	540.119	137.881	402.238	275.762	678	0.406729	1
											0.06335	540.59	138.41	402.18	276.82	679	0.407688	1
											0.06335	541.061	138.939	402.121	277.879	680	0.408645	1
											0.06335	541.531	139.469	402.061	278.939	681	0.409602	1
											0.06335	542	140	402	280	682	0.410557	1
											0.06335	542.469	140.531	401.938	281.062	683	0.411511	1
											0.06335	542.937	141.063	401.875	282.125	684	0.412464	1
											0.06335	543.405	141.595	401.811	283.189	685	0.413415	1
											0.06335	543.873	142.127	401.745	284.255	686	0.414366	1
											0.06335	544.339	142.661	401.679	285.321	687	0.415315	1
											0.06281	550.5	137.5	413	275	688	0.399709	1
											0.06194	551	138	413	276	689	0.400581	1
											0.06108	551.5	138.5	413	277	690	0.401449	1
											0.06022	552	139	413	278	691	0.402315	1
											0.05936	552.5	139.5	413	279	692	0.403179	1
											0.0585	553	140	413	280	693	0.40404	1
											0.05764	553.5	140.5	413	281	694	0.404899	1
											0.05678	554	141	413	282	695	0.405755	1
											0.05631	554.5	141.5	413	283	696	0.406609	1
											0.05592	555	142	413	284	697	0.407461	1
											0.0542	555.5	142.5	413	285	698	0.408309	1
											0.05334	556	143	413	286	699	0.409156	1
											0.05248	556.5	143.5	413	287	700	0.41	1
											0.05162	557	144	413	288	701	0.410842	1
											0.05076	557.5	144.5	413	289	702	0.411681	1
											0.0499	558	145	413	290	703	0.412518	1
											0.04905	558.5	145.5	413	291	704	0.413352	1
											0.04819	559	146	413	292	705	0.414184	1
											0.04733	559.5	146.5	413	293	706	0.415014	1
											0.04648	560	147	413	294	707	0.415842	1
											0.04562	560.5	147.5	413	295	708	0.416667	1
											0.04476	561	148	413	296	709	0.417489	1
											0.04391	561.5	148.5	413	297	710	0.41831	1
											0.04305	562	149	413	298	711	0.419128	1
											0.0422	562.5	149.5	413	299	712	0.419944	1
											0.04134	563	150	413	300	713	0.420757	1
											0.04091	563.5	150.5	413	301	714	0.421569	1
											0.04049	564	151	413	302	715	0.422378	1
											0.03963	564.5	151.5	413	303	716	0.423184	1
											0.03878	565	152	413	304	717	0.423989	1
											0.03793	565.5	152.5	413	305	718	0.424791	1
											0.03707	566	153	413	306	719	0.425591	1
											0.03623	566.5	153.5	413	307	720	0.426389	1
											0.03622	567	154	413	308	721	0.427184	1
											0.03537	567.5	154.5	413	309	722	0.427978	1
											0.03367	568	155	413	310	723	0.428769	1
											0.03281	568.5	155.5	413	311	724	0.429558	1
											0.03196	569	156	413	312	725	0.430345	1
											0.0312	569.5	156.5	413	313	726	0.431129	1
											0.03026	570	157	413	314	727	0.431912	1
											0.02941	570.5	157.5	413	315	728	0.432692	1
											0.02856	571	158	413	316	729	0.433471	1
											0.02771	571.5	158.5	413	317	730	0.434247	1
											0.02744	572	159	413	318	731	0.435021	1
											0.02602	572.5	159.5	413	319	732	0.435792	1
											0.02517	573	160	413	320	733	0.436562	1
											0.02432	573.5	160.5	413	321	734	0.43733	1
											0.02347	574	161	413	322	735	0.438095	1
											0.02263	574.5	161.5	413	323	736	0.438859	1
											0.02093	575	162	413	324	737	0.43962	1
											0.02009	575.5	162.5	413	325	738	0.440379	1
											0.0184	576	163	413	326	739	0.441137	1
											0.01755	576.5	163.5	413	327	740	0.441892	1
											0.01713	577	164	413	328	741	0.442645	1
											0.01671	577.5	164.5	413	329	742	0.443396	1
											0.01587	578	165	413	330	743	0.444145	1
											0.01544	578.5	165.5	413	331	744	0.444892	1
											0.01502	579	166	413	332	745	0.445638	1
											0.01418	579.5	166.5	413	333	746	0.446381	1
											0.01334	580	167	413	334	747	0.447122	1

## Sheet: Spectral Level Data
Spectral Level Data		Confidence Threshold	Forward	Reverse	Correct	Incorrect	Total	Global FDR	q-value		Fit Confidence Threshold	Fit Forward	Fit Reverse	Fit Correct	Fit Incorrect	Fit Total	Fit Global FDR	Fit Local FDR
		1	666	0	666	0	666	0	0		1	0.99999	1.03009e-05	0.999979	2.06019e-05	1	2.06019e-05	2.19998e-05
		0.9999	715	0	715	0	715	0	0		1	1.99998	2.06039e-05	1.99996	4.12078e-05	2	2.06039e-05	2.19998e-05
		0.9997	820	0	820	0	820	0	0		1	2.99997	3.0909e-05	2.99994	6.18179e-05	3	2.0606e-05	2.19998e-05
		0.9996	821	0	821	0	821	0	0		1	3.99996	4.12161e-05	3.99992	8.24322e-05	4	2.0608e-05	2.19998e-05
		0.9994	822	0	822	0	822	0	0		1	4.99995	5.15253e-05	4.9999	0.000103051	5	2.06101e-05	2.19998e-05
		0.9836	846	0	846	0	846	0	0		1	5.99994	6.18365e-05	5.99988	0.000123673	6	2.06122e-05	2.19998e-05
		0.9818	847	0	847	0	847	0	0		1	6.99993	7.21499e-05	6.99986	0.0001443	7	2.06142e-05	2.19998e-05
		0.9799	848	0	848	0	848	0	0		1	7.99992	8.24652e-05	7.99984	0.00016493	8	2.06163e-05	2.19998e-05
		0.9777	849	0	849	0	849	0	0		1	8.99991	9.27827e-05	8.99981	0.000185565	9	2.06184e-05	2.19998e-05
		0.9754	851	0	851	0	851	0	0		1	9.9999	0.000103102	9.99979	0.000206204	10	2.06204e-05	2.19998e-05
		0.9727	852	0	852	0	852	0	0		1	10.9999	0.000113424	10.9998	0.000226848	11	2.06225e-05	2.19998e-05
		0.9698	861	0	861	0	861	0	0		1	11.9999	0.000123747	11.9998	0.000247495	12	2.06246e-05	2.19998e-05
		0.9666	862	0	862	0	862	0	0		1	12.9999	0.000134073	12.9997	0.000268146	13	2.06266e-05	2.19998e-05
		0.9592	863	0	863	0	863	0	0		1	13.9999	0.000144401	13.9997	0.000288802	14	2.06287e-05	2.19998e-05
		0.955	867	0	867	0	867	0	0		1	14.9998	0.000154731	14.9997	0.000309462	15	2.06308e-05	2.19998e-05
		0.9519	868	0	868	0	868	0	0		1	15.9998	0.000165063	15.9997	0.000330126	16	2.06328e-05	2.19998e-05
		0.9503	869	1	868	2	870	0.00229885	0.00225479		1	16.9998	0.000175397	16.9996	0.000350794	17	2.06349e-05	2.19998e-05
		0.9395	870	1	869	2	871	0.00229621	0.00225479		1	17.9998	0.000185733	17.9996	0.000371466	18	2.0637e-05	2.19998e-05
		0.9335	871	1	870	2	872	0.00229358	0.00225479		1	18.9998	0.000196071	18.9996	0.000392142	19	2.0639e-05	2.19998e-05
		0.9333	875	1	874	2	876	0.00228311	0.00225479		1	19.9998	0.000206411	19.9996	0.000412822	20	2.06411e-05	2.19998e-05
		0.9266	876	1	875	2	877	0.0022805	0.00225479		1	20.9998	0.000216753	20.9996	0.000433507	21	2.06432e-05	2.19998e-05
		0.9111	877	1	876	2	878	0.0022779	0.00225479		1	21.9998	0.000227098	21.9995	0.000454196	22	2.06453e-05	2.19998e-05
		0.9024	879	1	878	2	880	0.00227273	0.00225479		1	22.9998	0.000237444	22.9995	0.000474888	23	2.06473e-05	2.19998e-05
		0.8929	880	1	879	2	881	0.00227015	0.00225479		1	23.9998	0.000247793	23.9995	0.000495585	24	2.06494e-05	2.19998e-05
		0.8714	881	1	880	2	882	0.00226757	0.00225479		1	24.9997	0.000258143	24.9995	0.000516287	25	2.06515e-05	2.19998e-05
		0.8594	884	1	883	2	885	0.00225989	0.00225479		1	25.9997	0.000268496	25.9995	0.000536992	26	2.06535e-05	2.19998e-05
		0.847	886	1	885	2	887	0.00225479	0.00225479		1	26.9997	0.000278851	26.9994	0.000557701	27	2.06556e-05	2.19998e-05
		0.8465	886	2	884	4	888	0.0045045	0.00443951		1	27.9997	0.000289207	27.9994	0.000578415	28	2.06577e-05	2.19998e-05
		0.8326	888	2	886	4	890	0.00449438	0.00443951		1	28.9997	0.000299566	28.9994	0.000599132	29	2.06597e-05	2.19998e-05
		0.8178	889	2	887	4	891	0.00448934	0.00443951		1	29.9997	0.000309927	29.9994	0.000619854	30	2.06618e-05	2.19998e-05
		0.7852	890	2	888	4	892	0.0044843	0.00443951		1	30.9997	0.00032029	30.9994	0.00064058	31	2.06639e-05	2.19998e-05
		0.7794	898	2	896	4	900	0.00444444	0.00443951		1	31.9997	0.000330655	31.9993	0.00066131	32	2.06659e-05	2.19998e-05
		0.7674	899	2	897	4	901	0.00443951	0.00443951		1	32.9997	0.000341022	32.9993	0.000682045	33	2.0668e-05	2.19998e-05
		0.7488	899	3	896	6	902	0.00665188	0.00658617		1	33.9996	0.000351391	33.9993	0.000702783	34	2.06701e-05	2.19998e-05
		0.7487	900	3	897	6	903	0.00664452	0.00658617		1	34.9996	0.000361763	34.9993	0.000723525	35	2.06722e-05	2.19998e-05
		0.7485	901	3	898	6	904	0.00663717	0.00658617		1	35.9996	0.000372136	35.9993	0.000744272	36	2.06742e-05	2.19998e-05
		0.7425	902	3	899	6	905	0.00662983	0.00658617		1	36.9996	0.000382512	36.9992	0.000765023	37	2.06763e-05	2.19998e-05
		0.732	904	3	901	6	907	0.00661521	0.00658617		1	37.9996	0.000392889	37.9992	0.000785778	38	2.06784e-05	2.19998e-05
		0.7291	905	3	902	6	908	0.00660793	0.00658617		1	38.9996	0.000403269	38.9992	0.000806537	39	2.06804e-05	2.19998e-05
		0.7285	906	3	903	6	909	0.00660066	0.00658617		1	39.9996	0.00041365	39.9992	0.0008273	40	2.06825e-05	2.19998e-05
		0.7085	907	3	904	6	910	0.00659341	0.00658617		1	40.9996	0.000424034	40.9992	0.000848068	41	2.06846e-05	2.19998e-05
		0.6872	908	3	905	6	911	0.00658617	0.00658617		1	41.9996	0.00043442	41.9991	0.000868839	42	2.06867e-05	2.19998e-05
		0.6657	908	4	904	8	912	0.00877193	0.00877193		1	42.9996	0.000444808	42.9991	0.000889615	43	2.06887e-05	2.19998e-05
		0.6651	908	5	903	10	913	0.0109529	0.0108342		1	43.9995	0.000455198	43.9991	0.000910395	44	2.06908e-05	2.19998e-05
		0.6504	912	5	907	10	917	0.0109051	0.0108342		1	44.9995	0.00046559	44.9991	0.000931179	45	2.06929e-05	2.19998e-05
		0.6471	913	5	908	10	918	0.0108932	0.0108342		1	45.9995	0.000475984	45.999	0.000951967	46	2.06949e-05	2.19998e-05
		0.6448	915	5	910	10	920	0.0108696	0.0108342		1	46.9995	0.00048638	46.999	0.00097276	47	2.0697e-05	2.19998e-05
		0.6425	916	5	911	10	921	0.0108578	0.0108342		1	47.9995	0.000496778	47.999	0.000993556	48	2.06991e-05	2.19998e-05
		0.6402	918	5	913	10	923	0.0108342	0.0108342		1	48.9995	0.000507178	48.999	0.00101436	49	2.07012e-05	2.19998e-05
		0.6379	918	6	912	12	924	0.012987	0.0129171		1	49.9995	0.000517581	49.999	0.00103516	50	2.07032e-05	2.19998e-05
		0.6356	919	6	913	12	925	0.012973	0.0129171		1	50.9995	0.000527985	50.9989	0.00105597	51	2.07053e-05	2.19998e-05
		0.6335	921	6	915	12	927	0.012945	0.0129171		1	51.9995	0.000538392	51.9989	0.00107678	52	2.07074e-05	2.19998e-05
		0.6334	922	6	916	12	928	0.012931	0.0129171		1	52.9995	0.0005488	52.9989	0.0010976	53	2.07094e-05	2.19998e-05
		0.6311	923	6	917	12	929	0.0129171	0.0129171		1	53.9994	0.000559211	53.9989	0.00111842	54	2.07115e-05	2.19998e-05
		0.6289	923	7	916	14	930	0.0150538	0.0150538		1	54.9994	0.000569624	54.9989	0.00113925	55	2.07136e-05	2.19998e-05
		0.6244	923	8	915	16	931	0.0171858	0.0171306		1	55.9994	0.000580039	55.9988	0.00116008	56	2.07157e-05	2.19998e-05
		0.6222	925	8	917	16	933	0.017149	0.0171306		1	56.9994	0.000590456	56.9988	0.00118091	57	2.07177e-05	2.19998e-05
		0.6199	926	8	918	16	934	0.0171306	0.0171306		1	57.9994	0.000600875	57.9988	0.00120175	58	2.07198e-05	2.19998e-05
		0.619	926	9	917	18	935	0.0192513	0.0192308		1	58.9994	0.000611296	58.9988	0.00122259	59	2.07219e-05	2.19998e-05
		0.6155	927	9	918	18	936	0.0192308	0.0192308		1	59.9994	0.000621719	59.9988	0.00124344	60	2.0724e-05	2.19998e-05
		0.6133	930	10	920	20	940	0.0212766	0.0212766		1	60.9994	0.000632144	60.9987	0.00126429	61	2.0726e-05	2.19998e-05
		0.6112	930	11	919	22	941	0.0233794	0.0233298		1	61.9994	0.000642572	61.9987	0.00128514	62	2.07281e-05	2.19998e-05
		0.609	932	11	921	22	943	0.0233298	0.0233298		1	62.9993	0.000653001	62.9987	0.001306	63	2.07302e-05	2.19998e-05
		0.6068	932	12	920	24	944	0.0254237	0.0253968		1	63.9993	0.000663432	63.9987	0.00132686	64	2.07323e-05	2.19998e-05
		0.6051	933	12	921	24	945	0.0253968	0.0253968		1	64.9993	0.000673866	64.9987	0.00134773	65	2.07343e-05	2.19998e-05
		0.6047	938	13	925	26	951	0.0273396	0.0273109		1	65.9993	0.000684302	65.9986	0.0013686	66	2.07364e-05	2.19998e-05
		0.6045	939	13	926	26	952	0.0273109	0.0273109		1	66.9993	0.000694739	66.9986	0.00138948	67	2.07385e-05	2.19998e-05
		0.6025	939	14	925	28	953	0.0293809	0.0292581		1	67.9993	0.000705179	67.9986	0.00141036	68	2.07406e-05	2.19998e-05
		0.6004	941	14	927	28	955	0.0293194	0.0292581		1	68.9993	0.000715621	68.9986	0.00143124	69	2.07426e-05	2.19998e-05
		0.5982	942	14	928	28	956	0.0292887	0.0292581		1	69.9993	0.000726065	69.9985	0.00145213	70	2.07447e-05	2.19998e-05
		0.5961	943	14	929	28	957	0.0292581	0.0292581		1	70.9993	0.000736511	70.9985	0.00147302	71	2.07468e-05	2.19998e-05
		0.594	943	15	928	30	958	0.0313152	0.0305188		1	71.9993	0.000746959	71.9985	0.00149392	72	2.07489e-05	2.19998e-05
		0.5898	944	15	929	30	959	0.0312826	0.0305188		1	72.9992	0.000757409	72.9985	0.00151482	73	2.07509e-05	2.19998e-05
		0.5877	946	15	931	30	961	0.0312175	0.0305188		1	73.9992	0.000767862	73.9985	0.00153572	74	2.0753e-05	2.19998e-05
		0.5856	947	15	932	30	962	0.031185	0.0305188		1	74.9992	0.000778316	74.9984	0.00155663	75	2.07551e-05	2.19998e-05
		0.5815	948	15	933	30	963	0.0311526	0.0305188		1	75.9992	0.000788772	75.9984	0.00157754	76	2.07572e-05	2.19998e-05
		0.5794	952	15	937	30	967	0.0310238	0.0305188		1	76.9992	0.000799231	76.9984	0.00159846	77	2.07592e-05	2.19998e-05
		0.5774	953	15	938	30	968	0.0309917	0.0305188		1	77.9992	0.000809692	77.9984	0.00161938	78	2.07613e-05	2.19998e-05
		0.5753	965	15	950	30	980	0.0306122	0.0305188		1	78.9992	0.000820154	78.9984	0.00164031	79	2.07634e-05	2.19998e-05
		0.5733	966	15	951	30	981	0.030581	0.0305188		1	79.9992	0.000830619	79.9983	0.00166124	80	2.07655e-05	2.19998e-05
		0.5724	967	15	952	30	982	0.0305499	0.0305188		1	80.9992	0.000841086	80.9983	0.00168217	81	2.07676e-05	2.19998e-05
		0.571	968	15	953	30	983	0.0305188	0.0305188		1	81.9991	0.000851555	81.9983	0.00170311	82	2.07696e-05	2.19998e-05
		0.5695	968	16	952	32	984	0.0325203	0.0325203		1	82.9991	0.000862026	82.9983	0.00172405	83	2.07717e-05	2.19998e-05
		0.5693	968	17	951	34	985	0.0345178	0.0344478		1	83.9991	0.000872499	83.9983	0.001745	84	2.07738e-05	2.19998e-05
		0.5653	969	17	952	34	986	0.0344828	0.0344478		1	84.9991	0.000882974	84.9982	0.00176595	85	2.07759e-05	2.19998e-05
		0.5651	970	17	953	34	987	0.0344478	0.0344478		1	85.9991	0.000893452	85.9982	0.0017869	86	2.07779e-05	2.19998e-05
		0.5633	971	18	953	36	989	0.0364004	0.0362538		1	86.9991	0.000903931	86.9982	0.00180786	87	2.078e-05	2.19998e-05
		0.5629	973	18	955	36	991	0.0363269	0.0362538		1	87.9991	0.000914412	87.9982	0.00182882	88	2.07821e-05	2.19998e-05
		0.5613	974	18	956	36	992	0.0362903	0.0362538		1	88.9991	0.000924896	88.9982	0.00184979	89	2.07842e-05	2.19998e-05
		0.5607	975	18	957	36	993	0.0362538	0.0362538		1	89.9991	0.000935382	89.9981	0.00187076	90	2.07863e-05	2.19998e-05
		0.5593	981	20	961	40	1001	0.03996	0.0397614		1	90.9991	0.000945869	90.9981	0.00189174	91	2.07883e-05	2.19998e-05
		0.5573	982	20	962	40	1002	0.0399202	0.0397614		1	91.999	0.000956359	91.9981	0.00191272	92	2.07904e-05	2.19998e-05
		0.5564	983	20	963	40	1003	0.0398804	0.0397614		1	92.999	0.000966851	92.9981	0.0019337	93	2.07925e-05	2.19998e-05
		0.5543	984	20	964	40	1004	0.0398406	0.0397614		1	93.999	0.000977345	93.998	0.00195469	94	2.07946e-05	2.19998e-05
		0.5534	985	20	965	40	1005	0.039801	0.0397614		1	94.999	0.000987841	94.998	0.00197568	95	2.07967e-05	2.19998e-05
		0.5521	986	20	966	40	1006	0.0397614	0.0397614		1	95.999	0.000998339	95.998	0.00199668	96	2.07987e-05	2.19998e-05
		0.5518	986	21	965	42	1007	0.041708	0.0412979		1	96.999	0.00100884	96.998	0.00201768	97	2.08008e-05	2.19998e-05
		0.5515	987	21	966	42	1008	0.0416667	0.0412979		1	97.999	0.00101934	97.998	0.00203868	98	2.08029e-05	2.19998e-05
		0.5496	988	21	967	42	1009	0.0416254	0.0412979		1	98.999	0.00102985	98.9979	0.00205969	99	2.0805e-05	2.19998e-05
		0.5479	989	21	968	42	1010	0.0415842	0.0412979		1	99.999	0.00104035	99.9979	0.00208071	100	2.08071e-05	2.19998e-05
		0.5458	990	21	969	42	1011	0.041543	0.0412979		1	100.999	0.00105086	100.998	0.00210172	101	2.08091e-05	2.19998e-05
		0.5457	991	21	970	42	1012	0.041502	0.0412979		1	101.999	0.00106137	101.998	0.00212274	102	2.08112e-05	2.19998e-05
		0.5438	993	21	972	42	1014	0.0414201	0.0412979		1	102.999	0.00107188	102.998	0.00214377	103	2.08133e-05	2.19998e-05
		0.5436	994	21	973	42	1015	0.0413793	0.0412979		1	103.999	0.0010824	103.998	0.0021648	104	2.08154e-05	2.19998e-05
		0.5419	995	21	974	42	1016	0.0413386	0.0412979		1	104.999	0.00109292	104.998	0.00218583	105	2.08175e-05	2.19998e-05
		0.5404	996	21	975	42	1017	0.0412979	0.0412979		1	105.999	0.00110344	105.998	0.00220687	106	2.08195e-05	2.19998e-05
		0.5395	996	22	974	44	1018	0.043222	0.0429268		1	106.999	0.00111396	106.998	0.00222791	107	2.08216e-05	2.19998e-05
		0.5381	997	22	975	44	1019	0.0431796	0.0429268		1	107.999	0.00112448	107.998	0.00224896	108	2.08237e-05	2.19998e-05
		0.5374	999	22	977	44	1021	0.043095	0.0429268		1	108.999	0.00113501	108.998	0.00227001	109	2.08258e-05	2.19998e-05
		0.5362	1000	22	978	44	1022	0.0430528	0.0429268		1	109.999	0.00114553	109.998	0.00229106	110	2.08279e-05	2.19998e-05
		0.5353	1001	22	979	44	1023	0.0430108	0.0429268		1	110.999	0.00115606	110.998	0.00231212	111	2.08299e-05	2.19998e-05
		0.5333	1003	22	981	44	1025	0.0429268	0.0429268		1	111.999	0.00116659	111.998	0.00233319	112	2.0832e-05	2.19998e-05
		0.5312	1003	23	980	46	1026	0.0448343	0.0447907		1	112.999	0.00117713	112.998	0.00235425	113	2.08341e-05	2.19998e-05
		0.5307	1004	23	981	46	1027	0.0447907	0.0447907		1	113.999	0.00118766	113.998	0.00237533	114	2.08362e-05	2.19998e-05
		0.5272	1004	24	980	48	1028	0.0466926	0.0462874		1	114.999	0.0011982	114.998	0.0023964	115	2.08383e-05	2.19998e-05
		0.527	1005	24	981	48	1029	0.0466472	0.0462874		1	115.999	0.00120874	115.998	0.00241748	116	2.08404e-05	2.19998e-05
		0.5252	1006	24	982	48	1030	0.0466019	0.0462874		1	116.999	0.00121928	116.998	0.00243857	117	2.08424e-05	2.19998e-05
		0.5233	1007	24	983	48	1031	0.0465567	0.0462874		1	117.999	0.00122983	117.998	0.00245965	118	2.08445e-05	2.19998e-05
		0.5223	1008	24	984	48	1032	0.0465116	0.0462874		1	118.999	0.00124037	118.998	0.00248075	119	2.08466e-05	2.19998e-05
		0.5197	1009	24	985	48	1033	0.0464666	0.0462874		1	119.999	0.00125092	119.997	0.00250184	120	2.08487e-05	2.19998e-05
		0.5161	1010	24	986	48	1034	0.0464217	0.0462874		1	120.999	0.00126147	120.997	0.00252294	121	2.08508e-05	2.19998e-05
		0.5143	1012	24	988	48	1036	0.046332	0.0462874		1	121.999	0.00127202	121.997	0.00254405	122	2.08529e-05	2.19998e-05
		0.5126	1013	24	989	48	1037	0.0462874	0.0462874		1	122.999	0.00128258	122.997	0.00256516	123	2.08549e-05	2.19998e-05
		0.5108	1019	25	994	50	1044	0.0478927	0.0476644		1	123.999	0.00129314	123.997	0.00258627	124	2.0857e-05	2.19998e-05
		0.509	1020	25	995	50	1045	0.0478469	0.0476644		1	124.999	0.00130369	124.997	0.00260739	125	2.08591e-05	2.19998e-05
		0.5073	1023	25	998	50	1048	0.0477099	0.0476644		1	125.999	0.00131425	125.997	0.00262851	126	2.08612e-05	2.19998e-05
		0.5055	1024	25	999	50	1049	0.0476644	0.0476644		1	126.999	0.00132482	126.997	0.00264964	127	2.08633e-05	2.19998e-05
		0.5038	1027	26	1001	52	1053	0.0493827	0.0493359		1	127.999	0.00133538	127.997	0.00267077	128	2.08654e-05	2.19998e-05
		0.5021	1028	26	1002	52	1054	0.0493359	0.0493359		1	128.999	0.00134595	128.997	0.0026919	129	2.08674e-05	2.19998e-05
		0.5004	1033	28	1005	56	1061	0.0527804	0.0526316		1	129.999	0.00135652	129.997	0.00271304	130	2.08695e-05	2.19998e-05
		0.4987	1034	28	1006	56	1062	0.0527307	0.0526316		1	130.999	0.00136709	130.997	0.00273418	131	2.08716e-05	2.19998e-05
		0.4986	1035	28	1007	56	1063	0.0526811	0.0526316		1	131.999	0.00137766	131.997	0.00275533	132	2.08737e-05	2.19998e-05
		0.4789	1036	28	1008	56	1064	0.0526316	0.0526316		1	132.999	0.00138824	132.997	0.00277648	133	2.08758e-05	2.19998e-05
		0.4737	1036	29	1007	58	1065	0.0544601	0.054409		1	133.999	0.00139882	133.997	0.00279763	134	2.08779e-05	2.19998e-05
		0.4499	1037	29	1008	58	1066	0.054409	0.054409		1	134.999	0.0014094	134.997	0.00281879	135	2.088e-05	2.19998e-05
		0.4263	1037	30	1007	60	1067	0.0562324	0.0561798		1	135.999	0.00141998	135.997	0.00283996	136	2.0882e-05	2.19998e-05
		0.4083	1038	30	1008	60	1068	0.0561798	0.0561798		1	136.999	0.00143056	136.997	0.00286112	137	2.08841e-05	2.19998e-05
		0.4034	1038	31	1007	62	1069	0.0579981	0.0579439		1	137.999	0.00144115	137.997	0.0028823	138	2.08862e-05	2.19998e-05
		0.3812	1039	31	1008	62	1070	0.0579439	0.0579439		1	138.999	0.00145174	138.997	0.00290347	139	2.08883e-05	2.19998e-05
		0.3715	1039	32	1007	64	1071	0.0597572	0.0594796		1	139.999	0.00146233	139.997	0.00292465	140	2.08904e-05	2.19998e-05
		0.3704	1040	32	1008	64	1072	0.0597015	0.0594796		1	140.999	0.00147292	140.997	0.00294584	141	2.08925e-05	2.19998e-05
		0.3596	1044	32	1012	64	1076	0.0594796	0.0594796		1	141.999	0.00148351	141.997	0.00296703	142	2.08946e-05	2.19998e-05
		0.3389	1044	33	1011	66	1077	0.0612813	0.0608295		1	142.999	0.00149411	142.997	0.00298822	143	2.08966e-05	2.19998e-05
		0.3263	1045	33	1012	66	1078	0.0612245	0.0608295		1	143.998	0.00150471	143.997	0.00300942	144	2.08987e-05	2.19998e-05
		0.3001	1046	33	1013	66	1079	0.0611677	0.0608295		1	144.998	0.00151531	144.997	0.00303062	145	2.09008e-05	2.19998e-05
		0.2973	1049	33	1016	66	1082	0.0609982	0.0608295		1	145.998	0.00152591	145.997	0.00305182	146	2.09029e-05	2.19998e-05
		0.2864	1050	33	1017	66	1083	0.0609418	0.0608295		1	146.998	0.00153652	146.997	0.00307303	147	2.0905e-05	2.19998e-05
		0.2834	1051	33	1018	66	1084	0.0608856	0.0608295		1	147.998	0.00154712	147.997	0.00309425	148	2.09071e-05	2.19998e-05
		0.2821	1052	33	1019	66	1085	0.0608295	0.0608295		1	148.998	0.00155773	148.997	0.00311547	149	2.09092e-05	2.19998e-05
		0.2663	1052	34	1018	68	1086	0.0626151	0.0625575		1	149.998	0.00156834	149.997	0.00313669	150	2.09112e-05	2.19998e-05
		0.2651	1053	34	1019	68	1087	0.0625575	0.0625575		1	150.998	0.00157896	150.997	0.00315791	151	2.09133e-05	2.19998e-05
		0.2512	1053	35	1018	70	1088	0.0643382	0.0642202		1	151.998	0.00158957	151.997	0.00317914	152	2.09154e-05	2.19998e-05
		0.2491	1055	35	1020	70	1090	0.0642202	0.0642202		1	152.998	0.00160019	152.997	0.00320038	153	2.09175e-05	2.19998e-05
		0.234	1055	36	1019	72	1091	0.0659945	0.0656335		1	153.998	0.00161081	153.997	0.00322162	154	2.09196e-05	2.19998e-05
		0.2289	1061	36	1025	72	1097	0.0656335	0.0656335		1	154.998	0.00162143	154.997	0.00324286	155	2.09217e-05	2.19998e-05
		0.2283	1064	37	1027	74	1101	0.0672116	0.0666667		1	155.998	0.00163205	155.997	0.00326411	156	2.09238e-05	2.19998e-05
		0.2227	1065	37	1028	74	1102	0.0671506	0.0666667		1	156.998	0.00164268	156.997	0.00328536	157	2.09259e-05	2.19998e-05
		0.2202	1066	37	1029	74	1103	0.0670898	0.0666667		1	157.998	0.00165331	157.997	0.00330662	158	2.0928e-05	2.19998e-05
		0.2168	1070	37	1033	74	1107	0.0668473	0.0666667		1	158.998	0.00166394	158.997	0.00332788	159	2.093e-05	2.19998e-05
		0.2113	1071	37	1034	74	1108	0.066787	0.0666667		1	159.998	0.00167457	159.997	0.00334914	160	2.09321e-05	2.19998e-05
		0.2068	1072	37	1035	74	1109	0.0667268	0.0666667		1	160.998	0.0016852	160.997	0.00337041	161	2.09342e-05	2.19998e-05
		0.2059	1073	37	1036	74	1110	0.0666667	0.0666667		1	161.998	0.00169584	161.997	0.00339168	162	2.09363e-05	2.19998e-05
		0.2009	1073	38	1035	76	1111	0.0684068	0.0683453		1	162.998	0.00170648	162.997	0.00341296	163	2.09384e-05	2.19998e-05
		0.1946	1074	38	1036	76	1112	0.0683453	0.0683453		1	163.998	0.00171712	163.997	0.00343424	164	2.09405e-05	2.19998e-05
		0.1914	1074	39	1035	78	1113	0.0700809	0.0698925		1	164.998	0.00172776	164.997	0.00345553	165	2.09426e-05	2.19998e-05
		0.1869	1076	39	1037	78	1115	0.0699552	0.0698925		1	165.998	0.00173841	165.997	0.00347682	166	2.09447e-05	2.19998e-05
		0.1832	1077	39	1038	78	1116	0.0698925	0.0698925		1	166.998	0.00174905	166.997	0.00349811	167	2.09468e-05	2.19998e-05
		0.1827	1077	40	1037	80	1117	0.0716204	0.0716204		1	167.998	0.0017597	167.996	0.00351941	168	2.09489e-05	2.19998e-05
		0.1793	1077	41	1036	82	1118	0.0733453	0.0730838		1	168.998	0.00177035	168.996	0.00354071	169	2.09509e-05	2.19998e-05
		0.1786	1080	41	1039	82	1121	0.073149	0.0730838		1	169.998	0.00178101	169.996	0.00356202	170	2.0953e-05	2.19998e-05
		0.1783	1081	41	1040	82	1122	0.0730838	0.0730838		1	170.998	0.00179166	170.996	0.00358333	171	2.09551e-05	2.19998e-05
		0.1748	1081	42	1039	84	1123	0.0747996	0.0747331		1	171.998	0.00180232	171.996	0.00360464	172	2.09572e-05	2.19998e-05
		0.1711	1082	42	1040	84	1124	0.0747331	0.0747331		1	172.998	0.00181298	172.996	0.00362596	173	2.09593e-05	2.19998e-05
		0.1675	1082	43	1039	86	1125	0.0764444	0.0762411		1	173.998	0.00182364	173.996	0.00364728	174	2.09614e-05	2.19998e-05
		0.1631	1083	43	1040	86	1126	0.0763766	0.0762411		1	174.998	0.00183431	174.996	0.00366861	175	2.09635e-05	2.19998e-05
		0.1608	1084	43	1041	86	1127	0.0763088	0.0762411		1	175.998	0.00184497	175.996	0.00368994	176	2.09656e-05	2.19998e-05
		0.1576	1085	43	1042	86	1128	0.0762411	0.0762411		1	176.998	0.00185564	176.996	0.00371128	177	2.09677e-05	2.19998e-05
		0.1546	1085	44	1041	88	1129	0.0779451	0.0776699		1	177.998	0.00186631	177.996	0.00373262	178	2.09698e-05	2.19998e-05
		0.1521	1088	44	1044	88	1132	0.0777385	0.0776699		1	178.998	0.00187698	178.996	0.00375396	179	2.09719e-05	2.19998e-05
		0.1517	1089	44	1045	88	1133	0.0776699	0.0776699		1	179.998	0.00188766	179.996	0.00377531	180	2.09739e-05	2.19998e-05
		0.1516	1089	45	1044	90	1134	0.0793651	0.0788782		1	180.998	0.00189833	180.996	0.00379666	181	2.0976e-05	2.19998e-05
		0.1513	1090	45	1045	90	1135	0.0792952	0.0788782		1	181.998	0.00190901	181.996	0.00381802	182	2.09781e-05	2.19998e-05
		0.1509	1091	45	1046	90	1136	0.0792254	0.0788782		1	182.998	0.00191969	182.996	0.00383938	183	2.09802e-05	2.19998e-05
		0.1506	1096	45	1051	90	1141	0.0788782	0.0788782		1	183.998	0.00193037	183.996	0.00386075	184	2.09823e-05	2.19998e-05
		0.1503	1096	46	1050	92	1142	0.0805604	0.0805604		1	184.998	0.00194106	184.996	0.00388212	185	2.09844e-05	2.19998e-05
		0.15	1099	48	1051	96	1147	0.0836966	0.0836966		1	185.998	0.00195174	185.996	0.00390349	186	2.09865e-05	2.19998e-05
		0.1497	1099	49	1050	98	1148	0.0853659	0.0849957		1	186.998	0.00196243	186.996	0.00392487	187	2.09886e-05	2.19998e-05
		0.1495	1100	49	1051	98	1149	0.0852916	0.0849957		1	187.998	0.00197312	187.996	0.00394625	188	2.09907e-05	2.19998e-05
		0.1492	1101	49	1052	98	1150	0.0852174	0.0849957		1	188.998	0.00198382	188.996	0.00396764	189	2.09928e-05	2.19998e-05
		0.149	1103	49	1054	98	1152	0.0850694	0.0849957		1	189.998	0.00199451	189.996	0.00398903	190	2.09949e-05	2.19998e-05
		0.1489	1104	49	1055	98	1153	0.0849957	0.0849957		1	190.998	0.00200521	190.996	0.00401042	191	2.0997e-05	2.19998e-05
		0.1488	1104	50	1054	100	1154	0.0866551	0.0859107		1	191.998	0.00201591	191.996	0.00403182	192	2.09991e-05	2.19998e-05
		0.1484	1105	50	1055	100	1155	0.0865801	0.0859107		1	192.998	0.00202661	192.996	0.00405322	193	2.10012e-05	2.19998e-05
		0.1481	1106	50	1056	100	1156	0.0865052	0.0859107		1	193.998	0.00203732	193.996	0.00407463	194	2.10032e-05	2.19998e-05
		0.148	1111	50	1061	100	1161	0.0861326	0.0859107		1	194.998	0.00204802	194.996	0.00409604	195	2.10053e-05	2.19998e-05
		0.1478	1112	50	1062	100	1162	0.0860585	0.0859107		1	195.998	0.00205873	195.996	0.00411746	196	2.10074e-05	2.19998e-05
		0.1476	1113	50	1063	100	1163	0.0859845	0.0859107		1	196.998	0.00206944	196.996	0.00413888	197	2.10095e-05	2.19998e-05
		0.1471	1114	50	1064	100	1164	0.0859107	0.0859107		1	197.998	0.00208015	197.996	0.0041603	198	2.10116e-05	2.19998e-05
		0.147	1114	51	1063	102	1165	0.0875536	0.0874786		1	198.998	0.00209087	198.996	0.00418173	199	2.10137e-05	2.19998e-05
		0.1469	1115	51	1064	102	1166	0.0874786	0.0874786		1	199.998	0.00210158	199.996	0.00420316	200	2.10158e-05	2.19998e-05
		0.1467	1116	52	1064	104	1168	0.0890411	0.0890411		1	200.998	0.0021123	200.996	0.0042246	201	2.10179e-05	2.19998e-05
		0.1466	1119	53	1066	106	1172	0.0904437	0.0904437		1	201.998	0.00212302	201.996	0.00424604	202	2.102e-05	2.19998e-05
		0.1465	1120	54	1066	108	1174	0.0919932	0.0919149		1	202.998	0.00213374	202.996	0.00426749	203	2.10221e-05	2.19998e-05
		0.1464	1121	54	1067	108	1175	0.0919149	0.0919149		1	203.998	0.00214447	203.996	0.00428894	204	2.10242e-05	2.19998e-05
		0.1463	1122	55	1067	110	1177	0.0934579	0.0932994		1	204.998	0.0021552	204.996	0.00431039	205	2.10263e-05	2.19998e-05
		0.1462	1124	55	1069	110	1179	0.0932994	0.0932994		1	205.998	0.00216592	205.996	0.00433185	206	2.10284e-05	2.19998e-05
		0.1461	1125	58	1067	116	1183	0.0980558	0.097973		1	206.998	0.00217666	206.996	0.00435331	207	2.10305e-05	2.19998e-05
		0.146	1126	58	1068	116	1184	0.097973	0.097973		1	207.998	0.00218739	207.996	0.00437478	208	2.10326e-05	2.19998e-05
		0.1459	1127	59	1068	118	1186	0.0994941	0.0994941		1	208.998	0.00219812	208.996	0.00439625	209	2.10347e-05	2.19998e-05
		0.1457	1128	60	1068	120	1188	0.10101	0.100925		1	209.998	0.00220886	209.996	0.00441772	210	2.10368e-05	2.19998e-05
		0.1456	1129	60	1069	120	1189	0.100925	0.100925		1	210.998	0.0022196	210.996	0.0044392	211	2.10389e-05	2.19998e-05
		0.1455	1129	61	1068	122	1190	0.102521	0.102521		1	211.998	0.00223034	211.996	0.00446069	212	2.1041e-05	2.19998e-05
		0.1454	1129	63	1066	126	1192	0.105705	0.105528		1	212.998	0.00224109	212.996	0.00448217	213	2.10431e-05	2.19998e-05
		0.1453	1131	63	1068	126	1194	0.105528	0.105528		1	213.998	0.00225183	213.995	0.00450366	214	2.10452e-05	2.19998e-05
		0.1452	1132	64	1068	128	1196	0.107023	0.107023		1	214.998	0.00226258	214.995	0.00452516	215	2.10473e-05	2.19998e-05
		0.1451	1133	65	1068	130	1198	0.108514	0.108514		1	215.998	0.00227333	215.995	0.00454666	216	2.10494e-05	2.19998e-05
		0.145	1134	67	1067	134	1201	0.111574	0.111574		1	216.998	0.00228408	216.995	0.00456817	217	2.10515e-05	2.19998e-05
		0.1449	1135	70	1065	140	1205	0.116183	0.115894		1	217.998	0.00229484	217.995	0.00458967	218	2.10536e-05	2.19998e-05
		0.1448	1138	70	1068	140	1208	0.115894	0.115894		1	218.998	0.00230559	218.995	0.00461119	219	2.10557e-05	2.19998e-05
		0.1447	1142	72	1070	144	1214	0.118616	0.118616		1	219.998	0.00231635	219.995	0.0046327	220	2.10577e-05	2.19998e-05
		0.1446	1145	73	1072	146	1218	0.119869	0.119869		1	220.998	0.00232711	220.995	0.00465423	221	2.10598e-05	2.19998e-05
		0.1445	1147	74	1073	148	1221	0.121212	0.120325		1	221.998	0.00233788	221.995	0.00467575	222	2.10619e-05	2.19998e-05
		0.1436	1148	74	1074	148	1222	0.121113	0.120325		1	222.998	0.00234864	222.995	0.00469728	223	2.1064e-05	2.19998e-05
		0.1387	1149	74	1075	148	1223	0.121014	0.120325		1	223.998	0.00235941	223.995	0.00471882	224	2.10661e-05	2.19998e-05
		0.1384	1150	74	1076	148	1224	0.120915	0.120325		1	224.998	0.00237018	224.995	0.00474035	225	2.10682e-05	2.19998e-05
		0.1364	1151	74	1077	148	1225	0.120816	0.120325		1	225.998	0.00238095	225.995	0.0047619	226	2.10703e-05	2.19998e-05
		0.1342	1152	74	1078	148	1226	0.120718	0.120325		1	226.998	0.00239172	226.995	0.00478344	227	2.10724e-05	2.19998e-05
		0.1338	1154	74	1080	148	1228	0.120521	0.120325		1	227.998	0.0024025	227.995	0.00480499	228	2.10745e-05	2.19998e-05
		0.132	1156	74	1082	148	1230	0.120325	0.120325		1	228.998	0.00241327	228.995	0.00482655	229	2.10766e-05	2.19998e-05
		0.1315	1156	75	1081	150	1231	0.121852	0.121261		1	229.998	0.00242405	229.995	0.00484811	230	2.10787e-05	2.19998e-05
		0.1299	1157	75	1082	150	1232	0.121753	0.121261		1	230.998	0.00243484	230.995	0.00486967	231	2.10808e-05	2.19998e-05
		0.1274	1158	75	1083	150	1233	0.121655	0.121261		1	231.998	0.00244562	231.995	0.00489124	232	2.10829e-05	2.19998e-05
		0.126	1159	75	1084	150	1234	0.121556	0.121261		1	232.998	0.00245641	232.995	0.00491281	233	2.1085e-05	2.19998e-05
		0.1223	1160	75	1085	150	1235	0.121457	0.121261		1	233.998	0.00246719	233.995	0.00493439	234	2.10871e-05	2.19998e-05
		0.1206	1162	75	1087	150	1237	0.121261	0.121261		1	234.998	0.00247799	234.995	0.00495597	235	2.10892e-05	2.19998e-05
		0.1194	1162	76	1086	152	1238	0.122779	0.122383		1	235.998	0.00248878	235.995	0.00497755	236	2.10913e-05	2.19998e-05
		0.1189	1163	76	1087	152	1239	0.12268	0.122383		1	236.998	0.00249957	236.995	0.00499914	237	2.10934e-05	2.19998e-05
		0.1157	1164	76	1088	152	1240	0.122581	0.122383		1	237.997	0.00251037	237.995	0.00502074	238	2.10955e-05	2.19998e-05
		0.1141	1166	76	1090	152	1242	0.122383	0.122383		1	238.997	0.00252117	238.995	0.00504234	239	2.10976e-05	2.19998e-05
		0.1126	1166	77	1089	154	1243	0.123894	0.123794		1	239.997	0.00253197	239.995	0.00506394	240	2.10997e-05	2.19998e-05
		0.1118	1167	77	1090	154	1244	0.123794	0.123794		1	240.997	0.00254277	240.995	0.00508554	241	2.11018e-05	2.19998e-05
		0.1101	1167	78	1089	156	1245	0.125301	0.125201		1	241.997	0.00255358	241.995	0.00510715	242	2.11039e-05	2.19998e-05
		0.1094	1168	78	1090	156	1246	0.125201	0.125201		1	242.997	0.00256438	242.995	0.00512877	243	2.1106e-05	2.19998e-05
		0.1076	1173	79	1094	158	1252	0.126198	0.125896		1	243.997	0.00257519	243.995	0.00515039	244	2.11081e-05	2.19998e-05
		0.1071	1174	79	1095	158	1253	0.126097	0.125896		1	244.997	0.002586	244.995	0.00517201	245	2.11102e-05	2.19998e-05
		0.1067	1176	79	1097	158	1255	0.125896	0.125896		1	245.997	0.00259682	245.995	0.00519364	246	2.11123e-05	2.19998e-05
		0.1063	1176	80	1096	160	1256	0.127389	0.127389		1	246.997	0.00260763	246.995	0.00521527	247	2.11144e-05	2.19998e-05
		0.1058	1177	92	1085	184	1269	0.144996	0.144996		1	247.997	0.00261845	247.995	0.0052369	248	2.11165e-05	2.19998e-05
		0.1054	1177	93	1084	186	1270	0.146457	0.146112		1	248.997	0.00262927	248.995	0.00525854	249	2.11187e-05	2.19998e-05
		0.105	1179	93	1086	186	1272	0.146226	0.146112		1	249.997	0.00264009	249.995	0.00528019	250	2.11208e-05	2.19998e-05
		0.1045	1180	93	1087	186	1273	0.146112	0.146112		1	250.997	0.00265092	250.995	0.00530184	251	2.11229e-05	2.19998e-05
		0.1041	1180	95	1085	190	1275	0.14902	0.148786		1	251.997	0.00266174	251.995	0.00532349	252	2.1125e-05	2.19998e-05
		0.1036	1181	95	1086	190	1276	0.148903	0.148786		1	252.997	0.00267257	252.995	0.00534515	253	2.11271e-05	2.19998e-05
		0.1028	1182	95	1087	190	1277	0.148786	0.148786		1	253.997	0.0026834	253.995	0.00536681	254	2.11292e-05	2.19998e-05
		0.1019	1182	96	1086	192	1278	0.150235	0.150117		1	254.997	0.00269424	254.995	0.00538847	255	2.11313e-05	2.19998e-05
		0.1011	1183	96	1087	192	1279	0.150117	0.150117		1	255.997	0.00270507	255.995	0.00541014	256	2.11334e-05	2.19998e-05
		0.101	1183	97	1086	194	1280	0.151562	0.151562		1	256.997	0.00271591	256.995	0.00543182	257	2.11355e-05	2.19998e-05
		0.1006	1183	98	1085	196	1281	0.153005	0.153005		1	257.997	0.00272675	257.995	0.00545349	258	2.11376e-05	2.19998e-05
		0.1001	1183	99	1084	198	1282	0.154446	0.154446		1	258.997	0.00273759	258.995	0.00547518	259	2.11397e-05	2.19998e-05
		0.0997	1184	101	1083	202	1285	0.157198	0.157198		1	259.997	0.00274843	259.995	0.00549686	260	2.11418e-05	2.19998e-05
		0.09926	1184	102	1082	204	1286	0.158631	0.158385		1	260.997	0.00275928	260.994	0.00551855	261	2.11439e-05	2.19998e-05
		0.09839	1185	102	1083	204	1287	0.158508	0.158385		1	261.997	0.00277012	261.994	0.00554025	262	2.1146e-05	2.19998e-05
		0.09752	1186	102	1084	204	1288	0.158385	0.158385		1	262.997	0.00278097	262.994	0.00556195	263	2.11481e-05	2.19998e-05
		0.09746	1186	103	1083	206	1289	0.159814	0.159566		1	263.997	0.00279183	263.994	0.00558365	264	2.11502e-05	2.19998e-05
		0.09665	1187	103	1084	206	1290	0.15969	0.159566		1	264.997	0.00280268	264.994	0.00560536	265	2.11523e-05	2.19998e-05
		0.09577	1188	103	1085	206	1291	0.159566	0.159566		1	265.997	0.00281354	265.994	0.00562707	266	2.11544e-05	2.19998e-05
		0.0949	1188	104	1084	208	1292	0.160991	0.160991		1	266.997	0.00282439	266.994	0.00564879	267	2.11565e-05	2.19998e-05
		0.09459	1188	105	1083	210	1293	0.162413	0.162413		1	267.997	0.00283526	267.994	0.00567051	268	2.11586e-05	2.19998e-05
		0.09454	1188	106	1082	212	1294	0.163833	0.16358		1	268.997	0.00284612	268.994	0.00569223	269	2.11607e-05	2.19998e-05
		0.09419	1189	106	1083	212	1295	0.163707	0.16358		1	269.997	0.00285698	269.994	0.00571396	270	2.11628e-05	2.19998e-05
		0.09403	1190	106	1084	212	1296	0.16358	0.16358		1	270.997	0.00286785	270.994	0.0057357	271	2.11649e-05	2.19998e-05
		0.09359	1190	108	1082	216	1298	0.16641	0.166026		1	271.997	0.00287872	271.994	0.00575744	272	2.1167e-05	2.19998e-05
		0.09316	1191	108	1083	216	1299	0.166282	0.166026		1	272.997	0.00288959	272.994	0.00577918	273	2.11691e-05	2.19998e-05
		0.09272	1192	108	1084	216	1300	0.166154	0.166026		1	273.997	0.00290046	273.994	0.00580092	274	2.11713e-05	2.19998e-05
		0.09229	1193	108	1085	216	1301	0.166026	0.166026		1	274.997	0.00291134	274.994	0.00582267	275	2.11734e-05	2.19998e-05
		0.09142	1193	109	1084	218	1302	0.167435	0.167178		1	275.997	0.00292221	275.994	0.00584443	276	2.11755e-05	2.19998e-05
		0.09123	1194	109	1085	218	1303	0.167306	0.167178		1	276.997	0.00293309	276.994	0.00586619	277	2.11776e-05	2.19998e-05
		0.09098	1195	109	1086	218	1304	0.167178	0.167178		1	277.997	0.00294398	277.994	0.00588795	278	2.11797e-05	2.19998e-05
		0.09054	1195	110	1085	220	1305	0.168582	0.168582		1	278.997	0.00295486	278.994	0.00590972	279	2.11818e-05	2.19998e-05
		0.08967	1195	111	1084	222	1306	0.169985	0.169985		1	279.997	0.00296574	279.994	0.00593149	280	2.11839e-05	2.19998e-05
		0.08924	1195	112	1083	224	1307	0.171385	0.171385		1	280.997	0.00297663	280.994	0.00595327	281	2.1186e-05	2.19998e-05
		0.0888	1195	113	1082	226	1308	0.172783	0.172783		1	281.997	0.00298752	281.994	0.00597505	282	2.11881e-05	2.19998e-05
		0.08854	1195	114	1081	228	1309	0.174179	0.174046		1	282.997	0.00299841	282.994	0.00599683	283	2.11902e-05	2.19998e-05
		0.08793	1196	114	1082	228	1310	0.174046	0.174046		1	283.997	0.00300931	283.994	0.00601862	284	2.11923e-05	2.19998e-05
		0.0875	1196	115	1081	230	1311	0.175439	0.175038		1	284.997	0.00302021	284.994	0.00604041	285	2.11944e-05	2.19998e-05
		0.08735	1198	115	1083	230	1313	0.175171	0.175038		1	285.997	0.0030311	285.994	0.00606221	286	2.11965e-05	2.19998e-05
		0.08706	1199	115	1084	230	1314	0.175038	0.175038		1	286.997	0.003042	286.994	0.00608401	287	2.11986e-05	2.19998e-05
		0.08619	1199	116	1083	232	1315	0.176426	0.176426		1	287.997	0.00305291	287.994	0.00610582	288	2.12007e-05	2.19998e-05
		0.0861	1199	117	1082	234	1316	0.177812	0.177812		1	288.997	0.00306381	288.994	0.00612763	289	2.12029e-05	2.19998e-05
		0.08576	1199	119	1080	238	1318	0.180577	0.180577		1	289.997	0.00307472	289.994	0.00614944	290	2.1205e-05	2.19998e-05
		0.08532	1199	120	1079	240	1319	0.181956	0.181956		1	290.997	0.00308563	290.994	0.00617126	291	2.12071e-05	2.19998e-05
		0.08445	1199	121	1078	242	1320	0.183333	0.183333		1	291.997	0.00309654	291.994	0.00619308	292	2.12092e-05	2.19998e-05
		0.0839	1199	122	1077	244	1321	0.184709	0.184709		1	292.997	0.00310745	292.994	0.00621491	293	2.12113e-05	2.19998e-05
		0.08359	1199	123	1076	246	1322	0.186082	0.185941		1	293.997	0.00311837	293.994	0.00623674	294	2.12134e-05	2.19998e-05
		0.08272	1200	123	1077	246	1323	0.185941	0.185941		1	294.997	0.00312929	294.994	0.00625857	295	2.12155e-05	2.19998e-05
		0.08185	1200	124	1076	248	1324	0.187311	0.187311		1	295.997	0.00314021	295.994	0.00628041	296	2.12176e-05	2.19998e-05
		0.08141	1200	125	1075	250	1325	0.188679	0.188253		1	296.997	0.00315113	296.994	0.00630226	297	2.12197e-05	2.19998e-05
		0.08098	1201	125	1076	250	1326	0.188537	0.188253		1	297.997	0.00316205	297.994	0.00632411	298	2.12218e-05	2.19998e-05
		0.08011	1202	125	1077	250	1327	0.188395	0.188253		1	298.997	0.00317298	298.994	0.00634596	299	2.12239e-05	2.19998e-05
		0.08009	1203	125	1078	250	1328	0.188253	0.188253		1	299.997	0.00318391	299.994	0.00636782	300	2.12261e-05	2.19998e-05
		0.07968	1203	127	1076	254	1330	0.190977	0.190834		1	300.997	0.00319484	300.994	0.00638968	301	2.12282e-05	2.19998e-05
		0.07924	1204	127	1077	254	1331	0.190834	0.190834		1	301.997	0.00320577	301.994	0.00641154	302	2.12303e-05	2.19998e-05
		0.07838	1204	128	1076	256	1332	0.192192	0.192192		1	302.997	0.00321671	302.994	0.00643341	303	2.12324e-05	2.19998e-05
		0.07794	1204	129	1075	258	1333	0.193548	0.193114		1	303.997	0.00322764	303.994	0.00645529	304	2.12345e-05	2.19998e-05
		0.07751	1205	129	1076	258	1334	0.193403	0.193114		1	304.997	0.00323858	304.994	0.00647716	305	2.12366e-05	2.19998e-05
		0.07698	1206	129	1077	258	1335	0.193258	0.193114		1	305.997	0.00324952	305.994	0.00649905	306	2.12387e-05	2.19998e-05
		0.07664	1207	129	1078	258	1336	0.193114	0.193114		1	306.997	0.00326047	306.993	0.00652093	307	2.12408e-05	2.19998e-05
		0.07578	1207	130	1077	260	1337	0.194465	0.194465		1	307.997	0.00327141	307.993	0.00654282	308	2.12429e-05	2.19998e-05
		0.07534	1207	131	1076	262	1338	0.195815	0.195815		1	308.997	0.00328236	308.993	0.00656472	309	2.1245e-05	2.19998e-05
		0.07491	1207	132	1075	264	1339	0.197162	0.197162		1	309.997	0.00329331	309.993	0.00658662	310	2.12472e-05	2.19998e-05
		0.07448	1207	133	1074	266	1340	0.198507	0.198359		1	310.997	0.00330426	310.993	0.00660852	311	2.12493e-05	2.19998e-05
		0.07445	1208	133	1075	266	1341	0.198359	0.198359		1	311.997	0.00331522	311.993	0.00663043	312	2.12514e-05	2.19998e-05
		0.07404	1208	134	1074	268	1342	0.199702	0.199702		1	312.997	0.00332617	312.993	0.00665234	313	2.12535e-05	2.19998e-05
		0.07318	1208	135	1073	270	1343	0.201042	0.200743		1	313.997	0.00333713	313.993	0.00667426	314	2.12556e-05	2.19998e-05
		0.07237	1209	135	1074	270	1344	0.200893	0.200743		1	314.997	0.00334809	314.993	0.00669618	315	2.12577e-05	2.19998e-05
		0.07231	1210	135	1075	270	1345	0.200743	0.200743		1	315.997	0.00335905	315.993	0.0067181	316	2.12598e-05	2.19998e-05
		0.07145	1210	136	1074	272	1346	0.20208	0.20208		1	316.997	0.00337002	316.993	0.00674003	317	2.12619e-05	2.19998e-05
		0.07101	1210	137	1073	274	1347	0.203415	0.202663		1	317.997	0.00338098	317.993	0.00676197	318	2.12641e-05	2.19998e-05
		0.07069	1211	137	1074	274	1348	0.203264	0.202663		1	318.997	0.00339195	318.993	0.00678391	319	2.12662e-05	2.19998e-05
		0.07058	1212	137	1075	274	1349	0.203113	0.202663		1	319.997	0.00340292	319.993	0.00680585	320	2.12683e-05	2.19998e-05
		0.06996	1214	137	1077	274	1351	0.202813	0.202663		1	320.997	0.0034139	320.993	0.00682779	321	2.12704e-05	2.19998e-05
		0.06972	1215	137	1078	274	1352	0.202663	0.202663		1	321.997	0.00342487	321.993	0.00684975	322	2.12725e-05	2.19998e-05
		0.06931	1215	138	1077	276	1353	0.203991	0.20369		1	322.997	0.00343585	322.993	0.0068717	323	2.12746e-05	2.19998e-05
		0.06885	1216	138	1078	276	1354	0.20384	0.20369		1	323.997	0.00344683	323.993	0.00689366	324	2.12767e-05	2.19998e-05
		0.06819	1217	138	1079	276	1355	0.20369	0.20369		1	324.997	0.00345781	324.993	0.00691562	325	2.12788e-05	2.19998e-05
		0.06799	1217	139	1078	278	1356	0.205015	0.204864		1	325.997	0.0034688	325.993	0.00693759	326	2.1281e-05	2.19998e-05
		0.06783	1218	139	1079	278	1357	0.204864	0.204864		1	326.997	0.00347978	326.993	0.00695956	327	2.12831e-05	2.19998e-05
		0.06772	1219	140	1079	280	1359	0.206034	0.206034		1	327.997	0.00349077	327.993	0.00698154	328	2.12852e-05	2.19998e-05
		0.06755	1219	141	1078	282	1360	0.207353	0.207048		1	328.996	0.00350176	328.993	0.00700352	329	2.12873e-05	2.19998e-05
		0.06728	1220	141	1079	282	1361	0.207201	0.207048		1	329.996	0.00351275	329.993	0.0070255	330	2.12894e-05	2.19998e-05
		0.06712	1221	141	1080	282	1362	0.207048	0.207048		1	330.996	0.00352375	330.993	0.00704749	331	2.12915e-05	2.19998e-05
		0.06655	1221	142	1079	284	1363	0.208364	0.207906		1	331.996	0.00353474	331.993	0.00706949	332	2.12936e-05	2.19998e-05
		0.06626	1222	142	1080	284	1364	0.208211	0.207906		1	332.996	0.00354574	332.993	0.00709148	333	2.12957e-05	2.19998e-05
		0.06623	1223	142	1081	284	1365	0.208059	0.207906		1	333.996	0.00355674	333.993	0.00711349	334	2.12979e-05	2.19998e-05
		0.06594	1224	142	1082	284	1366	0.207906	0.207906		1	334.996	0.00356775	334.993	0.00713549	335	2.13e-05	2.19998e-05
		0.06583	1224	143	1081	286	1367	0.209217	0.208759		1	335.996	0.00357875	335.993	0.0071575	336	2.13021e-05	2.19998e-05
		0.06569	1225	143	1082	286	1368	0.209064	0.208759		1	336.996	0.00358976	336.993	0.00717952	337	2.13042e-05	2.19998e-05
		0.06546	1226	143	1083	286	1369	0.208912	0.208759		1	337.996	0.00360077	337.993	0.00720154	338	2.13063e-05	2.19998e-05
		0.0654	1227	143	1084	286	1370	0.208759	0.208759		1	338.996	0.00361178	338.993	0.00722356	339	2.13084e-05	2.19998e-05
		0.06525	1229	144	1085	288	1373	0.20976	0.20976		1	339.996	0.00362279	339.993	0.00724559	340	2.13106e-05	2.19998e-05
		0.06506	1229	145	1084	290	1374	0.211063	0.211063		1	340.996	0.00363381	340.993	0.00726762	341	2.13127e-05	2.19998e-05
		0.06474	1229	146	1083	292	1375	0.212364	0.212209		1	341.996	0.00364483	341.993	0.00728966	342	2.13148e-05	2.19998e-05
		0.06453	1230	146	1084	292	1376	0.212209	0.212209		1	342.996	0.00365585	342.993	0.0073117	343	2.13169e-05	2.19998e-05
		0.06436	1231	147	1084	294	1378	0.213353	0.213198		1	343.996	0.00366687	343.993	0.00733374	344	2.1319e-05	2.19998e-05
		0.06426	1232	147	1085	294	1379	0.213198	0.213198		1	344.996	0.0036779	344.993	0.00735579	345	2.13211e-05	2.19998e-05
		0.06409	1232	148	1084	296	1380	0.214493	0.214493		1	345.996	0.00368892	345.993	0.00737784	346	2.13232e-05	2.19998e-05
		0.06395	1232	149	1083	298	1381	0.215786	0.215786		1	346.996	0.00369995	346.993	0.0073999	347	2.13254e-05	2.19998e-05
		0.06384	1232	150	1082	300	1382	0.217077	0.217077		1	347.996	0.00371098	347.993	0.00742196	348	2.13275e-05	2.19998e-05
		0.06374	1232	151	1081	302	1383	0.218366	0.218366		1	348.996	0.00372201	348.993	0.00744403	349	2.13296e-05	2.19998e-05
		0.0637	1233	152	1081	304	1385	0.219495	0.218391		1	349.996	0.00373305	349.993	0.0074661	350	2.13317e-05	2.19998e-05
		0.06367	1235	152	1083	304	1387	0.219178	0.218391		1	350.996	0.00374409	350.993	0.00748817	351	2.13338e-05	2.19998e-05
		0.06358	1236	152	1084	304	1388	0.21902	0.218391		1	351.996	0.00375513	351.992	0.00751025	352	2.13359e-05	2.19998e-05
		0.06356	1237	152	1085	304	1389	0.218862	0.218391		1	352.996	0.00376617	352.992	0.00753234	353	2.13381e-05	2.19998e-05
		0.06352	1238	152	1086	304	1390	0.218705	0.218391		1	353.996	0.00377721	353.992	0.00755442	354	2.13402e-05	2.19998e-05
		0.06349	1239	152	1087	304	1391	0.218548	0.218391		1	354.996	0.00378826	354.992	0.00757652	355	2.13423e-05	2.19998e-05
		0.06346	1240	152	1088	304	1392	0.218391	0.218391		1	355.996	0.00379931	355.992	0.00759861	356	2.13444e-05	2.19998e-05
		0.06344	1240	153	1087	306	1393	0.21967	0.219355		1	356.996	0.00381036	356.992	0.00762071	357	2.13465e-05	2.19998e-05
		0.06342	1241	153	1088	306	1394	0.219512	0.219355		1	357.996	0.00382141	357.992	0.00764282	358	2.13487e-05	2.19998e-05
		0.06341	1242	153	1089	306	1395	0.219355	0.219355		1	358.996	0.00383246	358.992	0.00766493	359	2.13508e-05	2.19998e-05
		0.06339	1243	154	1089	308	1397	0.220472	0.220157		1	359.996	0.00384352	359.992	0.00768704	360	2.13529e-05	2.19998e-05
		0.06338	1245	154	1091	308	1399	0.220157	0.220157		1	360.996	0.00385458	360.992	0.00770916	361	2.1355e-05	2.19998e-05
		0.06337	1245	155	1090	310	1400	0.221429	0.221429		1	361.996	0.00386564	361.992	0.00773128	362	2.13571e-05	2.19998e-05
		0.06336	1247	156	1091	312	1403	0.222381	0.222381		1	362.996	0.0038767	362.992	0.00775341	363	2.13592e-05	2.19998e-05
		0.06335	1310	209	1101	418	1519	0.275181	0.275		1	363.996	0.00388777	363.992	0.00777554	364	2.13614e-05	2.19998e-05
		0.06281	1311	209	1102	418	1520	0.275	0.275		1	364.996	0.00389884	364.992	0.00779767	365	2.13635e-05	2.19998e-05
		0.06238	1311	211	1100	422	1522	0.277267	0.277267		1	365.996	0.00390991	365.992	0.00781981	366	2.13656e-05	2.19998e-05
		0.06194	1311	212	1099	424	1523	0.278398	0.278033		1	366.996	0.00392098	366.992	0.00784195	367	2.13677e-05	2.19998e-05
		0.06108	1312	212	1100	424	1524	0.278215	0.278033		1	367.996	0.00393205	367.992	0.0078641	368	2.13698e-05	2.19998e-05
		0.06022	1313	212	1101	424	1525	0.278033	0.278033		1	368.996	0.00394313	368.992	0.00788625	369	2.1372e-05	2.19998e-05
		0.05936	1313	213	1100	426	1526	0.279161	0.278431		1	369.996	0.0039542	369.992	0.00790841	370	2.13741e-05	2.19998e-05
		0.0585	1314	213	1101	426	1527	0.278978	0.278431		1	370.996	0.00396528	370.992	0.00793057	371	2.13762e-05	2.19998e-05
		0.05764	1315	213	1102	426	1528	0.278796	0.278431		1	371.996	0.00397637	371.992	0.00795273	372	2.13783e-05	2.19998e-05
		0.05678	1316	213	1103	426	1529	0.278613	0.278431		1	372.996	0.00398745	372.992	0.0079749	373	2.13804e-05	2.19998e-05
		0.05631	1317	213	1104	426	1530	0.278431	0.278431		1	373.996	0.00399854	373.992	0.00799708	374	2.13826e-05	2.19998e-05
		0.05592	1317	214	1103	428	1531	0.279556	0.279556		1	374.996	0.00400963	374.992	0.00801925	375	2.13847e-05	2.19998e-05
		0.05549	1317	215	1102	430	1532	0.280679	0.280496		1	375.996	0.00402072	375.992	0.00804144	376	2.13868e-05	2.19998e-05
		0.05506	1318	215	1103	430	1533	0.280496	0.280496		1	376.996	0.00403181	376.992	0.00806362	377	2.13889e-05	2.19998e-05
		0.0542	1318	216	1102	432	1534	0.281617	0.281433		1	377.996	0.00404291	377.992	0.00808581	378	2.1391e-05	2.19998e-05
		0.05334	1319	216	1103	432	1535	0.281433	0.281433		1	378.996	0.004054	378.992	0.00810801	379	2.13932e-05	2.19998e-05
		0.05248	1319	217	1102	434	1536	0.282552	0.282552		1	379.996	0.0040651	379.992	0.00813021	380	2.13953e-05	2.19998e-05
		0.05162	1319	218	1101	436	1537	0.283669	0.283669		1	380.996	0.00407621	380.992	0.00815241	381	2.13974e-05	2.19998e-05
		0.05076	1319	219	1100	438	1538	0.284785	0.284416		1	381.996	0.00408731	381.992	0.00817462	382	2.13995e-05	2.19998e-05
		0.05033	1320	219	1101	438	1539	0.2846	0.284416		1	382.996	0.00409842	382.992	0.00819683	383	2.14016e-05	2.19998e-05
		0.0499	1321	219	1102	438	1540	0.284416	0.284416		1	383.996	0.00410952	383.992	0.00821905	384	2.14038e-05	2.19998e-05
		0.04905	1321	220	1101	440	1541	0.285529	0.285529		1	384.996	0.00412063	384.992	0.00824127	385	2.14059e-05	2.19998e-05
		0.04819	1321	221	1100	442	1542	0.286641	0.286455		1	385.996	0.00413175	385.992	0.00826349	386	2.1408e-05	2.19998e-05
		0.04733	1322	221	1101	442	1543	0.286455	0.286455		1	386.996	0.00414286	386.992	0.00828572	387	2.14101e-05	2.19998e-05
		0.04648	1322	222	1100	444	1544	0.287565	0.287193		1	387.996	0.00415398	387.992	0.00830796	388	2.14123e-05	2.19998e-05
		0.04581	1323	222	1101	444	1545	0.287379	0.287193		1	388.996	0.0041651	388.992	0.00833019	389	2.14144e-05	2.19998e-05
		0.04562	1324	222	1102	444	1546	0.287193	0.287193		1	389.996	0.00417622	389.992	0.00835244	390	2.14165e-05	2.19998e-05
		0.04476	1324	223	1101	446	1547	0.2883	0.288114		1	390.996	0.00418734	390.992	0.00837468	391	2.14186e-05	2.19998e-05
		0.04391	1325	223	1102	446	1548	0.288114	0.288114		1	391.996	0.00419847	391.992	0.00839693	392	2.14207e-05	2.19998e-05
		0.04348	1325	224	1101	448	1549	0.289219	0.288846		1	392.996	0.00420959	392.992	0.00841919	393	2.14229e-05	2.19998e-05
		0.04305	1326	224	1102	448	1550	0.289032	0.288846		1	393.996	0.00422072	393.992	0.00844145	394	2.1425e-05	2.19998e-05
		0.0422	1327	224	1103	448	1551	0.288846	0.288846		1	394.996	0.00423186	394.992	0.00846371	395	2.14271e-05	2.19998e-05
		0.04177	1327	225	1102	450	1552	0.289948	0.289948		1	395.996	0.00424299	395.992	0.00848598	396	2.14292e-05	2.19998e-05
		0.04134	1327	226	1101	452	1553	0.29105	0.290862		1	396.996	0.00425413	396.991	0.00850825	397	2.14314e-05	2.19998e-05
		0.04091	1328	226	1102	452	1554	0.290862	0.290862		1	397.996	0.00426526	397.991	0.00853053	398	2.14335e-05	2.19998e-05
		0.04049	1328	227	1101	454	1555	0.291961	0.291961		1	398.996	0.0042764	398.991	0.00855281	399	2.14356e-05	2.19998e-05
		0.04006	1329	228	1101	456	1557	0.292871	0.292871		1	399.996	0.00428755	399.991	0.00857509	400	2.14377e-05	2.19998e-05
		0.03963	1329	229	1100	458	1558	0.293967	0.293402		1	400.996	0.00429869	400.991	0.00859738	401	2.14399e-05	2.19998e-05
		0.03921	1330	229	1101	458	1559	0.293778	0.293402		1	401.996	0.00430984	401.991	0.00861968	402	2.1442e-05	2.19998e-05
		0.03878	1331	229	1102	458	1560	0.29359	0.293402		1	402.996	0.00432099	402.991	0.00864197	403	2.14441e-05	2.19998e-05
		0.03793	1332	229	1103	458	1561	0.293402	0.293402		1	403.996	0.00433214	403.991	0.00866428	404	2.14462e-05	2.19998e-05
		0.03707	1332	230	1102	460	1562	0.294494	0.294494		1	404.996	0.00434329	404.991	0.00868658	405	2.14484e-05	2.19998e-05
		0.03623	1332	231	1101	462	1563	0.295585	0.295208		1	405.996	0.00435445	405.991	0.00870889	406	2.14505e-05	2.19998e-05
		0.03622	1333	231	1102	462	1564	0.295396	0.295208		1	406.996	0.0043656	406.991	0.00873121	407	2.14526e-05	2.19998e-05
		0.03537	1334	231	1103	462	1565	0.295208	0.295208		1	407.996	0.00437676	407.991	0.00875353	408	2.14547e-05	2.19998e-05
		0.03452	1334	232	1102	464	1566	0.296296	0.295918		1	408.996	0.00438793	408.991	0.00877585	409	2.14569e-05	2.19998e-05
		0.03367	1335	232	1103	464	1567	0.296107	0.295918		1	409.996	0.00439909	409.991	0.00879818	410	2.1459e-05	2.19998e-05
		0.03281	1336	232	1104	464	1568	0.295918	0.295918		1	410.996	0.00441026	410.991	0.00882051	411	2.14611e-05	2.19998e-05
		0.03196	1336	233	1103	466	1569	0.297004	0.296815		1	411.996	0.00442143	411.991	0.00884285	412	2.14632e-05	2.19998e-05
		0.03154	1337	233	1104	466	1570	0.296815	0.296815		1	412.996	0.0044326	412.991	0.00886519	413	2.14654e-05	2.19998e-05
		0.0312	1337	234	1103	468	1571	0.297899	0.297899		1	413.996	0.00444377	413.991	0.00888754	414	2.14675e-05	2.19998e-05
		0.03111	1337	235	1102	470	1572	0.298982	0.298982		1	414.996	0.00445494	414.991	0.00890989	415	2.14696e-05	2.19998e-05
		0.02941	1337	236	1101	472	1573	0.300064	0.300064		1	415.996	0.00446612	415.991	0.00893224	416	2.14717e-05	2.19998e-05
		0.02856	1337	237	1100	474	1574	0.301144	0.30019		1	416.996	0.0044773	416.991	0.0089546	417	2.14739e-05	2.19998e-05
		0.02771	1338	237	1101	474	1575	0.300952	0.30019		1	417.996	0.00448848	417.991	0.00897696	418	2.1476e-05	2.19998e-05
		0.02744	1339	237	1102	474	1576	0.300761	0.30019		1	418.996	0.00449966	418.991	0.00899933	419	2.14781e-05	2.19998e-05
		0.02602	1340	237	1103	474	1577	0.300571	0.30019		1	419.995	0.00451085	419.991	0.0090217	420	2.14802e-05	2.19998e-05
		0.02559	1341	237	1104	474	1578	0.30038	0.30019		1	420.995	0.00452204	420.991	0.00904408	421	2.14824e-05	2.19998e-05
		0.02517	1342	237	1105	474	1579	0.30019	0.30019		1	421.995	0.00453323	421.991	0.00906646	422	2.14845e-05	2.19998e-05
		0.02432	1342	238	1104	476	1580	0.301266	0.300885		1	422.995	0.00454442	422.991	0.00908884	423	2.14866e-05	2.19998e-05
		0.02347	1343	238	1105	476	1581	0.301075	0.300885		1	423.995	0.00455561	423.991	0.00911123	424	2.14887e-05	2.19998e-05
		0.02263	1344	238	1106	476	1582	0.300885	0.300885		1	424.995	0.00456681	424.991	0.00913362	425	2.14909e-05	2.19998e-05
		0.02178	1344	239	1105	478	1583	0.301958	0.301958		1	425.995	0.00457801	425.991	0.00915602	426	2.1493e-05	2.19998e-05
		0.02136	1345	240	1105	480	1585	0.302839	0.302839		1	426.995	0.00458921	426.991	0.00917842	427	2.14951e-05	2.19998e-05
		0.02093	1345	241	1104	482	1586	0.303909	0.303526		1	427.995	0.00460041	427.991	0.00920083	428	2.14973e-05	2.19998e-05
		0.02009	1346	241	1105	482	1587	0.303718	0.303526		1	428.995	0.00461162	428.991	0.00922324	429	2.14994e-05	2.19998e-05
		0.01924	1347	241	1106	482	1588	0.303526	0.303526		1	429.995	0.00462283	429.991	0.00924565	430	2.15015e-05	2.19998e-05
		0.0184	1347	242	1105	484	1589	0.304594	0.30402		1	430.995	0.00463403	430.991	0.00926807	431	2.15036e-05	2.19998e-05
		0.01798	1348	242	1106	484	1590	0.304403	0.30402		1	431.995	0.00464525	431.991	0.00929049	432	2.15058e-05	2.19998e-05
		0.01755	1349	242	1107	484	1591	0.304211	0.30402		1	432.995	0.00465646	432.991	0.00931292	433	2.15079e-05	2.19998e-05
		0.01713	1350	242	1108	484	1592	0.30402	0.30402		1	433.995	0.00466768	433.991	0.00933535	434	2.151e-05	2.19998e-05
		0.01671	1350	243	1107	486	1593	0.305085	0.305085		1	434.995	0.00467889	434.991	0.00935779	435	2.15122e-05	2.19998e-05
		0.01587	1350	244	1106	488	1594	0.306148	0.305764		1	435.995	0.00469011	435.991	0.00938023	436	2.15143e-05	2.19998e-05
		0.01557	1351	244	1107	488	1595	0.305956	0.305764		1	436.995	0.00470134	436.991	0.00940267	437	2.15164e-05	2.19998e-05
		0.01502	1352	244	1108	488	1596	0.305764	0.305764		1	437.995	0.00471256	437.991	0.00942512	438	2.15185e-05	2.19998e-05
		0.01418	1352	245	1107	490	1597	0.306825	0.306825		1	438.995	0.00472379	438.991	0.00944758	439	2.15207e-05	2.19998e-05
		0.01334	1352	246	1106	492	1598	0.307885	0.307692		1	439.995	0.00473502	439.991	0.00947003	440	2.15228e-05	2.19998e-05
		0.01249	1353	246	1107	492	1599	0.307692	0.307692		1	440.995	0.00474625	440.991	0.00949249	441	2.15249e-05	2.19998e-05
		0.01192	1353	247	1106	494	1600	0.30875	0.308557		1	441.995	0.00475748	441.99	0.00951496	442	2.15271e-05	2.19998e-05
		0.01165	1354	247	1107	494	1601	0.308557	0.308557		1	442.995	0.00476872	442.99	0.00953743	443	2.15292e-05	2.19998e-05
		0.01039	1354	248	1106	496	1602	0.309613	0.309613		1	443.995	0.00477995	443.99	0.00955991	444	2.15313e-05	2.19998e-05
		0.00913	1354	249	1105	498	1603	0.310667	0.310667		1	444.995	0.00479119	444.99	0.00958239	445	2.15335e-05	2.19998e-05
		0.008289	1354	250	1104	500	1604	0.311721	0.311721		1	445.995	0.00480243	445.99	0.00960487	446	2.15356e-05	2.19998e-05
		0.007869	1354	251	1103	502	1605	0.312773	0.312578		1	446.995	0.00481368	446.99	0.00962736	447	2.15377e-05	2.19998e-05
		0.00745	1355	251	1104	502	1606	0.312578	0.312578		1	447.995	0.00482492	447.99	0.00964985	448	2.15398e-05	2.19998e-05
		0.00661	1355	252	1103	504	1607	0.313628	0.313628		1	448.995	0.00483617	448.99	0.00967235	449	2.1542e-05	2.19998e-05
		0.005771	1355	253	1102	506	1608	0.314677	0.314091		1	449.995	0.00484742	449.99	0.00969485	450	2.15441e-05	2.19998e-05
		0.005039	1356	253	1103	506	1609	0.314481	0.314091		1	450.995	0.00485868	450.99	0.00971735	451	2.15462e-05	2.19998e-05
		0.004933	1357	253	1104	506	1610	0.314286	0.314091		1	451.995	0.00486993	451.99	0.00973986	452	2.15484e-05	2.19998e-05
		0.004094	1358	253	1105	506	1611	0.314091	0.314091		1	452.995	0.00488119	452.99	0.00976238	453	2.15505e-05	2.19998e-05
		0.003257	1358	254	1104	508	1612	0.315136	0.315136		1	453.995	0.00489245	453.99	0.00978489	454	2.15526e-05	2.19998e-05
		0.002838	1358	255	1103	510	1613	0.316181	0.315789		1	454.995	0.00490371	454.99	0.00980742	455	2.15548e-05	2.19998e-05
		0.002419	1359	255	1104	510	1614	0.315985	0.315789		1	455.995	0.00491497	455.99	0.00982994	456	2.15569e-05	2.19998e-05
		0.001792	1360	255	1105	510	1615	0.315789	0.315789		1	456.995	0.00492624	456.99	0.00985247	457	2.1559e-05	2.19998e-05
		0.001582	1360	256	1104	512	1616	0.316832	0.316636		1	457.995	0.0049375	457.99	0.00987501	458	2.15612e-05	2.19998e-05
		0.0007458	1361	256	1105	512	1617	0.316636	0.316636		1	458.995	0.00494877	458.99	0.00989755	459	2.15633e-05	2.19998e-05
											1	459.995	0.00496005	459.99	0.00992009	460	2.15654e-05	2.19998e-05
											1	460.995	0.00497132	460.99	0.00994264	461	2.15676e-05	2.19998e-05
											1	461.995	0.0049826	461.99	0.0099652	462	2.15697e-05	2.19998e-05
											1	462.995	0.00499388	462.99	0.00998775	463	2.15718e-05	2.19998e-05
											1	463.995	0.00500516	463.99	0.0100103	464	2.1574e-05	2.19998e-05
											1	464.995	0.00501644	464.99	0.0100329	465	2.15761e-05	2.19998e-05
											1	465.995	0.00502772	465.99	0.0100554	466	2.15782e-05	2.19998e-05
											1	466.995	0.00503901	466.99	0.010078	467	2.15804e-05	2.19998e-05
											1	467.995	0.0050503	467.99	0.0101006	468	2.15825e-05	2.19998e-05
											1	468.995	0.00506159	468.99	0.0101232	469	2.15846e-05	2.19998e-05
											1	469.995	0.00507289	469.99	0.0101458	470	2.15868e-05	2.19998e-05
											1	470.995	0.00508418	470.99	0.0101684	471	2.15889e-05	2.19998e-05
											1	471.995	0.00509548	471.99	0.010191	472	2.1591e-05	2.19998e-05
											1	472.995	0.00510678	472.99	0.0102136	473	2.15932e-05	2.19998e-05
											1	473.995	0.00511808	473.99	0.0102362	474	2.15953e-05	2.19998e-05
											1	474.995	0.00512939	474.99	0.0102588	475	2.15974e-05	2.19998e-05
											1	475.995	0.00514069	475.99	0.0102814	476	2.15996e-05	2.19998e-05
											1	476.995	0.005152	476.99	0.010304	477	2.16017e-05	2.19998e-05
											1	477.995	0.00516331	477.99	0.0103266	478	2.16038e-05	2.19998e-05
											1	478.995	0.00517463	478.99	0.0103493	479	2.1606e-05	2.19998e-05
											1	479.995	0.00518594	479.99	0.0103719	480	2.16081e-05	2.19998e-05
											1	480.995	0.00519726	480.99	0.0103945	481	2.16102e-05	2.19998e-05
											1	481.995	0.00520858	481.99	0.0104172	482	2.16124e-05	2.19998e-05
											1	482.995	0.0052199	482.99	0.0104398	483	2.16145e-05	2.19998e-05
											1	483.995	0.00523123	483.99	0.0104625	484	2.16166e-05	2.19998e-05
											1	484.995	0.00524255	484.99	0.0104851	485	2.16188e-05	2.19998e-05
											1	485.995	0.00525388	485.989	0.0105078	486	2.16209e-05	2.19998e-05
											1	486.995	0.00526521	486.989	0.0105304	487	2.1623e-05	2.19998e-05
											1	487.995	0.00527654	487.989	0.0105531	488	2.16252e-05	2.19998e-05
											1	488.995	0.00528788	488.989	0.0105758	489	2.16273e-05	2.19998e-05
											1	489.995	0.00529922	489.989	0.0105984	490	2.16295e-05	2.19998e-05
											1	490.995	0.00531056	490.989	0.0106211	491	2.16316e-05	2.19998e-05
											1	491.995	0.0053219	491.989	0.0106438	492	2.16337e-05	2.19998e-05
											1	492.995	0.00533324	492.989	0.0106665	493	2.16359e-05	2.19998e-05
											1	493.995	0.00534459	493.989	0.0106892	494	2.1638e-05	2.19998e-05
											1	494.995	0.00535593	494.989	0.0107119	495	2.16401e-05	2.19998e-05
											1	495.995	0.00536728	495.989	0.0107346	496	2.16423e-05	2.19998e-05
											1	496.995	0.00537864	496.989	0.0107573	497	2.16444e-05	2.19998e-05
											1	497.995	0.00538999	497.989	0.01078	498	2.16466e-05	2.19998e-05
											1	498.995	0.00540135	498.989	0.0108027	499	2.16487e-05	2.19998e-05
											1	499.995	0.00541271	499.989	0.0108254	500	2.16508e-05	2.19998e-05
											1	500.995	0.00542407	500.989	0.0108481	501	2.1653e-05	2.19998e-05
											1	501.995	0.00543543	501.989	0.0108709	502	2.16551e-05	2.19998e-05
											1	502.995	0.0054468	502.989	0.0108936	503	2.16572e-05	2.19998e-05
											1	503.995	0.00545816	503.989	0.0109163	504	2.16594e-05	2.19998e-05
											1	504.995	0.00546953	504.989	0.0109391	505	2.16615e-05	2.19998e-05
											1	505.995	0.00548091	505.989	0.0109618	506	2.16637e-05	2.19998e-05
											1	506.995	0.00549228	506.989	0.0109846	507	2.16658e-05	2.19998e-05
											1	507.994	0.00550366	507.989	0.0110073	508	2.16679e-05	2.19998e-05
											1	508.994	0.00551503	508.989	0.0110301	509	2.16701e-05	2.19998e-05
											1	509.994	0.00552641	509.989	0.0110528	510	2.16722e-05	2.19998e-05
											1	510.994	0.0055378	510.989	0.0110756	511	2.16744e-05	2.19998e-05
											1	511.994	0.00554918	511.989	0.0110984	512	2.16765e-05	2.19998e-05
											1	512.994	0.00556057	512.989	0.0111211	513	2.16786e-05	2.19998e-05
											1	513.994	0.00557196	513.989	0.0111439	514	2.16808e-05	2.19998e-05
											1	514.994	0.00558335	514.989	0.0111667	515	2.16829e-05	2.19998e-05
											1	515.994	0.00559474	515.989	0.0111895	516	2.16851e-05	2.19998e-05
											1	516.994	0.00560614	516.989	0.0112123	517	2.16872e-05	2.19998e-05
											1	517.994	0.00561754	517.989	0.0112351	518	2.16893e-05	2.19998e-05
											1	518.994	0.00562894	518.989	0.0112579	519	2.16915e-05	2.19998e-05
											1	519.994	0.00564034	519.989	0.0112807	520	2.16936e-05	2.19998e-05
											1	520.994	0.00565174	520.989	0.0113035	521	2.16958e-05	2.19998e-05
											1	521.994	0.00566315	521.989	0.0113263	522	2.16979e-05	2.19998e-05
											1	522.994	0.00567456	522.989	0.0113491	523	2.17e-05	2.19998e-05
											1	523.994	0.00568597	523.989	0.0113719	524	2.17022e-05	2.19998e-05
											1	524.994	0.00569738	524.989	0.0113948	525	2.17043e-05	2.19998e-05
											1	525.994	0.0057088	525.989	0.0114176	526	2.17065e-05	2.19998e-05
											1	526.994	0.00572022	526.989	0.0114404	527	2.17086e-05	2.19998e-05
											1	527.994	0.00573164	527.989	0.0114633	528	2.17107e-05	2.19998e-05
											1	528.994	0.00574306	528.989	0.0114861	529	2.17129e-05	2.19998e-05
											1	529.994	0.00575448	529.988	0.011509	530	2.1715e-05	2.19998e-05
											1	530.994	0.00576591	530.988	0.0115318	531	2.17172e-05	2.19998e-05
											1	531.994	0.00577734	531.988	0.0115547	532	2.17193e-05	2.19998e-05
											1	532.994	0.00578877	532.988	0.0115775	533	2.17215e-05	2.19998e-05
											1	533.994	0.0058002	533.988	0.0116004	534	2.17236e-05	2.19998e-05
											1	534.994	0.00581164	534.988	0.0116233	535	2.17257e-05	2.19998e-05
											1	535.994	0.00582307	535.988	0.0116461	536	2.17279e-05	2.19998e-05
											1	536.994	0.00583451	536.988	0.011669	537	2.173e-05	2.19998e-05
											1	537.994	0.00584595	537.988	0.0116919	538	2.17322e-05	2.19998e-05
											1	538.994	0.0058574	538.988	0.0117148	539	2.17343e-05	2.19998e-05
											1	539.994	0.00586884	539.988	0.0117377	540	2.17365e-05	2.19998e-05
											1	540.994	0.00588029	540.988	0.0117606	541	2.17386e-05	2.19998e-05
											1	541.994	0.00589174	541.988	0.0117835	542	2.17407e-05	2.19998e-05
											1	542.994	0.00590319	542.988	0.0118064	543	2.17429e-05	2.19998e-05
											1	543.994	0.00591465	543.988	0.0118293	544	2.1745e-05	2.19998e-05
											1	544.994	0.0059261	544.988	0.0118522	545	2.17472e-05	2.19998e-05
											1	545.994	0.00593756	545.988	0.0118751	546	2.17493e-05	2.19998e-05
											1	546.994	0.00594902	546.988	0.011898	547	2.17515e-05	2.19998e-05
											1	547.994	0.00596049	547.988	0.011921	548	2.17536e-05	2.19998e-05
											1	548.994	0.00597195	548.988	0.0119439	549	2.17558e-05	2.19998e-05
											1	549.994	0.00598342	549.988	0.0119668	550	2.17579e-05	2.19998e-05
											1	550.994	0.00599489	550.988	0.0119898	551	2.176e-05	2.19998e-05
											1	551.994	0.00600636	551.988	0.0120127	552	2.17622e-05	2.19998e-05
											1	552.994	0.00601784	552.988	0.0120357	553	2.17643e-05	2.19998e-05
											1	553.994	0.00602931	553.988	0.0120586	554	2.17665e-05	2.19998e-05
											1	554.994	0.00604079	554.988	0.0120816	555	2.17686e-05	2.19998e-05
											1	555.994	0.00605227	555.988	0.0121045	556	2.17708e-05	2.19998e-05
											1	556.994	0.00606376	556.988	0.0121275	557	2.17729e-05	2.19998e-05
											1	557.994	0.00607524	557.988	0.0121505	558	2.17751e-05	2.19998e-05
											1	558.994	0.00608673	558.988	0.0121735	559	2.17772e-05	2.19998e-05
											1	559.994	0.00609822	559.988	0.0121964	560	2.17793e-05	2.19998e-05
											1	560.994	0.00610971	560.988	0.0122194	561	2.17815e-05	2.19998e-05
											1	561.994	0.0061212	561.988	0.0122424	562	2.17836e-05	2.19998e-05
											1	562.994	0.0061327	562.988	0.0122654	563	2.17858e-05	2.19998e-05
											1	563.994	0.0061442	563.988	0.0122884	564	2.17879e-05	2.19998e-05
											1	564.994	0.0061557	564.988	0.0123114	565	2.17901e-05	2.19998e-05
											1	565.994	0.0061672	565.988	0.0123344	566	2.17922e-05	2.19998e-05
											1	566.994	0.00617871	566.988	0.0123574	567	2.17944e-05	2.19998e-05
											1	567.994	0.00619021	567.988	0.0123804	568	2.17965e-05	2.19998e-05
											1	568.994	0.00620172	568.988	0.0124034	569	2.17987e-05	2.19998e-05
											1	569.994	0.00621323	569.988	0.0124265	570	2.18008e-05	2.19998e-05
											1	570.994	0.00622475	570.988	0.0124495	571	2.1803e-05	2.19998e-05
											1	571.994	0.00623626	571.988	0.0124725	572	2.18051e-05	2.19998e-05
											1	572.994	0.00624778	572.988	0.0124956	573	2.18073e-05	2.19998e-05
											1	573.994	0.0062593	573.987	0.0125186	574	2.18094e-05	2.19998e-05
											1	574.994	0.00627082	574.987	0.0125416	575	2.18116e-05	2.19998e-05
											1	575.994	0.00628235	575.987	0.0125647	576	2.18137e-05	2.19998e-05
											1	576.994	0.00629387	576.987	0.0125877	577	2.18159e-05	2.19998e-05
											1	577.994	0.0063054	577.987	0.0126108	578	2.1818e-05	2.19998e-05
											1	578.994	0.00631693	578.987	0.0126339	579	2.18202e-05	2.19998e-05
											1	579.994	0.00632847	579.987	0.0126569	580	2.18223e-05	2.19998e-05
											1	580.994	0.00634	580.987	0.01268	581	2.18244e-05	2.19998e-05
											1	581.994	0.00635154	581.987	0.0127031	582	2.18266e-05	2.19998e-05
											1	582.994	0.00636308	582.987	0.0127262	583	2.18287e-05	2.19998e-05
											1	583.994	0.00637462	583.987	0.0127492	584	2.18309e-05	2.19998e-05
											1	584.994	0.00638617	584.987	0.0127723	585	2.1833e-05	2.19998e-05
											1	585.994	0.00639771	585.987	0.0127954	586	2.18352e-05	2.19998e-05
											1	586.994	0.00640926	586.987	0.0128185	587	2.18373e-05	2.19998e-05
											1	587.994	0.00642081	587.987	0.0128416	588	2.18395e-05	2.19998e-05
											1	588.994	0.00643236	588.987	0.0128647	589	2.18416e-05	2.19998e-05
											1	589.994	0.00644392	589.987	0.0128878	590	2.18438e-05	2.19998e-05
											1	590.994	0.00645548	590.987	0.012911	591	2.18459e-05	2.19998e-05
											1	591.994	0.00646704	591.987	0.0129341	592	2.18481e-05	2.19998e-05
											1	592.994	0.0064786	592.987	0.0129572	593	2.18502e-05	2.19998e-05
											1	593.994	0.00649016	593.987	0.0129803	594	2.18524e-05	2.19998e-05
											1	594.993	0.00650173	594.987	0.0130035	595	2.18545e-05	2.19998e-05
											1	595.993	0.0065133	595.987	0.0130266	596	2.18567e-05	2.19998e-05
											1	596.993	0.00652487	596.987	0.0130497	597	2.18589e-05	2.19998e-05
											1	597.993	0.00653644	597.987	0.0130729	598	2.1861e-05	2.19998e-05
											1	598.993	0.00654801	598.987	0.013096	599	2.18632e-05	2.19998e-05
											1	599.993	0.00655959	599.987	0.0131192	600	2.18653e-05	2.19998e-05
											1	600.993	0.00657117	600.987	0.0131423	601	2.18675e-05	2.19998e-05
											1	601.993	0.00658275	601.987	0.0131655	602	2.18696e-05	2.19998e-05
											1	602.993	0.00659434	602.987	0.0131887	603	2.18718e-05	2.19998e-05
											1	603.993	0.00660592	603.987	0.0132118	604	2.18739e-05	2.19998e-05
											1	604.993	0.00661751	604.987	0.013235	605	2.18761e-05	2.19998e-05
											1	605.993	0.0066291	605.987	0.0132582	606	2.18782e-05	2.19998e-05
											1	606.993	0.00664069	606.987	0.0132814	607	2.18804e-05	2.19998e-05
											1	607.993	0.00665229	607.987	0.0133046	608	2.18825e-05	2.19998e-05
											1	608.993	0.00666388	608.987	0.0133278	609	2.18847e-05	2.19998e-05
											1	609.993	0.00667548	609.987	0.013351	610	2.18868e-05	2.19998e-05
											1	610.993	0.00668708	610.987	0.0133742	611	2.1889e-05	2.19998e-05
											1	611.993	0.00669869	611.987	0.0133974	612	2.18911e-05	2.19998e-05
											1	612.993	0.00671029	612.987	0.0134206	613	2.18933e-05	2.19998e-05
											1	613.993	0.0067219	613.987	0.0134438	614	2.18954e-05	2.19998e-05
											1	614.993	0.00673351	614.987	0.013467	615	2.18976e-05	2.19998e-05
											1	615.993	0.00674512	615.987	0.0134902	616	2.18997e-05	2.19998e-05
											1	616.993	0.00675674	616.986	0.0135135	617	2.19019e-05	2.19998e-05
											1	617.993	0.00676835	617.986	0.0135367	618	2.19041e-05	2.19998e-05
											1	618.993	0.00677997	618.986	0.0135599	619	2.19062e-05	2.19998e-05
											1	619.993	0.00679159	619.986	0.0135832	620	2.19084e-05	2.19998e-05
											1	620.993	0.00680322	620.986	0.0136064	621	2.19105e-05	2.19998e-05
											1	621.993	0.00681484	621.986	0.0136297	622	2.19127e-05	2.19998e-05
											1	622.993	0.00682647	622.986	0.0136529	623	2.19148e-05	2.19998e-05
											1	623.993	0.0068381	623.986	0.0136762	624	2.1917e-05	2.19998e-05
											1	624.993	0.00684973	624.986	0.0136995	625	2.19191e-05	2.19998e-05
											1	625.993	0.00686136	625.986	0.0137227	626	2.19213e-05	2.19998e-05
											1	626.993	0.006873	626.986	0.013746	627	2.19234e-05	2.19998e-05
											1	627.993	0.00688464	627.986	0.0137693	628	2.19256e-05	2.19998e-05
											1	628.993	0.00689628	628.986	0.0137926	629	2.19278e-05	2.19998e-05
											1	629.993	0.00690792	629.986	0.0138158	630	2.19299e-05	2.19998e-05
											1	630.993	0.00691957	630.986	0.0138391	631	2.19321e-05	2.19998e-05
											1	631.993	0.00693122	631.986	0.0138624	632	2.19342e-05	2.19998e-05
											1	632.993	0.00694286	632.986	0.0138857	633	2.19364e-05	2.19998e-05
											1	633.993	0.00695452	633.986	0.013909	634	2.19385e-05	2.19998e-05
											1	634.993	0.00696617	634.986	0.0139323	635	2.19407e-05	2.19998e-05
											1	635.993	0.00697783	635.986	0.0139557	636	2.19429e-05	2.19998e-05
											1	636.993	0.00698948	636.986	0.013979	637	2.1945e-05	2.19998e-05
											1	637.993	0.00700115	637.986	0.0140023	638	2.19472e-05	2.19998e-05
											1	638.993	0.00701281	638.986	0.0140256	639	2.19493e-05	2.19998e-05
											1	639.993	0.00702447	639.986	0.0140489	640	2.19515e-05	2.19998e-05
											1	640.993	0.00703614	640.986	0.0140723	641	2.19536e-05	2.19998e-05
											1	641.993	0.00704781	641.986	0.0140956	642	2.19558e-05	2.19998e-05
											1	642.993	0.00705948	642.986	0.014119	643	2.19579e-05	2.19998e-05
											1	643.993	0.00707115	643.986	0.0141423	644	2.19601e-05	2.19998e-05
											1	644.993	0.00708283	644.986	0.0141657	645	2.19623e-05	2.19998e-05
											1	645.993	0.00709451	645.986	0.014189	646	2.19644e-05	2.19998e-05
											1	646.993	0.00710619	646.986	0.0142124	647	2.19666e-05	2.19998e-05
											1	647.993	0.00711787	647.986	0.0142357	648	2.19687e-05	2.19998e-05
											1	648.993	0.00712956	648.986	0.0142591	649	2.19709e-05	2.19998e-05
											1	649.993	0.00714124	649.986	0.0142825	650	2.19731e-05	2.19998e-05
											1	650.993	0.00715293	650.986	0.0143059	651	2.19752e-05	2.19998e-05
											1	651.993	0.00716462	651.986	0.0143292	652	2.19774e-05	2.19998e-05
											1	652.993	0.00717632	652.986	0.0143526	653	2.19795e-05	2.19998e-05
											1	653.993	0.00718801	653.986	0.014376	654	2.19817e-05	2.19998e-05
											1	654.993	0.00719971	654.986	0.0143994	655	2.19838e-05	2.19998e-05
											1	655.993	0.00721141	655.986	0.0144228	656	2.1986e-05	2.19998e-05
											1	656.993	0.00722311	656.986	0.0144462	657	2.19882e-05	2.19998e-05
											1	657.993	0.00723482	657.986	0.0144696	658	2.19903e-05	2.19998e-05
											1	658.993	0.00724652	658.986	0.014493	659	2.19925e-05	2.19998e-05
											1	659.993	0.00725823	659.985	0.0145165	660	2.19946e-05	2.19998e-05
											1	660.993	0.00726994	660.985	0.0145399	661	2.19968e-05	2.19998e-05
											1	661.993	0.00728166	661.985	0.0145633	662	2.1999e-05	2.19998e-05
											1	662.993	0.00729337	662.985	0.0145867	663	2.20011e-05	2.19998e-05
											1	663.993	0.00730509	663.985	0.0146102	664	2.20033e-05	2.19998e-05
											1	664.993	0.00731681	664.985	0.0146336	665	2.20054e-05	2.19998e-05
											1	665.993	0.00732853	665.985	0.0146571	666	2.20076e-05	2.19998e-05
											0.9999	666.993	0.00734026	666.985	0.0146805	667	2.20098e-05	2.35546e-05
											0.9999	667.993	0.00735198	667.985	0.014704	668	2.20119e-05	2.35546e-05
											0.9999	668.993	0.00736371	668.985	0.0147274	669	2.20141e-05	2.35546e-05
											0.9999	669.993	0.00737544	669.985	0.0147509	670	2.20162e-05	2.35546e-05
											0.9999	670.993	0.00738718	670.985	0.0147744	671	2.20184e-05	2.35546e-05
											0.9999	671.993	0.00739891	671.985	0.0147978	672	2.20206e-05	2.35546e-05
											0.9999	672.993	0.00741065	672.985	0.0148213	673	2.20227e-05	2.35546e-05
											0.9999	673.993	0.00742239	673.985	0.0148448	674	2.20249e-05	2.35546e-05
											0.9999	674.993	0.00743413	674.985	0.0148683	675	2.20271e-05	2.35546e-05
											0.9999	675.993	0.00744588	675.985	0.0148918	676	2.20292e-05	2.35546e-05
											0.9999	676.993	0.00745762	676.985	0.0149152	677	2.20314e-05	2.35546e-05
											0.9999	677.993	0.00746937	677.985	0.0149387	678	2.20335e-05	2.35546e-05
											0.9999	678.993	0.00748112	678.985	0.0149622	679	2.20357e-05	2.35546e-05
											0.9999	679.993	0.00749287	679.985	0.0149857	680	2.20379e-05	2.35546e-05
											0.9999	680.992	0.00750463	680.985	0.0150093	681	2.204e-05	2.35546e-05
											0.9999	681.992	0.00751639	681.985	0.0150328	682	2.20422e-05	2.35546e-05
											0.9999	682.992	0.00752815	682.985	0.0150563	683	2.20444e-05	2.35546e-05
											0.9999	683.992	0.00753991	683.985	0.0150798	684	2.20465e-05	2.35546e-05
											0.9999	684.992	0.00755167	684.985	0.0151033	685	2.20487e-05	2.35546e-05
											0.9999	685.992	0.00756344	685.985	0.0151269	686	2.20508e-05	2.35546e-05
											0.9999	686.992	0.00757521	686.985	0.0151504	687	2.2053e-05	2.35546e-05
											0.9999	687.992	0.00758698	687.985	0.015174	688	2.20552e-05	2.35546e-05
											0.9999	688.992	0.00759875	688.985	0.0151975	689	2.20573e-05	2.35546e-05
											0.9999	689.992	0.00761053	689.985	0.0152211	690	2.20595e-05	2.35546e-05
											0.9999	690.992	0.0076223	690.985	0.0152446	691	2.20617e-05	2.35546e-05
											0.9999	691.992	0.00763408	691.985	0.0152682	692	2.20638e-05	2.35546e-05
											0.9999	692.992	0.00764586	692.985	0.0152917	693	2.2066e-05	2.35546e-05
											0.9999	693.992	0.00765765	693.985	0.0153153	694	2.20682e-05	2.35546e-05
											0.9999	694.992	0.00766943	694.985	0.0153389	695	2.20703e-05	2.35546e-05
											0.9999	695.992	0.00768122	695.985	0.0153624	696	2.20725e-05	2.35546e-05
											0.9999	696.992	0.00769301	696.985	0.015386	697	2.20746e-05	2.35546e-05
											0.9999	697.992	0.00770481	697.985	0.0154096	698	2.20768e-05	2.35546e-05
											0.9999	698.992	0.0077166	698.985	0.0154332	699	2.2079e-05	2.35546e-05
											0.9999	699.992	0.0077284	699.985	0.0154568	700	2.20811e-05	2.35546e-05
											0.9999	700.992	0.0077402	700.985	0.0154804	701	2.20833e-05	2.35546e-05
											0.9999	701.992	0.007752	701.984	0.015504	702	2.20855e-05	2.35546e-05
											0.9999	702.992	0.0077638	702.984	0.0155276	703	2.20876e-05	2.35546e-05
											0.9999	703.992	0.00777561	703.984	0.0155512	704	2.20898e-05	2.35546e-05
											0.9999	704.992	0.00778742	704.984	0.0155748	705	2.2092e-05	2.35546e-05
											0.9999	705.992	0.00779923	705.984	0.0155985	706	2.20941e-05	2.35546e-05
											0.9999	706.992	0.00781104	706.984	0.0156221	707	2.20963e-05	2.35546e-05
											0.9999	707.992	0.00782286	707.984	0.0156457	708	2.20985e-05	2.35546e-05
											0.9999	708.992	0.00783467	708.984	0.0156693	709	2.21006e-05	2.35546e-05
											0.9999	709.992	0.00784649	709.984	0.015693	710	2.21028e-05	2.35546e-05
											0.9999	710.992	0.00785831	710.984	0.0157166	711	2.2105e-05	2.35546e-05
											0.9999	711.992	0.00787014	711.984	0.0157403	712	2.21071e-05	2.35546e-05
											0.9999	712.992	0.00788196	712.984	0.0157639	713	2.21093e-05	2.35546e-05
											0.9999	713.992	0.00789379	713.984	0.0157876	714	2.21115e-05	2.35546e-05
											0.9999	714.992	0.00790562	714.984	0.0158112	715	2.21136e-05	2.35546e-05
											0.9997	715.992	0.00791745	715.984	0.0158349	716	2.21158e-05	2.3896e-05
											0.9997	716.992	0.00792929	716.984	0.0158586	717	2.2118e-05	2.3896e-05
											0.9997	717.992	0.00794113	717.984	0.0158823	718	2.21201e-05	2.3896e-05
											0.9997	718.992	0.00795297	718.984	0.0159059	719	2.21223e-05	2.3896e-05
											0.9997	719.992	0.00796481	719.984	0.0159296	720	2.21245e-05	2.3896e-05
											0.9997	720.992	0.00797665	720.984	0.0159533	721	2.21266e-05	2.3896e-05
											0.9997	721.992	0.0079885	721.984	0.015977	722	2.21288e-05	2.3896e-05
											0.9997	722.992	0.00800034	722.984	0.0160007	723	2.2131e-05	2.3896e-05
											0.9997	723.992	0.00801219	723.984	0.0160244	724	2.21331e-05	2.3896e-05
											0.9997	724.992	0.00802405	724.984	0.0160481	725	2.21353e-05	2.3896e-05
											0.9997	725.992	0.0080359	725.984	0.0160718	726	2.21375e-05	2.3896e-05
											0.9997	726.992	0.00804776	726.984	0.0160955	727	2.21396e-05	2.3896e-05
											0.9997	727.992	0.00805962	727.984	0.0161192	728	2.21418e-05	2.3896e-05
											0.9997	728.992	0.00807148	728.984	0.016143	729	2.2144e-05	2.3896e-05
											0.9997	729.992	0.00808334	729.984	0.0161667	730	2.21461e-05	2.3896e-05
											0.9997	730.992	0.00809521	730.984	0.0161904	731	2.21483e-05	2.3896e-05
											0.9997	731.992	0.00810708	731.984	0.0162142	732	2.21505e-05	2.3896e-05
											0.9997	732.992	0.00811895	732.984	0.0162379	733	2.21527e-05	2.3896e-05
											0.9997	733.992	0.00813082	733.984	0.0162616	734	2.21548e-05	2.3896e-05
											0.9997	734.992	0.00814269	734.984	0.0162854	735	2.2157e-05	2.3896e-05
											0.9997	735.992	0.00815457	735.984	0.0163091	736	2.21592e-05	2.3896e-05
											0.9997	736.992	0.00816645	736.984	0.0163329	737	2.21613e-05	2.3896e-05
											0.9997	737.992	0.00817833	737.984	0.0163567	738	2.21635e-05	2.3896e-05
											0.9997	738.992	0.00819022	738.984	0.0163804	739	2.21657e-05	2.3896e-05
											0.9997	739.992	0.0082021	739.984	0.0164042	740	2.21678e-05	2.3896e-05
											0.9997	740.992	0.00821399	740.984	0.016428	741	2.217e-05	2.3896e-05
											0.9997	741.992	0.00822588	741.984	0.0164518	742	2.21722e-05	2.3896e-05
											0.9997	742.992	0.00823777	742.984	0.0164755	743	2.21744e-05	2.3896e-05
											0.9997	743.992	0.00824967	743.984	0.0164993	744	2.21765e-05	2.3896e-05
											0.9997	744.992	0.00826156	744.983	0.0165231	745	2.21787e-05	2.3896e-05
											0.9997	745.992	0.00827346	745.983	0.0165469	746	2.21809e-05	2.3896e-05
											0.9997	746.992	0.00828536	746.983	0.0165707	747	2.2183e-05	2.3896e-05
											0.9997	747.992	0.00829727	747.983	0.0165945	748	2.21852e-05	2.3896e-05
											0.9997	748.992	0.00830917	748.983	0.0166183	749	2.21874e-05	2.3896e-05
											0.9997	749.992	0.00832108	749.983	0.0166422	750	2.21896e-05	2.3896e-05
											0.9997	750.992	0.00833299	750.983	0.016666	751	2.21917e-05	2.3896e-05
											0.9997	751.992	0.0083449	751.983	0.0166898	752	2.21939e-05	2.3896e-05
											0.9997	752.992	0.00835682	752.983	0.0167136	753	2.21961e-05	2.3896e-05
											0.9997	753.992	0.00836874	753.983	0.0167375	754	2.21982e-05	2.3896e-05
											0.9997	754.992	0.00838066	754.983	0.0167613	755	2.22004e-05	2.3896e-05
											0.9997	755.992	0.00839258	755.983	0.0167852	756	2.22026e-05	2.3896e-05
											0.9997	756.992	0.0084045	756.983	0.016809	757	2.22048e-05	2.3896e-05
											0.9997	757.992	0.00841643	757.983	0.0168329	758	2.22069e-05	2.3896e-05
											0.9997	758.992	0.00842835	758.983	0.0168567	759	2.22091e-05	2.3896e-05
											0.9997	759.992	0.00844028	759.983	0.0168806	760	2.22113e-05	2.3896e-05
											0.9997	760.992	0.00845222	760.983	0.0169044	761	2.22134e-05	2.3896e-05
											0.9997	761.992	0.00846415	761.983	0.0169283	762	2.22156e-05	2.3896e-05
											0.9997	762.992	0.00847609	762.983	0.0169522	763	2.22178e-05	2.3896e-05
											0.9997	763.992	0.00848803	763.983	0.0169761	764	2.222e-05	2.3896e-05
											0.9997	764.992	0.00849997	764.983	0.0169999	765	2.22221e-05	2.3896e-05
											0.9997	765.991	0.00851191	765.983	0.0170238	766	2.22243e-05	2.3896e-05
											0.9997	766.991	0.00852386	766.983	0.0170477	767	2.22265e-05	2.3896e-05
											0.9997	767.991	0.00853581	767.983	0.0170716	768	2.22287e-05	2.3896e-05
											0.9997	768.991	0.00854776	768.983	0.0170955	769	2.22308e-05	2.3896e-05
											0.9997	769.991	0.00855971	769.983	0.0171194	770	2.2233e-05	2.3896e-05
											0.9997	770.991	0.00857166	770.983	0.0171433	771	2.22352e-05	2.3896e-05
											0.9997	771.991	0.00858362	771.983	0.0171672	772	2.22374e-05	2.3896e-05
											0.9997	772.991	0.00859558	772.983	0.0171912	773	2.22395e-05	2.3896e-05
											0.9997	773.991	0.00860754	773.983	0.0172151	774	2.22417e-05	2.3896e-05
											0.9997	774.991	0.0086195	774.983	0.017239	775	2.22439e-05	2.3896e-05
											0.9997	775.991	0.00863147	775.983	0.0172629	776	2.22461e-05	2.3896e-05
											0.9997	776.991	0.00864344	776.983	0.0172869	777	2.22482e-05	2.3896e-05
											0.9997	777.991	0.00865541	777.983	0.0173108	778	2.22504e-05	2.3896e-05
											0.9997	778.991	0.00866738	778.983	0.0173348	779	2.22526e-05	2.3896e-05
											0.9997	779.991	0.00867935	779.983	0.0173587	780	2.22548e-05	2.3896e-05
											0.9997	780.991	0.00869133	780.983	0.0173827	781	2.22569e-05	2.3896e-05
											0.9997	781.991	0.00870331	781.983	0.0174066	782	2.22591e-05	2.3896e-05
											0.9997	782.991	0.00871529	782.983	0.0174306	783	2.22613e-05	2.3896e-05
											0.9997	783.991	0.00872728	783.983	0.0174546	784	2.22635e-05	2.3896e-05
											0.9997	784.991	0.00873926	784.983	0.0174785	785	2.22656e-05	2.3896e-05
											0.9997	785.991	0.00875125	785.982	0.0175025	786	2.22678e-05	2.3896e-05
											0.9997	786.991	0.00876324	786.982	0.0175265	787	2.227e-05	2.3896e-05
											0.9997	787.991	0.00877523	787.982	0.0175505	788	2.22722e-05	2.3896e-05
											0.9997	788.991	0.00878723	788.982	0.0175745	789	2.22743e-05	2.3896e-05
											0.9997	789.991	0.00879922	789.982	0.0175984	790	2.22765e-05	2.3896e-05
											0.9997	790.991	0.00881122	790.982	0.0176224	791	2.22787e-05	2.3896e-05
											0.9997	791.991	0.00882322	791.982	0.0176464	792	2.22809e-05	2.3896e-05
											0.9997	792.991	0.00883523	792.982	0.0176705	793	2.2283e-05	2.3896e-05
											0.9997	793.991	0.00884723	793.982	0.0176945	794	2.22852e-05	2.3896e-05
											0.9997	794.991	0.00885924	794.982	0.0177185	795	2.22874e-05	2.3896e-05
											0.9997	795.991	0.00887125	795.982	0.0177425	796	2.22896e-05	2.3896e-05
											0.9997	796.991	0.00888327	796.982	0.0177665	797	2.22918e-05	2.3896e-05
											0.9997	797.991	0.00889528	797.982	0.0177906	798	2.22939e-05	2.3896e-05
											0.9997	798.991	0.0089073	798.982	0.0178146	799	2.22961e-05	2.3896e-05
											0.9997	799.991	0.00891932	799.982	0.0178386	800	2.22983e-05	2.3896e-05
											0.9997	800.991	0.00893134	800.982	0.0178627	801	2.23005e-05	2.3896e-05
											0.9997	801.991	0.00894336	801.982	0.0178867	802	2.23026e-05	2.3896e-05
											0.9997	802.991	0.00895539	802.982	0.0179108	803	2.23048e-05	2.3896e-05
											0.9997	803.991	0.00896742	803.982	0.0179348	804	2.2307e-05	2.3896e-05
											0.9997	804.991	0.00897945	804.982	0.0179589	805	2.23092e-05	2.3896e-05
											0.9997	805.991	0.00899148	805.982	0.017983	806	2.23114e-05	2.3896e-05
											0.9997	806.991	0.00900351	806.982	0.018007	807	2.23135e-05	2.3896e-05
											0.9997	807.991	0.00901555	807.982	0.0180311	808	2.23157e-05	2.3896e-05
											0.9997	808.991	0.00902759	808.982	0.0180552	809	2.23179e-05	2.3896e-05
											0.9997	809.991	0.00903963	809.982	0.0180793	810	2.23201e-05	2.3896e-05
											0.9997	810.991	0.00905168	810.982	0.0181034	811	2.23223e-05	2.3896e-05
											0.9997	811.991	0.00906372	811.982	0.0181274	812	2.23244e-05	2.3896e-05
											0.9997	812.991	0.00907577	812.982	0.0181515	813	2.23266e-05	2.3896e-05
											0.9997	813.991	0.00908782	813.982	0.0181756	814	2.23288e-05	2.3896e-05
											0.9997	814.991	0.00909987	814.982	0.0181997	815	2.2331e-05	2.3896e-05
											0.9997	815.991	0.00911193	815.982	0.0182239	816	2.23332e-05	2.3896e-05
											0.9997	816.991	0.00912398	816.982	0.018248	817	2.23353e-05	2.3896e-05
											0.9997	817.991	0.00913604	817.982	0.0182721	818	2.23375e-05	2.3896e-05
											0.9997	818.991	0.00914811	818.982	0.0182962	819	2.23397e-05	2.3896e-05
											0.9997	819.991	0.00916017	819.982	0.0183203	820	2.23419e-05	2.3896e-05
											0.9996	820.991	0.00917224	820.982	0.0183445	821	2.23441e-05	2.41322e-05
											0.9994	821.991	0.0091843	821.982	0.0183686	822	2.23462e-05	2.41367e-05
											0.9836	822.991	0.00919637	822.982	0.0183927	823	2.23484e-05	2.41925e-05
											0.9836	823.991	0.00920845	823.982	0.0184169	824	2.23506e-05	2.41925e-05
											0.9836	824.991	0.00922052	824.982	0.018441	825	2.23528e-05	2.41925e-05
											0.9836	825.991	0.0092326	825.982	0.0184652	826	2.2355e-05	2.41925e-05
											0.9836	826.991	0.00924468	826.982	0.0184894	827	2.23571e-05	2.41925e-05
											0.9836	827.991	0.00925676	827.981	0.0185135	828	2.23593e-05	2.41925e-05
											0.9836	828.991	0.00926885	828.981	0.0185377	829	2.23615e-05	2.41925e-05
											0.9836	829.991	0.00928093	829.981	0.0185619	830	2.23637e-05	2.41925e-05
											0.9836	830.991	0.00929302	830.981	0.018586	831	2.23659e-05	2.41925e-05
											0.9836	831.991	0.00930511	831.981	0.0186102	832	2.23681e-05	2.41925e-05
											0.9836	832.991	0.0093172	832.981	0.0186344	833	2.23702e-05	2.41925e-05
											0.9836	833.991	0.0093293	833.981	0.0186586	834	2.23724e-05	2.41925e-05
											0.9836	834.991	0.0093414	834.981	0.0186828	835	2.23746e-05	2.41925e-05
											0.9836	835.991	0.0093535	835.981	0.018707	836	2.23768e-05	2.41925e-05
											0.9836	836.991	0.0093656	836.981	0.0187312	837	2.2379e-05	2.41925e-05
											0.9836	837.991	0.0093777	837.981	0.0187554	838	2.23811e-05	2.41925e-05
											0.9836	838.991	0.00938981	838.981	0.0187796	839	2.23833e-05	2.41925e-05
											0.9836	839.991	0.00940192	839.981	0.0188038	840	2.23855e-05	2.41925e-05
											0.9836	840.991	0.00941403	840.981	0.0188281	841	2.23877e-05	2.41925e-05
											0.9836	841.991	0.00942614	841.981	0.0188523	842	2.23899e-05	2.41925e-05
											0.9836	842.991	0.00943826	842.981	0.0188765	843	2.23921e-05	2.41925e-05
											0.9836	843.991	0.00945037	843.981	0.0189007	844	2.23942e-05	2.41925e-05
											0.9836	844.991	0.00946249	844.981	0.018925	845	2.23964e-05	2.41925e-05
											0.9836	845.991	0.00947461	845.981	0.0189492	846	2.23986e-05	2.41925e-05
											0.9818	846.991	0.00948674	846.981	0.0189735	847	2.24008e-05	2.4249e-05
											0.9799	847.991	0.00949887	847.981	0.0189977	848	2.2403e-05	2.42541e-05
											0.9777	848.99	0.009511	848.981	0.019022	849	2.24052e-05	2.42599e-05
											0.9754	849.99	0.00952313	849.981	0.0190463	850	2.24074e-05	2.42719e-05
											0.9754	850.99	0.00953527	850.981	0.0190705	851	2.24096e-05	2.42719e-05
											0.9727	851.99	0.00954742	851.981	0.0190948	852	2.24118e-05	2.42957e-05
											0.9698	852.99	0.00955958	852.981	0.0191192	853	2.2414e-05	2.55763e-05
											0.9698	853.99	0.00957178	853.981	0.0191436	854	2.24164e-05	2.55763e-05
											0.9698	854.99	0.00958406	854.981	0.0191681	855	2.24189e-05	2.55763e-05
											0.9698	855.99	0.0095965	855.981	0.019193	856	2.24217e-05	2.55763e-05
											0.9698	856.99	0.00960931	856.981	0.0192186	857	2.24255e-05	2.55763e-05
											0.9698	857.99	0.00962292	857.981	0.0192458	858	2.24311e-05	2.55763e-05
											0.9698	858.99	0.00963836	858.981	0.0192767	859	2.24409e-05	2.55763e-05
											0.9698	859.99	0.0096579	859.981	0.0193158	860	2.24602e-05	2.55763e-05
											0.9698	860.99	0.00968672	860.981	0.0193734	861	2.25011e-05	2.55763e-05
											0.9666	861.99	0.00973666	861.981	0.0194733	862	2.25909e-05	9.77801e-05
											0.9592	862.99	0.00983478	862.98	0.0196696	863	2.27921e-05	0.000191449
											0.955	863.99	0.0100433	863.98	0.0200865	864	2.32483e-05	0.00134747
											0.955	864.989	0.010505	864.979	0.02101	865	2.42891e-05	0.00134747
											0.955	865.988	0.0115475	865.977	0.023095	866	2.66686e-05	0.00134747
											0.955	866.986	0.0139116	866.972	0.0278233	867	3.20914e-05	0.00134747
											0.9519	867.981	0.0192164	867.962	0.0384327	868	4.42774e-05	0.010346
											0.9503	868.969	0.0307201	868.939	0.0614402	869	7.07022e-05	0.03251
											0.9503	869.946	0.0538915	869.892	0.107783	870	0.000123889	0.03251
											0.9395	870.905	0.0950035	870.81	0.190007	871	0.000218148	0.0819659
											0.9335	871.843	0.15674	871.687	0.313481	872	0.000359496	0.123807
											0.9333	872.764	0.235638	872.529	0.471276	873	0.000539835	0.186694
											0.9333	873.675	0.325418	873.349	0.650835	874	0.000744662	0.186694
											0.9333	874.579	0.42104	874.158	0.84208	875	0.000962378	0.186694
											0.9333	875.48	0.519638	874.961	1.03928	876	0.00118639	0.186694
											0.9266	876.38	0.619827	875.76	1.23965	877	0.00141352	0.200426
											0.9111	877.279	0.720991	876.558	1.44198	878	0.00164235	0.202348
											0.9024	878.177	0.822865	877.354	1.64573	879	0.00187228	0.204371
											0.9024	879.075	0.925339	878.149	1.85068	880	0.00210304	0.204371
											0.8929	879.972	1.02837	878.943	2.05673	881	0.00233454	0.206057
											0.8714	880.868	1.13193	879.736	2.26386	882	0.00256674	0.207128
											0.8594	881.764	1.23602	880.528	2.47205	883	0.0027996	0.20924
											0.8594	882.659	1.34064	881.319	2.68129	884	0.00303313	0.20924
											0.8594	883.554	1.44579	882.108	2.89158	885	0.00326732	0.20924
											0.847	884.449	1.55146	882.897	3.10293	886	0.00350218	0.211878
											0.847	885.342	1.65767	883.685	3.31534	887	0.0037377	0.211878
											0.8465	886.236	1.7644	884.471	3.52881	888	0.00397388	0.213468
											0.8326	887.128	1.87167	885.257	3.74334	889	0.00421073	0.215064
											0.8326	888.021	1.97947	886.041	3.95893	890	0.00444824	0.215064
											0.8178	888.912	2.0878	886.824	4.1756	891	0.00468642	0.216666
											0.7852	889.803	2.19667	887.607	4.39334	892	0.00492527	0.217738
											0.7794	890.694	2.30608	888.388	4.61215	893	0.00516478	0.222592
											0.7794	891.584	2.41602	889.168	4.83204	894	0.00540497	0.222592
											0.7794	892.473	2.5265	889.947	5.05301	895	0.00564582	0.222592
											0.7794	893.362	2.63753	890.725	5.27506	896	0.00588734	0.222592
											0.7794	894.251	2.7491	891.502	5.49819	897	0.00612953	0.222592
											0.7794	895.139	2.86121	892.278	5.72241	898	0.0063724	0.222592
											0.7794	896.026	2.97386	893.052	5.94772	899	0.00661593	0.222592
											0.7794	896.913	3.08706	893.826	6.17413	900	0.00686014	0.222592
											0.7674	897.799	3.20081	894.598	6.40163	901	0.00710503	0.2275
											0.7488	898.685	3.31511	895.37	6.63023	902	0.00735058	0.228598
											0.7487	899.57	3.42996	896.14	6.85993	903	0.00759682	0.229699
											0.7485	900.455	3.54536	896.909	7.09073	904	0.00784373	0.230802
											0.7425	901.339	3.66132	897.677	7.32264	905	0.00809131	0.231908
											0.732	902.222	3.77783	898.444	7.55565	906	0.00833957	0.233572
											0.732	903.105	3.89489	899.21	7.78978	907	0.00858851	0.233572
											0.7291	903.987	4.01251	899.975	8.02502	908	0.00883813	0.235242
											0.7285	904.869	4.13069	900.739	8.26138	909	0.00908843	0.236358
											0.7085	905.751	4.24943	901.501	8.49886	910	0.0093394	0.237477
											0.6872	906.631	4.36873	902.263	8.73746	911	0.00959106	0.238599
											0.6657	907.511	4.48859	903.023	8.97718	912	0.0098434	0.239723
											0.6651	908.391	4.60901	903.782	9.21803	913	0.0100964	0.24085
											0.6504	909.27	4.73	904.54	9.46001	914	0.0103501	0.243679
											0.6504	910.148	4.85156	905.297	9.70312	915	0.0106045	0.243679
											0.6504	911.026	4.97368	906.053	9.94737	916	0.0108596	0.243679
											0.6504	911.904	5.09638	906.807	10.1928	917	0.0111153	0.243679
											0.6471	912.78	5.21964	907.561	10.4393	918	0.0113718	0.246524
											0.6448	913.657	5.34347	908.313	10.6869	919	0.0116289	0.248239
											0.6448	914.532	5.46788	909.064	10.9358	920	0.0118867	0.248239
											0.6425	915.407	5.59286	909.814	11.1857	921	0.0121452	0.24996
											0.6402	916.282	5.71841	910.563	11.4368	922	0.0124044	0.251686
											0.6402	917.155	5.84454	911.311	11.6891	923	0.0126642	0.251686
											0.6379	918.029	5.97125	912.057	11.9425	924	0.0129248	0.253418
											0.6356	918.901	6.09854	912.803	12.1971	925	0.013186	0.254576
											0.6335	919.774	6.22641	913.547	12.4528	926	0.013448	0.256318
											0.6335	920.645	6.35486	914.29	12.7097	927	0.0137106	0.256318
											0.6334	921.516	6.48389	915.032	12.9678	928	0.0139739	0.258066
											0.6311	922.386	6.61351	915.773	13.227	929	0.0142379	0.259234
											0.6289	923.256	6.74371	916.513	13.4874	930	0.0145026	0.260405
											0.6244	924.125	6.8745	917.251	13.749	931	0.014768	0.261578
											0.6222	924.994	7.00588	917.988	14.0118	932	0.0150341	0.263343
											0.6222	925.862	7.13785	918.724	14.2757	933	0.0153008	0.263343
											0.6199	926.73	7.2704	919.459	14.5408	934	0.0155683	0.265114
											0.619	927.596	7.40355	920.193	14.8071	935	0.0158365	0.266297
											0.6155	928.463	7.53729	920.925	15.0746	936	0.0161053	0.267483
											0.6133	929.328	7.67163	921.657	15.3433	937	0.0163749	0.270459
											0.6133	930.193	7.80656	922.387	15.6131	938	0.0166451	0.270459
											0.6133	931.058	7.94209	923.116	15.8842	939	0.0169161	0.270459
											0.6133	931.922	8.07821	923.844	16.1564	940	0.0171877	0.270459
											0.6112	932.785	8.21494	924.57	16.4299	941	0.01746	0.273451
											0.609	933.648	8.35227	925.295	16.7045	942	0.017733	0.275253
											0.609	934.51	8.49019	926.02	16.9804	943	0.0180068	0.275253
											0.6068	935.371	8.62872	926.743	17.2574	944	0.0182812	0.277062
											0.6051	936.232	8.76786	927.464	17.5357	945	0.0185563	0.27827
											0.6047	937.092	8.9076	928.185	17.8152	946	0.0188321	0.28252
											0.6047	937.952	9.04795	928.904	18.0959	947	0.0191087	0.28252
											0.6047	938.811	9.1889	929.622	18.3778	948	0.0193859	0.28252
											0.6047	939.67	9.33047	930.339	18.6609	949	0.0196638	0.28252
											0.6047	940.527	9.47264	931.055	18.9453	950	0.0199424	0.28252
											0.6047	941.385	9.61543	931.769	19.2309	951	0.0202217	0.28252
											0.6045	942.241	9.75883	932.482	19.5177	952	0.0205017	0.286799
											0.6025	943.097	9.90284	933.194	19.8057	953	0.0207825	0.288028
											0.6004	943.953	10.0475	933.905	20.0949	954	0.0210639	0.289875
											0.6004	944.807	10.1927	934.615	20.3854	955	0.021346	0.289875
											0.5982	945.661	10.3386	935.323	20.6772	956	0.0216288	0.291727
											0.5961	946.515	10.4851	936.03	20.9701	957	0.0219124	0.292965
											0.594	947.368	10.6322	936.736	21.2643	958	0.0221966	0.294206
											0.5898	948.22	10.7799	937.44	21.5598	959	0.0224815	0.295449
											0.5877	949.072	10.9282	938.144	21.8565	960	0.0227672	0.297317
											0.5877	949.923	11.0772	938.846	22.1544	961	0.0230535	0.297317
											0.5856	950.773	11.2268	939.546	22.4536	962	0.0233406	0.299192
											0.5815	951.623	11.377	940.246	22.7541	963	0.0236283	0.300444
											0.5794	952.472	11.5279	940.944	23.0558	964	0.0239168	0.303586
											0.5794	953.321	11.6794	941.641	23.3587	965	0.0242059	0.303586
											0.5794	954.169	11.8315	942.337	23.6629	966	0.0244958	0.303586
											0.5794	955.016	11.9842	943.032	23.9684	967	0.0247864	0.303586
											0.5774	955.862	12.1376	943.725	24.2751	968	0.0250776	0.306743
											0.5753	956.708	12.2916	944.417	24.5832	969	0.0253696	0.315021
											0.5753	957.554	12.4462	945.108	24.8924	970	0.0256623	0.315021
											0.5753	958.399	12.6015	945.797	25.203	971	0.0259557	0.315021
											0.5753	959.243	12.7574	946.485	25.5148	972	0.0262498	0.315021
											0.5753	960.086	12.914	947.172	25.8279	973	0.0265446	0.315021
											0.5753	960.929	13.0711	947.858	26.1423	974	0.0268401	0.315021
											0.5753	961.771	13.229	948.542	26.458	975	0.0271364	0.315021
											0.5753	962.613	13.3875	949.225	26.7749	976	0.0274333	0.315021
											0.5753	963.453	13.5466	949.907	27.0931	977	0.0277309	0.315021
											0.5753	964.294	13.7063	950.587	27.4127	978	0.0280293	0.315021
											0.5753	965.133	13.8667	951.267	27.7335	979	0.0283284	0.315021
											0.5753	965.972	14.0278	951.944	28.0556	980	0.0286281	0.315021
											0.5733	966.811	14.1895	952.621	28.379	981	0.0289286	0.323397
											0.5724	967.648	14.3518	953.296	28.7037	982	0.0292298	0.324695
											0.571	968.485	14.5148	953.97	29.0297	983	0.0295317	0.325995
											0.5695	969.322	14.6785	954.643	29.357	984	0.0298343	0.327297
											0.5693	970.157	14.8428	955.314	29.6856	985	0.0301376	0.328601
											0.5653	970.992	15.0077	955.985	30.0155	986	0.0304416	0.329908
											0.5651	971.827	15.1733	956.653	30.3467	987	0.0307464	0.331217
											0.5633	972.66	15.3396	957.321	30.6792	988	0.0310518	0.333185
											0.5633	973.493	15.5065	957.987	31.013	989	0.031358	0.333185
											0.5629	974.326	15.6741	958.652	31.3482	990	0.0316649	0.335817
											0.5629	975.158	15.8423	959.315	31.6847	991	0.0319724	0.335817
											0.5613	975.989	16.0112	959.978	32.0225	992	0.0322807	0.337796
											0.5607	976.819	16.1808	960.638	32.3616	993	0.0325897	0.339119
											0.5593	977.649	16.351	961.298	32.702	994	0.0328994	0.345099
											0.5593	978.478	16.5219	961.956	33.0438	995	0.0332099	0.345099
											0.5593	979.307	16.6935	962.613	33.3869	996	0.033521	0.345099
											0.5593	980.134	16.8657	963.269	33.7313	997	0.0338328	0.345099
											0.5593	980.961	17.0386	963.923	34.0771	998	0.0341454	0.345099
											0.5593	981.788	17.2121	964.576	34.4242	999	0.0344587	0.345099
											0.5593	982.614	17.3863	965.227	34.7727	1000	0.0347727	0.345099
											0.5593	983.439	17.5612	965.878	35.1224	1001	0.0350874	0.345099
											0.5573	984.263	17.7368	966.526	35.4736	1002	0.0354028	0.351125
											0.5564	985.087	17.913	967.174	35.826	1003	0.0357189	0.35247
											0.5543	985.91	18.0899	967.82	36.1799	1004	0.0360357	0.353817
											0.5534	986.732	18.2675	968.465	36.535	1005	0.0363533	0.355167
											0.5521	987.554	18.4458	969.108	36.8915	1006	0.0366715	0.356519
											0.5518	988.375	18.6247	969.751	37.2494	1007	0.0369905	0.357873
											0.5515	989.196	18.8043	970.391	37.6086	1008	0.0373102	0.359229
											0.5496	990.015	18.9846	971.031	37.9692	1009	0.0376306	0.360587
											0.5479	990.834	19.1656	971.669	38.3312	1010	0.0379517	0.361948
											0.5458	991.653	19.3472	972.306	38.6945	1011	0.0382735	0.363311
											0.5457	992.47	19.5296	972.941	39.0592	1012	0.038596	0.364676
											0.5438	993.287	19.7126	973.575	39.4252	1013	0.0389193	0.366727
											0.5438	994.104	19.8963	974.207	39.7926	1014	0.0392432	0.366727
											0.5436	994.919	20.0807	974.839	40.1614	1015	0.0395679	0.368784
											0.5419	995.734	20.2658	975.468	40.5316	1016	0.0398933	0.370157
											0.5404	996.548	20.4515	976.097	40.9031	1017	0.0402194	0.371533
											0.5395	997.362	20.638	976.724	41.276	1018	0.0405462	0.372911
											0.5381	998.175	20.8251	977.35	41.6503	1019	0.0408737	0.374291
											0.5374	998.987	21.013	977.974	42.026	1020	0.0412019	0.376365
											0.5374	999.798	21.2015	978.597	42.403	1021	0.0415309	0.376365
											0.5362	1000.61	21.3907	979.219	42.7815	1022	0.0418605	0.378444
											0.5353	1001.42	21.5807	979.839	43.1613	1023	0.0421909	0.379833
											0.5333	1002.23	21.7713	980.457	43.5425	1024	0.042522	0.38192
											0.5333	1003.04	21.9626	981.075	43.9251	1025	0.0428538	0.38192
											0.5312	1003.85	22.1546	981.691	44.3092	1026	0.0431863	0.384011
											0.5307	1004.65	22.3473	982.305	44.6946	1027	0.0435195	0.385409
											0.5272	1005.46	22.5407	982.919	45.0814	1028	0.0438535	0.386808
											0.527	1006.27	22.7348	983.53	45.4696	1029	0.0441881	0.388209
											0.5252	1007.07	22.9296	984.141	45.8592	1030	0.0445235	0.389612
											0.5233	1007.87	23.1251	984.75	46.2502	1031	0.0448596	0.391018
											0.5223	1008.68	23.3213	985.357	46.6426	1032	0.0451964	0.392425
											0.5197	1009.48	23.5182	985.964	47.0365	1033	0.0455339	0.393835
											0.5161	1010.28	23.7159	986.568	47.4317	1034	0.0458721	0.395247
											0.5143	1011.09	23.9142	987.172	47.8284	1035	0.046211	0.397368
											0.5143	1011.89	24.1132	987.774	48.2265	1036	0.0465506	0.397368
											0.5126	1012.69	24.313	988.374	48.6259	1037	0.046891	0.399494
											0.5108	1013.49	24.5134	988.973	49.0269	1038	0.047232	0.405186
											0.5108	1014.29	24.7146	989.571	49.4292	1039	0.0475738	0.405186
											0.5108	1015.08	24.9165	990.167	49.833	1040	0.0479163	0.405186
											0.5108	1015.88	25.1191	990.762	50.2381	1041	0.0482595	0.405186
											0.5108	1016.68	25.3224	991.355	50.6448	1042	0.0486034	0.405186
											0.5108	1017.47	25.5264	991.947	51.0528	1043	0.048948	0.405186
											0.5108	1018.27	25.7311	992.538	51.4623	1044	0.0492934	0.405186
											0.509	1019.06	25.9366	993.127	51.8732	1045	0.0496394	0.410911
											0.5073	1019.86	26.1428	993.714	52.2855	1046	0.0499862	0.413785
											0.5073	1020.65	26.3497	994.301	52.6993	1047	0.0503336	0.413785
											0.5073	1021.44	26.5573	994.885	53.1145	1048	0.0506818	0.413785
											0.5055	1022.23	26.7656	995.469	53.5312	1049	0.0510307	0.416667
											0.5038	1023.03	26.9747	996.051	53.9493	1050	0.0513803	0.420282
											0.5038	1023.82	27.1844	996.631	54.3689	1051	0.0517306	0.420282
											0.5038	1024.61	27.3949	997.21	54.7899	1052	0.0520816	0.420282
											0.5038	1025.39	27.6062	997.788	55.2123	1053	0.0524334	0.420282
											0.5021	1026.18	27.8181	998.364	55.6363	1054	0.0527858	0.423908
											0.5004	1026.97	28.0308	998.938	56.0616	1055	0.053139	0.429736
											0.5004	1027.76	28.2442	999.512	56.4884	1056	0.0534928	0.429736
											0.5004	1028.54	28.4584	1000.08	56.9167	1057	0.0538474	0.429736
											0.5004	1029.33	28.6732	1000.65	57.3464	1058	0.0542027	0.429736
											0.5004	1030.11	28.8888	1001.22	57.7776	1059	0.0545587	0.429736
											0.5004	1030.89	29.1052	1001.79	58.2103	1060	0.0549154	0.429736
											0.5004	1031.68	29.3222	1002.36	58.6444	1061	0.0552728	0.429736
											0.4987	1032.46	29.54	1002.92	59.08	1062	0.0556309	0.435595
											0.4986	1033.24	29.7585	1003.48	59.5171	1063	0.0559897	0.437065
											0.4789	1034.02	29.9778	1004.04	59.9556	1064	0.0563493	0.438536
											0.4737	1034.8	30.1978	1004.6	60.3956	1065	0.0567095	0.44001
											0.4499	1035.58	30.4186	1005.16	60.8371	1066	0.0570705	0.441485
											0.4263	1036.36	30.64	1005.72	61.2801	1067	0.0574321	0.442963
											0.4083	1037.14	30.8623	1006.28	61.7245	1068	0.0577945	0.444442
											0.4034	1037.91	31.0852	1006.83	62.1705	1069	0.0581576	0.445923
											0.3812	1038.69	31.3089	1007.38	62.6179	1070	0.0585214	0.447406
											0.3715	1039.47	31.5334	1007.93	63.0668	1071	0.0588859	0.448891
											0.3704	1040.24	31.7586	1008.48	63.5171	1072	0.0592511	0.450378
											0.3596	1041.02	31.9845	1009.03	63.969	1073	0.059617	0.454103
											0.3596	1041.79	32.2112	1009.58	64.4224	1074	0.0599836	0.454103
											0.3596	1042.56	32.4386	1010.12	64.8772	1075	0.0603509	0.454103
											0.3596	1043.33	32.6668	1010.67	65.3335	1076	0.0607189	0.454103
											0.3389	1044.1	32.8957	1011.21	65.7914	1077	0.0610876	0.457839
											0.3263	1044.87	33.1254	1011.75	66.2507	1078	0.0614571	0.459337
											0.3001	1045.64	33.3558	1012.29	66.7116	1079	0.0618272	0.460837
											0.2973	1046.41	33.5869	1012.83	67.1739	1080	0.0621981	0.463842
											0.2973	1047.18	33.8189	1013.36	67.6377	1081	0.0625696	0.463842
											0.2973	1047.95	34.0515	1013.9	68.1031	1082	0.0629419	0.463842
											0.2864	1048.72	34.285	1014.43	68.5699	1083	0.0633148	0.466855
											0.2834	1049.48	34.5192	1014.96	69.0383	1084	0.0636885	0.468364
											0.2821	1050.25	34.7541	1015.49	69.5082	1085	0.0640628	0.469875
											0.2663	1051.01	34.9898	1016.02	69.9796	1086	0.0644379	0.471387
											0.2651	1051.77	35.2262	1016.55	70.4525	1087	0.0648137	0.472902
											0.2512	1052.54	35.4634	1017.07	70.9269	1088	0.0651902	0.474418
											0.2491	1053.3	35.7014	1017.6	71.4028	1089	0.0655673	0.476695
											0.2491	1054.06	35.9401	1018.12	71.8803	1090	0.0659452	0.476695
											0.234	1054.82	36.1796	1018.64	72.3593	1091	0.0663238	0.478977
											0.2289	1055.58	36.4199	1019.16	72.8398	1092	0.0667031	0.484317
											0.2289	1056.34	36.6609	1019.68	73.3218	1093	0.0670831	0.484317
											0.2289	1057.1	36.9027	1020.19	73.8053	1094	0.0674637	0.484317
											0.2289	1057.85	37.1452	1020.71	74.2904	1095	0.0678451	0.484317
											0.2289	1058.61	37.3885	1021.22	74.777	1096	0.0682272	0.484317
											0.2289	1059.37	37.6326	1021.73	75.2652	1097	0.06861	0.484317
											0.2283	1060.12	37.8774	1022.25	75.7549	1098	0.0689935	0.491982
											0.2283	1060.88	38.123	1022.75	76.2461	1099	0.0693777	0.491982
											0.2283	1061.63	38.3694	1023.26	76.7388	1100	0.0697626	0.491982
											0.2283	1062.38	38.6166	1023.77	77.2331	1101	0.0701481	0.491982
											0.2227	1063.14	38.8645	1024.27	77.7289	1102	0.0705344	0.495831
											0.2202	1063.89	39.1132	1024.77	78.2263	1103	0.0709214	0.497374
											0.2168	1064.64	39.3626	1025.27	78.7252	1104	0.0713091	0.501238
											0.2168	1065.39	39.6128	1025.77	79.2257	1105	0.0716975	0.501238
											0.2168	1066.14	39.8639	1026.27	79.7277	1106	0.0720865	0.501238
											0.2168	1066.88	40.1156	1026.77	80.2313	1107	0.0724763	0.501238
											0.2113	1067.63	40.3682	1027.26	80.7364	1108	0.0728668	0.505113
											0.2068	1068.38	40.6215	1027.76	81.243	1109	0.0732579	0.506666
											0.2059	1069.12	40.8756	1028.25	81.7513	1110	0.0736498	0.50822
											0.2009	1069.87	41.1305	1028.74	82.261	1111	0.0740423	0.509776
											0.1946	1070.61	41.3862	1029.23	82.7724	1112	0.0744356	0.511334
											0.1914	1071.36	41.6426	1029.71	83.2853	1113	0.0748295	0.512894
											0.1869	1072.1	41.8999	1030.2	83.7997	1114	0.0752242	0.515237
											0.1869	1072.84	42.1579	1030.68	84.3157	1115	0.0756195	0.515237
											0.1832	1073.58	42.4167	1031.17	84.8333	1116	0.0760155	0.517583
											0.1827	1074.32	42.6762	1031.65	85.3525	1117	0.0764122	0.519149
											0.1793	1075.06	42.9366	1032.13	85.8732	1118	0.0768097	0.520717
											0.1786	1075.8	43.1977	1032.6	86.3955	1119	0.0772078	0.523858
											0.1786	1076.54	43.4597	1033.08	86.9193	1120	0.0776066	0.523858
											0.1786	1077.28	43.7224	1033.56	87.4448	1121	0.078006	0.523858
											0.1783	1078.01	43.9859	1034.03	87.9718	1122	0.0784062	0.527005
											0.1748	1078.75	44.2502	1034.5	88.5004	1123	0.0788071	0.528582
											0.1711	1079.48	44.5153	1034.97	89.0305	1124	0.0792086	0.530159
											0.1675	1080.22	44.7811	1035.44	89.5623	1125	0.0796109	0.531739
											0.1631	1080.95	45.0478	1035.9	90.0956	1126	0.0800138	0.53332
											0.1608	1081.68	45.3152	1036.37	90.6305	1127	0.0804175	0.534902
											0.1576	1082.42	45.5835	1036.83	91.167	1128	0.0808218	0.536487
											0.1546	1083.15	45.8525	1037.29	91.705	1129	0.0812268	0.538072
											0.1521	1083.88	46.1223	1037.76	92.2447	1130	0.0816325	0.541249
											0.1521	1084.61	46.393	1038.21	92.7859	1131	0.0820389	0.541249
											0.1521	1085.34	46.6644	1038.67	93.3288	1132	0.0824459	0.541249
											0.1517	1086.06	46.9366	1039.13	93.8732	1133	0.0828537	0.544431
											0.1516	1086.79	47.2096	1039.58	94.4192	1134	0.0832621	0.546025
											0.1513	1087.52	47.4834	1040.03	94.9669	1135	0.0836712	0.54762
											0.1509	1088.24	47.758	1040.48	95.5161	1136	0.0840811	0.549217
											0.1506	1088.97	48.0334	1040.93	96.0669	1137	0.0844916	0.554017
											0.1506	1089.69	48.3097	1041.38	96.6193	1138	0.0849027	0.554017
											0.1506	1090.41	48.5867	1041.83	97.1733	1139	0.0853146	0.554017
											0.1506	1091.14	48.8645	1042.27	97.7289	1140	0.0857271	0.554017
											0.1506	1091.86	49.1431	1042.71	98.2862	1141	0.0861404	0.554017
											0.1503	1092.58	49.4225	1043.15	98.845	1142	0.0865543	0.558831
											0.15	1093.3	49.7027	1043.59	99.4054	1143	0.0869689	0.563658
											0.15	1094.02	49.9837	1044.03	99.9675	1144	0.0873842	0.563658
											0.15	1094.73	50.2656	1044.47	100.531	1145	0.0878001	0.563658
											0.15	1095.45	50.5482	1044.9	101.096	1146	0.0882168	0.563658
											0.15	1096.17	50.8317	1045.34	101.663	1147	0.0886341	0.563658
											0.1497	1096.88	51.1159	1045.77	102.232	1148	0.0890521	0.568499
											0.1495	1097.6	51.401	1046.2	102.802	1149	0.0894708	0.570116
											0.1492	1098.31	51.6868	1046.63	103.374	1150	0.0898901	0.571734
											0.149	1099.03	51.9735	1047.05	103.947	1151	0.0903102	0.574164
											0.149	1099.74	52.261	1047.48	104.522	1152	0.0907309	0.574164
											0.1489	1100.45	52.5493	1047.9	105.099	1153	0.0911523	0.576598
											0.1488	1101.16	52.8384	1048.32	105.677	1154	0.0915744	0.578222
											0.1484	1101.87	53.1283	1048.74	106.257	1155	0.0919971	0.579848
											0.1481	1102.58	53.4191	1049.16	106.838	1156	0.0924205	0.581475
											0.148	1103.29	53.7106	1049.58	107.421	1157	0.0928446	0.586365
											0.148	1104	54.003	1049.99	108.006	1158	0.0932694	0.586365
											0.148	1104.7	54.2962	1050.41	108.592	1159	0.0936948	0.586365
											0.148	1105.41	54.5902	1050.82	109.18	1160	0.094121	0.586365
											0.148	1106.12	54.885	1051.23	109.77	1161	0.0945478	0.586365
											0.1478	1106.82	55.1806	1051.64	110.361	1162	0.0949752	0.591268
											0.1476	1107.52	55.4771	1052.05	110.954	1163	0.0954034	0.592905
											0.1471	1108.23	55.7743	1052.45	111.549	1164	0.0958322	0.594543
											0.147	1108.93	56.0724	1052.86	112.145	1165	0.0962617	0.596183
											0.1469	1109.63	56.3713	1053.26	112.743	1166	0.0966918	0.597825
											0.1467	1110.33	56.6711	1053.66	113.342	1167	0.0971227	0.60029
											0.1467	1111.03	56.9716	1054.06	113.943	1168	0.0975542	0.60029
											0.1466	1111.73	57.273	1054.45	114.546	1169	0.0979863	0.605229
											0.1466	1112.42	57.5752	1054.85	115.15	1170	0.0984192	0.605229
											0.1466	1113.12	57.8782	1055.24	115.756	1171	0.0988527	0.605229
											0.1466	1113.82	58.1821	1055.64	116.364	1172	0.0992868	0.605229
											0.1465	1114.51	58.4868	1056.03	116.974	1173	0.0997217	0.61018
											0.1465	1115.21	58.7923	1056.42	117.585	1174	0.100157	0.61018
											0.1464	1115.9	59.0986	1056.8	118.197	1175	0.100593	0.612661
											0.1463	1116.59	59.4058	1057.19	118.812	1176	0.10103	0.615144
											0.1463	1117.29	59.7137	1057.57	119.427	1177	0.101468	0.615144
											0.1462	1117.98	60.0226	1057.95	120.045	1178	0.101906	0.61846
											0.1462	1118.67	60.3322	1058.34	120.664	1179	0.102345	0.61846
											0.1461	1119.36	60.6427	1058.71	121.285	1180	0.102784	0.623445
											0.1461	1120.05	60.954	1059.09	121.908	1181	0.103224	0.623445
											0.1461	1120.73	61.2661	1059.47	122.532	1182	0.103665	0.623445
											0.1461	1121.42	61.5791	1059.84	123.158	1183	0.104107	0.623445
											0.146	1122.11	61.8929	1060.21	123.786	1184	0.104549	0.627607
											0.1459	1122.79	62.2075	1060.58	124.415	1185	0.104992	0.630109
											0.1459	1123.48	62.523	1060.95	125.046	1186	0.105435	0.630109
											0.1457	1124.16	62.8393	1061.32	125.679	1187	0.105879	0.633449
											0.1457	1124.84	63.1565	1061.69	126.313	1188	0.106324	0.633449
											0.1456	1125.53	63.4744	1062.05	126.949	1189	0.106769	0.635958
											0.1455	1126.21	63.7933	1062.41	127.587	1190	0.107216	0.637632
											0.1454	1126.89	64.1129	1062.77	128.226	1191	0.107662	0.640145
											0.1454	1127.57	64.4334	1063.13	128.867	1192	0.10811	0.640145
											0.1453	1128.25	64.7547	1063.49	129.509	1193	0.108558	0.643501
											0.1453	1128.92	65.0769	1063.85	130.154	1194	0.109007	0.643501
											0.1452	1129.6	65.3999	1064.2	130.8	1195	0.109456	0.646862
											0.1452	1130.28	65.7238	1064.55	131.448	1196	0.109906	0.646862
											0.1451	1130.95	66.0485	1064.9	132.097	1197	0.110357	0.650228
											0.1451	1131.63	66.374	1065.25	132.748	1198	0.110808	0.650228
											0.145	1132.3	66.7004	1065.6	133.401	1199	0.11126	0.654442
											0.145	1132.97	67.0276	1065.94	134.055	1200	0.111713	0.654442
											0.145	1133.64	67.3557	1066.29	134.711	1201	0.112166	0.654442
											0.1449	1134.32	67.6846	1066.63	135.369	1202	0.11262	0.660355
											0.1449	1134.99	68.0143	1066.97	136.029	1203	0.113075	0.660355
											0.1449	1135.66	68.3449	1067.31	136.69	1204	0.11353	0.660355
											0.1449	1136.32	68.6764	1067.65	137.353	1205	0.113986	0.660355
											0.1448	1136.99	69.0087	1067.98	138.017	1206	0.114442	0.666284
											0.1448	1137.66	69.3418	1068.32	138.684	1207	0.114899	0.666284
											0.1448	1138.32	69.6758	1068.65	139.352	1208	0.115357	0.666284
											0.1447	1138.99	70.0106	1068.98	140.021	1209	0.115816	0.673928
											0.1447	1139.65	70.3463	1069.31	140.693	1210	0.116275	0.673928
											0.1447	1140.32	70.6829	1069.63	141.366	1211	0.116735	0.673928
											0.1447	1140.98	71.0202	1069.96	142.04	1212	0.117195	0.673928
											0.1447	1141.64	71.3585	1070.28	142.717	1213	0.117656	0.673928
											0.1447	1142.3	71.6976	1070.6	143.395	1214	0.118118	0.673928
											0.1446	1142.96	72.0375	1070.92	144.075	1215	0.11858	0.68245
											0.1446	1143.62	72.3783	1071.24	144.757	1216	0.119043	0.68245
											0.1446	1144.28	72.72	1071.56	145.44	1217	0.119507	0.68245
											0.1446	1144.94	73.0625	1071.88	146.125	1218	0.119971	0.68245
											0.1445	1145.59	73.4058	1072.19	146.812	1219	0.120436	0.688433
											0.1445	1146.25	73.7501	1072.5	147.5	1220	0.120902	0.688433
											0.1445	1146.9	74.0951	1072.81	148.19	1221	0.121368	0.688433
											0.1436	1147.56	74.4411	1073.12	148.882	1222	0.121835	0.691858
											0.1387	1148.21	74.7878	1073.42	149.576	1223	0.122302	0.693572
											0.1384	1148.86	75.1355	1073.73	150.271	1224	0.12277	0.695288
											0.1364	1149.52	75.484	1074.03	150.968	1225	0.123239	0.697004
											0.1342	1150.17	75.8334	1074.33	151.667	1226	0.123709	0.698722
											0.1338	1150.82	76.1836	1074.63	152.367	1227	0.124179	0.701301
											0.1338	1151.47	76.5347	1074.93	153.069	1228	0.124649	0.701301
											0.132	1152.11	76.8866	1075.23	153.773	1229	0.125121	0.704743
											0.132	1152.76	77.2394	1075.52	154.479	1230	0.125593	0.704743
											0.1315	1153.41	77.5931	1075.81	155.186	1231	0.126065	0.707328
											0.1299	1154.05	77.9476	1076.1	155.895	1232	0.126538	0.709052
											0.1274	1154.7	78.303	1076.39	156.606	1233	0.127012	0.710777
											0.126	1155.34	78.6592	1076.68	157.318	1234	0.127487	0.712504
											0.1223	1155.98	79.0163	1076.97	158.033	1235	0.127962	0.714232
											0.1206	1156.63	79.3743	1077.25	158.749	1236	0.128437	0.716825
											0.1206	1157.27	79.7332	1077.53	159.466	1237	0.128914	0.716825
											0.1194	1157.91	80.0929	1077.81	160.186	1238	0.129391	0.719421
											0.1189	1158.55	80.4535	1078.09	160.907	1239	0.129868	1
											0.1157	1159.19	80.8149	1078.37	161.63	1240	0.130347	1
											0.1141	1159.82	81.1772	1078.65	162.354	1241	0.130825	1
											0.1141	1160.46	81.5404	1078.92	163.081	1242	0.131305	1
											0.1126	1161.1	81.9044	1079.19	163.809	1243	0.131785	1
											0.1118	1161.73	82.2694	1079.46	164.539	1244	0.132266	1
											0.1101	1162.36	82.6351	1079.73	165.27	1245	0.132747	1
											0.1094	1163	83.0018	1080	166.004	1246	0.133229	1
											0.1076	1163.63	83.3693	1080.26	166.739	1247	0.133712	1
											0.1076	1164.26	83.7377	1080.52	167.475	1248	0.134195	1
											0.1076	1164.89	84.107	1080.79	168.214	1249	0.134679	1
											0.1076	1165.52	84.4771	1081.05	168.954	1250	0.135163	1
											0.1076	1166.15	84.8481	1081.3	169.696	1251	0.135648	1
											0.1076	1166.78	85.22	1081.56	170.44	1252	0.136134	1
											0.1071	1167.41	85.5928	1081.81	171.186	1253	0.136621	1
											0.1067	1168.03	85.9664	1082.07	171.933	1254	0.137107	1
											0.1067	1168.66	86.3409	1082.32	172.682	1255	0.137595	1
											0.1063	1169.28	86.7163	1082.57	173.433	1256	0.138083	1
											0.1058	1169.91	87.0925	1082.81	174.185	1257	0.138572	1
											0.1058	1170.53	87.4697	1083.06	174.939	1258	0.139061	1
											0.1058	1171.15	87.8477	1083.3	175.695	1259	0.139551	1
											0.1058	1171.77	88.2266	1083.55	176.453	1260	0.140042	1
											0.1058	1172.39	88.6063	1083.79	177.213	1261	0.140533	1
											0.1058	1173.01	88.987	1084.03	177.974	1262	0.141025	1
											0.1058	1173.63	89.3685	1084.26	178.737	1263	0.141518	1
											0.1058	1174.25	89.7509	1084.5	179.502	1264	0.142011	1
											0.1058	1174.87	90.1341	1084.73	180.268	1265	0.142505	1
											0.1058	1175.48	90.5183	1084.96	181.037	1266	0.142999	1
											0.1058	1176.1	90.9033	1085.19	181.807	1267	0.143494	1
											0.1058	1176.71	91.2892	1085.42	182.578	1268	0.143989	1
											0.1058	1177.32	91.676	1085.65	183.352	1269	0.144485	1
											0.1054	1177.94	92.0637	1085.87	184.127	1270	0.144982	1
											0.105	1178.55	92.4523	1086.1	184.905	1271	0.14548	1
											0.105	1179.16	92.8417	1086.32	185.683	1272	0.145978	1
											0.1045	1179.77	93.232	1086.54	186.464	1273	0.146476	1
											0.1041	1180.38	93.6233	1086.75	187.247	1274	0.146975	1
											0.1041	1180.98	94.0153	1086.97	188.031	1275	0.147475	1
											0.1036	1181.59	94.4083	1087.18	188.817	1276	0.147975	1
											0.1028	1182.2	94.8022	1087.4	189.604	1277	0.148476	1
											0.1019	1182.8	95.1969	1087.61	190.394	1278	0.148978	1
											0.1011	1183.41	95.5926	1087.81	191.185	1279	0.14948	1
											0.101	1184.01	95.9891	1088.02	191.978	1280	0.149983	1
											0.1006	1184.61	96.3865	1088.23	192.773	1281	0.150486	1
											0.1001	1185.22	96.7848	1088.43	193.57	1282	0.15099	1
											0.0997	1185.82	97.184	1088.63	194.368	1283	0.151495	1
											0.0997	1186.42	97.584	1088.83	195.168	1284	0.152	1
											0.0997	1187.02	97.985	1089.03	195.97	1285	0.152506	1
											0.09926	1187.61	98.3868	1089.23	196.774	1286	0.153012	1
											0.09839	1188.21	98.7896	1089.42	197.579	1287	0.153519	1
											0.09752	1188.81	99.1932	1089.61	198.386	1288	0.154027	1
											0.09746	1189.4	99.5977	1089.8	199.195	1289	0.154535	1
											0.09665	1190	100.003	1089.99	200.006	1290	0.155044	1
											0.09577	1190.59	100.409	1090.18	200.819	1291	0.155553	1
											0.0949	1191.18	100.817	1090.37	201.633	1292	0.156063	1
											0.09459	1191.78	101.225	1090.55	202.449	1293	0.156573	1
											0.09454	1192.37	101.634	1090.73	203.267	1294	0.157084	1
											0.09419	1192.96	102.044	1090.91	204.087	1295	0.157596	1
											0.09403	1193.55	102.454	1091.09	204.909	1296	0.158108	1
											0.09359	1194.13	102.866	1091.27	205.732	1297	0.158621	1
											0.09359	1194.72	103.278	1091.44	206.557	1298	0.159135	1
											0.09316	1195.31	103.692	1091.62	207.384	1299	0.159649	1
											0.09272	1195.89	104.106	1091.79	208.213	1300	0.160163	1
											0.09229	1196.48	104.521	1091.96	209.043	1301	0.160679	1
											0.09142	1197.06	104.938	1092.12	209.875	1302	0.161194	1
											0.09123	1197.65	105.355	1092.29	210.709	1303	0.161711	1
											0.09098	1198.23	105.773	1092.45	211.545	1304	0.162228	1
											0.09054	1198.81	106.191	1092.62	212.383	1305	0.162745	1
											0.08967	1199.39	106.611	1092.78	213.222	1306	0.163264	1
											0.08924	1199.97	107.032	1092.94	214.063	1307	0.163782	1
											0.0888	1200.55	107.453	1093.09	214.906	1308	0.164302	1
											0.08854	1201.12	107.876	1093.25	215.751	1309	0.164821	1
											0.08793	1201.7	108.299	1093.4	216.598	1310	0.165342	1
											0.0875	1202.28	108.723	1093.55	217.446	1311	0.165863	1
											0.08735	1202.85	109.148	1093.7	218.296	1312	0.166384	1
											0.08735	1203.43	109.574	1093.85	219.148	1313	0.166907	1
											0.08706	1204	110.001	1094	220.002	1314	0.167429	1
											0.08619	1204.57	110.429	1094.14	220.858	1315	0.167953	1
											0.0861	1205.14	110.858	1094.28	221.715	1316	0.168477	1
											0.08576	1205.71	111.287	1094.43	222.574	1317	0.169001	1
											0.08576	1206.28	111.718	1094.56	223.435	1318	0.169526	1
											0.08532	1206.85	112.149	1094.7	224.298	1319	0.170052	1
											0.08445	1207.42	112.581	1094.84	225.163	1320	0.170578	1
											0.0839	1207.99	113.015	1094.97	226.029	1321	0.171105	1
											0.08359	1208.55	113.449	1095.1	226.898	1322	0.171632	1
											0.08272	1209.12	113.884	1095.23	227.768	1323	0.17216	1
											0.08185	1209.68	114.32	1095.36	228.639	1324	0.172688	1
											0.08141	1210.24	114.757	1095.49	229.513	1325	0.173217	1
											0.08098	1210.81	115.194	1095.61	230.389	1326	0.173747	1
											0.08011	1211.37	115.633	1095.73	231.266	1327	0.174277	1
											0.08009	1211.93	116.072	1095.86	232.145	1328	0.174808	1
											0.07968	1212.49	116.513	1095.97	233.026	1329	0.175339	1
											0.07968	1213.05	116.954	1096.09	233.909	1330	0.175871	1
											0.07924	1213.6	117.397	1096.21	234.793	1331	0.176404	1
											0.07838	1214.16	117.84	1096.32	235.679	1332	0.176937	1
											0.07794	1214.72	118.284	1096.43	236.568	1333	0.17747	1
											0.07751	1215.27	118.729	1096.54	237.458	1334	0.178004	1
											0.07698	1215.83	119.175	1096.65	238.349	1335	0.178539	1
											0.07664	1216.38	119.621	1096.76	239.243	1336	0.179074	1
											0.07578	1216.93	120.069	1096.86	240.138	1337	0.17961	1
											0.07534	1217.48	120.518	1096.96	241.036	1338	0.180146	1
											0.07491	1218.03	120.967	1097.07	241.935	1339	0.180683	1
											0.07448	1218.58	121.418	1097.16	242.835	1340	0.181221	1
											0.07445	1219.13	121.869	1097.26	243.738	1341	0.181759	1
											0.07404	1219.68	122.321	1097.36	244.643	1342	0.182297	1
											0.07318	1220.23	122.775	1097.45	245.549	1343	0.182836	1
											0.07237	1220.77	123.229	1097.54	246.457	1344	0.183376	1
											0.07231	1221.32	123.684	1097.63	247.367	1345	0.183916	1
											0.07145	1221.86	124.139	1097.72	248.279	1346	0.184457	1
											0.07101	1222.4	124.596	1097.81	249.193	1347	0.184998	1
											0.07069	1222.95	125.054	1097.89	250.108	1348	0.18554	1
											0.07058	1223.49	125.513	1097.97	251.025	1349	0.186082	1
											0.06996	1224.03	125.972	1098.06	251.944	1350	0.186625	1
											0.06996	1224.57	126.433	1098.13	252.865	1351	0.187169	1
											0.06972	1225.11	126.894	1098.21	253.788	1352	0.187713	1
											0.06931	1225.64	127.356	1098.29	254.713	1353	0.188258	1
											0.06885	1226.18	127.82	1098.36	255.639	1354	0.188803	1
											0.06819	1226.72	128.284	1098.43	256.567	1355	0.189349	1
											0.06799	1227.25	128.749	1098.5	257.497	1356	0.189895	1
											0.06783	1227.79	129.215	1098.57	258.429	1357	0.190442	1
											0.06772	1228.32	129.681	1098.64	259.363	1358	0.190989	1
											0.06772	1228.85	130.149	1098.7	260.298	1359	0.191537	1
											0.06755	1229.38	130.618	1098.76	261.236	1360	0.192085	1
											0.06728	1229.91	131.088	1098.82	262.175	1361	0.192634	1
											0.06712	1230.44	131.558	1098.88	263.116	1362	0.193184	1
											0.06655	1230.97	132.029	1098.94	264.059	1363	0.193734	1
											0.06626	1231.5	132.502	1099	265.004	1364	0.194284	1
											0.06623	1232.02	132.975	1099.05	265.95	1365	0.194835	1
											0.06594	1232.55	133.449	1099.1	266.899	1366	0.195387	1
											0.06583	1233.08	133.924	1099.15	267.849	1367	0.195939	1
											0.06569	1233.6	134.4	1099.2	268.801	1368	0.196492	1
											0.06546	1234.12	134.877	1099.25	269.755	1369	0.197045	1
											0.0654	1234.64	135.355	1099.29	270.71	1370	0.197599	1
											0.06525	1235.17	135.834	1099.33	271.668	1371	0.198153	1
											0.06525	1235.69	136.314	1099.37	272.627	1372	0.198708	1
											0.06525	1236.21	136.794	1099.41	273.589	1373	0.199263	1
											0.06506	1236.72	137.276	1099.45	274.552	1374	0.199819	1
											0.06474	1237.24	137.758	1099.48	275.517	1375	0.200376	1
											0.06453	1237.76	138.242	1099.52	276.483	1376	0.200933	1
											0.06436	1238.27	138.726	1099.55	277.452	1377	0.20149	1
											0.06436	1238.79	139.211	1099.58	278.422	1378	0.202048	1
											0.06426	1239.3	139.697	1099.61	279.395	1379	0.202607	1
											0.06409	1239.82	140.184	1099.63	280.369	1380	0.203166	1
											0.06395	1240.33	140.672	1099.66	281.345	1381	0.203725	1
											0.06384	1240.84	141.161	1099.68	282.323	1382	0.204286	1
											0.06374	1241.35	141.651	1099.7	283.302	1383	0.204846	1
											0.0637	1241.86	142.142	1099.72	284.284	1384	0.205407	1
											0.0637	1242.37	142.634	1099.73	285.267	1385	0.205969	1
											0.06367	1242.87	143.126	1099.75	286.252	1386	0.206531	1
											0.06367	1243.38	143.62	1099.76	287.239	1387	0.207094	1
											0.06358	1243.89	144.114	1099.77	288.228	1388	0.207657	1
											0.06356	1244.39	144.609	1099.78	289.219	1389	0.208221	1
											0.06352	1244.89	145.106	1099.79	290.211	1390	0.208785	1
											0.06349	1245.4	145.603	1099.79	291.206	1391	0.20935	1
											0.06346	1245.9	146.101	1099.8	292.202	1392	0.209915	1
											0.06344	1246.4	146.6	1099.8	293.2	1393	0.210481	1
											0.06342	1246.9	147.1	1099.8	294.2	1394	0.211047	1
											0.06341	1247.4	147.601	1099.8	295.202	1395	0.211614	1
											0.06339	1247.9	148.103	1099.79	296.206	1396	0.212182	1
											0.06339	1248.39	148.606	1099.79	297.211	1397	0.21275	1
											0.06338	1248.89	149.109	1099.78	298.219	1398	0.213318	1
											0.06338	1249.39	149.614	1099.77	299.228	1399	0.213887	1
											0.06337	1249.88	150.119	1099.76	300.239	1400	0.214456	1
											0.06336	1250.37	150.626	1099.75	301.252	1401	0.215026	1
											0.06336	1250.87	151.133	1099.73	302.266	1402	0.215597	1
											0.06336	1251.36	151.642	1099.72	303.283	1403	0.216168	1
											0.06335	1251.85	152.151	1099.7	304.302	1404	0.216739	1
											0.06335	1252.34	152.661	1099.68	305.322	1405	0.217311	1
											0.06335	1252.83	153.172	1099.66	306.344	1406	0.217883	1
											0.06335	1253.32	153.684	1099.63	307.368	1407	0.218456	1
											0.06335	1253.8	154.197	1099.61	308.394	1408	0.21903	1
											0.06335	1254.29	154.711	1099.58	309.422	1409	0.219604	1
											0.06335	1254.77	155.226	1099.55	310.451	1410	0.220178	1
											0.06335	1255.26	155.741	1099.52	311.483	1411	0.220753	1
											0.06335	1255.74	156.258	1099.48	312.516	1412	0.221329	1
											0.06335	1256.22	156.776	1099.45	313.551	1413	0.221905	1
											0.06335	1256.71	157.294	1099.41	314.588	1414	0.222481	1
											0.06335	1257.19	157.814	1099.37	315.627	1415	0.223058	1
											0.06335	1257.67	158.334	1099.33	316.668	1416	0.223636	1
											0.06335	1258.14	158.855	1099.29	317.711	1417	0.224214	1
											0.06335	1258.62	159.378	1099.24	318.755	1418	0.224792	1
											0.06335	1259.1	159.901	1099.2	319.801	1419	0.225371	1
											0.06335	1259.58	160.425	1099.15	320.85	1420	0.22595	1
											0.06335	1260.05	160.95	1099.1	321.9	1421	0.22653	1
											0.06335	1260.52	161.476	1099.05	322.952	1422	0.227111	1
											0.06335	1261	162.003	1098.99	324.005	1423	0.227692	1
											0.06335	1261.47	162.53	1098.94	325.061	1424	0.228273	1
											0.06335	1261.94	163.059	1098.88	326.118	1425	0.228855	1
											0.06335	1262.41	163.589	1098.82	327.178	1426	0.229437	1
											0.06335	1262.88	164.119	1098.76	328.239	1427	0.23002	1
											0.06335	1263.35	164.651	1098.7	329.302	1428	0.230604	1
											0.06335	1263.82	165.183	1098.63	330.367	1429	0.231188	1
											0.06335	1264.28	165.717	1098.57	331.434	1430	0.231772	1
											0.06335	1264.75	166.251	1098.5	332.502	1431	0.232357	1
											0.06335	1265.21	166.786	1098.43	333.573	1432	0.232942	1
											0.06335	1265.68	167.323	1098.35	334.645	1433	0.233528	1
											0.06335	1266.14	167.86	1098.28	335.72	1434	0.234114	1
											0.06335	1266.6	168.398	1098.2	336.796	1435	0.234701	1
											0.06335	1267.06	168.937	1098.13	337.874	1436	0.235288	1
											0.06335	1267.52	169.477	1098.05	338.954	1437	0.235876	1
											0.06335	1267.98	170.018	1097.96	340.035	1438	0.236464	1
											0.06335	1268.44	170.559	1097.88	341.119	1439	0.237053	1
											0.06335	1268.9	171.102	1097.8	342.204	1440	0.237642	1
											0.06335	1269.35	171.646	1097.71	343.292	1441	0.238232	1
											0.06335	1269.81	172.19	1097.62	344.381	1442	0.238822	1
											0.06335	1270.26	172.736	1097.53	345.472	1443	0.239412	1
											0.06335	1270.72	173.282	1097.44	346.565	1444	0.240003	1
											0.06335	1271.17	173.83	1097.34	347.66	1445	0.240595	1
											0.06335	1271.62	174.378	1097.24	348.756	1446	0.241187	1
											0.06335	1272.07	174.927	1097.15	349.855	1447	0.241779	1
											0.06335	1272.52	175.478	1097.04	350.955	1448	0.242372	1
											0.06335	1272.97	176.029	1096.94	352.058	1449	0.242966	1
											0.06335	1273.42	176.581	1096.84	353.162	1450	0.24356	1
											0.06335	1273.87	177.134	1096.73	354.268	1451	0.244154	1
											0.06335	1274.31	177.688	1096.62	355.376	1452	0.244749	1
											0.06335	1274.76	178.243	1096.51	356.485	1453	0.245344	1
											0.06335	1275.2	178.798	1096.4	357.597	1454	0.24594	1
											0.06335	1275.64	179.355	1096.29	358.71	1455	0.246536	1
											0.06335	1276.09	179.913	1096.17	359.826	1456	0.247133	1
											0.06335	1276.53	180.471	1096.06	360.943	1457	0.24773	1
											0.06335	1276.97	181.031	1095.94	362.062	1458	0.248328	1
											0.06335	1277.41	181.592	1095.82	363.183	1459	0.248926	1
											0.06335	1277.85	182.153	1095.69	364.306	1460	0.249525	1
											0.06335	1278.28	182.715	1095.57	365.431	1461	0.250124	1
											0.06335	1278.72	183.279	1095.44	366.557	1462	0.250723	1
											0.06335	1279.16	183.843	1095.31	367.686	1463	0.251323	1
											0.06335	1279.59	184.408	1095.18	368.816	1464	0.251924	1
											0.06335	1280.03	184.974	1095.05	369.948	1465	0.252524	1
											0.06335	1280.46	185.541	1094.92	371.082	1466	0.253126	1
											0.06335	1280.89	186.109	1094.78	372.218	1467	0.253728	1
											0.06335	1281.32	186.678	1094.64	373.356	1468	0.25433	1
											0.06335	1281.75	187.248	1094.5	374.496	1469	0.254932	1
											0.06335	1282.18	187.819	1094.36	375.637	1470	0.255536	1
											0.06335	1282.61	188.39	1094.22	376.781	1471	0.256139	1
											0.06335	1283.04	188.963	1094.07	377.926	1472	0.256743	1
											0.06335	1283.46	189.537	1093.93	379.073	1473	0.257348	1
											0.06335	1283.89	190.111	1093.78	380.223	1474	0.257953	1
											0.06335	1284.31	190.687	1093.63	381.373	1475	0.258558	1
											0.06335	1284.74	191.263	1093.47	382.526	1476	0.259164	1
											0.06335	1285.16	191.841	1093.32	383.681	1477	0.25977	1
											0.06335	1285.58	192.419	1093.16	384.838	1478	0.260377	1
											0.06335	1286	192.998	1093	385.996	1479	0.260985	1
											0.06335	1286.42	193.578	1092.84	387.156	1480	0.261592	1
											0.06335	1286.84	194.159	1092.68	388.319	1481	0.2622	1
											0.06335	1287.26	194.741	1092.52	389.483	1482	0.262809	1
											0.06335	1287.68	195.324	1092.35	390.649	1483	0.263418	1
											0.06335	1288.09	195.908	1092.18	391.817	1484	0.264027	1
											0.06335	1288.51	196.493	1092.01	392.986	1485	0.264637	1
											0.06335	1288.92	197.079	1091.84	394.158	1486	0.265248	1
											0.06335	1289.33	197.666	1091.67	395.331	1487	0.265858	1
											0.06335	1289.75	198.253	1091.49	396.507	1488	0.26647	1
											0.06335	1290.16	198.842	1091.32	397.684	1489	0.267081	1
											0.06335	1290.57	199.432	1091.14	398.863	1490	0.267693	1
											0.06335	1290.98	200.022	1090.96	400.044	1491	0.268306	1
											0.06335	1291.39	200.614	1090.77	401.227	1492	0.268919	1
											0.06335	1291.79	201.206	1090.59	402.412	1493	0.269532	1
											0.06335	1292.2	201.799	1090.4	403.598	1494	0.270146	1
											0.06335	1292.61	202.393	1090.21	404.787	1495	0.27076	1
											0.06335	1293.01	202.989	1090.02	405.977	1496	0.271375	1
											0.06335	1293.42	203.585	1089.83	407.17	1497	0.27199	1
											0.06335	1293.82	204.182	1089.64	408.364	1498	0.272606	1
											0.06335	1294.22	204.78	1089.44	409.56	1499	0.273222	1
											0.06335	1294.62	205.379	1089.24	410.758	1500	0.273838	1
											0.06335	1295.02	205.979	1089.04	411.957	1501	0.274455	1
											0.06335	1295.42	206.58	1088.84	413.159	1502	0.275073	1
											0.06335	1295.82	207.181	1088.64	414.363	1503	0.27569	1
											0.06335	1296.22	207.784	1088.43	415.568	1504	0.276309	1
											0.06335	1296.61	208.388	1088.22	416.775	1505	0.276927	1
											0.06335	1297.01	208.992	1088.02	417.985	1506	0.277546	1
											0.06335	1297.4	209.598	1087.8	419.196	1507	0.278166	1
											0.06335	1297.8	210.204	1087.59	420.409	1508	0.278786	1
											0.06335	1298.19	210.812	1087.38	421.624	1509	0.279406	1
											0.06335	1298.58	211.42	1087.16	422.84	1510	0.280027	1
											0.06335	1298.97	212.029	1086.94	424.059	1511	0.280648	1
											0.06335	1299.36	212.64	1086.72	425.279	1512	0.281269	1
											0.06335	1299.75	213.251	1086.5	426.502	1513	0.281891	1
											0.06335	1300.14	213.863	1086.27	427.726	1514	0.282514	1
											0.06335	1300.52	214.476	1086.05	428.952	1515	0.283137	1
											0.06335	1300.91	215.09	1085.82	430.18	1516	0.28376	1
											0.06335	1301.29	215.705	1085.59	431.41	1517	0.284384	1
											0.06335	1301.68	216.321	1085.36	432.642	1518	0.285008	1
											0.06335	1302.06	216.938	1085.12	433.875	1519	0.285632	1
											0.06281	1302.44	217.556	1084.89	435.111	1520	0.286257	1
											0.06238	1302.83	218.174	1084.65	436.348	1521	0.286883	1
											0.06238	1303.21	218.794	1084.41	437.588	1522	0.287508	1
											0.06194	1303.59	219.414	1084.17	438.829	1523	0.288135	1
											0.06108	1303.96	220.036	1083.93	440.072	1524	0.288761	1
											0.06022	1304.34	220.658	1083.68	441.317	1525	0.289388	1
											0.05936	1304.72	221.282	1083.44	442.564	1526	0.290016	1
											0.0585	1305.09	221.906	1083.19	443.813	1527	0.290643	1
											0.05764	1305.47	222.532	1082.94	445.063	1528	0.291272	1
											0.05678	1305.84	223.158	1082.68	446.316	1529	0.2919	1
											0.05631	1306.21	223.785	1082.43	447.57	1530	0.292529	1
											0.05592	1306.59	224.413	1082.17	448.826	1531	0.293159	1
											0.05549	1306.96	225.042	1081.92	450.084	1532	0.293789	1
											0.05506	1307.33	225.672	1081.66	451.344	1533	0.294419	1
											0.0542	1307.7	226.303	1081.39	452.606	1534	0.29505	1
											0.05334	1308.06	226.935	1081.13	453.87	1535	0.295681	1
											0.05248	1308.43	227.568	1080.86	455.136	1536	0.296312	1
											0.05162	1308.8	228.202	1080.6	456.403	1537	0.296944	1
											0.05076	1309.16	228.836	1080.33	457.673	1538	0.297577	1
											0.05033	1309.53	229.472	1080.06	458.944	1539	0.298209	1
											0.0499	1309.89	230.109	1079.78	460.217	1540	0.298842	1
											0.04905	1310.25	230.746	1079.51	461.492	1541	0.299476	1
											0.04819	1310.62	231.385	1079.23	462.769	1542	0.30011	1
											0.04733	1310.98	232.024	1078.95	464.048	1543	0.300744	1
											0.04648	1311.34	232.664	1078.67	465.329	1544	0.301379	1
											0.04581	1322.5	222.5	1100	445	1545	0.288026	1
											0.04562	1323	223	1100	446	1546	0.288486	1
											0.04476	1323.5	223.5	1100	447	1547	0.288946	1
											0.04391	1324	224	1100	448	1548	0.289406	1
											0.04348	1324.5	224.5	1100	449	1549	0.289864	1
											0.04305	1325	225	1100	450	1550	0.290323	1
											0.0422	1325.5	225.5	1100	451	1551	0.29078	1
											0.04177	1326	226	1100	452	1552	0.291237	1
											0.04134	1326.5	226.5	1100	453	1553	0.291693	1
											0.04091	1327	227	1100	454	1554	0.292149	1
											0.04049	1327.5	227.5	1100	455	1555	0.292605	1
											0.04006	1328	228	1100	456	1556	0.293059	1
											0.04006	1328.5	228.5	1100	457	1557	0.293513	1
											0.03963	1329	229	1100	458	1558	0.293967	1
											0.03921	1329.5	229.5	1100	459	1559	0.294419	1
											0.03878	1330	230	1100	460	1560	0.294872	1
											0.03793	1330.5	230.5	1100	461	1561	0.295324	1
											0.03707	1331	231	1100	462	1562	0.295775	1
											0.03623	1331.5	231.5	1100	463	1563	0.296225	1
											0.03622	1332	232	1100	464	1564	0.296675	1
											0.03537	1332.5	232.5	1100	465	1565	0.297125	1
											0.03452	1333	233	1100	466	1566	0.297573	1
											0.03367	1333.5	233.5	1100	467	1567	0.298022	1
											0.03281	1334	234	1100	468	1568	0.298469	1
											0.03196	1334.5	234.5	1100	469	1569	0.298917	1
											0.03154	1335	235	1100	470	1570	0.299363	1
											0.0312	1335.5	235.5	1100	471	1571	0.299809	1
											0.03111	1336	236	1100	472	1572	0.300254	1
											0.02941	1336.5	236.5	1100	473	1573	0.300699	1
											0.02856	1337	237	1100	474	1574	0.301144	1
											0.02771	1337.5	237.5	1100	475	1575	0.301587	1
											0.02744	1338	238	1100	476	1576	0.30203	1
											0.02602	1338.5	238.5	1100	477	1577	0.302473	1
											0.02559	1339	239	1100	478	1578	0.302915	1
											0.02517	1339.5	239.5	1100	479	1579	0.303357	1
											0.02432	1340	240	1100	480	1580	0.303797	1
											0.02347	1340.5	240.5	1100	481	1581	0.304238	1
											0.02263	1341	241	1100	482	1582	0.304678	1
											0.02178	1341.5	241.5	1100	483	1583	0.305117	1
											0.02136	1342	242	1100	484	1584	0.305556	1
											0.02136	1342.5	242.5	1100	485	1585	0.305994	1
											0.02093	1343	243	1100	486	1586	0.306431	1
											0.02009	1343.5	243.5	1100	487	1587	0.306868	1
											0.01924	1344	244	1100	488	1588	0.307305	1
											0.0184	1344.5	244.5	1100	489	1589	0.307741	1
											0.01798	1345	245	1100	490	1590	0.308176	1
											0.01755	1345.5	245.5	1100	491	1591	0.308611	1
											0.01713	1346	246	1100	492	1592	0.309045	1
											0.01671	1346.5	246.5	1100	493	1593	0.309479	1
											0.01587	1347	247	1100	494	1594	0.309912	1
											0.01557	1347.5	247.5	1100	495	1595	0.310345	1
											0.01502	1348	248	1100	496	1596	0.310777	1
											0.01418	1348.5	248.5	1100	497	1597	0.311209	1
											0.01334	1349	249	1100	498	1598	0.31164	1
											0.01249	1349.5	249.5	1100	499	1599	0.31207	1
											0.01192	1350	250	1100	500	1600	0.3125	1
											0.01165	1350.5	250.5	1100	501	1601	0.312929	1
											0.01039	1351	251	1100	502	1602	0.313358	1
											0.00913	1351.5	251.5	1100	503	1603	0.313787	1
											0.008289	1352	252	1100	504	1604	0.314214	1
											0.007869	1352.5	252.5	1100	505	1605	0.314642	1
											0.00745	1353	253	1100	506	1606	0.315068	1
											0.00661	1353.5	253.5	1100	507	1607	0.315495	1
											0.005771	1354	254	1100	508	1608	0.31592	1
											0.005039	1354.5	254.5	1100	509	1609	0.316346	1
											0.004933	1355	255	1100	510	1610	0.31677	1
											0.004094	1355.5	255.5	1100	511	1611	0.317194	1
											0.003257	1356	256	1100	512	1612	0.317618	1
											0.002838	1356.5	256.5	1100	513	1613	0.318041	1
											0.002419	1357	257	1100	514	1614	0.318463	1
											0.001792	1357.5	257.5	1100	515	1615	0.318885	1
											0.001582	1358	258	1100	516	1616	0.319307	1
											0.0007458	1358.5	258.5	1100	517	1617	0.319728	1

## Sheet: Search Summary
	ProteinPilot™ Software Report
	Template Version	1.00 light report					Search Properties
	Summary of Identification Yields						General
	Data Level	FDR Type	FDR	ID Yield			Group filename	Co-IP_fbn2_memb2.group
Identification Yield at FDR Threshold	Protein	Local	0.01	97			Start date	2019-01-24 13:48:16
	Protein		0.05	97			Start time	2019-01-24 13:48:16
	Protein		0.1	97			User name	5600Procesado\5600 Procesado
	Protein	Global	0.01	97
	Protein		0.05	101			Search Input
	Protein		0.1	102			Number of spectra in search	32290
	Distinct peptide	Local	0.01	333			Number of input files	1
	Distinct peptide		0.05	333
	Distinct peptide		0.1	333			Search Method
	Distinct peptide	Global	0.01	340			Sample Type	Identification
	Distinct peptide		0.05	370			Cysteine Alkylation	Iodoacetamide
	Distinct peptide		0.1	407			Digestion	Trypsin
	Spectral	Local	0.01	867			Special Factors
	Spectral		0.05	870			Instrument	TripleTOF 5600
	Spectral		0.1	871			Species
	Spectral	Global	0.01	912			Search Effort	Thorough
	Spectral		0.05	1046			ID Focus	Biological modifications
	Spectral		0.1	1173			FDR Analysis	Yes
							Quantitation
Corresponding Confidence in ProteinPilot™ Software	Protein	Local	0.01	0.187169			Background Correction	No
	Protein		0.05	0.187169			Bias Correction	Yes
	Protein		0.1	0.187169			Channel to use as denominator in ratios
	Protein	Global	0.01	0.187169			Modified Data Dictionary or Parameter Translation	Yes
	Protein		0.05	0.108749
	Protein		0.1	0.108749			Database Searched
	Distinct peptide	Local	0.01	0.955			Database filename	C:\AB SCIEX\ProteinPilot Data\SearchDatabases\ProteomaAria_contami2018.fasta
	Distinct peptide		0.05	0.955			Number of Proteins in Database	39540
[truncated: 11 more rows]

## Sheet: Advanced Metadata
	Advanced Metadata
[truncated: 146 more rows]

[truncated: 11 more sheets: Speed and Distribution Analysis, Single Results Table, Protein FDR Summary, Distinct Peptide FDR Summary, Spectrum FDR Summary, PDST Controls, Protein Summary, Peptide Summary, Distinct Peptide Summary, Feature Summary, Single Column Summary]
