# Supplementary material for: Arabidopsis fibrillin 1-2 subfamily members exert their functions via specific protein–protein interactions
Source: J Exp Bot. 2021 Oct 15;73(3):903–14. doi: 10.1093/jxb/erab452 (PMC8793873; doi:10.1093/jxb/erab452)
Supplement: erab452_suppl_Supplementary_Dataset_S3 [file erab452_suppl_supplementary_dataset_s3.xlsx]

## Sheet: Metadata
_RESULTS_version	5
RESULTS_SEARCH_STAT_search_begin_time_clock	2019-06-12 08:18:43
RESULTS_SEARCH_STAT_search_end_time_clock	2019-06-12 08:39:27
RESULTS_SEARCH_STAT_search_time_duration	5307-09-07
RESULTS_SEARCH_STAT_stage_signal_processing_begin_time_clock	2019-06-12 08:18:43
RESULTS_SEARCH_STAT_stage_signal_processing_end_time_clock	2019-06-12 08:24:39
RESULTS_SEARCH_STAT_stage_signal_processing_time_duration	2872-04-26
RESULTS_SEARCH_STAT_stage_waiting_begin_time_clock	2019-06-12 08:24:39
RESULTS_SEARCH_STAT_stage_waiting_end_time_clock	2019-06-12 08:24:41
RESULTS_SEARCH_STAT_stage_waiting_time_duration	1907-06-06
RESULTS_SEARCH_STAT_stage_searching_begin_time_clock	2019-06-12 08:24:41
RESULTS_SEARCH_STAT_stage_searching_end_time_clock	2019-06-12 08:39:13
RESULTS_SEARCH_STAT_stage_searching_time_duration	4287-12-12
RESULTS_SEARCH_STAT_stage_fdr_begin_time_clock	2019-06-12 08:39:14
RESULTS_SEARCH_STAT_stage_fdr_end_time_clock	2019-06-12 08:39:27
RESULTS_SEARCH_STAT_stage_fdr_time_duration	1937-12-03
RESULTS_SEARCH_STAT_task_fraglet_exe_begin_time_clock	2019-06-12 08:24:44
RESULTS_SEARCH_STAT_task_fraglet_exe_end_time_clock	2019-06-12 08:27:48
RESULTS_SEARCH_STAT_task_fraglet_exe_time_duration	183503
RESULTS_SEARCH_STAT_task_fraglet_exe_time_cpu	4436-12-08
RESULTS_SEARCH_STAT_task_taglet_exe_begin_time_clock	2019-06-12 08:29:06
RESULTS_SEARCH_STAT_task_taglet_exe_end_time_clock	2019-06-12 08:37:17
RESULTS_SEARCH_STAT_task_taglet_exe_time_duration	491962
RESULTS_SEARCH_STAT_task_taglet_exe_time_cpu	9237-04-18
RESULTS_SEARCH_STAT_task_progroup_begin_time_clock	2019-06-12 08:37:17
RESULTS_SEARCH_STAT_task_progroup_end_time_clock	2019-06-12 08:39:13
RESULTS_SEARCH_STAT_task_progroup_time_duration	115830
RESULTS_SEARCH_STAT_task_progroup_time_cpu	2300-12-21
RESULTS_SEARCH_STAT_task_focusing_begin_time_clock	2019-06-12 08:27:48
RESULTS_SEARCH_STAT_task_focusing_end_time_clock	2019-06-12 08:29:06
RESULTS_SEARCH_STAT_task_focusing_time_duration	77734
RESULTS_SEARCH_STAT_task_focusing_time_cpu	110698
RESULTS_SEARCH_STAT_computer_memory	32712
RESULTS_SEARCH_STAT_computer_name	5600PROCESADO
RESULTS_SEARCH_STAT_num_proteins	79080
RESULTS_SEARCH_STAT_num_residues	33427042
RESULTS_SEARCH_STAT_number_cores	16
RESULTS_SEARCH_STAT_number_licensed_tasks	16
RESULTS_SEARCH_STAT_number_processors	32
RESULTS_SEARCH_STAT_os	Windows 7 Professional Service Pack 1 (6.1.7601)
RESULTS_SEARCH_1_time_cpu	24835
RESULTS_SEARCH_1_time_duration	25022
RESULTS_SEARCH_1_version	5.0.1.4874
RESULTS_SEARCH_1_xml:id	SEARCH:1:636959243230338516_0
RESULTS_SEARCH_1_PARAMETERS_chemical_data_edited	TRUE
RESULTS_SEARCH_1_PARAMETERS_do_multiprecursor_search	TRUE
RESULTS_SEARCH_1_PARAMETERS_do_reverse_search	TRUE
RESULTS_SEARCH_1_PARAMETERS_max_quant_labels	35
RESULTS_SEARCH_1_PARAMETERS_maxresults	15
RESULTS_SEARCH_1_PARAMETERS_separate_searches	FALSE
RESULTS_SEARCH_1_PARAMETERS_MSTOLERANCE_type	dalton
RESULTS_SEARCH_1_PARAMETERS_MSTOLERANCE_value	0.05
RESULTS_SEARCH_1_PARAMETERS_MSMSTOLERANCE_type	dalton
RESULTS_SEARCH_1_PARAMETERS_MSMSTOLERANCE_value	0.1
RESULTS_SEARCH_1_PARAMETERS_MS_STANDARD_DEVIATION_type	dalton
RESULTS_SEARCH_1_PARAMETERS_MS_STANDARD_DEVIATION_value	0.0011
RESULTS_SEARCH_1_PARAMETERS_MSMS_STANDARD_DEVIATION_type	dalton
RESULTS_SEARCH_1_PARAMETERS_MSMS_STANDARD_DEVIATION_value	0.01
RESULTS_SEARCH_1_PARAMETERS_FASTA_filename	C:\AB SCIEX\ProteinPilot Data\SearchDatabases\ProteomaAria_contami2018.fasta
RESULTS_SEARCH_1_PARAMETERS_AUTO_CALIBRATION_ms	TRUE
RESULTS_SEARCH_1_PARAMETERS_AUTO_CALIBRATION_msexport	FALSE
RESULTS_SEARCH_1_PARAMETERS_AUTO_CALIBRATION_msms	TRUE
RESULTS_SEARCH_1_PARAMETERS_AUTO_CALIBRATION_msmstolsdratio	2.75
RESULTS_SEARCH_1_PARAMETERS_AUTO_CALIBRATION_mstolsdratio	7
RESULTS_SEARCH_1_PARAMETERS_AUTO_CALIBRATION_squareroot	TRUE
RESULTS_SEARCH_1_PARAMETERS_AUTO_CALIBRATION_type	dalton
RESULTS_SEARCH_1_PARAMETERS_AUTO_CALIBRATION_MCP_d_s_s_f	0.0666667
RESULTS_SEARCH_1_PARAMETERS_AUTO_CALIBRATION_MCP_d_s_w_f	3
RESULTS_SEARCH_1_PARAMETERS_AUTO_CALIBRATION_MCP_m_f_r_mbc	200
RESULTS_SEARCH_1_PARAMETERS_AUTO_CALIBRATION_MCP_m_m_c	10
RESULTS_SEARCH_1_PARAMETERS_AUTO_CALIBRATION_MCP_m_m_f_s	0.25
RESULTS_SEARCH_1_PARAMETERS_AUTO_CALIBRATION_MCP_m_m_p_f	0.33
RESULTS_SEARCH_1_PARAMETERS_AUTO_CALIBRATION_MCP_m_m_p_rms_f	1
RESULTS_SEARCH_1_PARAMETERS_AUTO_CALIBRATION_MCP_m_p_t_f	1
RESULTS_SEARCH_1_PARAMETERS_AUTO_CALIBRATION_MCP_m_r_h_n_b	15
RESULTS_SEARCH_1_PARAMETERS_AUTO_CALIBRATION_MCP_m_z_n_s	99
RESULTS_SEARCH_1_PARAMETERS_AUTO_CALIBRATION_MCP_m_z_s_mn_f_r	0.0666667
RESULTS_SEARCH_1_PARAMETERS_AUTO_CALIBRATION_MCP_m_z_s_mx_f_r	0.1
RESULTS_SEARCH_1_PARAMETERS_MAX_PRECURSORS_FRAGLET	5
RESULTS_SEARCH_1_PARAMETERS_MAX_PRECURSORS_TAGLET	1
RESULTS_SEARCH_1_PARAMETERS_PRECURSORS_DR_FRAGLET	10
RESULTS_SEARCH_1_PARAMETERS_PRECURSORS_DR_TAGLET	3
RESULTS_SEARCH_1_PARAMETERS_DEFAULT_CHARGE_STATE_1_charge	2
RESULTS_SEARCH_1_PARAMETERS_DEFAULT_CHARGE_STATE_1_probability	1
RESULTS_SEARCH_1_PARAMETERS_DEFAULT_CHARGE_STATE_2_charge	3
RESULTS_SEARCH_1_PARAMETERS_DEFAULT_CHARGE_STATE_2_probability	1
RESULTS_SEARCH_1_PARAMETERS_DEFAULT_CHARGE_STATE_3_charge	4
RESULTS_SEARCH_1_PARAMETERS_DEFAULT_CHARGE_STATE_3_probability	1
RESULTS_SEARCH_1_PARAMETERS_VERSION	5.0.1.0, 4895
RESULTS_SEARCH_1_PARAMETERS_PARAGON_VERSION	5.0.1.0, 4874
RESULTS_SEARCH_1_PARAMETERS_APPLICATION	ProteinPilot(tm) Software
RESULTS_SEARCH_1_PARAMETERS_PROGROUP_alternativedispositionmaximumfoldprobabilitydrop	100
RESULTS_SEARCH_1_PARAMETERS_PROGROUP_alternativedispositionmaximumfoldscoredrop	2
RESULTS_SEARCH_1_PARAMETERS_PROGROUP_autodiscordantpeptidethreshold	0.3
RESULTS_SEARCH_1_PARAMETERS_PROGROUP_bayesconfidencecalclulation	TRUE
RESULTS_SEARCH_1_PARAMETERS_PROGROUP_calibrateconfidence	TRUE
RESULTS_SEARCH_1_PARAMETERS_PROGROUP_compresspeptides	FALSE
RESULTS_SEARCH_1_PARAMETERS_PROGROUP_confidencepercentthresholdforexcludingothersfromquant	15
RESULTS_SEARCH_1_PARAMETERS_PROGROUP_confidencepercentthresholdforincludingselfinquant	15
RESULTS_SEARCH_1_PARAMETERS_PROGROUP_donotstoremspeaklists	FALSE
RESULTS_SEARCH_1_PARAMETERS_PROGROUP_fasta	C:\AB SCIEX\ProteinPilot Data\SearchDatabases\ProteomaAria_contami2018.fasta
RESULTS_SEARCH_1_PARAMETERS_PROGROUP_featuregroupminpepconf	0.66
RESULTS_SEARCH_1_PARAMETERS_PROGROUP_featuregroupminups	0.47
RESULTS_SEARCH_1_PARAMETERS_PROGROUP_focusingintersection	4
RESULTS_SEARCH_1_PARAMETERS_PROGROUP_focusingminimummatchconfidence	0.1
RESULTS_SEARCH_1_PARAMETERS_PROGROUP_focusingminunusedprotscore	0.1
RESULTS_SEARCH_1_PARAMETERS_PROGROUP_focusingsubsetcutoff	6
RESULTS_SEARCH_1_PARAMETERS_PROGROUP_intersection	1.3
RESULTS_SEARCH_1_PARAMETERS_PROGROUP_minimummatchconfidencecutoff	0.001
RESULTS_SEARCH_1_PARAMETERS_PROGROUP_minunusedprotscore	0.0458
RESULTS_SEARCH_1_PARAMETERS_PROGROUP_subsetcutoff	2
RESULTS_SEARCH_1_PARAMETERS_PROGROUP_unusedprotscorethresholdforexcludingothersfromquant	1.3
RESULTS_SEARCH_1_PARAMETERS_PEAKLIST_count	3637
RESULTS_SEARCH_1_PARAMETERS_PEAKLIST_filenumber	1
RESULTS_SEARCH_1_PARAMETERS_PEAKLIST_original_count	3637
RESULTS_SEARCH_1_PARAMETERS_PEAKLIST_originalfilename	C:\Users\5600 Procesado\Desktop\Carpetas de datos en escritorio\2019\Diego_110619\Diego_110619_gnb.wiff
RESULTS_SEARCH_1_PARAMETERS_PEAKLIST_partnumber	1
RESULTS_SEARCH_1_PARAMETERS_QUANT_TYPE_background_correction	FALSE
RESULTS_SEARCH_1_PARAMETERS_QUANT_TYPE_bias_correction	TRUE
RESULTS_SEARCH_1_PARAMETERS_QUANT_TYPE_keep_extreme_peptides_over_fraction	0
RESULTS_SEARCH_1_PARAMETERS_QUANT_TYPE_low_confidence_check	TRUE
RESULTS_SEARCH_1_PARAMETERS_QUANT_TYPE_low_intensity_check	TRUE
RESULTS_SEARCH_1_PARAMETERS_QUANT_TYPE_median_statistic	TRUE
RESULTS_SEARCH_1_PARAMETERS_QUANT_TYPE_mod_check	TRUE
RESULTS_SEARCH_1_PARAMETERS_QUANT_TYPE_quant_threshold	-1
RESULTS_SEARCH_1_PARAMETERS_QUANT_TYPE_quant_threshold_sn	9
RESULTS_SEARCH_1_PARAMETERS_QUANT_TYPE_separate_searches	FALSE
RESULTS_SEARCH_1_PARAMETERS_QUANT_TYPE_shared_msms_check	TRUE
RESULTS_SEARCH_1_PARAMETERS_PARAGON_METHOD_SETTINGS_UI_SAMPLE_TYPE	Identification
RESULTS_SEARCH_1_PARAMETERS_PARAGON_METHOD_SETTINGS_UI_CYS_ALKYLATION	Iodoacetamide
RESULTS_SEARCH_1_PARAMETERS_PARAGON_METHOD_SETTINGS_UI_DIGESTION	Trypsin
RESULTS_SEARCH_1_PARAMETERS_PARAGON_METHOD_SETTINGS_UI_INSTRUMENT	TripleTOF 5600
RESULTS_SEARCH_1_PARAMETERS_PARAGON_METHOD_SETTINGS_UI_SEARCH_EFFORT	Thorough
RESULTS_SEARCH_1_PARAMETERS_PARAGON_METHOD_SETTINGS_UI_ID_FOCUS	Biological modifications
RESULTS_SEARCH_1_PARAMETERS_PARAGON_METHOD_SETTINGS_UI_USER_NAME	5600Procesado\5600 Procesado
RESULTS_SEARCH_1_PARAMETERS_PARAGON_METHOD_SETTINGS_UI_MACHINE_NAME	5600PROCESADO
RESULTS_SEARCH_1_PARAMETERS_PARAGON_METHOD_SETTINGS_UI_SEARCH_ID	6.36959e+17
RESULTS_SEARCH_1_PARAMETERS_PARAGON_METHOD_SETTINGS_UI_START_TIME	2019-06-12 08:18:43
RESULTS_SEARCH_1_PARAMETERS_PARAGON_METHOD_SETTINGS_UI_MIN_UNUSED_PROTSCORE	0.0458
RESULTS_SEARCH_1_PARAMETERS_PARAGON_METHOD_SETTINGS_UI_PSPEP	TRUE
RESULTS_SEARCH_2_time_cpu	2853-07-28
RESULTS_SEARCH_2_time_duration	400249
RESULTS_SEARCH_2_version	5.0.1.4874
RESULTS_SEARCH_2_xml:id	SEARCH:2:636959243230338516_0
RESULTS_SEARCH_2_PARAMETERS_chemical_data_edited	TRUE
RESULTS_SEARCH_2_PARAMETERS_do_multiprecursor_search	TRUE
RESULTS_SEARCH_2_PARAMETERS_do_reverse_search	TRUE
RESULTS_SEARCH_2_PARAMETERS_max_quant_labels	35
RESULTS_SEARCH_2_PARAMETERS_maxresults	15
RESULTS_SEARCH_2_PARAMETERS_separate_searches	FALSE
RESULTS_SEARCH_2_PARAMETERS_MSTOLERANCE_type	dalton
RESULTS_SEARCH_2_PARAMETERS_MSTOLERANCE_value	0.05
RESULTS_SEARCH_2_PARAMETERS_MSMSTOLERANCE_type	dalton
RESULTS_SEARCH_2_PARAMETERS_MSMSTOLERANCE_value	0.1
RESULTS_SEARCH_2_PARAMETERS_MS_STANDARD_DEVIATION_type	dalton
RESULTS_SEARCH_2_PARAMETERS_MS_STANDARD_DEVIATION_value	0.0011
RESULTS_SEARCH_2_PARAMETERS_MSMS_STANDARD_DEVIATION_type	dalton
RESULTS_SEARCH_2_PARAMETERS_MSMS_STANDARD_DEVIATION_value	0.01
RESULTS_SEARCH_2_PARAMETERS_FASTA_filename	C:\AB SCIEX\ProteinPilot Data\SearchDatabases\ProteomaAria_contami2018.fasta
RESULTS_SEARCH_2_PARAMETERS_AUTO_CALIBRATION_ms	TRUE
RESULTS_SEARCH_2_PARAMETERS_AUTO_CALIBRATION_msexport	FALSE
RESULTS_SEARCH_2_PARAMETERS_AUTO_CALIBRATION_msms	TRUE
RESULTS_SEARCH_2_PARAMETERS_AUTO_CALIBRATION_msmstolsdratio	2.75
RESULTS_SEARCH_2_PARAMETERS_AUTO_CALIBRATION_mstolsdratio	7
RESULTS_SEARCH_2_PARAMETERS_AUTO_CALIBRATION_squareroot	TRUE
RESULTS_SEARCH_2_PARAMETERS_AUTO_CALIBRATION_type	dalton
RESULTS_SEARCH_2_PARAMETERS_AUTO_CALIBRATION_MCP_d_s_s_f	0.0666667
RESULTS_SEARCH_2_PARAMETERS_AUTO_CALIBRATION_MCP_d_s_w_f	3
RESULTS_SEARCH_2_PARAMETERS_AUTO_CALIBRATION_MCP_m_f_r_mbc	200
RESULTS_SEARCH_2_PARAMETERS_AUTO_CALIBRATION_MCP_m_m_c	10
RESULTS_SEARCH_2_PARAMETERS_AUTO_CALIBRATION_MCP_m_m_f_s	0.25
RESULTS_SEARCH_2_PARAMETERS_AUTO_CALIBRATION_MCP_m_m_p_f	0.33
RESULTS_SEARCH_2_PARAMETERS_AUTO_CALIBRATION_MCP_m_m_p_rms_f	1
RESULTS_SEARCH_2_PARAMETERS_AUTO_CALIBRATION_MCP_m_p_t_f	1
RESULTS_SEARCH_2_PARAMETERS_AUTO_CALIBRATION_MCP_m_r_h_n_b	15
RESULTS_SEARCH_2_PARAMETERS_AUTO_CALIBRATION_MCP_m_z_n_s	99
RESULTS_SEARCH_2_PARAMETERS_AUTO_CALIBRATION_MCP_m_z_s_mn_f_r	0.0666667
RESULTS_SEARCH_2_PARAMETERS_AUTO_CALIBRATION_MCP_m_z_s_mx_f_r	0.1
RESULTS_SEARCH_2_PARAMETERS_MAX_PRECURSORS_FRAGLET	5
RESULTS_SEARCH_2_PARAMETERS_MAX_PRECURSORS_TAGLET	1
RESULTS_SEARCH_2_PARAMETERS_PRECURSORS_DR_FRAGLET	10
RESULTS_SEARCH_2_PARAMETERS_PRECURSORS_DR_TAGLET	3
RESULTS_SEARCH_2_PARAMETERS_DEFAULT_CHARGE_STATE_1_charge	2
RESULTS_SEARCH_2_PARAMETERS_DEFAULT_CHARGE_STATE_1_probability	1
RESULTS_SEARCH_2_PARAMETERS_DEFAULT_CHARGE_STATE_2_charge	3
RESULTS_SEARCH_2_PARAMETERS_DEFAULT_CHARGE_STATE_2_probability	1
RESULTS_SEARCH_2_PARAMETERS_DEFAULT_CHARGE_STATE_3_charge	4
RESULTS_SEARCH_2_PARAMETERS_DEFAULT_CHARGE_STATE_3_probability	1
RESULTS_SEARCH_2_PARAMETERS_VERSION	5.0.1.0, 4895
RESULTS_SEARCH_2_PARAMETERS_PARAGON_VERSION	5.0.1.0, 4874
RESULTS_SEARCH_2_PARAMETERS_APPLICATION	ProteinPilot(tm) Software
RESULTS_SEARCH_2_PARAMETERS_PROGROUP_alternativedispositionmaximumfoldprobabilitydrop	100
RESULTS_SEARCH_2_PARAMETERS_PROGROUP_alternativedispositionmaximumfoldscoredrop	2
RESULTS_SEARCH_2_PARAMETERS_PROGROUP_autodiscordantpeptidethreshold	0.3
RESULTS_SEARCH_2_PARAMETERS_PROGROUP_bayesconfidencecalclulation	TRUE
RESULTS_SEARCH_2_PARAMETERS_PROGROUP_calibrateconfidence	TRUE
RESULTS_SEARCH_2_PARAMETERS_PROGROUP_compresspeptides	FALSE
RESULTS_SEARCH_2_PARAMETERS_PROGROUP_confidencepercentthresholdforexcludingothersfromquant	15
RESULTS_SEARCH_2_PARAMETERS_PROGROUP_confidencepercentthresholdforincludingselfinquant	15
RESULTS_SEARCH_2_PARAMETERS_PROGROUP_donotstoremspeaklists	FALSE
RESULTS_SEARCH_2_PARAMETERS_PROGROUP_fasta	C:\AB SCIEX\ProteinPilot Data\SearchDatabases\ProteomaAria_contami2018.fasta
RESULTS_SEARCH_2_PARAMETERS_PROGROUP_featuregroupminpepconf	15:50:24
RESULTS_SEARCH_2_PARAMETERS_PROGROUP_featuregroupminups	0.47
RESULTS_SEARCH_2_PARAMETERS_PROGROUP_focusingintersection	4
RESULTS_SEARCH_2_PARAMETERS_PROGROUP_focusingminimummatchconfidence	0.1
RESULTS_SEARCH_2_PARAMETERS_PROGROUP_focusingminunusedprotscore	0.1
RESULTS_SEARCH_2_PARAMETERS_PROGROUP_focusingsubsetcutoff	6
RESULTS_SEARCH_2_PARAMETERS_PROGROUP_intersection	1.3
RESULTS_SEARCH_2_PARAMETERS_PROGROUP_minimummatchconfidencecutoff	0.001
RESULTS_SEARCH_2_PARAMETERS_PROGROUP_minunusedprotscore	0.0458
RESULTS_SEARCH_2_PARAMETERS_PROGROUP_subsetcutoff	2
RESULTS_SEARCH_2_PARAMETERS_PROGROUP_unusedprotscorethresholdforexcludingothersfromquant	1.3
RESULTS_SEARCH_2_PARAMETERS_PEAKLIST_count	3637
RESULTS_SEARCH_2_PARAMETERS_PEAKLIST_filenumber	1
RESULTS_SEARCH_2_PARAMETERS_PEAKLIST_original_count	3637
RESULTS_SEARCH_2_PARAMETERS_PEAKLIST_originalfilename	C:\Users\5600 Procesado\Desktop\Carpetas de datos en escritorio\2019\Diego_110619\Diego_110619_gnb.wiff
RESULTS_SEARCH_2_PARAMETERS_PEAKLIST_partnumber	1
RESULTS_SEARCH_2_PARAMETERS_QUANT_TYPE_background_correction	FALSE
RESULTS_SEARCH_2_PARAMETERS_QUANT_TYPE_bias_correction	TRUE
RESULTS_SEARCH_2_PARAMETERS_QUANT_TYPE_keep_extreme_peptides_over_fraction	0
RESULTS_SEARCH_2_PARAMETERS_QUANT_TYPE_low_confidence_check	TRUE
RESULTS_SEARCH_2_PARAMETERS_QUANT_TYPE_low_intensity_check	TRUE
RESULTS_SEARCH_2_PARAMETERS_QUANT_TYPE_median_statistic	TRUE
RESULTS_SEARCH_2_PARAMETERS_QUANT_TYPE_mod_check	TRUE
RESULTS_SEARCH_2_PARAMETERS_QUANT_TYPE_quant_threshold	-1
RESULTS_SEARCH_2_PARAMETERS_QUANT_TYPE_quant_threshold_sn	9
RESULTS_SEARCH_2_PARAMETERS_QUANT_TYPE_separate_searches	FALSE
RESULTS_SEARCH_2_PARAMETERS_QUANT_TYPE_shared_msms_check	TRUE
RESULTS_SEARCH_2_PARAMETERS_PARAGON_METHOD_SETTINGS_UI_SAMPLE_TYPE	Identification
RESULTS_SEARCH_2_PARAMETERS_PARAGON_METHOD_SETTINGS_UI_CYS_ALKYLATION	Iodoacetamide
RESULTS_SEARCH_2_PARAMETERS_PARAGON_METHOD_SETTINGS_UI_DIGESTION	Trypsin
RESULTS_SEARCH_2_PARAMETERS_PARAGON_METHOD_SETTINGS_UI_INSTRUMENT	TripleTOF 5600
RESULTS_SEARCH_2_PARAMETERS_PARAGON_METHOD_SETTINGS_UI_SEARCH_EFFORT	Thorough
RESULTS_SEARCH_2_PARAMETERS_PARAGON_METHOD_SETTINGS_UI_ID_FOCUS	Biological modifications
RESULTS_SEARCH_2_PARAMETERS_PARAGON_METHOD_SETTINGS_UI_USER_NAME	5600Procesado\5600 Procesado
RESULTS_SEARCH_2_PARAMETERS_PARAGON_METHOD_SETTINGS_UI_MACHINE_NAME	5600PROCESADO
RESULTS_SEARCH_2_PARAMETERS_PARAGON_METHOD_SETTINGS_UI_SEARCH_ID	6.36959e+17
RESULTS_SEARCH_2_PARAMETERS_PARAGON_METHOD_SETTINGS_UI_START_TIME	2019-06-12 08:18:43
RESULTS_SEARCH_2_PARAMETERS_PARAGON_METHOD_SETTINGS_UI_MIN_UNUSED_PROTSCORE	0.0458
RESULTS_SEARCH_2_PARAMETERS_PARAGON_METHOD_SETTINGS_UI_PSPEP	TRUE
RESULTS_SEARCH_3_time_cpu	29733
RESULTS_SEARCH_3_time_duration	29952
RESULTS_SEARCH_3_version	5.0.1.4874
RESULTS_SEARCH_3_xml:id	SEARCH:1:636959243230338516_1
RESULTS_SEARCH_3_PARAMETERS_chemical_data_edited	TRUE
RESULTS_SEARCH_3_PARAMETERS_do_multiprecursor_search	TRUE
RESULTS_SEARCH_3_PARAMETERS_do_reverse_search	TRUE
RESULTS_SEARCH_3_PARAMETERS_max_quant_labels	35
RESULTS_SEARCH_3_PARAMETERS_maxresults	15
RESULTS_SEARCH_3_PARAMETERS_separate_searches	FALSE
RESULTS_SEARCH_3_PARAMETERS_MSTOLERANCE_type	dalton
RESULTS_SEARCH_3_PARAMETERS_MSTOLERANCE_value	0.05
RESULTS_SEARCH_3_PARAMETERS_MSMSTOLERANCE_type	dalton
RESULTS_SEARCH_3_PARAMETERS_MSMSTOLERANCE_value	0.1
RESULTS_SEARCH_3_PARAMETERS_MS_STANDARD_DEVIATION_type	dalton
RESULTS_SEARCH_3_PARAMETERS_MS_STANDARD_DEVIATION_value	0.0011
RESULTS_SEARCH_3_PARAMETERS_MSMS_STANDARD_DEVIATION_type	dalton
RESULTS_SEARCH_3_PARAMETERS_MSMS_STANDARD_DEVIATION_value	0.01
RESULTS_SEARCH_3_PARAMETERS_FASTA_filename	C:\AB SCIEX\ProteinPilot Data\SearchDatabases\ProteomaAria_contami2018.fasta
RESULTS_SEARCH_3_PARAMETERS_AUTO_CALIBRATION_ms	TRUE
RESULTS_SEARCH_3_PARAMETERS_AUTO_CALIBRATION_msexport	FALSE
RESULTS_SEARCH_3_PARAMETERS_AUTO_CALIBRATION_msms	TRUE
RESULTS_SEARCH_3_PARAMETERS_AUTO_CALIBRATION_msmstolsdratio	2.75
RESULTS_SEARCH_3_PARAMETERS_AUTO_CALIBRATION_mstolsdratio	7
RESULTS_SEARCH_3_PARAMETERS_AUTO_CALIBRATION_squareroot	TRUE
RESULTS_SEARCH_3_PARAMETERS_AUTO_CALIBRATION_type	dalton
RESULTS_SEARCH_3_PARAMETERS_AUTO_CALIBRATION_MCP_d_s_s_f	0.0666667
RESULTS_SEARCH_3_PARAMETERS_AUTO_CALIBRATION_MCP_d_s_w_f	3
RESULTS_SEARCH_3_PARAMETERS_AUTO_CALIBRATION_MCP_m_f_r_mbc	200
RESULTS_SEARCH_3_PARAMETERS_AUTO_CALIBRATION_MCP_m_m_c	10
RESULTS_SEARCH_3_PARAMETERS_AUTO_CALIBRATION_MCP_m_m_f_s	0.25
RESULTS_SEARCH_3_PARAMETERS_AUTO_CALIBRATION_MCP_m_m_p_f	0.33
RESULTS_SEARCH_3_PARAMETERS_AUTO_CALIBRATION_MCP_m_m_p_rms_f	1
RESULTS_SEARCH_3_PARAMETERS_AUTO_CALIBRATION_MCP_m_p_t_f	1
RESULTS_SEARCH_3_PARAMETERS_AUTO_CALIBRATION_MCP_m_r_h_n_b	15
RESULTS_SEARCH_3_PARAMETERS_AUTO_CALIBRATION_MCP_m_z_n_s	1900-04-08
RESULTS_SEARCH_3_PARAMETERS_AUTO_CALIBRATION_MCP_m_z_s_mn_f_r	0.0666667
RESULTS_SEARCH_3_PARAMETERS_AUTO_CALIBRATION_MCP_m_z_s_mx_f_r	0.1
RESULTS_SEARCH_3_PARAMETERS_MAX_PRECURSORS_FRAGLET	5
RESULTS_SEARCH_3_PARAMETERS_MAX_PRECURSORS_TAGLET	1
RESULTS_SEARCH_3_PARAMETERS_PRECURSORS_DR_FRAGLET	10
RESULTS_SEARCH_3_PARAMETERS_PRECURSORS_DR_TAGLET	3
RESULTS_SEARCH_3_PARAMETERS_DEFAULT_CHARGE_STATE_1_charge	2
RESULTS_SEARCH_3_PARAMETERS_DEFAULT_CHARGE_STATE_1_probability	1
RESULTS_SEARCH_3_PARAMETERS_DEFAULT_CHARGE_STATE_2_charge	3
RESULTS_SEARCH_3_PARAMETERS_DEFAULT_CHARGE_STATE_2_probability	1
RESULTS_SEARCH_3_PARAMETERS_DEFAULT_CHARGE_STATE_3_charge	4
RESULTS_SEARCH_3_PARAMETERS_DEFAULT_CHARGE_STATE_3_probability	1
RESULTS_SEARCH_3_PARAMETERS_VERSION	5.0.1.0, 4895
RESULTS_SEARCH_3_PARAMETERS_PARAGON_VERSION	5.0.1.0, 4874
RESULTS_SEARCH_3_PARAMETERS_APPLICATION	ProteinPilot(tm) Software
RESULTS_SEARCH_3_PARAMETERS_PROGROUP_alternativedispositionmaximumfoldprobabilitydrop	100
RESULTS_SEARCH_3_PARAMETERS_PROGROUP_alternativedispositionmaximumfoldscoredrop	2
RESULTS_SEARCH_3_PARAMETERS_PROGROUP_autodiscordantpeptidethreshold	07:12:00
RESULTS_SEARCH_3_PARAMETERS_PROGROUP_bayesconfidencecalclulation	TRUE
RESULTS_SEARCH_3_PARAMETERS_PROGROUP_calibrateconfidence	TRUE
RESULTS_SEARCH_3_PARAMETERS_PROGROUP_compresspeptides	FALSE
RESULTS_SEARCH_3_PARAMETERS_PROGROUP_confidencepercentthresholdforexcludingothersfromquant	15
RESULTS_SEARCH_3_PARAMETERS_PROGROUP_confidencepercentthresholdforincludingselfinquant	15
RESULTS_SEARCH_3_PARAMETERS_PROGROUP_donotstoremspeaklists	FALSE
RESULTS_SEARCH_3_PARAMETERS_PROGROUP_fasta	C:\AB SCIEX\ProteinPilot Data\SearchDatabases\ProteomaAria_contami2018.fasta
RESULTS_SEARCH_3_PARAMETERS_PROGROUP_featuregroupminpepconf	0.66
RESULTS_SEARCH_3_PARAMETERS_PROGROUP_featuregroupminups	0.47
RESULTS_SEARCH_3_PARAMETERS_PROGROUP_focusingintersection	4
RESULTS_SEARCH_3_PARAMETERS_PROGROUP_focusingminimummatchconfidence	0.1
RESULTS_SEARCH_3_PARAMETERS_PROGROUP_focusingminunusedprotscore	0.1
RESULTS_SEARCH_3_PARAMETERS_PROGROUP_focusingsubsetcutoff	6
RESULTS_SEARCH_3_PARAMETERS_PROGROUP_intersection	1.3
RESULTS_SEARCH_3_PARAMETERS_PROGROUP_minimummatchconfidencecutoff	0.001
RESULTS_SEARCH_3_PARAMETERS_PROGROUP_minunusedprotscore	0.0458
RESULTS_SEARCH_3_PARAMETERS_PROGROUP_subsetcutoff	2
RESULTS_SEARCH_3_PARAMETERS_PROGROUP_unusedprotscorethresholdforexcludingothersfromquant	1.3
RESULTS_SEARCH_3_PARAMETERS_PEAKLIST_count	3614
RESULTS_SEARCH_3_PARAMETERS_PEAKLIST_filenumber	1
RESULTS_SEARCH_3_PARAMETERS_PEAKLIST_original_count	3614
RESULTS_SEARCH_3_PARAMETERS_PEAKLIST_originalfilename	C:\Users\5600 Procesado\Desktop\Carpetas de datos en escritorio\2019\Diego_110619\Diego_110619_gnb.wiff
RESULTS_SEARCH_3_PARAMETERS_PEAKLIST_partnumber	2
RESULTS_SEARCH_3_PARAMETERS_QUANT_TYPE_background_correction	FALSE
RESULTS_SEARCH_3_PARAMETERS_QUANT_TYPE_bias_correction	TRUE
RESULTS_SEARCH_3_PARAMETERS_QUANT_TYPE_keep_extreme_peptides_over_fraction	0
RESULTS_SEARCH_3_PARAMETERS_QUANT_TYPE_low_confidence_check	TRUE
RESULTS_SEARCH_3_PARAMETERS_QUANT_TYPE_low_intensity_check	TRUE
RESULTS_SEARCH_3_PARAMETERS_QUANT_TYPE_median_statistic	TRUE
RESULTS_SEARCH_3_PARAMETERS_QUANT_TYPE_mod_check	TRUE
RESULTS_SEARCH_3_PARAMETERS_QUANT_TYPE_quant_threshold	-1
RESULTS_SEARCH_3_PARAMETERS_QUANT_TYPE_quant_threshold_sn	9
RESULTS_SEARCH_3_PARAMETERS_QUANT_TYPE_separate_searches	FALSE
RESULTS_SEARCH_3_PARAMETERS_QUANT_TYPE_shared_msms_check	TRUE
RESULTS_SEARCH_3_PARAMETERS_PARAGON_METHOD_SETTINGS_UI_SAMPLE_TYPE	Identification
RESULTS_SEARCH_3_PARAMETERS_PARAGON_METHOD_SETTINGS_UI_CYS_ALKYLATION	Iodoacetamide
RESULTS_SEARCH_3_PARAMETERS_PARAGON_METHOD_SETTINGS_UI_DIGESTION	Trypsin
RESULTS_SEARCH_3_PARAMETERS_PARAGON_METHOD_SETTINGS_UI_INSTRUMENT	TripleTOF 5600
RESULTS_SEARCH_3_PARAMETERS_PARAGON_METHOD_SETTINGS_UI_SEARCH_EFFORT	Thorough
RESULTS_SEARCH_3_PARAMETERS_PARAGON_METHOD_SETTINGS_UI_ID_FOCUS	Biological modifications
RESULTS_SEARCH_3_PARAMETERS_PARAGON_METHOD_SETTINGS_UI_USER_NAME	5600Procesado\5600 Procesado
RESULTS_SEARCH_3_PARAMETERS_PARAGON_METHOD_SETTINGS_UI_MACHINE_NAME	5600PROCESADO
RESULTS_SEARCH_3_PARAMETERS_PARAGON_METHOD_SETTINGS_UI_SEARCH_ID	6.36959e+17
RESULTS_SEARCH_3_PARAMETERS_PARAGON_METHOD_SETTINGS_UI_START_TIME	2019-06-12 08:18:43
RESULTS_SEARCH_3_PARAMETERS_PARAGON_METHOD_SETTINGS_UI_MIN_UNUSED_PROTSCORE	0.0458
RESULTS_SEARCH_3_PARAMETERS_PARAGON_METHOD_SETTINGS_UI_PSPEP	TRUE
RESULTS_SEARCH_4_time_cpu	435663
RESULTS_SEARCH_4_time_duration	487641
RESULTS_SEARCH_4_version	5.0.1.4874
RESULTS_SEARCH_4_xml:id	SEARCH:2:636959243230338516_1
RESULTS_SEARCH_4_PARAMETERS_chemical_data_edited	TRUE
RESULTS_SEARCH_4_PARAMETERS_do_multiprecursor_search	TRUE
RESULTS_SEARCH_4_PARAMETERS_do_reverse_search	TRUE
RESULTS_SEARCH_4_PARAMETERS_max_quant_labels	35
RESULTS_SEARCH_4_PARAMETERS_maxresults	15
RESULTS_SEARCH_4_PARAMETERS_separate_searches	FALSE
RESULTS_SEARCH_4_PARAMETERS_MSTOLERANCE_type	dalton
RESULTS_SEARCH_4_PARAMETERS_MSTOLERANCE_value	0.05
RESULTS_SEARCH_4_PARAMETERS_MSMSTOLERANCE_type	dalton
RESULTS_SEARCH_4_PARAMETERS_MSMSTOLERANCE_value	0.1
RESULTS_SEARCH_4_PARAMETERS_MS_STANDARD_DEVIATION_type	dalton
RESULTS_SEARCH_4_PARAMETERS_MS_STANDARD_DEVIATION_value	0.0011
RESULTS_SEARCH_4_PARAMETERS_MSMS_STANDARD_DEVIATION_type	dalton
RESULTS_SEARCH_4_PARAMETERS_MSMS_STANDARD_DEVIATION_value	0.01
RESULTS_SEARCH_4_PARAMETERS_FASTA_filename	C:\AB SCIEX\ProteinPilot Data\SearchDatabases\ProteomaAria_contami2018.fasta
RESULTS_SEARCH_4_PARAMETERS_AUTO_CALIBRATION_ms	TRUE
RESULTS_SEARCH_4_PARAMETERS_AUTO_CALIBRATION_msexport	FALSE
RESULTS_SEARCH_4_PARAMETERS_AUTO_CALIBRATION_msms	TRUE
RESULTS_SEARCH_4_PARAMETERS_AUTO_CALIBRATION_msmstolsdratio	2.75
RESULTS_SEARCH_4_PARAMETERS_AUTO_CALIBRATION_mstolsdratio	7
RESULTS_SEARCH_4_PARAMETERS_AUTO_CALIBRATION_squareroot	TRUE
RESULTS_SEARCH_4_PARAMETERS_AUTO_CALIBRATION_type	dalton
RESULTS_SEARCH_4_PARAMETERS_AUTO_CALIBRATION_MCP_d_s_s_f	0.0666667
RESULTS_SEARCH_4_PARAMETERS_AUTO_CALIBRATION_MCP_d_s_w_f	3
RESULTS_SEARCH_4_PARAMETERS_AUTO_CALIBRATION_MCP_m_f_r_mbc	200
RESULTS_SEARCH_4_PARAMETERS_AUTO_CALIBRATION_MCP_m_m_c	10
RESULTS_SEARCH_4_PARAMETERS_AUTO_CALIBRATION_MCP_m_m_f_s	0.25
RESULTS_SEARCH_4_PARAMETERS_AUTO_CALIBRATION_MCP_m_m_p_f	0.33
RESULTS_SEARCH_4_PARAMETERS_AUTO_CALIBRATION_MCP_m_m_p_rms_f	1
RESULTS_SEARCH_4_PARAMETERS_AUTO_CALIBRATION_MCP_m_p_t_f	1
RESULTS_SEARCH_4_PARAMETERS_AUTO_CALIBRATION_MCP_m_r_h_n_b	15
RESULTS_SEARCH_4_PARAMETERS_AUTO_CALIBRATION_MCP_m_z_n_s	99
RESULTS_SEARCH_4_PARAMETERS_AUTO_CALIBRATION_MCP_m_z_s_mn_f_r	0.0666667
RESULTS_SEARCH_4_PARAMETERS_AUTO_CALIBRATION_MCP_m_z_s_mx_f_r	0.1
RESULTS_SEARCH_4_PARAMETERS_MAX_PRECURSORS_FRAGLET	5
RESULTS_SEARCH_4_PARAMETERS_MAX_PRECURSORS_TAGLET	1
RESULTS_SEARCH_4_PARAMETERS_PRECURSORS_DR_FRAGLET	10
RESULTS_SEARCH_4_PARAMETERS_PRECURSORS_DR_TAGLET	3
RESULTS_SEARCH_4_PARAMETERS_DEFAULT_CHARGE_STATE_1_charge	2
RESULTS_SEARCH_4_PARAMETERS_DEFAULT_CHARGE_STATE_1_probability	1
RESULTS_SEARCH_4_PARAMETERS_DEFAULT_CHARGE_STATE_2_charge	3
RESULTS_SEARCH_4_PARAMETERS_DEFAULT_CHARGE_STATE_2_probability	1
RESULTS_SEARCH_4_PARAMETERS_DEFAULT_CHARGE_STATE_3_charge	4
RESULTS_SEARCH_4_PARAMETERS_DEFAULT_CHARGE_STATE_3_probability	1
RESULTS_SEARCH_4_PARAMETERS_VERSION	5.0.1.0, 4895
RESULTS_SEARCH_4_PARAMETERS_PARAGON_VERSION	5.0.1.0, 4874
RESULTS_SEARCH_4_PARAMETERS_APPLICATION	ProteinPilot(tm) Software
RESULTS_SEARCH_4_PARAMETERS_PROGROUP_alternativedispositionmaximumfoldprobabilitydrop	100
RESULTS_SEARCH_4_PARAMETERS_PROGROUP_alternativedispositionmaximumfoldscoredrop	2
RESULTS_SEARCH_4_PARAMETERS_PROGROUP_autodiscordantpeptidethreshold	0.3
RESULTS_SEARCH_4_PARAMETERS_PROGROUP_bayesconfidencecalclulation	TRUE
RESULTS_SEARCH_4_PARAMETERS_PROGROUP_calibrateconfidence	TRUE
RESULTS_SEARCH_4_PARAMETERS_PROGROUP_compresspeptides	FALSE
RESULTS_SEARCH_4_PARAMETERS_PROGROUP_confidencepercentthresholdforexcludingothersfromquant	1900-01-15
RESULTS_SEARCH_4_PARAMETERS_PROGROUP_confidencepercentthresholdforincludingselfinquant	15
RESULTS_SEARCH_4_PARAMETERS_PROGROUP_donotstoremspeaklists	FALSE
RESULTS_SEARCH_4_PARAMETERS_PROGROUP_fasta	C:\AB SCIEX\ProteinPilot Data\SearchDatabases\ProteomaAria_contami2018.fasta
RESULTS_SEARCH_4_PARAMETERS_PROGROUP_featuregroupminpepconf	0.66
RESULTS_SEARCH_4_PARAMETERS_PROGROUP_featuregroupminups	0.47
RESULTS_SEARCH_4_PARAMETERS_PROGROUP_focusingintersection	4
RESULTS_SEARCH_4_PARAMETERS_PROGROUP_focusingminimummatchconfidence	0.1
RESULTS_SEARCH_4_PARAMETERS_PROGROUP_focusingminunusedprotscore	0.1
RESULTS_SEARCH_4_PARAMETERS_PROGROUP_focusingsubsetcutoff	6
RESULTS_SEARCH_4_PARAMETERS_PROGROUP_intersection	1.3
RESULTS_SEARCH_4_PARAMETERS_PROGROUP_minimummatchconfidencecutoff	0.001
RESULTS_SEARCH_4_PARAMETERS_PROGROUP_minunusedprotscore	0.0458
RESULTS_SEARCH_4_PARAMETERS_PROGROUP_subsetcutoff	2
RESULTS_SEARCH_4_PARAMETERS_PROGROUP_unusedprotscorethresholdforexcludingothersfromquant	1.3
RESULTS_SEARCH_4_PARAMETERS_PEAKLIST_count	3614
RESULTS_SEARCH_4_PARAMETERS_PEAKLIST_filenumber	1
RESULTS_SEARCH_4_PARAMETERS_PEAKLIST_original_count	3614
RESULTS_SEARCH_4_PARAMETERS_PEAKLIST_originalfilename	C:\Users\5600 Procesado\Desktop\Carpetas de datos en escritorio\2019\Diego_110619\Diego_110619_gnb.wiff
RESULTS_SEARCH_4_PARAMETERS_PEAKLIST_partnumber	2
RESULTS_SEARCH_4_PARAMETERS_QUANT_TYPE_background_correction	FALSE
RESULTS_SEARCH_4_PARAMETERS_QUANT_TYPE_bias_correction	TRUE
RESULTS_SEARCH_4_PARAMETERS_QUANT_TYPE_keep_extreme_peptides_over_fraction	0
RESULTS_SEARCH_4_PARAMETERS_QUANT_TYPE_low_confidence_check	TRUE
RESULTS_SEARCH_4_PARAMETERS_QUANT_TYPE_low_intensity_check	TRUE
RESULTS_SEARCH_4_PARAMETERS_QUANT_TYPE_median_statistic	TRUE
RESULTS_SEARCH_4_PARAMETERS_QUANT_TYPE_mod_check	TRUE
RESULTS_SEARCH_4_PARAMETERS_QUANT_TYPE_quant_threshold	-1
RESULTS_SEARCH_4_PARAMETERS_QUANT_TYPE_quant_threshold_sn	9
RESULTS_SEARCH_4_PARAMETERS_QUANT_TYPE_separate_searches	FALSE
RESULTS_SEARCH_4_PARAMETERS_QUANT_TYPE_shared_msms_check	TRUE
RESULTS_SEARCH_4_PARAMETERS_PARAGON_METHOD_SETTINGS_UI_SAMPLE_TYPE	Identification
RESULTS_SEARCH_4_PARAMETERS_PARAGON_METHOD_SETTINGS_UI_CYS_ALKYLATION	Iodoacetamide
RESULTS_SEARCH_4_PARAMETERS_PARAGON_METHOD_SETTINGS_UI_DIGESTION	Trypsin
RESULTS_SEARCH_4_PARAMETERS_PARAGON_METHOD_SETTINGS_UI_INSTRUMENT	TripleTOF 5600
RESULTS_SEARCH_4_PARAMETERS_PARAGON_METHOD_SETTINGS_UI_SEARCH_EFFORT	Thorough
RESULTS_SEARCH_4_PARAMETERS_PARAGON_METHOD_SETTINGS_UI_ID_FOCUS	Biological modifications
RESULTS_SEARCH_4_PARAMETERS_PARAGON_METHOD_SETTINGS_UI_USER_NAME	5600Procesado\5600 Procesado
RESULTS_SEARCH_4_PARAMETERS_PARAGON_METHOD_SETTINGS_UI_MACHINE_NAME	5600PROCESADO
RESULTS_SEARCH_4_PARAMETERS_PARAGON_METHOD_SETTINGS_UI_SEARCH_ID	6.36959e+17
RESULTS_SEARCH_4_PARAMETERS_PARAGON_METHOD_SETTINGS_UI_START_TIME	2019-06-12 08:18:43
RESULTS_SEARCH_4_PARAMETERS_PARAGON_METHOD_SETTINGS_UI_MIN_UNUSED_PROTSCORE	0.0458
RESULTS_SEARCH_4_PARAMETERS_PARAGON_METHOD_SETTINGS_UI_PSPEP	TRUE
RESULTS_SEARCH_5_time_cpu	28797
RESULTS_SEARCH_5_time_duration	28969
RESULTS_SEARCH_5_version	5.0.1.4874
RESULTS_SEARCH_5_xml:id	SEARCH:1:636959243230338516_2
RESULTS_SEARCH_5_PARAMETERS_chemical_data_edited	TRUE
RESULTS_SEARCH_5_PARAMETERS_do_multiprecursor_search	TRUE
RESULTS_SEARCH_5_PARAMETERS_do_reverse_search	TRUE
RESULTS_SEARCH_5_PARAMETERS_max_quant_labels	35
RESULTS_SEARCH_5_PARAMETERS_maxresults	15
RESULTS_SEARCH_5_PARAMETERS_separate_searches	FALSE
RESULTS_SEARCH_5_PARAMETERS_MSTOLERANCE_type	dalton
RESULTS_SEARCH_5_PARAMETERS_MSTOLERANCE_value	0.05
RESULTS_SEARCH_5_PARAMETERS_MSMSTOLERANCE_type	dalton
RESULTS_SEARCH_5_PARAMETERS_MSMSTOLERANCE_value	0.1
RESULTS_SEARCH_5_PARAMETERS_MS_STANDARD_DEVIATION_type	dalton
RESULTS_SEARCH_5_PARAMETERS_MS_STANDARD_DEVIATION_value	0.0011
RESULTS_SEARCH_5_PARAMETERS_MSMS_STANDARD_DEVIATION_type	dalton
RESULTS_SEARCH_5_PARAMETERS_MSMS_STANDARD_DEVIATION_value	0.01
RESULTS_SEARCH_5_PARAMETERS_FASTA_filename	C:\AB SCIEX\ProteinPilot Data\SearchDatabases\ProteomaAria_contami2018.fasta
RESULTS_SEARCH_5_PARAMETERS_AUTO_CALIBRATION_ms	TRUE
RESULTS_SEARCH_5_PARAMETERS_AUTO_CALIBRATION_msexport	FALSE
RESULTS_SEARCH_5_PARAMETERS_AUTO_CALIBRATION_msms	TRUE
RESULTS_SEARCH_5_PARAMETERS_AUTO_CALIBRATION_msmstolsdratio	2.75
RESULTS_SEARCH_5_PARAMETERS_AUTO_CALIBRATION_mstolsdratio	7
RESULTS_SEARCH_5_PARAMETERS_AUTO_CALIBRATION_squareroot	TRUE
RESULTS_SEARCH_5_PARAMETERS_AUTO_CALIBRATION_type	dalton
RESULTS_SEARCH_5_PARAMETERS_AUTO_CALIBRATION_MCP_d_s_s_f	0.0666667
RESULTS_SEARCH_5_PARAMETERS_AUTO_CALIBRATION_MCP_d_s_w_f	3
RESULTS_SEARCH_5_PARAMETERS_AUTO_CALIBRATION_MCP_m_f_r_mbc	200
RESULTS_SEARCH_5_PARAMETERS_AUTO_CALIBRATION_MCP_m_m_c	10
RESULTS_SEARCH_5_PARAMETERS_AUTO_CALIBRATION_MCP_m_m_f_s	0.25
RESULTS_SEARCH_5_PARAMETERS_AUTO_CALIBRATION_MCP_m_m_p_f	0.33
RESULTS_SEARCH_5_PARAMETERS_AUTO_CALIBRATION_MCP_m_m_p_rms_f	1
RESULTS_SEARCH_5_PARAMETERS_AUTO_CALIBRATION_MCP_m_p_t_f	1
RESULTS_SEARCH_5_PARAMETERS_AUTO_CALIBRATION_MCP_m_r_h_n_b	15
RESULTS_SEARCH_5_PARAMETERS_AUTO_CALIBRATION_MCP_m_z_n_s	99
RESULTS_SEARCH_5_PARAMETERS_AUTO_CALIBRATION_MCP_m_z_s_mn_f_r	0.0666667
RESULTS_SEARCH_5_PARAMETERS_AUTO_CALIBRATION_MCP_m_z_s_mx_f_r	0.1
RESULTS_SEARCH_5_PARAMETERS_MS_AUTO_CALIBRATION_OUT_avres	3.91492e-09
RESULTS_SEARCH_5_PARAMETERS_MS_AUTO_CALIBRATION_OUT_c0	4.74654e-05
RESULTS_SEARCH_5_PARAMETERS_MS_AUTO_CALIBRATION_OUT_c1minus1	-1.30902e-06
RESULTS_SEARCH_5_PARAMETERS_MS_AUTO_CALIBRATION_OUT_c2	0
RESULTS_SEARCH_5_PARAMETERS_MS_AUTO_CALIBRATION_OUT_file	1
RESULTS_SEARCH_5_PARAMETERS_MS_AUTO_CALIBRATION_OUT_partnumber	3
RESULTS_SEARCH_5_PARAMETERS_MS_AUTO_CALIBRATION_OUT_polyorder	1
RESULTS_SEARCH_5_PARAMETERS_MS_AUTO_CALIBRATION_OUT_sample	1
RESULTS_SEARCH_5_PARAMETERS_MS_AUTO_CALIBRATION_OUT_squareroot	TRUE
RESULTS_SEARCH_5_PARAMETERS_MSMS_AUTO_CALIBRATION_OUT_avres	4.60854e-08
RESULTS_SEARCH_5_PARAMETERS_MSMS_AUTO_CALIBRATION_OUT_c0	2.60184e-05
RESULTS_SEARCH_5_PARAMETERS_MSMS_AUTO_CALIBRATION_OUT_c1minus1	-2.04023e-06
RESULTS_SEARCH_5_PARAMETERS_MSMS_AUTO_CALIBRATION_OUT_c2	0
RESULTS_SEARCH_5_PARAMETERS_MSMS_AUTO_CALIBRATION_OUT_file	1
RESULTS_SEARCH_5_PARAMETERS_MSMS_AUTO_CALIBRATION_OUT_partnumber	3
RESULTS_SEARCH_5_PARAMETERS_MSMS_AUTO_CALIBRATION_OUT_polyorder	1
RESULTS_SEARCH_5_PARAMETERS_MSMS_AUTO_CALIBRATION_OUT_sample	1
RESULTS_SEARCH_5_PARAMETERS_MSMS_AUTO_CALIBRATION_OUT_squareroot	TRUE
RESULTS_SEARCH_5_PARAMETERS_MAX_PRECURSORS_FRAGLET	5
RESULTS_SEARCH_5_PARAMETERS_MAX_PRECURSORS_TAGLET	1
RESULTS_SEARCH_5_PARAMETERS_PRECURSORS_DR_FRAGLET	10
RESULTS_SEARCH_5_PARAMETERS_PRECURSORS_DR_TAGLET	3
RESULTS_SEARCH_5_PARAMETERS_DEFAULT_CHARGE_STATE_1_charge	2
RESULTS_SEARCH_5_PARAMETERS_DEFAULT_CHARGE_STATE_1_probability	1900-01-01
RESULTS_SEARCH_5_PARAMETERS_DEFAULT_CHARGE_STATE_2_charge	3
RESULTS_SEARCH_5_PARAMETERS_DEFAULT_CHARGE_STATE_2_probability	1
RESULTS_SEARCH_5_PARAMETERS_DEFAULT_CHARGE_STATE_3_charge	4
RESULTS_SEARCH_5_PARAMETERS_DEFAULT_CHARGE_STATE_3_probability	1900-01-01
RESULTS_SEARCH_5_PARAMETERS_VERSION	5.0.1.0, 4895
RESULTS_SEARCH_5_PARAMETERS_PARAGON_VERSION	5.0.1.0, 4874
RESULTS_SEARCH_5_PARAMETERS_APPLICATION	ProteinPilot(tm) Software
RESULTS_SEARCH_5_PARAMETERS_PROGROUP_alternativedispositionmaximumfoldprobabilitydrop	100
RESULTS_SEARCH_5_PARAMETERS_PROGROUP_alternativedispositionmaximumfoldscoredrop	2
RESULTS_SEARCH_5_PARAMETERS_PROGROUP_autodiscordantpeptidethreshold	0.3
RESULTS_SEARCH_5_PARAMETERS_PROGROUP_bayesconfidencecalclulation	TRUE
RESULTS_SEARCH_5_PARAMETERS_PROGROUP_calibrateconfidence	TRUE
RESULTS_SEARCH_5_PARAMETERS_PROGROUP_compresspeptides	FALSE
RESULTS_SEARCH_5_PARAMETERS_PROGROUP_confidencepercentthresholdforexcludingothersfromquant	15
RESULTS_SEARCH_5_PARAMETERS_PROGROUP_confidencepercentthresholdforincludingselfinquant	15
RESULTS_SEARCH_5_PARAMETERS_PROGROUP_donotstoremspeaklists	FALSE
RESULTS_SEARCH_5_PARAMETERS_PROGROUP_fasta	C:\AB SCIEX\ProteinPilot Data\SearchDatabases\ProteomaAria_contami2018.fasta
RESULTS_SEARCH_5_PARAMETERS_PROGROUP_featuregroupminpepconf	0.66
RESULTS_SEARCH_5_PARAMETERS_PROGROUP_featuregroupminups	0.47
RESULTS_SEARCH_5_PARAMETERS_PROGROUP_focusingintersection	4
RESULTS_SEARCH_5_PARAMETERS_PROGROUP_focusingminimummatchconfidence	0.1
RESULTS_SEARCH_5_PARAMETERS_PROGROUP_focusingminunusedprotscore	0.1
RESULTS_SEARCH_5_PARAMETERS_PROGROUP_focusingsubsetcutoff	6
RESULTS_SEARCH_5_PARAMETERS_PROGROUP_intersection	1.3
RESULTS_SEARCH_5_PARAMETERS_PROGROUP_minimummatchconfidencecutoff	0.001
RESULTS_SEARCH_5_PARAMETERS_PROGROUP_minunusedprotscore	0.0458
RESULTS_SEARCH_5_PARAMETERS_PROGROUP_subsetcutoff	2
RESULTS_SEARCH_5_PARAMETERS_PROGROUP_unusedprotscorethresholdforexcludingothersfromquant	1900-01-01 07:12:00
RESULTS_SEARCH_5_PARAMETERS_PEAKLIST_count	3659
RESULTS_SEARCH_5_PARAMETERS_PEAKLIST_filenumber	1
RESULTS_SEARCH_5_PARAMETERS_PEAKLIST_original_count	3659
RESULTS_SEARCH_5_PARAMETERS_PEAKLIST_originalfilename	C:\Users\5600 Procesado\Desktop\Carpetas de datos en escritorio\2019\Diego_110619\Diego_110619_gnb.wiff
RESULTS_SEARCH_5_PARAMETERS_PEAKLIST_partnumber	3
RESULTS_SEARCH_5_PARAMETERS_QUANT_TYPE_background_correction	FALSE
RESULTS_SEARCH_5_PARAMETERS_QUANT_TYPE_bias_correction	TRUE
RESULTS_SEARCH_5_PARAMETERS_QUANT_TYPE_keep_extreme_peptides_over_fraction	0
RESULTS_SEARCH_5_PARAMETERS_QUANT_TYPE_low_confidence_check	TRUE
RESULTS_SEARCH_5_PARAMETERS_QUANT_TYPE_low_intensity_check	TRUE
RESULTS_SEARCH_5_PARAMETERS_QUANT_TYPE_median_statistic	TRUE
RESULTS_SEARCH_5_PARAMETERS_QUANT_TYPE_mod_check	TRUE
RESULTS_SEARCH_5_PARAMETERS_QUANT_TYPE_quant_threshold	-1
RESULTS_SEARCH_5_PARAMETERS_QUANT_TYPE_quant_threshold_sn	9
RESULTS_SEARCH_5_PARAMETERS_QUANT_TYPE_separate_searches	FALSE
RESULTS_SEARCH_5_PARAMETERS_QUANT_TYPE_shared_msms_check	TRUE
RESULTS_SEARCH_5_PARAMETERS_PARAGON_METHOD_SETTINGS_UI_SAMPLE_TYPE	Identification
RESULTS_SEARCH_5_PARAMETERS_PARAGON_METHOD_SETTINGS_UI_CYS_ALKYLATION	Iodoacetamide
RESULTS_SEARCH_5_PARAMETERS_PARAGON_METHOD_SETTINGS_UI_DIGESTION	Trypsin
RESULTS_SEARCH_5_PARAMETERS_PARAGON_METHOD_SETTINGS_UI_INSTRUMENT	TripleTOF 5600
RESULTS_SEARCH_5_PARAMETERS_PARAGON_METHOD_SETTINGS_UI_SEARCH_EFFORT	Thorough
RESULTS_SEARCH_5_PARAMETERS_PARAGON_METHOD_SETTINGS_UI_ID_FOCUS	Biological modifications
RESULTS_SEARCH_5_PARAMETERS_PARAGON_METHOD_SETTINGS_UI_USER_NAME	5600Procesado\5600 Procesado
RESULTS_SEARCH_5_PARAMETERS_PARAGON_METHOD_SETTINGS_UI_MACHINE_NAME	5600PROCESADO
RESULTS_SEARCH_5_PARAMETERS_PARAGON_METHOD_SETTINGS_UI_SEARCH_ID	6.36959e+17
RESULTS_SEARCH_5_PARAMETERS_PARAGON_METHOD_SETTINGS_UI_START_TIME	2019-06-12 08:18:43
RESULTS_SEARCH_5_PARAMETERS_PARAGON_METHOD_SETTINGS_UI_MIN_UNUSED_PROTSCORE	0.0458
RESULTS_SEARCH_5_PARAMETERS_PARAGON_METHOD_SETTINGS_UI_PSPEP	TRUE
RESULTS_SEARCH_6_time_cpu	248197
RESULTS_SEARCH_6_time_duration	290300
RESULTS_SEARCH_6_version	5.0.1.4874
RESULTS_SEARCH_6_xml:id	SEARCH:2:636959243230338516_2
RESULTS_SEARCH_6_PARAMETERS_chemical_data_edited	TRUE
RESULTS_SEARCH_6_PARAMETERS_do_multiprecursor_search	TRUE
RESULTS_SEARCH_6_PARAMETERS_do_reverse_search	TRUE
RESULTS_SEARCH_6_PARAMETERS_max_quant_labels	35
RESULTS_SEARCH_6_PARAMETERS_maxresults	15
RESULTS_SEARCH_6_PARAMETERS_separate_searches	FALSE
RESULTS_SEARCH_6_PARAMETERS_MSTOLERANCE_type	dalton
RESULTS_SEARCH_6_PARAMETERS_MSTOLERANCE_value	0.05
RESULTS_SEARCH_6_PARAMETERS_MSMSTOLERANCE_type	dalton
RESULTS_SEARCH_6_PARAMETERS_MSMSTOLERANCE_value	0.1
RESULTS_SEARCH_6_PARAMETERS_MS_STANDARD_DEVIATION_type	dalton
RESULTS_SEARCH_6_PARAMETERS_MS_STANDARD_DEVIATION_value	0.0011
RESULTS_SEARCH_6_PARAMETERS_MSMS_STANDARD_DEVIATION_type	dalton
RESULTS_SEARCH_6_PARAMETERS_MSMS_STANDARD_DEVIATION_value	0.01
RESULTS_SEARCH_6_PARAMETERS_FASTA_filename	C:\AB SCIEX\ProteinPilot Data\SearchDatabases\ProteomaAria_contami2018.fasta
RESULTS_SEARCH_6_PARAMETERS_AUTO_CALIBRATION_ms	TRUE
RESULTS_SEARCH_6_PARAMETERS_AUTO_CALIBRATION_msexport	FALSE
RESULTS_SEARCH_6_PARAMETERS_AUTO_CALIBRATION_msms	TRUE
RESULTS_SEARCH_6_PARAMETERS_AUTO_CALIBRATION_msmstolsdratio	2.75
RESULTS_SEARCH_6_PARAMETERS_AUTO_CALIBRATION_mstolsdratio	7
RESULTS_SEARCH_6_PARAMETERS_AUTO_CALIBRATION_squareroot	TRUE
RESULTS_SEARCH_6_PARAMETERS_AUTO_CALIBRATION_type	dalton
RESULTS_SEARCH_6_PARAMETERS_AUTO_CALIBRATION_MCP_d_s_s_f	0.0666667
RESULTS_SEARCH_6_PARAMETERS_AUTO_CALIBRATION_MCP_d_s_w_f	3
RESULTS_SEARCH_6_PARAMETERS_AUTO_CALIBRATION_MCP_m_f_r_mbc	200
RESULTS_SEARCH_6_PARAMETERS_AUTO_CALIBRATION_MCP_m_m_c	10
RESULTS_SEARCH_6_PARAMETERS_AUTO_CALIBRATION_MCP_m_m_f_s	0.25
RESULTS_SEARCH_6_PARAMETERS_AUTO_CALIBRATION_MCP_m_m_p_f	0.33
RESULTS_SEARCH_6_PARAMETERS_AUTO_CALIBRATION_MCP_m_m_p_rms_f	1
RESULTS_SEARCH_6_PARAMETERS_AUTO_CALIBRATION_MCP_m_p_t_f	1
RESULTS_SEARCH_6_PARAMETERS_AUTO_CALIBRATION_MCP_m_r_h_n_b	15
RESULTS_SEARCH_6_PARAMETERS_AUTO_CALIBRATION_MCP_m_z_n_s	99
RESULTS_SEARCH_6_PARAMETERS_AUTO_CALIBRATION_MCP_m_z_s_mn_f_r	0.0666667
RESULTS_SEARCH_6_PARAMETERS_AUTO_CALIBRATION_MCP_m_z_s_mx_f_r	0.1
RESULTS_SEARCH_6_PARAMETERS_MS_AUTO_CALIBRATION_OUT_avres	3.91492e-09
RESULTS_SEARCH_6_PARAMETERS_MS_AUTO_CALIBRATION_OUT_c0	4.74654e-05
RESULTS_SEARCH_6_PARAMETERS_MS_AUTO_CALIBRATION_OUT_c1minus1	-1.30902e-06
RESULTS_SEARCH_6_PARAMETERS_MS_AUTO_CALIBRATION_OUT_c2	0
RESULTS_SEARCH_6_PARAMETERS_MS_AUTO_CALIBRATION_OUT_file	1
RESULTS_SEARCH_6_PARAMETERS_MS_AUTO_CALIBRATION_OUT_partnumber	3
RESULTS_SEARCH_6_PARAMETERS_MS_AUTO_CALIBRATION_OUT_polyorder	1
RESULTS_SEARCH_6_PARAMETERS_MS_AUTO_CALIBRATION_OUT_sample	1
RESULTS_SEARCH_6_PARAMETERS_MS_AUTO_CALIBRATION_OUT_squareroot	TRUE
RESULTS_SEARCH_6_PARAMETERS_MSMS_AUTO_CALIBRATION_OUT_avres	4.60854e-08
RESULTS_SEARCH_6_PARAMETERS_MSMS_AUTO_CALIBRATION_OUT_c0	2.60184e-05
RESULTS_SEARCH_6_PARAMETERS_MSMS_AUTO_CALIBRATION_OUT_c1minus1	-2.04023e-06
RESULTS_SEARCH_6_PARAMETERS_MSMS_AUTO_CALIBRATION_OUT_c2	0
RESULTS_SEARCH_6_PARAMETERS_MSMS_AUTO_CALIBRATION_OUT_file	1
RESULTS_SEARCH_6_PARAMETERS_MSMS_AUTO_CALIBRATION_OUT_partnumber	3
RESULTS_SEARCH_6_PARAMETERS_MSMS_AUTO_CALIBRATION_OUT_polyorder	1
RESULTS_SEARCH_6_PARAMETERS_MSMS_AUTO_CALIBRATION_OUT_sample	1
RESULTS_SEARCH_6_PARAMETERS_MSMS_AUTO_CALIBRATION_OUT_squareroot	TRUE
RESULTS_SEARCH_6_PARAMETERS_MAX_PRECURSORS_FRAGLET	5
RESULTS_SEARCH_6_PARAMETERS_MAX_PRECURSORS_TAGLET	1
RESULTS_SEARCH_6_PARAMETERS_PRECURSORS_DR_FRAGLET	10
RESULTS_SEARCH_6_PARAMETERS_PRECURSORS_DR_TAGLET	3
RESULTS_SEARCH_6_PARAMETERS_DEFAULT_CHARGE_STATE_1_charge	2
RESULTS_SEARCH_6_PARAMETERS_DEFAULT_CHARGE_STATE_1_probability	1
RESULTS_SEARCH_6_PARAMETERS_DEFAULT_CHARGE_STATE_2_charge	3
RESULTS_SEARCH_6_PARAMETERS_DEFAULT_CHARGE_STATE_2_probability	1
RESULTS_SEARCH_6_PARAMETERS_DEFAULT_CHARGE_STATE_3_charge	4
RESULTS_SEARCH_6_PARAMETERS_DEFAULT_CHARGE_STATE_3_probability	1
RESULTS_SEARCH_6_PARAMETERS_VERSION	5.0.1.0, 4895
RESULTS_SEARCH_6_PARAMETERS_PARAGON_VERSION	5.0.1.0, 4874
RESULTS_SEARCH_6_PARAMETERS_APPLICATION	ProteinPilot(tm) Software
RESULTS_SEARCH_6_PARAMETERS_PROGROUP_alternativedispositionmaximumfoldprobabilitydrop	100
RESULTS_SEARCH_6_PARAMETERS_PROGROUP_alternativedispositionmaximumfoldscoredrop	2
RESULTS_SEARCH_6_PARAMETERS_PROGROUP_autodiscordantpeptidethreshold	0.3
RESULTS_SEARCH_6_PARAMETERS_PROGROUP_bayesconfidencecalclulation	TRUE
RESULTS_SEARCH_6_PARAMETERS_PROGROUP_calibrateconfidence	TRUE
RESULTS_SEARCH_6_PARAMETERS_PROGROUP_compresspeptides	FALSE
RESULTS_SEARCH_6_PARAMETERS_PROGROUP_confidencepercentthresholdforexcludingothersfromquant	15
RESULTS_SEARCH_6_PARAMETERS_PROGROUP_confidencepercentthresholdforincludingselfinquant	15
RESULTS_SEARCH_6_PARAMETERS_PROGROUP_donotstoremspeaklists	FALSE
RESULTS_SEARCH_6_PARAMETERS_PROGROUP_fasta	C:\AB SCIEX\ProteinPilot Data\SearchDatabases\ProteomaAria_contami2018.fasta
RESULTS_SEARCH_6_PARAMETERS_PROGROUP_featuregroupminpepconf	0.66
RESULTS_SEARCH_6_PARAMETERS_PROGROUP_featuregroupminups	0.47
RESULTS_SEARCH_6_PARAMETERS_PROGROUP_focusingintersection	4
RESULTS_SEARCH_6_PARAMETERS_PROGROUP_focusingminimummatchconfidence	0.1
RESULTS_SEARCH_6_PARAMETERS_PROGROUP_focusingminunusedprotscore	0.1
RESULTS_SEARCH_6_PARAMETERS_PROGROUP_focusingsubsetcutoff	6
RESULTS_SEARCH_6_PARAMETERS_PROGROUP_intersection	1.3
RESULTS_SEARCH_6_PARAMETERS_PROGROUP_minimummatchconfidencecutoff	0.001
RESULTS_SEARCH_6_PARAMETERS_PROGROUP_minunusedprotscore	0.0458
RESULTS_SEARCH_6_PARAMETERS_PROGROUP_subsetcutoff	2
RESULTS_SEARCH_6_PARAMETERS_PROGROUP_unusedprotscorethresholdforexcludingothersfromquant	1.3
RESULTS_SEARCH_6_PARAMETERS_PEAKLIST_count	3659
RESULTS_SEARCH_6_PARAMETERS_PEAKLIST_filenumber	1
RESULTS_SEARCH_6_PARAMETERS_PEAKLIST_original_count	3659
RESULTS_SEARCH_6_PARAMETERS_PEAKLIST_originalfilename	C:\Users\5600 Procesado\Desktop\Carpetas de datos en escritorio\2019\Diego_110619\Diego_110619_gnb.wiff
RESULTS_SEARCH_6_PARAMETERS_PEAKLIST_partnumber	3
RESULTS_SEARCH_6_PARAMETERS_QUANT_TYPE_background_correction	FALSE
RESULTS_SEARCH_6_PARAMETERS_QUANT_TYPE_bias_correction	TRUE
RESULTS_SEARCH_6_PARAMETERS_QUANT_TYPE_keep_extreme_peptides_over_fraction	00:00:00
RESULTS_SEARCH_6_PARAMETERS_QUANT_TYPE_low_confidence_check	TRUE
RESULTS_SEARCH_6_PARAMETERS_QUANT_TYPE_low_intensity_check	TRUE
RESULTS_SEARCH_6_PARAMETERS_QUANT_TYPE_median_statistic	TRUE
RESULTS_SEARCH_6_PARAMETERS_QUANT_TYPE_mod_check	TRUE
RESULTS_SEARCH_6_PARAMETERS_QUANT_TYPE_quant_threshold	-1
RESULTS_SEARCH_6_PARAMETERS_QUANT_TYPE_quant_threshold_sn	9
RESULTS_SEARCH_6_PARAMETERS_QUANT_TYPE_separate_searches	FALSE
RESULTS_SEARCH_6_PARAMETERS_QUANT_TYPE_shared_msms_check	TRUE
RESULTS_SEARCH_6_PARAMETERS_PARAGON_METHOD_SETTINGS_UI_SAMPLE_TYPE	Identification
RESULTS_SEARCH_6_PARAMETERS_PARAGON_METHOD_SETTINGS_UI_CYS_ALKYLATION	Iodoacetamide
RESULTS_SEARCH_6_PARAMETERS_PARAGON_METHOD_SETTINGS_UI_DIGESTION	Trypsin
RESULTS_SEARCH_6_PARAMETERS_PARAGON_METHOD_SETTINGS_UI_INSTRUMENT	TripleTOF 5600
RESULTS_SEARCH_6_PARAMETERS_PARAGON_METHOD_SETTINGS_UI_SEARCH_EFFORT	Thorough
RESULTS_SEARCH_6_PARAMETERS_PARAGON_METHOD_SETTINGS_UI_ID_FOCUS	Biological modifications
RESULTS_SEARCH_6_PARAMETERS_PARAGON_METHOD_SETTINGS_UI_USER_NAME	5600Procesado\5600 Procesado
RESULTS_SEARCH_6_PARAMETERS_PARAGON_METHOD_SETTINGS_UI_MACHINE_NAME	5600PROCESADO
RESULTS_SEARCH_6_PARAMETERS_PARAGON_METHOD_SETTINGS_UI_SEARCH_ID	6.36959e+17
RESULTS_SEARCH_6_PARAMETERS_PARAGON_METHOD_SETTINGS_UI_START_TIME	2019-06-12 08:18:43
RESULTS_SEARCH_6_PARAMETERS_PARAGON_METHOD_SETTINGS_UI_MIN_UNUSED_PROTSCORE	0.0458
RESULTS_SEARCH_6_PARAMETERS_PARAGON_METHOD_SETTINGS_UI_PSPEP	TRUE
RESULTS_SEARCH_7_time_cpu	126688
RESULTS_SEARCH_7_time_duration	126750
RESULTS_SEARCH_7_version	5.0.1.4874
RESULTS_SEARCH_7_xml:id	SEARCH:1:636959243230338516_3
RESULTS_SEARCH_7_PARAMETERS_chemical_data_edited	TRUE
RESULTS_SEARCH_7_PARAMETERS_do_multiprecursor_search	TRUE
RESULTS_SEARCH_7_PARAMETERS_do_reverse_search	TRUE
RESULTS_SEARCH_7_PARAMETERS_max_quant_labels	35
RESULTS_SEARCH_7_PARAMETERS_maxresults	15
RESULTS_SEARCH_7_PARAMETERS_separate_searches	FALSE
RESULTS_SEARCH_7_PARAMETERS_MSTOLERANCE_type	dalton
RESULTS_SEARCH_7_PARAMETERS_MSTOLERANCE_value	0.05
RESULTS_SEARCH_7_PARAMETERS_MSMSTOLERANCE_type	dalton
RESULTS_SEARCH_7_PARAMETERS_MSMSTOLERANCE_value	0.1
RESULTS_SEARCH_7_PARAMETERS_MS_STANDARD_DEVIATION_type	dalton
RESULTS_SEARCH_7_PARAMETERS_MS_STANDARD_DEVIATION_value	0.0011
RESULTS_SEARCH_7_PARAMETERS_MSMS_STANDARD_DEVIATION_type	dalton
RESULTS_SEARCH_7_PARAMETERS_MSMS_STANDARD_DEVIATION_value	0.01
RESULTS_SEARCH_7_PARAMETERS_FASTA_filename	C:\AB SCIEX\ProteinPilot Data\SearchDatabases\ProteomaAria_contami2018.fasta
RESULTS_SEARCH_7_PARAMETERS_AUTO_CALIBRATION_ms	TRUE
RESULTS_SEARCH_7_PARAMETERS_AUTO_CALIBRATION_msexport	FALSE
RESULTS_SEARCH_7_PARAMETERS_AUTO_CALIBRATION_msms	TRUE
RESULTS_SEARCH_7_PARAMETERS_AUTO_CALIBRATION_msmstolsdratio	2.75
RESULTS_SEARCH_7_PARAMETERS_AUTO_CALIBRATION_mstolsdratio	7
RESULTS_SEARCH_7_PARAMETERS_AUTO_CALIBRATION_squareroot	TRUE
RESULTS_SEARCH_7_PARAMETERS_AUTO_CALIBRATION_type	dalton
RESULTS_SEARCH_7_PARAMETERS_AUTO_CALIBRATION_MCP_d_s_s_f	0.0666667
RESULTS_SEARCH_7_PARAMETERS_AUTO_CALIBRATION_MCP_d_s_w_f	3
RESULTS_SEARCH_7_PARAMETERS_AUTO_CALIBRATION_MCP_m_f_r_mbc	200
RESULTS_SEARCH_7_PARAMETERS_AUTO_CALIBRATION_MCP_m_m_c	10
RESULTS_SEARCH_7_PARAMETERS_AUTO_CALIBRATION_MCP_m_m_f_s	0.25
RESULTS_SEARCH_7_PARAMETERS_AUTO_CALIBRATION_MCP_m_m_p_f	0.33
RESULTS_SEARCH_7_PARAMETERS_AUTO_CALIBRATION_MCP_m_m_p_rms_f	1
RESULTS_SEARCH_7_PARAMETERS_AUTO_CALIBRATION_MCP_m_p_t_f	1
RESULTS_SEARCH_7_PARAMETERS_AUTO_CALIBRATION_MCP_m_r_h_n_b	15
RESULTS_SEARCH_7_PARAMETERS_AUTO_CALIBRATION_MCP_m_z_n_s	99
RESULTS_SEARCH_7_PARAMETERS_AUTO_CALIBRATION_MCP_m_z_s_mn_f_r	0.0666667
RESULTS_SEARCH_7_PARAMETERS_AUTO_CALIBRATION_MCP_m_z_s_mx_f_r	0.1
RESULTS_SEARCH_7_PARAMETERS_MAX_PRECURSORS_FRAGLET	5
RESULTS_SEARCH_7_PARAMETERS_MAX_PRECURSORS_TAGLET	1
RESULTS_SEARCH_7_PARAMETERS_PRECURSORS_DR_FRAGLET	10
RESULTS_SEARCH_7_PARAMETERS_PRECURSORS_DR_TAGLET	3
RESULTS_SEARCH_7_PARAMETERS_DEFAULT_CHARGE_STATE_1_charge	2
RESULTS_SEARCH_7_PARAMETERS_DEFAULT_CHARGE_STATE_1_probability	1
RESULTS_SEARCH_7_PARAMETERS_DEFAULT_CHARGE_STATE_2_charge	3
RESULTS_SEARCH_7_PARAMETERS_DEFAULT_CHARGE_STATE_2_probability	1
RESULTS_SEARCH_7_PARAMETERS_DEFAULT_CHARGE_STATE_3_charge	4
RESULTS_SEARCH_7_PARAMETERS_DEFAULT_CHARGE_STATE_3_probability	1
RESULTS_SEARCH_7_PARAMETERS_VERSION	5.0.1.0, 4895
RESULTS_SEARCH_7_PARAMETERS_PARAGON_VERSION	5.0.1.0, 4874
RESULTS_SEARCH_7_PARAMETERS_APPLICATION	ProteinPilot(tm) Software
RESULTS_SEARCH_7_PARAMETERS_PROGROUP_alternativedispositionmaximumfoldprobabilitydrop	100
RESULTS_SEARCH_7_PARAMETERS_PROGROUP_alternativedispositionmaximumfoldscoredrop	2
RESULTS_SEARCH_7_PARAMETERS_PROGROUP_autodiscordantpeptidethreshold	0.3
RESULTS_SEARCH_7_PARAMETERS_PROGROUP_bayesconfidencecalclulation	TRUE
RESULTS_SEARCH_7_PARAMETERS_PROGROUP_calibrateconfidence	TRUE
RESULTS_SEARCH_7_PARAMETERS_PROGROUP_compresspeptides	FALSE
RESULTS_SEARCH_7_PARAMETERS_PROGROUP_confidencepercentthresholdforexcludingothersfromquant	15
RESULTS_SEARCH_7_PARAMETERS_PROGROUP_confidencepercentthresholdforincludingselfinquant	15
RESULTS_SEARCH_7_PARAMETERS_PROGROUP_donotstoremspeaklists	FALSE
RESULTS_SEARCH_7_PARAMETERS_PROGROUP_fasta	C:\AB SCIEX\ProteinPilot Data\SearchDatabases\ProteomaAria_contami2018.fasta
RESULTS_SEARCH_7_PARAMETERS_PROGROUP_featuregroupminpepconf	0.66
RESULTS_SEARCH_7_PARAMETERS_PROGROUP_featuregroupminups	0.47
RESULTS_SEARCH_7_PARAMETERS_PROGROUP_focusingintersection	1900-01-04
RESULTS_SEARCH_7_PARAMETERS_PROGROUP_focusingminimummatchconfidence	02:24:00
RESULTS_SEARCH_7_PARAMETERS_PROGROUP_focusingminunusedprotscore	02:24:00
RESULTS_SEARCH_7_PARAMETERS_PROGROUP_focusingsubsetcutoff	6
RESULTS_SEARCH_7_PARAMETERS_PROGROUP_intersection	1.3
RESULTS_SEARCH_7_PARAMETERS_PROGROUP_minimummatchconfidencecutoff	0.001
RESULTS_SEARCH_7_PARAMETERS_PROGROUP_minunusedprotscore	0.0458
RESULTS_SEARCH_7_PARAMETERS_PROGROUP_subsetcutoff	2
RESULTS_SEARCH_7_PARAMETERS_PROGROUP_unusedprotscorethresholdforexcludingothersfromquant	1.3
RESULTS_SEARCH_7_PARAMETERS_PEAKLIST_count	3633
RESULTS_SEARCH_7_PARAMETERS_PEAKLIST_filenumber	1
RESULTS_SEARCH_7_PARAMETERS_PEAKLIST_original_count	3633
RESULTS_SEARCH_7_PARAMETERS_PEAKLIST_originalfilename	C:\Users\5600 Procesado\Desktop\Carpetas de datos en escritorio\2019\Diego_110619\Diego_110619_gnb.wiff
RESULTS_SEARCH_7_PARAMETERS_PEAKLIST_partnumber	4
RESULTS_SEARCH_7_PARAMETERS_QUANT_TYPE_background_correction	FALSE
RESULTS_SEARCH_7_PARAMETERS_QUANT_TYPE_bias_correction	TRUE
RESULTS_SEARCH_7_PARAMETERS_QUANT_TYPE_keep_extreme_peptides_over_fraction	0
RESULTS_SEARCH_7_PARAMETERS_QUANT_TYPE_low_confidence_check	TRUE
RESULTS_SEARCH_7_PARAMETERS_QUANT_TYPE_low_intensity_check	TRUE
RESULTS_SEARCH_7_PARAMETERS_QUANT_TYPE_median_statistic	TRUE
RESULTS_SEARCH_7_PARAMETERS_QUANT_TYPE_mod_check	TRUE
RESULTS_SEARCH_7_PARAMETERS_QUANT_TYPE_quant_threshold	-1
RESULTS_SEARCH_7_PARAMETERS_QUANT_TYPE_quant_threshold_sn	9
RESULTS_SEARCH_7_PARAMETERS_QUANT_TYPE_separate_searches	FALSE
RESULTS_SEARCH_7_PARAMETERS_QUANT_TYPE_shared_msms_check	TRUE
RESULTS_SEARCH_7_PARAMETERS_PARAGON_METHOD_SETTINGS_UI_SAMPLE_TYPE	Identification
RESULTS_SEARCH_7_PARAMETERS_PARAGON_METHOD_SETTINGS_UI_CYS_ALKYLATION	Iodoacetamide
RESULTS_SEARCH_7_PARAMETERS_PARAGON_METHOD_SETTINGS_UI_DIGESTION	Trypsin
RESULTS_SEARCH_7_PARAMETERS_PARAGON_METHOD_SETTINGS_UI_INSTRUMENT	TripleTOF 5600
RESULTS_SEARCH_7_PARAMETERS_PARAGON_METHOD_SETTINGS_UI_SEARCH_EFFORT	Thorough
RESULTS_SEARCH_7_PARAMETERS_PARAGON_METHOD_SETTINGS_UI_ID_FOCUS	Biological modifications
RESULTS_SEARCH_7_PARAMETERS_PARAGON_METHOD_SETTINGS_UI_USER_NAME	5600Procesado\5600 Procesado
RESULTS_SEARCH_7_PARAMETERS_PARAGON_METHOD_SETTINGS_UI_MACHINE_NAME	5600PROCESADO
RESULTS_SEARCH_7_PARAMETERS_PARAGON_METHOD_SETTINGS_UI_SEARCH_ID	6.36959e+17
RESULTS_SEARCH_7_PARAMETERS_PARAGON_METHOD_SETTINGS_UI_START_TIME	2019-06-12 08:18:43
RESULTS_SEARCH_7_PARAMETERS_PARAGON_METHOD_SETTINGS_UI_MIN_UNUSED_PROTSCORE	0.0458
RESULTS_SEARCH_7_PARAMETERS_PARAGON_METHOD_SETTINGS_UI_PSPEP	TRUE
RESULTS_SEARCH_8_time_cpu	258384
RESULTS_SEARCH_8_time_duration	305354
RESULTS_SEARCH_8_version	5.0.1.4874
RESULTS_SEARCH_8_xml:id	SEARCH:2:636959243230338516_3
RESULTS_SEARCH_8_PARAMETERS_chemical_data_edited	TRUE
RESULTS_SEARCH_8_PARAMETERS_do_multiprecursor_search	TRUE
RESULTS_SEARCH_8_PARAMETERS_do_reverse_search	TRUE
RESULTS_SEARCH_8_PARAMETERS_max_quant_labels	35
RESULTS_SEARCH_8_PARAMETERS_maxresults	15
RESULTS_SEARCH_8_PARAMETERS_separate_searches	FALSE
RESULTS_SEARCH_8_PARAMETERS_MSTOLERANCE_type	dalton
RESULTS_SEARCH_8_PARAMETERS_MSTOLERANCE_value	0.05
RESULTS_SEARCH_8_PARAMETERS_MSMSTOLERANCE_type	dalton
RESULTS_SEARCH_8_PARAMETERS_MSMSTOLERANCE_value	0.1
RESULTS_SEARCH_8_PARAMETERS_MS_STANDARD_DEVIATION_type	dalton
RESULTS_SEARCH_8_PARAMETERS_MS_STANDARD_DEVIATION_value	0.0011
RESULTS_SEARCH_8_PARAMETERS_MSMS_STANDARD_DEVIATION_type	dalton
RESULTS_SEARCH_8_PARAMETERS_MSMS_STANDARD_DEVIATION_value	0.01
RESULTS_SEARCH_8_PARAMETERS_FASTA_filename	C:\AB SCIEX\ProteinPilot Data\SearchDatabases\ProteomaAria_contami2018.fasta
RESULTS_SEARCH_8_PARAMETERS_AUTO_CALIBRATION_ms	TRUE
RESULTS_SEARCH_8_PARAMETERS_AUTO_CALIBRATION_msexport	FALSE
RESULTS_SEARCH_8_PARAMETERS_AUTO_CALIBRATION_msms	TRUE
RESULTS_SEARCH_8_PARAMETERS_AUTO_CALIBRATION_msmstolsdratio	2.75
RESULTS_SEARCH_8_PARAMETERS_AUTO_CALIBRATION_mstolsdratio	7
RESULTS_SEARCH_8_PARAMETERS_AUTO_CALIBRATION_squareroot	TRUE
RESULTS_SEARCH_8_PARAMETERS_AUTO_CALIBRATION_type	dalton
RESULTS_SEARCH_8_PARAMETERS_AUTO_CALIBRATION_MCP_d_s_s_f	0.0666667
RESULTS_SEARCH_8_PARAMETERS_AUTO_CALIBRATION_MCP_d_s_w_f	3
RESULTS_SEARCH_8_PARAMETERS_AUTO_CALIBRATION_MCP_m_f_r_mbc	200
RESULTS_SEARCH_8_PARAMETERS_AUTO_CALIBRATION_MCP_m_m_c	10
RESULTS_SEARCH_8_PARAMETERS_AUTO_CALIBRATION_MCP_m_m_f_s	0.25
RESULTS_SEARCH_8_PARAMETERS_AUTO_CALIBRATION_MCP_m_m_p_f	0.33
RESULTS_SEARCH_8_PARAMETERS_AUTO_CALIBRATION_MCP_m_m_p_rms_f	1
RESULTS_SEARCH_8_PARAMETERS_AUTO_CALIBRATION_MCP_m_p_t_f	1
RESULTS_SEARCH_8_PARAMETERS_AUTO_CALIBRATION_MCP_m_r_h_n_b	15
RESULTS_SEARCH_8_PARAMETERS_AUTO_CALIBRATION_MCP_m_z_n_s	99
RESULTS_SEARCH_8_PARAMETERS_AUTO_CALIBRATION_MCP_m_z_s_mn_f_r	0.0666667
RESULTS_SEARCH_8_PARAMETERS_AUTO_CALIBRATION_MCP_m_z_s_mx_f_r	0.1
RESULTS_SEARCH_8_PARAMETERS_MAX_PRECURSORS_FRAGLET	5
RESULTS_SEARCH_8_PARAMETERS_MAX_PRECURSORS_TAGLET	1
RESULTS_SEARCH_8_PARAMETERS_PRECURSORS_DR_FRAGLET	10
RESULTS_SEARCH_8_PARAMETERS_PRECURSORS_DR_TAGLET	3
RESULTS_SEARCH_8_PARAMETERS_DEFAULT_CHARGE_STATE_1_charge	2
RESULTS_SEARCH_8_PARAMETERS_DEFAULT_CHARGE_STATE_1_probability	1
RESULTS_SEARCH_8_PARAMETERS_DEFAULT_CHARGE_STATE_2_charge	3
RESULTS_SEARCH_8_PARAMETERS_DEFAULT_CHARGE_STATE_2_probability	1
RESULTS_SEARCH_8_PARAMETERS_DEFAULT_CHARGE_STATE_3_charge	4
RESULTS_SEARCH_8_PARAMETERS_DEFAULT_CHARGE_STATE_3_probability	1
RESULTS_SEARCH_8_PARAMETERS_VERSION	5.0.1.0, 4895
RESULTS_SEARCH_8_PARAMETERS_PARAGON_VERSION	5.0.1.0, 4874
RESULTS_SEARCH_8_PARAMETERS_APPLICATION	ProteinPilot(tm) Software
RESULTS_SEARCH_8_PARAMETERS_PROGROUP_alternativedispositionmaximumfoldprobabilitydrop	100
RESULTS_SEARCH_8_PARAMETERS_PROGROUP_alternativedispositionmaximumfoldscoredrop	2
RESULTS_SEARCH_8_PARAMETERS_PROGROUP_autodiscordantpeptidethreshold	0.3
RESULTS_SEARCH_8_PARAMETERS_PROGROUP_bayesconfidencecalclulation	TRUE
RESULTS_SEARCH_8_PARAMETERS_PROGROUP_calibrateconfidence	TRUE
RESULTS_SEARCH_8_PARAMETERS_PROGROUP_compresspeptides	FALSE
RESULTS_SEARCH_8_PARAMETERS_PROGROUP_confidencepercentthresholdforexcludingothersfromquant	15
RESULTS_SEARCH_8_PARAMETERS_PROGROUP_confidencepercentthresholdforincludingselfinquant	15
RESULTS_SEARCH_8_PARAMETERS_PROGROUP_donotstoremspeaklists	FALSE
RESULTS_SEARCH_8_PARAMETERS_PROGROUP_fasta	C:\AB SCIEX\ProteinPilot Data\SearchDatabases\ProteomaAria_contami2018.fasta
RESULTS_SEARCH_8_PARAMETERS_PROGROUP_featuregroupminpepconf	0.66
RESULTS_SEARCH_8_PARAMETERS_PROGROUP_featuregroupminups	0.47
RESULTS_SEARCH_8_PARAMETERS_PROGROUP_focusingintersection	4
RESULTS_SEARCH_8_PARAMETERS_PROGROUP_focusingminimummatchconfidence	0.1
RESULTS_SEARCH_8_PARAMETERS_PROGROUP_focusingminunusedprotscore	0.1
RESULTS_SEARCH_8_PARAMETERS_PROGROUP_focusingsubsetcutoff	6
RESULTS_SEARCH_8_PARAMETERS_PROGROUP_intersection	1.3
RESULTS_SEARCH_8_PARAMETERS_PROGROUP_minimummatchconfidencecutoff	0.001
RESULTS_SEARCH_8_PARAMETERS_PROGROUP_minunusedprotscore	0.0458
RESULTS_SEARCH_8_PARAMETERS_PROGROUP_subsetcutoff	2
RESULTS_SEARCH_8_PARAMETERS_PROGROUP_unusedprotscorethresholdforexcludingothersfromquant	1.3
RESULTS_SEARCH_8_PARAMETERS_PEAKLIST_count	3633
RESULTS_SEARCH_8_PARAMETERS_PEAKLIST_filenumber	1
RESULTS_SEARCH_8_PARAMETERS_PEAKLIST_original_count	3633
RESULTS_SEARCH_8_PARAMETERS_PEAKLIST_originalfilename	C:\Users\5600 Procesado\Desktop\Carpetas de datos en escritorio\2019\Diego_110619\Diego_110619_gnb.wiff
RESULTS_SEARCH_8_PARAMETERS_PEAKLIST_partnumber	4
RESULTS_SEARCH_8_PARAMETERS_QUANT_TYPE_background_correction	FALSE
RESULTS_SEARCH_8_PARAMETERS_QUANT_TYPE_bias_correction	TRUE
RESULTS_SEARCH_8_PARAMETERS_QUANT_TYPE_keep_extreme_peptides_over_fraction	0
RESULTS_SEARCH_8_PARAMETERS_QUANT_TYPE_low_confidence_check	TRUE
RESULTS_SEARCH_8_PARAMETERS_QUANT_TYPE_low_intensity_check	TRUE
RESULTS_SEARCH_8_PARAMETERS_QUANT_TYPE_median_statistic	TRUE
RESULTS_SEARCH_8_PARAMETERS_QUANT_TYPE_mod_check	TRUE
RESULTS_SEARCH_8_PARAMETERS_QUANT_TYPE_quant_threshold	-1
RESULTS_SEARCH_8_PARAMETERS_QUANT_TYPE_quant_threshold_sn	1900-01-09
RESULTS_SEARCH_8_PARAMETERS_QUANT_TYPE_separate_searches	FALSE
RESULTS_SEARCH_8_PARAMETERS_QUANT_TYPE_shared_msms_check	TRUE
RESULTS_SEARCH_8_PARAMETERS_PARAGON_METHOD_SETTINGS_UI_SAMPLE_TYPE	Identification
RESULTS_SEARCH_8_PARAMETERS_PARAGON_METHOD_SETTINGS_UI_CYS_ALKYLATION	Iodoacetamide
RESULTS_SEARCH_8_PARAMETERS_PARAGON_METHOD_SETTINGS_UI_DIGESTION	Trypsin
RESULTS_SEARCH_8_PARAMETERS_PARAGON_METHOD_SETTINGS_UI_INSTRUMENT	TripleTOF 5600
RESULTS_SEARCH_8_PARAMETERS_PARAGON_METHOD_SETTINGS_UI_SEARCH_EFFORT	Thorough
RESULTS_SEARCH_8_PARAMETERS_PARAGON_METHOD_SETTINGS_UI_ID_FOCUS	Biological modifications
RESULTS_SEARCH_8_PARAMETERS_PARAGON_METHOD_SETTINGS_UI_USER_NAME	5600Procesado\5600 Procesado
RESULTS_SEARCH_8_PARAMETERS_PARAGON_METHOD_SETTINGS_UI_MACHINE_NAME	5600PROCESADO
RESULTS_SEARCH_8_PARAMETERS_PARAGON_METHOD_SETTINGS_UI_SEARCH_ID	6.36959e+17
RESULTS_SEARCH_8_PARAMETERS_PARAGON_METHOD_SETTINGS_UI_START_TIME	2019-06-12 08:18:43
RESULTS_SEARCH_8_PARAMETERS_PARAGON_METHOD_SETTINGS_UI_MIN_UNUSED_PROTSCORE	0.0458
RESULTS_SEARCH_8_PARAMETERS_PARAGON_METHOD_SETTINGS_UI_PSPEP	TRUE
RESULTS_SEARCH_9_time_cpu	150088
RESULTS_SEARCH_9_time_duration	150462
RESULTS_SEARCH_9_version	5.0.1.4874
RESULTS_SEARCH_9_xml:id	SEARCH:1:636959243230338516_4
RESULTS_SEARCH_9_PARAMETERS_chemical_data_edited	TRUE
RESULTS_SEARCH_9_PARAMETERS_do_multiprecursor_search	TRUE
RESULTS_SEARCH_9_PARAMETERS_do_reverse_search	TRUE
RESULTS_SEARCH_9_PARAMETERS_max_quant_labels	35
RESULTS_SEARCH_9_PARAMETERS_maxresults	15
RESULTS_SEARCH_9_PARAMETERS_separate_searches	FALSE
RESULTS_SEARCH_9_PARAMETERS_MSTOLERANCE_type	dalton
RESULTS_SEARCH_9_PARAMETERS_MSTOLERANCE_value	0.05
RESULTS_SEARCH_9_PARAMETERS_MSMSTOLERANCE_type	dalton
RESULTS_SEARCH_9_PARAMETERS_MSMSTOLERANCE_value	0.1
RESULTS_SEARCH_9_PARAMETERS_MS_STANDARD_DEVIATION_type	dalton
RESULTS_SEARCH_9_PARAMETERS_MS_STANDARD_DEVIATION_value	0.0011
RESULTS_SEARCH_9_PARAMETERS_MSMS_STANDARD_DEVIATION_type	dalton
RESULTS_SEARCH_9_PARAMETERS_MSMS_STANDARD_DEVIATION_value	0.01
RESULTS_SEARCH_9_PARAMETERS_FASTA_filename	C:\AB SCIEX\ProteinPilot Data\SearchDatabases\ProteomaAria_contami2018.fasta
RESULTS_SEARCH_9_PARAMETERS_AUTO_CALIBRATION_ms	TRUE
RESULTS_SEARCH_9_PARAMETERS_AUTO_CALIBRATION_msexport	FALSE
RESULTS_SEARCH_9_PARAMETERS_AUTO_CALIBRATION_msms	TRUE
RESULTS_SEARCH_9_PARAMETERS_AUTO_CALIBRATION_msmstolsdratio	2.75
RESULTS_SEARCH_9_PARAMETERS_AUTO_CALIBRATION_mstolsdratio	7
RESULTS_SEARCH_9_PARAMETERS_AUTO_CALIBRATION_squareroot	TRUE
RESULTS_SEARCH_9_PARAMETERS_AUTO_CALIBRATION_type	dalton
RESULTS_SEARCH_9_PARAMETERS_AUTO_CALIBRATION_MCP_d_s_s_f	0.0666667
RESULTS_SEARCH_9_PARAMETERS_AUTO_CALIBRATION_MCP_d_s_w_f	3
RESULTS_SEARCH_9_PARAMETERS_AUTO_CALIBRATION_MCP_m_f_r_mbc	200
RESULTS_SEARCH_9_PARAMETERS_AUTO_CALIBRATION_MCP_m_m_c	10
RESULTS_SEARCH_9_PARAMETERS_AUTO_CALIBRATION_MCP_m_m_f_s	0.25
RESULTS_SEARCH_9_PARAMETERS_AUTO_CALIBRATION_MCP_m_m_p_f	0.33
RESULTS_SEARCH_9_PARAMETERS_AUTO_CALIBRATION_MCP_m_m_p_rms_f	1
RESULTS_SEARCH_9_PARAMETERS_AUTO_CALIBRATION_MCP_m_p_t_f	1
RESULTS_SEARCH_9_PARAMETERS_AUTO_CALIBRATION_MCP_m_r_h_n_b	15
RESULTS_SEARCH_9_PARAMETERS_AUTO_CALIBRATION_MCP_m_z_n_s	99
RESULTS_SEARCH_9_PARAMETERS_AUTO_CALIBRATION_MCP_m_z_s_mn_f_r	0.0666667
RESULTS_SEARCH_9_PARAMETERS_AUTO_CALIBRATION_MCP_m_z_s_mx_f_r	0.1
RESULTS_SEARCH_9_PARAMETERS_MAX_PRECURSORS_FRAGLET	5
RESULTS_SEARCH_9_PARAMETERS_MAX_PRECURSORS_TAGLET	1
RESULTS_SEARCH_9_PARAMETERS_PRECURSORS_DR_FRAGLET	10
RESULTS_SEARCH_9_PARAMETERS_PRECURSORS_DR_TAGLET	3
RESULTS_SEARCH_9_PARAMETERS_DEFAULT_CHARGE_STATE_1_charge	2
RESULTS_SEARCH_9_PARAMETERS_DEFAULT_CHARGE_STATE_1_probability	1
RESULTS_SEARCH_9_PARAMETERS_DEFAULT_CHARGE_STATE_2_charge	3
RESULTS_SEARCH_9_PARAMETERS_DEFAULT_CHARGE_STATE_2_probability	1
RESULTS_SEARCH_9_PARAMETERS_DEFAULT_CHARGE_STATE_3_charge	4
RESULTS_SEARCH_9_PARAMETERS_DEFAULT_CHARGE_STATE_3_probability	1
RESULTS_SEARCH_9_PARAMETERS_VERSION	5.0.1.0, 4895
RESULTS_SEARCH_9_PARAMETERS_PARAGON_VERSION	5.0.1.0, 4874
RESULTS_SEARCH_9_PARAMETERS_APPLICATION	ProteinPilot(tm) Software
RESULTS_SEARCH_9_PARAMETERS_PROGROUP_alternativedispositionmaximumfoldprobabilitydrop	100
RESULTS_SEARCH_9_PARAMETERS_PROGROUP_alternativedispositionmaximumfoldscoredrop	1900-01-02
RESULTS_SEARCH_9_PARAMETERS_PROGROUP_autodiscordantpeptidethreshold	07:12:00
RESULTS_SEARCH_9_PARAMETERS_PROGROUP_bayesconfidencecalclulation	TRUE
RESULTS_SEARCH_9_PARAMETERS_PROGROUP_calibrateconfidence	TRUE
RESULTS_SEARCH_9_PARAMETERS_PROGROUP_compresspeptides	FALSE
RESULTS_SEARCH_9_PARAMETERS_PROGROUP_confidencepercentthresholdforexcludingothersfromquant	1900-01-15
RESULTS_SEARCH_9_PARAMETERS_PROGROUP_confidencepercentthresholdforincludingselfinquant	15
RESULTS_SEARCH_9_PARAMETERS_PROGROUP_donotstoremspeaklists	FALSE
RESULTS_SEARCH_9_PARAMETERS_PROGROUP_fasta	C:\AB SCIEX\ProteinPilot Data\SearchDatabases\ProteomaAria_contami2018.fasta
RESULTS_SEARCH_9_PARAMETERS_PROGROUP_featuregroupminpepconf	0.66
RESULTS_SEARCH_9_PARAMETERS_PROGROUP_featuregroupminups	0.47
RESULTS_SEARCH_9_PARAMETERS_PROGROUP_focusingintersection	4
RESULTS_SEARCH_9_PARAMETERS_PROGROUP_focusingminimummatchconfidence	0.1
RESULTS_SEARCH_9_PARAMETERS_PROGROUP_focusingminunusedprotscore	0.1
RESULTS_SEARCH_9_PARAMETERS_PROGROUP_focusingsubsetcutoff	6
RESULTS_SEARCH_9_PARAMETERS_PROGROUP_intersection	1.3
RESULTS_SEARCH_9_PARAMETERS_PROGROUP_minimummatchconfidencecutoff	0.001
RESULTS_SEARCH_9_PARAMETERS_PROGROUP_minunusedprotscore	0.0458
RESULTS_SEARCH_9_PARAMETERS_PROGROUP_subsetcutoff	2
RESULTS_SEARCH_9_PARAMETERS_PROGROUP_unusedprotscorethresholdforexcludingothersfromquant	1.3
RESULTS_SEARCH_9_PARAMETERS_PEAKLIST_count	3614
RESULTS_SEARCH_9_PARAMETERS_PEAKLIST_filenumber	1
RESULTS_SEARCH_9_PARAMETERS_PEAKLIST_original_count	3614
RESULTS_SEARCH_9_PARAMETERS_PEAKLIST_originalfilename	C:\Users\5600 Procesado\Desktop\Carpetas de datos en escritorio\2019\Diego_110619\Diego_110619_gnb.wiff
RESULTS_SEARCH_9_PARAMETERS_PEAKLIST_partnumber	5
RESULTS_SEARCH_9_PARAMETERS_QUANT_TYPE_background_correction	FALSE
RESULTS_SEARCH_9_PARAMETERS_QUANT_TYPE_bias_correction	TRUE
RESULTS_SEARCH_9_PARAMETERS_QUANT_TYPE_keep_extreme_peptides_over_fraction	0
RESULTS_SEARCH_9_PARAMETERS_QUANT_TYPE_low_confidence_check	TRUE
RESULTS_SEARCH_9_PARAMETERS_QUANT_TYPE_low_intensity_check	TRUE
RESULTS_SEARCH_9_PARAMETERS_QUANT_TYPE_median_statistic	TRUE
RESULTS_SEARCH_9_PARAMETERS_QUANT_TYPE_mod_check	TRUE
RESULTS_SEARCH_9_PARAMETERS_QUANT_TYPE_quant_threshold	-1
RESULTS_SEARCH_9_PARAMETERS_QUANT_TYPE_quant_threshold_sn	9
RESULTS_SEARCH_9_PARAMETERS_QUANT_TYPE_separate_searches	FALSE
RESULTS_SEARCH_9_PARAMETERS_QUANT_TYPE_shared_msms_check	TRUE
RESULTS_SEARCH_9_PARAMETERS_PARAGON_METHOD_SETTINGS_UI_SAMPLE_TYPE	Identification
RESULTS_SEARCH_9_PARAMETERS_PARAGON_METHOD_SETTINGS_UI_CYS_ALKYLATION	Iodoacetamide
RESULTS_SEARCH_9_PARAMETERS_PARAGON_METHOD_SETTINGS_UI_DIGESTION	Trypsin
RESULTS_SEARCH_9_PARAMETERS_PARAGON_METHOD_SETTINGS_UI_INSTRUMENT	TripleTOF 5600
RESULTS_SEARCH_9_PARAMETERS_PARAGON_METHOD_SETTINGS_UI_SEARCH_EFFORT	Thorough
RESULTS_SEARCH_9_PARAMETERS_PARAGON_METHOD_SETTINGS_UI_ID_FOCUS	Biological modifications
RESULTS_SEARCH_9_PARAMETERS_PARAGON_METHOD_SETTINGS_UI_USER_NAME	5600Procesado\5600 Procesado
RESULTS_SEARCH_9_PARAMETERS_PARAGON_METHOD_SETTINGS_UI_MACHINE_NAME	5600PROCESADO
RESULTS_SEARCH_9_PARAMETERS_PARAGON_METHOD_SETTINGS_UI_SEARCH_ID	6.36959e+17
RESULTS_SEARCH_9_PARAMETERS_PARAGON_METHOD_SETTINGS_UI_START_TIME	2019-06-12 08:18:43
RESULTS_SEARCH_9_PARAMETERS_PARAGON_METHOD_SETTINGS_UI_MIN_UNUSED_PROTSCORE	0.0458
RESULTS_SEARCH_9_PARAMETERS_PARAGON_METHOD_SETTINGS_UI_PSPEP	TRUE
RESULTS_SEARCH_10_time_cpu	282143
RESULTS_SEARCH_10_time_duration	327756
RESULTS_SEARCH_10_version	5.0.1.4874
RESULTS_SEARCH_10_xml:id	SEARCH:2:636959243230338516_4
RESULTS_SEARCH_10_PARAMETERS_chemical_data_edited	TRUE
RESULTS_SEARCH_10_PARAMETERS_do_multiprecursor_search	TRUE
RESULTS_SEARCH_10_PARAMETERS_do_reverse_search	TRUE
RESULTS_SEARCH_10_PARAMETERS_max_quant_labels	35
RESULTS_SEARCH_10_PARAMETERS_maxresults	15
RESULTS_SEARCH_10_PARAMETERS_separate_searches	FALSE
RESULTS_SEARCH_10_PARAMETERS_MSTOLERANCE_type	dalton
RESULTS_SEARCH_10_PARAMETERS_MSTOLERANCE_value	0.05
RESULTS_SEARCH_10_PARAMETERS_MSMSTOLERANCE_type	dalton
RESULTS_SEARCH_10_PARAMETERS_MSMSTOLERANCE_value	0.1
RESULTS_SEARCH_10_PARAMETERS_MS_STANDARD_DEVIATION_type	dalton
RESULTS_SEARCH_10_PARAMETERS_MS_STANDARD_DEVIATION_value	0.0011
RESULTS_SEARCH_10_PARAMETERS_MSMS_STANDARD_DEVIATION_type	dalton
RESULTS_SEARCH_10_PARAMETERS_MSMS_STANDARD_DEVIATION_value	0.01
RESULTS_SEARCH_10_PARAMETERS_FASTA_filename	C:\AB SCIEX\ProteinPilot Data\SearchDatabases\ProteomaAria_contami2018.fasta
RESULTS_SEARCH_10_PARAMETERS_AUTO_CALIBRATION_ms	TRUE
RESULTS_SEARCH_10_PARAMETERS_AUTO_CALIBRATION_msexport	FALSE
RESULTS_SEARCH_10_PARAMETERS_AUTO_CALIBRATION_msms	TRUE
RESULTS_SEARCH_10_PARAMETERS_AUTO_CALIBRATION_msmstolsdratio	2.75
RESULTS_SEARCH_10_PARAMETERS_AUTO_CALIBRATION_mstolsdratio	7
RESULTS_SEARCH_10_PARAMETERS_AUTO_CALIBRATION_squareroot	TRUE
RESULTS_SEARCH_10_PARAMETERS_AUTO_CALIBRATION_type	dalton
RESULTS_SEARCH_10_PARAMETERS_AUTO_CALIBRATION_MCP_d_s_s_f	0.0666667
RESULTS_SEARCH_10_PARAMETERS_AUTO_CALIBRATION_MCP_d_s_w_f	3
RESULTS_SEARCH_10_PARAMETERS_AUTO_CALIBRATION_MCP_m_f_r_mbc	200
RESULTS_SEARCH_10_PARAMETERS_AUTO_CALIBRATION_MCP_m_m_c	10
RESULTS_SEARCH_10_PARAMETERS_AUTO_CALIBRATION_MCP_m_m_f_s	0.25
RESULTS_SEARCH_10_PARAMETERS_AUTO_CALIBRATION_MCP_m_m_p_f	0.33
RESULTS_SEARCH_10_PARAMETERS_AUTO_CALIBRATION_MCP_m_m_p_rms_f	1
RESULTS_SEARCH_10_PARAMETERS_AUTO_CALIBRATION_MCP_m_p_t_f	1
RESULTS_SEARCH_10_PARAMETERS_AUTO_CALIBRATION_MCP_m_r_h_n_b	15
RESULTS_SEARCH_10_PARAMETERS_AUTO_CALIBRATION_MCP_m_z_n_s	99
RESULTS_SEARCH_10_PARAMETERS_AUTO_CALIBRATION_MCP_m_z_s_mn_f_r	0.0666667
RESULTS_SEARCH_10_PARAMETERS_AUTO_CALIBRATION_MCP_m_z_s_mx_f_r	0.1
RESULTS_SEARCH_10_PARAMETERS_MAX_PRECURSORS_FRAGLET	5
RESULTS_SEARCH_10_PARAMETERS_MAX_PRECURSORS_TAGLET	1
RESULTS_SEARCH_10_PARAMETERS_PRECURSORS_DR_FRAGLET	10
RESULTS_SEARCH_10_PARAMETERS_PRECURSORS_DR_TAGLET	3
RESULTS_SEARCH_10_PARAMETERS_DEFAULT_CHARGE_STATE_1_charge	2
RESULTS_SEARCH_10_PARAMETERS_DEFAULT_CHARGE_STATE_1_probability	1
RESULTS_SEARCH_10_PARAMETERS_DEFAULT_CHARGE_STATE_2_charge	3
RESULTS_SEARCH_10_PARAMETERS_DEFAULT_CHARGE_STATE_2_probability	1900-01-01
RESULTS_SEARCH_10_PARAMETERS_DEFAULT_CHARGE_STATE_3_charge	4
RESULTS_SEARCH_10_PARAMETERS_DEFAULT_CHARGE_STATE_3_probability	1
RESULTS_SEARCH_10_PARAMETERS_VERSION	5.0.1.0, 4895
RESULTS_SEARCH_10_PARAMETERS_PARAGON_VERSION	5.0.1.0, 4874
RESULTS_SEARCH_10_PARAMETERS_APPLICATION	ProteinPilot(tm) Software
RESULTS_SEARCH_10_PARAMETERS_PROGROUP_alternativedispositionmaximumfoldprobabilitydrop	100
RESULTS_SEARCH_10_PARAMETERS_PROGROUP_alternativedispositionmaximumfoldscoredrop	2
RESULTS_SEARCH_10_PARAMETERS_PROGROUP_autodiscordantpeptidethreshold	0.3
RESULTS_SEARCH_10_PARAMETERS_PROGROUP_bayesconfidencecalclulation	TRUE
RESULTS_SEARCH_10_PARAMETERS_PROGROUP_calibrateconfidence	TRUE
RESULTS_SEARCH_10_PARAMETERS_PROGROUP_compresspeptides	FALSE
RESULTS_SEARCH_10_PARAMETERS_PROGROUP_confidencepercentthresholdforexcludingothersfromquant	15
RESULTS_SEARCH_10_PARAMETERS_PROGROUP_confidencepercentthresholdforincludingselfinquant	15
RESULTS_SEARCH_10_PARAMETERS_PROGROUP_donotstoremspeaklists	FALSE
RESULTS_SEARCH_10_PARAMETERS_PROGROUP_fasta	C:\AB SCIEX\ProteinPilot Data\SearchDatabases\ProteomaAria_contami2018.fasta
RESULTS_SEARCH_10_PARAMETERS_PROGROUP_featuregroupminpepconf	0.66
RESULTS_SEARCH_10_PARAMETERS_PROGROUP_featuregroupminups	0.47
RESULTS_SEARCH_10_PARAMETERS_PROGROUP_focusingintersection	4
RESULTS_SEARCH_10_PARAMETERS_PROGROUP_focusingminimummatchconfidence	0.1
RESULTS_SEARCH_10_PARAMETERS_PROGROUP_focusingminunusedprotscore	0.1
RESULTS_SEARCH_10_PARAMETERS_PROGROUP_focusingsubsetcutoff	6
RESULTS_SEARCH_10_PARAMETERS_PROGROUP_intersection	1.3
RESULTS_SEARCH_10_PARAMETERS_PROGROUP_minimummatchconfidencecutoff	0.001
RESULTS_SEARCH_10_PARAMETERS_PROGROUP_minunusedprotscore	0.0458
RESULTS_SEARCH_10_PARAMETERS_PROGROUP_subsetcutoff	2
RESULTS_SEARCH_10_PARAMETERS_PROGROUP_unusedprotscorethresholdforexcludingothersfromquant	1.3
RESULTS_SEARCH_10_PARAMETERS_PEAKLIST_count	3614
RESULTS_SEARCH_10_PARAMETERS_PEAKLIST_filenumber	1
RESULTS_SEARCH_10_PARAMETERS_PEAKLIST_original_count	3614
RESULTS_SEARCH_10_PARAMETERS_PEAKLIST_originalfilename	C:\Users\5600 Procesado\Desktop\Carpetas de datos en escritorio\2019\Diego_110619\Diego_110619_gnb.wiff
RESULTS_SEARCH_10_PARAMETERS_PEAKLIST_partnumber	5
RESULTS_SEARCH_10_PARAMETERS_QUANT_TYPE_background_correction	FALSE
RESULTS_SEARCH_10_PARAMETERS_QUANT_TYPE_bias_correction	TRUE
RESULTS_SEARCH_10_PARAMETERS_QUANT_TYPE_keep_extreme_peptides_over_fraction	0
RESULTS_SEARCH_10_PARAMETERS_QUANT_TYPE_low_confidence_check	TRUE
RESULTS_SEARCH_10_PARAMETERS_QUANT_TYPE_low_intensity_check	TRUE
RESULTS_SEARCH_10_PARAMETERS_QUANT_TYPE_median_statistic	TRUE
RESULTS_SEARCH_10_PARAMETERS_QUANT_TYPE_mod_check	TRUE
RESULTS_SEARCH_10_PARAMETERS_QUANT_TYPE_quant_threshold	-1
RESULTS_SEARCH_10_PARAMETERS_QUANT_TYPE_quant_threshold_sn	9
RESULTS_SEARCH_10_PARAMETERS_QUANT_TYPE_separate_searches	FALSE
RESULTS_SEARCH_10_PARAMETERS_QUANT_TYPE_shared_msms_check	TRUE
RESULTS_SEARCH_10_PARAMETERS_PARAGON_METHOD_SETTINGS_UI_SAMPLE_TYPE	Identification
RESULTS_SEARCH_10_PARAMETERS_PARAGON_METHOD_SETTINGS_UI_CYS_ALKYLATION	Iodoacetamide
RESULTS_SEARCH_10_PARAMETERS_PARAGON_METHOD_SETTINGS_UI_DIGESTION	Trypsin
RESULTS_SEARCH_10_PARAMETERS_PARAGON_METHOD_SETTINGS_UI_INSTRUMENT	TripleTOF 5600
RESULTS_SEARCH_10_PARAMETERS_PARAGON_METHOD_SETTINGS_UI_SEARCH_EFFORT	Thorough
RESULTS_SEARCH_10_PARAMETERS_PARAGON_METHOD_SETTINGS_UI_ID_FOCUS	Biological modifications
RESULTS_SEARCH_10_PARAMETERS_PARAGON_METHOD_SETTINGS_UI_USER_NAME	5600Procesado\5600 Procesado
RESULTS_SEARCH_10_PARAMETERS_PARAGON_METHOD_SETTINGS_UI_MACHINE_NAME	5600PROCESADO
RESULTS_SEARCH_10_PARAMETERS_PARAGON_METHOD_SETTINGS_UI_SEARCH_ID	6.36959e+17
RESULTS_SEARCH_10_PARAMETERS_PARAGON_METHOD_SETTINGS_UI_START_TIME	2019-06-12 08:18:43
RESULTS_SEARCH_10_PARAMETERS_PARAGON_METHOD_SETTINGS_UI_MIN_UNUSED_PROTSCORE	0.0458
RESULTS_SEARCH_10_PARAMETERS_PARAGON_METHOD_SETTINGS_UI_PSPEP	TRUE
RESULTS_SEARCH_11_time_cpu	174112
RESULTS_SEARCH_11_time_duration	174860
RESULTS_SEARCH_11_version	5.0.1.4874
RESULTS_SEARCH_11_xml:id	SEARCH:1:636959243230338516_5
RESULTS_SEARCH_11_PARAMETERS_chemical_data_edited	TRUE
RESULTS_SEARCH_11_PARAMETERS_do_multiprecursor_search	TRUE
RESULTS_SEARCH_11_PARAMETERS_do_reverse_search	TRUE
RESULTS_SEARCH_11_PARAMETERS_max_quant_labels	35
RESULTS_SEARCH_11_PARAMETERS_maxresults	15
RESULTS_SEARCH_11_PARAMETERS_separate_searches	FALSE
RESULTS_SEARCH_11_PARAMETERS_MSTOLERANCE_type	dalton
RESULTS_SEARCH_11_PARAMETERS_MSTOLERANCE_value	0.05
RESULTS_SEARCH_11_PARAMETERS_MSMSTOLERANCE_type	dalton
RESULTS_SEARCH_11_PARAMETERS_MSMSTOLERANCE_value	0.1
RESULTS_SEARCH_11_PARAMETERS_MS_STANDARD_DEVIATION_type	dalton
RESULTS_SEARCH_11_PARAMETERS_MS_STANDARD_DEVIATION_value	0.0011
RESULTS_SEARCH_11_PARAMETERS_MSMS_STANDARD_DEVIATION_type	dalton
RESULTS_SEARCH_11_PARAMETERS_MSMS_STANDARD_DEVIATION_value	0.01
RESULTS_SEARCH_11_PARAMETERS_FASTA_filename	C:\AB SCIEX\ProteinPilot Data\SearchDatabases\ProteomaAria_contami2018.fasta
RESULTS_SEARCH_11_PARAMETERS_AUTO_CALIBRATION_ms	TRUE
RESULTS_SEARCH_11_PARAMETERS_AUTO_CALIBRATION_msexport	FALSE
RESULTS_SEARCH_11_PARAMETERS_AUTO_CALIBRATION_msms	TRUE
RESULTS_SEARCH_11_PARAMETERS_AUTO_CALIBRATION_msmstolsdratio	2.75
RESULTS_SEARCH_11_PARAMETERS_AUTO_CALIBRATION_mstolsdratio	7
RESULTS_SEARCH_11_PARAMETERS_AUTO_CALIBRATION_squareroot	TRUE
RESULTS_SEARCH_11_PARAMETERS_AUTO_CALIBRATION_type	dalton
RESULTS_SEARCH_11_PARAMETERS_AUTO_CALIBRATION_MCP_d_s_s_f	0.0666667
RESULTS_SEARCH_11_PARAMETERS_AUTO_CALIBRATION_MCP_d_s_w_f	3
RESULTS_SEARCH_11_PARAMETERS_AUTO_CALIBRATION_MCP_m_f_r_mbc	200
RESULTS_SEARCH_11_PARAMETERS_AUTO_CALIBRATION_MCP_m_m_c	10
RESULTS_SEARCH_11_PARAMETERS_AUTO_CALIBRATION_MCP_m_m_f_s	0.25
RESULTS_SEARCH_11_PARAMETERS_AUTO_CALIBRATION_MCP_m_m_p_f	0.33
RESULTS_SEARCH_11_PARAMETERS_AUTO_CALIBRATION_MCP_m_m_p_rms_f	1
RESULTS_SEARCH_11_PARAMETERS_AUTO_CALIBRATION_MCP_m_p_t_f	1
RESULTS_SEARCH_11_PARAMETERS_AUTO_CALIBRATION_MCP_m_r_h_n_b	15
RESULTS_SEARCH_11_PARAMETERS_AUTO_CALIBRATION_MCP_m_z_n_s	99
RESULTS_SEARCH_11_PARAMETERS_AUTO_CALIBRATION_MCP_m_z_s_mn_f_r	0.0666667
RESULTS_SEARCH_11_PARAMETERS_AUTO_CALIBRATION_MCP_m_z_s_mx_f_r	0.1
RESULTS_SEARCH_11_PARAMETERS_MAX_PRECURSORS_FRAGLET	5
RESULTS_SEARCH_11_PARAMETERS_MAX_PRECURSORS_TAGLET	1
RESULTS_SEARCH_11_PARAMETERS_PRECURSORS_DR_FRAGLET	10
RESULTS_SEARCH_11_PARAMETERS_PRECURSORS_DR_TAGLET	1900-01-03
RESULTS_SEARCH_11_PARAMETERS_DEFAULT_CHARGE_STATE_1_charge	2
RESULTS_SEARCH_11_PARAMETERS_DEFAULT_CHARGE_STATE_1_probability	1
RESULTS_SEARCH_11_PARAMETERS_DEFAULT_CHARGE_STATE_2_charge	3
RESULTS_SEARCH_11_PARAMETERS_DEFAULT_CHARGE_STATE_2_probability	1
RESULTS_SEARCH_11_PARAMETERS_DEFAULT_CHARGE_STATE_3_charge	4
RESULTS_SEARCH_11_PARAMETERS_DEFAULT_CHARGE_STATE_3_probability	1
RESULTS_SEARCH_11_PARAMETERS_VERSION	5.0.1.0, 4895
RESULTS_SEARCH_11_PARAMETERS_PARAGON_VERSION	5.0.1.0, 4874
RESULTS_SEARCH_11_PARAMETERS_APPLICATION	ProteinPilot(tm) Software
RESULTS_SEARCH_11_PARAMETERS_PROGROUP_alternativedispositionmaximumfoldprobabilitydrop	100
RESULTS_SEARCH_11_PARAMETERS_PROGROUP_alternativedispositionmaximumfoldscoredrop	2
RESULTS_SEARCH_11_PARAMETERS_PROGROUP_autodiscordantpeptidethreshold	0.3
RESULTS_SEARCH_11_PARAMETERS_PROGROUP_bayesconfidencecalclulation	TRUE
RESULTS_SEARCH_11_PARAMETERS_PROGROUP_calibrateconfidence	TRUE
RESULTS_SEARCH_11_PARAMETERS_PROGROUP_compresspeptides	FALSE
RESULTS_SEARCH_11_PARAMETERS_PROGROUP_confidencepercentthresholdforexcludingothersfromquant	1900-01-15
RESULTS_SEARCH_11_PARAMETERS_PROGROUP_confidencepercentthresholdforincludingselfinquant	15
RESULTS_SEARCH_11_PARAMETERS_PROGROUP_donotstoremspeaklists	FALSE
RESULTS_SEARCH_11_PARAMETERS_PROGROUP_fasta	C:\AB SCIEX\ProteinPilot Data\SearchDatabases\ProteomaAria_contami2018.fasta
RESULTS_SEARCH_11_PARAMETERS_PROGROUP_featuregroupminpepconf	0.66
RESULTS_SEARCH_11_PARAMETERS_PROGROUP_featuregroupminups	0.47
RESULTS_SEARCH_11_PARAMETERS_PROGROUP_focusingintersection	4
RESULTS_SEARCH_11_PARAMETERS_PROGROUP_focusingminimummatchconfidence	0.1
RESULTS_SEARCH_11_PARAMETERS_PROGROUP_focusingminunusedprotscore	0.1
RESULTS_SEARCH_11_PARAMETERS_PROGROUP_focusingsubsetcutoff	6
RESULTS_SEARCH_11_PARAMETERS_PROGROUP_intersection	1.3
RESULTS_SEARCH_11_PARAMETERS_PROGROUP_minimummatchconfidencecutoff	0.001
RESULTS_SEARCH_11_PARAMETERS_PROGROUP_minunusedprotscore	0.0458
RESULTS_SEARCH_11_PARAMETERS_PROGROUP_subsetcutoff	2
RESULTS_SEARCH_11_PARAMETERS_PROGROUP_unusedprotscorethresholdforexcludingothersfromquant	1.3
RESULTS_SEARCH_11_PARAMETERS_PEAKLIST_count	3600
RESULTS_SEARCH_11_PARAMETERS_PEAKLIST_filenumber	1
RESULTS_SEARCH_11_PARAMETERS_PEAKLIST_original_count	3600
RESULTS_SEARCH_11_PARAMETERS_PEAKLIST_originalfilename	C:\Users\5600 Procesado\Desktop\Carpetas de datos en escritorio\2019\Diego_110619\Diego_110619_gnb.wiff
RESULTS_SEARCH_11_PARAMETERS_PEAKLIST_partnumber	6
RESULTS_SEARCH_11_PARAMETERS_QUANT_TYPE_background_correction	FALSE
RESULTS_SEARCH_11_PARAMETERS_QUANT_TYPE_bias_correction	TRUE
RESULTS_SEARCH_11_PARAMETERS_QUANT_TYPE_keep_extreme_peptides_over_fraction	0
RESULTS_SEARCH_11_PARAMETERS_QUANT_TYPE_low_confidence_check	TRUE
RESULTS_SEARCH_11_PARAMETERS_QUANT_TYPE_low_intensity_check	TRUE
RESULTS_SEARCH_11_PARAMETERS_QUANT_TYPE_median_statistic	TRUE
RESULTS_SEARCH_11_PARAMETERS_QUANT_TYPE_mod_check	TRUE
RESULTS_SEARCH_11_PARAMETERS_QUANT_TYPE_quant_threshold	-1
RESULTS_SEARCH_11_PARAMETERS_QUANT_TYPE_quant_threshold_sn	9
RESULTS_SEARCH_11_PARAMETERS_QUANT_TYPE_separate_searches	FALSE
RESULTS_SEARCH_11_PARAMETERS_QUANT_TYPE_shared_msms_check	TRUE
RESULTS_SEARCH_11_PARAMETERS_PARAGON_METHOD_SETTINGS_UI_SAMPLE_TYPE	Identification
RESULTS_SEARCH_11_PARAMETERS_PARAGON_METHOD_SETTINGS_UI_CYS_ALKYLATION	Iodoacetamide
RESULTS_SEARCH_11_PARAMETERS_PARAGON_METHOD_SETTINGS_UI_DIGESTION	Trypsin
RESULTS_SEARCH_11_PARAMETERS_PARAGON_METHOD_SETTINGS_UI_INSTRUMENT	TripleTOF 5600
RESULTS_SEARCH_11_PARAMETERS_PARAGON_METHOD_SETTINGS_UI_SEARCH_EFFORT	Thorough
RESULTS_SEARCH_11_PARAMETERS_PARAGON_METHOD_SETTINGS_UI_ID_FOCUS	Biological modifications
RESULTS_SEARCH_11_PARAMETERS_PARAGON_METHOD_SETTINGS_UI_USER_NAME	5600Procesado\5600 Procesado
RESULTS_SEARCH_11_PARAMETERS_PARAGON_METHOD_SETTINGS_UI_MACHINE_NAME	5600PROCESADO
RESULTS_SEARCH_11_PARAMETERS_PARAGON_METHOD_SETTINGS_UI_SEARCH_ID	6.36959e+17
RESULTS_SEARCH_11_PARAMETERS_PARAGON_METHOD_SETTINGS_UI_START_TIME	2019-06-12 08:18:43
RESULTS_SEARCH_11_PARAMETERS_PARAGON_METHOD_SETTINGS_UI_MIN_UNUSED_PROTSCORE	0.0458
RESULTS_SEARCH_11_PARAMETERS_PARAGON_METHOD_SETTINGS_UI_PSPEP	TRUE
RESULTS_SEARCH_12_time_cpu	284296
RESULTS_SEARCH_12_time_duration	331344
RESULTS_SEARCH_12_version	5.0.1.4874
RESULTS_SEARCH_12_xml:id	SEARCH:2:636959243230338516_5
RESULTS_SEARCH_12_PARAMETERS_chemical_data_edited	TRUE
RESULTS_SEARCH_12_PARAMETERS_do_multiprecursor_search	TRUE
RESULTS_SEARCH_12_PARAMETERS_do_reverse_search	TRUE
RESULTS_SEARCH_12_PARAMETERS_max_quant_labels	35
RESULTS_SEARCH_12_PARAMETERS_maxresults	15
RESULTS_SEARCH_12_PARAMETERS_separate_searches	FALSE
RESULTS_SEARCH_12_PARAMETERS_MSTOLERANCE_type	dalton
RESULTS_SEARCH_12_PARAMETERS_MSTOLERANCE_value	0.05
RESULTS_SEARCH_12_PARAMETERS_MSMSTOLERANCE_type	dalton
RESULTS_SEARCH_12_PARAMETERS_MSMSTOLERANCE_value	0.1
RESULTS_SEARCH_12_PARAMETERS_MS_STANDARD_DEVIATION_type	dalton
RESULTS_SEARCH_12_PARAMETERS_MS_STANDARD_DEVIATION_value	0.0011
RESULTS_SEARCH_12_PARAMETERS_MSMS_STANDARD_DEVIATION_type	dalton
RESULTS_SEARCH_12_PARAMETERS_MSMS_STANDARD_DEVIATION_value	0.01
RESULTS_SEARCH_12_PARAMETERS_FASTA_filename	C:\AB SCIEX\ProteinPilot Data\SearchDatabases\ProteomaAria_contami2018.fasta
RESULTS_SEARCH_12_PARAMETERS_AUTO_CALIBRATION_ms	TRUE
RESULTS_SEARCH_12_PARAMETERS_AUTO_CALIBRATION_msexport	FALSE
RESULTS_SEARCH_12_PARAMETERS_AUTO_CALIBRATION_msms	TRUE
RESULTS_SEARCH_12_PARAMETERS_AUTO_CALIBRATION_msmstolsdratio	2.75
RESULTS_SEARCH_12_PARAMETERS_AUTO_CALIBRATION_mstolsdratio	7
RESULTS_SEARCH_12_PARAMETERS_AUTO_CALIBRATION_squareroot	TRUE
RESULTS_SEARCH_12_PARAMETERS_AUTO_CALIBRATION_type	dalton
RESULTS_SEARCH_12_PARAMETERS_AUTO_CALIBRATION_MCP_d_s_s_f	0.0666667
RESULTS_SEARCH_12_PARAMETERS_AUTO_CALIBRATION_MCP_d_s_w_f	3
RESULTS_SEARCH_12_PARAMETERS_AUTO_CALIBRATION_MCP_m_f_r_mbc	200
RESULTS_SEARCH_12_PARAMETERS_AUTO_CALIBRATION_MCP_m_m_c	10
RESULTS_SEARCH_12_PARAMETERS_AUTO_CALIBRATION_MCP_m_m_f_s	0.25
RESULTS_SEARCH_12_PARAMETERS_AUTO_CALIBRATION_MCP_m_m_p_f	0.33
RESULTS_SEARCH_12_PARAMETERS_AUTO_CALIBRATION_MCP_m_m_p_rms_f	1
RESULTS_SEARCH_12_PARAMETERS_AUTO_CALIBRATION_MCP_m_p_t_f	1
RESULTS_SEARCH_12_PARAMETERS_AUTO_CALIBRATION_MCP_m_r_h_n_b	15
RESULTS_SEARCH_12_PARAMETERS_AUTO_CALIBRATION_MCP_m_z_n_s	99
RESULTS_SEARCH_12_PARAMETERS_AUTO_CALIBRATION_MCP_m_z_s_mn_f_r	0.0666667
RESULTS_SEARCH_12_PARAMETERS_AUTO_CALIBRATION_MCP_m_z_s_mx_f_r	0.1
RESULTS_SEARCH_12_PARAMETERS_MAX_PRECURSORS_FRAGLET	5
RESULTS_SEARCH_12_PARAMETERS_MAX_PRECURSORS_TAGLET	1
RESULTS_SEARCH_12_PARAMETERS_PRECURSORS_DR_FRAGLET	10
RESULTS_SEARCH_12_PARAMETERS_PRECURSORS_DR_TAGLET	3
RESULTS_SEARCH_12_PARAMETERS_DEFAULT_CHARGE_STATE_1_charge	2
RESULTS_SEARCH_12_PARAMETERS_DEFAULT_CHARGE_STATE_1_probability	1
RESULTS_SEARCH_12_PARAMETERS_DEFAULT_CHARGE_STATE_2_charge	3
RESULTS_SEARCH_12_PARAMETERS_DEFAULT_CHARGE_STATE_2_probability	1
RESULTS_SEARCH_12_PARAMETERS_DEFAULT_CHARGE_STATE_3_charge	4
RESULTS_SEARCH_12_PARAMETERS_DEFAULT_CHARGE_STATE_3_probability	1
RESULTS_SEARCH_12_PARAMETERS_VERSION	5.0.1.0, 4895
RESULTS_SEARCH_12_PARAMETERS_PARAGON_VERSION	5.0.1.0, 4874
RESULTS_SEARCH_12_PARAMETERS_APPLICATION	ProteinPilot(tm) Software
RESULTS_SEARCH_12_PARAMETERS_PROGROUP_alternativedispositionmaximumfoldprobabilitydrop	100
RESULTS_SEARCH_12_PARAMETERS_PROGROUP_alternativedispositionmaximumfoldscoredrop	2
RESULTS_SEARCH_12_PARAMETERS_PROGROUP_autodiscordantpeptidethreshold	0.3
RESULTS_SEARCH_12_PARAMETERS_PROGROUP_bayesconfidencecalclulation	TRUE
RESULTS_SEARCH_12_PARAMETERS_PROGROUP_calibrateconfidence	TRUE
RESULTS_SEARCH_12_PARAMETERS_PROGROUP_compresspeptides	FALSE
RESULTS_SEARCH_12_PARAMETERS_PROGROUP_confidencepercentthresholdforexcludingothersfromquant	15
RESULTS_SEARCH_12_PARAMETERS_PROGROUP_confidencepercentthresholdforincludingselfinquant	15
RESULTS_SEARCH_12_PARAMETERS_PROGROUP_donotstoremspeaklists	FALSE
RESULTS_SEARCH_12_PARAMETERS_PROGROUP_fasta	C:\AB SCIEX\ProteinPilot Data\SearchDatabases\ProteomaAria_contami2018.fasta
RESULTS_SEARCH_12_PARAMETERS_PROGROUP_featuregroupminpepconf	0.66
RESULTS_SEARCH_12_PARAMETERS_PROGROUP_featuregroupminups	0.47
RESULTS_SEARCH_12_PARAMETERS_PROGROUP_focusingintersection	4
RESULTS_SEARCH_12_PARAMETERS_PROGROUP_focusingminimummatchconfidence	0.1
RESULTS_SEARCH_12_PARAMETERS_PROGROUP_focusingminunusedprotscore	0.1
RESULTS_SEARCH_12_PARAMETERS_PROGROUP_focusingsubsetcutoff	6
RESULTS_SEARCH_12_PARAMETERS_PROGROUP_intersection	1.3
RESULTS_SEARCH_12_PARAMETERS_PROGROUP_minimummatchconfidencecutoff	0.001
RESULTS_SEARCH_12_PARAMETERS_PROGROUP_minunusedprotscore	0.0458
RESULTS_SEARCH_12_PARAMETERS_PROGROUP_subsetcutoff	2
RESULTS_SEARCH_12_PARAMETERS_PROGROUP_unusedprotscorethresholdforexcludingothersfromquant	1.3
RESULTS_SEARCH_12_PARAMETERS_PEAKLIST_count	3600
RESULTS_SEARCH_12_PARAMETERS_PEAKLIST_filenumber	1
RESULTS_SEARCH_12_PARAMETERS_PEAKLIST_original_count	3600
RESULTS_SEARCH_12_PARAMETERS_PEAKLIST_originalfilename	C:\Users\5600 Procesado\Desktop\Carpetas de datos en escritorio\2019\Diego_110619\Diego_110619_gnb.wiff
RESULTS_SEARCH_12_PARAMETERS_PEAKLIST_partnumber	6
RESULTS_SEARCH_12_PARAMETERS_QUANT_TYPE_background_correction	FALSE
RESULTS_SEARCH_12_PARAMETERS_QUANT_TYPE_bias_correction	TRUE
RESULTS_SEARCH_12_PARAMETERS_QUANT_TYPE_keep_extreme_peptides_over_fraction	0
RESULTS_SEARCH_12_PARAMETERS_QUANT_TYPE_low_confidence_check	TRUE
RESULTS_SEARCH_12_PARAMETERS_QUANT_TYPE_low_intensity_check	TRUE
RESULTS_SEARCH_12_PARAMETERS_QUANT_TYPE_median_statistic	TRUE
RESULTS_SEARCH_12_PARAMETERS_QUANT_TYPE_mod_check	TRUE
RESULTS_SEARCH_12_PARAMETERS_QUANT_TYPE_quant_threshold	-1
RESULTS_SEARCH_12_PARAMETERS_QUANT_TYPE_quant_threshold_sn	9
RESULTS_SEARCH_12_PARAMETERS_QUANT_TYPE_separate_searches	FALSE
RESULTS_SEARCH_12_PARAMETERS_QUANT_TYPE_shared_msms_check	TRUE
RESULTS_SEARCH_12_PARAMETERS_PARAGON_METHOD_SETTINGS_UI_SAMPLE_TYPE	Identification
RESULTS_SEARCH_12_PARAMETERS_PARAGON_METHOD_SETTINGS_UI_CYS_ALKYLATION	Iodoacetamide
RESULTS_SEARCH_12_PARAMETERS_PARAGON_METHOD_SETTINGS_UI_DIGESTION	Trypsin
RESULTS_SEARCH_12_PARAMETERS_PARAGON_METHOD_SETTINGS_UI_INSTRUMENT	TripleTOF 5600
RESULTS_SEARCH_12_PARAMETERS_PARAGON_METHOD_SETTINGS_UI_SEARCH_EFFORT	Thorough
RESULTS_SEARCH_12_PARAMETERS_PARAGON_METHOD_SETTINGS_UI_ID_FOCUS	Biological modifications
RESULTS_SEARCH_12_PARAMETERS_PARAGON_METHOD_SETTINGS_UI_USER_NAME	5600Procesado\5600 Procesado
RESULTS_SEARCH_12_PARAMETERS_PARAGON_METHOD_SETTINGS_UI_MACHINE_NAME	5600PROCESADO
RESULTS_SEARCH_12_PARAMETERS_PARAGON_METHOD_SETTINGS_UI_SEARCH_ID	6.36959e+17
RESULTS_SEARCH_12_PARAMETERS_PARAGON_METHOD_SETTINGS_UI_START_TIME	2019-06-12 08:18:43
RESULTS_SEARCH_12_PARAMETERS_PARAGON_METHOD_SETTINGS_UI_MIN_UNUSED_PROTSCORE	0.0458
RESULTS_SEARCH_12_PARAMETERS_PARAGON_METHOD_SETTINGS_UI_PSPEP	TRUE
RESULTS_SEARCH_13_time_cpu	159947
RESULTS_SEARCH_13_time_duration	159993
RESULTS_SEARCH_13_version	5.0.1.4874
RESULTS_SEARCH_13_xml:id	SEARCH:1:636959243230338516_6
RESULTS_SEARCH_13_PARAMETERS_chemical_data_edited	TRUE
RESULTS_SEARCH_13_PARAMETERS_do_multiprecursor_search	TRUE
RESULTS_SEARCH_13_PARAMETERS_do_reverse_search	TRUE
RESULTS_SEARCH_13_PARAMETERS_max_quant_labels	35
RESULTS_SEARCH_13_PARAMETERS_maxresults	15
RESULTS_SEARCH_13_PARAMETERS_separate_searches	FALSE
RESULTS_SEARCH_13_PARAMETERS_MSTOLERANCE_type	dalton
RESULTS_SEARCH_13_PARAMETERS_MSTOLERANCE_value	0.05
RESULTS_SEARCH_13_PARAMETERS_MSMSTOLERANCE_type	dalton
RESULTS_SEARCH_13_PARAMETERS_MSMSTOLERANCE_value	0.1
RESULTS_SEARCH_13_PARAMETERS_MS_STANDARD_DEVIATION_type	dalton
RESULTS_SEARCH_13_PARAMETERS_MS_STANDARD_DEVIATION_value	0.0011
RESULTS_SEARCH_13_PARAMETERS_MSMS_STANDARD_DEVIATION_type	dalton
RESULTS_SEARCH_13_PARAMETERS_MSMS_STANDARD_DEVIATION_value	0.01
RESULTS_SEARCH_13_PARAMETERS_FASTA_filename	C:\AB SCIEX\ProteinPilot Data\SearchDatabases\ProteomaAria_contami2018.fasta
RESULTS_SEARCH_13_PARAMETERS_AUTO_CALIBRATION_ms	TRUE
RESULTS_SEARCH_13_PARAMETERS_AUTO_CALIBRATION_msexport	FALSE
RESULTS_SEARCH_13_PARAMETERS_AUTO_CALIBRATION_msms	TRUE
RESULTS_SEARCH_13_PARAMETERS_AUTO_CALIBRATION_msmstolsdratio	2.75
RESULTS_SEARCH_13_PARAMETERS_AUTO_CALIBRATION_mstolsdratio	7
RESULTS_SEARCH_13_PARAMETERS_AUTO_CALIBRATION_squareroot	TRUE
RESULTS_SEARCH_13_PARAMETERS_AUTO_CALIBRATION_type	dalton
RESULTS_SEARCH_13_PARAMETERS_AUTO_CALIBRATION_MCP_d_s_s_f	0.0666667
RESULTS_SEARCH_13_PARAMETERS_AUTO_CALIBRATION_MCP_d_s_w_f	3
RESULTS_SEARCH_13_PARAMETERS_AUTO_CALIBRATION_MCP_m_f_r_mbc	1900-07-18
RESULTS_SEARCH_13_PARAMETERS_AUTO_CALIBRATION_MCP_m_m_c	1900-01-10
RESULTS_SEARCH_13_PARAMETERS_AUTO_CALIBRATION_MCP_m_m_f_s	0.25
RESULTS_SEARCH_13_PARAMETERS_AUTO_CALIBRATION_MCP_m_m_p_f	0.33
RESULTS_SEARCH_13_PARAMETERS_AUTO_CALIBRATION_MCP_m_m_p_rms_f	1
RESULTS_SEARCH_13_PARAMETERS_AUTO_CALIBRATION_MCP_m_p_t_f	1
RESULTS_SEARCH_13_PARAMETERS_AUTO_CALIBRATION_MCP_m_r_h_n_b	15
RESULTS_SEARCH_13_PARAMETERS_AUTO_CALIBRATION_MCP_m_z_n_s	99
RESULTS_SEARCH_13_PARAMETERS_AUTO_CALIBRATION_MCP_m_z_s_mn_f_r	0.0666667
RESULTS_SEARCH_13_PARAMETERS_AUTO_CALIBRATION_MCP_m_z_s_mx_f_r	0.1
RESULTS_SEARCH_13_PARAMETERS_MAX_PRECURSORS_FRAGLET	5
RESULTS_SEARCH_13_PARAMETERS_MAX_PRECURSORS_TAGLET	1
RESULTS_SEARCH_13_PARAMETERS_PRECURSORS_DR_FRAGLET	10
RESULTS_SEARCH_13_PARAMETERS_PRECURSORS_DR_TAGLET	3
RESULTS_SEARCH_13_PARAMETERS_DEFAULT_CHARGE_STATE_1_charge	2
RESULTS_SEARCH_13_PARAMETERS_DEFAULT_CHARGE_STATE_1_probability	1
RESULTS_SEARCH_13_PARAMETERS_DEFAULT_CHARGE_STATE_2_charge	3
RESULTS_SEARCH_13_PARAMETERS_DEFAULT_CHARGE_STATE_2_probability	1
RESULTS_SEARCH_13_PARAMETERS_DEFAULT_CHARGE_STATE_3_charge	4
RESULTS_SEARCH_13_PARAMETERS_DEFAULT_CHARGE_STATE_3_probability	1
RESULTS_SEARCH_13_PARAMETERS_VERSION	5.0.1.0, 4895
RESULTS_SEARCH_13_PARAMETERS_PARAGON_VERSION	5.0.1.0, 4874
RESULTS_SEARCH_13_PARAMETERS_APPLICATION	ProteinPilot(tm) Software
RESULTS_SEARCH_13_PARAMETERS_PROGROUP_alternativedispositionmaximumfoldprobabilitydrop	100
RESULTS_SEARCH_13_PARAMETERS_PROGROUP_alternativedispositionmaximumfoldscoredrop	2
RESULTS_SEARCH_13_PARAMETERS_PROGROUP_autodiscordantpeptidethreshold	0.3
RESULTS_SEARCH_13_PARAMETERS_PROGROUP_bayesconfidencecalclulation	TRUE
RESULTS_SEARCH_13_PARAMETERS_PROGROUP_calibrateconfidence	TRUE
RESULTS_SEARCH_13_PARAMETERS_PROGROUP_compresspeptides	FALSE
RESULTS_SEARCH_13_PARAMETERS_PROGROUP_confidencepercentthresholdforexcludingothersfromquant	15
RESULTS_SEARCH_13_PARAMETERS_PROGROUP_confidencepercentthresholdforincludingselfinquant	15
RESULTS_SEARCH_13_PARAMETERS_PROGROUP_donotstoremspeaklists	FALSE
RESULTS_SEARCH_13_PARAMETERS_PROGROUP_fasta	C:\AB SCIEX\ProteinPilot Data\SearchDatabases\ProteomaAria_contami2018.fasta
RESULTS_SEARCH_13_PARAMETERS_PROGROUP_featuregroupminpepconf	0.66
RESULTS_SEARCH_13_PARAMETERS_PROGROUP_featuregroupminups	0.47
RESULTS_SEARCH_13_PARAMETERS_PROGROUP_focusingintersection	4
RESULTS_SEARCH_13_PARAMETERS_PROGROUP_focusingminimummatchconfidence	0.1
RESULTS_SEARCH_13_PARAMETERS_PROGROUP_focusingminunusedprotscore	0.1
RESULTS_SEARCH_13_PARAMETERS_PROGROUP_focusingsubsetcutoff	6
RESULTS_SEARCH_13_PARAMETERS_PROGROUP_intersection	1.3
RESULTS_SEARCH_13_PARAMETERS_PROGROUP_minimummatchconfidencecutoff	0.001
RESULTS_SEARCH_13_PARAMETERS_PROGROUP_minunusedprotscore	0.0458
RESULTS_SEARCH_13_PARAMETERS_PROGROUP_subsetcutoff	1900-01-02
RESULTS_SEARCH_13_PARAMETERS_PROGROUP_unusedprotscorethresholdforexcludingothersfromquant	1.3
RESULTS_SEARCH_13_PARAMETERS_PEAKLIST_count	3650
RESULTS_SEARCH_13_PARAMETERS_PEAKLIST_filenumber	1900-01-01
RESULTS_SEARCH_13_PARAMETERS_PEAKLIST_original_count	3650
RESULTS_SEARCH_13_PARAMETERS_PEAKLIST_originalfilename	C:\Users\5600 Procesado\Desktop\Carpetas de datos en escritorio\2019\Diego_110619\Diego_110619_gnb.wiff
RESULTS_SEARCH_13_PARAMETERS_PEAKLIST_partnumber	7
RESULTS_SEARCH_13_PARAMETERS_QUANT_TYPE_background_correction	FALSE
RESULTS_SEARCH_13_PARAMETERS_QUANT_TYPE_bias_correction	TRUE
RESULTS_SEARCH_13_PARAMETERS_QUANT_TYPE_keep_extreme_peptides_over_fraction	0
RESULTS_SEARCH_13_PARAMETERS_QUANT_TYPE_low_confidence_check	TRUE
RESULTS_SEARCH_13_PARAMETERS_QUANT_TYPE_low_intensity_check	TRUE
RESULTS_SEARCH_13_PARAMETERS_QUANT_TYPE_median_statistic	TRUE
RESULTS_SEARCH_13_PARAMETERS_QUANT_TYPE_mod_check	TRUE
RESULTS_SEARCH_13_PARAMETERS_QUANT_TYPE_quant_threshold	-1
RESULTS_SEARCH_13_PARAMETERS_QUANT_TYPE_quant_threshold_sn	9
RESULTS_SEARCH_13_PARAMETERS_QUANT_TYPE_separate_searches	FALSE
RESULTS_SEARCH_13_PARAMETERS_QUANT_TYPE_shared_msms_check	TRUE
RESULTS_SEARCH_13_PARAMETERS_PARAGON_METHOD_SETTINGS_UI_SAMPLE_TYPE	Identification
RESULTS_SEARCH_13_PARAMETERS_PARAGON_METHOD_SETTINGS_UI_CYS_ALKYLATION	Iodoacetamide
RESULTS_SEARCH_13_PARAMETERS_PARAGON_METHOD_SETTINGS_UI_DIGESTION	Trypsin
RESULTS_SEARCH_13_PARAMETERS_PARAGON_METHOD_SETTINGS_UI_INSTRUMENT	TripleTOF 5600
RESULTS_SEARCH_13_PARAMETERS_PARAGON_METHOD_SETTINGS_UI_SEARCH_EFFORT	Thorough
RESULTS_SEARCH_13_PARAMETERS_PARAGON_METHOD_SETTINGS_UI_ID_FOCUS	Biological modifications
RESULTS_SEARCH_13_PARAMETERS_PARAGON_METHOD_SETTINGS_UI_USER_NAME	5600Procesado\5600 Procesado
RESULTS_SEARCH_13_PARAMETERS_PARAGON_METHOD_SETTINGS_UI_MACHINE_NAME	5600PROCESADO
RESULTS_SEARCH_13_PARAMETERS_PARAGON_METHOD_SETTINGS_UI_SEARCH_ID	6.36959e+17
RESULTS_SEARCH_13_PARAMETERS_PARAGON_METHOD_SETTINGS_UI_START_TIME	2019-06-12 08:18:43
RESULTS_SEARCH_13_PARAMETERS_PARAGON_METHOD_SETTINGS_UI_MIN_UNUSED_PROTSCORE	0.0458
RESULTS_SEARCH_13_PARAMETERS_PARAGON_METHOD_SETTINGS_UI_PSPEP	TRUE
RESULTS_SEARCH_14_time_cpu	272206
RESULTS_SEARCH_14_time_duration	315760
RESULTS_SEARCH_14_version	5.0.1.4874
RESULTS_SEARCH_14_xml:id	SEARCH:2:636959243230338516_6
RESULTS_SEARCH_14_PARAMETERS_chemical_data_edited	TRUE
RESULTS_SEARCH_14_PARAMETERS_do_multiprecursor_search	TRUE
RESULTS_SEARCH_14_PARAMETERS_do_reverse_search	TRUE
RESULTS_SEARCH_14_PARAMETERS_max_quant_labels	35
RESULTS_SEARCH_14_PARAMETERS_maxresults	15
RESULTS_SEARCH_14_PARAMETERS_separate_searches	FALSE
RESULTS_SEARCH_14_PARAMETERS_MSTOLERANCE_type	dalton
RESULTS_SEARCH_14_PARAMETERS_MSTOLERANCE_value	0.05
RESULTS_SEARCH_14_PARAMETERS_MSMSTOLERANCE_type	dalton
RESULTS_SEARCH_14_PARAMETERS_MSMSTOLERANCE_value	0.1
RESULTS_SEARCH_14_PARAMETERS_MS_STANDARD_DEVIATION_type	dalton
RESULTS_SEARCH_14_PARAMETERS_MS_STANDARD_DEVIATION_value	0.0011
RESULTS_SEARCH_14_PARAMETERS_MSMS_STANDARD_DEVIATION_type	dalton
RESULTS_SEARCH_14_PARAMETERS_MSMS_STANDARD_DEVIATION_value	0.01
RESULTS_SEARCH_14_PARAMETERS_FASTA_filename	C:\AB SCIEX\ProteinPilot Data\SearchDatabases\ProteomaAria_contami2018.fasta
RESULTS_SEARCH_14_PARAMETERS_AUTO_CALIBRATION_ms	TRUE
RESULTS_SEARCH_14_PARAMETERS_AUTO_CALIBRATION_msexport	FALSE
RESULTS_SEARCH_14_PARAMETERS_AUTO_CALIBRATION_msms	TRUE
RESULTS_SEARCH_14_PARAMETERS_AUTO_CALIBRATION_msmstolsdratio	2.75
RESULTS_SEARCH_14_PARAMETERS_AUTO_CALIBRATION_mstolsdratio	7
RESULTS_SEARCH_14_PARAMETERS_AUTO_CALIBRATION_squareroot	TRUE
RESULTS_SEARCH_14_PARAMETERS_AUTO_CALIBRATION_type	dalton
RESULTS_SEARCH_14_PARAMETERS_AUTO_CALIBRATION_MCP_d_s_s_f	0.0666667
RESULTS_SEARCH_14_PARAMETERS_AUTO_CALIBRATION_MCP_d_s_w_f	3
RESULTS_SEARCH_14_PARAMETERS_AUTO_CALIBRATION_MCP_m_f_r_mbc	200
RESULTS_SEARCH_14_PARAMETERS_AUTO_CALIBRATION_MCP_m_m_c	10
RESULTS_SEARCH_14_PARAMETERS_AUTO_CALIBRATION_MCP_m_m_f_s	0.25
RESULTS_SEARCH_14_PARAMETERS_AUTO_CALIBRATION_MCP_m_m_p_f	0.33
RESULTS_SEARCH_14_PARAMETERS_AUTO_CALIBRATION_MCP_m_m_p_rms_f	1
RESULTS_SEARCH_14_PARAMETERS_AUTO_CALIBRATION_MCP_m_p_t_f	1
RESULTS_SEARCH_14_PARAMETERS_AUTO_CALIBRATION_MCP_m_r_h_n_b	15
RESULTS_SEARCH_14_PARAMETERS_AUTO_CALIBRATION_MCP_m_z_n_s	99
RESULTS_SEARCH_14_PARAMETERS_AUTO_CALIBRATION_MCP_m_z_s_mn_f_r	0.0666667
RESULTS_SEARCH_14_PARAMETERS_AUTO_CALIBRATION_MCP_m_z_s_mx_f_r	0.1
RESULTS_SEARCH_14_PARAMETERS_MAX_PRECURSORS_FRAGLET	5
RESULTS_SEARCH_14_PARAMETERS_MAX_PRECURSORS_TAGLET	1
RESULTS_SEARCH_14_PARAMETERS_PRECURSORS_DR_FRAGLET	10
RESULTS_SEARCH_14_PARAMETERS_PRECURSORS_DR_TAGLET	3
RESULTS_SEARCH_14_PARAMETERS_DEFAULT_CHARGE_STATE_1_charge	2
RESULTS_SEARCH_14_PARAMETERS_DEFAULT_CHARGE_STATE_1_probability	1
RESULTS_SEARCH_14_PARAMETERS_DEFAULT_CHARGE_STATE_2_charge	3
RESULTS_SEARCH_14_PARAMETERS_DEFAULT_CHARGE_STATE_2_probability	1
RESULTS_SEARCH_14_PARAMETERS_DEFAULT_CHARGE_STATE_3_charge	4
RESULTS_SEARCH_14_PARAMETERS_DEFAULT_CHARGE_STATE_3_probability	1
RESULTS_SEARCH_14_PARAMETERS_VERSION	5.0.1.0, 4895
RESULTS_SEARCH_14_PARAMETERS_PARAGON_VERSION	5.0.1.0, 4874
RESULTS_SEARCH_14_PARAMETERS_APPLICATION	ProteinPilot(tm) Software
RESULTS_SEARCH_14_PARAMETERS_PROGROUP_alternativedispositionmaximumfoldprobabilitydrop	100
RESULTS_SEARCH_14_PARAMETERS_PROGROUP_alternativedispositionmaximumfoldscoredrop	2
RESULTS_SEARCH_14_PARAMETERS_PROGROUP_autodiscordantpeptidethreshold	0.3
RESULTS_SEARCH_14_PARAMETERS_PROGROUP_bayesconfidencecalclulation	TRUE
RESULTS_SEARCH_14_PARAMETERS_PROGROUP_calibrateconfidence	TRUE
RESULTS_SEARCH_14_PARAMETERS_PROGROUP_compresspeptides	FALSE
RESULTS_SEARCH_14_PARAMETERS_PROGROUP_confidencepercentthresholdforexcludingothersfromquant	15
RESULTS_SEARCH_14_PARAMETERS_PROGROUP_confidencepercentthresholdforincludingselfinquant	15
RESULTS_SEARCH_14_PARAMETERS_PROGROUP_donotstoremspeaklists	FALSE
RESULTS_SEARCH_14_PARAMETERS_PROGROUP_fasta	C:\AB SCIEX\ProteinPilot Data\SearchDatabases\ProteomaAria_contami2018.fasta
RESULTS_SEARCH_14_PARAMETERS_PROGROUP_featuregroupminpepconf	0.66
RESULTS_SEARCH_14_PARAMETERS_PROGROUP_featuregroupminups	0.47
RESULTS_SEARCH_14_PARAMETERS_PROGROUP_focusingintersection	4
RESULTS_SEARCH_14_PARAMETERS_PROGROUP_focusingminimummatchconfidence	0.1
RESULTS_SEARCH_14_PARAMETERS_PROGROUP_focusingminunusedprotscore	02:24:00
RESULTS_SEARCH_14_PARAMETERS_PROGROUP_focusingsubsetcutoff	6
RESULTS_SEARCH_14_PARAMETERS_PROGROUP_intersection	1.3
RESULTS_SEARCH_14_PARAMETERS_PROGROUP_minimummatchconfidencecutoff	0.001
RESULTS_SEARCH_14_PARAMETERS_PROGROUP_minunusedprotscore	0.0458
RESULTS_SEARCH_14_PARAMETERS_PROGROUP_subsetcutoff	2
RESULTS_SEARCH_14_PARAMETERS_PROGROUP_unusedprotscorethresholdforexcludingothersfromquant	1.3
RESULTS_SEARCH_14_PARAMETERS_PEAKLIST_count	3650
RESULTS_SEARCH_14_PARAMETERS_PEAKLIST_filenumber	1
RESULTS_SEARCH_14_PARAMETERS_PEAKLIST_original_count	3650
RESULTS_SEARCH_14_PARAMETERS_PEAKLIST_originalfilename	C:\Users\5600 Procesado\Desktop\Carpetas de datos en escritorio\2019\Diego_110619\Diego_110619_gnb.wiff
RESULTS_SEARCH_14_PARAMETERS_PEAKLIST_partnumber	7
RESULTS_SEARCH_14_PARAMETERS_QUANT_TYPE_background_correction	FALSE
RESULTS_SEARCH_14_PARAMETERS_QUANT_TYPE_bias_correction	TRUE
RESULTS_SEARCH_14_PARAMETERS_QUANT_TYPE_keep_extreme_peptides_over_fraction	0
RESULTS_SEARCH_14_PARAMETERS_QUANT_TYPE_low_confidence_check	TRUE
RESULTS_SEARCH_14_PARAMETERS_QUANT_TYPE_low_intensity_check	TRUE
RESULTS_SEARCH_14_PARAMETERS_QUANT_TYPE_median_statistic	TRUE
RESULTS_SEARCH_14_PARAMETERS_QUANT_TYPE_mod_check	TRUE
RESULTS_SEARCH_14_PARAMETERS_QUANT_TYPE_quant_threshold	-1
RESULTS_SEARCH_14_PARAMETERS_QUANT_TYPE_quant_threshold_sn	9
RESULTS_SEARCH_14_PARAMETERS_QUANT_TYPE_separate_searches	FALSE
RESULTS_SEARCH_14_PARAMETERS_QUANT_TYPE_shared_msms_check	TRUE
RESULTS_SEARCH_14_PARAMETERS_PARAGON_METHOD_SETTINGS_UI_SAMPLE_TYPE	Identification
RESULTS_SEARCH_14_PARAMETERS_PARAGON_METHOD_SETTINGS_UI_CYS_ALKYLATION	Iodoacetamide
RESULTS_SEARCH_14_PARAMETERS_PARAGON_METHOD_SETTINGS_UI_DIGESTION	Trypsin
RESULTS_SEARCH_14_PARAMETERS_PARAGON_METHOD_SETTINGS_UI_INSTRUMENT	TripleTOF 5600
RESULTS_SEARCH_14_PARAMETERS_PARAGON_METHOD_SETTINGS_UI_SEARCH_EFFORT	Thorough
RESULTS_SEARCH_14_PARAMETERS_PARAGON_METHOD_SETTINGS_UI_ID_FOCUS	Biological modifications
RESULTS_SEARCH_14_PARAMETERS_PARAGON_METHOD_SETTINGS_UI_USER_NAME	5600Procesado\5600 Procesado
RESULTS_SEARCH_14_PARAMETERS_PARAGON_METHOD_SETTINGS_UI_MACHINE_NAME	5600PROCESADO
RESULTS_SEARCH_14_PARAMETERS_PARAGON_METHOD_SETTINGS_UI_SEARCH_ID	6.36959e+17
RESULTS_SEARCH_14_PARAMETERS_PARAGON_METHOD_SETTINGS_UI_START_TIME	2019-06-12 08:18:43
RESULTS_SEARCH_14_PARAMETERS_PARAGON_METHOD_SETTINGS_UI_MIN_UNUSED_PROTSCORE	0.0458
RESULTS_SEARCH_14_PARAMETERS_PARAGON_METHOD_SETTINGS_UI_PSPEP	TRUE
RESULTS_SEARCH_15_time_cpu	113818
RESULTS_SEARCH_15_time_duration	113895
RESULTS_SEARCH_15_version	5.0.1.4874
RESULTS_SEARCH_15_xml:id	SEARCH:1:636959243230338516_7
RESULTS_SEARCH_15_PARAMETERS_chemical_data_edited	TRUE
RESULTS_SEARCH_15_PARAMETERS_do_multiprecursor_search	TRUE
RESULTS_SEARCH_15_PARAMETERS_do_reverse_search	TRUE
RESULTS_SEARCH_15_PARAMETERS_max_quant_labels	35
RESULTS_SEARCH_15_PARAMETERS_maxresults	15
RESULTS_SEARCH_15_PARAMETERS_separate_searches	FALSE
RESULTS_SEARCH_15_PARAMETERS_MSTOLERANCE_type	dalton
RESULTS_SEARCH_15_PARAMETERS_MSTOLERANCE_value	0.05
RESULTS_SEARCH_15_PARAMETERS_MSMSTOLERANCE_type	dalton
RESULTS_SEARCH_15_PARAMETERS_MSMSTOLERANCE_value	0.1
RESULTS_SEARCH_15_PARAMETERS_MS_STANDARD_DEVIATION_type	dalton
RESULTS_SEARCH_15_PARAMETERS_MS_STANDARD_DEVIATION_value	0.0011
RESULTS_SEARCH_15_PARAMETERS_MSMS_STANDARD_DEVIATION_type	dalton
RESULTS_SEARCH_15_PARAMETERS_MSMS_STANDARD_DEVIATION_value	0.01
RESULTS_SEARCH_15_PARAMETERS_FASTA_filename	C:\AB SCIEX\ProteinPilot Data\SearchDatabases\ProteomaAria_contami2018.fasta
RESULTS_SEARCH_15_PARAMETERS_AUTO_CALIBRATION_ms	TRUE
RESULTS_SEARCH_15_PARAMETERS_AUTO_CALIBRATION_msexport	FALSE
RESULTS_SEARCH_15_PARAMETERS_AUTO_CALIBRATION_msms	TRUE
RESULTS_SEARCH_15_PARAMETERS_AUTO_CALIBRATION_msmstolsdratio	2.75
RESULTS_SEARCH_15_PARAMETERS_AUTO_CALIBRATION_mstolsdratio	7
RESULTS_SEARCH_15_PARAMETERS_AUTO_CALIBRATION_squareroot	TRUE
RESULTS_SEARCH_15_PARAMETERS_AUTO_CALIBRATION_type	dalton
RESULTS_SEARCH_15_PARAMETERS_AUTO_CALIBRATION_MCP_d_s_s_f	0.0666667
RESULTS_SEARCH_15_PARAMETERS_AUTO_CALIBRATION_MCP_d_s_w_f	3
RESULTS_SEARCH_15_PARAMETERS_AUTO_CALIBRATION_MCP_m_f_r_mbc	200
RESULTS_SEARCH_15_PARAMETERS_AUTO_CALIBRATION_MCP_m_m_c	10
RESULTS_SEARCH_15_PARAMETERS_AUTO_CALIBRATION_MCP_m_m_f_s	0.25
RESULTS_SEARCH_15_PARAMETERS_AUTO_CALIBRATION_MCP_m_m_p_f	0.33
RESULTS_SEARCH_15_PARAMETERS_AUTO_CALIBRATION_MCP_m_m_p_rms_f	1
RESULTS_SEARCH_15_PARAMETERS_AUTO_CALIBRATION_MCP_m_p_t_f	1
RESULTS_SEARCH_15_PARAMETERS_AUTO_CALIBRATION_MCP_m_r_h_n_b	15
RESULTS_SEARCH_15_PARAMETERS_AUTO_CALIBRATION_MCP_m_z_n_s	99
RESULTS_SEARCH_15_PARAMETERS_AUTO_CALIBRATION_MCP_m_z_s_mn_f_r	0.0666667
RESULTS_SEARCH_15_PARAMETERS_AUTO_CALIBRATION_MCP_m_z_s_mx_f_r	0.1
RESULTS_SEARCH_15_PARAMETERS_MAX_PRECURSORS_FRAGLET	5
RESULTS_SEARCH_15_PARAMETERS_MAX_PRECURSORS_TAGLET	1
RESULTS_SEARCH_15_PARAMETERS_PRECURSORS_DR_FRAGLET	10
RESULTS_SEARCH_15_PARAMETERS_PRECURSORS_DR_TAGLET	3
RESULTS_SEARCH_15_PARAMETERS_DEFAULT_CHARGE_STATE_1_charge	2
RESULTS_SEARCH_15_PARAMETERS_DEFAULT_CHARGE_STATE_1_probability	1
RESULTS_SEARCH_15_PARAMETERS_DEFAULT_CHARGE_STATE_2_charge	3
RESULTS_SEARCH_15_PARAMETERS_DEFAULT_CHARGE_STATE_2_probability	1
RESULTS_SEARCH_15_PARAMETERS_DEFAULT_CHARGE_STATE_3_charge	4
RESULTS_SEARCH_15_PARAMETERS_DEFAULT_CHARGE_STATE_3_probability	1
RESULTS_SEARCH_15_PARAMETERS_VERSION	5.0.1.0, 4895
RESULTS_SEARCH_15_PARAMETERS_PARAGON_VERSION	5.0.1.0, 4874
RESULTS_SEARCH_15_PARAMETERS_APPLICATION	ProteinPilot(tm) Software
RESULTS_SEARCH_15_PARAMETERS_PROGROUP_alternativedispositionmaximumfoldprobabilitydrop	100
RESULTS_SEARCH_15_PARAMETERS_PROGROUP_alternativedispositionmaximumfoldscoredrop	2
RESULTS_SEARCH_15_PARAMETERS_PROGROUP_autodiscordantpeptidethreshold	0.3
RESULTS_SEARCH_15_PARAMETERS_PROGROUP_bayesconfidencecalclulation	TRUE
RESULTS_SEARCH_15_PARAMETERS_PROGROUP_calibrateconfidence	TRUE
RESULTS_SEARCH_15_PARAMETERS_PROGROUP_compresspeptides	FALSE
RESULTS_SEARCH_15_PARAMETERS_PROGROUP_confidencepercentthresholdforexcludingothersfromquant	15
RESULTS_SEARCH_15_PARAMETERS_PROGROUP_confidencepercentthresholdforincludingselfinquant	15
RESULTS_SEARCH_15_PARAMETERS_PROGROUP_donotstoremspeaklists	FALSE
RESULTS_SEARCH_15_PARAMETERS_PROGROUP_fasta	C:\AB SCIEX\ProteinPilot Data\SearchDatabases\ProteomaAria_contami2018.fasta
RESULTS_SEARCH_15_PARAMETERS_PROGROUP_featuregroupminpepconf	0.66
RESULTS_SEARCH_15_PARAMETERS_PROGROUP_featuregroupminups	0.47
RESULTS_SEARCH_15_PARAMETERS_PROGROUP_focusingintersection	4
RESULTS_SEARCH_15_PARAMETERS_PROGROUP_focusingminimummatchconfidence	0.1
RESULTS_SEARCH_15_PARAMETERS_PROGROUP_focusingminunusedprotscore	0.1
RESULTS_SEARCH_15_PARAMETERS_PROGROUP_focusingsubsetcutoff	6
RESULTS_SEARCH_15_PARAMETERS_PROGROUP_intersection	1.3
RESULTS_SEARCH_15_PARAMETERS_PROGROUP_minimummatchconfidencecutoff	0.001
RESULTS_SEARCH_15_PARAMETERS_PROGROUP_minunusedprotscore	0.0458
RESULTS_SEARCH_15_PARAMETERS_PROGROUP_subsetcutoff	2
RESULTS_SEARCH_15_PARAMETERS_PROGROUP_unusedprotscorethresholdforexcludingothersfromquant	1.3
RESULTS_SEARCH_15_PARAMETERS_PEAKLIST_count	3606
RESULTS_SEARCH_15_PARAMETERS_PEAKLIST_filenumber	1
RESULTS_SEARCH_15_PARAMETERS_PEAKLIST_original_count	3606
RESULTS_SEARCH_15_PARAMETERS_PEAKLIST_originalfilename	C:\Users\5600 Procesado\Desktop\Carpetas de datos en escritorio\2019\Diego_110619\Diego_110619_gnb.wiff
RESULTS_SEARCH_15_PARAMETERS_PEAKLIST_partnumber	8
RESULTS_SEARCH_15_PARAMETERS_QUANT_TYPE_background_correction	FALSE
RESULTS_SEARCH_15_PARAMETERS_QUANT_TYPE_bias_correction	TRUE
RESULTS_SEARCH_15_PARAMETERS_QUANT_TYPE_keep_extreme_peptides_over_fraction	0
RESULTS_SEARCH_15_PARAMETERS_QUANT_TYPE_low_confidence_check	TRUE
RESULTS_SEARCH_15_PARAMETERS_QUANT_TYPE_low_intensity_check	TRUE
RESULTS_SEARCH_15_PARAMETERS_QUANT_TYPE_median_statistic	TRUE
RESULTS_SEARCH_15_PARAMETERS_QUANT_TYPE_mod_check	TRUE
RESULTS_SEARCH_15_PARAMETERS_QUANT_TYPE_quant_threshold	-1
RESULTS_SEARCH_15_PARAMETERS_QUANT_TYPE_quant_threshold_sn	9
RESULTS_SEARCH_15_PARAMETERS_QUANT_TYPE_separate_searches	FALSE
RESULTS_SEARCH_15_PARAMETERS_QUANT_TYPE_shared_msms_check	TRUE
RESULTS_SEARCH_15_PARAMETERS_PARAGON_METHOD_SETTINGS_UI_SAMPLE_TYPE	Identification
RESULTS_SEARCH_15_PARAMETERS_PARAGON_METHOD_SETTINGS_UI_CYS_ALKYLATION	Iodoacetamide
RESULTS_SEARCH_15_PARAMETERS_PARAGON_METHOD_SETTINGS_UI_DIGESTION	Trypsin
RESULTS_SEARCH_15_PARAMETERS_PARAGON_METHOD_SETTINGS_UI_INSTRUMENT	TripleTOF 5600
RESULTS_SEARCH_15_PARAMETERS_PARAGON_METHOD_SETTINGS_UI_SEARCH_EFFORT	Thorough
RESULTS_SEARCH_15_PARAMETERS_PARAGON_METHOD_SETTINGS_UI_ID_FOCUS	Biological modifications
RESULTS_SEARCH_15_PARAMETERS_PARAGON_METHOD_SETTINGS_UI_USER_NAME	5600Procesado\5600 Procesado
RESULTS_SEARCH_15_PARAMETERS_PARAGON_METHOD_SETTINGS_UI_MACHINE_NAME	5600PROCESADO
RESULTS_SEARCH_15_PARAMETERS_PARAGON_METHOD_SETTINGS_UI_SEARCH_ID	6.36959e+17
RESULTS_SEARCH_15_PARAMETERS_PARAGON_METHOD_SETTINGS_UI_START_TIME	2019-06-12 08:18:43
RESULTS_SEARCH_15_PARAMETERS_PARAGON_METHOD_SETTINGS_UI_MIN_UNUSED_PROTSCORE	0.0458
RESULTS_SEARCH_15_PARAMETERS_PARAGON_METHOD_SETTINGS_UI_PSPEP	TRUE
RESULTS_SEARCH_16_time_cpu	280302
RESULTS_SEARCH_16_time_duration	324605
RESULTS_SEARCH_16_version	5.0.1.4874
RESULTS_SEARCH_16_xml:id	SEARCH:2:636959243230338516_7
RESULTS_SEARCH_16_PARAMETERS_chemical_data_edited	TRUE
RESULTS_SEARCH_16_PARAMETERS_do_multiprecursor_search	TRUE
RESULTS_SEARCH_16_PARAMETERS_do_reverse_search	TRUE
RESULTS_SEARCH_16_PARAMETERS_max_quant_labels	35
RESULTS_SEARCH_16_PARAMETERS_maxresults	1900-01-15
RESULTS_SEARCH_16_PARAMETERS_separate_searches	FALSE
RESULTS_SEARCH_16_PARAMETERS_MSTOLERANCE_type	dalton
RESULTS_SEARCH_16_PARAMETERS_MSTOLERANCE_value	0.05
RESULTS_SEARCH_16_PARAMETERS_MSMSTOLERANCE_type	dalton
RESULTS_SEARCH_16_PARAMETERS_MSMSTOLERANCE_value	0.1
RESULTS_SEARCH_16_PARAMETERS_MS_STANDARD_DEVIATION_type	dalton
RESULTS_SEARCH_16_PARAMETERS_MS_STANDARD_DEVIATION_value	0.0011
RESULTS_SEARCH_16_PARAMETERS_MSMS_STANDARD_DEVIATION_type	dalton
RESULTS_SEARCH_16_PARAMETERS_MSMS_STANDARD_DEVIATION_value	0.01
RESULTS_SEARCH_16_PARAMETERS_FASTA_filename	C:\AB SCIEX\ProteinPilot Data\SearchDatabases\ProteomaAria_contami2018.fasta
RESULTS_SEARCH_16_PARAMETERS_AUTO_CALIBRATION_ms	TRUE
RESULTS_SEARCH_16_PARAMETERS_AUTO_CALIBRATION_msexport	FALSE
RESULTS_SEARCH_16_PARAMETERS_AUTO_CALIBRATION_msms	TRUE
RESULTS_SEARCH_16_PARAMETERS_AUTO_CALIBRATION_msmstolsdratio	2.75
RESULTS_SEARCH_16_PARAMETERS_AUTO_CALIBRATION_mstolsdratio	7
RESULTS_SEARCH_16_PARAMETERS_AUTO_CALIBRATION_squareroot	TRUE
RESULTS_SEARCH_16_PARAMETERS_AUTO_CALIBRATION_type	dalton
RESULTS_SEARCH_16_PARAMETERS_AUTO_CALIBRATION_MCP_d_s_s_f	0.0666667
RESULTS_SEARCH_16_PARAMETERS_AUTO_CALIBRATION_MCP_d_s_w_f	3
RESULTS_SEARCH_16_PARAMETERS_AUTO_CALIBRATION_MCP_m_f_r_mbc	200
RESULTS_SEARCH_16_PARAMETERS_AUTO_CALIBRATION_MCP_m_m_c	10
RESULTS_SEARCH_16_PARAMETERS_AUTO_CALIBRATION_MCP_m_m_f_s	0.25
RESULTS_SEARCH_16_PARAMETERS_AUTO_CALIBRATION_MCP_m_m_p_f	0.33
RESULTS_SEARCH_16_PARAMETERS_AUTO_CALIBRATION_MCP_m_m_p_rms_f	1
RESULTS_SEARCH_16_PARAMETERS_AUTO_CALIBRATION_MCP_m_p_t_f	1
RESULTS_SEARCH_16_PARAMETERS_AUTO_CALIBRATION_MCP_m_r_h_n_b	15
RESULTS_SEARCH_16_PARAMETERS_AUTO_CALIBRATION_MCP_m_z_n_s	99
RESULTS_SEARCH_16_PARAMETERS_AUTO_CALIBRATION_MCP_m_z_s_mn_f_r	0.0666667
RESULTS_SEARCH_16_PARAMETERS_AUTO_CALIBRATION_MCP_m_z_s_mx_f_r	0.1
RESULTS_SEARCH_16_PARAMETERS_MAX_PRECURSORS_FRAGLET	5
RESULTS_SEARCH_16_PARAMETERS_MAX_PRECURSORS_TAGLET	1
RESULTS_SEARCH_16_PARAMETERS_PRECURSORS_DR_FRAGLET	10
RESULTS_SEARCH_16_PARAMETERS_PRECURSORS_DR_TAGLET	3
RESULTS_SEARCH_16_PARAMETERS_DEFAULT_CHARGE_STATE_1_charge	2
RESULTS_SEARCH_16_PARAMETERS_DEFAULT_CHARGE_STATE_1_probability	1
RESULTS_SEARCH_16_PARAMETERS_DEFAULT_CHARGE_STATE_2_charge	3
RESULTS_SEARCH_16_PARAMETERS_DEFAULT_CHARGE_STATE_2_probability	1
RESULTS_SEARCH_16_PARAMETERS_DEFAULT_CHARGE_STATE_3_charge	4
RESULTS_SEARCH_16_PARAMETERS_DEFAULT_CHARGE_STATE_3_probability	1
RESULTS_SEARCH_16_PARAMETERS_VERSION	5.0.1.0, 4895
RESULTS_SEARCH_16_PARAMETERS_PARAGON_VERSION	5.0.1.0, 4874
RESULTS_SEARCH_16_PARAMETERS_APPLICATION	ProteinPilot(tm) Software
RESULTS_SEARCH_16_PARAMETERS_PROGROUP_alternativedispositionmaximumfoldprobabilitydrop	100
RESULTS_SEARCH_16_PARAMETERS_PROGROUP_alternativedispositionmaximumfoldscoredrop	2
RESULTS_SEARCH_16_PARAMETERS_PROGROUP_autodiscordantpeptidethreshold	0.3
RESULTS_SEARCH_16_PARAMETERS_PROGROUP_bayesconfidencecalclulation	TRUE
RESULTS_SEARCH_16_PARAMETERS_PROGROUP_calibrateconfidence	TRUE
RESULTS_SEARCH_16_PARAMETERS_PROGROUP_compresspeptides	FALSE
RESULTS_SEARCH_16_PARAMETERS_PROGROUP_confidencepercentthresholdforexcludingothersfromquant	15
RESULTS_SEARCH_16_PARAMETERS_PROGROUP_confidencepercentthresholdforincludingselfinquant	15
RESULTS_SEARCH_16_PARAMETERS_PROGROUP_donotstoremspeaklists	FALSE
RESULTS_SEARCH_16_PARAMETERS_PROGROUP_fasta	C:\AB SCIEX\ProteinPilot Data\SearchDatabases\ProteomaAria_contami2018.fasta
RESULTS_SEARCH_16_PARAMETERS_PROGROUP_featuregroupminpepconf	0.66
RESULTS_SEARCH_16_PARAMETERS_PROGROUP_featuregroupminups	0.47
RESULTS_SEARCH_16_PARAMETERS_PROGROUP_focusingintersection	4
RESULTS_SEARCH_16_PARAMETERS_PROGROUP_focusingminimummatchconfidence	0.1
RESULTS_SEARCH_16_PARAMETERS_PROGROUP_focusingminunusedprotscore	0.1
RESULTS_SEARCH_16_PARAMETERS_PROGROUP_focusingsubsetcutoff	6
RESULTS_SEARCH_16_PARAMETERS_PROGROUP_intersection	1.3
RESULTS_SEARCH_16_PARAMETERS_PROGROUP_minimummatchconfidencecutoff	0.001
RESULTS_SEARCH_16_PARAMETERS_PROGROUP_minunusedprotscore	0.0458
RESULTS_SEARCH_16_PARAMETERS_PROGROUP_subsetcutoff	2
RESULTS_SEARCH_16_PARAMETERS_PROGROUP_unusedprotscorethresholdforexcludingothersfromquant	1.3
RESULTS_SEARCH_16_PARAMETERS_PEAKLIST_count	3606
RESULTS_SEARCH_16_PARAMETERS_PEAKLIST_filenumber	1
RESULTS_SEARCH_16_PARAMETERS_PEAKLIST_original_count	3606
RESULTS_SEARCH_16_PARAMETERS_PEAKLIST_originalfilename	C:\Users\5600 Procesado\Desktop\Carpetas de datos en escritorio\2019\Diego_110619\Diego_110619_gnb.wiff
RESULTS_SEARCH_16_PARAMETERS_PEAKLIST_partnumber	8
RESULTS_SEARCH_16_PARAMETERS_QUANT_TYPE_background_correction	FALSE
RESULTS_SEARCH_16_PARAMETERS_QUANT_TYPE_bias_correction	TRUE
RESULTS_SEARCH_16_PARAMETERS_QUANT_TYPE_keep_extreme_peptides_over_fraction	0
RESULTS_SEARCH_16_PARAMETERS_QUANT_TYPE_low_confidence_check	TRUE
RESULTS_SEARCH_16_PARAMETERS_QUANT_TYPE_low_intensity_check	TRUE
RESULTS_SEARCH_16_PARAMETERS_QUANT_TYPE_median_statistic	TRUE
RESULTS_SEARCH_16_PARAMETERS_QUANT_TYPE_mod_check	TRUE
RESULTS_SEARCH_16_PARAMETERS_QUANT_TYPE_quant_threshold	-1
RESULTS_SEARCH_16_PARAMETERS_QUANT_TYPE_quant_threshold_sn	9
RESULTS_SEARCH_16_PARAMETERS_QUANT_TYPE_separate_searches	FALSE
RESULTS_SEARCH_16_PARAMETERS_QUANT_TYPE_shared_msms_check	TRUE
RESULTS_SEARCH_16_PARAMETERS_PARAGON_METHOD_SETTINGS_UI_SAMPLE_TYPE	Identification
RESULTS_SEARCH_16_PARAMETERS_PARAGON_METHOD_SETTINGS_UI_CYS_ALKYLATION	Iodoacetamide
RESULTS_SEARCH_16_PARAMETERS_PARAGON_METHOD_SETTINGS_UI_DIGESTION	Trypsin
RESULTS_SEARCH_16_PARAMETERS_PARAGON_METHOD_SETTINGS_UI_INSTRUMENT	TripleTOF 5600
RESULTS_SEARCH_16_PARAMETERS_PARAGON_METHOD_SETTINGS_UI_SEARCH_EFFORT	Thorough
RESULTS_SEARCH_16_PARAMETERS_PARAGON_METHOD_SETTINGS_UI_ID_FOCUS	Biological modifications
RESULTS_SEARCH_16_PARAMETERS_PARAGON_METHOD_SETTINGS_UI_USER_NAME	5600Procesado\5600 Procesado
RESULTS_SEARCH_16_PARAMETERS_PARAGON_METHOD_SETTINGS_UI_MACHINE_NAME	5600PROCESADO
RESULTS_SEARCH_16_PARAMETERS_PARAGON_METHOD_SETTINGS_UI_SEARCH_ID	6.36959e+17
RESULTS_SEARCH_16_PARAMETERS_PARAGON_METHOD_SETTINGS_UI_START_TIME	2019-06-12 08:18:43
RESULTS_SEARCH_16_PARAMETERS_PARAGON_METHOD_SETTINGS_UI_MIN_UNUSED_PROTSCORE	0.0458
RESULTS_SEARCH_16_PARAMETERS_PARAGON_METHOD_SETTINGS_UI_PSPEP	TRUE
RESULTS_SEARCH_17_time_cpu	74131
RESULTS_SEARCH_17_time_duration	74178
RESULTS_SEARCH_17_version	5.0.1.4874
RESULTS_SEARCH_17_xml:id	SEARCH:1:636959243230338516_8
RESULTS_SEARCH_17_PARAMETERS_chemical_data_edited	TRUE
RESULTS_SEARCH_17_PARAMETERS_do_multiprecursor_search	TRUE
RESULTS_SEARCH_17_PARAMETERS_do_reverse_search	TRUE
RESULTS_SEARCH_17_PARAMETERS_max_quant_labels	35
RESULTS_SEARCH_17_PARAMETERS_maxresults	15
RESULTS_SEARCH_17_PARAMETERS_separate_searches	FALSE
RESULTS_SEARCH_17_PARAMETERS_MSTOLERANCE_type	dalton
RESULTS_SEARCH_17_PARAMETERS_MSTOLERANCE_value	0.05
RESULTS_SEARCH_17_PARAMETERS_MSMSTOLERANCE_type	dalton
RESULTS_SEARCH_17_PARAMETERS_MSMSTOLERANCE_value	0.1
RESULTS_SEARCH_17_PARAMETERS_MS_STANDARD_DEVIATION_type	dalton
RESULTS_SEARCH_17_PARAMETERS_MS_STANDARD_DEVIATION_value	0.0011
RESULTS_SEARCH_17_PARAMETERS_MSMS_STANDARD_DEVIATION_type	dalton
RESULTS_SEARCH_17_PARAMETERS_MSMS_STANDARD_DEVIATION_value	0.01
RESULTS_SEARCH_17_PARAMETERS_FASTA_filename	C:\AB SCIEX\ProteinPilot Data\SearchDatabases\ProteomaAria_contami2018.fasta
RESULTS_SEARCH_17_PARAMETERS_AUTO_CALIBRATION_ms	TRUE
RESULTS_SEARCH_17_PARAMETERS_AUTO_CALIBRATION_msexport	FALSE
RESULTS_SEARCH_17_PARAMETERS_AUTO_CALIBRATION_msms	TRUE
RESULTS_SEARCH_17_PARAMETERS_AUTO_CALIBRATION_msmstolsdratio	2.75
RESULTS_SEARCH_17_PARAMETERS_AUTO_CALIBRATION_mstolsdratio	7
RESULTS_SEARCH_17_PARAMETERS_AUTO_CALIBRATION_squareroot	TRUE
RESULTS_SEARCH_17_PARAMETERS_AUTO_CALIBRATION_type	dalton
RESULTS_SEARCH_17_PARAMETERS_AUTO_CALIBRATION_MCP_d_s_s_f	0.0666667
RESULTS_SEARCH_17_PARAMETERS_AUTO_CALIBRATION_MCP_d_s_w_f	3
RESULTS_SEARCH_17_PARAMETERS_AUTO_CALIBRATION_MCP_m_f_r_mbc	200
RESULTS_SEARCH_17_PARAMETERS_AUTO_CALIBRATION_MCP_m_m_c	10
RESULTS_SEARCH_17_PARAMETERS_AUTO_CALIBRATION_MCP_m_m_f_s	0.25
RESULTS_SEARCH_17_PARAMETERS_AUTO_CALIBRATION_MCP_m_m_p_f	0.33
RESULTS_SEARCH_17_PARAMETERS_AUTO_CALIBRATION_MCP_m_m_p_rms_f	1
RESULTS_SEARCH_17_PARAMETERS_AUTO_CALIBRATION_MCP_m_p_t_f	1
RESULTS_SEARCH_17_PARAMETERS_AUTO_CALIBRATION_MCP_m_r_h_n_b	15
RESULTS_SEARCH_17_PARAMETERS_AUTO_CALIBRATION_MCP_m_z_n_s	99
RESULTS_SEARCH_17_PARAMETERS_AUTO_CALIBRATION_MCP_m_z_s_mn_f_r	0.0666667
RESULTS_SEARCH_17_PARAMETERS_AUTO_CALIBRATION_MCP_m_z_s_mx_f_r	0.1
RESULTS_SEARCH_17_PARAMETERS_MAX_PRECURSORS_FRAGLET	5
RESULTS_SEARCH_17_PARAMETERS_MAX_PRECURSORS_TAGLET	1
RESULTS_SEARCH_17_PARAMETERS_PRECURSORS_DR_FRAGLET	10
RESULTS_SEARCH_17_PARAMETERS_PRECURSORS_DR_TAGLET	3
RESULTS_SEARCH_17_PARAMETERS_DEFAULT_CHARGE_STATE_1_charge	2
RESULTS_SEARCH_17_PARAMETERS_DEFAULT_CHARGE_STATE_1_probability	1
RESULTS_SEARCH_17_PARAMETERS_DEFAULT_CHARGE_STATE_2_charge	3
RESULTS_SEARCH_17_PARAMETERS_DEFAULT_CHARGE_STATE_2_probability	1
RESULTS_SEARCH_17_PARAMETERS_DEFAULT_CHARGE_STATE_3_charge	4
RESULTS_SEARCH_17_PARAMETERS_DEFAULT_CHARGE_STATE_3_probability	1
RESULTS_SEARCH_17_PARAMETERS_VERSION	5.0.1.0, 4895
RESULTS_SEARCH_17_PARAMETERS_PARAGON_VERSION	5.0.1.0, 4874
RESULTS_SEARCH_17_PARAMETERS_APPLICATION	ProteinPilot(tm) Software
RESULTS_SEARCH_17_PARAMETERS_PROGROUP_alternativedispositionmaximumfoldprobabilitydrop	100
RESULTS_SEARCH_17_PARAMETERS_PROGROUP_alternativedispositionmaximumfoldscoredrop	2
RESULTS_SEARCH_17_PARAMETERS_PROGROUP_autodiscordantpeptidethreshold	0.3
RESULTS_SEARCH_17_PARAMETERS_PROGROUP_bayesconfidencecalclulation	TRUE
RESULTS_SEARCH_17_PARAMETERS_PROGROUP_calibrateconfidence	TRUE
RESULTS_SEARCH_17_PARAMETERS_PROGROUP_compresspeptides	FALSE
RESULTS_SEARCH_17_PARAMETERS_PROGROUP_confidencepercentthresholdforexcludingothersfromquant	15
RESULTS_SEARCH_17_PARAMETERS_PROGROUP_confidencepercentthresholdforincludingselfinquant	15
RESULTS_SEARCH_17_PARAMETERS_PROGROUP_donotstoremspeaklists	FALSE
RESULTS_SEARCH_17_PARAMETERS_PROGROUP_fasta	C:\AB SCIEX\ProteinPilot Data\SearchDatabases\ProteomaAria_contami2018.fasta
RESULTS_SEARCH_17_PARAMETERS_PROGROUP_featuregroupminpepconf	0.66
RESULTS_SEARCH_17_PARAMETERS_PROGROUP_featuregroupminups	0.47
RESULTS_SEARCH_17_PARAMETERS_PROGROUP_focusingintersection	4
RESULTS_SEARCH_17_PARAMETERS_PROGROUP_focusingminimummatchconfidence	0.1
RESULTS_SEARCH_17_PARAMETERS_PROGROUP_focusingminunusedprotscore	0.1
RESULTS_SEARCH_17_PARAMETERS_PROGROUP_focusingsubsetcutoff	6
RESULTS_SEARCH_17_PARAMETERS_PROGROUP_intersection	1.3
RESULTS_SEARCH_17_PARAMETERS_PROGROUP_minimummatchconfidencecutoff	0.001
RESULTS_SEARCH_17_PARAMETERS_PROGROUP_minunusedprotscore	0.0458
RESULTS_SEARCH_17_PARAMETERS_PROGROUP_subsetcutoff	2
RESULTS_SEARCH_17_PARAMETERS_PROGROUP_unusedprotscorethresholdforexcludingothersfromquant	1.3
RESULTS_SEARCH_17_PARAMETERS_PEAKLIST_count	3595
RESULTS_SEARCH_17_PARAMETERS_PEAKLIST_filenumber	1
RESULTS_SEARCH_17_PARAMETERS_PEAKLIST_original_count	3595
RESULTS_SEARCH_17_PARAMETERS_PEAKLIST_originalfilename	C:\Users\5600 Procesado\Desktop\Carpetas de datos en escritorio\2019\Diego_110619\Diego_110619_gnb.wiff
RESULTS_SEARCH_17_PARAMETERS_PEAKLIST_partnumber	9
RESULTS_SEARCH_17_PARAMETERS_QUANT_TYPE_background_correction	FALSE
RESULTS_SEARCH_17_PARAMETERS_QUANT_TYPE_bias_correction	TRUE
RESULTS_SEARCH_17_PARAMETERS_QUANT_TYPE_keep_extreme_peptides_over_fraction	0
RESULTS_SEARCH_17_PARAMETERS_QUANT_TYPE_low_confidence_check	TRUE
RESULTS_SEARCH_17_PARAMETERS_QUANT_TYPE_low_intensity_check	TRUE
RESULTS_SEARCH_17_PARAMETERS_QUANT_TYPE_median_statistic	TRUE
RESULTS_SEARCH_17_PARAMETERS_QUANT_TYPE_mod_check	TRUE
RESULTS_SEARCH_17_PARAMETERS_QUANT_TYPE_quant_threshold	-1
RESULTS_SEARCH_17_PARAMETERS_QUANT_TYPE_quant_threshold_sn	9
RESULTS_SEARCH_17_PARAMETERS_QUANT_TYPE_separate_searches	FALSE
RESULTS_SEARCH_17_PARAMETERS_QUANT_TYPE_shared_msms_check	TRUE
RESULTS_SEARCH_17_PARAMETERS_PARAGON_METHOD_SETTINGS_UI_SAMPLE_TYPE	Identification
RESULTS_SEARCH_17_PARAMETERS_PARAGON_METHOD_SETTINGS_UI_CYS_ALKYLATION	Iodoacetamide
RESULTS_SEARCH_17_PARAMETERS_PARAGON_METHOD_SETTINGS_UI_DIGESTION	Trypsin
RESULTS_SEARCH_17_PARAMETERS_PARAGON_METHOD_SETTINGS_UI_INSTRUMENT	TripleTOF 5600
RESULTS_SEARCH_17_PARAMETERS_PARAGON_METHOD_SETTINGS_UI_SEARCH_EFFORT	Thorough
RESULTS_SEARCH_17_PARAMETERS_PARAGON_METHOD_SETTINGS_UI_ID_FOCUS	Biological modifications
RESULTS_SEARCH_17_PARAMETERS_PARAGON_METHOD_SETTINGS_UI_USER_NAME	5600Procesado\5600 Procesado
RESULTS_SEARCH_17_PARAMETERS_PARAGON_METHOD_SETTINGS_UI_MACHINE_NAME	5600PROCESADO
RESULTS_SEARCH_17_PARAMETERS_PARAGON_METHOD_SETTINGS_UI_SEARCH_ID	6.36959e+17
RESULTS_SEARCH_17_PARAMETERS_PARAGON_METHOD_SETTINGS_UI_START_TIME	2019-06-12 08:18:43
RESULTS_SEARCH_17_PARAMETERS_PARAGON_METHOD_SETTINGS_UI_MIN_UNUSED_PROTSCORE	0.0458
RESULTS_SEARCH_17_PARAMETERS_PARAGON_METHOD_SETTINGS_UI_PSPEP	TRUE
RESULTS_SEARCH_18_time_cpu	268072
RESULTS_SEARCH_18_time_duration	309520
RESULTS_SEARCH_18_version	5.0.1.4874
RESULTS_SEARCH_18_xml:id	SEARCH:2:636959243230338516_8
RESULTS_SEARCH_18_PARAMETERS_chemical_data_edited	TRUE
RESULTS_SEARCH_18_PARAMETERS_do_multiprecursor_search	TRUE
RESULTS_SEARCH_18_PARAMETERS_do_reverse_search	TRUE
RESULTS_SEARCH_18_PARAMETERS_max_quant_labels	35
RESULTS_SEARCH_18_PARAMETERS_maxresults	15
RESULTS_SEARCH_18_PARAMETERS_separate_searches	FALSE
RESULTS_SEARCH_18_PARAMETERS_MSTOLERANCE_type	dalton
RESULTS_SEARCH_18_PARAMETERS_MSTOLERANCE_value	0.05
RESULTS_SEARCH_18_PARAMETERS_MSMSTOLERANCE_type	dalton
RESULTS_SEARCH_18_PARAMETERS_MSMSTOLERANCE_value	0.1
RESULTS_SEARCH_18_PARAMETERS_MS_STANDARD_DEVIATION_type	dalton
RESULTS_SEARCH_18_PARAMETERS_MS_STANDARD_DEVIATION_value	0.0011
RESULTS_SEARCH_18_PARAMETERS_MSMS_STANDARD_DEVIATION_type	dalton
RESULTS_SEARCH_18_PARAMETERS_MSMS_STANDARD_DEVIATION_value	0.01
RESULTS_SEARCH_18_PARAMETERS_FASTA_filename	C:\AB SCIEX\ProteinPilot Data\SearchDatabases\ProteomaAria_contami2018.fasta
RESULTS_SEARCH_18_PARAMETERS_AUTO_CALIBRATION_ms	TRUE
RESULTS_SEARCH_18_PARAMETERS_AUTO_CALIBRATION_msexport	FALSE
RESULTS_SEARCH_18_PARAMETERS_AUTO_CALIBRATION_msms	TRUE
RESULTS_SEARCH_18_PARAMETERS_AUTO_CALIBRATION_msmstolsdratio	2.75
RESULTS_SEARCH_18_PARAMETERS_AUTO_CALIBRATION_mstolsdratio	7
RESULTS_SEARCH_18_PARAMETERS_AUTO_CALIBRATION_squareroot	TRUE
RESULTS_SEARCH_18_PARAMETERS_AUTO_CALIBRATION_type	dalton
RESULTS_SEARCH_18_PARAMETERS_AUTO_CALIBRATION_MCP_d_s_s_f	0.0666667
RESULTS_SEARCH_18_PARAMETERS_AUTO_CALIBRATION_MCP_d_s_w_f	3
RESULTS_SEARCH_18_PARAMETERS_AUTO_CALIBRATION_MCP_m_f_r_mbc	200
RESULTS_SEARCH_18_PARAMETERS_AUTO_CALIBRATION_MCP_m_m_c	10
RESULTS_SEARCH_18_PARAMETERS_AUTO_CALIBRATION_MCP_m_m_f_s	0.25
RESULTS_SEARCH_18_PARAMETERS_AUTO_CALIBRATION_MCP_m_m_p_f	0.33
RESULTS_SEARCH_18_PARAMETERS_AUTO_CALIBRATION_MCP_m_m_p_rms_f	1
RESULTS_SEARCH_18_PARAMETERS_AUTO_CALIBRATION_MCP_m_p_t_f	1
RESULTS_SEARCH_18_PARAMETERS_AUTO_CALIBRATION_MCP_m_r_h_n_b	15
RESULTS_SEARCH_18_PARAMETERS_AUTO_CALIBRATION_MCP_m_z_n_s	99
RESULTS_SEARCH_18_PARAMETERS_AUTO_CALIBRATION_MCP_m_z_s_mn_f_r	0.0666667
RESULTS_SEARCH_18_PARAMETERS_AUTO_CALIBRATION_MCP_m_z_s_mx_f_r	0.1
RESULTS_SEARCH_18_PARAMETERS_MAX_PRECURSORS_FRAGLET	5
RESULTS_SEARCH_18_PARAMETERS_MAX_PRECURSORS_TAGLET	1
RESULTS_SEARCH_18_PARAMETERS_PRECURSORS_DR_FRAGLET	10
RESULTS_SEARCH_18_PARAMETERS_PRECURSORS_DR_TAGLET	3
RESULTS_SEARCH_18_PARAMETERS_DEFAULT_CHARGE_STATE_1_charge	2
RESULTS_SEARCH_18_PARAMETERS_DEFAULT_CHARGE_STATE_1_probability	1
RESULTS_SEARCH_18_PARAMETERS_DEFAULT_CHARGE_STATE_2_charge	3
RESULTS_SEARCH_18_PARAMETERS_DEFAULT_CHARGE_STATE_2_probability	1
RESULTS_SEARCH_18_PARAMETERS_DEFAULT_CHARGE_STATE_3_charge	1900-01-04
RESULTS_SEARCH_18_PARAMETERS_DEFAULT_CHARGE_STATE_3_probability	1
RESULTS_SEARCH_18_PARAMETERS_VERSION	5.0.1.0, 4895
RESULTS_SEARCH_18_PARAMETERS_PARAGON_VERSION	5.0.1.0, 4874
RESULTS_SEARCH_18_PARAMETERS_APPLICATION	ProteinPilot(tm) Software
RESULTS_SEARCH_18_PARAMETERS_PROGROUP_alternativedispositionmaximumfoldprobabilitydrop	100
RESULTS_SEARCH_18_PARAMETERS_PROGROUP_alternativedispositionmaximumfoldscoredrop	2
RESULTS_SEARCH_18_PARAMETERS_PROGROUP_autodiscordantpeptidethreshold	0.3
RESULTS_SEARCH_18_PARAMETERS_PROGROUP_bayesconfidencecalclulation	TRUE
RESULTS_SEARCH_18_PARAMETERS_PROGROUP_calibrateconfidence	TRUE
RESULTS_SEARCH_18_PARAMETERS_PROGROUP_compresspeptides	FALSE
RESULTS_SEARCH_18_PARAMETERS_PROGROUP_confidencepercentthresholdforexcludingothersfromquant	1900-01-15
RESULTS_SEARCH_18_PARAMETERS_PROGROUP_confidencepercentthresholdforincludingselfinquant	15
RESULTS_SEARCH_18_PARAMETERS_PROGROUP_donotstoremspeaklists	FALSE
RESULTS_SEARCH_18_PARAMETERS_PROGROUP_fasta	C:\AB SCIEX\ProteinPilot Data\SearchDatabases\ProteomaAria_contami2018.fasta
RESULTS_SEARCH_18_PARAMETERS_PROGROUP_featuregroupminpepconf	0.66
RESULTS_SEARCH_18_PARAMETERS_PROGROUP_featuregroupminups	0.47
RESULTS_SEARCH_18_PARAMETERS_PROGROUP_focusingintersection	4
RESULTS_SEARCH_18_PARAMETERS_PROGROUP_focusingminimummatchconfidence	0.1
RESULTS_SEARCH_18_PARAMETERS_PROGROUP_focusingminunusedprotscore	0.1
RESULTS_SEARCH_18_PARAMETERS_PROGROUP_focusingsubsetcutoff	6
RESULTS_SEARCH_18_PARAMETERS_PROGROUP_intersection	1.3
RESULTS_SEARCH_18_PARAMETERS_PROGROUP_minimummatchconfidencecutoff	0.001
RESULTS_SEARCH_18_PARAMETERS_PROGROUP_minunusedprotscore	0.0458
RESULTS_SEARCH_18_PARAMETERS_PROGROUP_subsetcutoff	2
RESULTS_SEARCH_18_PARAMETERS_PROGROUP_unusedprotscorethresholdforexcludingothersfromquant	1.3
RESULTS_SEARCH_18_PARAMETERS_PEAKLIST_count	3595
RESULTS_SEARCH_18_PARAMETERS_PEAKLIST_filenumber	1
RESULTS_SEARCH_18_PARAMETERS_PEAKLIST_original_count	3595
RESULTS_SEARCH_18_PARAMETERS_PEAKLIST_originalfilename	C:\Users\5600 Procesado\Desktop\Carpetas de datos en escritorio\2019\Diego_110619\Diego_110619_gnb.wiff
RESULTS_SEARCH_18_PARAMETERS_PEAKLIST_partnumber	9
RESULTS_SEARCH_18_PARAMETERS_QUANT_TYPE_background_correction	FALSE
RESULTS_SEARCH_18_PARAMETERS_QUANT_TYPE_bias_correction	TRUE
RESULTS_SEARCH_18_PARAMETERS_QUANT_TYPE_keep_extreme_peptides_over_fraction	0
RESULTS_SEARCH_18_PARAMETERS_QUANT_TYPE_low_confidence_check	TRUE
RESULTS_SEARCH_18_PARAMETERS_QUANT_TYPE_low_intensity_check	TRUE
RESULTS_SEARCH_18_PARAMETERS_QUANT_TYPE_median_statistic	TRUE
RESULTS_SEARCH_18_PARAMETERS_QUANT_TYPE_mod_check	TRUE
RESULTS_SEARCH_18_PARAMETERS_QUANT_TYPE_quant_threshold	-1
RESULTS_SEARCH_18_PARAMETERS_QUANT_TYPE_quant_threshold_sn	9
RESULTS_SEARCH_18_PARAMETERS_QUANT_TYPE_separate_searches	FALSE
RESULTS_SEARCH_18_PARAMETERS_QUANT_TYPE_shared_msms_check	TRUE
RESULTS_SEARCH_18_PARAMETERS_PARAGON_METHOD_SETTINGS_UI_SAMPLE_TYPE	Identification
RESULTS_SEARCH_18_PARAMETERS_PARAGON_METHOD_SETTINGS_UI_CYS_ALKYLATION	Iodoacetamide
RESULTS_SEARCH_18_PARAMETERS_PARAGON_METHOD_SETTINGS_UI_DIGESTION	Trypsin
RESULTS_SEARCH_18_PARAMETERS_PARAGON_METHOD_SETTINGS_UI_INSTRUMENT	TripleTOF 5600
RESULTS_SEARCH_18_PARAMETERS_PARAGON_METHOD_SETTINGS_UI_SEARCH_EFFORT	Thorough
RESULTS_SEARCH_18_PARAMETERS_PARAGON_METHOD_SETTINGS_UI_ID_FOCUS	Biological modifications
RESULTS_SEARCH_18_PARAMETERS_PARAGON_METHOD_SETTINGS_UI_USER_NAME	5600Procesado\5600 Procesado
RESULTS_SEARCH_18_PARAMETERS_PARAGON_METHOD_SETTINGS_UI_MACHINE_NAME	5600PROCESADO
RESULTS_SEARCH_18_PARAMETERS_PARAGON_METHOD_SETTINGS_UI_SEARCH_ID	6.36959e+17
RESULTS_SEARCH_18_PARAMETERS_PARAGON_METHOD_SETTINGS_UI_START_TIME	2019-06-12 08:18:43
RESULTS_SEARCH_18_PARAMETERS_PARAGON_METHOD_SETTINGS_UI_MIN_UNUSED_PROTSCORE	0.0458
RESULTS_SEARCH_18_PARAMETERS_PARAGON_METHOD_SETTINGS_UI_PSPEP	TRUE
RESULTS_GROUPRESULTSUMMARY_1_confidence	0.99
RESULTS_GROUPRESULTSUMMARY_1_distinctpeptides	81
RESULTS_GROUPRESULTSUMMARY_1_proteinsbeforegroupping	1900-01-23
RESULTS_GROUPRESULTSUMMARY_1_proteinsidentified	10
RESULTS_GROUPRESULTSUMMARY_1_spectraidentified	272
RESULTS_GROUPRESULTSUMMARY_2_confidence	0.95
RESULTS_GROUPRESULTSUMMARY_2_distinctpeptides	107
RESULTS_GROUPRESULTSUMMARY_2_proteinsbeforegroupping	65
RESULTS_GROUPRESULTSUMMARY_2_proteinsidentified	25
RESULTS_GROUPRESULTSUMMARY_2_spectraidentified	338
RESULTS_GROUPRESULTSUMMARY_3_confidence	0.66
RESULTS_GROUPRESULTSUMMARY_3_distinctpeptides	111
RESULTS_GROUPRESULTSUMMARY_3_proteinsbeforegroupping	71
RESULTS_GROUPRESULTSUMMARY_3_proteinsidentified	28
RESULTS_GROUPRESULTSUMMARY_3_spectraidentified	342
RESULTS_GROUPRESULTSUMMARY_4_confidence	0.100088
RESULTS_GROUPRESULTSUMMARY_4_distinctpeptides	130
RESULTS_GROUPRESULTSUMMARY_4_proteinsbeforegroupping	102
RESULTS_GROUPRESULTSUMMARY_4_proteinsidentified	46
RESULTS_GROUPRESULTSUMMARY_4_spectraidentified	376

## Sheet: Metadata Calculations
	Subsearch	Search string	present		File index down	Part number	Spectra - 'original'	Spectra 'count' - non-empty?	max original Spectra for part	Max non-empty spectra for part	File Index for first only
	1	RESULTS_SEARCH_1_PARAMETERS_PEAKLIST_rawdatafilename		C:\Users\5600 Procesado\Desktop\Carpetas de datos en escritorio\2019\Diego_110619\Diego_110619_gnb.wiff	1	1	3637	3637	3637	3637	1
	2	RESULTS_SEARCH_2_PARAMETERS_PEAKLIST_rawdatafilename		C:\Users\5600 Procesado\Desktop\Carpetas de datos en escritorio\2019\Diego_110619\Diego_110619_gnb.wiff	1	1	3637	3637
	3	RESULTS_SEARCH_3_PARAMETERS_PEAKLIST_rawdatafilename		C:\Users\5600 Procesado\Desktop\Carpetas de datos en escritorio\2019\Diego_110619\Diego_110619_gnb.wiff	1	2	3614	3614	3614	3614
1 if Rapid, 2 if Thor	4	RESULTS_SEARCH_4_PARAMETERS_PEAKLIST_rawdatafilename		C:\Users\5600 Procesado\Desktop\Carpetas de datos en escritorio\2019\Diego_110619\Diego_110619_gnb.wiff	1	2	3614	3614
2	5	RESULTS_SEARCH_5_PARAMETERS_PEAKLIST_rawdatafilename		C:\Users\5600 Procesado\Desktop\Carpetas de datos en escritorio\2019\Diego_110619\Diego_110619_gnb.wiff	1	3	3659	3659	3659	3659
	6	RESULTS_SEARCH_6_PARAMETERS_PEAKLIST_rawdatafilename		C:\Users\5600 Procesado\Desktop\Carpetas de datos en escritorio\2019\Diego_110619\Diego_110619_gnb.wiff	1	3	3659	3659
# Segments	7	RESULTS_SEARCH_7_PARAMETERS_PEAKLIST_rawdatafilename		C:\Users\5600 Procesado\Desktop\Carpetas de datos en escritorio\2019\Diego_110619\Diego_110619_gnb.wiff	1	4	3633	3633	3633	3633
18	8	RESULTS_SEARCH_8_PARAMETERS_PEAKLIST_rawdatafilename		C:\Users\5600 Procesado\Desktop\Carpetas de datos en escritorio\2019\Diego_110619\Diego_110619_gnb.wiff	1	4	3633	3633
(max is 1000 segments)	9	RESULTS_SEARCH_9_PARAMETERS_PEAKLIST_rawdatafilename		C:\Users\5600 Procesado\Desktop\Carpetas de datos en escritorio\2019\Diego_110619\Diego_110619_gnb.wiff	1	5	3614	3614	3614	3614
	10	RESULTS_SEARCH_10_PARAMETERS_PEAKLIST_rawdatafilename		C:\Users\5600 Procesado\Desktop\Carpetas de datos en escritorio\2019\Diego_110619\Diego_110619_gnb.wiff	1	5	3614	3614
	11	RESULTS_SEARCH_11_PARAMETERS_PEAKLIST_rawdatafilename		C:\Users\5600 Procesado\Desktop\Carpetas de datos en escritorio\2019\Diego_110619\Diego_110619_gnb.wiff	1	6	3600	3600	3600	3600
	12	RESULTS_SEARCH_12_PARAMETERS_PEAKLIST_rawdatafilename		C:\Users\5600 Procesado\Desktop\Carpetas de datos en escritorio\2019\Diego_110619\Diego_110619_gnb.wiff	1	6	3600	3600
	13	RESULTS_SEARCH_13_PARAMETERS_PEAKLIST_rawdatafilename		C:\Users\5600 Procesado\Desktop\Carpetas de datos en escritorio\2019\Diego_110619\Diego_110619_gnb.wiff	1	7	3650	3650	3650	3650
	14	RESULTS_SEARCH_14_PARAMETERS_PEAKLIST_rawdatafilename		C:\Users\5600 Procesado\Desktop\Carpetas de datos en escritorio\2019\Diego_110619\Diego_110619_gnb.wiff	1	7	3650	3650
	15	RESULTS_SEARCH_15_PARAMETERS_PEAKLIST_rawdatafilename		C:\Users\5600 Procesado\Desktop\Carpetas de datos en escritorio\2019\Diego_110619\Diego_110619_gnb.wiff	1	8	3606	3606	3606	3606
	16	RESULTS_SEARCH_16_PARAMETERS_PEAKLIST_rawdatafilename		C:\Users\5600 Procesado\Desktop\Carpetas de datos en escritorio\2019\Diego_110619\Diego_110619_gnb.wiff	1	8	3606	3606
	17	RESULTS_SEARCH_17_PARAMETERS_PEAKLIST_rawdatafilename		C:\Users\5600 Procesado\Desktop\Carpetas de datos en escritorio\2019\Diego_110619\Diego_110619_gnb.wiff	1	9	3595	3595	3595	3595
	18	RESULTS_SEARCH_18_PARAMETERS_PEAKLIST_rawdatafilename		C:\Users\5600 Procesado\Desktop\Carpetas de datos en escritorio\2019\Diego_110619\Diego_110619_gnb.wiff	1	9	3595	3595

## Sheet: Curated Metadata
Group file metadata term	Metadata Description (of raw extracted item)	Use Partial Match	Term in Stream	Derived (Calculated)	Value	Validation check/comments	Conversion type, if done	Conversion factor		Metadata Category	Metadata Description of Final Metadata Item (converted manually, if applicable)	Value
	Group filename			1						Attributes - General	Group filename	Diego_110619_fbn2.group
RESULTS_SEARCH_1_PARAMETERS_PARAGON_METHOD_SETTINGS_UI_START_TIME	Start date		1		2019-06-12 08:18:43					Attributes - General	Start date	2019-06-12 08:18:43
RESULTS_SEARCH_STAT_search_begin_time_clock	Start time		1		2019-06-12 08:18:43					Attributes - General	Start time	2019-06-12 08:18:43
RESULTS_SEARCH_1_PARAMETERS_PARAGON_METHOD_SETTINGS_UI_USER_NAME	User name		1		5600Procesado\5600 Procesado					Attributes - General	User name	5600Procesado\5600 Procesado
RESULTS_SEARCH_1_xml:id	Internal search identifier number		1	1						Attributes - General	Internal search identifier number
PARAMETERS_PEAKLIST_original_count				1						Attributes - Input data	Number of spectra in search	32608
PARAMETERS_PEAKLIST_count				1						Attributes - Input data	Number of non-empty spectra in search	32608
PARAMETERS_PEAKLIST_filenumber	Number of input files	1	1	1	1					Attributes - Input data	Number of input files	1
RESULTS_SEARCH_1_PARAMETERS_PARAGON_METHOD_SETTINGS_UI_SAMPLE_TYPE	Sample Type		1		Identification					Parameters - User settings	Sample Type	Identification
RESULTS_SEARCH_1_PARAMETERS_PARAGON_METHOD_SETTINGS_UI_CYS_ALKYLATION	Cysteine Alkylation		1		Iodoacetamide					Parameters - User settings	Cysteine Alkylation	Iodoacetamide
RESULTS_SEARCH_1_PARAMETERS_PARAGON_METHOD_SETTINGS_UI_DIGESTION	Digestion		1		Trypsin					Parameters - User settings	Digestion	Trypsin
RESULTS_SEARCH_1_PARAMETERS_PARAGON_METHOD_SETTINGS_UI_SPECIAL_FACTOR	Special Factors									Parameters - User settings	Special Factors
RESULTS_SEARCH_1_PARAMETERS_PARAGON_METHOD_SETTINGS_UI_INSTRUMENT	Instrument		1		TripleTOF 5600					Parameters - User settings	Instrument	TripleTOF 5600
RESULTS_SEARCH_1_PARAMETERS_PARAGON_METHOD_SETTINGS_UI_SPECIES	Species									Parameters - User settings	Species
RESULTS_SEARCH_1_PARAMETERS_PARAGON_METHOD_SETTINGS_UI_SEARCH_EFFORT	Search Effort		1		Thorough					Parameters - User settings	Search Effort	Thorough
RESULTS_SEARCH_1_PARAMETERS_PARAGON_METHOD_SETTINGS_UI_ID_FOCUS	ID Focus		1		Biological modifications					Parameters - User settings	ID Focus	Biological modifications
RESULTS_SEARCH_1_PARAMETERS_PARAGON_METHOD_SETTINGS_UI_MIN_UNUSED_PROTSCORE	Minimum Unused ProtScore		1		0.0458					Parameters - User settings	Minimum Unused ProtScore	0.0458
RESULTS_SEARCH_1_PARAMETERS_PARAGON_METHOD_SETTINGS_UI_PSPEP	FDR Analysis		1		TRUE		Logical to English			Parameters - User settings	FDR Analysis	Yes
	Quantitation						Logical to English			Parameters - User settings	Quantitation
RESULTS_SEARCH_1_PARAMETERS_QUANT_TYPE_background_correction	Background Correction		1		FALSE		Logical to English			Parameters - User settings	Background Correction	No
RESULTS_SEARCH_1_PARAMETERS_QUANT_TYPE_bias_correction	Bias Correction		1		TRUE		Logical to English			Parameters - User settings	Bias Correction	Yes
	Channel to use as denominator in ratios									Parameters - User settings	Channel to use as denominator in ratios
RESULTS_SEARCH_1_PARAMETERS_chemical_data_edited	Modified Data Dictionary or Parameter Translation		1		TRUE		Logical to English			Parameters - User settings	Modified Data Dictionary or Parameter Translation	Yes
RESULTS_SEARCH_1_PARAMETERS_FASTA_filename	Database filename		1		C:\AB SCIEX\ProteinPilot Data\SearchDatabases\ProteomaAria_contami2018.fasta					Attributes - Search database	Database filename	C:\AB SCIEX\ProteinPilot Data\SearchDatabases\ProteomaAria_contami2018.fasta
				1						Attributes - Search database	Number of Proteins in Database	39540
RESULTS_SEARCH_STAT_num_proteins	Number of proteins searched		1		79080					Attributes - Search database	Number of proteins searched	79080
				1						Attributes - Search database	Number of Residues in Database	16713521
RESULTS_SEARCH_STAT_num_residues	Number of residues searched		1		33427042					Attributes - Search database	Number of residues searched	33427042
RESULTS_SEARCH_STAT_computer_memory	RAM (MB)		1		32712					Attributes - Hardware	RAM (MB)	32712
RESULTS_SEARCH_STAT_computer_name	Computer name		1		5600PROCESADO					Attributes - Hardware	Computer name	5600PROCESADO
RESULTS_SEARCH_STAT_number_cores	Number of cores in computer		1		16					Attributes - Hardware	Number of cores in computer	16
RESULTS_SEARCH_STAT_number_processors	Number of threads (double cores if hyperthreading on)		1		32					Attributes - Hardware	Number of threads (double cores if hyperthreading on)	32
RESULTS_SEARCH_STAT_number_licensed_tasks	Number of cores licensed to use		1		16					Attributes - Software environment	Number of cores licensed to use	16
RESULTS_SEARCH_STAT_os	Operating system		1		Windows 7 Professional Service Pack 1 (6.1.7601)					Attributes - Software environment	Operating system	Windows 7 Professional Service Pack 1 (6.1.7601)
RESULTS_SEARCH_1_PARAMETERS_VERSION	ProteinPilot Software Version		1		5.0.1.0, 4895					Attributes - Software environment	ProteinPilot Software Version	5.0.1.0, 4895
RESULTS_SEARCH_1_PARAMETERS_PARAGON_VERSION	Paragon Algorithm Version		1		5.0.1.0, 4874					Attributes - Software environment	Paragon Algorithm Version	5.0.1.0, 4874
RESULTS_SEARCH_1_PARAMETERS_APPLICATION	Application name		1		ProteinPilot(tm) Software					Attributes - Software environment	Application name	ProteinPilot(tm) Software
RESULTS_GROUPRESULTSUMMARY_1_confidence	Confidence of first row in summary statistics ID statistics		1		0.99		Fraction to %	100		Statistics - Protein Summary Table	Percent Confidence of first row in Summary Statistics ID Statistics	99
RESULTS_GROUPRESULTSUMMARY_1_distinctpeptides	Distinct peptides associated with 99% confidence proteins		1		81					Statistics - Protein Summary Table	Distinct peptides associated with 99% confidence proteins	81
RESULTS_GROUPRESULTSUMMARY_1_proteinsbeforegroupping	Proteins before grouping (99% confidence)		1		23					Statistics - Protein Summary Table	Proteins before grouping (99% confidence)	23
RESULTS_GROUPRESULTSUMMARY_1_proteinsidentified	Proteins detected (99% confidence)		1		10					Statistics - Protein Summary Table	Proteins detected (99% confidence)	10
RESULTS_GROUPRESULTSUMMARY_1_spectraidentified	Spectra associated with 99% confidence proteins		1		272					Statistics - Protein Summary Table	Spectra associated with 99% confidence proteins	272
RESULTS_GROUPRESULTSUMMARY_2_confidence	Confidence of second row in Summary Statistics ID statistics		1		0.95		Fraction to %	100		Statistics - Protein Summary Table	Percent Confidence of first row in Summary Statistics ID Statistics	95
RESULTS_GROUPRESULTSUMMARY_2_distinctpeptides	Distinct peptides associated with 95% confidence proteins		1		107					Statistics - Protein Summary Table	Distinct peptides associated with 95% confidence proteins	107
RESULTS_GROUPRESULTSUMMARY_2_proteinsbeforegroupping	Proteins before grouping (95% confidence)		1		65					Statistics - Protein Summary Table	Proteins before grouping (95% confidence)	65
RESULTS_GROUPRESULTSUMMARY_2_proteinsidentified	Proteins detected (95% confidence)		1		25					Statistics - Protein Summary Table	Proteins detected (95% confidence)	25
RESULTS_GROUPRESULTSUMMARY_2_spectraidentified	Spectra associated with 95% confidence proteins		1		338					Statistics - Protein Summary Table	Spectra associated with 95% confidence proteins	338
RESULTS_GROUPRESULTSUMMARY_3_confidence	Confidence of third row in summary statistics ID statistics		1		0.66		Fraction to %	100		Statistics - Protein Summary Table	Percent Confidence of first row in Summary Statistics ID Statistics	66
RESULTS_GROUPRESULTSUMMARY_3_distinctpeptides	Distinct peptides associated with 66% confidence proteins		1		111					Statistics - Protein Summary Table	Distinct peptides associated with 66% confidence proteins	111
RESULTS_GROUPRESULTSUMMARY_3_proteinsbeforegroupping	Proteins before grouping (66% confidence)		1		71					Statistics - Protein Summary Table	Proteins before grouping (66% confidence)	71
RESULTS_GROUPRESULTSUMMARY_3_proteinsidentified	Proteins detected (66% confidence)		1		28					Statistics - Protein Summary Table	Proteins detected (66% confidence)	28
RESULTS_GROUPRESULTSUMMARY_3_spectraidentified	Spectra associated with 66% confidence proteins		1		342					Statistics - Protein Summary Table	Spectra associated with 66% confidence proteins	342
RESULTS_GROUPRESULTSUMMARY_4_confidence	Confidence of fourth row in Summary Statistics ID statistics		1		0.100088		Fraction to %	100		Statistics - Protein Summary Table	Percent Confidence of first row in Summary Statistics ID Statistics	10.0088
RESULTS_GROUPRESULTSUMMARY_4_distinctpeptides	Distinct peptides associated with 10% confidence proteins		1		130					Statistics - Protein Summary Table	Distinct peptides associated with 10% confidence proteins	130
RESULTS_GROUPRESULTSUMMARY_4_proteinsbeforegroupping	Proteins before grouping (10% confidence)		1		102					Statistics - Protein Summary Table	Proteins before grouping (10% confidence)	102
RESULTS_GROUPRESULTSUMMARY_4_proteinsidentified	Proteins detected (10% confidence)		1		46					Statistics - Protein Summary Table	Proteins detected (10% confidence)	46
RESULTS_GROUPRESULTSUMMARY_4_spectraidentified	Spectra associated with 10% confidence proteins		1		376					Statistics - Protein Summary Table	Spectra associated with 10% confidence proteins	376
PARAMETERS_PEAKLIST_partnumber	Number of segments the input data are broken into	1	1	1	9					Parameters - Search Dimension Factors	Number of segments the input data are broken into	9
				1						Parameters - Search Dimension Factors	Number of searches per segment (2 for Thorough, 1 for Rapid)	2
				1						Parameters - Search Dimension Factors	Number of apparent sub-searches in group file	18
RESULTS_SEARCH_1_PARAMETERS_do_reverse_search	Do reversed search		1		TRUE					Parameters - Search Dimension Factors	Do reversed search	TRUE
RESULTS_SEARCH_1_PARAMETERS_QUANT_TYPE_separate_searches	Do separate searches for each plex in MS1 quantitation		1		FALSE					Parameters - Search Dimension Factors	Do separate searches for each plex in MS1 quantitation	FALSE
RESULTS_SEARCH_1_PARAMETERS_maxresults	Maximum number of hypotheses to keep per spectrum		1		15					Parameters - Search Dimension Factors	Maximum number of hypotheses to keep per spectrum	15
RESULTS_SEARCH_1_PARAMETERS_MSTOLERANCE_type	MS1 initial mass error tolerance type		1		dalton					Parameters - Identification - Mass accuracy	MS1 initial mass error tolerance type	dalton
RESULTS_SEARCH_1_PARAMETERS_MSTOLERANCE_value	MS1 initial mass error tolerance value		1		0.05					Parameters - Identification - Mass accuracy	MS1 initial mass error tolerance value	0.05
RESULTS_SEARCH_1_PARAMETERS_MSMSTOLERANCE_type	MS2 initial mass error tolerance type		1		dalton					Parameters - Identification - Mass accuracy	MS2 initial mass error tolerance type	dalton
RESULTS_SEARCH_1_PARAMETERS_MSMSTOLERANCE_value	MS2 initial mass error tolerance value		1		0.1					Parameters - Identification - Mass accuracy	MS2 initial mass error tolerance value	0.1
RESULTS_SEARCH_1_PARAMETERS_MS_STANDARD_DEVIATION_type	MS1 final mass error standard deviation type		1		dalton					Parameters - Identification - Mass accuracy	MS1 final mass error standard deviation type	dalton
RESULTS_SEARCH_1_PARAMETERS_MS_STANDARD_DEVIATION_value	MS1 final mass error standard deviation value		1		0.0011					Parameters - Identification - Mass accuracy	MS1 final mass error standard deviation value	0.0011
RESULTS_SEARCH_1_PARAMETERS_MSMS_STANDARD_DEVIATION_type	MS2 final mass error standard deviation type		1		dalton					Parameters - Identification - Mass accuracy	MS2 final mass error standard deviation type	dalton
RESULTS_SEARCH_1_PARAMETERS_MSMS_STANDARD_DEVIATION_value	MS2 final mass error standard deviation value		1		0.01					Parameters - Identification - Mass accuracy	MS2 final mass error standard deviation value	0.01
RESULTS_SEARCH_1_PARAMETERS_do_multiprecursor_search	Use multi-precursor search function		1		TRUE					Parameters - Identification - Multi-precursor search	Use multi-precursor search function	TRUE
RESULTS_SEARCH_1_PARAMETERS_MAX_PRECURSORS_FRAGLET	Maximum number of different precursor masses to try to match to in the Fraglet stage when doing multi-precursor search		1		5					Parameters - Identification - Multi-precursor search	Maximum number of different precursor masses to try to match to in the Fraglet stage when doing multi-precursor search	5
RESULTS_SEARCH_1_PARAMETERS_PRECURSORS_DR_FRAGLET	Maximum dynamic range gap of secondary precursors vs primary precursor in the Fraglet stage when doing multi-precursor search		1		10					Parameters - Identification - Multi-precursor search	Maximum dynamic range gap of secondary precursors vs primary precursor in the Fraglet stage when doing multi-precursor search	10
RESULTS_SEARCH_1_PARAMETERS_MAX_PRECURSORS_TAGLET	Maximum number of different precursor masses to try to match to in the Taglet stage when doing multi-precursor search		1		1					Parameters - Identification - Multi-precursor search	Maximum number of different precursor masses to try to match to in the Taglet stage when doing multi-precursor search	1
RESULTS_SEARCH_1_PARAMETERS_PRECURSORS_DR_TAGLET	Maximum dynamic range gap of secondary precursors vs primary precursor in the Taglet stage when doing multi-precursor search		1		3					Parameters - Identification - Multi-precursor search	Maximum dynamic range gap of secondary precursors vs primary precursor in the Taglet stage when doing multi-precursor search	3
RESULTS_SEARCH_1_PARAMETERS_DEFAULT_CHARGE_STATE_1_charge	First charge state to consider when precursor z is not determined		1		2					Parameters - Identification - Charge ambiguity	First charge state to consider when precursor z is not determined	2
RESULTS_SEARCH_1_PARAMETERS_DEFAULT_CHARGE_STATE_1_probability	Probability of first charge state to consider when precursor z is not determined		1		1					Parameters - Identification - Charge ambiguity	Probability of first charge state to consider when precursor z is not determined	1
RESULTS_SEARCH_1_PARAMETERS_DEFAULT_CHARGE_STATE_2_charge	Second charge state to consider when precursor z is not determined		1		3					Parameters - Identification - Charge ambiguity	Second charge state to consider when precursor z is not determined	3
RESULTS_SEARCH_1_PARAMETERS_DEFAULT_CHARGE_STATE_2_probability	Probability of second charge state to consider when precursor z is not determined		1		1					Parameters - Identification - Charge ambiguity	Probability of second charge state to consider when precursor z is not determined	1
RESULTS_SEARCH_1_PARAMETERS_DEFAULT_CHARGE_STATE_3_charge	Third charge state to consider when precursor z is not determined		1		4					Parameters - Identification - Charge ambiguity	Third charge state to consider when precursor z is not determined	4
RESULTS_SEARCH_1_PARAMETERS_DEFAULT_CHARGE_STATE_3_probability	Probability of third charge state to consider when precursor z is not determined		1		1					Parameters - Identification - Charge ambiguity	Probability of third charge state to consider when precursor z is not determined	1
RESULTS_SEARCH_1_PARAMETERS_DEFAULT_CHARGE_STATE_4_charge	Fourth charge state to consider when precursor z is not determined									Parameters - Identification - Charge ambiguity	Fourth charge state to consider when precursor z is not determined
RESULTS_SEARCH_1_PARAMETERS_DEFAULT_CHARGE_STATE_4_probability	Probability of fourth charge state to consider when precursor z is not determined									Parameters - Identification - Charge ambiguity	Probability of fourth charge state to consider when precursor z is not determined
RESULTS_SEARCH_1_PARAMETERS_PROGROUP_bayesconfidencecalclulation	Use Bayesian protein confidence calculation		1		TRUE					Parameters - Protein Grouping	Use Bayesian protein confidence calculation	TRUE
RESULTS_SEARCH_1_PARAMETERS_PROGROUP_calibrateconfidence	Use peptide FDR analysis to recalibrate peptide confidences		1		TRUE					Parameters - Protein Grouping	Use peptide FDR analysis to recalibrate peptide confidences	TRUE
RESULTS_SEARCH_1_PARAMETERS_PROGROUP_focusingintersection	In mid-Pro Group, minimum Intersection ProtScore to be in Same Group		1		4					Parameters - Protein Grouping	In mid-Pro Group, minimum Intersection ProtScore to be in Same Group	4
RESULTS_SEARCH_1_PARAMETERS_PROGROUP_focusingminunusedprotscore	In mid-Pro Group, minimum Unused ProtScore to keep a Group		1		0.1					Parameters - Protein Grouping	In mid-Pro Group, minimum Unused ProtScore to keep a Group	0.1
RESULTS_SEARCH_1_PARAMETERS_PROGROUP_focusingsubsetcutoff	In mid-Pro Group, keep competitor proteins with ProtScore units from winner		1		6					Parameters - Protein Grouping	In mid-Pro Group, keep competitor proteins with ProtScore units from winner	6
RESULTS_SEARCH_1_PARAMETERS_PROGROUP_intersection	In final Pro Group, minimum Intersection ProtScore to be in same group		1		1.3					Parameters - Protein Grouping	In final Pro Group, minimum Intersection ProtScore to be in same group	1.3
RESULTS_SEARCH_1_PARAMETERS_PROGROUP_minunusedprotscore	In final Pro Group, minimum Unused ProtScore to keep a group		1		0.0458					Parameters - Protein Grouping	In final Pro Group, minimum Unused ProtScore to keep a group	0.0458
RESULTS_SEARCH_1_PARAMETERS_PROGROUP_subsetcutoff	In final Pro Group, keep competitor proteins with ProtScore units from winner		1		2					Parameters - Protein Grouping	In final Pro Group, keep competitor proteins with ProtScore units from winner	2
RESULTS_SEARCH_1_PARAMETERS_QUANT_TYPE_background_correction	Do isobaric quant background correction algorithm		1		FALSE					Parameters - Quantitation - processing	Do isobaric quant background correction algorithm	FALSE
RESULTS_SEARCH_1_PARAMETERS_QUANT_TYPE_bias_correction	Normalize the central tendency of protein ratios to be unity		1		TRUE					Parameters - Quantitation - processing	Normalize the central tendency of protein ratios to be unity	TRUE
RESULTS_SEARCH_1_PARAMETERS_QUANT_TYPE_median_statistic	Compute protein-level ratios from the median of peptide ratios		1		TRUE					Parameters - Quantitation - processing	Compute protein-level ratios from the median of peptide ratios	TRUE
RESULTS_SEARCH_1_PARAMETERS_QUANT_TYPE_quant_threshold	Quant threshold setting no longer used		1		-1					Parameters - Quantitation - processing	Quant threshold setting no longer used	-1
RESULTS_SEARCH_1_PARAMETERS_QUANT_TYPE_quant_threshold_sn	Use measures for quantitation if signal to noise is greater than		1		9					Parameters - Quantitation - processing	Use measures for quantitation if signal to noise is greater than	9
RESULTS_SEARCH_1_PARAMETERS_max_quant_labels	Maximum number of labels allowed on a peptide for it to be used for quantitation		1		35					Parameters - Quantitation - curation	Maximum number of labels allowed on a peptide for it to be used for quantitation	35
RESULTS_SEARCH_1_PARAMETERS_QUANT_TYPE_keep_extreme_peptides_over_fraction	Include extreme ratios in the protein ratio calculation if the fraction of peptides from a protein having extreme ratios is greater than		1		0					Parameters - Quantitation - curation	Include extreme ratios in the protein ratio calculation if the fraction of peptides from a protein having extreme ratios is greater than	0
RESULTS_SEARCH_1_PARAMETERS_QUANT_TYPE_low_confidence_check	Exclude quantitation data if identification confidence does not pass a threshold value		1		TRUE					Parameters - Quantitation - curation	Exclude quantitation data if identification confidence does not pass a threshold value	TRUE
RESULTS_SEARCH_1_PARAMETERS_QUANT_TYPE_low_intensity_check	Exclude quantitation data if a minimum intensity is not passed		1		TRUE					Parameters - Quantitation - curation	Exclude quantitation data if a minimum intensity is not passed	TRUE
RESULTS_SEARCH_1_PARAMETERS_QUANT_TYPE_mod_check	Exclude quantitation data based on discordant peptide logic		1		TRUE					Parameters - Quantitation - curation	Exclude quantitation data based on discordant peptide logic	TRUE
RESULTS_SEARCH_1_PARAMETERS_QUANT_TYPE_shared_msms_check	Exclude quantitation data using sharing logic		1		TRUE					Parameters - Quantitation - curation	Exclude quantitation data using sharing logic	TRUE
RESULTS_SEARCH_1_PARAMETERS_PROGROUP_unusedprotscorethresholdforexcludingothersfromquant	Minimum protein confidence to consider a protein confident and capable of excluding spectra as shared		1		1.3					Parameters - Quantitation - curation	Minimum protein confidence to consider a protein confident and capable of excluding spectra as shared	1.3
RESULTS_SEARCH_1_PARAMETERS_PROGROUP_confidencepercentthresholdforexcludingothersfromquant	Minimum peptide percent confidence from a confident protein to consider a spectrum shared		1		15					Parameters - Quantitation - curation	Minimum peptide percent confidence from a confident protein to consider a spectrum shared	15
RESULTS_SEARCH_1_PARAMETERS_PROGROUP_confidencepercentthresholdforincludingselfinquant	Minimum peptide confidence to be used for quantitation		1		15					Parameters - Quantitation - curation	Minimum peptide confidence to be used for quantitation	15
RESULTS_SEARCH_1_PARAMETERS_PROGROUP_autodiscordantpeptidethreshold	Consider a peptide discordant if joint feature probability less than		1		0.3					Parameters - Quantitation - curation	Consider a peptide discordant if joint feature probability less than	0.3
RESULTS_SEARCH_1_PARAMETERS_PROGROUP_compresspeptides	Show results only for distinct peptides, suppressing redundancy		1		FALSE					Parameters - Non-functional	Show results only for distinct peptides, suppressing redundancy	FALSE
RESULTS_SEARCH_1_PARAMETERS_PROGROUP_donotstoremspeaklists	Do not store MS1 level data		1		FALSE					Parameters - Non-functional	Do not store MS1 level data	FALSE
RESULTS_SEARCH_STAT_search_begin_time_clock	Start time - Search		1		2019-06-12 08:18:43					Statistics - Processing Times - Start&Stop Clock Times	Start time - Search	2019-06-12 08:18:43
RESULTS_SEARCH_STAT_search_end_time_clock	End time - Search		1		2019-06-12 08:39:27					Statistics - Processing Times - Start&Stop Clock Times	End time - Search	2019-06-12 08:39:27
RESULTS_SEARCH_STAT_stage_searching_begin_time_clock	Start time - Identification algorithm stages		1		2019-06-12 08:24:41					Statistics - Processing Times - Start&Stop Clock Times	Start time - Identification algorithm stages	2019-06-12 08:24:41
RESULTS_SEARCH_STAT_stage_searching_end_time_clock	End time - Identification algorithm stages		1		2019-06-12 08:39:13					Statistics - Processing Times - Start&Stop Clock Times	End time - Identification algorithm stages	2019-06-12 08:39:13
RESULTS_SEARCH_STAT_stage_signal_processing_begin_time_clock	Start time - Signal processing stage		1		2019-06-12 08:18:43					Statistics - Processing Times - Start&Stop Clock Times	Start time - Signal processing stage	2019-06-12 08:18:43
RESULTS_SEARCH_STAT_stage_signal_processing_end_time_clock	End time - Signal processing stage		1		2019-06-12 08:24:39					Statistics - Processing Times - Start&Stop Clock Times	End time - Signal processing stage	2019-06-12 08:24:39
RESULTS_SEARCH_STAT_stage_waiting_begin_time_clock	Start time - Waiting stage		1		2019-06-12 08:24:39					Statistics - Processing Times - Start&Stop Clock Times	Start time - Waiting stage	2019-06-12 08:24:39
RESULTS_SEARCH_STAT_stage_waiting_end_time_clock	End time - Waiting stage		1		2019-06-12 08:24:41					Statistics - Processing Times - Start&Stop Clock Times	End time - Waiting stage	2019-06-12 08:24:41
RESULTS_SEARCH_STAT_task_fraglet_exe_begin_time_clock	Start time - Fraglet Algorithm search stage		1		2019-06-12 08:24:44					Statistics - Processing Times - Start&Stop Clock Times	Start time - Fraglet Algorithm search stage	2019-06-12 08:24:44
RESULTS_SEARCH_STAT_task_fraglet_exe_end_time_clock	End time - Fraglet Algorithm search stage		1		2019-06-12 08:27:48					Statistics - Processing Times - Start&Stop Clock Times	End time - Fraglet Algorithm search stage	2019-06-12 08:27:48
RESULTS_SEARCH_STAT_task_focusing_begin_time_clock	Start time - Mid-Pro Group Algorithm stage		1		2019-06-12 08:27:48					Statistics - Processing Times - Start&Stop Clock Times	Start time - Mid-Pro Group Algorithm stage	2019-06-12 08:27:48
RESULTS_SEARCH_STAT_task_focusing_end_time_clock	End time - Mid-Pro Group Algorithm stage		1		2019-06-12 08:29:06					Statistics - Processing Times - Start&Stop Clock Times	End time - Mid-Pro Group Algorithm stage	2019-06-12 08:29:06
RESULTS_SEARCH_STAT_task_taglet_exe_begin_time_clock	Start time - Taglet Algorithm search stage		1		2019-06-12 08:29:06					Statistics - Processing Times - Start&Stop Clock Times	Start time - Taglet Algorithm search stage	2019-06-12 08:29:06
RESULTS_SEARCH_STAT_task_taglet_exe_end_time_clock	End time - Taglet Algorithm search stage		1		2019-06-12 08:37:17					Statistics - Processing Times - Start&Stop Clock Times	End time - Taglet Algorithm search stage	2019-06-12 08:37:17
RESULTS_SEARCH_STAT_task_progroup_begin_time_clock	Start time - Final Pro Group Algorithm stage		1		2019-06-12 08:37:17					Statistics - Processing Times - Start&Stop Clock Times	Start time - Final Pro Group Algorithm stage	2019-06-12 08:37:17
RESULTS_SEARCH_STAT_task_progroup_end_time_clock	End time - Final Pro Group Algorithm stage		1		2019-06-12 08:39:13					Statistics - Processing Times - Start&Stop Clock Times	End time - Final Pro Group Algorithm stage	2019-06-12 08:39:13
RESULTS_SEARCH_STAT_stage_fdr_begin_time_clock	Start time - FDR analysis stage		1		2019-06-12 08:39:14					Statistics - Processing Times - Start&Stop Clock Times	Start time - FDR analysis stage	2019-06-12 08:39:14
RESULTS_SEARCH_STAT_stage_fdr_end_time_clock	End time - FDR analysis stage		1		2019-06-12 08:39:27					Statistics - Processing Times - Start&Stop Clock Times	End time - FDR analysis stage	2019-06-12 08:39:27
RESULTS_SEARCH_STAT_search_time_duration	Clock Time Duration for Full Search (ms)		1		1244632		msec to min	1.66667e-05		Statistics - Processing Times - Duration in Real Clock Times	Clock time duration - Full search (min)	20.7439
RESULTS_SEARCH_STAT_stage_searching_time_duration	Clock Time Duration for Identification Algorithm Stages (ms)		1		872181		msec to min	1.66667e-05		Statistics - Processing Times - Duration in Real Clock Times	Clock time duration - Identification algorithm stages (min)	14.5364
RESULTS_SEARCH_STAT_stage_signal_processing_time_duration	Clock Time Duration for Waiting Stage (ms)		1		355134		msec to min	1.66667e-05		Statistics - Processing Times - Duration in Real Clock Times	Clock time duration - Signal processing stage (min)	5.9189
RESULTS_SEARCH_STAT_stage_waiting_time_duration	Clock Time Duration for Signal Processing Stage (ms)		1		2714		msec to min	1.66667e-05		Statistics - Processing Times - Duration in Real Clock Times	Clock time duration - Waiting stage (min)	0.0452333
RESULTS_SEARCH_STAT_task_fraglet_exe_time_duration	Clock Time Duration for Fraglet Algorithm Stage (ms)		1		183503		msec to min	1.66667e-05		Statistics - Processing Times - Duration in Real Clock Times	Clock time duration - Fraglet Algorithm stage (min)	3.05838
RESULTS_SEARCH_STAT_task_focusing_time_duration	Clock Time Duration for Mid-Pro Group Algorithm Stage (ms)		1		77734		msec to min	1.66667e-05		Statistics - Processing Times - Duration in Real Clock Times	Clock time duration - Mid-Pro Group Algorithm stage (min)	1.29557
RESULTS_SEARCH_STAT_task_taglet_exe_time_duration	Clock Time Duration for Taglet Algorithm Stage (ms)		1		491962		msec to min	1.66667e-05		Statistics - Processing Times - Duration in Real Clock Times	Clock time duration - Taglet Algorithm stage (min)	8.19937
RESULTS_SEARCH_STAT_task_progroup_time_duration	Clock Time Duration for Pro Group Algorithm Stage (ms)		1		115830		msec to min	1.66667e-05		Statistics - Processing Times - Duration in Real Clock Times	Clock time duration - Pro Group Algorithm stage (min)	1.9305
RESULTS_SEARCH_STAT_stage_fdr_time_duration	Clock Time Duration for FDR Analysis (ms)		1		13852		msec to min	1.66667e-05		Statistics - Processing Times - Duration in Real Clock Times	Clock time duration - FDR Analysis (min)	0.230867
				1						Statistics - Processing Times - Duration in Real Clock Times	Clock time not accounted for in measured stages	0.06505
	CPU Time Duration for Signal Processing Stage (ms)						msec to min	1.66667e-05		Statistics - Processing Times - Duration in CPU Time	CPU time duration - Signal Processing stage (min)
RESULTS_SEARCH_STAT_task_fraglet_exe_time_cpu	CPU Time Duration for Fraglet Algorithm Stage (ms)		1		926599		msec to min	1.66667e-05		Statistics - Processing Times - Duration in CPU Time	CPU time duration - Fraglet Algorithm stage (min)	15.4433
RESULTS_SEARCH_STAT_task_focusing_time_cpu	CPU Time Duration for Mid-Pro Group Algorithm Stage (ms)		1		110698		msec to min	1.66667e-05		Statistics - Processing Times - Duration in CPU Time	CPU time duration - Mid-Pro Group Algorithm stage (min)	1.84497
RESULTS_SEARCH_STAT_task_taglet_exe_time_cpu	CPU Time Duration for Taglet Algorithm Stage (ms)		1		2679894		msec to min	1.66667e-05		Statistics - Processing Times - Duration in CPU Time	CPU time duration - Taglet Algorithm stage (min)	44.6649
RESULTS_SEARCH_STAT_task_progroup_time_cpu	CPU Time Duration for Pro Group Algorithm Stage (ms)		1		146453		msec to min	1.66667e-05		Statistics - Processing Times - Duration in CPU Time	CPU time duration - Pro Group Algorithm stage (min)	2.44088
				1						Statistics - Processing Times - Percent by Stage	Percent of clock time - Identification Algorithm stages	0.700754
				1						Statistics - Processing Times - Percent by Stage	Percent of clock time - Signal Processing stage	0.285333
				1						Statistics - Processing Times - Percent by Stage	Percent of clock time - Waiting stage	0.00218056
				1						Statistics - Processing Times - Percent by Stage	Percent of clock time - Fraglet Algorithm stage	0.147436
				1						Statistics - Processing Times - Percent by Stage	Percent of clock time - Mid-Pro Group Algorithm stage	0.0624554
				1						Statistics - Processing Times - Percent by Stage	Percent of clock time - Taglet Algorithm stage	0.395267
				1						Statistics - Processing Times - Percent by Stage	Percent of clock time - Pro Group Algorithm stage	0.0930637
				1						Statistics - Processing Times - Percent by Stage	Percent of clock time - FDR Analysis	0.0111294
				1						Statistics - Processing Rate - Clock (Sec/Spectrum)	Clock time rate (sec/spect) - Full Search	0.0381695
				1						Statistics - Processing Rate - Clock (Sec/Spectrum)	Clock time rate (sec/spect) - Identification Algorithm stages	0.0267475
				1						Statistics - Processing Rate - Clock (Sec/Spectrum)	Clock time rate (sec/spect) - Signal processing stage	0.010891
				1						Statistics - Processing Rate - Clock (Sec/Spectrum)	Clock time rate (sec/spect) - Waiting stage	8.32311e-05
				1						Statistics - Processing Rate - Clock (Sec/Spectrum)	Clock time rate (sec/spect) - Fraglet Algorithm stage	0.00562755
				1						Statistics - Processing Rate - Clock (Sec/Spectrum)	Clock time rate (sec/spect) - Mid-Pro Group Algorithm stage	0.00238389
				1						Statistics - Processing Rate - Clock (Sec/Spectrum)	Clock time rate (sec/spect) - Taglet Algorithm stage	0.0150872
				1						Statistics - Processing Rate - Clock (Sec/Spectrum)	Clock time rate (sec/spect) - Pro Group Algorithm stage	0.0035522
				1						Statistics - Processing Rate - Clock (Sec/Spectrum)	Clock time rate (sec/spect) - FDR Analysis	0.000424804
				1						Statistics - Processing Rate - CPU (Sec/Spectrum)	CPU time rate (sec/spect) - Signal processing stage
				1						Statistics - Processing Rate - CPU (Sec/Spectrum)	CPU time rate (sec/spect) - Fraglet Algorithm stage	0.0284163
				1						Statistics - Processing Rate - CPU (Sec/Spectrum)	CPU time rate (sec/spect) - Mid-Pro Group Algorithm stage	0.00339481
				1						Statistics - Processing Rate - CPU (Sec/Spectrum)	CPU time rate (sec/spect) - Taglet Algorithm stage	0.0821852
				1						Statistics - Processing Rate - CPU (Sec/Spectrum)	CPU time rate (sec/spect) - Pro Group Algorithm stage	0.00449132
				1						Statistics - Processing Rate - Clock (Sec/Spectrum/DB Protein)	Clock time rate (sec/spect/DB protein) - Full search	4.8267e-07
				1						Statistics - Processing Rate - Clock (Sec/Spectrum/DB Protein)	Clock time rate (sec/spect/DB protein) - Identification algorithm stages	3.38233e-07
				1						Statistics - Processing Rate - Clock (Sec/Spectrum/DB Protein)	Clock time rate (sec/spect/DB protein) - Signal processing stage	1.37721e-07
				1						Statistics - Processing Rate - Clock (Sec/Spectrum/DB Protein)	Clock time rate (sec/spect/DB protein) - Waiting stage	1.05249e-09
				1						Statistics - Processing Rate - Clock (Sec/Spectrum/DB Protein)	Clock time rate (sec/spect/DB protein) - Fraglet Algorithm stage	7.11627e-08
				1						Statistics - Processing Rate - Clock (Sec/Spectrum/DB Protein)	Clock time rate (sec/spect/DB protein) - Mid-Pro Group Algorithm stage	3.01453e-08
				1						Statistics - Processing Rate - Clock (Sec/Spectrum/DB Protein)	Clock time rate (sec/spect/DB protein) - Taglet Algorithm stage	1.90783e-07
				1						Statistics - Processing Rate - Clock (Sec/Spectrum/DB Protein)	Clock time rate (sec/spect/DB protein) - Pro Group Algorithm stage	4.4919e-08
				1						Statistics - Processing Rate - Clock (Sec/Spectrum/DB Protein)	Clock time rate (sec/spect/DB protein) - FDR Analysis	5.37182e-09
				1						Statistics - Processing Rate - CPU (Sec/Spectrum/DB Protein)	CPU time rate (sec/spect/DB protein) - Signal processing stage
				1						Statistics - Processing Rate - CPU (Sec/Spectrum/DB Protein)	CPU time rate (sec/spect/DB protein) - Fraglet Algorithm stage	3.59336e-07
				1						Statistics - Processing Rate - CPU (Sec/Spectrum/DB Protein)	CPU time rate (sec/spect/DB protein) - Mid-Pro Group Algorithm stage	4.29288e-08
				1						Statistics - Processing Rate - CPU (Sec/Spectrum/DB Protein)	CPU time rate (sec/spect/DB protein) - Taglet Algorithm stage	1.03927e-06
				1						Statistics - Processing Rate - CPU (Sec/Spectrum/DB Protein)	CPU time rate (sec/spect/DB protein) - Pro Group Algorithm stage	5.67947e-08
				1						Statistics - Extent of Distribution - Fundamental	Distribution factor - CPU vs. clock time - Signal processing stage
				1						Statistics - Extent of Distribution - Fundamental	Distribution factor - CPU vs. clock time - Fraglet Algorithm stage	5.0495
				1						Statistics - Extent of Distribution - Fundamental	Distribution factor - CPU vs. clock time - Mid-Pro Group Algorithm stage	1.42406
				1						Statistics - Extent of Distribution - Fundamental	Distribution factor - CPU vs. clock time - Taglet Algorithm stage	5.44736
				1						Statistics - Extent of Distribution - Fundamental	Distribution factor - CPU vs. clock time - Pro Group Algorithm stage	1.26438
				1						Statistics - Extent of Distribution - vs Segments	Ratio of distribution factor to number of search segments - Signal processing stage
				1						Statistics - Extent of Distribution - vs Segments	Ratio of distribution factor to number of search segments - Fraglet Algorithm stage	0.561056
				1						Statistics - Extent of Distribution - vs Segments	Ratio of distribution factor to number of search segments - Mid-Pro Group Algorithm stage	0.158229
				1						Statistics - Extent of Distribution - vs Segments	Ratio of distribution factor to number of search segments - Taglet Algorithm stage	0.605262
				1						Statistics - Extent of Distribution - vs Segments	Ratio of distribution factor to number of search segments - Pro Group Algorithm stage	0.140487
				1						Statistics - Extent of Distribution - vs Licensed Cores	Ratio of distribution factor to number of licensed cores - Signal processing stage
				1						Statistics - Extent of Distribution - vs Licensed Cores	Ratio of distribution factor to number of licensed cores - Fraglet Algorithm stage	0.315594
				1						Statistics - Extent of Distribution - vs Licensed Cores	Ratio of distribution factor to number of licensed cores - Mid-Pro Group Algorithm stage	0.0890038
				1						Statistics - Extent of Distribution - vs Licensed Cores	Ratio of distribution factor to number of licensed cores - Taglet Algorithm stage	0.34046
				1						Statistics - Extent of Distribution - vs Licensed Cores	Ratio of distribution factor to number of licensed cores - Pro Group Algorithm stage	0.0790237
PARAMETERS_PEAKLIST_original_count	Average number of spectra per segment	1	1	1	3623.11					Statistics - Search Segmentation	Average number of spectra per segment	3623.11
PARAMETERS_PEAKLIST_original_count	Standard deviation of number of spectra per segment	1	1	1	21.922					Statistics - Search Segmentation	Standard deviation of number of spectra per segment	21.922
PARAMETERS_PEAKLIST_original_count	Maximum number of spectra per segment	1	1	1	3659					Statistics - Search Segmentation	Maximum number of spectra per segment	3659
PARAMETERS_PEAKLIST_original_count	Minimum number of spectra per segment	1	1	1	3595					Statistics - Search Segmentation	Minimum number of spectra per segment	3595
										Attributes - Input data filenames	Filename of Input File 1	C:\Users\5600 Procesado\Desktop\Carpetas de datos en escritorio\2019\Diego_110619\Diego_110619_gnb.wiff
										Attributes - Input data filenames	Filename of Input File 2
										Attributes - Input data filenames	Filename of Input File 3
										Attributes - Input data filenames	Filename of Input File 4
										Attributes - Input data filenames	Filename of Input File 5
										Attributes - Input data filenames	Filename of Input File 6
										Attributes - Input data filenames	Filename of Input File 7
										Attributes - Input data filenames	Filename of Input File 8
										Attributes - Input data filenames	Filename of Input File 9
										Attributes - Input data filenames	Filename of Input File 10
										Attributes - Input data filenames	Filename of Input File 11
										Attributes - Input data filenames	Filename of Input File 12
										Attributes - Input data filenames	Filename of Input File 13
										Attributes - Input data filenames	Filename of Input File 14
										Attributes - Input data filenames	Filename of Input File 15
										Attributes - Input data filenames	Filename of Input File 16
										Attributes - Input data filenames	Filename of Input File 17
										Attributes - Input data filenames	Filename of Input File 18
										Attributes - Input data filenames	Filename of Input File 19
										Attributes - Input data filenames	Filename of Input File 20
										Attributes - Input data filenames	Filename of Input File 21
										Attributes - Input data filenames	Filename of Input File 22
										Attributes - Input data filenames	Filename of Input File 23
										Attributes - Input data filenames	Filename of Input File 24
										Attributes - Input data filenames	Filename of Input File 25
										Attributes - Input data filenames	Filename of Input File 26
										Attributes - Input data filenames	Filename of Input File 27
										Attributes - Input data filenames	Filename of Input File 28
										Attributes - Input data filenames	Filename of Input File 29
										Attributes - Input data filenames	Filename of Input File 30
										Attributes - Input data filenames	Filename of Input File 31
										Attributes - Input data filenames	Filename of Input File 32
										Attributes - Input data filenames	Filename of Input File 33
										Attributes - Input data filenames	Filename of Input File 34
										Attributes - Input data filenames	Filename of Input File 35
										Attributes - Input data filenames	Filename of Input File 36
										Attributes - Input data filenames	Filename of Input File 37
										Attributes - Input data filenames	Filename of Input File 38
										Attributes - Input data filenames	Filename of Input File 39
										Attributes - Input data filenames	Filename of Input File 40
										Attributes - Input data filenames	Filename of Input File 41
										Attributes - Input data filenames	Filename of Input File 42
										Attributes - Input data filenames	Filename of Input File 43
										Attributes - Input data filenames	Filename of Input File 44
										Attributes - Input data filenames	Filename of Input File 45
										Attributes - Input data filenames	Filename of Input File 46
										Attributes - Input data filenames	Filename of Input File 47
										Attributes - Input data filenames	Filename of Input File 48
										Attributes - Input data filenames	Filename of Input File 49
										Attributes - Input data filenames	Filename of Input File 50
										Attributes - Input data filenames	Filename of Input File 51
										Attributes - Input data filenames	Filename of Input File 52
										Attributes - Input data filenames	Filename of Input File 53
										Attributes - Input data filenames	Filename of Input File 54
										Attributes - Input data filenames	Filename of Input File 55
										Attributes - Input data filenames	Filename of Input File 56
										Attributes - Input data filenames	Filename of Input File 57
										Attributes - Input data filenames	Filename of Input File 58
										Attributes - Input data filenames	Filename of Input File 59
										Attributes - Input data filenames	Filename of Input File 60
										Attributes - Input data filenames	Filename of Input File 61
										Attributes - Input data filenames	Filename of Input File 62
										Attributes - Input data filenames	Filename of Input File 63
										Attributes - Input data filenames	Filename of Input File 64
										Attributes - Input data filenames	Filename of Input File 65
										Attributes - Input data filenames	Filename of Input File 66
										Attributes - Input data filenames	Filename of Input File 67
										Attributes - Input data filenames	Filename of Input File 68
										Attributes - Input data filenames	Filename of Input File 69
										Attributes - Input data filenames	Filename of Input File 70
										Attributes - Input data filenames	Filename of Input File 71
										Attributes - Input data filenames	Filename of Input File 72
										Attributes - Input data filenames	Filename of Input File 73
										Attributes - Input data filenames	Filename of Input File 74
										Attributes - Input data filenames	Filename of Input File 75
										Attributes - Input data filenames	Filename of Input File 76
										Attributes - Input data filenames	Filename of Input File 77
										Attributes - Input data filenames	Filename of Input File 78
										Attributes - Input data filenames	Filename of Input File 79
										Attributes - Input data filenames	Filename of Input File 80
										Attributes - Input data filenames	Filename of Input File 81
										Attributes - Input data filenames	Filename of Input File 82
										Attributes - Input data filenames	Filename of Input File 83
										Attributes - Input data filenames	Filename of Input File 84
										Attributes - Input data filenames	Filename of Input File 85
										Attributes - Input data filenames	Filename of Input File 86
										Attributes - Input data filenames	Filename of Input File 87
										Attributes - Input data filenames	Filename of Input File 88
										Attributes - Input data filenames	Filename of Input File 89
										Attributes - Input data filenames	Filename of Input File 90
										Attributes - Input data filenames	Filename of Input File 91
										Attributes - Input data filenames	Filename of Input File 92
										Attributes - Input data filenames	Filename of Input File 93
										Attributes - Input data filenames	Filename of Input File 94
										Attributes - Input data filenames	Filename of Input File 95
										Attributes - Input data filenames	Filename of Input File 96
										Attributes - Input data filenames	Filename of Input File 97
										Attributes - Input data filenames	Filename of Input File 98
										Attributes - Input data filenames	Filename of Input File 99
										Attributes - Input data filenames	Filename of Input File 100
										Attributes - Input data filenames	Filename of Input File 101
										Attributes - Input data filenames	Filename of Input File 102
										Attributes - Input data filenames	Filename of Input File 103
										Attributes - Input data filenames	Filename of Input File 104
										Attributes - Input data filenames	Filename of Input File 105
										Attributes - Input data filenames	Filename of Input File 106
										Attributes - Input data filenames	Filename of Input File 107
										Attributes - Input data filenames	Filename of Input File 108
										Attributes - Input data filenames	Filename of Input File 109
										Attributes - Input data filenames	Filename of Input File 110
										Attributes - Input data filenames	Filename of Input File 111
										Attributes - Input data filenames	Filename of Input File 112
										Attributes - Input data filenames	Filename of Input File 113
										Attributes - Input data filenames	Filename of Input File 114
										Attributes - Input data filenames	Filename of Input File 115
										Attributes - Input data filenames	Filename of Input File 116
										Attributes - Input data filenames	Filename of Input File 117
										Attributes - Input data filenames	Filename of Input File 118
										Attributes - Input data filenames	Filename of Input File 119
										Attributes - Input data filenames	Filename of Input File 120
										Attributes - Input data filenames	Filename of Input File 121
										Attributes - Input data filenames	Filename of Input File 122
										Attributes - Input data filenames	Filename of Input File 123
										Attributes - Input data filenames	Filename of Input File 124
										Attributes - Input data filenames	Filename of Input File 125
										Attributes - Input data filenames	Filename of Input File 126
										Attributes - Input data filenames	Filename of Input File 127
										Attributes - Input data filenames	Filename of Input File 128
										Attributes - Input data filenames	Filename of Input File 129
										Attributes - Input data filenames	Filename of Input File 130
										Attributes - Input data filenames	Filename of Input File 131
										Attributes - Input data filenames	Filename of Input File 132
										Attributes - Input data filenames	Filename of Input File 133
										Attributes - Input data filenames	Filename of Input File 134
										Attributes - Input data filenames	Filename of Input File 135
										Attributes - Input data filenames	Filename of Input File 136
										Attributes - Input data filenames	Filename of Input File 137
										Attributes - Input data filenames	Filename of Input File 138
										Attributes - Input data filenames	Filename of Input File 139
										Attributes - Input data filenames	Filename of Input File 140
										Attributes - Input data filenames	Filename of Input File 141
										Attributes - Input data filenames	Filename of Input File 142
										Attributes - Input data filenames	Filename of Input File 143
										Attributes - Input data filenames	Filename of Input File 144
										Attributes - Input data filenames	Filename of Input File 145
										Attributes - Input data filenames	Filename of Input File 146
										Attributes - Input data filenames	Filename of Input File 147
										Attributes - Input data filenames	Filename of Input File 148
										Attributes - Input data filenames	Filename of Input File 149
										Attributes - Input data filenames	Filename of Input File 150
										Attributes - Input data filenames	Filename of Input File 151
										Attributes - Input data filenames	Filename of Input File 152
										Attributes - Input data filenames	Filename of Input File 153
										Attributes - Input data filenames	Filename of Input File 154
										Attributes - Input data filenames	Filename of Input File 155
										Attributes - Input data filenames	Filename of Input File 156
										Attributes - Input data filenames	Filename of Input File 157
										Attributes - Input data filenames	Filename of Input File 158
										Attributes - Input data filenames	Filename of Input File 159
										Attributes - Input data filenames	Filename of Input File 160
										Attributes - Input data filenames	Filename of Input File 161
										Attributes - Input data filenames	Filename of Input File 162
										Attributes - Input data filenames	Filename of Input File 163
										Attributes - Input data filenames	Filename of Input File 164
										Attributes - Input data filenames	Filename of Input File 165
										Attributes - Input data filenames	Filename of Input File 166
										Attributes - Input data filenames	Filename of Input File 167
										Attributes - Input data filenames	Filename of Input File 168
										Attributes - Input data filenames	Filename of Input File 169
										Attributes - Input data filenames	Filename of Input File 170
										Attributes - Input data filenames	Filename of Input File 171
										Attributes - Input data filenames	Filename of Input File 172
										Attributes - Input data filenames	Filename of Input File 173
										Attributes - Input data filenames	Filename of Input File 174
										Attributes - Input data filenames	Filename of Input File 175
										Attributes - Input data filenames	Filename of Input File 176
										Attributes - Input data filenames	Filename of Input File 177
										Attributes - Input data filenames	Filename of Input File 178
										Attributes - Input data filenames	Filename of Input File 179
										Attributes - Input data filenames	Filename of Input File 180
										Attributes - Input data filenames	Filename of Input File 181
										Attributes - Input data filenames	Filename of Input File 182
										Attributes - Input data filenames	Filename of Input File 183
										Attributes - Input data filenames	Filename of Input File 184
										Attributes - Input data filenames	Filename of Input File 185
										Attributes - Input data filenames	Filename of Input File 186
										Attributes - Input data filenames	Filename of Input File 187
										Attributes - Input data filenames	Filename of Input File 188
										Attributes - Input data filenames	Filename of Input File 189
										Attributes - Input data filenames	Filename of Input File 190
										Attributes - Input data filenames	Filename of Input File 191
										Attributes - Input data filenames	Filename of Input File 192
										Attributes - Input data filenames	Filename of Input File 193
										Attributes - Input data filenames	Filename of Input File 194
										Attributes - Input data filenames	Filename of Input File 195
										Attributes - Input data filenames	Filename of Input File 196
										Attributes - Input data filenames	Filename of Input File 197
										Attributes - Input data filenames	Filename of Input File 198
										Attributes - Input data filenames	Filename of Input File 199
										Attributes - Input data filenames	Filename of Input File 200

## Sheet: Protein Level Data
Protein Level Data	Unused ProtScore Threshold	Confidence Threshold	Forward	Reverse	Correct	Incorrect	Total	Global FDR	q-value	Fit Unused ProtScore Threshold	Fit Confidence Threshold	Fit Forward	Fit Reverse	Fit Correct	Fit Incorrect	Fit Total	Fit Global FDR	Fit Local FDR
	22.63	1	1	0	1	0	1	0	0	22.63	1	0.999995	4.89963e-06	0.99999	9.79927e-06	1	9.79927e-06	9.85476e-06
	11.93	1	2	0	2	0	2	0	0	11.93	1	1.99999	9.85474e-06	1.99998	1.97095e-05	2	9.85474e-06	9.91021e-06
	6.75	1	3	0	3	0	3	0	0	6.75	1	2.99999	1.48652e-05	2.99997	2.97304e-05	3	9.91015e-06	1.0021e-05
	6.37	1	4	0	4	0	4	0	0	6.37	1	3.99998	1.9931e-05	3.99996	3.9862e-05	4	9.96549e-06	1.01315e-05
	6.1	0.999999	5	0	5	0	5	0	0	6.1	0.999999	4.99997	2.50519e-05	4.99995	5.01038e-05	5	1.00208e-05	1.02418e-05
	5.62	0.999998	6	0	6	0	6	0	0	5.62	0.999998	5.99997	3.02278e-05	5.99994	6.04557e-05	6	1.00759e-05	1.03519e-05
	5.25	0.999994	7	0	7	0	7	0	0	5.25	0.999994	6.99996	3.54586e-05	6.99993	7.09173e-05	7	1.0131e-05	1.04616e-05
	4	0.9999	8	0	8	0	8	0	0	4	0.9999	7.99996	4.07442e-05	7.99992	8.14883e-05	8	1.0186e-05	1.0571e-05
	2.04	0.99088	9	0	9	0	9	0	0	2.04	0.99088	8.99995	4.60842e-05	8.99991	9.21684e-05	9	1.02409e-05	1.06801e-05
	2.02	0.99045	10	0	10	0	10	0	0	2.02	0.99045	9.99995	5.14785e-05	9.9999	0.000102957	10	1.02957e-05	1.07887e-05
	2	0.99	22	0	22	0	22	0	0	2	0.99	10.9999	5.6927e-05	10.9999	0.000113854	11	1.03504e-05	1.14836e-05
	1.85	0.985875	22	1	21	2	23	0.0869565	0.0740741	2	0.99	11.9999	6.24294e-05	11.9999	0.000124859	12	1.04049e-05	1.14836e-05
	1.49	0.967641	23	1	22	2	24	0.0833333	0.0740741	2	0.99	12.9999	6.79854e-05	12.9999	0.000135971	13	1.04593e-05	1.14836e-05
	1.36	0.956348	24	1	23	2	25	0.08	0.0740741	2	0.99	13.9999	7.35949e-05	13.9999	0.00014719	14	1.05136e-05	1.14836e-05
	1.06	0.912904	25	1	24	2	26	0.0769231	0.0740741	2	0.99	14.9999	7.92575e-05	14.9998	0.000158515	15	1.05677e-05	1.14836e-05
	0.81	0.845118	26	1	25	2	27	0.0740741	0.0740741	2	0.99	15.9999	8.49729e-05	15.9998	0.000169946	16	1.06216e-05	1.14836e-05
	0.62	0.760117	26	2	24	4	28	0.142857	0.133333	2	0.99	16.9999	9.07409e-05	16.9998	0.000181482	17	1.06754e-05	1.14836e-05
	0.39	0.59262	27	2	25	4	29	0.137931	0.133333	2	0.99	17.9999	9.65612e-05	17.9998	0.000193122	18	1.0729e-05	1.14836e-05
	0.22	0.39744	28	2	26	4	30	0.133333	0.133333	2	0.99	18.9999	0.000102433	18.9998	0.000204867	19	1.07825e-05	1.14836e-05
	0.16	0.308169	28	3	25	6	31	0.193548	0.181818	2	0.99	19.9999	0.000108357	19.9998	0.000216715	20	1.08357e-05	1.14836e-05
	0.15	0.292054	29	3	26	6	32	0.1875	0.181818	2	0.99	20.9999	0.000114332	20.9998	0.000228665	21	1.08888e-05	1.14836e-05
	0.12	0.241422	30	3	27	6	33	0.181818	0.181818	2	0.99	21.9999	0.000120358	21.9998	0.000240717	22	1.09417e-05	1.14836e-05
	0.1	0.205672	30	4	26	8	34	0.235294	0.235294	1.85	0.985875	22.9859	0.0140565	22.9719	0.0281131	23	0.00122231	1.21533e-05
	0.09	0.187169	30	6	24	12	36	0.333333	0.324324	1.49	0.967641	23.7343	0.265743	23.4685	0.531485	24	0.0221452	0.503409
	0.08	0.168236	31	6	25	12	37	0.324324	0.324324	1.36	0.956348	24.4642	0.535755	23.9285	1.07151	25	0.0428604	1
	0.07	0.148862	32	7	25	14	39	0.358974	0.35	1.06	0.912904	25.1764	0.823608	24.3528	1.64722	26	0.0633545	1
	0.06	0.129036	33	7	26	14	40	0.35	0.35	0.81	0.845118	25.8712	1.12879	24.7424	2.25758	27	0.0836139	1
	0.05	0.108749	36	10	26	20	46	0.434783	0.434783	0.62	0.760117	26.5492	1.45076	25.0985	2.90152	28	0.103626	1
										0.39	0.59262	27.211	1.78897	25.4221	3.57794	29	0.123377	1
										0.22	0.39744	27.8571	2.14287	25.7143	4.28575	30	0.142858	1
										0.16	0.308169	28.4881	2.51191	25.9762	5.02383	31	0.162059	1
										0.15	0.292054	29.1044	2.89555	26.2089	5.7911	32	0.180972	1
										0.12	0.241422	29.7068	3.29325	26.4135	6.5865	33	0.199591	1
										0.1	0.205672	30.2955	3.70448	26.591	7.40896	34	0.217911	1
										0.09	0.187169	30.8713	4.12874	26.7425	8.25748	35	0.235928	1
										0.09	0.187169	31.4345	4.56553	26.8689	9.13106	36	0.253641	1
										0.08	0.168236	31.9856	5.01437	26.9713	10.0287	37	0.271047	1
										0.07	0.148862	32.5252	5.4748	27.0504	10.9496	38	0.288148	1
										0.07	0.148862	33.0536	5.94638	27.1072	11.8928	39	0.304943	1
										0.06	0.129036	33.5713	6.42867	27.1427	12.8573	40	0.321434	1
										0.05	0.108749	34.0787	6.92127	27.1575	13.8425	41	0.337623	1
										0.05	0.108749	34.5762	7.42378	27.1524	14.8476	42	0.353513	1
										0.05	0.108749	35.0642	7.93582	27.1284	15.8716	43	0.369108	1
										0.05	0.108749	35.543	8.45702	27.086	16.914	44	0.38441	1
										0.05	0.108749	36.0129	8.98705	27.0259	17.9741	45	0.399424	1
										0.05	0.108749	36.4744	9.52557	26.9489	19.0511	46	0.414155	1

## Sheet: Distinct Peptide Level Data
Distinct Peptide Level Data		Confidence Threshold	Forward	Reverse	Correct	Incorrect	Total	Global FDR	q-value		Fit Confidence Threshold	Fit Forward	Fit Reverse	Fit Correct	Fit Incorrect	Fit Total	Fit Global FDR	Fit Local FDR
		0.9999	7	0	7	0	7	0	0		0.9999	0.999997	2.73049e-06	0.999995	5.46098e-06	1	5.46098e-06	5.46099e-06
		0.9998	46	0	46	0	46	0	0		0.9999	1.99999	5.46098e-06	1.99999	1.0922e-05	2	5.46098e-06	5.46099e-06
		0.9997	47	0	47	0	47	0	0		0.9999	2.99999	8.19147e-06	2.99998	1.63829e-05	3	5.46098e-06	5.46099e-06
		0.9995	49	0	49	0	49	0	0		0.9999	3.99999	1.0922e-05	3.99998	2.18439e-05	4	5.46099e-06	5.46099e-06
		0.999	50	0	50	0	50	0	0		0.9999	4.99999	1.36525e-05	4.99997	2.73049e-05	5	5.46098e-06	5.46099e-06
		0.9989	51	0	51	0	51	0	0		0.9999	5.99998	1.6383e-05	5.99997	3.27659e-05	6	5.46099e-06	5.46099e-06
		0.998	52	0	52	0	52	0	0		0.9999	6.99998	1.91134e-05	6.99996	3.82269e-05	7	5.46098e-06	5.46099e-06
		0.9964	54	0	54	0	54	0	0		0.9998	7.99998	2.1844e-05	7.99996	4.36879e-05	8	5.46099e-06	0.00336193
		0.9961	55	0	55	0	55	0	0		0.9998	8.99998	2.45747e-05	8.99995	4.91495e-05	9	5.46105e-06	0.00336193
		0.9951	55	1	54	2	56	0.0357143	0.0289855		0.9998	9.99997	2.73083e-05	9.99995	5.46166e-05	10	5.46166e-06	0.00336193
		0.9922	56	1	55	2	57	0.0350877	0.0289855		0.9998	11	3.0061e-05	10.9999	6.01219e-05	11	5.46563e-06	0.00336193
		0.992	61	1	60	2	62	0.0322581	0.0289855		0.9998	12	3.29051e-05	11.9999	6.58103e-05	12	5.48419e-06	0.00336193
		0.9905	62	1	61	2	63	0.031746	0.0289855		0.9998	13	3.60847e-05	12.9999	7.21694e-05	13	5.55149e-06	0.00336193
		0.9744	63	1	62	2	64	0.03125	0.0289855		0.9998	14	4.02617e-05	13.9999	8.05234e-05	14	5.75167e-06	0.00336193
		0.9654	64	1	63	2	65	0.0307692	0.0289855		0.9998	15	4.69509e-05	14.9999	9.39018e-05	15	6.26012e-06	0.00336193
		0.9602	65	1	64	2	66	0.030303	0.0289855		0.9998	15.9999	5.91764e-05	15.9999	0.000118353	16	7.39705e-06	0.00336193
		0.9551	67	1	66	2	68	0.0294118	0.0289855		0.9998	16.9999	8.23457e-05	16.9998	0.000164691	17	9.68773e-06	0.00336193
		0.9437	68	1	67	2	69	0.0289855	0.0289855		0.9998	17.9999	0.000125297	17.9997	0.000250594	18	1.39219e-05	0.00336193
		0.933	68	2	66	4	70	0.0571429	0.0547945		0.9998	18.9998	0.000201442	18.9996	0.000402885	19	2.12045e-05	0.00336193
		0.9315	69	2	67	4	71	0.056338	0.0547945		0.9998	19.9997	0.000329916	19.9993	0.000659833	20	3.29916e-05	0.00336193
		0.9161	70	2	68	4	72	0.0555556	0.0547945		0.9998	20.9995	0.000536638	20.9989	0.00107328	21	5.11084e-05	0.00336193
		0.905	71	2	69	4	73	0.0547945	0.0547945		0.9998	21.9991	0.000855214	21.9983	0.00171043	22	7.77467e-05	0.00336193
		0.8835	71	3	68	6	74	0.0810811	0.0714286		0.9998	22.9987	0.00132762	22.9973	0.00265523	23	0.000115445	0.00336193
		0.8769	72	3	69	6	75	0.08	0.0714286		0.9998	23.998	0.00200462	23.996	0.00400924	24	0.000167052	0.00336193
		0.8692	73	3	70	6	76	0.0789474	0.0714286		0.9998	24.9971	0.00294597	24.9941	0.00589193	25	0.000235677	0.00336193
		0.8482	74	3	71	6	77	0.0779221	0.0714286		0.9998	25.9958	0.00422029	25.9916	0.00844059	26	0.000324638	0.00336193
		0.8357	75	3	72	6	78	0.0769231	0.0714286		0.9998	26.9941	0.00590482	26.9882	0.0118096	27	0.000437394	0.00336193
		0.7918	76	3	73	6	79	0.0759494	0.0714286		0.9998	27.9919	0.00808482	27.9838	0.0161696	28	0.000577487	0.00336193
		0.7782	77	3	74	6	80	0.075	0.0714286		0.9998	28.9891	0.010853	28.9783	0.021706	29	0.000748484	0.00336193
		0.7678	78	3	75	6	81	0.0740741	0.0714286		0.9998	29.9857	0.0143087	29.9714	0.0286174	30	0.000953915	0.00336193
		0.7649	79	3	76	6	82	0.0731707	0.0714286		0.9998	30.9814	0.018557	30.9629	0.037114	31	0.00119723	0.00336193
		0.7392	80	3	77	6	83	0.0722892	0.0714286		0.9998	31.9763	0.0237077	31.9526	0.0474154	32	0.00148173	0.00336193
		0.7369	81	3	78	6	84	0.0714286	0.0714286		0.9998	32.9701	0.0298746	32.9403	0.0597493	33	0.00181058	0.00336193
		0.7147	81	4	77	8	85	0.0941176	0.0941176		0.9998	33.9628	0.0371745	33.9257	0.074349	34	0.00218673	0.00336193
		0.6916	81	5	76	10	86	0.116279	0.108696		0.9998	34.9543	0.045726	34.9085	0.0914519	35	0.00261291	0.00336193
		0.6894	82	5	77	10	87	0.114943	0.108696		0.9998	35.9444	0.0556489	35.8887	0.111298	36	0.0030916	0.00336193
		0.6716	83	5	78	10	88	0.113636	0.108696		0.9998	36.9329	0.0670634	36.8659	0.134127	37	0.00362505	0.00336193
		0.6698	84	5	79	10	89	0.11236	0.108696		0.9998	37.9199	0.0800894	37.8398	0.160179	38	0.00421523	0.00336193
		0.6492	85	5	80	10	90	0.111111	0.108696		0.9998	38.9052	0.0948452	38.8103	0.18969	39	0.00486386	0.00336193
		0.6394	87	5	82	10	92	0.108696	0.108696		0.9998	39.8886	0.111448	39.7771	0.222896	40	0.0055724	0.00336193
		0.6299	87	6	81	12	93	0.129032	0.123711		0.9998	40.87	0.130012	40.74	0.260024	41	0.00634205	0.00336193
		0.6118	88	6	82	12	94	0.12766	0.123711		0.9998	41.8494	0.150649	41.6987	0.301298	42	0.00717376	0.00336193
		0.6031	89	6	83	12	95	0.126316	0.123711		0.9998	42.8265	0.173468	42.6531	0.346935	43	0.00806826	0.00336193
		0.6025	90	6	84	12	96	0.125	0.123711		0.9998	43.8014	0.198573	43.6029	0.397146	44	0.00902604	0.00336193
		0.5948	91	6	85	12	97	0.123711	0.123711		0.9998	44.7739	0.226066	44.5479	0.452132	45	0.0100474	0.00336193
		0.5877	91	7	84	14	98	0.142857	0.141414		0.9998	45.744	0.256044	45.4879	0.512087	46	0.0111323	0.00336193
		0.5787	92	7	85	14	99	0.141414	0.141414		0.9997	46.7114	0.288599	46.4228	0.577198	47	0.0122808	0.0651031
		0.5674	92	8	84	16	100	0.16	0.158416		0.9995	47.6762	0.32382	47.3524	0.64764	48	0.0134925	0.0731649
		0.5637	93	8	85	16	101	0.158416	0.158416		0.9995	48.6382	0.361791	48.2764	0.723582	49	0.014767	0.0731649
		0.5446	93	9	84	18	102	0.176471	0.168224		0.999	49.5974	0.402591	49.1948	0.805182	50	0.0161036	0.0815939
		0.5428	95	9	86	18	104	0.173077	0.168224		0.9989	50.5537	0.446295	50.1074	0.89259	51	0.0175018	0.0874021
		0.5362	96	9	87	18	105	0.171429	0.168224		0.998	51.507	0.492973	51.0141	0.985946	52	0.0189605	0.0933505
		0.5316	97	9	88	18	106	0.169811	0.168224		0.9964	52.4573	0.542691	51.9146	1.08538	53	0.0204789	0.102517
		0.5275	98	9	89	18	107	0.168224	0.168224		0.9964	53.4045	0.595509	52.809	1.19102	54	0.0220559	0.102517
		0.5236	98	10	88	20	108	0.185185	0.172414		0.9961	54.3485	0.651485	53.697	1.30297	55	0.0236904	0.111948
		0.5168	99	10	89	20	109	0.183486	0.172414		0.9951	55.2893	0.710672	54.5787	1.42134	56	0.0253811	0.118368
		0.5118	100	10	90	20	110	0.181818	0.172414		0.9922	56.2269	0.773116	55.4538	1.54623	57	0.0271269	0.124885
		0.5006	101	10	91	20	111	0.18018	0.172414		0.992	57.1611	0.838863	56.3223	1.67773	58	0.0289263	0.144933
		0.49	102	10	92	20	112	0.178571	0.172414		0.992	58.092	0.907952	57.1841	1.8159	59	0.030778	0.144933
		0.4705	103	10	93	20	113	0.176991	0.172414		0.992	59.0196	0.980419	58.0392	1.96084	60	0.0326806	0.144933
		0.464	104	10	94	20	114	0.175439	0.172414		0.992	59.9437	1.0563	58.8874	2.1126	61	0.0346327	0.144933
		0.4614	105	10	95	20	115	0.173913	0.172414		0.992	60.8644	1.13562	59.7288	2.27123	62	0.0366328	0.144933
		0.4529	106	10	96	20	116	0.172414	0.172414		0.9905	61.7816	1.2184	60.5632	2.4368	63	0.0386794	0.165567
		0.4447	106	11	95	22	117	0.188034	0.186441		0.9744	62.6953	1.30467	61.3907	2.60935	64	0.0407711	0.172543
		0.4375	107	11	96	22	118	0.186441	0.186441		0.9654	63.6055	1.39445	62.2111	2.78891	65	0.0429062	0.179556
		0.437	107	12	95	24	119	0.201681	0.198347		0.9602	64.5122	1.48775	63.0245	2.97551	66	0.0450835	0.186602
		0.4295	108	12	96	24	120	0.2	0.198347		0.9551	65.4154	1.58459	63.8308	3.16918	67	0.0473012	0.197218
		0.4225	109	12	97	24	121	0.198347	0.198347		0.9551	66.315	1.68498	64.63	3.36995	68	0.0495581	0.197218
		0.4157	109	13	96	26	122	0.213115	0.213115		0.9437	67.2111	1.78891	65.4222	3.57783	69	0.0518525	0.207874
		0.4092	109	14	95	28	123	0.227642	0.227642		0.933	68.1036	1.89641	66.2072	3.79282	70	0.0541831	0.214993
		0.4083	109	15	94	30	124	0.241935	0.238095		0.9315	68.9925	2.00747	66.9851	4.01493	71	0.0565484	0.222117
		0.403	110	15	95	30	125	0.24	0.238095		0.9161	69.8779	2.12209	67.7558	4.24418	72	0.0589469	0.229242
		0.3971	111	15	96	30	126	0.238095	0.238095		0.905	70.7597	2.24027	68.5195	4.48054	73	0.0613773	0.236364
		0.3914	111	16	95	32	127	0.251969	0.251852		0.8835	71.638	2.36201	69.276	4.72402	74	0.0638381	0.24348
		0.3859	111	17	94	34	128	0.265625	0.251852		0.8769	72.5127	2.4873	70.0254	4.9746	75	0.0663281	0.250585
		0.3706	112	17	95	34	129	0.263566	0.251852		0.8692	73.3839	2.61614	70.7677	5.23228	76	0.0688458	0.257676
		0.3671	113	17	96	34	130	0.261538	0.251852		0.8482	74.2515	2.74851	71.503	5.49703	77	0.07139	0.264749
		0.3658	114	17	97	34	131	0.259542	0.251852		0.8357	75.1156	2.88441	72.2312	5.76883	78	0.0739593	0.271801
		0.3651	115	17	98	34	132	0.257576	0.251852		0.7918	75.9762	3.02383	72.9523	6.04766	79	0.0765526	0.278831
		0.3612	116	17	99	34	133	0.255639	0.251852		0.7782	76.8333	3.16674	73.6665	6.33349	80	0.0791686	0.285833
		0.3568	117	17	100	34	134	0.253731	0.251852		0.7678	77.6869	3.31315	74.3737	6.6263	81	0.0818061	0.292807
		0.3525	118	17	101	34	135	0.251852	0.251852		0.7649	78.537	3.46302	75.074	6.92604	82	0.0844639	0.29975
		0.3483	118	18	100	36	136	0.264706	0.262774		0.7392	79.3836	3.61635	75.7673	7.2327	83	0.087141	0.306659
		0.3403	119	18	101	36	137	0.262774	0.262774		0.7369	80.2269	3.77312	76.4538	7.54623	84	0.0898361	0.313533
		0.3365	119	19	100	38	138	0.275362	0.273381		0.7147	81.0667	3.9333	77.1334	7.8666	85	0.0925482	0.320369
		0.3328	120	19	101	38	139	0.273381	0.273381		0.6916	81.9031	4.09688	77.8062	8.19376	86	0.0952763	0.327166
		0.3323	120	20	100	40	140	0.285714	0.27451		0.6894	82.7362	4.26384	78.4723	8.52768	87	0.0980194	0.333922
		0.3292	121	20	101	40	141	0.283688	0.27451		0.6716	83.5658	4.43416	79.1317	8.86832	88	0.100776	0.340636
		0.3268	122	20	102	40	142	0.28169	0.27451		0.6698	84.3922	4.60781	79.7844	9.21562	89	0.103546	0.347306
		0.3257	122	21	101	42	143	0.293706	0.27451		0.6492	85.2152	4.78478	80.4304	9.56955	90	0.106328	0.353931
		0.3222	123	21	102	42	144	0.291667	0.27451		0.6394	86.035	4.96503	81.0699	9.93006	91	0.109122	0.363782
		0.3189	124	21	103	42	145	0.289655	0.27451		0.6394	86.8514	5.14855	81.7029	10.2971	92	0.111925	0.363782
		0.317	125	21	104	42	146	0.287671	0.27451		0.6299	87.6647	5.33531	82.3294	10.6706	93	0.114738	0.373525
		0.3156	126	21	105	42	147	0.285714	0.27451		0.6118	88.4747	5.52529	82.9494	11.0506	94	0.117559	0.379959
		0.3124	127	21	106	42	148	0.283784	0.27451		0.6031	89.2815	5.71846	83.5631	11.4369	95	0.120389	0.386343
		0.3093	128	21	107	42	149	0.281879	0.27451		0.6025	90.0852	5.9148	84.1704	11.8296	96	0.123225	0.392677
		0.3062	129	21	108	42	150	0.28	0.27451		0.5948	90.8857	6.11428	84.7714	12.2286	97	0.126068	0.39896
		0.3032	130	21	109	42	151	0.278146	0.27451		0.5877	91.6831	6.31687	85.3663	12.6337	98	0.128916	0.40519
		0.3029	131	21	110	42	152	0.276316	0.27451		0.5787	92.4774	6.52255	85.9549	13.0451	99	0.131769	0.411369
		0.302	132	21	111	42	153	0.27451	0.27451		0.5674	93.2687	6.7313	86.5374	13.4626	100	0.134626	0.417494
		0.3003	132	22	110	44	154	0.285714	0.277108		0.5637	94.0569	6.94308	87.1138	13.8862	101	0.137487	0.423567
		0.2974	133	22	111	44	155	0.283871	0.277108		0.5446	94.8421	7.15788	87.6842	14.3158	102	0.14035	0.429587
		0.2946	134	22	112	44	156	0.282051	0.277108		0.5428	95.6243	7.37565	88.2487	14.7513	103	0.143217	0.438516
		0.2918	135	22	113	44	157	0.280255	0.277108		0.5428	96.4036	7.59638	88.8072	15.1928	104	0.146084	0.438516
		0.2891	135	23	112	46	158	0.291139	0.277108		0.5362	97.18	7.82004	89.3599	15.6401	105	0.148953	0.447323
		0.2864	136	23	113	46	159	0.289308	0.277108		0.5316	97.9534	8.04661	89.9068	16.0932	106	0.151823	0.453128
		0.2838	137	23	114	46	160	0.2875	0.277108		0.5275	98.724	8.27604	90.4479	16.5521	107	0.154692	0.458878
		0.2812	138	23	115	46	161	0.285714	0.277108		0.5236	99.4917	8.50833	90.9833	17.0167	108	0.157562	0.464575
		0.2787	139	23	116	46	162	0.283951	0.277108		0.5168	100.257	8.74344	91.5131	17.4869	109	0.16043	0.470217
		0.2777	140	23	117	46	163	0.282209	0.277108		0.5118	101.019	8.98134	92.0373	17.9627	110	0.163297	0.475806
		0.2762	141	23	118	46	164	0.280488	0.277108		0.5006	101.778	9.22201	92.556	18.444	111	0.166162	0.48134
		0.2737	142	23	119	46	165	0.278788	0.277108		0.49	102.535	9.46542	93.0692	18.9308	112	0.169025	0.486821
		0.2713	143	23	120	46	166	0.277108	0.277108		0.4705	103.288	9.71154	93.5769	19.4231	113	0.171886	0.492249
		0.2689	143	24	119	48	167	0.287425	0.282353		0.464	104.04	9.96035	94.0793	19.9207	114	0.174743	0.497623
		0.2665	144	24	120	48	168	0.285714	0.282353		0.4614	104.788	10.2118	94.5764	20.4236	115	0.177597	0.502944
		0.2662	145	24	121	48	169	0.284024	0.282353		0.4529	105.534	10.4659	95.0681	20.9319	116	0.180447	0.508212
		0.2618	146	24	122	48	170	0.282353	0.282353		0.4447	106.277	10.7226	95.5547	21.4453	117	0.183293	0.513428
		0.2596	146	25	121	50	171	0.292398	0.292398		0.4375	107.018	10.9819	96.0361	21.9639	118	0.186134	0.518591
		0.2573	146	26	120	52	172	0.302326	0.302326		0.437	107.756	11.2438	96.5124	22.4876	119	0.188971	0.523702
		0.2571	146	27	119	54	173	0.312139	0.312139		0.4295	108.492	11.5082	96.9837	23.0163	120	0.191803	0.528762
		0.2562	146	28	118	56	174	0.321839	0.321839		0.4225	109.225	11.775	97.4499	23.5501	121	0.194629	0.533769
		0.2551	146	29	117	58	175	0.331429	0.325843		0.4157	109.956	12.0444	97.9112	24.0888	122	0.197449	0.538726
		0.2537	147	29	118	58	176	0.329545	0.325843		0.4092	110.684	12.3162	98.3675	24.6325	123	0.200264	0.543632
		0.2529	148	29	119	58	177	0.327684	0.325843		0.4083	111.41	12.5905	98.8191	25.1809	124	0.203072	0.548488
		0.2507	149	29	120	58	178	0.325843	0.325843		0.403	112.133	12.8671	99.2658	25.7342	125	0.205874	0.553293
		0.2486	149	30	119	60	179	0.335196	0.331492		0.3971	112.854	13.1461	99.7077	26.2923	126	0.208669	0.558049
		0.2464	150	30	120	60	180	0.333333	0.331492		0.3914	113.572	13.4275	100.145	26.855	127	0.211457	0.562756
		0.2443	151	30	121	60	181	0.331492	0.331492		0.3859	114.289	13.7112	100.578	27.4224	128	0.214238	0.567414
		0.2422	151	31	120	62	182	0.340659	0.340659		0.3706	115.003	13.9972	101.006	27.9945	129	0.217011	0.572023
		0.2421	151	32	119	64	183	0.349727	0.345946		0.3671	115.714	14.2855	101.429	28.571	130	0.219777	0.576585
		0.2402	152	32	120	64	184	0.347826	0.345946		0.3658	116.424	14.5761	101.848	29.1521	131	0.222535	0.581099
		0.2391	153	32	121	64	185	0.345946	0.345946		0.3651	117.131	14.8689	102.262	29.7377	132	0.225286	0.585565
		0.2381	153	33	120	66	186	0.354839	0.354839		0.3612	117.836	15.1638	102.672	30.3277	133	0.228028	0.589985
		0.2375	153	34	119	68	187	0.363636	0.363636		0.3568	118.539	15.461	103.078	30.922	134	0.230762	0.594359
		0.2361	153	35	118	70	188	0.37234	0.37234		0.3525	119.24	15.7604	103.479	31.5207	135	0.233487	0.598686
		0.2341	153	36	117	72	189	0.380952	0.373057		0.3483	119.938	16.0618	103.876	32.1237	136	0.236204	0.602969
		0.2321	154	36	118	72	190	0.378947	0.373057		0.3403	120.635	16.3654	104.269	32.7309	137	0.238912	0.607206
		0.2301	155	36	119	72	191	0.376963	0.373057		0.3365	121.329	16.6711	104.658	33.3423	138	0.241611	0.611399
		0.2281	156	36	120	72	192	0.375	0.373057		0.3328	122.021	16.9789	105.042	33.9578	139	0.244301	0.615548
		0.2262	157	36	121	72	193	0.373057	0.373057		0.3323	122.711	17.2887	105.423	34.5775	140	0.246982	0.619653
		0.2242	157	37	120	74	194	0.381443	0.381443		0.3292	123.399	17.6006	105.799	35.2012	141	0.249654	0.623715
		0.2223	158	38	120	76	196	0.387755	0.383838		0.3268	124.086	17.9145	106.171	35.8289	142	0.252316	0.627734
		0.2212	159	38	121	76	197	0.385787	0.383838		0.3257	124.77	18.2303	106.539	36.4606	143	0.25497	0.631711
		0.2166	160	38	122	76	198	0.383838	0.383838		0.3222	125.452	18.5481	106.904	37.0963	144	0.257613	0.635646
		0.2148	160	39	121	78	199	0.39196	0.38806		0.3189	126.132	18.8679	107.264	37.7358	145	0.260247	0.639539
		0.2129	161	39	122	78	200	0.39	0.38806		0.317	126.81	19.1896	107.621	38.3792	146	0.262871	0.643392
		0.211	162	39	123	78	201	0.38806	0.38806		0.3156	127.487	19.5132	107.974	39.0264	147	0.265486	0.647204
		0.2092	162	40	122	80	202	0.39604	0.394089		0.3124	128.161	19.8387	108.323	39.6774	148	0.268091	0.650976
		0.2069	163	40	123	80	203	0.394089	0.394089		0.3093	128.834	20.1661	108.668	40.3321	149	0.270685	0.654709
		0.2065	163	41	122	82	204	0.401961	0.398058		0.3062	129.505	20.4953	109.009	40.9905	150	0.27327	0.658402
		0.2056	164	41	123	82	205	0.4	0.398058		0.3032	130.174	20.8263	109.347	41.6526	151	0.275845	0.662057
		0.2037	165	41	124	82	206	0.398058	0.398058		0.3029	130.841	21.1591	109.682	42.3182	152	0.278409	0.665673
		0.2031	165	42	123	84	207	0.405797	0.405797		0.302	131.506	21.4937	110.013	42.9875	153	0.280964	0.669251
		0.2019	165	43	122	86	208	0.413462	0.409524		0.3003	132.17	21.8301	110.34	43.6603	154	0.283508	0.672792
		0.2001	166	43	123	86	209	0.411483	0.409524		0.2974	132.832	22.1683	110.663	44.3366	155	0.286042	0.676296
		0.1984	167	43	124	86	210	0.409524	0.409524		0.2946	133.492	22.5082	110.984	45.0163	156	0.288566	0.679763
		0.1966	167	44	123	88	211	0.417062	0.417062		0.2918	134.15	22.8498	111.3	45.6995	157	0.29108	0.683194
		0.1948	167	45	122	90	212	0.424528	0.422535		0.2891	134.807	23.1931	111.614	46.3861	158	0.293583	0.686589
		0.1943	168	45	123	90	213	0.422535	0.422535		0.2864	135.462	23.538	111.924	47.0761	159	0.296076	0.689949
		0.1922	168	46	122	92	214	0.429907	0.429907		0.2838	136.115	23.8847	112.231	47.7693	160	0.298558	0.693274
		0.1917	168	47	121	94	215	0.437209	0.435185		0.2812	136.767	24.2329	112.534	48.4659	161	0.30103	0.696565
		0.1896	169	47	122	94	216	0.435185	0.435185		0.2787	137.417	24.5829	112.834	49.1657	162	0.303492	0.699821
		0.1878	169	48	121	96	217	0.442396	0.436364		0.2777	138.066	24.9344	113.131	49.8688	163	0.305943	0.703044
		0.1872	170	48	122	96	218	0.440367	0.436364		0.2762	138.713	25.2875	113.425	50.575	164	0.308384	0.706233
		0.1861	171	48	123	96	219	0.438356	0.436364		0.2737	139.358	25.6422	113.716	51.2844	165	0.310814	0.709389
		0.1832	172	48	124	96	220	0.436364	0.436364		0.2713	140.002	25.9984	114.003	51.9969	166	0.313234	0.712513
		0.1826	172	49	123	98	221	0.443439	0.4375		0.2689	140.644	26.3562	114.288	52.7125	167	0.315644	0.715605
		0.1809	173	49	124	98	222	0.441441	0.4375		0.2665	141.284	26.7156	114.569	53.4312	168	0.318043	0.718664
		0.1778	174	49	125	98	223	0.439462	0.4375		0.2662	141.924	27.0764	114.847	54.1528	169	0.320431	0.721693
		0.1758	175	49	126	98	224	0.4375	0.4375		0.2618	142.561	27.4388	115.122	54.8775	170	0.322809	0.72469
		0.1754	175	50	125	100	225	0.444444	0.444444		0.2596	143.197	27.8026	115.395	55.6052	171	0.325177	0.727657
		0.1741	175	51	124	102	226	0.451327	0.447368		0.2573	143.832	28.1679	115.664	56.3358	172	0.327534	0.730593
		0.1732	177	51	126	102	228	0.447368	0.447368		0.2571	144.465	28.5346	115.931	57.0693	173	0.32988	0.733499
		0.1724	177	52	125	104	229	0.454148	0.448276		0.2562	145.097	28.9028	116.194	57.8057	174	0.332216	0.736376
		0.1674	178	52	126	104	230	0.452174	0.448276		0.2551	145.728	29.2724	116.455	58.5449	175	0.334542	0.739224
		0.1658	179	52	127	104	231	0.450216	0.448276		0.2537	146.357	29.6435	116.713	59.2869	176	0.336857	0.742042
		0.1648	180	52	128	104	232	0.448276	0.448276		0.2529	146.984	30.0159	116.968	60.0317	177	0.339162	0.744833
		0.1643	180	53	127	106	233	0.454936	0.451064		0.2507	147.61	30.3897	117.221	60.7793	178	0.341457	0.747595
		0.1641	181	53	128	106	234	0.452991	0.451064		0.2486	148.235	30.7648	117.47	61.5297	179	0.343741	0.750329
		0.1624	182	53	129	106	235	0.451064	0.451064		0.2464	148.859	31.1414	117.717	62.2827	180	0.346015	0.753035
		0.1608	183	54	129	108	237	0.455696	0.455696		0.2443	149.481	31.5192	117.962	63.0384	181	0.348279	0.755715
		0.1591	183	55	128	110	238	0.462185	0.460251		0.2422	150.102	31.8984	118.203	63.7968	182	0.350532	0.758367
		0.1563	184	55	129	110	239	0.460251	0.460251		0.2421	150.721	32.2789	118.442	64.5578	183	0.352775	0.760993
		0.1558	184	56	128	112	240	0.466667	0.46473		0.2402	151.339	32.6607	118.679	65.3214	184	0.355007	0.763593
		0.1542	185	56	129	112	241	0.46473	0.46473		0.2391	151.956	33.0438	118.912	66.0875	185	0.35723	0.766167
		0.1526	186	57	129	114	243	0.469136	0.467213		0.2381	152.572	33.4281	119.144	66.8562	186	0.359442	0.768715
		0.1509	187	57	130	114	244	0.467213	0.467213		0.2375	153.186	33.8137	119.373	67.6275	187	0.361644	0.771238
		0.1497	187	58	129	116	245	0.473469	0.469636		0.2361	153.799	34.2006	119.599	68.4012	188	0.363836	0.773736
		0.1493	188	58	130	116	246	0.471545	0.469636		0.2341	154.411	34.5887	119.823	69.1774	189	0.366018	0.776209
		0.149	189	58	131	116	247	0.469636	0.469636		0.2321	155.022	34.978	120.044	69.9561	190	0.36819	0.778658
		0.1477	189	59	130	118	248	0.475806	0.470588		0.2301	155.631	35.3686	120.263	70.7372	191	0.370352	0.781083
		0.1461	189	60	129	120	249	0.481928	0.470588		0.2281	156.24	35.7603	120.479	71.5206	192	0.372503	0.783484
		0.1453	190	60	130	120	250	0.48	0.470588		0.2262	156.847	36.1533	120.693	72.3065	193	0.374645	0.785861
		0.1424	191	60	131	120	251	0.478088	0.470588		0.2242	157.453	36.5474	120.905	73.0947	194	0.376777	0.788215
		0.1412	192	60	132	120	252	0.47619	0.470588		0.2223	158.057	36.9426	121.115	73.8853	195	0.378899	0.791703
		0.1399	193	60	133	120	253	0.474308	0.470588		0.2223	158.661	37.3391	121.322	74.6781	196	0.381011	0.791703
		0.1396	194	60	134	120	254	0.472441	0.470588		0.2212	159.263	37.7366	121.527	75.4733	197	0.383113	0.795141
		0.138	195	60	135	120	255	0.470588	0.470588		0.2166	159.865	38.1353	121.729	76.2707	198	0.385205	0.797405
		0.1364	195	61	134	122	256	0.476563	0.476563		0.2148	160.465	38.5352	121.93	77.0703	199	0.387288	0.799647
		0.1348	195	62	133	124	257	0.48249	0.48249		0.2129	161.064	38.9361	122.128	77.8722	200	0.389361	0.801867
		0.1324	195	63	132	126	258	0.488372	0.486486		0.211	161.662	39.3381	122.324	78.6762	201	0.391424	0.804066
		0.131	196	63	133	126	259	0.486486	0.486486		0.2092	162.259	39.7412	122.518	79.4825	202	0.393478	0.806244
		0.1309	196	64	132	128	260	0.492308	0.48855		0.2069	162.855	40.1454	122.709	80.2909	203	0.395522	0.808401
		0.13	197	64	133	128	261	0.490421	0.48855		0.2065	163.449	40.5507	122.899	81.1014	204	0.397556	0.810537
		0.1296	198	64	134	128	262	0.48855	0.48855		0.2056	164.043	40.957	123.086	81.9141	205	0.399581	0.812653
		0.1284	198	65	133	130	263	0.494297	0.494297		0.2037	164.636	41.3644	123.271	82.7288	206	0.401596	0.814749
		0.1268	198	66	132	132	264	0.5	0.496241		0.2031	165.227	41.7728	123.454	83.5456	207	0.403602	0.816825
		0.1259	199	66	133	132	265	0.498113	0.496241		0.2019	165.818	42.1823	123.635	84.3645	208	0.405599	0.818882
		0.1252	200	66	134	132	266	0.496241	0.496241		0.2001	166.407	42.5927	123.815	85.1854	209	0.407586	0.820918
		0.1237	200	67	133	134	267	0.501873	0.498141		0.1984	166.996	43.0042	123.992	86.0084	210	0.409564	0.822936
		0.1231	201	67	134	134	268	0.5	0.498141		0.1966	167.583	43.4167	124.167	86.8333	211	0.411532	0.824935
		0.1221	202	67	135	134	269	0.498141	0.498141		0.1948	168.17	43.8301	124.34	87.6602	212	0.413492	0.826915
		0.1205	202	68	134	136	270	0.503704	0.501845		0.1943	168.755	44.2446	124.511	88.4891	213	0.415442	0.828876
		0.119	203	68	135	136	271	0.501845	0.501845		0.1922	169.34	44.66	124.68	89.3199	214	0.417383	0.830819
		0.1181	203	69	134	138	272	0.507353	0.507353		0.1917	169.924	45.0763	124.847	90.1527	215	0.419315	0.832744
		0.1169	203	70	133	140	273	0.512821	0.512821		0.1896	170.506	45.4937	125.013	90.9873	216	0.421238	0.834651
		0.1158	203	71	132	142	274	0.518248	0.518248		0.1878	171.088	45.9119	125.176	91.8239	217	0.423151	0.836541
		0.1129	203	72	131	144	275	0.523636	0.521739		0.1872	171.669	46.3311	125.338	92.6623	218	0.425056	0.838413
		0.1126	204	72	132	144	276	0.521739	0.521739		0.1861	172.249	46.7513	125.497	93.5025	219	0.426952	0.840267
		0.1095	204	73	131	146	277	0.527076	0.527076		0.1832	172.828	47.1723	125.655	94.3446	220	0.428839	0.842105
		0.1093	204	74	130	148	278	0.532374	0.532374		0.1826	173.406	47.5943	125.811	95.1886	221	0.430717	0.843925
		0.1092	204	75	129	150	279	0.537634	0.533808		0.1809	173.983	48.0171	125.966	96.0343	222	0.432587	0.845729
		0.1079	205	75	130	150	280	0.535714	0.533808		0.1778	174.559	48.4409	126.118	96.8818	223	0.434448	0.847517
		0.1048	206	75	131	150	281	0.533808	0.533808		0.1758	175.134	48.8655	126.269	97.7311	224	0.4363	0.849288
		0.1034	206	76	130	152	282	0.539007	0.537102		0.1754	175.709	49.2911	126.418	98.5821	225	0.438143	0.851043
		0.1025	207	76	131	152	283	0.537102	0.537102		0.1741	176.283	49.7175	126.565	99.4349	226	0.439978	0.852783
		0.1016	207	77	130	154	284	0.542254	0.540351		0.1732	176.855	50.1447	126.711	100.289	227	0.441804	0.855362
		0.1006	208	77	131	154	285	0.540351	0.540351		0.1732	177.427	50.5728	126.854	101.146	228	0.443621	0.855362
		0.1001	208	78	130	156	286	0.545455	0.543554		0.1724	177.998	51.0018	126.996	102.004	229	0.44543	0.857906
		0.09946	209	78	131	156	287	0.543554	0.543554		0.1674	178.568	51.4316	127.137	102.863	230	0.447231	0.859584
		0.09852	209	79	130	158	288	0.548611	0.548611		0.1658	179.138	51.8622	127.276	103.724	231	0.449023	0.861246
		0.098	209	80	129	160	289	0.553633	0.551724		0.1648	179.706	52.2936	127.413	104.587	232	0.450807	0.862893
		0.09697	210	80	130	160	290	0.551724	0.551724		0.1643	180.274	52.7259	127.548	105.452	233	0.452583	0.864526
		0.0966	210	81	129	162	291	0.556701	0.555932		0.1641	180.841	53.159	127.682	106.318	234	0.45435	0.866144
		0.09389	210	82	128	164	292	0.561644	0.555932		0.1624	181.407	53.5928	127.814	107.186	235	0.456109	0.867748
		0.09304	211	82	129	164	293	0.559727	0.555932		0.1608	181.972	54.0275	127.945	108.055	236	0.45786	0.870127
		0.0923	212	82	130	164	294	0.557823	0.555932		0.1608	182.537	54.463	128.074	108.926	237	0.459603	0.870127
		0.09134	213	82	131	164	295	0.555932	0.555932		0.1591	183.101	54.8992	128.202	109.798	238	0.461338	0.872475
		0.09075	213	83	130	166	296	0.560811	0.558923		0.1563	183.664	55.3362	128.328	110.672	239	0.463065	0.874023
		0.08892	214	83	131	166	297	0.558923	0.558923		0.1558	184.226	55.774	128.452	111.548	240	0.464783	0.875557
		0.08849	214	84	130	168	298	0.563758	0.562914		0.1542	184.787	56.2125	128.575	112.425	241	0.466494	0.877078
		0.08842	215	85	130	170	300	0.566667	0.562914		0.1526	185.348	56.6518	128.696	113.304	242	0.468197	0.879335
		0.08729	216	85	131	170	301	0.564784	0.562914		0.1526	185.908	57.0919	128.816	114.184	243	0.469892	0.879335
		0.08662	217	85	132	170	302	0.562914	0.562914		0.1509	186.467	57.5326	128.935	115.065	244	0.471579	0.881562
		0.08609	217	86	131	172	303	0.567657	0.567657		0.1497	187.026	57.9742	129.052	115.948	245	0.473258	0.88303
		0.08454	217	87	130	174	304	0.572368	0.571429		0.1493	187.584	58.4164	129.167	116.833	246	0.47493	0.884487
		0.08443	217	88	129	176	305	0.577049	0.571429		0.149	188.141	58.8594	129.281	117.719	247	0.476594	0.88593
		0.0843	218	88	130	176	306	0.575163	0.571429		0.1477	188.697	59.303	129.394	118.606	248	0.47825	0.887361
		0.083	219	88	131	176	307	0.57329	0.571429		0.1461	189.253	59.7474	129.505	119.495	249	0.479899	0.88878
		0.08235	220	88	132	176	308	0.571429	0.571429		0.1453	189.807	60.1925	129.615	120.385	250	0.48154	0.890187
		0.08044	220	89	131	178	309	0.576052	0.576052		0.1424	190.362	60.6383	129.723	121.277	251	0.483174	0.891581
		0.0799	220	90	130	180	310	0.580645	0.580645		0.1412	190.915	61.0848	129.83	122.17	252	0.4848	0.892964
		0.07845	220	91	129	182	311	0.585209	0.585209		0.1399	191.468	61.532	129.936	123.064	253	0.486419	0.894335
		0.07836	220	92	128	184	312	0.589744	0.585987		0.1396	192.02	61.9798	130.04	123.96	254	0.48803	0.895695
		0.07686	221	92	129	184	313	0.587859	0.585987		0.138	192.572	62.4283	130.143	124.857	255	0.489634	0.897042
		0.07681	222	92	130	184	314	0.585987	0.585987		0.1364	193.122	62.8775	130.245	125.755	256	0.491231	0.898379
		0.07663	222	93	129	186	315	0.590476	0.588608		0.1348	193.673	63.3274	130.345	126.655	257	0.49282	0.899704
		0.07527	223	93	130	186	316	0.588608	0.588608		0.1324	194.222	63.7779	130.444	127.556	258	0.494402	0.901019
		0.07487	223	94	129	188	317	0.59306	0.59306		0.131	194.771	64.229	130.542	128.458	259	0.495977	0.902322
		0.07354	223	95	128	190	318	0.597484	0.597484		0.1309	195.319	64.6809	130.638	129.362	260	0.497545	0.903614
		0.07319	223	96	127	192	319	0.601881	0.601881		0.13	195.867	65.1333	130.733	130.267	261	0.499106	0.904896
		0.07281	223	97	126	194	320	0.60625	0.604361		0.1296	196.414	65.5864	130.827	131.173	262	0.500659	0.906167
		0.07236	224	97	127	194	321	0.604361	0.604361		0.1284	196.96	66.0401	130.92	132.08	263	0.502206	0.907427
		0.0719	224	98	126	196	322	0.608696	0.606811		0.1268	197.506	66.4944	131.011	132.989	264	0.503746	0.908677
		0.07156	225	98	127	196	323	0.606811	0.606811		0.1259	198.051	66.9494	131.101	133.899	265	0.505278	0.909917
		0.07145	225	99	126	198	324	0.611111	0.607362		0.1252	198.595	67.405	131.19	134.81	266	0.506804	0.911146
		0.07142	227	99	128	198	326	0.607362	0.607362		0.1237	199.139	67.8611	131.278	135.722	267	0.508323	0.912365
		0.07119	227	100	127	200	327	0.611621	0.608187		0.1231	199.682	68.3179	131.364	136.636	268	0.509835	0.913575
		0.07098	227	101	126	202	328	0.615854	0.608187		0.1221	200.225	68.7753	131.449	137.551	269	0.511341	0.914774
		0.07052	228	101	127	202	329	0.613982	0.608187		0.1205	200.767	69.2333	131.533	138.467	270	0.512839	0.915964
		0.07046	228	102	126	204	330	0.618182	0.608187		0.119	201.308	69.6919	131.616	139.384	271	0.514331	0.917144
		0.07028	229	102	127	204	331	0.616314	0.608187		0.1181	201.849	70.151	131.698	140.302	272	0.515816	0.918314
		0.07005	230	102	128	204	332	0.614458	0.608187		0.1169	202.389	70.6108	131.778	141.222	273	0.517295	0.919475
		0.06999	231	102	129	204	333	0.612613	0.608187		0.1158	202.929	71.0711	131.858	142.142	274	0.518767	0.920627
		0.06957	231	103	128	206	334	0.616766	0.608187		0.1129	203.468	71.532	131.936	143.064	275	0.520233	0.92177
		0.0691	232	104	128	208	336	0.619048	0.608187		0.1126	204.007	71.9934	132.013	143.987	276	0.521691	0.922903
		0.06861	233	104	129	208	337	0.617211	0.608187		0.1095	204.545	72.4554	132.089	144.911	277	0.523144	0.924027
		0.06848	234	104	130	208	338	0.615385	0.608187		0.1093	205.082	72.918	132.164	145.836	278	0.52459	0.925142
		0.06813	235	104	131	208	339	0.613569	0.608187		0.1092	205.619	73.3811	132.238	146.762	279	0.52603	0.926248
		0.06759	236	104	132	208	340	0.611765	0.608187		0.1079	206.155	73.8448	132.31	147.69	280	0.527463	0.927346
		0.06757	237	104	133	208	341	0.609971	0.608187		0.1048	206.691	74.309	132.382	148.618	281	0.52889	0.928434
		0.06701	238	104	134	208	342	0.608187	0.608187		0.1034	207.226	74.7738	132.452	149.548	282	0.53031	0.929515
		0.06665	238	105	133	210	343	0.612245	0.612245		0.1025	207.761	75.2391	132.522	150.478	283	0.531725	0.930586
		0.06639	238	106	132	212	344	0.616279	0.616279		0.1016	208.295	75.7049	132.59	151.41	284	0.533133	0.931649
		0.06614	238	107	131	214	345	0.62029	0.62029		0.1006	208.829	76.1712	132.658	152.342	285	0.534535	0.932704
		0.06603	238	108	130	216	346	0.624277	0.62234		0.1001	209.362	76.6381	132.724	153.276	286	0.535931	0.933751
		0.06564	238	109	129	218	347	0.628242	0.62234		0.09946	209.894	77.1055	132.789	154.211	287	0.537321	0.934789
		0.06512	238	110	128	220	348	0.632184	0.62234		0.09852	210.427	77.5734	132.853	155.147	288	0.538704	0.935819
		0.06449	239	110	129	220	349	0.630372	0.62234		0.098	210.958	78.0418	132.916	156.084	289	0.540082	0.936841
		0.06409	239	111	128	222	350	0.634286	0.62234		0.09697	211.489	78.5108	132.978	157.022	290	0.541454	0.937856
		0.06356	240	111	129	222	351	0.632479	0.62234		0.0966	212.02	78.9802	133.04	157.96	291	0.542819	0.938862
		0.06303	240	112	128	224	352	0.636364	0.62234		0.09389	212.55	79.4501	133.1	158.9	292	0.544179	0.939861
		0.06295	241	112	129	224	353	0.634561	0.62234		0.09304	213.079	79.9206	133.159	159.841	293	0.545533	0.940852
		0.06288	242	112	130	224	354	0.632768	0.62234		0.0923	213.609	80.3915	133.217	160.783	294	0.546881	0.941835
		0.0625	242	113	129	226	355	0.63662	0.62234		0.09134	214.137	80.8629	133.274	161.726	295	0.548223	0.942811
		0.06241	243	113	130	226	356	0.634831	0.62234		0.09075	214.665	81.3348	133.33	162.67	296	0.549559	0.943779
		0.06196	244	113	131	226	357	0.633053	0.62234		0.08892	215.193	81.8071	133.386	163.614	297	0.55089	0.94474
		0.06158	244	114	130	228	358	0.636872	0.62234		0.08849	215.72	82.28	133.44	164.56	298	0.552215	0.945694
		0.06142	245	114	131	228	359	0.635097	0.62234		0.08842	216.247	82.7533	133.493	165.507	299	0.553534	0.94711
		0.06141	245	115	130	230	360	0.638889	0.62234		0.08842	216.773	83.2271	133.546	166.454	300	0.554847	0.94711
		0.06114	246	115	131	230	361	0.637119	0.62234		0.08729	217.299	83.7014	133.597	167.403	301	0.556155	0.948511
		0.06086	247	115	132	230	362	0.635359	0.62234		0.08662	217.824	84.1761	133.648	168.352	302	0.557457	0.949436
		0.06031	249	115	134	230	364	0.631868	0.62234		0.08609	218.349	84.6512	133.698	169.302	303	0.558754	0.950354
		0.06006	250	115	135	230	365	0.630137	0.62234		0.08454	218.873	85.1269	133.746	170.254	304	0.560045	0.951265
		0.05988	251	115	136	230	366	0.628415	0.62234		0.08443	219.397	85.603	133.794	171.206	305	0.561331	0.95217
		0.05975	252	115	137	230	367	0.626703	0.62234		0.0843	219.921	86.0795	133.841	172.159	306	0.562611	0.953067
		0.05918	252	116	136	232	368	0.630435	0.62234		0.083	220.444	86.5565	133.887	173.113	307	0.563886	0.953958
		0.05908	253	116	137	232	369	0.628726	0.62234		0.08235	220.966	87.0339	133.932	174.068	308	0.565155	0.954842
		0.05861	253	117	136	234	370	0.632432	0.62234		0.08044	221.488	87.5118	133.976	175.024	309	0.566419	0.95572
		0.05835	254	117	137	234	371	0.630728	0.62234		0.0799	222.01	87.9901	134.02	175.98	310	0.567678	0.956591
		0.05788	255	117	138	234	372	0.629032	0.62234		0.07845	222.531	88.4688	134.062	176.938	311	0.568931	0.957456
		0.05745	256	117	139	234	373	0.627346	0.62234		0.07836	223.052	88.9479	134.104	177.896	312	0.570179	0.958314
		0.0573	257	117	140	234	374	0.625668	0.62234		0.07686	223.572	89.4275	134.145	178.855	313	0.571422	0.959166
		0.05686	258	117	141	234	375	0.624	0.62234		0.07681	224.092	89.9075	134.185	179.815	314	0.572659	0.960012
		0.05681	259	117	142	234	376	0.62234	0.62234		0.07663	224.612	90.388	134.224	180.776	315	0.573892	0.960852
		0.0567	259	118	141	236	377	0.625995	0.624339		0.07527	225.131	90.8688	134.262	181.738	316	0.575119	0.961685
		0.05626	260	118	142	236	378	0.624339	0.624339		0.07487	225.65	91.35	134.3	182.7	317	0.576341	0.962513
		0.05578	260	119	141	238	379	0.627968	0.625641		0.07354	226.168	91.8317	134.337	183.663	318	0.577558	0.963334
		0.05566	261	119	142	238	380	0.626316	0.625641		0.07319	226.686	92.3138	134.372	184.628	319	0.57877	0.964149
		0.05505	261	120	141	240	381	0.629921	0.625641		0.07281	227.204	92.7963	134.407	185.593	320	0.579977	0.964959
		0.05443	261	121	140	242	382	0.633508	0.625641		0.07236	227.721	93.2792	134.442	186.558	321	0.581179	0.965762
		0.05413	262	121	141	242	383	0.631854	0.625641		0.0719	228.238	93.7624	134.475	187.525	322	0.582375	0.96656
		0.05383	262	122	140	244	384	0.635417	0.625641		0.07156	228.754	94.2461	134.508	188.492	323	0.583567	0.967352
		0.05375	263	122	141	244	385	0.633766	0.625641		0.07145	229.27	94.7302	134.54	189.46	324	0.584754	0.968139
		0.05333	264	122	142	244	386	0.632124	0.625641		0.07142	229.785	95.2146	134.571	190.429	325	0.585936	0.969308
		0.05319	265	122	143	244	387	0.630491	0.625641		0.07142	230.301	95.6995	134.601	191.399	326	0.587113	0.969308
		0.05256	266	122	144	244	388	0.628866	0.625641		0.07119	230.815	96.1847	134.631	192.369	327	0.588286	0.970465
		0.05221	267	122	145	244	389	0.627249	0.625641		0.07098	231.33	96.6703	134.659	193.341	328	0.589453	0.971229
		0.05199	268	122	146	244	390	0.625641	0.625641		0.07052	231.844	97.1563	134.687	194.313	329	0.590616	0.971988
		0.05192	268	123	145	246	391	0.629156	0.629156		0.07046	232.357	97.6427	134.715	195.285	330	0.591774	0.972741
		0.05127	268	124	144	248	392	0.632653	0.631043		0.07028	232.871	98.1294	134.741	196.259	331	0.592927	0.973489
		0.0512	269	124	145	248	393	0.631043	0.631043		0.07005	233.383	98.6166	134.767	197.233	332	0.594076	0.974232
		0.05068	269	125	144	250	394	0.634518	0.634518		0.06999	233.896	99.104	134.792	198.208	333	0.595219	0.97497
		0.05025	269	126	143	252	395	0.637975	0.637975		0.06957	234.408	99.5919	134.816	199.184	334	0.596359	0.975702
		0.05016	269	127	142	254	396	0.641414	0.641414		0.0691	234.92	100.08	134.84	200.16	335	0.597493	0.976791
		0.04996	269	128	141	256	397	0.644836	0.643216		0.0691	235.431	100.569	134.863	201.137	336	0.598623	0.976791
		0.04929	270	128	142	256	398	0.643216	0.643216		0.06861	235.942	101.058	134.885	202.115	337	0.599748	0.977869
		0.04915	270	129	141	258	399	0.646617	0.646617		0.06848	236.453	101.547	134.906	203.094	338	0.600869	0.978581
		0.04914	270	130	140	260	400	0.65	0.648379		0.06813	236.963	102.037	134.927	204.073	339	0.601986	0.979289
		0.0486	271	130	141	260	401	0.648379	0.648379		0.06759	237.473	102.527	134.947	205.053	340	0.603097	0.979991
		0.04814	271	131	140	262	402	0.651741	0.651741		0.06757	237.983	103.017	134.966	206.034	341	0.604205	0.980689
		0.04792	271	132	139	264	403	0.655087	0.653465		0.06701	238.492	103.508	134.985	207.015	342	0.605307	0.981382
		0.04723	272	132	140	264	404	0.653465	0.653465		0.06665	239.001	103.999	135.003	207.997	343	0.606406	0.98207
		0.04704	272	134	138	268	406	0.660099	0.654206		0.06639	239.51	104.49	135.02	208.98	344	0.6075	0.982753
		0.04653	273	134	139	268	407	0.658477	0.654206		0.06614	240.018	104.982	135.037	209.963	345	0.60859	0.983432
		0.04618	274	134	140	268	408	0.656863	0.654206		0.06603	240.526	105.474	135.052	210.948	346	0.609675	0.984106
		0.04582	274	135	139	270	409	0.660147	0.654206		0.06564	241.034	105.966	135.068	211.932	347	0.610756	0.984775
		0.04523	275	135	140	270	410	0.658537	0.654206		0.06512	241.541	106.459	135.082	212.918	348	0.611833	0.98544
		0.0451	275	136	139	272	411	0.6618	0.654206		0.06449	242.048	106.952	135.096	213.904	349	0.612905	0.9861
		0.04438	276	136	140	272	412	0.660194	0.654206		0.06409	242.555	107.445	135.109	214.891	350	0.613973	0.986756
		0.04429	276	137	139	274	413	0.663438	0.654206		0.06356	243.061	107.939	135.122	215.878	351	0.615037	0.987407
		0.04415	277	137	140	274	414	0.661836	0.654206		0.06303	243.567	108.433	135.134	216.866	352	0.616097	0.988054
		0.04401	278	138	140	276	416	0.663462	0.654206		0.06295	244.073	108.927	135.145	217.855	353	0.617152	0.988697
		0.04364	279	138	141	276	417	0.661871	0.654206		0.06288	244.578	109.422	135.156	218.844	354	0.618204	0.989336
		0.04289	280	138	142	276	418	0.660287	0.654206		0.0625	245.083	109.917	135.166	219.834	355	0.619251	0.98997
		0.04281	280	139	141	278	419	0.663484	0.654206		0.06241	245.588	110.412	135.175	220.825	356	0.620294	0.9906
		0.04244	281	139	142	278	420	0.661905	0.654206		0.06196	246.092	110.908	135.184	221.816	357	0.621333	0.991225
		0.04154	282	139	143	278	421	0.660333	0.654206		0.06158	246.596	111.404	135.192	222.808	358	0.622368	0.991847
		0.0415	283	139	144	278	422	0.658768	0.654206		0.06142	247.1	111.9	135.2	223.8	359	0.623399	0.992464
		0.04137	283	140	143	280	423	0.661939	0.654206		0.06141	247.603	112.397	135.207	224.793	360	0.624426	0.993077
		0.04065	284	140	144	280	424	0.660377	0.654206		0.06114	248.107	112.893	135.213	225.787	361	0.625449	0.993687
		0.0406	285	140	145	280	425	0.658824	0.654206		0.06086	248.609	113.391	135.219	226.781	362	0.626468	0.994292
		0.04031	286	140	146	280	426	0.657277	0.654206		0.06031	249.112	113.888	135.224	227.776	363	0.627482	0.995192
		0.03998	287	140	147	280	427	0.655738	0.654206		0.06031	249.614	114.386	135.228	228.772	364	0.628493	0.995192
		0.03982	288	140	148	280	428	0.654206	0.654206		0.06006	250.116	114.884	135.232	229.768	365	0.629501	0.996084
		0.03915	288	141	147	282	429	0.657343	0.655814		0.05988	250.618	115.382	135.236	230.764	366	0.630504	0.996673
		0.03902	289	141	148	282	430	0.655814	0.655814		0.05975	251.119	115.881	135.238	231.762	367	0.631503	0.997259
		0.0389	289	142	147	284	431	0.658933	0.658933		0.05918	251.62	116.38	135.241	232.759	368	0.632499	0.997841
		0.03845	289	143	146	286	432	0.662037	0.658986		0.05908	252.121	116.879	135.242	233.758	369	0.63349	0.998419
		0.03804	290	143	147	286	433	0.660508	0.658986		0.05861	252.622	117.378	135.243	234.757	370	0.634478	0.998993
		0.03803	291	143	148	286	434	0.658986	0.658986		0.05835	253.122	117.878	135.244	235.756	371	0.635462	0.999564
		0.03781	291	144	147	288	435	0.662069	0.66055		0.05788	253.622	118.378	135.243	236.757	372	0.636442	1
		0.03761	292	144	148	288	436	0.66055	0.66055		0.05745	254.121	118.879	135.243	237.757	373	0.637419	1
		0.03697	292	145	147	290	437	0.663616	0.660793		0.0573	254.621	119.379	135.241	238.759	374	0.638392	1
		0.03692	293	145	148	290	438	0.6621	0.660793		0.05686	255.12	119.88	135.24	239.76	375	0.639361	1
		0.03657	293	146	147	292	439	0.665148	0.660793		0.05681	255.619	120.381	135.237	240.763	376	0.640326	1
		0.03634	293	147	146	294	440	0.668182	0.660793		0.0567	256.117	120.883	135.234	241.766	377	0.641288	1
		0.03594	294	147	147	294	441	0.666667	0.660793		0.05626	256.615	121.385	135.231	242.769	378	0.642246	1
		0.03573	295	147	148	294	442	0.665158	0.660793		0.05578	257.113	121.887	135.227	243.773	379	0.643201	1
		0.0355	296	147	149	294	443	0.663657	0.660793		0.05566	257.611	122.389	135.222	244.778	380	0.644152	1
		0.03539	296	148	148	296	444	0.666667	0.660793		0.05505	258.109	122.891	135.217	245.783	381	0.645099	1
		0.0353	296	149	147	298	445	0.669663	0.660793		0.05443	258.606	123.394	135.212	246.788	382	0.646043	1
		0.03509	297	149	148	298	446	0.668161	0.660793		0.05413	259.103	123.897	135.206	247.794	383	0.646983	1
		0.03496	298	149	149	298	447	0.666667	0.660793		0.05383	259.599	124.401	135.199	248.801	384	0.64792	1
		0.03488	298	150	148	300	448	0.669643	0.660793		0.05375	260.096	124.904	135.192	249.808	385	0.648853	1
		0.03472	299	150	149	300	449	0.668151	0.660793		0.05333	260.592	125.408	135.184	250.816	386	0.649782	1
		0.03468	300	150	150	300	450	0.666667	0.660793		0.05319	261.088	125.912	135.176	251.824	387	0.650708	1
		0.03402	301	150	151	300	451	0.665188	0.660793		0.05256	261.584	126.416	135.167	252.833	388	0.651631	1
		0.03401	302	150	152	300	452	0.663717	0.660793		0.05221	262.079	126.921	135.158	253.842	389	0.65255	1
		0.03387	303	150	153	300	453	0.662252	0.660793		0.05199	262.574	127.426	135.148	254.852	390	0.653466	1
		0.03304	304	150	154	300	454	0.660793	0.660793		0.05192	263.069	127.931	135.138	255.862	391	0.654379	1
		0.03234	304	151	153	302	455	0.663736	0.660832		0.05127	263.564	128.436	135.127	256.873	392	0.655288	1
		0.03224	306	151	155	302	457	0.660832	0.660832		0.0512	264.058	128.942	135.116	257.884	393	0.656194	1
		0.03144	306	152	154	304	458	0.663755	0.663755		0.05068	264.552	129.448	135.104	258.896	394	0.657096	1
		0.03139	306	153	153	306	459	0.666667	0.665217		0.05025	265.046	129.954	135.092	259.908	395	0.657995	1
		0.03065	307	153	154	306	460	0.665217	0.665217		0.05016	269.5	126.5	143	253	396	0.638889	1
		0.03058	307	154	153	308	461	0.668113	0.666667		0.04996	270	127	143	254	397	0.639798	1
		0.03006	308	155	153	310	463	0.669546	0.666667		0.04929	270.5	127.5	143	255	398	0.640704	1
		0.02996	310	155	155	310	465	0.666667	0.666667		0.04915	271	128	143	256	399	0.641604	1
		0.02986	310	156	154	312	466	0.669528	0.666667		0.04914	271.5	128.5	143	257	400	0.6425	1
		0.0298	311	156	155	312	467	0.668094	0.666667		0.0486	272	129	143	258	401	0.643392	1
		0.02908	312	156	156	312	468	0.666667	0.666667		0.04814	272.5	129.5	143	259	402	0.644279	1
		0.02904	312	157	155	314	469	0.66951	0.66951		0.04792	273	130	143	260	403	0.645161	1
		0.02855	312	158	154	316	470	0.67234	0.670913		0.04723	273.5	130.5	143	261	404	0.64604	1
		0.0283	313	158	155	316	471	0.670913	0.670913		0.04704	274	131	143	262	405	0.646914	1
		0.02807	313	159	154	318	472	0.673729	0.673684		0.04704	274.5	131.5	143	263	406	0.647783	1
		0.02777	313	160	153	320	473	0.676533	0.673684		0.04653	275	132	143	264	407	0.648649	1
		0.02759	315	160	155	320	475	0.673684	0.673684		0.04618	275.5	132.5	143	265	408	0.64951	1
		0.02754	315	161	154	322	476	0.676471	0.676471		0.04582	276	133	143	266	409	0.650367	1
		0.02691	315	162	153	324	477	0.679245	0.679245		0.04523	276.5	133.5	143	267	410	0.65122	1
		0.02661	315	163	152	326	478	0.682008	0.682008		0.0451	277	134	143	268	411	0.652068	1
		0.02625	315	164	151	328	479	0.68476	0.68476		0.04438	277.5	134.5	143	269	412	0.652913	1
		0.02601	315	165	150	330	480	0.6875	0.686071		0.04429	278	135	143	270	413	0.653753	1
		0.02562	316	165	151	330	481	0.686071	0.686071		0.04415	278.5	135.5	143	271	414	0.654589	1
		0.02559	316	166	150	332	482	0.688797	0.687371		0.04401	279	136	143	272	415	0.655422	1
		0.02526	317	166	151	332	483	0.687371	0.687371		0.04401	279.5	136.5	143	273	416	0.65625	1
		0.02496	317	167	150	334	484	0.690083	0.689655		0.04364	280	137	143	274	417	0.657074	1
		0.02472	317	168	149	336	485	0.692784	0.689655		0.04289	280.5	137.5	143	275	418	0.657895	1
		0.02461	317	169	148	338	486	0.695473	0.689655		0.04281	281	138	143	276	419	0.658711	1
		0.02405	318	170	148	340	488	0.696721	0.689655		0.04244	281.5	138.5	143	277	420	0.659524	1
		0.02376	319	170	149	340	489	0.695297	0.689655		0.04154	282	139	143	278	421	0.660333	1
		0.02359	320	170	150	340	490	0.693878	0.689655		0.0415	282.5	139.5	143	279	422	0.661137	1
		0.0232	321	170	151	340	491	0.692464	0.689655		0.04137	283	140	143	280	423	0.661939	1
		0.02318	322	170	152	340	492	0.691057	0.689655		0.04065	283.5	140.5	143	281	424	0.662736	1
		0.02302	323	170	153	340	493	0.689655	0.689655		0.0406	284	141	143	282	425	0.663529	1
		0.02261	323	171	152	342	494	0.692308	0.690763		0.04031	284.5	141.5	143	283	426	0.664319	1
		0.02254	324	171	153	342	495	0.690909	0.690763		0.03998	285	142	143	284	427	0.665105	1
		0.02228	324	172	152	344	496	0.693548	0.690763		0.03982	285.5	142.5	143	285	428	0.665888	1
		0.02206	325	172	153	344	497	0.692153	0.690763		0.03915	286	143	143	286	429	0.666667	1
		0.02168	326	172	154	344	498	0.690763	0.690763		0.03902	286.5	143.5	143	287	430	0.667442	1
		0.02155	326	173	153	346	499	0.693387	0.693387		0.0389	287	144	143	288	431	0.668213	1
		0.02153	326	174	152	348	500	0.696	0.694611		0.03845	287.5	144.5	143	289	432	0.668981	1
		0.02082	327	174	153	348	501	0.694611	0.694611		0.03804	288	145	143	290	433	0.669746	1
		0.02049	327	175	152	350	502	0.697211	0.695481		0.03803	288.5	145.5	143	291	434	0.670507	1
		0.0204	327	176	151	352	503	0.699801	0.695481		0.03781	289	146	143	292	435	0.671264	1
		0.02009	328	176	152	352	504	0.698413	0.695481		0.03761	289.5	146.5	143	293	436	0.672018	1
		0.01999	328	177	151	354	505	0.70099	0.695481		0.03697	290	147	143	294	437	0.672769	1
		0.01962	329	177	152	354	506	0.699605	0.695481		0.03692	290.5	147.5	143	295	438	0.673516	1
		0.0195	330	177	153	354	507	0.698225	0.695481		0.03657	291	148	143	296	439	0.67426	1
		0.01948	331	177	154	354	508	0.69685	0.695481		0.03634	291.5	148.5	143	297	440	0.675	1
		0.01937	332	177	155	354	509	0.695481	0.695481		0.03594	292	149	143	298	441	0.675737	1
		0.01933	332	178	154	356	510	0.698039	0.698039		0.03573	292.5	149.5	143	299	442	0.676471	1
		0.01925	332	179	153	358	511	0.700587	0.700587		0.0355	293	150	143	300	443	0.677201	1
		0.01918	332	180	152	360	512	0.703125	0.703125		0.03539	293.5	150.5	143	301	444	0.677928	1
		0.01903	332	181	151	362	513	0.705653	0.70428		0.0353	294	151	143	302	445	0.678652	1
		0.01902	333	181	152	362	514	0.70428	0.70428		0.03509	294.5	151.5	143	303	446	0.679372	1
		0.01865	333	182	151	364	515	0.706796	0.706796		0.03496	295	152	143	304	447	0.680089	1
		0.01863	333	183	150	366	516	0.709302	0.70793		0.03488	295.5	152.5	143	305	448	0.680804	1
		0.01857	334	183	151	366	517	0.70793	0.70793		0.03472	296	153	143	306	449	0.681514	1
		0.01856	334	184	150	368	518	0.710425	0.709056		0.03468	296.5	153.5	143	307	450	0.682222	1
		0.01841	335	184	151	368	519	0.709056	0.709056		0.03402	297	154	143	308	451	0.682927	1
		0.01826	335	185	150	370	520	0.711538	0.711281		0.03401	297.5	154.5	143	309	452	0.683628	1
		0.01818	335	186	149	372	521	0.714012	0.711281		0.03387	298	155	143	310	453	0.684327	1
		0.0181	337	186	151	372	523	0.711281	0.711281		0.03304	298.5	155.5	143	311	454	0.685022	1
		0.01794	337	187	150	374	524	0.71374	0.712381		0.03234	299	156	143	312	455	0.685714	1
		0.01793	338	187	151	374	525	0.712381	0.712381		0.03224	299.5	156.5	143	313	456	0.686404	1
		0.01778	338	188	150	376	526	0.714829	0.714286		0.03224	300	157	143	314	457	0.68709	1
		0.01761	338	189	149	378	527	0.717268	0.714286		0.03144	300.5	157.5	143	315	458	0.687773	1
		0.01745	339	189	150	378	528	0.715909	0.714286		0.03139	301	158	143	316	459	0.688453	1
		0.0173	340	189	151	378	529	0.714556	0.714286		0.03065	301.5	158.5	143	317	460	0.68913	1
		0.01722	340	190	150	380	530	0.716981	0.714286		0.03058	302	159	143	318	461	0.689805	1
		0.01712	340	191	149	382	531	0.719397	0.714286		0.03006	302.5	159.5	143	319	462	0.690476	1
		0.01704	341	191	150	382	532	0.718045	0.714286		0.03006	303	160	143	320	463	0.691145	1
		0.01695	341	192	149	384	533	0.72045	0.714286		0.02996	303.5	160.5	143	321	464	0.69181	1
		0.01687	341	193	148	386	534	0.722846	0.714286		0.02996	304	161	143	322	465	0.692473	1
		0.01678	342	193	149	386	535	0.721495	0.714286		0.02986	304.5	161.5	143	323	466	0.693133	1
		0.01644	342	194	148	388	536	0.723881	0.714286		0.0298	305	162	143	324	467	0.69379	1
		0.01626	343	194	149	388	537	0.722533	0.714286		0.02908	305.5	162.5	143	325	468	0.694444	1
		0.01614	344	194	150	388	538	0.72119	0.714286		0.02904	306	163	143	326	469	0.695096	1
		0.01591	344	195	149	390	539	0.723562	0.714286		0.02855	306.5	163.5	143	327	470	0.695745	1
		0.01588	344	196	148	392	540	0.725926	0.714286		0.0283	307	164	143	328	471	0.696391	1
		0.0158	345	196	149	392	541	0.724584	0.714286		0.02807	307.5	164.5	143	329	472	0.697034	1
		0.01573	346	196	150	392	542	0.723247	0.714286		0.02777	308	165	143	330	473	0.697674	1
		0.01564	347	196	151	392	543	0.721915	0.714286		0.02759	308.5	165.5	143	331	474	0.698312	1
		0.01555	348	196	152	392	544	0.720588	0.714286		0.02759	309	166	143	332	475	0.698947	1
		0.01552	348	197	151	394	545	0.722936	0.714286		0.02754	309.5	166.5	143	333	476	0.69958	1
		0.01537	349	197	152	394	546	0.721612	0.714286		0.02691	310	167	143	334	477	0.70021	1
		0.01518	349	198	151	396	547	0.723949	0.714286		0.02661	310.5	167.5	143	335	478	0.700837	1
		0.01512	350	198	152	396	548	0.722628	0.714286		0.02625	311	168	143	336	479	0.701461	1
		0.0151	351	198	153	396	549	0.721311	0.714286		0.02601	311.5	168.5	143	337	480	0.702083	1
		0.0149	352	198	154	396	550	0.72	0.714286		0.02562	312	169	143	338	481	0.702703	1
		0.01469	352	199	153	398	551	0.722323	0.714286		0.02559	312.5	169.5	143	339	482	0.70332	1
		0.01434	353	199	154	398	552	0.721014	0.714286		0.02526	313	170	143	340	483	0.703934	1
		0.01394	353	200	153	400	553	0.723327	0.714286		0.02496	313.5	170.5	143	341	484	0.704545	1
		0.01369	354	200	154	400	554	0.722022	0.714286		0.02472	314	171	143	342	485	0.705155	1
		0.01358	355	200	155	400	555	0.720721	0.714286		0.02461	314.5	171.5	143	343	486	0.705761	1
		0.01348	356	200	156	400	556	0.719424	0.714286		0.02405	315	172	143	344	487	0.706366	1
		0.01344	357	200	157	400	557	0.718133	0.714286		0.02405	315.5	172.5	143	345	488	0.706967	1
		0.01321	358	200	158	400	558	0.716846	0.714286		0.02376	316	173	143	346	489	0.707566	1
		0.01303	359	200	159	400	559	0.715564	0.714286		0.02359	316.5	173.5	143	347	490	0.708163	1
		0.01282	360	200	160	400	560	0.714286	0.714286		0.0232	317	174	143	348	491	0.708758	1
		0.01218	360	201	159	402	561	0.716578	0.716578		0.02318	317.5	174.5	143	349	492	0.70935	1
		0.01212	360	202	158	404	562	0.718861	0.718861		0.02302	318	175	143	350	493	0.709939	1
		0.01095	360	203	157	406	563	0.721137	0.721137		0.02261	318.5	175.5	143	351	494	0.710526	1
		0.006682	360	204	156	408	564	0.723404	0.723404		0.02254	319	176	143	352	495	0.711111	1
											0.02228	319.5	176.5	143	353	496	0.711694	1
											0.02206	320	177	143	354	497	0.712274	1
											0.02168	320.5	177.5	143	355	498	0.712851	1
											0.02155	321	178	143	356	499	0.713427	1
											0.02153	321.5	178.5	143	357	500	0.714	1
											0.02082	322	179	143	358	501	0.714571	1
											0.02049	322.5	179.5	143	359	502	0.715139	1
											0.0204	323	180	143	360	503	0.715706	1
											0.02009	323.5	180.5	143	361	504	0.71627	1
											0.01999	324	181	143	362	505	0.716832	1
											0.01962	324.5	181.5	143	363	506	0.717391	1
											0.0195	325	182	143	364	507	0.717949	1
											0.01948	325.5	182.5	143	365	508	0.718504	1
											0.01937	326	183	143	366	509	0.719057	1
											0.01933	326.5	183.5	143	367	510	0.719608	1
											0.01925	327	184	143	368	511	0.720157	1
											0.01918	327.5	184.5	143	369	512	0.720703	1
											0.01903	328	185	143	370	513	0.721248	1
											0.01902	328.5	185.5	143	371	514	0.72179	1
											0.01865	329	186	143	372	515	0.72233	1
											0.01863	329.5	186.5	143	373	516	0.722868	1
											0.01857	330	187	143	374	517	0.723404	1
											0.01856	330.5	187.5	143	375	518	0.723938	1
											0.01841	331	188	143	376	519	0.72447	1
											0.01826	331.5	188.5	143	377	520	0.725	1
											0.01818	332	189	143	378	521	0.725528	1
											0.0181	332.5	189.5	143	379	522	0.726054	1
											0.0181	333	190	143	380	523	0.726577	1
											0.01794	333.5	190.5	143	381	524	0.727099	1
											0.01793	334	191	143	382	525	0.727619	1
											0.01778	334.5	191.5	143	383	526	0.728137	1
											0.01761	335	192	143	384	527	0.728653	1
											0.01745	335.5	192.5	143	385	528	0.729167	1
											0.0173	336	193	143	386	529	0.729679	1
											0.01722	336.5	193.5	143	387	530	0.730189	1
											0.01712	337	194	143	388	531	0.730697	1
											0.01704	337.5	194.5	143	389	532	0.731203	1
											0.01695	338	195	143	390	533	0.731707	1
											0.01687	338.5	195.5	143	391	534	0.73221	1
											0.01678	339	196	143	392	535	0.73271	1
											0.01644	339.5	196.5	143	393	536	0.733209	1
											0.01626	340	197	143	394	537	0.733706	1
											0.01614	340.5	197.5	143	395	538	0.734201	1
											0.01591	341	198	143	396	539	0.734694	1
											0.01588	341.5	198.5	143	397	540	0.735185	1
											0.0158	342	199	143	398	541	0.735675	1
											0.01573	342.5	199.5	143	399	542	0.736162	1
											0.01564	343	200	143	400	543	0.736648	1
											0.01555	343.5	200.5	143	401	544	0.737132	1
											0.01552	344	201	143	402	545	0.737615	1
											0.01537	344.5	201.5	143	403	546	0.738095	1
											0.01518	345	202	143	404	547	0.738574	1
											0.01512	345.5	202.5	143	405	548	0.739051	1
											0.0151	346	203	143	406	549	0.739526	1
											0.0149	346.5	203.5	143	407	550	0.74	1
											0.01469	347	204	143	408	551	0.740472	1
											0.01434	347.5	204.5	143	409	552	0.740942	1
											0.01394	348	205	143	410	553	0.74141	1
											0.01369	348.5	205.5	143	411	554	0.741877	1
											0.01358	349	206	143	412	555	0.742342	1
											0.01348	349.5	206.5	143	413	556	0.742806	1
											0.01344	350	207	143	414	557	0.743268	1
											0.01321	350.5	207.5	143	415	558	0.743728	1
											0.01303	351	208	143	416	559	0.744186	1
											0.01282	351.5	208.5	143	417	560	0.744643	1
											0.01218	352	209	143	418	561	0.745098	1
											0.01212	352.5	209.5	143	419	562	0.745552	1
											0.01095	353	210	143	420	563	0.746004	1
											0.006682	353.5	210.5	143	421	564	0.746454	1

## Sheet: Spectral Level Data
Spectral Level Data		Confidence Threshold	Forward	Reverse	Correct	Incorrect	Total	Global FDR	q-value		Fit Confidence Threshold	Fit Forward	Fit Reverse	Fit Correct	Fit Incorrect	Fit Total	Fit Global FDR	Fit Local FDR
		0.9999	8	0	8	0	8	0	0		0.9999	0.999983	1.67056e-05	0.999967	3.34112e-05	1	3.34112e-05	3.3418e-05
		0.9998	88	0	88	0	88	0	0		0.9999	1.99997	3.34122e-05	1.99993	6.68244e-05	2	3.34122e-05	3.3418e-05
		0.9997	89	0	89	0	89	0	0		0.9999	2.99995	5.01197e-05	2.9999	0.000100239	3	3.34132e-05	3.3418e-05
		0.9995	92	0	92	0	92	0	0		0.9999	3.99993	6.68283e-05	3.99987	0.000133657	4	3.34141e-05	3.3418e-05
		0.999	93	0	93	0	93	0	0		0.9999	4.99992	8.35378e-05	4.99983	0.000167076	5	3.34151e-05	3.3418e-05
		0.9989	94	0	94	0	94	0	0		0.9999	5.9999	0.000100248	5.9998	0.000200496	6	3.34161e-05	3.3418e-05
		0.998	96	0	96	0	96	0	0		0.9999	6.99988	0.00011696	6.99977	0.000233919	7	3.3417e-05	3.3418e-05
		0.9971	97	0	97	0	97	0	0		0.9999	7.99987	0.000133672	7.99973	0.000267344	8	3.3418e-05	3.3418e-05
		0.9964	104	0	104	0	104	0	0		0.9998	8.99985	0.000150385	8.9997	0.000300771	9	3.3419e-05	5.94817e-05
		0.9961	105	0	105	0	105	0	0		0.9998	9.99983	0.0001671	9.99967	0.0003342	10	3.342e-05	5.94817e-05
		0.9951	105	1	104	2	106	0.0188679	0.0129032		0.9998	10.9998	0.000183815	10.9996	0.00036763	11	3.34209e-05	5.94817e-05
		0.9929	108	1	107	2	109	0.0183486	0.0129032		0.9998	11.9998	0.000200531	11.9996	0.000401063	12	3.34219e-05	5.94817e-05
		0.9922	109	1	108	2	110	0.0181818	0.0129032		0.9998	12.9998	0.000217249	12.9996	0.000434497	13	3.34229e-05	5.94817e-05
		0.992	121	1	120	2	122	0.0163934	0.0129032		0.9998	13.9998	0.000233967	13.9995	0.000467934	14	3.34238e-05	5.94817e-05
		0.9905	122	1	121	2	123	0.0162602	0.0129032		0.9998	14.9997	0.000250686	14.9995	0.000501372	15	3.34248e-05	5.94817e-05
		0.9882	123	1	122	2	124	0.016129	0.0129032		0.9998	15.9997	0.000267406	15.9995	0.000534813	16	3.34258e-05	5.94817e-05
		0.9821	127	1	126	2	128	0.015625	0.0129032		0.9998	16.9997	0.000284127	16.9994	0.000568255	17	3.34268e-05	5.94817e-05
		0.9817	145	1	144	2	146	0.0136986	0.0129032		0.9998	17.9997	0.00030085	17.9994	0.000601699	18	3.34277e-05	5.94817e-05
		0.9816	148	1	147	2	149	0.0134228	0.0129032		0.9998	18.9997	0.000317573	18.9994	0.000635145	19	3.34287e-05	5.94817e-05
		0.9744	149	1	148	2	150	0.0133333	0.0129032		0.9998	19.9997	0.000334297	19.9993	0.000668593	20	3.34297e-05	5.94817e-05
		0.9654	150	1	149	2	151	0.013245	0.0129032		0.9998	20.9996	0.000351022	20.9993	0.000702044	21	3.34306e-05	5.94817e-05
		0.9602	151	1	150	2	152	0.0131579	0.0129032		0.9998	21.9996	0.000367748	21.9993	0.000735496	22	3.34316e-05	5.94817e-05
		0.9551	153	1	152	2	154	0.012987	0.0129032		0.9998	22.9996	0.000384475	22.9992	0.00076895	23	3.34326e-05	5.94817e-05
		0.9437	154	1	153	2	155	0.0129032	0.0129032		0.9998	23.9996	0.000401203	23.9992	0.000802406	24	3.34336e-05	5.94817e-05
		0.933	154	2	152	4	156	0.025641	0.0203046		0.9998	24.9996	0.000417932	24.9992	0.000835864	25	3.34346e-05	5.94817e-05
		0.9315	155	2	153	4	157	0.0254777	0.0203046		0.9998	25.9996	0.000434662	25.9991	0.000869324	26	3.34356e-05	5.94817e-05
		0.9263	158	2	156	4	160	0.025	0.0203046		0.9998	26.9995	0.000451394	26.9991	0.000902788	27	3.34366e-05	5.94817e-05
		0.9161	190	2	188	4	192	0.0208333	0.0203046		0.9998	27.9995	0.000468128	27.9991	0.000936256	28	3.34377e-05	5.94817e-05
		0.905	191	2	189	4	193	0.0207254	0.0203046		0.9998	28.9995	0.000484865	28.999	0.00096973	29	3.3439e-05	5.94817e-05
		0.8911	195	2	193	4	197	0.0203046	0.0203046		0.9998	29.9995	0.000501607	29.999	0.00100321	30	3.34405e-05	5.94817e-05
		0.8835	195	3	192	6	198	0.030303	0.0298507		0.9998	30.9995	0.000518357	30.999	0.00103671	31	3.34424e-05	5.94817e-05
		0.8769	196	3	193	6	199	0.0301508	0.0298507		0.9998	31.9995	0.000535121	31.9989	0.00107024	32	3.34451e-05	5.94817e-05
		0.8692	197	3	194	6	200	0.03	0.0298507		0.9998	32.9994	0.000551907	32.9989	0.00110381	33	3.34489e-05	5.94817e-05
		0.8482	198	3	195	6	201	0.0298507	0.0298507		0.9998	33.9994	0.000568727	33.9989	0.00113745	34	3.34545e-05	5.94817e-05
		0.8357	203	4	199	8	207	0.0386473	0.0350877		0.9998	34.9994	0.0005856	34.9988	0.0011712	35	3.34628e-05	5.94817e-05
		0.8197	204	4	200	8	208	0.0384615	0.0350877		0.9998	35.9994	0.000602552	35.9988	0.0012051	36	3.34751e-05	5.94817e-05
		0.8187	207	4	203	8	211	0.0379147	0.0350877		0.9998	36.9994	0.000619623	36.9988	0.00123925	37	3.34931e-05	5.94817e-05
		0.8069	209	4	205	8	213	0.0375587	0.0350877		0.9998	37.9994	0.000636862	37.9987	0.00127372	38	3.35191e-05	5.94817e-05
		0.7918	210	4	206	8	214	0.0373832	0.0350877		0.9998	38.9993	0.00065434	38.9987	0.00130868	39	3.35559e-05	5.94817e-05
		0.7861	211	4	207	8	215	0.0372093	0.0350877		0.9998	39.9993	0.000672147	39.9987	0.00134429	40	3.36074e-05	5.94817e-05
		0.7782	217	4	213	8	221	0.0361991	0.0350877		0.9998	40.9993	0.000690403	40.9986	0.00138081	41	3.36782e-05	5.94817e-05
		0.7678	218	4	214	8	222	0.036036	0.0350877		0.9998	41.9993	0.000709258	41.9986	0.00141852	42	3.37742e-05	5.94817e-05
		0.7649	219	4	215	8	223	0.0358744	0.0350877		0.9998	42.9993	0.000728902	42.9985	0.0014578	43	3.39024e-05	5.94817e-05
		0.7392	220	4	216	8	224	0.0357143	0.0350877		0.9998	43.9993	0.000749569	43.9985	0.00149914	44	3.40713e-05	5.94817e-05
		0.7369	223	4	219	8	227	0.0352423	0.0350877		0.9998	44.9992	0.000771548	44.9985	0.0015431	45	3.4291e-05	5.94817e-05
		0.7184	224	4	220	8	228	0.0350877	0.0350877		0.9998	45.9992	0.000795186	45.9984	0.00159037	46	3.45733e-05	5.94817e-05
		0.7147	224	5	219	10	229	0.0436681	0.0436681		0.9998	46.9992	0.000820896	46.9984	0.00164179	47	3.49317e-05	5.94817e-05
		0.6916	224	6	218	12	230	0.0521739	0.048583		0.9998	47.9992	0.000849171	47.9983	0.00169834	48	3.53821e-05	5.94817e-05
		0.6894	225	6	219	12	231	0.0519481	0.048583		0.9998	48.9991	0.000880584	48.9982	0.00176117	49	3.59422e-05	5.94817e-05
		0.6716	226	6	220	12	232	0.0517241	0.048583		0.9998	49.9991	0.000915804	49.9982	0.00183161	50	3.66322e-05	5.94817e-05
		0.6698	227	6	221	12	233	0.0515021	0.048583		0.9998	50.999	0.0009556	50.9981	0.0019112	51	3.74745e-05	5.94817e-05
		0.6593	229	6	223	12	235	0.0510638	0.048583		0.9998	51.999	0.00100085	51.998	0.0020017	52	3.84941e-05	5.94817e-05
		0.6492	230	6	224	12	236	0.0508475	0.048583		0.9998	52.9989	0.00105254	52.9979	0.00210509	53	3.97186e-05	5.94817e-05
		0.6445	236	6	230	12	242	0.0495868	0.048583		0.9998	53.9989	0.00111181	53.9978	0.00222362	54	4.11781e-05	5.94817e-05
		0.6394	241	6	235	12	247	0.048583	0.048583		0.9998	54.9988	0.0011799	54.9976	0.0023598	55	4.29054e-05	5.94817e-05
		0.6299	241	7	234	14	248	0.0564516	0.055336		0.9998	55.9987	0.00125821	55.9975	0.00251641	56	4.4936e-05	5.94817e-05
		0.6118	242	7	235	14	249	0.0562249	0.055336		0.9998	56.9987	0.00134827	56.9973	0.00269655	57	4.73079e-05	5.94817e-05
		0.6031	244	7	237	14	251	0.0557769	0.055336		0.9998	57.9985	0.0014518	57.9971	0.0029036	58	5.0062e-05	5.94817e-05
		0.6025	245	7	238	14	252	0.0555556	0.055336		0.9998	58.9984	0.00157063	58.9969	0.00314126	59	5.32418e-05	5.94817e-05
		0.5948	246	7	239	14	253	0.055336	0.055336		0.9998	59.9983	0.0017068	59.9966	0.00341359	60	5.68932e-05	5.94817e-05
		0.5877	246	8	238	16	254	0.0629921	0.0627451		0.9998	60.9981	0.00186248	60.9963	0.00372495	61	6.10648e-05	5.94817e-05
		0.5787	247	8	239	16	255	0.0627451	0.0627451		0.9998	61.998	0.00204004	61.9959	0.00408008	62	6.58077e-05	5.94817e-05
		0.5674	247	9	238	18	256	0.0703125	0.0687023		0.9998	62.9978	0.00224202	62.9955	0.00448404	63	7.11753e-05	5.94817e-05
		0.5637	248	9	239	18	257	0.0700389	0.0687023		0.9998	63.9975	0.00247114	63.9951	0.00494228	64	7.72231e-05	5.94817e-05
		0.5635	249	9	240	18	258	0.0697674	0.0687023		0.9998	64.9973	0.00273029	64.9945	0.00546058	65	8.4009e-05	5.94817e-05
		0.5507	252	9	243	18	261	0.0689655	0.0687023		0.9998	65.997	0.00302256	65.994	0.00604512	66	9.15928e-05	5.94817e-05
		0.5495	253	9	244	18	262	0.0687023	0.0687023		0.9998	66.9966	0.00335121	66.9933	0.00670242	67	0.000100036	5.94817e-05
		0.5446	253	10	243	20	263	0.0760456	0.0746269		0.9998	67.9963	0.00371969	67.9926	0.00743938	68	0.000109403	5.94817e-05
		0.5428	255	10	245	20	265	0.0754717	0.0746269		0.9998	68.9959	0.00413163	68.9917	0.00826326	69	0.000119757	5.94817e-05
		0.5362	256	10	246	20	266	0.075188	0.0746269		0.9998	69.9954	0.00459084	69.9908	0.00918169	70	0.000131167	5.94817e-05
		0.5316	257	10	247	20	267	0.0749064	0.0746269		0.9998	70.9949	0.00510132	70.9898	0.0102026	71	0.000143699	5.94817e-05
		0.5275	258	10	248	20	268	0.0746269	0.0746269		0.9998	71.9943	0.00566724	71.9887	0.0113345	72	0.000157423	5.94817e-05
		0.5236	258	11	247	22	269	0.0817844	0.0805861		0.9998	72.9937	0.00629293	72.9874	0.0125859	73	0.000172409	5.94817e-05
		0.5168	259	11	248	22	270	0.0814815	0.0805861		0.9998	73.993	0.00698293	73.986	0.0139659	74	0.000188728	5.94817e-05
		0.5118	260	11	249	22	271	0.0811808	0.0805861		0.9998	74.9923	0.00774192	74.9845	0.0154838	75	0.000206451	5.94817e-05
		0.5061	261	11	250	22	272	0.0808824	0.0805861		0.9998	75.9914	0.00857476	75.9829	0.0171495	76	0.000225652	5.94817e-05
		0.5006	262	11	251	22	273	0.0805861	0.0805861		0.9998	76.9905	0.00948645	76.981	0.0189729	77	0.000246401	5.94817e-05
		0.4944	266	13	253	26	279	0.09319	0.0928571		0.9998	77.9895	0.0104822	77.979	0.0209643	78	0.000268773	5.94817e-05
		0.49	267	13	254	26	280	0.0928571	0.0928571		0.9998	78.9884	0.0115672	78.9769	0.0231345	79	0.000292841	5.94817e-05
		0.48	267	14	253	28	281	0.0996441	0.0972222		0.9998	79.9873	0.0127471	79.9745	0.0254942	80	0.000318678	5.94817e-05
		0.4705	268	14	254	28	282	0.0992908	0.0972222		0.9998	80.986	0.0140274	80.9719	0.0280548	81	0.000346356	5.94817e-05
		0.4659	269	14	255	28	283	0.0989399	0.0972222		0.9998	81.9846	0.0154139	81.9692	0.0308278	82	0.000375948	5.94817e-05
		0.464	270	14	256	28	284	0.0985915	0.0972222		0.9998	82.9831	0.0169124	82.9662	0.0338248	83	0.000407528	5.94817e-05
		0.4614	271	14	257	28	285	0.0982456	0.0972222		0.9998	83.9815	0.018529	83.9629	0.0370579	84	0.000441166	5.94817e-05
		0.4577	272	14	258	28	286	0.0979021	0.0972222		0.9998	84.9797	0.0202697	84.9595	0.0405394	85	0.000476934	5.94817e-05
		0.4529	273	14	259	28	287	0.097561	0.0972222		0.9998	85.9779	0.0221408	85.9557	0.0442817	86	0.000514903	5.94817e-05
		0.4488	274	14	260	28	288	0.0972222	0.0972222		0.9998	86.9759	0.0241487	86.9517	0.0482974	87	0.000555143	5.94817e-05
		0.4447	274	15	259	30	289	0.103806	0.10274		0.9998	87.9737	0.0262998	87.9474	0.0525995	88	0.000597722	5.94817e-05
		0.4408	276	15	261	30	291	0.103093	0.10274		0.9997	88.9714	0.0286005	88.9428	0.0572011	89	0.000642709	0.00460101
		0.4375	277	15	262	30	292	0.10274	0.10274		0.9995	89.9689	0.0310577	89.9379	0.0621153	90	0.00069017	0.00523985
		0.437	277	16	261	32	293	0.109215	0.109215		0.9995	90.9663	0.0336779	90.9326	0.0673558	91	0.000740173	0.00523985
		0.436	277	17	260	34	294	0.115646	0.113712		0.9995	91.9635	0.036468	91.9271	0.0729359	92	0.000792782	0.00523985
		0.4332	278	17	261	34	295	0.115254	0.113712		0.999	92.9606	0.0394348	92.9211	0.0788695	93	0.00084806	0.00593305
		0.4319	279	17	262	34	296	0.114865	0.113712		0.9989	93.9574	0.0425853	93.9148	0.0851705	94	0.000906069	0.00630041
		0.4295	280	17	263	34	297	0.114478	0.113712		0.998	94.9541	0.0459265	94.9081	0.0918529	95	0.000966873	0.00687776
		0.4225	281	17	264	34	298	0.114094	0.113712		0.998	95.9505	0.0494654	95.9011	0.0989308	96	0.00103053	0.00687776
		0.4191	282	17	265	34	299	0.113712	0.113712		0.9971	96.9468	0.0532092	96.8936	0.106418	97	0.0010971	0.00748704
		0.4157	282	18	264	36	300	0.12	0.119601		0.9964	97.9428	0.0571651	97.8857	0.11433	98	0.00116663	0.00927039
		0.4104	283	18	265	36	301	0.119601	0.119601		0.9964	98.9387	0.0613402	98.8773	0.12268	99	0.0012392	0.00927039
		0.4092	283	19	264	38	302	0.125828	0.125828		0.9964	99.9343	0.0657419	99.8685	0.131484	100	0.00131484	0.00927039
		0.4083	283	20	263	40	303	0.132013	0.130293		0.9964	100.93	0.0703774	100.859	0.140755	101	0.00139361	0.00927039
		0.4061	284	20	264	40	304	0.131579	0.130293		0.9964	101.925	0.0752541	101.849	0.150508	102	0.00147557	0.00927039
		0.403	285	20	265	40	305	0.131148	0.130293		0.9964	102.92	0.0803793	102.839	0.160759	103	0.00156076	0.00927039
		0.4	286	20	266	40	306	0.130719	0.130293		0.9964	103.914	0.0857604	103.828	0.171521	104	0.00164924	0.00927039
		0.3971	287	20	267	40	307	0.130293	0.130293		0.9961	104.909	0.0914049	104.817	0.18281	105	0.00174105	0.0112884
		0.3914	287	21	266	42	308	0.136364	0.136364		0.9951	105.903	0.0973202	105.805	0.19464	106	0.00183623	0.01183
		0.3868	292	22	270	44	314	0.140127	0.140127		0.9929	106.896	0.103514	106.793	0.207028	107	0.00193484	0.012958
		0.3859	292	23	269	46	315	0.146032	0.146032		0.9929	107.89	0.109993	107.78	0.219986	108	0.00203691	0.012958
		0.3806	292	24	268	48	316	0.151899	0.147692		0.9929	108.883	0.116766	108.766	0.233531	109	0.00214249	0.012958
		0.3755	293	24	269	48	317	0.15142	0.147692		0.9922	109.876	0.123839	109.752	0.247678	110	0.00225162	0.0141461
		0.3706	294	24	270	48	318	0.150943	0.147692		0.992	110.869	0.131221	110.738	0.262441	111	0.00236434	0.0184237
		0.3671	295	24	271	48	319	0.15047	0.147692		0.992	111.861	0.138918	111.722	0.277836	112	0.00248068	0.0184237
		0.3658	296	24	272	48	320	0.15	0.147692		0.992	112.853	0.146939	112.706	0.293878	113	0.00260069	0.0184237
		0.3651	297	24	273	48	321	0.149533	0.147692		0.992	113.845	0.155291	113.689	0.310582	114	0.0027244	0.0184237
		0.3635	298	24	274	48	322	0.149068	0.147692		0.992	114.836	0.163981	114.672	0.327962	115	0.00285184	0.0184237
		0.3612	299	24	275	48	323	0.148607	0.147692		0.992	115.827	0.173017	115.654	0.346035	116	0.00298306	0.0184237
		0.359	300	24	276	48	324	0.148148	0.147692		0.992	116.818	0.182407	116.635	0.364814	117	0.00311807	0.0184237
		0.3568	301	24	277	48	325	0.147692	0.147692		0.992	117.808	0.192158	117.616	0.384317	118	0.00325692	0.0184237
		0.3546	304	25	279	50	329	0.151976	0.151057		0.992	118.798	0.202278	118.595	0.404556	119	0.00339963	0.0184237
		0.3525	305	25	280	50	330	0.151515	0.151057		0.992	119.787	0.212774	119.574	0.425549	120	0.00354624	0.0184237
		0.349	306	25	281	50	331	0.151057	0.151057		0.992	120.776	0.223655	120.553	0.447309	121	0.00369677	0.0184237
		0.3483	306	26	280	52	332	0.156627	0.155689		0.992	121.765	0.234926	121.53	0.469852	122	0.00385125	0.0184237
		0.3443	307	26	281	52	333	0.156156	0.155689		0.9905	122.753	0.246597	122.507	0.493194	123	0.00400971	0.023341
		0.3403	308	26	282	52	334	0.155689	0.155689		0.9882	123.741	0.258675	123.483	0.517349	124	0.00417217	0.0241545
		0.3365	308	27	281	54	335	0.161194	0.161194		0.9821	124.729	0.271167	124.458	0.542333	125	0.00433866	0.0262548
		0.3346	308	28	280	56	336	0.166667	0.166172		0.9821	125.716	0.28408	125.432	0.568161	126	0.00450921	0.0262548
		0.3328	309	28	281	56	337	0.166172	0.166172		0.9821	126.703	0.297424	126.405	0.594848	127	0.00468384	0.0262548
		0.3323	309	29	280	58	338	0.171598	0.169492		0.9821	127.689	0.311205	127.378	0.622409	128	0.00486257	0.0262548
		0.3292	310	29	281	58	339	0.171091	0.169492		0.9817	128.675	0.32543	128.349	0.65086	129	0.00504543	0.0366328
		0.3268	311	29	282	58	340	0.170588	0.169492		0.9817	129.66	0.340108	129.32	0.680216	130	0.00523243	0.0366328
		0.3257	311	30	281	60	341	0.175953	0.169492		0.9817	130.645	0.355246	130.29	0.710492	131	0.00542361	0.0366328
		0.3222	312	30	282	60	342	0.175439	0.169492		0.9817	131.629	0.370852	131.258	0.741704	132	0.00561897	0.0366328
		0.3189	313	30	283	60	343	0.174927	0.169492		0.9817	132.613	0.386934	132.226	0.773867	133	0.00581855	0.0366328
		0.317	316	30	286	60	346	0.17341	0.169492		0.9817	133.597	0.403498	133.193	0.806997	134	0.00602236	0.0366328
		0.3156	317	30	287	60	347	0.172911	0.169492		0.9817	134.579	0.420554	134.159	0.841108	135	0.00623043	0.0366328
		0.3124	318	30	288	60	348	0.172414	0.169492		0.9817	135.562	0.438108	135.124	0.876216	136	0.00644277	0.0366328
		0.3093	319	30	289	60	349	0.17192	0.169492		0.9817	136.544	0.456169	136.088	0.912337	137	0.0066594	0.0366328
		0.3062	320	30	290	60	350	0.171429	0.169492		0.9817	137.525	0.474743	137.051	0.949487	138	0.00688034	0.0366328
		0.3032	321	30	291	60	351	0.17094	0.169492		0.9817	138.506	0.49384	138.012	0.98768	139	0.00710561	0.0366328
		0.3029	322	30	292	60	352	0.170455	0.169492		0.9817	139.487	0.513467	138.973	1.02693	140	0.00733524	0.0366328
		0.302	323	30	293	60	353	0.169972	0.169492		0.9817	140.466	0.533631	139.933	1.06726	141	0.00756923	0.0366328
		0.3017	324	30	294	60	354	0.169492	0.169492		0.9817	141.446	0.55434	140.891	1.10868	142	0.00780761	0.0366328
		0.3003	324	31	293	62	355	0.174648	0.172043		0.9817	142.424	0.575603	141.849	1.15121	143	0.00805039	0.0366328
		0.2974	325	31	294	62	356	0.174157	0.172043		0.9817	143.403	0.597427	142.805	1.19485	144	0.0082976	0.0366328
		0.2946	326	31	295	62	357	0.173669	0.172043		0.9817	144.38	0.61982	143.76	1.23964	145	0.00854924	0.0366328
		0.2942	327	31	296	62	358	0.173184	0.172043		0.9817	145.357	0.642791	144.714	1.28558	146	0.00880535	0.0366328
		0.2918	328	31	297	62	359	0.172702	0.172043		0.9816	146.334	0.666346	145.667	1.33269	147	0.00906593	0.048297
		0.2898	329	31	298	62	360	0.172222	0.172043		0.9816	147.31	0.690495	146.619	1.38099	148	0.00933101	0.048297
		0.2891	329	32	297	64	361	0.177285	0.172043		0.9816	148.285	0.715245	147.57	1.43049	149	0.00960061	0.048297
		0.2864	330	32	298	64	362	0.176796	0.172043		0.9744	149.259	0.740605	148.519	1.48121	150	0.00987473	0.0507185
		0.2851	331	32	299	64	363	0.176309	0.172043		0.9654	150.233	0.766582	149.467	1.53316	151	0.0101534	0.0519537
		0.2838	332	32	300	64	364	0.175824	0.172043		0.9602	151.207	0.793185	150.414	1.58637	152	0.0104366	0.0532053
		0.2825	333	32	301	64	365	0.175342	0.172043		0.9551	152.18	0.820422	151.359	1.64084	153	0.0107245	0.0551136
		0.2812	334	32	302	64	366	0.174863	0.172043		0.9551	153.152	0.848301	152.303	1.6966	154	0.0110169	0.0551136
		0.2787	335	32	303	64	367	0.174387	0.172043		0.9437	154.123	0.876831	153.246	1.75366	155	0.011314	0.0570593
		0.2777	336	32	304	64	368	0.173913	0.172043		0.933	155.094	0.90602	154.188	1.81204	156	0.0116156	0.0583773
		0.2774	337	32	305	64	369	0.173442	0.172043		0.9315	156.064	0.935877	155.128	1.87175	157	0.011922	0.0597122
		0.2762	338	32	306	64	370	0.172973	0.172043		0.9263	157.034	0.966409	156.067	1.93282	158	0.012233	0.0624329
		0.2737	339	32	307	64	371	0.172507	0.172043		0.9263	158.002	0.997626	157.005	1.99525	159	0.0125488	0.0624329
		0.2713	340	32	308	64	372	0.172043	0.172043		0.9263	158.97	1.02954	157.941	2.05907	160	0.0128692	0.0624329
		0.2689	340	33	307	66	373	0.176944	0.176		0.9161	159.938	1.06215	158.876	2.12429	161	0.0131944	0.0892582
		0.2665	341	33	308	66	374	0.176471	0.176		0.9161	160.905	1.09547	159.809	2.19094	162	0.0135243	0.0892582
		0.2662	342	33	309	66	375	0.176	0.176		0.9161	161.87	1.12951	160.741	2.25902	163	0.013859	0.0892582
		0.2642	342	34	308	68	376	0.180851	0.180851		0.9161	162.836	1.16428	161.671	2.32856	164	0.0141985	0.0892582
		0.263	342	35	307	70	377	0.185676	0.185185		0.9161	163.8	1.19978	162.6	2.39957	165	0.0145428	0.0892582
		0.2618	343	35	308	70	378	0.185185	0.185185		0.9161	164.764	1.23603	163.528	2.47207	166	0.014892	0.0892582
		0.2596	343	36	307	72	379	0.189974	0.189974		0.9161	165.727	1.27304	164.454	2.54608	167	0.015246	0.0892582
		0.2573	343	37	306	74	380	0.194737	0.194737		0.9161	166.689	1.31081	165.378	2.62162	168	0.0156049	0.0892582
		0.2571	343	38	305	76	381	0.199475	0.199475		0.9161	167.651	1.34935	166.301	2.6987	169	0.0159686	0.0892582
		0.2562	344	39	305	78	383	0.203655	0.203655		0.9161	168.611	1.38867	167.223	2.77735	170	0.0163373	0.0892582
		0.2551	344	40	304	80	384	0.208333	0.205656		0.9161	169.571	1.42879	168.142	2.85757	171	0.0167109	0.0892582
		0.2537	347	40	307	80	387	0.206718	0.205656		0.9161	170.53	1.4697	169.061	2.9394	172	0.0170895	0.0892582
		0.2529	348	40	308	80	388	0.206186	0.205656		0.9161	171.489	1.51142	169.977	3.02285	173	0.0174731	0.0892582
		0.2507	349	40	309	80	389	0.205656	0.205656		0.9161	172.446	1.55396	170.892	3.10793	174	0.0178617	0.0892582
		0.2486	349	41	308	82	390	0.210256	0.208651		0.9161	173.403	1.59733	171.805	3.19467	175	0.0182552	0.0892582
		0.248	351	41	310	82	392	0.209184	0.208651		0.9161	174.358	1.64154	172.717	3.28308	176	0.0186539	0.0892582
		0.2464	352	41	311	82	393	0.208651	0.208651		0.9161	175.313	1.6866	173.627	3.37319	177	0.0190576	0.0892582
		0.2422	352	42	310	84	394	0.213198	0.213198		0.9161	176.267	1.73251	174.535	3.46501	178	0.0194664	0.0892582
		0.2421	352	43	309	86	395	0.217722	0.21608		0.9161	177.221	1.77928	175.441	3.55857	179	0.0198803	0.0892582
		0.2412	353	43	310	86	396	0.217172	0.21608		0.9161	178.173	1.82694	176.346	3.65387	180	0.0202993	0.0892582
		0.2402	354	43	311	86	397	0.216625	0.21608		0.9161	179.125	1.87547	177.249	3.75095	181	0.0207235	0.0892582
		0.2391	355	43	312	86	398	0.21608	0.21608		0.9161	180.075	1.92491	178.15	3.84982	182	0.0211528	0.0892582
		0.2381	355	44	311	88	399	0.220551	0.220551		0.9161	181.025	1.97525	179.05	3.95049	183	0.0215874	0.0892582
		0.2375	355	45	310	90	400	0.225	0.224439		0.9161	181.974	2.0265	179.947	4.053	184	0.0220272	0.0892582
		0.2362	356	45	311	90	401	0.224439	0.224439		0.9161	182.921	2.07868	180.843	4.15736	185	0.0224722	0.0892582
		0.2361	356	46	310	92	402	0.228856	0.228856		0.9161	183.868	2.13179	181.736	4.26358	186	0.0229225	0.0892582
		0.2341	356	47	309	94	403	0.233251	0.229829		0.9161	184.814	2.18585	182.628	4.3717	187	0.0233781	0.0892582
		0.2321	357	47	310	94	404	0.232673	0.229829		0.9161	185.759	2.24086	183.518	4.48173	188	0.023839	0.0892582
		0.2314	358	47	311	94	405	0.232099	0.229829		0.9161	186.703	2.29684	184.406	4.59368	189	0.0243052	0.0892582
		0.2306	359	47	312	94	406	0.231527	0.229829		0.9161	187.646	2.35379	185.292	4.70759	190	0.0247768	0.0892582
		0.2301	360	47	313	94	407	0.230958	0.229829		0.9161	188.588	2.41173	186.177	4.82347	191	0.0252537	0.0892582
		0.2281	361	47	314	94	408	0.230392	0.229829		0.9161	189.529	2.47067	187.059	4.94133	192	0.0257361	0.0892582
		0.2262	362	47	315	94	409	0.229829	0.229829		0.905	190.469	2.53061	187.939	5.06121	193	0.0262239	0.119878
		0.2242	362	48	314	96	410	0.234146	0.233577		0.8911	191.408	2.59156	188.817	5.18312	194	0.0267171	0.124997
		0.2233	363	48	315	96	411	0.233577	0.233577		0.8911	192.346	2.65354	189.693	5.30709	195	0.0272158	0.124997
		0.2223	364	49	315	98	413	0.237288	0.237209		0.8911	193.283	2.71656	190.567	5.43312	196	0.02772	0.124997
		0.2213	364	50	314	100	414	0.241546	0.237209		0.8911	194.219	2.78063	191.439	5.56125	197	0.0282297	0.124997
		0.2212	365	50	315	100	415	0.240964	0.237209		0.8835	195.154	2.84575	192.309	5.6915	198	0.0287449	0.130244
		0.2204	366	50	316	100	416	0.240385	0.237209		0.8769	196.088	2.91194	193.176	5.82388	199	0.0292657	0.132379
		0.2185	367	50	317	100	417	0.239808	0.237209		0.8692	197.021	2.97921	194.042	5.95842	200	0.0297921	0.134535
		0.2171	368	50	318	100	418	0.239234	0.237209		0.8482	197.952	3.04756	194.905	6.09513	201	0.030324	0.136712
		0.2166	369	50	319	100	419	0.238663	0.237209		0.8357	198.883	3.11702	195.766	6.23404	202	0.0308616	0.144494
		0.2157	370	50	320	100	420	0.238095	0.237209		0.8357	199.812	3.18758	196.625	6.37517	203	0.0314048	0.144494
		0.2148	370	51	319	102	421	0.24228	0.237209		0.8357	200.741	3.25927	197.481	6.51854	204	0.0319536	0.144494
		0.2143	373	51	322	102	424	0.240566	0.237209		0.8357	201.668	3.33208	198.336	6.66416	205	0.0325081	0.144494
		0.2129	374	51	323	102	425	0.24	0.237209		0.8357	202.594	3.40604	199.188	6.81207	206	0.0330683	0.144494
		0.2119	377	51	326	102	428	0.238318	0.237209		0.8357	203.519	3.48114	200.038	6.96228	207	0.0336342	0.144494
		0.211	378	51	327	102	429	0.237762	0.237209		0.8197	204.443	3.55741	200.885	7.11481	208	0.0342058	0.152531
		0.2101	379	51	328	102	430	0.237209	0.237209		0.8187	205.365	3.63484	201.73	7.26969	209	0.0347832	0.157237
		0.2092	379	52	327	104	431	0.241299	0.241299		0.8187	206.287	3.71346	202.573	7.42693	210	0.0353663	0.157237
		0.2074	379	53	326	106	432	0.24537	0.244804		0.8187	207.207	3.79327	203.413	7.58655	211	0.0359552	0.157237
		0.2069	380	53	327	106	433	0.244804	0.244804		0.8069	208.126	3.87429	204.251	7.74857	212	0.0365499	0.163235
		0.2065	381	54	327	108	435	0.248276	0.24714		0.8069	209.043	3.95651	205.087	7.91302	213	0.0371504	0.163235
		0.2056	382	54	328	108	436	0.247706	0.24714		0.7918	209.96	4.03996	205.92	8.07992	214	0.0377566	0.166895
		0.2037	383	54	329	108	437	0.24714	0.24714		0.7861	210.875	4.12464	206.751	8.24928	215	0.0383688	0.169361
		0.2031	383	55	328	110	438	0.251142	0.251142		0.7782	211.789	4.21056	207.579	8.42113	216	0.0389867	0.178147
		0.2019	383	56	327	112	439	0.255125	0.252822		0.7782	212.702	4.29774	208.405	8.59548	217	0.0396105	0.178147
		0.2001	384	56	328	112	440	0.254545	0.252822		0.7782	213.614	4.38618	209.228	8.77236	218	0.0402402	0.178147
		0.1993	385	56	329	112	441	0.253968	0.252822		0.7782	214.524	4.47589	210.048	8.95178	219	0.0408757	0.178147
		0.199	386	56	330	112	442	0.253394	0.252822		0.7782	215.433	4.56689	210.866	9.13377	220	0.0415171	0.178147
		0.1984	387	56	331	112	443	0.252822	0.252822		0.7782	216.341	4.65917	211.682	9.31834	221	0.0421644	0.178147
		0.1966	387	57	330	114	444	0.256757	0.255034		0.7678	217.247	4.75276	212.494	9.50552	222	0.0428176	0.187175
		0.1949	390	57	333	114	447	0.255034	0.255034		0.7649	218.152	4.84766	213.305	9.69532	223	0.0434768	0.189797
		0.1948	390	58	332	116	448	0.258929	0.258352		0.7392	219.056	4.94388	214.112	9.88776	224	0.0441418	0.192439
		0.1943	391	58	333	116	449	0.258352	0.258352		0.7369	219.959	5.04143	214.917	10.0829	225	0.0448127	0.197778
		0.1922	391	59	332	118	450	0.262222	0.262222		0.7369	220.86	5.14032	215.719	10.2806	226	0.0454895	0.197778
		0.1917	391	60	331	120	451	0.266075	0.265487		0.7369	221.759	5.24055	216.519	10.4811	227	0.0461723	0.197778
		0.1896	392	60	332	120	452	0.265487	0.265487		0.7184	222.658	5.34215	217.316	10.6843	228	0.046861	0.20319
		0.1878	392	61	331	122	453	0.269316	0.266958		0.7147	223.555	5.44511	218.11	10.8902	229	0.0475556	0.205923
		0.1872	393	61	332	122	454	0.268722	0.266958		0.6916	224.451	5.54945	218.901	11.0989	230	0.0482561	0.208673
		0.1861	394	61	333	122	455	0.268132	0.266958		0.6894	225.345	5.65517	219.69	11.3103	231	0.0489625	0.211441
		0.1844	395	61	334	122	456	0.267544	0.266958		0.6716	226.238	5.76228	220.475	11.5246	232	0.0496749	0.214226
		0.1832	396	61	335	122	457	0.266958	0.266958		0.6698	227.129	5.8708	221.258	11.7416	233	0.0503931	0.217028
		0.1826	396	62	334	124	458	0.270742	0.269565		0.6593	228.019	5.98072	222.039	11.9614	234	0.0511173	0.221262
		0.1809	397	62	335	124	459	0.270153	0.269565		0.6593	228.908	6.09206	222.816	12.1841	235	0.0518473	0.221262
		0.1778	398	62	336	124	460	0.269565	0.269565		0.6492	229.795	6.20483	223.59	12.4097	236	0.0525833	0.225532
		0.1775	398	63	335	126	461	0.273319	0.272727		0.6445	230.681	6.31903	224.362	12.6381	237	0.0533251	0.235629
		0.1758	399	63	336	126	462	0.272727	0.272727		0.6445	231.565	6.43467	225.131	12.8693	238	0.0540728	0.235629
		0.1754	399	64	335	128	463	0.276458	0.276458		0.6445	232.448	6.55175	225.896	13.1035	239	0.0548264	0.235629
		0.1741	399	65	334	130	464	0.280172	0.280172		0.6445	233.33	6.6703	226.659	13.3406	240	0.0555858	0.235629
		0.1733	399	66	333	132	465	0.283871	0.283262		0.6445	234.21	6.7903	227.419	13.5806	241	0.0563511	0.235629
		0.1732	400	66	334	132	466	0.283262	0.283262		0.6445	235.088	6.91178	228.176	13.8236	242	0.0571221	0.235629
		0.1724	400	67	333	134	467	0.286938	0.286938		0.6394	235.965	7.03473	228.931	14.0695	243	0.057899	0.251846
		0.1712	400	68	332	136	468	0.290598	0.288136		0.6394	236.841	7.15916	229.682	14.3183	244	0.0586817	0.251846
		0.1708	401	68	333	136	469	0.289979	0.288136		0.6394	237.715	7.28509	230.43	14.5702	245	0.0594701	0.251846
		0.1674	402	68	334	136	470	0.289362	0.288136		0.6394	238.587	7.41251	231.175	14.825	246	0.0602643	0.251846
		0.1658	403	68	335	136	471	0.288747	0.288136		0.6394	239.459	7.54142	231.917	15.0828	247	0.0610642	0.251846
		0.1648	404	68	336	136	472	0.288136	0.288136		0.6299	240.328	7.67185	232.656	15.3437	248	0.0618698	0.260852
		0.1643	404	69	335	138	473	0.291755	0.290526		0.6118	241.196	7.80379	233.392	15.6076	249	0.062681	0.263877
		0.1641	405	69	336	138	474	0.291139	0.290526		0.6031	242.063	7.93725	234.126	15.8745	250	0.063498	0.268435
		0.1624	406	69	337	138	475	0.290526	0.290526		0.6031	242.928	8.07223	234.856	16.1445	251	0.0643205	0.268435
		0.1608	407	70	337	140	477	0.293501	0.292887		0.6025	243.791	8.20873	235.583	16.4175	252	0.0651487	0.273014
		0.1602	408	70	338	140	478	0.292887	0.292887		0.5948	244.653	8.34677	236.306	16.6935	253	0.0659824	0.276079
		0.1591	408	71	337	142	479	0.296451	0.294606		0.5877	245.514	8.48635	237.027	16.9727	254	0.0668217	0.279153
		0.1586	409	71	338	142	480	0.295833	0.294606		0.5787	246.373	8.62747	237.745	17.2549	255	0.0676664	0.282235
		0.1575	410	71	339	142	481	0.295218	0.294606		0.5674	247.23	8.77013	238.46	17.5403	256	0.0685167	0.285326
		0.1563	411	71	340	142	482	0.294606	0.294606		0.5637	248.086	8.91434	239.171	17.8287	257	0.0693723	0.288423
		0.1558	411	72	339	144	483	0.298137	0.298137		0.5635	248.94	9.06011	239.88	18.1202	258	0.0702334	0.291528
		0.1551	411	74	337	148	485	0.305155	0.304527		0.5507	249.793	9.20743	240.585	18.4149	259	0.0710998	0.297757
		0.1542	412	74	338	148	486	0.304527	0.304527		0.5507	250.644	9.35631	241.287	18.7126	260	0.0719716	0.297757
		0.1526	413	75	338	150	488	0.307377	0.306748		0.5507	251.493	9.50675	241.987	19.0135	261	0.0728486	0.297757
		0.1509	414	75	339	150	489	0.306748	0.306748		0.5495	252.341	9.65875	242.683	19.3175	262	0.0737309	0.304007
		0.1497	414	76	338	152	490	0.310204	0.308943		0.5446	253.188	9.81232	243.375	19.6246	263	0.0746184	0.30714
		0.1493	415	76	339	152	491	0.309572	0.308943		0.5428	254.033	9.96746	244.065	19.9349	264	0.075511	0.311847
		0.149	416	76	340	152	492	0.308943	0.308943		0.5428	254.876	10.1242	244.752	20.2483	265	0.0764088	0.311847
		0.1477	416	77	339	154	493	0.312373	0.310139		0.5362	255.718	10.2824	245.435	20.5649	266	0.0773116	0.316561
		0.1453	417	77	340	154	494	0.311741	0.310139		0.5316	256.558	10.4423	246.115	20.8846	267	0.0782195	0.319707
		0.1446	418	77	341	154	495	0.311111	0.310139		0.5275	257.396	10.6037	246.793	21.2075	268	0.0791323	0.322856
		0.1428	418	78	340	156	496	0.314516	0.310139		0.5236	258.233	10.7667	247.467	21.5335	269	0.08005	0.326006
		0.1424	419	78	341	156	497	0.313883	0.310139		0.5168	259.069	10.9313	248.137	21.8626	270	0.0809727	0.329157
		0.142	420	78	342	156	498	0.313253	0.310139		0.5118	259.903	11.0975	248.805	22.1949	271	0.0819001	0.332309
		0.1412	421	78	343	156	499	0.312625	0.310139		0.5061	260.735	11.2652	249.47	22.5304	272	0.0828323	0.335462
		0.1399	422	78	344	156	500	0.312	0.310139		0.5006	261.565	11.4345	250.131	22.869	273	0.0837692	0.338614
		0.1396	423	78	345	156	501	0.311377	0.310139		0.4944	262.395	11.6054	250.789	23.2108	274	0.0847108	0.349637
		0.1394	424	78	346	156	502	0.310757	0.310139		0.4944	263.222	11.7778	251.444	23.5557	275	0.085657	0.349637
		0.138	425	78	347	156	503	0.310139	0.310139		0.4944	264.048	11.9519	252.096	23.9037	276	0.0866078	0.349637
		0.1364	425	79	346	158	504	0.313492	0.313492		0.4944	264.873	12.1275	252.745	24.255	277	0.087563	0.349637
		0.1348	425	80	345	160	505	0.316832	0.316832		0.4944	265.695	12.3047	253.391	24.6093	278	0.0885227	0.349637
		0.1324	425	81	344	162	506	0.320158	0.319527		0.4944	266.517	12.4834	254.033	24.9668	279	0.0894868	0.349637
		0.131	426	81	345	162	507	0.319527	0.319527		0.49	267.336	12.6637	254.673	25.3274	280	0.0904551	0.360632
		0.1309	426	82	344	164	508	0.322835	0.321569		0.48	268.154	12.8456	255.309	25.6912	281	0.0914278	0.363765
		0.13	427	82	345	164	509	0.3222	0.321569		0.4705	268.971	13.029	255.942	26.0581	282	0.0924046	0.366894
		0.1296	428	82	346	164	510	0.321569	0.321569		0.4659	269.786	13.2141	256.572	26.4281	283	0.0933856	0.370018
		0.1284	428	83	345	166	511	0.324853	0.324219		0.464	270.599	13.4006	257.199	26.8013	284	0.0943706	0.373136
		0.1269	429	83	346	166	512	0.324219	0.324219		0.4614	271.411	13.5887	257.823	27.1775	285	0.0953596	0.376249
		0.1268	429	84	345	168	513	0.327485	0.325581		0.4577	272.222	13.7784	258.443	27.5569	286	0.0963526	0.379356
		0.126	430	84	346	168	514	0.326848	0.325581		0.4529	273.03	13.9697	259.061	27.9393	287	0.0973495	0.382456
		0.1259	431	84	347	168	515	0.326214	0.325581		0.4488	273.838	14.1624	259.675	28.3249	288	0.0983502	0.385549
		0.1252	432	84	348	168	516	0.325581	0.325581		0.4447	274.643	14.3567	260.287	28.7135	289	0.0993547	0.388635
		0.1237	432	85	347	170	517	0.32882	0.327553		0.4408	275.447	14.5526	260.895	29.1052	290	0.100363	0.393249
		0.1231	433	85	348	170	518	0.328185	0.327553		0.4408	276.25	14.75	261.5	29.5	291	0.101375	0.393249
		0.1221	434	85	349	170	519	0.327553	0.327553		0.4375	277.051	14.9489	262.102	29.8978	292	0.10239	0.397844
		0.1213	434	86	348	172	520	0.330769	0.330769		0.437	277.851	15.1494	262.701	30.2987	293	0.103409	0.400897
		0.1212	434	87	347	174	521	0.333973	0.333973		0.436	278.649	15.3513	263.297	30.7027	294	0.104431	0.40394
		0.1205	434	88	346	176	522	0.337165	0.335238		0.4332	279.445	15.5548	263.89	31.1096	295	0.105456	0.406974
		0.1194	436	88	348	176	524	0.335878	0.335238		0.4319	280.24	15.7598	264.48	31.5196	296	0.106485	0.409998
		0.119	437	88	349	176	525	0.335238	0.335238		0.4295	281.034	15.9663	265.067	31.9327	297	0.107517	0.413011
		0.1181	437	89	348	178	526	0.338403	0.338403		0.4225	281.826	16.1743	265.651	32.3487	298	0.108553	0.416014
		0.1169	437	90	347	180	527	0.341556	0.341556		0.4191	282.616	16.3838	266.232	32.7677	299	0.109591	0.419006
		0.1159	437	91	346	182	528	0.344697	0.344697		0.4157	283.405	16.5948	266.81	33.1897	300	0.110632	0.421987
		0.1158	437	92	345	184	529	0.347826	0.346516		0.4104	284.193	16.8073	267.385	33.6146	301	0.111676	0.424956
		0.1149	438	92	346	184	530	0.34717	0.346516		0.4092	284.979	17.0213	267.957	34.0425	302	0.112724	0.427914
		0.1142	439	92	347	184	531	0.346516	0.346516		0.4083	285.763	17.2367	268.527	34.4734	303	0.113774	0.430859
		0.1129	439	93	346	186	532	0.349624	0.347015		0.4061	286.546	17.4536	269.093	34.9072	304	0.114826	0.433793
		0.1126	440	93	347	186	533	0.348968	0.347015		0.403	287.328	17.6719	269.656	35.3439	305	0.115882	0.436713
		0.1111	441	93	348	186	534	0.348315	0.347015		0.4	288.108	17.8918	270.216	35.7835	306	0.11694	0.439621
		0.111	442	93	349	186	535	0.347664	0.347015		0.3971	288.887	18.113	270.774	36.226	307	0.118	0.442516
		0.1103	443	93	350	186	536	0.347015	0.347015		0.3914	289.664	18.3357	271.329	36.6714	308	0.119063	0.445397
		0.1095	443	94	349	188	537	0.350093	0.350093		0.3868	290.44	18.5598	271.88	37.1197	309	0.120128	0.455375
		0.1093	443	95	348	190	538	0.35316	0.35316		0.3868	291.215	18.7854	272.429	37.5708	310	0.121196	0.455375
		0.1092	443	96	347	192	539	0.356215	0.354244		0.3868	291.988	19.0124	272.975	38.0248	311	0.122266	0.455375
		0.1079	444	96	348	192	540	0.355556	0.354244		0.3868	292.759	19.2408	273.518	38.4816	312	0.123338	0.455375
		0.1075	445	96	349	192	541	0.354898	0.354244		0.3868	293.529	19.4706	274.059	38.9411	313	0.124413	0.455375
		0.1063	446	96	350	192	542	0.354244	0.354244		0.3868	294.298	19.7018	274.596	39.4035	314	0.125489	0.455375
		0.1058	446	97	349	194	543	0.357274	0.356618		0.3859	295.066	19.9344	275.131	39.8687	315	0.126567	0.465179
		0.1048	447	97	350	194	544	0.356618	0.356618		0.3806	295.832	20.1683	275.663	40.3367	316	0.127648	0.467948
		0.1034	447	98	349	196	545	0.359633	0.358318		0.3755	296.596	20.4037	276.193	40.8074	317	0.12873	0.470702
		0.1032	448	98	350	196	546	0.358974	0.358318		0.3706	297.36	20.6404	276.719	41.2808	318	0.129814	0.47344
		0.1025	449	98	351	196	547	0.358318	0.358318		0.3671	298.122	20.8785	277.243	41.757	319	0.1309	0.476164
		0.1016	449	99	350	198	548	0.361314	0.361314		0.3658	298.882	21.1179	277.764	42.2358	320	0.131987	0.478872
		0.1001	449	100	349	200	549	0.364299	0.363636		0.3651	299.641	21.3587	278.283	42.7174	321	0.133076	0.481565
		0.09946	450	100	350	200	550	0.363636	0.363636		0.3635	300.399	21.6008	278.798	43.2017	322	0.134167	0.484243
		0.09852	450	101	349	202	551	0.366606	0.366606		0.3612	301.156	21.8443	279.311	43.6886	323	0.135259	0.486905
		0.098	450	102	348	204	552	0.369565	0.368897		0.359	301.911	22.0891	279.822	44.1781	324	0.136352	0.489551
		0.09697	451	102	349	204	553	0.368897	0.368897		0.3568	302.665	22.3351	280.33	44.6703	325	0.137447	0.492182
		0.0966	451	103	348	206	554	0.371841	0.371841		0.3546	303.417	22.5825	280.835	45.1651	326	0.138543	0.498691
		0.09389	451	104	347	208	555	0.374775	0.374332		0.3546	304.169	22.8312	281.338	45.6625	327	0.139641	0.498691
		0.09385	451	105	346	210	556	0.377698	0.374332		0.3546	304.919	23.0812	281.838	46.1625	328	0.140739	0.498691
		0.09304	452	105	347	210	557	0.37702	0.374332		0.3546	305.667	23.3325	282.335	46.665	329	0.141839	0.498691
		0.0926	454	105	349	210	559	0.375671	0.374332		0.3525	306.415	23.5851	282.83	47.1701	330	0.14294	0.505101
		0.0923	455	105	350	210	560	0.375	0.374332		0.349	307.161	23.8389	283.322	47.6777	331	0.144042	0.507637
		0.09134	456	105	351	210	561	0.374332	0.374332		0.3483	307.906	24.094	283.812	48.1879	332	0.145144	0.510157
		0.09075	456	106	350	212	562	0.377224	0.376554		0.3443	308.65	24.3503	284.299	48.7006	333	0.146248	0.512662
		0.08892	457	106	351	212	563	0.376554	0.376554		0.3403	309.392	24.6079	284.784	49.2157	334	0.147352	0.51515
		0.08849	457	107	350	214	564	0.379433	0.377425		0.3365	310.133	24.8667	285.267	49.7333	335	0.148458	0.517623
		0.08842	458	107	351	214	565	0.378761	0.377425		0.3346	310.873	25.1267	285.747	50.2534	336	0.149564	0.52008
		0.08729	459	107	352	214	566	0.378092	0.377425		0.3328	311.612	25.388	286.224	50.7759	337	0.15067	0.52252
		0.08662	460	107	353	214	567	0.377425	0.377425		0.3323	312.35	25.6504	286.699	51.3009	338	0.151778	0.524946
		0.08454	460	108	352	216	568	0.380282	0.380282		0.3292	313.086	25.9141	287.172	51.8282	339	0.152886	0.527355
		0.08443	460	109	351	218	569	0.383128	0.381119		0.3268	313.821	26.179	287.642	52.358	340	0.153994	0.529749
		0.0843	461	109	352	218	570	0.382456	0.381119		0.3257	314.555	26.4451	288.11	52.8901	341	0.155103	0.532126
		0.083	462	109	353	218	571	0.381786	0.381119		0.3222	315.288	26.7123	288.575	53.4246	342	0.156212	0.534489
		0.08235	463	109	354	218	572	0.381119	0.381119		0.3189	316.019	26.9807	289.039	53.9614	343	0.157322	0.536835
		0.08145	463	110	353	220	573	0.383944	0.383944		0.317	316.75	27.2503	289.499	54.5006	344	0.158432	0.541482
		0.08044	463	111	352	222	574	0.38676	0.386087		0.317	317.479	27.521	289.958	55.0421	345	0.159542	0.541482
		0.08036	464	111	353	222	575	0.386087	0.386087		0.317	318.207	27.7929	290.414	55.5859	346	0.160653	0.541482
		0.0799	464	112	352	224	576	0.388889	0.388889		0.3156	318.934	28.066	290.868	56.1319	347	0.161763	0.546066
		0.07845	464	113	351	226	577	0.391681	0.391681		0.3124	319.66	28.3401	291.32	56.6803	348	0.162874	0.548336
		0.07836	464	114	350	228	578	0.394464	0.393103		0.3093	320.385	28.6154	291.769	57.2308	349	0.163985	0.55059
		0.07686	465	114	351	228	579	0.393782	0.393103		0.3062	321.108	28.8918	292.216	57.7837	350	0.165096	0.552829
		0.07681	466	114	352	228	580	0.393103	0.393103		0.3032	321.831	29.1694	292.661	58.3387	351	0.166207	0.555053
		0.07663	466	115	351	230	581	0.395869	0.395189		0.3029	322.552	29.448	293.104	58.896	352	0.167318	0.557262
		0.07527	467	115	352	230	582	0.395189	0.395189		0.302	323.272	29.7277	293.545	59.4554	353	0.168429	0.559456
		0.07487	467	116	351	232	583	0.397942	0.397942		0.3017	323.991	30.0085	293.983	60.0171	354	0.16954	0.561636
		0.07373	467	117	350	234	584	0.400685	0.400685		0.3003	324.71	30.2904	294.419	60.5809	355	0.17065	0.5638
		0.07354	467	118	349	236	585	0.403419	0.403419		0.2974	325.427	30.5734	294.853	61.1468	356	0.171761	0.56595
		0.07319	467	119	348	238	586	0.406143	0.406143		0.2946	326.143	30.8575	295.285	61.7149	357	0.172871	0.568086
		0.07281	467	120	347	240	587	0.408859	0.408163		0.2942	326.857	31.1426	295.715	62.2851	358	0.173981	0.570207
		0.07236	468	120	348	240	588	0.408163	0.408163		0.2918	327.571	31.4287	296.143	62.8574	359	0.17509	0.572314
		0.0719	468	121	347	242	589	0.410866	0.410169		0.2898	328.284	31.7159	296.568	63.4318	360	0.1762	0.574407
		0.07156	469	121	348	242	590	0.410169	0.410169		0.2891	328.996	32.0042	296.992	64.0083	361	0.177308	0.576486
		0.07145	469	122	347	244	591	0.41286	0.412162		0.2864	329.707	32.2934	297.413	64.5869	362	0.178417	0.57855
		0.07142	470	122	348	244	592	0.412162	0.412162		0.2851	330.416	32.5837	297.833	65.1675	363	0.179525	0.580601
		0.07119	470	123	347	246	593	0.41484	0.41484		0.2838	331.125	32.8751	298.25	65.7501	364	0.180632	0.582638
		0.07098	470	124	346	248	594	0.417508	0.416807		0.2825	331.833	33.1674	298.665	66.3348	365	0.181739	0.584662
		0.07052	471	124	347	248	595	0.416807	0.416807		0.2812	332.539	33.4607	299.079	66.9214	366	0.182845	0.586672
		0.07046	471	125	346	250	596	0.419463	0.417362		0.2787	333.245	33.7551	299.49	67.5101	367	0.183951	0.588669
		0.07028	472	125	347	250	597	0.41876	0.417362		0.2777	333.95	34.0504	299.899	68.1008	368	0.185056	0.590652
		0.07005	473	125	348	250	598	0.41806	0.417362		0.2774	334.653	34.3467	300.307	68.6934	369	0.186161	0.592623
		0.06999	474	125	349	250	599	0.417362	0.417362		0.2762	335.356	34.644	300.712	69.288	370	0.187265	0.59458
		0.06957	474	126	348	252	600	0.42	0.419672		0.2737	336.058	34.9422	301.116	69.8845	371	0.188368	0.596524
		0.0691	475	127	348	254	602	0.421927	0.419672		0.2713	336.759	35.2415	301.517	70.4829	372	0.18947	0.598456
		0.06861	476	127	349	254	603	0.421227	0.419672		0.2689	337.458	35.5417	301.917	71.0833	373	0.190572	0.600375
		0.06848	477	127	350	254	604	0.42053	0.419672		0.2665	338.157	35.8428	302.314	71.6856	374	0.191673	0.602282
		0.06813	478	127	351	254	605	0.419835	0.419672		0.2662	338.855	36.1449	302.71	72.2898	375	0.192773	0.604176
		0.06764	478	128	350	256	606	0.422442	0.419672		0.2642	339.552	36.4479	303.104	72.8958	376	0.193872	0.606058
		0.06759	479	128	351	256	607	0.421746	0.419672		0.263	340.248	36.7519	303.496	73.5038	377	0.19497	0.607927
		0.06757	480	128	352	256	608	0.421053	0.419672		0.2618	340.943	37.0568	303.886	74.1135	378	0.196068	0.609785
		0.06714	481	128	353	256	609	0.420361	0.419672		0.2596	341.637	37.3626	304.275	74.7252	379	0.197164	0.61163
		0.06701	482	128	354	256	610	0.419672	0.419672		0.2573	342.331	37.6693	304.661	75.3386	380	0.19826	0.613464
		0.06665	482	129	353	258	611	0.422259	0.422259		0.2571	343.023	37.977	305.046	75.9539	381	0.199354	0.615287
		0.06639	482	130	352	260	612	0.424837	0.424837		0.2562	343.714	38.2855	305.429	76.571	382	0.200448	0.617998
		0.06614	482	131	351	262	613	0.427406	0.427406		0.2562	344.405	38.595	305.81	77.1899	383	0.20154	0.617998
		0.06603	482	132	350	264	614	0.429967	0.429967		0.2551	345.095	38.9053	306.189	77.8106	384	0.202632	0.620684
		0.06564	482	133	349	266	615	0.43252	0.431818		0.2537	345.783	39.2165	306.567	78.4331	385	0.203722	0.624227
		0.06559	483	133	350	266	616	0.431818	0.431818		0.2537	346.471	39.5286	306.943	79.0573	386	0.204812	0.624227
		0.06512	483	134	349	268	617	0.43436	0.432258		0.2537	347.158	39.8416	307.317	79.6833	387	0.2059	0.624227
		0.06491	484	134	350	268	618	0.433657	0.432258		0.2529	347.845	40.1555	307.689	80.311	388	0.206987	0.627725
		0.06461	485	134	351	268	619	0.432956	0.432258		0.2507	348.53	40.4702	308.06	80.9405	389	0.208073	0.629458
		0.06449	486	134	352	268	620	0.432258	0.432258		0.2486	349.214	40.7858	308.428	81.5716	390	0.209158	0.631181
		0.06422	486	135	351	270	621	0.434783	0.434783		0.248	349.898	41.1023	308.795	82.2045	391	0.210242	0.633745
		0.06409	486	136	350	272	622	0.437299	0.435897		0.248	350.58	41.4196	309.161	82.8391	392	0.211324	0.633745
		0.06356	487	136	351	272	623	0.436597	0.435897		0.2464	351.262	41.7377	309.525	83.4754	393	0.212406	0.636286
		0.06354	488	136	352	272	624	0.435897	0.435897		0.2422	351.943	42.0567	309.887	84.1134	394	0.213486	0.637967
		0.06303	488	137	351	274	625	0.4384	0.437002		0.2421	352.623	42.3765	310.247	84.753	395	0.214565	0.639639
		0.06295	489	137	352	274	626	0.4377	0.437002		0.2412	353.303	42.6972	310.606	85.3943	396	0.215642	0.6413
		0.06288	490	137	353	274	627	0.437002	0.437002		0.2402	353.981	43.0186	310.963	86.0373	397	0.216719	0.642952
		0.0625	490	138	352	276	628	0.43949	0.438792		0.2391	354.659	43.3409	311.318	86.6819	398	0.217794	0.644593
		0.06241	491	138	353	276	629	0.438792	0.438792		0.2381	355.336	43.664	311.672	87.3281	399	0.218867	0.646226
		0.06218	491	139	352	278	630	0.44127	0.439938		0.2375	356.012	43.988	312.024	87.9759	400	0.21994	0.647848
		0.06196	492	139	353	278	631	0.440571	0.439938		0.2362	356.687	44.3127	312.375	88.6254	401	0.221011	0.649462
		0.06158	492	140	352	280	632	0.443038	0.439938		0.2361	357.362	44.6382	312.724	89.2765	402	0.222081	0.651066
		0.06142	493	140	353	280	633	0.442338	0.439938		0.2341	358.035	44.9646	313.071	89.9291	403	0.223149	0.652661
		0.06141	493	141	352	282	634	0.444795	0.439938		0.2321	358.708	45.2917	313.417	90.5834	404	0.224216	0.654247
		0.06114	494	141	353	282	635	0.444094	0.439938		0.2314	359.38	45.6196	313.761	91.2392	405	0.225282	0.655823
		0.06086	495	141	354	282	636	0.443396	0.439938		0.2306	360.052	45.9483	314.103	91.8966	406	0.226346	0.657391
		0.06031	497	141	356	282	638	0.442006	0.439938		0.2301	360.722	46.2778	314.444	92.5555	407	0.227409	0.658951
		0.06006	498	141	357	282	639	0.441315	0.439938		0.2281	361.392	46.608	314.784	93.216	408	0.228471	0.660501
		0.05988	499	141	358	282	640	0.440625	0.439938		0.2262	362.061	46.939	315.122	93.8781	409	0.229531	0.662043
		0.05975	500	141	359	282	641	0.439938	0.439938		0.2242	362.729	47.2708	315.458	94.5416	410	0.230589	0.663576
		0.05918	500	142	358	284	642	0.442368	0.44168		0.2233	363.397	47.6034	315.793	95.2067	411	0.231647	0.665102
		0.05908	501	142	359	284	643	0.44168	0.44168		0.2223	364.063	47.9367	316.127	95.8734	412	0.232702	0.667374
		0.05861	501	143	358	286	644	0.444099	0.441718		0.2223	364.729	48.2707	316.459	96.5415	413	0.233757	0.667374
		0.05835	502	143	359	286	645	0.443411	0.441718		0.2213	365.394	48.6056	316.789	97.2111	414	0.234809	0.669627
		0.05803	502	144	358	288	646	0.44582	0.441718		0.2212	366.059	48.9411	317.118	97.8822	415	0.235861	0.67112
		0.05788	503	144	359	288	647	0.445131	0.441718		0.2204	366.723	49.2774	317.445	98.5548	416	0.236911	0.672604
		0.05786	504	144	360	288	648	0.444444	0.441718		0.2185	367.386	49.6145	317.771	99.2289	417	0.237959	0.674081
		0.05745	505	144	361	288	649	0.44376	0.441718		0.2171	368.048	49.9522	318.096	99.9045	418	0.239006	0.67555
		0.0573	506	144	362	288	650	0.443077	0.441718		0.2166	368.709	50.2907	318.419	100.581	419	0.240051	0.677011
		0.05686	507	144	363	288	651	0.442396	0.441718		0.2157	369.37	50.63	318.74	101.26	420	0.241095	0.678464
		0.05681	508	144	364	288	652	0.441718	0.441718		0.2148	370.03	50.9699	319.06	101.94	421	0.242137	0.67991
		0.0567	508	145	363	290	653	0.444104	0.443425		0.2143	370.689	51.3106	319.379	102.621	422	0.243178	0.68278
		0.05626	509	145	364	290	654	0.443425	0.443425		0.2143	371.348	51.652	319.696	103.304	423	0.244217	0.68278
		0.05578	509	146	363	292	655	0.445802	0.445122		0.2143	372.006	51.9941	320.012	103.988	424	0.245255	0.68278
		0.05566	510	146	364	292	656	0.445122	0.445122		0.2129	372.663	52.3369	320.326	104.674	425	0.246291	0.685621
		0.05555	510	147	363	294	657	0.447489	0.447489		0.2119	373.32	52.6804	320.639	105.361	426	0.247326	0.688433
		0.05505	510	148	362	296	658	0.449848	0.44843		0.2119	373.975	53.0246	320.951	106.049	427	0.248359	0.688433
		0.05444	511	148	363	296	659	0.449165	0.44843		0.2119	374.63	53.3695	321.261	106.739	428	0.24939	0.688433
		0.05443	511	149	362	298	660	0.451515	0.44843		0.211	375.285	53.7152	321.57	107.43	429	0.25042	0.691217
		0.05413	512	149	363	298	661	0.450832	0.44843		0.2101	375.939	54.0615	321.877	108.123	430	0.251449	0.692599
		0.05383	512	150	362	300	662	0.453172	0.44843		0.2092	376.592	54.4084	322.183	108.817	431	0.252475	0.693974
		0.05382	513	150	363	300	663	0.452489	0.44843		0.2074	377.244	54.7561	322.488	109.512	432	0.253501	0.695342
		0.05375	514	150	364	300	664	0.451807	0.44843		0.2069	377.896	55.1045	322.791	110.209	433	0.254524	0.696704
		0.05333	515	150	365	300	665	0.451128	0.44843		0.2065	378.547	55.4535	323.093	110.907	434	0.255546	0.698734
		0.05319	516	150	366	300	666	0.45045	0.44843		0.2065	379.197	55.8032	323.394	111.606	435	0.256566	0.698734
		0.05256	517	150	367	300	667	0.449775	0.44843		0.2056	379.846	56.1536	323.693	112.307	436	0.257585	0.700749
		0.05225	518	150	368	300	668	0.449102	0.44843		0.2037	380.495	56.5046	323.991	113.009	437	0.258602	0.702085
		0.05221	519	150	369	300	669	0.44843	0.44843		0.2031	381.144	56.8563	324.287	113.713	438	0.259618	0.703414
		0.05192	519	151	368	302	670	0.450746	0.450075		0.2019	381.791	57.2087	324.583	114.417	439	0.260632	0.704738
		0.05145	520	151	369	302	671	0.450075	0.450075		0.2001	382.438	57.5617	324.877	115.123	440	0.261644	0.706054
		0.05127	520	152	368	304	672	0.452381	0.451039		0.1993	383.085	57.9154	325.169	115.831	441	0.262655	0.707365
		0.0512	521	152	369	304	673	0.451709	0.451039		0.199	383.73	58.2697	325.461	116.539	442	0.263664	0.70867
		0.05111	522	152	370	304	674	0.451039	0.451039		0.1984	384.375	58.6247	325.751	117.249	443	0.264671	0.709969
		0.05068	522	153	369	306	675	0.453333	0.452663		0.1966	385.02	58.9804	326.039	117.961	444	0.265677	0.711261
		0.05062	523	153	370	306	676	0.452663	0.452663		0.1949	385.663	59.3366	326.327	118.673	445	0.266681	0.713829
		0.05025	523	154	369	308	677	0.454948	0.454948		0.1949	386.306	59.6935	326.613	119.387	446	0.267684	0.713829
		0.04996	523	155	368	310	678	0.457227	0.457227		0.1949	386.949	60.0511	326.898	120.102	447	0.268685	0.713829
		0.04942	524	156	368	312	680	0.458824	0.45815		0.1948	387.591	60.4093	327.181	120.819	448	0.269684	0.716374
		0.04929	525	156	369	312	681	0.45815	0.45815		0.1943	388.232	60.7681	327.464	121.536	449	0.270682	0.717638
		0.04915	525	157	368	314	682	0.460411	0.460411		0.1922	388.872	61.1275	327.745	122.255	450	0.271678	0.718896
		0.04914	525	158	367	316	683	0.462665	0.461314		0.1917	389.512	61.4876	328.025	122.975	451	0.272672	0.720148
		0.04861	526	158	368	316	684	0.461988	0.461314		0.1896	390.152	61.8483	328.303	123.697	452	0.273665	0.721395
		0.0486	527	158	369	316	685	0.461314	0.461314		0.1878	390.79	62.2096	328.581	124.419	453	0.274656	0.722636
		0.04814	527	159	368	318	686	0.463557	0.463557		0.1872	391.428	62.5716	328.857	125.143	454	0.275646	0.723872
		0.04792	527	160	367	320	687	0.465793	0.465116		0.1861	392.066	62.9341	329.132	125.868	455	0.276634	0.725103
		0.04723	528	160	368	320	688	0.465116	0.465116		0.1844	392.703	63.2973	329.405	126.595	456	0.27762	0.726328
		0.04715	528	161	367	322	689	0.467344	0.467344		0.1832	393.339	63.6611	329.678	127.322	457	0.278604	0.727548
		0.04704	528	162	366	324	690	0.469565	0.468208		0.1826	393.975	64.0254	329.949	128.051	458	0.279587	0.728763
		0.04653	529	162	367	324	691	0.468886	0.468208		0.1809	394.61	64.3904	330.219	128.781	459	0.280568	0.729972
		0.04618	530	162	368	324	692	0.468208	0.468208		0.1778	395.244	64.756	330.488	129.512	460	0.281548	0.731176
		0.04609	530	163	367	326	693	0.470418	0.470418		0.1775	395.878	65.1222	330.756	130.244	461	0.282526	0.732375
		0.04582	530	164	366	328	694	0.472622	0.472622		0.1758	396.511	65.489	331.022	130.978	462	0.283502	0.733569
		0.04556	530	165	365	330	695	0.47482	0.474138		0.1754	397.144	65.8564	331.287	131.713	463	0.284477	0.734758
		0.04523	531	165	366	330	696	0.474138	0.474138		0.1741	397.776	66.2243	331.551	132.449	464	0.28545	0.735942
		0.0451	531	166	365	332	697	0.476327	0.476327		0.1733	398.407	66.5929	331.814	133.186	465	0.286421	0.737121
		0.04476	531	167	364	334	698	0.47851	0.477143		0.1732	399.038	66.962	332.076	133.924	466	0.287391	0.738295
		0.04456	532	167	365	334	699	0.477825	0.477143		0.1724	399.668	67.3318	332.336	134.664	467	0.288359	0.739464
		0.04438	533	167	366	334	700	0.477143	0.477143		0.1712	400.298	67.7021	332.596	135.404	468	0.289325	0.740628
		0.04429	533	168	365	336	701	0.479315	0.478076		0.1708	400.927	68.073	332.854	136.146	469	0.29029	0.741788
		0.04415	534	168	366	336	702	0.478632	0.478076		0.1674	401.556	68.4445	333.111	136.889	470	0.291253	0.742942
		0.04401	535	169	366	338	704	0.480114	0.478076		0.1658	402.183	68.8165	333.367	137.633	471	0.292214	0.744092
		0.0438	536	169	367	338	705	0.479433	0.478076		0.1648	402.811	69.1891	333.622	138.378	472	0.293174	0.745237
		0.04364	537	169	368	338	706	0.478754	0.478076		0.1643	403.438	69.5623	333.875	139.125	473	0.294132	0.746378
		0.04347	538	169	369	338	707	0.478076	0.478076		0.1641	404.064	69.9361	334.128	139.872	474	0.295089	0.747514
		0.04336	538	170	368	340	708	0.480226	0.478873		0.1624	404.69	70.3104	334.379	140.621	475	0.296044	0.748645
		0.04303	539	170	369	340	709	0.479549	0.478873		0.1608	405.315	70.6853	334.629	141.371	476	0.296997	0.750333
		0.04289	540	170	370	340	710	0.478873	0.478873		0.1608	405.939	71.0607	334.879	142.121	477	0.297949	0.750333
		0.04281	540	171	369	342	711	0.481013	0.478992		0.1602	406.563	71.4367	335.127	142.873	478	0.298898	0.752011
		0.04244	541	171	370	342	712	0.480337	0.478992		0.1591	407.187	71.8133	335.373	143.627	479	0.299847	0.753124
		0.04214	542	171	371	342	713	0.479663	0.478992		0.1586	407.81	72.1904	335.619	144.381	480	0.300793	0.754233
		0.04154	543	171	372	342	714	0.478992	0.478992		0.1575	408.432	72.5681	335.864	145.136	481	0.301738	0.755337
		0.04153	543	172	371	344	715	0.481119	0.479224		0.1563	409.054	72.9463	336.107	145.893	482	0.302682	0.756437
		0.0415	544	172	372	344	716	0.480447	0.479224		0.1558	409.675	73.3251	336.35	146.65	483	0.303623	0.757532
		0.04137	544	173	371	346	717	0.482566	0.479224		0.1551	410.296	73.7044	336.591	147.409	484	0.304564	0.759167
		0.04065	545	173	372	346	718	0.481894	0.479224		0.1551	410.916	74.0842	336.832	148.168	485	0.305502	0.759167
		0.0406	546	173	373	346	719	0.481224	0.479224		0.1542	411.535	74.4646	337.071	148.929	486	0.306439	0.760793
		0.04031	547	173	374	346	720	0.480556	0.479224		0.1526	412.154	74.8456	337.309	149.691	487	0.307374	0.762409
		0.03998	548	173	375	346	721	0.479889	0.479224		0.1526	412.773	75.227	337.546	150.454	488	0.308307	0.762409
		0.03982	549	173	376	346	722	0.479224	0.479224		0.1509	413.391	75.609	337.782	151.218	489	0.309239	0.764015
		0.03977	549	174	375	348	723	0.481328	0.481328		0.1497	414.008	75.9916	338.017	151.983	490	0.31017	0.765081
		0.03915	549	175	374	350	724	0.483425	0.482759		0.1493	414.625	76.3746	338.251	152.749	491	0.311098	0.766142
		0.03902	550	175	375	350	725	0.482759	0.482759		0.149	415.242	76.7582	338.484	153.516	492	0.312025	0.7672
		0.0389	550	176	374	352	726	0.484848	0.484848		0.1477	415.858	77.1424	338.715	154.285	493	0.312951	0.768253
		0.03845	550	177	373	354	727	0.486933	0.486933		0.1453	416.473	77.527	338.946	155.054	494	0.313875	0.769303
		0.03821	550	178	372	356	728	0.489011	0.48834		0.1446	417.088	77.9122	339.176	155.824	495	0.314797	0.770348
		0.03803	551	178	373	356	729	0.48834	0.48834		0.1428	417.702	78.2979	339.404	156.596	496	0.315717	0.771389
		0.03781	551	179	372	358	730	0.490411	0.48974		0.1424	418.316	78.6841	339.632	157.368	497	0.316636	0.772426
		0.03761	552	179	373	358	731	0.48974	0.48974		0.142	418.929	79.0708	339.858	158.142	498	0.317554	0.77346
		0.0374	552	180	372	360	732	0.491803	0.491803		0.1412	419.542	79.4581	340.084	158.916	499	0.318469	0.774489
		0.03718	552	181	371	362	733	0.493861	0.493861		0.1399	420.154	79.8458	340.308	159.692	500	0.319383	0.775515
		0.03697	552	182	370	364	734	0.495913	0.495238		0.1396	420.766	80.2341	340.532	160.468	501	0.320296	0.776536
		0.03692	553	182	371	364	735	0.495238	0.495238		0.1394	421.377	80.6229	340.754	161.246	502	0.321207	0.777554
		0.03657	553	183	370	366	736	0.497283	0.497283		0.138	421.988	81.0122	340.976	162.024	503	0.322116	0.778568
		0.03634	553	184	369	368	737	0.499322	0.497297		0.1364	422.598	81.402	341.196	162.804	504	0.323024	0.779578
		0.03594	554	184	370	368	738	0.498645	0.497297		0.1348	423.208	81.7922	341.416	163.584	505	0.32393	0.780584
		0.03573	555	184	371	368	739	0.49797	0.497297		0.1324	423.817	82.183	341.634	164.366	506	0.324834	0.781587
		0.0355	556	184	372	368	740	0.497297	0.497297		0.131	424.426	82.5743	341.851	165.149	507	0.325737	0.782586
		0.03539	556	185	371	370	741	0.499325	0.498667		0.1309	425.034	82.9661	342.068	165.932	508	0.326638	0.783581
		0.0353	556	186	370	372	742	0.501348	0.498667		0.13	425.642	83.3584	342.283	166.717	509	0.327538	0.784572
		0.03496	557	186	371	372	743	0.500673	0.498667		0.1296	426.249	83.7512	342.498	167.502	510	0.328436	0.78556
		0.03488	557	187	370	374	744	0.502688	0.498667		0.1284	426.856	84.1445	342.711	168.289	511	0.329333	0.786544
		0.03472	558	187	371	374	745	0.502013	0.498667		0.1269	427.462	84.5382	342.924	169.076	512	0.330227	0.787524
		0.03468	559	187	372	374	746	0.50134	0.498667		0.1268	428.068	84.9325	343.135	169.865	513	0.331121	0.7885
		0.03402	560	187	373	374	747	0.500669	0.498667		0.126	428.673	85.3272	343.346	170.654	514	0.332012	0.789474
		0.03401	561	187	374	374	748	0.5	0.498667		0.1259	429.278	85.7224	343.555	171.445	515	0.332903	0.790443
		0.03387	562	187	375	374	749	0.499332	0.498667		0.1252	429.882	86.1181	343.764	172.236	516	0.333791	0.791409
		0.03386	563	187	376	374	750	0.498667	0.498667		0.1237	430.486	86.5143	343.971	173.029	517	0.334678	0.792371
		0.03314	563	188	375	376	751	0.500666	0.499336		0.1231	431.089	86.911	344.178	173.822	518	0.335564	0.79333
		0.03311	564	188	376	376	752	0.5	0.499336		0.1221	431.692	87.3081	344.384	174.616	519	0.336448	0.794285
		0.03304	565	188	377	376	753	0.499336	0.499336		0.1213	432.294	87.7057	344.589	175.411	520	0.33733	0.795237
		0.03234	565	189	376	378	754	0.501326	0.499339		0.1212	432.896	88.1038	344.792	176.208	521	0.338211	0.796185
		0.03225	566	189	377	378	755	0.500662	0.499339		0.1205	433.498	88.5024	344.995	177.005	522	0.33909	0.79713
		0.03224	568	189	379	378	757	0.499339	0.499339		0.1194	434.099	88.9014	345.197	177.803	523	0.339967	0.798541
		0.03144	568	190	378	380	758	0.501319	0.501319		0.1194	434.699	89.3009	345.398	178.602	524	0.340843	0.798541
		0.03139	568	191	377	382	759	0.503294	0.501971		0.119	435.299	89.7009	345.598	179.402	525	0.341718	0.799944
		0.03134	569	191	378	382	760	0.502632	0.501971		0.1181	435.899	90.1014	345.797	180.203	526	0.342591	0.800875
		0.03065	570	191	379	382	761	0.501971	0.501971		0.1169	436.498	90.5023	345.995	181.005	527	0.343462	0.801803
		0.03058	570	192	378	384	762	0.503937	0.503937		0.1159	437.096	90.9036	346.193	181.807	528	0.344332	0.802728
		0.03025	571	193	378	386	764	0.505236	0.505236		0.1158	437.695	91.3054	346.389	182.611	529	0.3452	0.803649
		0.03006	571	194	377	388	765	0.50719	0.506527		0.1149	438.292	91.7077	346.585	183.415	530	0.346067	0.804567
		0.02996	572	194	378	388	766	0.506527	0.506527		0.1142	438.89	92.1105	346.779	184.221	531	0.346932	0.805481
		0.02986	572	195	377	390	767	0.508475	0.507152		0.1129	439.486	92.5137	346.973	185.027	532	0.347796	0.806392
		0.0298	573	195	378	390	768	0.507813	0.507152		0.1126	440.083	92.9173	347.165	185.835	533	0.348658	0.8073
		0.02908	574	195	379	390	769	0.507152	0.507152		0.1111	440.679	93.3214	347.357	186.643	534	0.349518	0.808205
		0.02904	574	196	378	392	770	0.509091	0.509091		0.111	441.274	93.726	347.548	187.452	535	0.350377	0.809107
		0.02855	574	197	377	394	771	0.511025	0.510363		0.1103	441.869	94.131	347.738	188.262	536	0.351235	0.810005
		0.0283	575	197	378	394	772	0.510363	0.510363		0.1095	442.464	94.5364	347.927	189.073	537	0.352091	0.8109
		0.02807	575	198	377	396	773	0.51229	0.51229		0.1093	443.058	94.9423	348.115	189.885	538	0.352945	0.811792
		0.02777	575	199	376	398	774	0.514212	0.512887		0.1092	443.651	95.3487	348.303	190.697	539	0.353798	0.81268
		0.02759	577	199	378	398	776	0.512887	0.512887		0.1079	444.245	95.7554	348.489	191.511	540	0.35465	0.813566
		0.02754	577	200	377	400	777	0.514801	0.514801		0.1075	444.837	96.1627	348.675	192.325	541	0.3555	0.814448
		0.02733	577	202	375	404	779	0.518614	0.518614		0.1063	445.43	96.5703	348.859	193.141	542	0.356348	0.815327
		0.02691	577	203	374	406	780	0.520513	0.519846		0.1058	446.022	96.9784	349.043	193.957	543	0.357195	0.816204
		0.02677	578	203	375	406	781	0.519846	0.519846		0.1048	446.613	97.387	349.226	194.774	544	0.35804	0.817077
		0.02625	578	204	374	408	782	0.521739	0.521073		0.1034	447.204	97.7959	349.408	195.592	545	0.358884	0.817946
		0.02624	579	204	375	408	783	0.521073	0.521073		0.1032	447.795	98.2053	349.589	196.411	546	0.359727	0.818813
		0.02601	579	205	374	410	784	0.522959	0.522293		0.1025	448.385	98.6152	349.77	197.23	547	0.360567	0.819677
		0.02562	580	205	375	410	785	0.522293	0.522293		0.1016	448.975	99.0255	349.949	198.051	548	0.361407	0.820538
		0.02559	580	206	374	412	786	0.524173	0.524173		0.1001	449.564	99.4362	350.128	198.872	549	0.362245	0.821396
		0.02527	580	207	373	414	787	0.526048	0.525381		0.09946	450.153	99.8473	350.305	199.695	550	0.363081	0.82225
		0.02526	581	207	374	414	788	0.525381	0.525381		0.09852	450.741	100.259	350.482	200.518	551	0.363916	0.823102
		0.02496	581	208	373	416	789	0.52725	0.526316		0.098	451.329	100.671	350.658	201.342	552	0.364749	0.823951
		0.02472	581	209	372	418	790	0.529114	0.526316		0.09697	451.917	101.083	350.834	202.166	553	0.365581	0.824797
		0.02465	582	209	373	418	791	0.528445	0.526316		0.0966	452.504	101.496	351.008	202.992	554	0.366412	0.825639
		0.02451	583	209	374	418	792	0.527778	0.526316		0.09389	453.091	101.909	351.181	203.819	555	0.367241	0.826479
		0.02405	583	210	373	420	793	0.529634	0.526316		0.09385	453.677	102.323	351.354	204.646	556	0.368068	0.827316
		0.02376	584	210	374	420	794	0.528967	0.526316		0.09304	454.263	102.737	351.526	205.474	557	0.368894	0.82815
		0.02359	585	210	375	420	795	0.528302	0.526316		0.0926	454.849	103.151	351.697	206.303	558	0.369719	0.829396
		0.0232	586	210	376	420	796	0.527638	0.526316		0.0926	455.434	103.566	351.867	207.133	559	0.370542	0.829396
		0.02318	587	210	377	420	797	0.526976	0.526316		0.0923	456.018	103.982	352.037	207.963	560	0.371363	0.830635
		0.02302	588	210	378	420	798	0.526316	0.526316		0.09134	456.603	104.397	352.205	208.795	561	0.372183	0.831457
		0.02261	588	211	377	422	799	0.52816	0.526841		0.09075	457.186	104.814	352.373	209.627	562	0.373002	0.832277
		0.02254	589	211	378	422	800	0.5275	0.526841		0.08892	457.77	105.23	352.54	210.46	563	0.373819	0.833094
		0.02244	590	211	379	422	801	0.526841	0.526841		0.08849	458.353	105.647	352.706	211.294	564	0.374635	0.833908
		0.02228	590	212	378	424	802	0.528678	0.52802		0.08842	458.936	106.064	352.871	212.129	565	0.375449	0.834719
		0.02206	591	212	379	424	803	0.52802	0.52802		0.08729	459.518	106.482	353.036	212.964	566	0.376262	0.835527
		0.02155	591	213	378	426	804	0.529851	0.529851		0.08662	460.1	106.9	353.199	213.801	567	0.377074	0.836333
		0.02153	591	214	377	428	805	0.531677	0.531677		0.08454	460.681	107.319	353.362	214.638	568	0.377884	0.837136
		0.02148	591	215	376	430	806	0.533499	0.532178		0.08443	461.262	107.738	353.524	215.476	569	0.378692	0.837936
		0.021	592	215	377	430	807	0.532838	0.532178		0.0843	461.843	108.157	353.685	216.315	570	0.379499	0.838733
		0.02082	593	215	378	430	808	0.532178	0.532178		0.083	462.423	108.577	353.846	217.154	571	0.380305	0.839528
		0.02074	594	216	378	432	810	0.533333	0.533333		0.08235	463.003	108.997	354.006	217.994	572	0.381109	0.84032
		0.02049	594	217	377	434	811	0.535142	0.535142		0.08145	463.582	109.418	354.165	218.835	573	0.381912	0.841109
		0.0204	594	218	376	436	812	0.536946	0.536946		0.08044	464.161	109.839	354.323	219.677	574	0.382713	0.841895
		0.02016	594	219	375	438	813	0.538745	0.538084		0.08036	464.74	110.26	354.48	220.52	575	0.383513	0.842679
		0.02009	595	219	376	438	814	0.538084	0.538084		0.0799	465.318	110.682	354.636	221.364	576	0.384312	0.84346
		0.01999	595	220	375	440	815	0.539877	0.539683		0.07845	465.896	111.104	354.792	222.208	577	0.385109	0.844238
		0.01977	595	221	374	442	816	0.541667	0.539683		0.07836	466.474	111.526	354.947	223.053	578	0.385904	0.845014
		0.01962	596	221	375	442	817	0.541004	0.539683		0.07686	467.051	111.949	355.101	223.899	579	0.386699	0.845787
		0.01948	597	221	376	442	818	0.540342	0.539683		0.07681	467.627	112.373	355.255	224.745	580	0.387492	0.846557
		0.01937	598	221	377	442	819	0.539683	0.539683		0.07663	468.204	112.796	355.408	225.592	581	0.388283	0.847325
		0.01933	598	222	376	444	820	0.541463	0.541463		0.07527	468.78	113.22	355.559	226.441	582	0.389073	0.848091
		0.0193	598	223	375	446	821	0.54324	0.54324		0.07487	469.355	113.645	355.711	227.289	583	0.389862	0.848853
		0.01925	598	224	374	448	822	0.545012	0.545012		0.07373	469.93	114.07	355.861	228.139	584	0.390649	0.849613
		0.01918	598	225	373	450	823	0.54678	0.546554		0.07354	470.505	114.495	356.011	228.989	585	0.391435	0.850371
		0.01903	598	226	372	452	824	0.548544	0.546554		0.07319	471.08	114.92	356.159	229.841	586	0.392219	0.851126
		0.01902	599	226	373	452	825	0.547879	0.546554		0.07281	471.654	115.346	356.308	230.692	587	0.393002	0.851878
		0.01888	600	226	374	452	826	0.547215	0.546554		0.07236	472.227	115.773	356.455	231.545	588	0.393784	0.852628
		0.01872	601	226	375	452	827	0.546554	0.546554		0.0719	472.801	116.199	356.602	232.398	589	0.394564	0.853375
		0.01865	601	227	374	454	828	0.548309	0.548309		0.07156	473.374	116.626	356.747	233.253	590	0.395343	0.85412
		0.01863	601	228	373	456	829	0.55006	0.549398		0.07145	473.946	117.054	356.893	234.107	591	0.396121	0.854862
		0.01857	602	228	374	456	830	0.549398	0.549398		0.07142	474.519	117.481	357.037	234.963	592	0.396897	0.855602
		0.01856	602	229	373	458	831	0.551143	0.54982		0.07119	475.09	117.91	357.181	235.819	593	0.397672	0.856339
		0.01841	603	229	374	458	832	0.550481	0.54982		0.07098	475.662	118.338	357.324	236.676	594	0.398445	0.857074
		0.01833	604	229	375	458	833	0.54982	0.54982		0.07052	476.233	118.767	357.466	237.534	595	0.399217	0.857806
		0.01829	604	230	374	460	834	0.551559	0.551559		0.07046	476.804	119.196	357.607	238.393	596	0.399988	0.858536
		0.01826	604	231	373	462	835	0.553293	0.553293		0.07028	477.374	119.626	357.748	239.252	597	0.400757	0.859263
		0.01818	604	232	372	464	836	0.555024	0.554361		0.07005	477.944	120.056	357.888	240.112	598	0.401525	0.859988
		0.0181	605	232	373	464	837	0.554361	0.554361		0.06999	478.514	120.486	358.027	240.973	599	0.402292	0.860711
		0.01794	605	233	372	466	838	0.556086	0.555423		0.06957	479.083	120.917	358.166	241.834	600	0.403057	0.861431
		0.01793	606	233	373	466	839	0.555423	0.555423		0.0691	479.652	121.348	358.304	242.696	601	0.403821	0.862507
		0.01778	606	234	372	468	840	0.557143	0.557143		0.0691	480.22	121.78	358.441	243.559	602	0.404583	0.862507
		0.01761	606	235	371	470	841	0.558859	0.557533		0.06861	480.789	122.211	358.577	244.423	603	0.405344	0.863577
		0.01745	607	235	372	470	842	0.558195	0.557533		0.06848	481.357	122.643	358.713	245.287	604	0.406104	0.864288
		0.0173	608	235	373	470	843	0.557533	0.557533		0.06813	481.924	123.076	358.848	246.152	605	0.406863	0.864996
		0.01728	608	236	372	472	844	0.559242	0.559242		0.06764	482.491	123.509	358.982	247.018	606	0.40762	0.865702
		0.01722	608	237	371	474	845	0.560947	0.560947		0.06759	483.058	123.942	359.116	247.884	607	0.408376	0.866406
		0.01721	608	238	370	476	846	0.562648	0.562648		0.06757	483.624	124.376	359.249	248.751	608	0.40913	0.867107
		0.01712	608	239	369	478	847	0.564345	0.563679		0.06714	484.19	124.81	359.381	249.619	609	0.409883	0.867806
		0.01704	609	239	370	478	848	0.563679	0.563679		0.06701	484.756	125.244	359.512	250.488	610	0.410635	0.868502
		0.01695	609	240	369	480	849	0.565371	0.565064		0.06665	485.322	125.678	359.643	251.357	611	0.411386	0.869196
		0.01687	609	241	368	482	850	0.567059	0.565064		0.06639	485.887	126.113	359.773	252.227	612	0.412135	0.869888
		0.01678	610	241	369	482	851	0.566392	0.565064		0.06614	486.451	126.549	359.903	253.097	613	0.412883	0.870578
		0.01661	611	241	370	482	852	0.565728	0.565064		0.06603	487.016	126.984	360.032	253.968	614	0.413629	0.871266
		0.01651	612	241	371	482	853	0.565064	0.565064		0.06564	487.58	127.42	360.16	254.84	615	0.414375	0.871951
		0.01644	612	242	370	484	854	0.566745	0.565421		0.06559	488.143	127.857	360.287	255.713	616	0.415119	0.872634
		0.01635	613	242	371	484	855	0.566082	0.565421		0.06512	488.707	128.293	360.414	256.586	617	0.415861	0.873314
		0.01626	614	242	372	484	856	0.565421	0.565421		0.06491	489.27	128.73	360.54	257.46	618	0.416602	0.873993
		0.01616	614	243	371	486	857	0.567095	0.565774		0.06461	489.833	129.167	360.665	258.335	619	0.417342	0.874669
		0.01614	615	243	372	486	858	0.566434	0.565774		0.06449	490.395	129.605	360.79	259.21	620	0.418081	0.875343
		0.01609	616	243	373	486	859	0.565774	0.565774		0.06422	490.957	130.043	360.914	260.086	621	0.418819	0.876015
		0.01591	616	244	372	488	860	0.567442	0.566474		0.06409	491.518	130.482	361.037	260.963	622	0.419555	0.876684
		0.01588	616	245	371	490	861	0.569106	0.566474		0.06356	492.08	130.92	361.16	261.84	623	0.42029	0.877351
		0.0158	617	245	372	490	862	0.568445	0.566474		0.06354	492.641	131.359	361.282	262.718	624	0.421023	0.878017
		0.01573	618	245	373	490	863	0.567787	0.566474		0.06303	493.201	131.799	361.403	263.597	625	0.421755	0.87868
		0.01564	619	245	374	490	864	0.56713	0.566474		0.06295	493.762	132.238	361.524	264.476	626	0.422486	0.87934
		0.01555	620	245	375	490	865	0.566474	0.566474		0.06288	494.322	132.678	361.644	265.356	627	0.423216	0.879999
		0.01552	620	246	374	492	866	0.568129	0.567474		0.0625	494.881	133.119	361.763	266.237	628	0.423944	0.880656
		0.01537	621	246	375	492	867	0.567474	0.567474		0.06241	495.441	133.559	361.882	267.118	629	0.424672	0.88131
		0.01518	621	247	374	494	868	0.569124	0.56847		0.06218	496	134	362	268	630	0.425397	0.881962
		0.01512	622	247	375	494	869	0.56847	0.56847		0.06196	496.559	134.441	362.117	268.883	631	0.426122	0.882613
		0.015	622	248	374	496	870	0.570115	0.56946		0.06158	497.117	134.883	362.234	269.766	632	0.426845	0.883261
		0.0149	623	248	375	496	871	0.56946	0.56946		0.06142	497.675	135.325	362.35	270.65	633	0.427567	0.883907
		0.01481	623	249	374	498	872	0.571101	0.570447		0.06141	498.233	135.767	362.465	271.535	634	0.428288	0.88455
		0.01473	624	249	375	498	873	0.570447	0.570447		0.06114	498.79	136.21	362.58	272.42	635	0.429008	0.885192
		0.01469	624	250	374	500	874	0.572082	0.571429		0.06086	499.347	136.653	362.694	273.306	636	0.429726	0.885832
		0.01462	625	250	375	500	875	0.571429	0.571429		0.06031	499.904	137.096	362.808	274.192	637	0.430443	0.886788
		0.01443	625	251	374	502	876	0.573059	0.573059		0.06031	500.46	137.54	362.921	275.079	638	0.431159	0.886788
		0.01439	625	252	373	504	877	0.574686	0.574032		0.06006	501.016	137.984	363.033	275.967	639	0.431873	0.887739
		0.01434	626	252	374	504	878	0.574032	0.574032		0.05988	501.572	138.428	363.145	276.855	640	0.432587	0.88837
		0.01407	626	253	373	506	879	0.575654	0.574635		0.05975	502.128	138.872	363.256	277.744	641	0.433299	0.888999
		0.01404	627	254	373	508	881	0.576617	0.574635		0.05918	502.683	139.317	363.366	278.634	642	0.434009	0.889627
		0.01394	627	255	372	510	882	0.578231	0.574635		0.05908	503.238	139.762	363.476	279.524	643	0.434719	0.890252
		0.01384	627	256	371	512	883	0.579841	0.574635		0.05861	503.792	140.208	363.585	280.415	644	0.435427	0.890876
		0.01369	628	256	372	512	884	0.579186	0.574635		0.05835	504.347	140.653	363.693	281.307	645	0.436134	0.891497
		0.01364	629	256	373	512	885	0.578531	0.574635		0.05803	504.901	141.099	363.801	282.199	646	0.43684	0.892116
		0.01358	630	256	374	512	886	0.577878	0.574635		0.05788	505.454	141.546	363.909	283.091	647	0.437545	0.892734
		0.01348	631	256	375	512	887	0.577227	0.574635		0.05786	506.008	141.992	364.015	283.985	648	0.438248	0.893349
		0.01344	632	256	376	512	888	0.576577	0.574635		0.05745	506.561	142.439	364.121	284.879	649	0.43895	0.893963
		0.01323	633	256	377	512	889	0.575928	0.574635		0.0573	507.113	142.887	364.227	285.773	650	0.439651	0.894574
		0.01321	634	256	378	512	890	0.575281	0.574635		0.05686	507.666	143.334	364.331	286.669	651	0.440351	0.895184
		0.01303	635	256	379	512	891	0.574635	0.574635		0.05681	508.218	143.782	364.436	287.564	652	0.44105	0.895791
		0.013	635	257	378	514	892	0.576233	0.575893		0.0567	508.77	144.23	364.539	288.461	653	0.441747	0.896397
		0.01284	635	258	377	516	893	0.577828	0.575893		0.05626	509.321	144.679	364.642	289.358	654	0.442443	0.897001
		0.01282	636	258	378	516	894	0.577181	0.575893		0.05578	509.872	145.128	364.745	290.255	655	0.443138	0.897603
		0.01261	637	258	379	516	895	0.576536	0.575893		0.05566	510.423	145.577	364.846	291.154	656	0.443832	0.898202
		0.01255	638	258	380	516	896	0.575893	0.575893		0.05555	510.974	146.026	364.948	292.052	657	0.444524	0.8988
		0.01248	638	259	379	518	897	0.57748	0.576196		0.05505	511.524	146.476	365.048	292.952	658	0.445215	0.899397
		0.0124	639	259	380	518	898	0.576837	0.576196		0.05444	512.074	146.926	365.148	293.852	659	0.445906	0.899991
		0.0123	640	259	381	518	899	0.576196	0.576196		0.05443	512.624	147.376	365.248	294.752	660	0.446594	0.900583
		0.01225	640	260	380	520	900	0.577778	0.577778		0.05413	513.173	147.827	365.347	295.653	661	0.447282	0.901174
		0.01218	640	261	379	522	901	0.579356	0.579356		0.05383	513.722	148.278	365.445	296.555	662	0.447969	0.901762
		0.01212	640	262	378	524	902	0.580931	0.580931		0.05382	514.271	148.729	365.542	297.458	663	0.448654	0.902349
		0.01196	641	263	378	526	904	0.581858	0.581215		0.05375	514.82	149.18	365.639	298.361	664	0.449338	0.902934
		0.01177	642	263	379	526	905	0.581215	0.581215		0.05333	515.368	149.632	365.736	299.264	665	0.450021	0.903517
		0.01174	642	264	378	528	906	0.582781	0.582139		0.05319	515.916	150.084	365.832	300.168	666	0.450703	0.904098
		0.01161	643	264	379	528	907	0.582139	0.582139		0.05256	516.464	150.536	365.927	301.073	667	0.451384	0.904677
		0.01152	643	265	378	530	908	0.5837	0.5837		0.05225	517.011	150.989	366.022	301.978	668	0.452063	0.905255
		0.01143	643	266	377	532	909	0.585259	0.585259		0.05221	517.558	151.442	366.116	302.884	669	0.452741	0.905831
		0.01129	643	267	376	534	910	0.586813	0.586169		0.05192	518.105	151.895	366.21	303.79	670	0.453418	0.906404
		0.01108	644	267	377	534	911	0.586169	0.586169		0.05145	518.651	152.349	366.303	304.697	671	0.454094	0.906977
		0.01107	644	268	376	536	912	0.587719	0.587719		0.05127	519.198	152.802	366.395	305.605	672	0.454769	0.907547
		0.01099	644	269	375	538	913	0.589266	0.589266		0.0512	519.744	153.256	366.487	306.513	673	0.455443	0.908115
		0.01095	645	270	375	540	915	0.590164	0.590022		0.05111	520.289	153.711	366.578	307.422	674	0.456115	0.908682
		0.01092	645	271	374	542	916	0.591703	0.590022		0.05068	520.835	154.165	366.669	308.331	675	0.456787	0.909247
		0.01083	646	271	375	542	917	0.591058	0.590022		0.05062	521.38	154.62	366.759	309.241	676	0.457457	0.90981
		0.01075	646	272	374	544	918	0.592593	0.590022		0.05025	521.924	155.076	366.849	310.151	677	0.458126	0.910372
		0.0106	647	272	375	544	919	0.591948	0.590022		0.04996	522.469	155.531	366.938	311.062	678	0.458794	0.910931
		0.01041	648	272	376	544	920	0.591304	0.590022		0.04942	523.013	155.987	367.027	311.973	679	0.45946	0.911768
		0.01036	649	272	377	544	921	0.590662	0.590022		0.04942	523.557	156.443	367.114	312.886	680	0.460126	0.911768
		0.01027	650	272	378	544	922	0.590022	0.590022		0.04929	524.101	156.899	367.202	313.798	681	0.46079	0.9126
		0.01024	650	273	377	546	923	0.591549	0.590909		0.04915	524.644	157.356	367.289	314.711	682	0.461454	0.913153
		0.01023	651	273	378	546	924	0.590909	0.590909		0.04914	525.188	157.812	367.375	315.625	683	0.462116	0.913704
		0.01012	651	274	377	548	925	0.592432	0.591793		0.04861	525.73	158.27	367.461	316.539	684	0.462777	0.914253
		0.01008	652	274	378	548	926	0.591793	0.591793		0.0486	526.273	158.727	367.546	317.454	685	0.463437	0.914801
		0.009882	652	275	377	550	927	0.593312	0.593312		0.04814	526.815	159.185	367.631	318.369	686	0.464095	0.915347
		0.00976	652	276	376	552	928	0.594828	0.594828		0.04792	527.357	159.643	367.715	319.285	687	0.464753	0.915891
		0.009757	652	277	375	554	929	0.59634	0.595699		0.04723	527.899	160.101	367.798	320.202	688	0.465409	0.916434
		0.009705	653	277	376	554	930	0.595699	0.595699		0.04715	528.441	160.559	367.881	321.119	689	0.466065	0.916974
		0.009636	653	278	375	556	931	0.597207	0.597207		0.04704	528.982	161.018	367.964	322.036	690	0.466719	0.917514
		0.009544	653	279	374	558	932	0.598712	0.598071		0.04653	529.523	161.477	368.046	322.954	691	0.467372	0.918051
		0.009512	654	279	375	558	933	0.598071	0.598071		0.04618	530.064	161.936	368.127	323.873	692	0.468024	0.918587
		0.009435	654	280	374	560	934	0.599572	0.598291		0.04609	530.604	162.396	368.208	324.792	693	0.468675	0.919121
		0.009388	655	280	375	560	935	0.59893	0.598291		0.04582	531.144	162.856	368.288	325.712	694	0.469325	0.919654
		0.009136	656	280	376	560	936	0.598291	0.598291		0.04556	531.684	163.316	368.368	326.632	695	0.469974	0.920185
		0.009116	656	281	375	562	937	0.599787	0.599787		0.04523	532.224	163.776	368.447	327.553	696	0.470621	0.920714
		0.00888	656	282	374	564	938	0.601279	0.601279		0.0451	532.763	164.237	368.526	328.474	697	0.471268	0.921242
		0.00886	656	283	373	566	939	0.602769	0.602769		0.04476	533.302	164.698	368.604	329.396	698	0.471913	0.921768
		0.008645	656	284	372	568	940	0.604255	0.604255		0.04456	533.841	165.159	368.682	330.318	699	0.472558	0.922293
		0.008621	656	285	371	570	941	0.605739	0.604454		0.04438	534.38	165.62	368.759	331.241	700	0.473201	0.922815
		0.008393	657	285	372	570	942	0.605096	0.604454		0.04429	534.918	166.082	368.836	332.164	701	0.473843	0.923337
		0.008359	658	285	373	570	943	0.604454	0.604454		0.04415	535.456	166.544	368.912	333.088	702	0.474484	0.923856
		0.008181	658	286	372	572	944	0.605932	0.605932		0.04401	535.994	167.006	368.988	334.012	703	0.475124	0.924633
		0.008178	658	287	371	574	945	0.607407	0.606765		0.04401	536.531	167.469	369.063	334.937	704	0.475763	0.924633
		0.008093	659	287	372	574	946	0.606765	0.606765		0.0438	537.069	167.931	369.137	335.863	705	0.476401	0.925406
		0.007993	659	288	371	576	947	0.608237	0.608237		0.04364	537.606	168.394	369.212	336.788	706	0.477037	0.925919
		0.007823	659	289	370	578	948	0.609705	0.608421		0.04347	538.143	168.857	369.285	337.715	707	0.477673	0.926431
		0.007724	660	289	371	578	949	0.609062	0.608421		0.04336	538.679	169.321	369.358	338.642	708	0.478308	0.926941
		0.007573	661	289	372	578	950	0.608421	0.608421		0.04303	539.215	169.785	369.431	339.569	709	0.478941	0.92745
		0.00755	661	290	371	580	951	0.609884	0.609244		0.04289	539.751	170.249	369.503	340.497	710	0.479574	0.927957
		0.007497	662	290	372	580	952	0.609244	0.609244		0.04281	540.287	170.713	369.574	341.426	711	0.480205	0.928463
		0.007273	662	291	371	582	953	0.610703	0.61024		0.04244	540.823	171.177	369.645	342.355	712	0.480835	0.928967
		0.007272	662	292	370	584	954	0.612159	0.61024		0.04214	541.358	171.642	369.716	343.284	713	0.481464	0.929469
		0.007051	663	292	371	584	955	0.611518	0.61024		0.04154	541.893	172.107	369.786	344.214	714	0.482093	0.92997
		0.006991	664	292	372	584	956	0.610879	0.61024		0.04153	542.428	172.572	369.855	345.145	715	0.48272	0.93047
		0.006976	665	292	373	584	957	0.61024	0.61024		0.0415	542.962	173.038	369.924	346.076	716	0.483346	0.930968
		0.006829	665	293	372	586	958	0.611691	0.611691		0.04137	543.497	173.503	369.993	347.007	717	0.483971	0.931464
		0.006819	665	294	371	588	959	0.613139	0.6125		0.04065	544.031	173.969	370.061	347.939	718	0.484595	0.93196
		0.006705	666	294	372	588	960	0.6125	0.6125		0.0406	544.564	174.436	370.129	348.871	719	0.485218	0.932453
		0.006682	666	295	371	590	961	0.613944	0.612669		0.04031	545.098	174.902	370.196	349.804	720	0.485839	0.932945
		0.006415	667	295	372	590	962	0.613306	0.612669		0.03998	545.631	175.369	370.262	350.738	721	0.48646	0.933436
		0.006269	668	295	373	590	963	0.612669	0.612669		0.03982	546.164	175.836	370.328	351.672	722	0.48708	0.933925
		0.006142	668	296	372	592	964	0.614108	0.613472		0.03977	546.697	176.303	370.394	352.606	723	0.487699	0.934412
		0.006102	669	296	373	592	965	0.613472	0.613472		0.03915	547.229	176.771	370.459	353.541	724	0.488316	0.934898
		0.005972	669	297	372	594	966	0.614907	0.614271		0.03902	547.762	177.238	370.524	354.476	725	0.488933	0.935383
		0.005822	670	297	373	594	967	0.614271	0.614271		0.0389	548.294	177.706	370.588	355.412	726	0.489549	0.935866
		0.005815	670	298	372	596	968	0.615702	0.614433		0.03845	548.826	178.174	370.651	356.349	727	0.490163	0.936348
		0.005715	671	298	373	596	969	0.615067	0.614433		0.03821	549.357	178.643	370.715	357.285	728	0.490777	0.936829
		0.005681	672	298	374	596	970	0.614433	0.614433		0.03803	549.889	179.111	370.777	358.223	729	0.491389	0.937308
		0.005672	672	299	373	598	971	0.61586	0.61586		0.03781	550.42	179.58	370.839	359.161	730	0.492001	0.937785
		0.00553	672	300	372	600	972	0.617284	0.617284		0.03761	550.951	180.049	370.901	360.099	731	0.492611	0.938261
		0.005519	672	301	371	602	973	0.618705	0.618705		0.0374	551.481	180.519	370.962	361.038	732	0.493221	0.938736
		0.005467	672	302	370	604	974	0.620123	0.620123		0.03718	552.012	180.988	371.023	361.977	733	0.493829	0.939209
		0.005248	672	303	369	606	975	0.621538	0.620266		0.03697	552.542	181.458	371.084	362.916	734	0.494437	0.939681
		0.00521	673	303	370	606	976	0.620902	0.620266		0.03692	553.072	181.928	371.143	363.857	735	0.495043	0.940151
		0.005108	674	303	371	606	977	0.620266	0.620266		0.03657	553.601	182.399	371.203	364.797	736	0.495648	0.94062
		0.004897	674	304	370	608	978	0.621677	0.621677		0.03634	554.131	182.869	371.262	365.738	737	0.496253	0.941088
		0.004793	674	305	369	610	979	0.623085	0.622449		0.03594	554.66	183.34	371.32	366.68	738	0.496856	0.941554
		0.004691	675	305	370	610	980	0.622449	0.622449		0.03573	555.189	183.811	371.378	367.622	739	0.497459	0.942019
		0.004578	675	306	369	612	981	0.623853	0.623853		0.0355	555.718	184.282	371.436	368.564	740	0.49806	0.942483
		0.004417	675	307	368	614	982	0.625255	0.625255		0.03539	556.246	184.754	371.493	369.507	741	0.49866	0.942945
		0.004415	675	308	367	616	983	0.626653	0.626016		0.0353	556.775	185.225	371.549	370.451	742	0.49926	0.943406
		0.004279	676	308	368	616	984	0.626016	0.626016		0.03496	557.303	185.697	371.605	371.395	743	0.499858	0.943865
		0.004255	676	309	367	618	985	0.627411	0.626775		0.03488	557.831	186.169	371.661	372.339	744	0.500455	0.944323
		0.004005	677	309	368	618	986	0.626775	0.626775		0.03472	558.358	186.642	371.716	373.284	745	0.501052	0.94478
		0.003925	677	310	367	620	987	0.628166	0.62753		0.03468	558.886	187.114	371.771	374.229	746	0.501647	0.945235
		0.00359	678	310	368	620	988	0.62753	0.62753		0.03402	559.413	187.587	371.825	375.175	747	0.502242	0.945689
		0.003577	678	311	367	622	989	0.628918	0.628918		0.03401	559.94	188.06	371.879	376.121	748	0.502835	0.946142
		0.003465	678	312	366	624	990	0.630303	0.630303		0.03387	560.466	188.534	371.933	377.067	749	0.503428	0.946593
		0.003451	678	313	365	626	991	0.631685	0.630522		0.03386	560.993	189.007	371.986	378.014	750	0.504019	0.947043
		0.003249	679	313	366	626	992	0.631048	0.630522		0.03314	561.519	189.481	372.038	378.962	751	0.50461	0.947492
		0.003065	679	314	365	628	993	0.632427	0.630522		0.03311	562.045	189.955	372.09	379.91	752	0.505199	0.947939
		0.002902	680	314	366	628	994	0.631791	0.630522		0.03304	562.571	190.429	372.142	380.858	753	0.505788	0.948385
		0.002844	681	314	367	628	995	0.631156	0.630522		0.03234	563.097	190.903	372.193	381.807	754	0.506375	0.94883
		0.0028	682	314	368	628	996	0.630522	0.630522		0.03225	563.622	191.378	372.244	382.756	755	0.506962	0.949274
		0.002782	682	315	367	630	997	0.631896	0.631474		0.03224	564.147	191.853	372.294	383.706	756	0.507548	0.949937
		0.002549	682	316	366	632	998	0.633267	0.631474		0.03224	564.672	192.328	372.344	384.656	757	0.508132	0.949937
		0.002537	683	316	367	632	999	0.632633	0.631474		0.03144	565.197	192.803	372.393	385.607	758	0.508716	0.950596
		0.002276	684	316	368	632	1000	0.632	0.631474		0.03139	565.721	193.279	372.442	386.558	759	0.509299	0.951035
		0.002189	684	317	367	634	1001	0.633367	0.631474		0.03134	566.245	193.755	372.491	387.509	760	0.509881	0.951472
		0.002115	685	317	368	634	1002	0.632735	0.631474		0.03065	566.769	194.231	372.539	388.461	761	0.510461	0.951908
		0.002016	686	317	369	634	1003	0.632104	0.631474		0.03058	567.293	194.707	372.587	389.413	762	0.511041	0.952342
		0.001822	687	317	370	634	1004	0.631474	0.631474		0.03025	567.817	195.183	372.634	390.366	763	0.51162	0.952992
		0.001758	687	318	369	636	1005	0.632836	0.632207		0.03025	568.34	195.66	372.681	391.319	764	0.512198	0.952992
		0.001501	688	318	370	636	1006	0.632207	0.632207		0.03006	568.863	196.137	372.727	392.273	765	0.512775	0.953638
		0.001449	688	319	369	638	1007	0.633565	0.633565		0.02996	569.386	196.614	372.773	393.227	766	0.513351	0.954068
		0.001448	688	320	368	640	1008	0.634921	0.634291		0.02986	569.909	197.091	372.818	394.182	767	0.513927	0.954496
		0.001376	689	320	369	640	1009	0.634291	0.634291		0.0298	570.432	197.568	372.863	395.137	768	0.514501	0.954923
		0.001245	689	321	368	642	1010	0.635644	0.635644		0.02908	570.954	198.046	372.908	396.092	769	0.515074	0.955349
		0.001162	689	322	367	644	1011	0.636993	0.636993		0.02904	571.476	198.524	372.952	397.048	770	0.515646	0.955773
		0.001067	689	323	366	646	1012	0.63834	0.63834		0.02855	571.998	199.002	372.996	398.004	771	0.516218	0.956197
		0.0009914	689	324	365	648	1013	0.639684	0.639053		0.0283	572.52	199.48	373.039	398.961	772	0.516788	0.956619
		0.0007387	690	324	366	648	1014	0.639053	0.639053		0.02807	573.041	199.959	373.082	399.918	773	0.517358	0.95704
		0.0006782	690	325	365	650	1015	0.640394	0.640394		0.02777	573.562	200.438	373.125	400.875	774	0.517926	0.95746
											0.02759	574.084	200.916	373.167	401.833	775	0.518494	0.958087
											0.02759	574.604	201.396	373.209	402.791	776	0.519061	0.958087
											0.02754	575.125	201.875	373.25	403.75	777	0.519627	0.958712
											0.02733	575.645	202.355	373.291	404.709	778	0.520192	0.959333
											0.02733	576.166	202.834	373.331	405.669	779	0.520756	0.959333
											0.02691	576.686	203.314	373.371	406.629	780	0.521319	0.959953
											0.02677	577.206	203.794	373.411	407.589	781	0.521881	0.960364
											0.02625	577.725	204.275	373.45	408.55	782	0.522442	0.960774
											0.02624	578.245	204.755	373.489	409.511	783	0.523002	0.961183
											0.02601	578.764	205.236	373.528	410.472	784	0.523562	0.961591
											0.02562	579.283	205.717	373.566	411.434	785	0.52412	0.961998
											0.02559	579.802	206.198	373.603	412.397	786	0.524678	0.962403
											0.02527	580.32	206.68	373.64	413.36	787	0.525235	0.962808
											0.02526	580.839	207.161	373.677	414.323	788	0.52579	0.963211
											0.02496	581.357	207.643	373.714	415.286	789	0.526345	0.963613
											0.02472	581.875	208.125	373.75	416.25	790	0.526899	0.964014
											0.02465	582.393	208.607	373.785	417.215	791	0.527452	0.964414
											0.02451	582.91	209.09	373.82	418.18	792	0.528005	0.964813
											0.02405	583.428	209.572	373.855	419.145	793	0.528556	0.96521
											0.02376	583.945	210.055	373.889	420.111	794	0.529106	0.965607
											0.02359	584.462	210.538	373.923	421.077	795	0.529656	0.966002
											0.0232	584.979	211.021	373.957	422.043	796	0.530205	0.966396
											0.02318	585.495	211.505	373.99	423.01	797	0.530752	0.966789
											0.02302	586.012	211.988	374.023	423.977	798	0.531299	0.967181
											0.02261	586.528	212.472	374.056	424.944	799	0.531845	0.967572
											0.02254	587.044	212.956	374.088	425.912	800	0.532391	0.967962
											0.02244	587.56	213.44	374.119	426.881	801	0.532935	0.96835
											0.02228	588.075	213.925	374.15	427.85	802	0.533478	0.968738
											0.02206	588.591	214.409	374.181	428.819	803	0.534021	0.969125
											0.02155	589.106	214.894	374.212	429.788	804	0.534562	0.96951
											0.02153	589.621	215.379	374.242	430.758	805	0.535103	0.969894
											0.02148	590.136	215.864	374.272	431.728	806	0.535643	0.970278
											0.021	590.651	216.349	374.301	432.699	807	0.536182	0.97066
											0.02082	591.165	216.835	374.33	433.67	808	0.53672	0.971041
											0.02074	591.679	217.321	374.359	434.641	809	0.537258	0.971611
											0.02074	592.193	217.807	374.387	435.613	810	0.537794	0.971611
											0.02049	592.707	218.293	374.415	436.585	811	0.53833	0.972178
											0.0204	593.221	218.779	374.442	437.558	812	0.538865	0.972555
											0.02016	593.735	219.265	374.469	438.531	813	0.539398	0.972931
											0.02009	594.248	219.752	374.496	439.504	814	0.539931	0.973305
											0.01999	594.761	220.239	374.522	440.478	815	0.540464	0.973679
											0.01977	595.274	220.726	374.548	441.452	816	0.540995	0.974052
											0.01962	595.787	221.213	374.574	442.426	817	0.541526	0.974424
											0.01948	596.299	221.701	374.599	443.401	818	0.542055	0.974794
											0.01937	596.812	222.188	374.624	444.376	819	0.542584	0.975164
											0.01933	597.324	222.676	374.648	445.352	820	0.543112	0.975532
											0.0193	597.836	223.164	374.672	446.328	821	0.543639	0.9759
											0.01925	598.348	223.652	374.696	447.304	822	0.544165	0.976267
											0.01918	598.86	224.14	374.719	448.281	823	0.544691	0.976632
											0.01903	599.371	224.629	374.742	449.258	824	0.545216	0.976997
											0.01902	599.882	225.118	374.765	450.235	825	0.545739	0.97736
											0.01888	600.394	225.606	374.787	451.213	826	0.546262	0.977723
											0.01872	600.905	226.095	374.809	452.191	827	0.546785	0.978084
											0.01865	601.415	226.585	374.831	453.169	828	0.547306	0.978445
											0.01863	601.926	227.074	374.852	454.148	829	0.547826	0.978805
											0.01857	602.436	227.564	374.873	455.127	830	0.548346	0.979163
											0.01856	602.947	228.053	374.893	456.107	831	0.548865	0.979521
											0.01841	603.457	228.543	374.913	457.087	832	0.549383	0.979877
											0.01833	603.967	229.033	374.933	458.067	833	0.5499	0.980233
											0.01829	604.476	229.524	374.953	459.047	834	0.550417	0.980588
											0.01826	604.986	230.014	374.972	460.028	835	0.550932	0.980941
											0.01818	605.495	230.505	374.99	461.01	836	0.551447	0.981294
											0.0181	606.004	230.996	375.009	461.991	837	0.551961	0.981646
											0.01794	606.513	231.487	375.027	462.973	838	0.552474	0.981997
											0.01793	607.022	231.978	375.044	463.956	839	0.552987	0.982347
											0.01778	607.531	232.469	375.062	464.938	840	0.553498	0.982695
											0.01761	608.039	232.961	375.079	465.921	841	0.554009	0.983043
											0.01745	608.548	233.452	375.095	466.905	842	0.554519	0.98339
											0.0173	609.056	233.944	375.111	467.889	843	0.555028	0.983736
											0.01728	609.564	234.436	375.127	468.873	844	0.555536	0.984082
											0.01722	610.071	234.929	375.143	469.857	845	0.556044	0.984426
											0.01721	610.579	235.421	375.158	470.842	846	0.556551	0.984769
											0.01712	611.087	235.913	375.173	471.827	847	0.557057	0.985111
											0.01704	611.594	236.406	375.188	472.812	848	0.557562	0.985453
											0.01695	612.101	236.899	375.202	473.798	849	0.558066	0.985793
											0.01687	612.608	237.392	375.216	474.784	850	0.55857	0.986133
											0.01678	613.115	237.885	375.229	475.771	851	0.559073	0.986472
											0.01661	613.621	238.379	375.242	476.758	852	0.559575	0.986809
											0.01651	614.128	238.872	375.255	477.745	853	0.560076	0.987146
											0.01644	614.634	239.366	375.268	478.732	854	0.560576	0.987482
											0.01635	615.14	239.86	375.28	479.72	855	0.561076	0.987817
											0.01626	615.646	240.354	375.292	480.708	856	0.561575	0.988151
											0.01616	616.152	240.848	375.303	481.697	857	0.562073	0.988484
											0.01614	616.657	241.343	375.314	482.686	858	0.562571	0.988817
											0.01609	617.163	241.837	375.325	483.675	859	0.563067	0.989148
											0.01591	617.668	242.332	375.336	484.664	860	0.563563	0.989479
											0.01588	618.173	242.827	375.346	485.654	861	0.564058	0.989808
											0.0158	616.5	245.5	371	491	862	0.569606	1
											0.01573	617	246	371	492	863	0.570104	1
											0.01564	617.5	246.5	371	493	864	0.570602	1
											0.01555	618	247	371	494	865	0.571098	1
											0.01552	618.5	247.5	371	495	866	0.571594	1
											0.01537	619	248	371	496	867	0.572088	1
											0.01518	619.5	248.5	371	497	868	0.572581	1
											0.01512	620	249	371	498	869	0.573072	1
											0.015	620.5	249.5	371	499	870	0.573563	1
											0.0149	621	250	371	500	871	0.574053	1
											0.01481	621.5	250.5	371	501	872	0.574541	1
											0.01473	622	251	371	502	873	0.575029	1
											0.01469	622.5	251.5	371	503	874	0.575515	1
											0.01462	623	252	371	504	875	0.576	1
											0.01443	623.5	252.5	371	505	876	0.576484	1
											0.01439	624	253	371	506	877	0.576967	1
											0.01434	624.5	253.5	371	507	878	0.577449	1
											0.01407	625	254	371	508	879	0.577929	1
											0.01404	625.5	254.5	371	509	880	0.578409	1
											0.01404	626	255	371	510	881	0.578888	1
											0.01394	626.5	255.5	371	511	882	0.579365	1
											0.01384	627	256	371	512	883	0.579841	1
											0.01369	627.5	256.5	371	513	884	0.580317	1
											0.01364	628	257	371	514	885	0.580791	1
											0.01358	628.5	257.5	371	515	886	0.581264	1
											0.01348	629	258	371	516	887	0.581736	1
											0.01344	629.5	258.5	371	517	888	0.582207	1
											0.01323	630	259	371	518	889	0.582677	1
											0.01321	630.5	259.5	371	519	890	0.583146	1
											0.01303	631	260	371	520	891	0.583614	1
											0.013	631.5	260.5	371	521	892	0.584081	1
											0.01284	632	261	371	522	893	0.584546	1
											0.01282	632.5	261.5	371	523	894	0.585011	1
											0.01261	633	262	371	524	895	0.585475	1
											0.01255	633.5	262.5	371	525	896	0.585938	1
											0.01248	634	263	371	526	897	0.586399	1
											0.0124	634.5	263.5	371	527	898	0.58686	1
											0.0123	635	264	371	528	899	0.587319	1
											0.01225	635.5	264.5	371	529	900	0.587778	1
											0.01218	636	265	371	530	901	0.588235	1
											0.01212	636.5	265.5	371	531	902	0.588692	1
											0.01196	637	266	371	532	903	0.589147	1
											0.01196	637.5	266.5	371	533	904	0.589602	1
											0.01177	638	267	371	534	905	0.590055	1
											0.01174	638.5	267.5	371	535	906	0.590508	1
											0.01161	639	268	371	536	907	0.590959	1
											0.01152	639.5	268.5	371	537	908	0.59141	1
											0.01143	640	269	371	538	909	0.591859	1
											0.01129	640.5	269.5	371	539	910	0.592308	1
											0.01108	641	270	371	540	911	0.592755	1
											0.01107	641.5	270.5	371	541	912	0.593202	1
											0.01099	642	271	371	542	913	0.593647	1
											0.01095	642.5	271.5	371	543	914	0.594092	1
											0.01095	643	272	371	544	915	0.594536	1
											0.01092	643.5	272.5	371	545	916	0.594978	1
											0.01083	644	273	371	546	917	0.59542	1
											0.01075	644.5	273.5	371	547	918	0.595861	1
											0.0106	645	274	371	548	919	0.5963	1
											0.01041	645.5	274.5	371	549	920	0.596739	1
											0.01036	646	275	371	550	921	0.597177	1
											0.01027	646.5	275.5	371	551	922	0.597614	1
											0.01024	647	276	371	552	923	0.59805	1
											0.01023	647.5	276.5	371	553	924	0.598485	1
											0.01012	648	277	371	554	925	0.598919	1
											0.01008	648.5	277.5	371	555	926	0.599352	1
											0.009882	649	278	371	556	927	0.599784	1
											0.00976	649.5	278.5	371	557	928	0.600216	1
											0.009757	650	279	371	558	929	0.600646	1
											0.009705	650.5	279.5	371	559	930	0.601075	1
											0.009636	651	280	371	560	931	0.601504	1
											0.009544	651.5	280.5	371	561	932	0.601931	1
											0.009512	652	281	371	562	933	0.602358	1
											0.009435	652.5	281.5	371	563	934	0.602784	1
											0.009388	653	282	371	564	935	0.603209	1
											0.009136	653.5	282.5	371	565	936	0.603632	1
											0.009116	654	283	371	566	937	0.604055	1
											0.00888	654.5	283.5	371	567	938	0.604478	1
											0.00886	655	284	371	568	939	0.604899	1
											0.008645	655.5	284.5	371	569	940	0.605319	1
											0.008621	656	285	371	570	941	0.605739	1
											0.008393	656.5	285.5	371	571	942	0.606157	1
											0.008359	657	286	371	572	943	0.606575	1
											0.008181	657.5	286.5	371	573	944	0.606992	1
											0.008178	658	287	371	574	945	0.607407	1
											0.008093	658.5	287.5	371	575	946	0.607822	1
											0.007993	659	288	371	576	947	0.608237	1
											0.007823	659.5	288.5	371	577	948	0.60865	1
											0.007724	660	289	371	578	949	0.609062	1
											0.007573	660.5	289.5	371	579	950	0.609474	1
											0.00755	661	290	371	580	951	0.609884	1
											0.007497	661.5	290.5	371	581	952	0.610294	1
											0.007273	662	291	371	582	953	0.610703	1
											0.007272	662.5	291.5	371	583	954	0.611111	1
											0.007051	663	292	371	584	955	0.611518	1
											0.006991	663.5	292.5	371	585	956	0.611925	1
											0.006976	664	293	371	586	957	0.61233	1
											0.006829	664.5	293.5	371	587	958	0.612735	1
											0.006819	665	294	371	588	959	0.613139	1
											0.006705	665.5	294.5	371	589	960	0.613542	1
											0.006682	666	295	371	590	961	0.613944	1
											0.006415	666.5	295.5	371	591	962	0.614345	1
											0.006269	667	296	371	592	963	0.614746	1
											0.006142	667.5	296.5	371	593	964	0.615145	1
											0.006102	668	297	371	594	965	0.615544	1
											0.005972	668.5	297.5	371	595	966	0.615942	1
											0.005822	669	298	371	596	967	0.616339	1
											0.005815	669.5	298.5	371	597	968	0.616736	1
											0.005715	670	299	371	598	969	0.617131	1
											0.005681	670.5	299.5	371	599	970	0.617526	1
											0.005672	671	300	371	600	971	0.61792	1
											0.00553	671.5	300.5	371	601	972	0.618313	1
											0.005519	672	301	371	602	973	0.618705	1
											0.005467	672.5	301.5	371	603	974	0.619097	1
											0.005248	673	302	371	604	975	0.619487	1
											0.00521	673.5	302.5	371	605	976	0.619877	1
											0.005108	674	303	371	606	977	0.620266	1
											0.004897	674.5	303.5	371	607	978	0.620654	1
											0.004793	675	304	371	608	979	0.621042	1
											0.004691	675.5	304.5	371	609	980	0.621429	1
											0.004578	676	305	371	610	981	0.621814	1
											0.004417	676.5	305.5	371	611	982	0.6222	1
											0.004415	677	306	371	612	983	0.622584	1
											0.004279	677.5	306.5	371	613	984	0.622967	1
											0.004255	678	307	371	614	985	0.62335	1
											0.004005	678.5	307.5	371	615	986	0.623732	1
											0.003925	679	308	371	616	987	0.624113	1
											0.00359	679.5	308.5	371	617	988	0.624494	1
											0.003577	680	309	371	618	989	0.624874	1
											0.003465	680.5	309.5	371	619	990	0.625253	1
											0.003451	681	310	371	620	991	0.625631	1
											0.003249	681.5	310.5	371	621	992	0.626008	1
											0.003065	682	311	371	622	993	0.626385	1
											0.002902	682.5	311.5	371	623	994	0.626761	1
											0.002844	683	312	371	624	995	0.627136	1
											0.0028	683.5	312.5	371	625	996	0.62751	1
											0.002782	684	313	371	626	997	0.627884	1
											0.002549	684.5	313.5	371	627	998	0.628257	1
											0.002537	685	314	371	628	999	0.628629	1
											0.002276	685.5	314.5	371	629	1000	0.629	1
											0.002189	686	315	371	630	1001	0.629371	1
											0.002115	686.5	315.5	371	631	1002	0.629741	1
											0.002016	687	316	371	632	1003	0.63011	1
											0.001822	687.5	316.5	371	633	1004	0.630478	1
											0.001758	688	317	371	634	1005	0.630846	1
											0.001501	688.5	317.5	371	635	1006	0.631213	1
											0.001449	689	318	371	636	1007	0.631579	1
											0.001448	689.5	318.5	371	637	1008	0.631944	1
											0.001376	690	319	371	638	1009	0.632309	1
											0.001245	690.5	319.5	371	639	1010	0.632673	1
											0.001162	691	320	371	640	1011	0.633037	1
											0.001067	691.5	320.5	371	641	1012	0.633399	1
											0.0009914	692	321	371	642	1013	0.633761	1
											0.0007387	692.5	321.5	371	643	1014	0.634122	1
											0.0006782	693	322	371	644	1015	0.634483	1

## Sheet: Search Summary
	ProteinPilot™ Software Report
	Template Version	1.00 light report					Search Properties
	Summary of Identification Yields						General
	Data Level	FDR Type	FDR	ID Yield			Group filename	Diego_110619_fbn2.group
Identification Yield at FDR Threshold	Protein	Local	0.01	23			Start date	2019-06-12 08:18:43
	Protein		0.05	23			Start time	2019-06-12 08:18:43
	Protein		0.1	23			User name	5600Procesado\5600 Procesado
	Protein	Global	0.01	23
	Protein		0.05	25			Search Input
	Protein		0.1	27			Number of spectra in search	32608
	Distinct peptide	Local	0.01	46			Number of input files	1
	Distinct peptide		0.05	46
	Distinct peptide		0.1	52			Search Method
	Distinct peptide	Global	0.01	44			Sample Type	Identification
	Distinct peptide		0.05	68			Cysteine Alkylation	Iodoacetamide
	Distinct peptide		0.1	87			Digestion	Trypsin
	Spectral	Local	0.01	104			Special Factors
	Spectral		0.05	149			Instrument	TripleTOF 5600
	Spectral		0.1	192			Species
	Spectral	Global	0.01	150			Search Effort	Thorough
	Spectral		0.05	232			ID Focus	Biological modifications
	Spectral		0.1	289			FDR Analysis	Yes
							Quantitation
Corresponding Confidence in ProteinPilot™ Software	Protein	Local	0.01	0.985875			Background Correction	No
	Protein		0.05	0.985875			Bias Correction	Yes
	Protein		0.1	0.985875			Channel to use as denominator in ratios
	Protein	Global	0.01	0.985875			Modified Data Dictionary or Parameter Translation	Yes
	Protein		0.05	0.956348
	Protein		0.1	0.845118			Database Searched
	Distinct peptide	Local	0.01	0.9998			Database filename	C:\AB SCIEX\ProteinPilot Data\SearchDatabases\ProteomaAria_contami2018.fasta
	Distinct peptide		0.05	0.9998			Number of Proteins in Database	39540
	Distinct peptide		0.1	0.998			Number of proteins searched	79080
	Distinct peptide	Global	0.01	0.9998
	Distinct peptide		0.05	0.9551			Hardware and Software Environment
	Distinct peptide		0.1	0.6894			RAM (MB)	32712
	Spectral	Local	0.01	0.9964			Computer name	5600PROCESADO
	Spectral		0.05	0.9816			Number of cores in computer	16
	Spectral		0.1	0.9161			Number of threads (double cores if hyperthreading on)	32
	Spectral	Global	0.01	0.9744			Number of cores licensed to use	16
	Spectral		0.05	0.6716			Operating system	Windows 7 Professional Service Pack 1 (6.1.7601)
	Spectral		0.1	0.4447			ProteinPilot Software Version	5.0.1.0, 4895
							Paragon Algorithm Version	5.0.1.0, 4874

## Sheet: Advanced Metadata
	Advanced Metadata
	Parameters - Search Dimension Factors
	Number of segments the input data are broken into	9
	Number of searches per segment (2 for Thorough, 1 for Rapid)	2
	Number of apparent sub-searches in group file	18
	Do reversed search	TRUE
	Do separate searches for each plex in MS1 quantitation	FALSE
	Maximum number of hypotheses to keep per spectrum	15
	Parameters - Identification
	MS1 initial mass error tolerance type	dalton
	MS1 initial mass error tolerance value	0.05
	MS2 initial mass error tolerance type	dalton
	MS2 initial mass error tolerance value	0.1
	MS1 final mass error standard deviation type	dalton
	MS1 final mass error standard deviation value	0.0011
	MS2 final mass error standard deviation type	dalton
	MS2 final mass error standard deviation value	0.01
	Use multi-precursor search function	TRUE
	Maximum number of different precursor masses to try to match to in the Fraglet stage when doing multi-precursor search	5
	Maximum dynamic range gap of secondary precursors vs primary precursor in the Fraglet stage when doing multi-precursor search	10
	Maximum number of different precursor masses to try to match to in the Taglet stage when doing multi-precursor search	1
	Maximum dynamic range gap of secondary precursors vs primary precursor in the Taglet stage when doing multi-precursor search	3
	First charge state to consider when precursor z is not determined	2
	Probability of first charge state to consider when precursor z is not determined	1
	Second charge state to consider when precursor z is not determined	3
	Probability of second charge state to consider when precursor z is not determined	1
	Third charge state to consider when precursor z is not determined	4
	Probability of third charge state to consider when precursor z is not determined	1
	Fourth charge state to consider when precursor z is not determined
	Probability of fourth charge state to consider when precursor z is not determined
	Parameters - Protein Grouping
	Use Bayesian protein confidence calculation	TRUE
	Use peptide FDR analysis to recalibrate peptide confidences	TRUE
	In mid-Pro Group, minimum Intersection ProtScore to be in Same Group	4
	In mid-Pro Group, minimum Unused ProtScore to keep a Group	0.1
	In mid-Pro Group, keep competitor proteins with ProtScore units from winner	6
	In final Pro Group, minimum Intersection ProtScore to be in same group	1.3
	In final Pro Group, minimum Unused ProtScore to keep a group	0.0458
	In final Pro Group, keep competitor proteins with ProtScore units from winner	2
	Parameters - Quantitation
	Do isobaric quant background correction algorithm	FALSE
	Normalize the central tendency of protein ratios to be unity	TRUE
	Compute protein-level ratios from the median of peptide ratios	TRUE
	Quant threshold setting no longer used	-1
	Use measures for quantitation if signal to noise is greater than	9
	Maximum number of labels allowed on a peptide for it to be used for quantitation	35
	Include extreme ratios in the protein ratio calculation if the fraction of peptides from a protein having extreme ratios is greater than	0
	Exclude quantitation data if identification confidence does not pass a threshold value	TRUE
	Exclude quantitation data if a minimum intensity is not passed	TRUE
	Exclude quantitation data based on discordant peptide logic	TRUE
	Exclude quantitation data using sharing logic	TRUE
	Minimum protein confidence to consider a protein confident and capable of excluding spectra as shared	1.3
	Minimum peptide percent confidence from a confident protein to consider a spectrum shared	15
	Minimum peptide confidence to be used for quantitation	15
	Consider a peptide discordant if joint feature probability less than	0.3
	Parameters - Non-Functional
	Show results only for distinct peptides, suppressing redundancy	FALSE
	Do not store MS1 level data	FALSE
	Statistics - Processing Times
	Start time - Search	2019-06-12 08:18:43
	End time - Search	2019-06-12 08:39:27
	Start time - Identification algorithm stages	2019-06-12 08:24:41
	End time - Identification algorithm stages	2019-06-12 08:39:13
	Start time - Signal processing stage	2019-06-12 08:18:43
	End time - Signal processing stage	2019-06-12 08:24:39
	Start time - Waiting stage	2019-06-12 08:24:39
	End time - Waiting stage	2019-06-12 08:24:41
	Start time - Fraglet Algorithm search stage	2019-06-12 08:24:44
	End time - Fraglet Algorithm search stage	2019-06-12 08:27:48
	Start time - Mid-Pro Group Algorithm stage	2019-06-12 08:27:48
	End time - Mid-Pro Group Algorithm stage	2019-06-12 08:29:06
	Start time - Taglet Algorithm search stage	2019-06-12 08:29:06
	End time - Taglet Algorithm search stage	2019-06-12 08:37:17
	Start time - Final Pro Group Algorithm stage	2019-06-12 08:37:17
	End time - Final Pro Group Algorithm stage	2019-06-12 08:39:13
	Start time - FDR analysis stage	2019-06-12 08:39:14
	End time - FDR analysis stage	2019-06-12 08:39:27
	Clock time duration - Full search (min)	20.7439
	Clock time duration - Identification algorithm stages (min)	14.5364
	Clock time duration - Signal processing stage (min)	5.9189
	Clock time duration - Waiting stage (min)	0.0452333
	Clock time duration - Fraglet Algorithm stage (min)	3.05838
	Clock time duration - Mid-Pro Group Algorithm stage (min)	1.29557
	Clock time duration - Taglet Algorithm stage (min)	8.19937
	Clock time duration - Pro Group Algorithm stage (min)	1.9305
	Clock time duration - FDR Analysis (min)	0.230867
	Clock time not accounted for in measured stages	0.06505
	CPU time duration - Signal Processing stage (min)
	CPU time duration - Fraglet Algorithm stage (min)	15.4433
	CPU time duration - Mid-Pro Group Algorithm stage (min)	1.84497
	CPU time duration - Taglet Algorithm stage (min)	44.6649
	CPU time duration - Pro Group Algorithm stage (min)	2.44088
	Percent of clock time - Identification Algorithm stages	0.700754
	Percent of clock time - Signal Processing stage	0.285333
	Percent of clock time - Waiting stage	0.00218056
	Percent of clock time - Fraglet Algorithm stage	0.147436
	Percent of clock time - Mid-Pro Group Algorithm stage	0.0624554
	Percent of clock time - Taglet Algorithm stage	0.395267
	Percent of clock time - Pro Group Algorithm stage	0.0930637
	Percent of clock time - FDR Analysis	0.0111294
	Statistics - Processing Rates
	Clock time rate (sec/spect) - Full Search	0.0381695
	Clock time rate (sec/spect) - Identification Algorithm stages	0.0267475
	Clock time rate (sec/spect) - Signal processing stage	0.010891
	Clock time rate (sec/spect) - Waiting stage	8.32311e-05
	Clock time rate (sec/spect) - Fraglet Algorithm stage	0.00562755
	Clock time rate (sec/spect) - Mid-Pro Group Algorithm stage	0.00238389
	Clock time rate (sec/spect) - Taglet Algorithm stage	0.0150872
	Clock time rate (sec/spect) - Pro Group Algorithm stage	0.0035522
	Clock time rate (sec/spect) - FDR Analysis	0.000424804
	CPU time rate (sec/spect) - Signal processing stage
	CPU time rate (sec/spect) - Fraglet Algorithm stage	0.0284163
	CPU time rate (sec/spect) - Mid-Pro Group Algorithm stage	0.00339481
	CPU time rate (sec/spect) - Taglet Algorithm stage	0.0821852
	CPU time rate (sec/spect) - Pro Group Algorithm stage	0.00449132
	Clock time rate (sec/spect/DB protein) - Full search	4.8267e-07
	Clock time rate (sec/spect/DB protein) - Identification algorithm stages	3.38233e-07
	Clock time rate (sec/spect/DB protein) - Signal processing stage	1.37721e-07
	Clock time rate (sec/spect/DB protein) - Waiting stage	1.05249e-09
	Clock time rate (sec/spect/DB protein) - Fraglet Algorithm stage	7.11627e-08
	Clock time rate (sec/spect/DB protein) - Mid-Pro Group Algorithm stage	3.01453e-08
	Clock time rate (sec/spect/DB protein) - Taglet Algorithm stage	1.90783e-07
	Clock time rate (sec/spect/DB protein) - Pro Group Algorithm stage	4.4919e-08
	Clock time rate (sec/spect/DB protein) - FDR Analysis	5.37182e-09
	CPU time rate (sec/spect/DB protein) - Signal processing stage
	CPU time rate (sec/spect/DB protein) - Fraglet Algorithm stage	3.59336e-07
	CPU time rate (sec/spect/DB protein) - Mid-Pro Group Algorithm stage	4.29288e-08
	CPU time rate (sec/spect/DB protein) - Taglet Algorithm stage	1.03927e-06
	CPU time rate (sec/spect/DB protein) - Pro Group Algorithm stage	5.67947e-08
	Statistics - Extent of Distribution
	Distribution factor - CPU vs. clock time - Fraglet Algorithm stage	5.0495
	Distribution factor - CPU vs. clock time - Mid-Pro Group Algorithm stage	1.42406
	Distribution factor - CPU vs. clock time - Taglet Algorithm stage	5.44736
	Distribution factor - CPU vs. clock time - Pro Group Algorithm stage	1.26438
	Ratio of distribution factor to number of search segments - Fraglet Algorithm stage	0.561056
	Ratio of distribution factor to number of search segments - Mid-Pro Group Algorithm stage	0.158229
	Ratio of distribution factor to number of search segments - Taglet Algorithm stage	0.605262
	Ratio of distribution factor to number of search segments - Pro Group Algorithm stage	0.140487
	Ratio of distribution factor to number of licensed cores - Fraglet Algorithm stage	0.315594
	Ratio of distribution factor to number of licensed cores - Mid-Pro Group Algorithm stage	0.0890038
	Ratio of distribution factor to number of licensed cores - Taglet Algorithm stage	0.34046
	Ratio of distribution factor to number of licensed cores - Pro Group Algorithm stage	0.0790237
	Statistics - Search Segmentation
	Average number of spectra per segment	3623.11
	Standard deviation of number of spectra per segment	21.922
	Maximum number of spectra per segment	3659
	Minimum number of spectra per segment	3595

## Sheet: Speed and Distribution Analysis
		Duration				Clock Rates			CPU Rates			Extent of Search Distribution
	Processing Stage	Clock Time (min)	Percent	CPU Time (min)		Sec/Spectrum	Sec/Spectrum per DB Protein		Sec/Spectrum	Sec/Spectrum per DB Protein		Fundamental Distribution Factor (CPU/Clock Time)	Ratio of Distribution Factor to # Segments	Ratio of Distribution Factor to # of Licensed Cores
	Signal Processing	5.9189	0.285333			0.010891	1.37721e-07
	Waiting	0.0452333	0.00218056			8.32311e-05	1.05249e-09
	Fraglet Algorithm	3.05838	0.147436	15.4433		0.00562755	7.11627e-08		0.0284163	3.59336e-07		5.0495	0.561056	0.315594
	Mid-Pro Group Algorithm	1.29557	0.0624554	1.84497		0.00238389	3.01453e-08		0.00339481	4.29288e-08		1.42406	0.158229	0.0890038
	Taglet Algorithm	8.19937	0.395267	44.6649		0.0150872	1.90783e-07		0.0821852	1.03927e-06		5.44736	0.605262	0.34046
	Final Pro Group Algorithm	1.9305	0.0930637	2.44088		0.0035522	4.4919e-08		0.00449132	5.67947e-08		1.26438	0.140487	0.0790237
	FDR Analysis	0.230867	0.0111294			0.000424804	5.37182e-09
	Full Search	20.7439	0.996864			0.0381695	4.8267e-07
	Time not accounted for	0.06505

## Sheet: Single Results Table
	Single Table Summary of All Results
	Data Level	FDR Type	FDR	ID Yield			Template Version
Identification Yield at FDR Threshold	Protein	Local	0.01	23
	Protein		0.05	23			2.01
	Protein		0.1	23
	Protein	Global	0.01	23
	Protein		0.05	25
	Protein		0.1	27
	Distinct peptide	Local	0.01	46
	Distinct peptide		0.05	46
	Distinct peptide		0.1	52
	Distinct peptide	Global	0.01	44
	Distinct peptide		0.05	68
	Distinct peptide		0.1	87
	Spectral	Local	0.01	104
	Spectral		0.05	149
	Spectral		0.1	192
	Spectral	Global	0.01	150
	Spectral		0.05	232
	Spectral		0.1	289
Corresponding Confidence in ProteinPilot™ Software	Protein	Local	0.01	0.985875
	Protein		0.05	0.985875
	Protein		0.1	0.985875
	Protein	Global	0.01	0.985875
	Protein		0.05	0.956348
	Protein		0.1	0.845118
	Distinct peptide	Local	0.01	0.9998
	Distinct peptide		0.05	0.9998
	Distinct peptide		0.1	0.998
	Distinct peptide	Global	0.01	0.9998
	Distinct peptide		0.05	0.9551
	Distinct peptide		0.1	0.6894
	Spectral	Local	0.01	0.9964
	Spectral		0.05	0.9816
	Spectral		0.1	0.9161
	Spectral	Global	0.01	0.9744
	Spectral		0.05	0.6716
	Spectral		0.1	0.4447

[truncated: 9 more sheets: Protein FDR Summary, Distinct Peptide FDR Summary, Spectrum FDR Summary, PDST Controls, Protein Summary, Peptide Summary, Distinct Peptide Summary, Feature Summary, Single Column Summary]
