# Supplementary material for: Arabidopsis fibrillin 1-2 subfamily members exert their functions via specific protein–protein interactions
Source: J Exp Bot. 2021 Oct 15;73(3):903–14. doi: 10.1093/jxb/erab452 (PMC8793873; doi:10.1093/jxb/erab452)
Supplement: erab452_suppl_Supplementary_Dataset_S4 [file erab452_suppl_supplementary_dataset_s4.xlsx]

## Sheet: Metadata
_RESULTS_version	5
RESULTS_SEARCH_STAT_search_begin_time_clock	2020-02-20 07:56:25
RESULTS_SEARCH_STAT_search_end_time_clock	2020-02-20 08:40:03
RESULTS_SEARCH_STAT_search_time_duration	9069-05-21
RESULTS_SEARCH_STAT_stage_signal_processing_begin_time_clock	2020-02-20 07:56:25
RESULTS_SEARCH_STAT_stage_signal_processing_end_time_clock	2020-02-20 08:29:44
RESULTS_SEARCH_STAT_stage_signal_processing_time_duration	7371-10-27
RESULTS_SEARCH_STAT_stage_waiting_begin_time_clock	2020-02-20 08:29:44
RESULTS_SEARCH_STAT_stage_waiting_end_time_clock	2020-02-20 08:29:48
RESULTS_SEARCH_STAT_stage_waiting_time_duration	1910-10-20
RESULTS_SEARCH_STAT_stage_searching_begin_time_clock	2020-02-20 08:29:48
RESULTS_SEARCH_STAT_stage_searching_end_time_clock	2020-02-20 08:39:51
RESULTS_SEARCH_STAT_stage_searching_time_duration	3552-07-02
RESULTS_SEARCH_STAT_stage_fdr_begin_time_clock	2020-02-20 08:39:51
RESULTS_SEARCH_STAT_stage_fdr_end_time_clock	2020-02-20 08:40:03
RESULTS_SEARCH_STAT_stage_fdr_time_duration	1932-06-16
RESULTS_SEARCH_STAT_task_fraglet_exe_begin_time_clock	2020-02-20 08:29:47
RESULTS_SEARCH_STAT_task_fraglet_exe_end_time_clock	2020-02-20 08:32:40
RESULTS_SEARCH_STAT_task_fraglet_exe_time_duration	172817
RESULTS_SEARCH_STAT_task_fraglet_exe_time_cpu	2929-11-09
RESULTS_SEARCH_STAT_task_taglet_exe_begin_time_clock	2020-02-20 08:33:43
RESULTS_SEARCH_STAT_task_taglet_exe_end_time_clock	2020-02-20 08:38:36
RESULTS_SEARCH_STAT_task_taglet_exe_time_duration	292063
RESULTS_SEARCH_STAT_task_taglet_exe_time_cpu	5849-06-30
RESULTS_SEARCH_STAT_task_progroup_begin_time_clock	2020-02-20 08:38:36
RESULTS_SEARCH_STAT_task_progroup_end_time_clock	2020-02-20 08:39:51
RESULTS_SEARCH_STAT_task_progroup_time_duration	75628
RESULTS_SEARCH_STAT_task_progroup_time_cpu	2158-09-12
RESULTS_SEARCH_STAT_task_focusing_begin_time_clock	2020-02-20 08:32:40
RESULTS_SEARCH_STAT_task_focusing_end_time_clock	2020-02-20 08:33:34
RESULTS_SEARCH_STAT_task_focusing_time_duration	53913
RESULTS_SEARCH_STAT_task_focusing_time_cpu	125284
RESULTS_SEARCH_STAT_computer_memory	32712
RESULTS_SEARCH_STAT_computer_name	5600PROCESADO
RESULTS_SEARCH_STAT_num_proteins	79054
RESULTS_SEARCH_STAT_num_residues	33401374
RESULTS_SEARCH_STAT_number_cores	16
RESULTS_SEARCH_STAT_number_licensed_tasks	16
RESULTS_SEARCH_STAT_number_processors	32
RESULTS_SEARCH_STAT_os	Windows 7 Professional Service Pack 1 (6.1.7601)
RESULTS_SEARCH_1_time_cpu	16972
RESULTS_SEARCH_1_time_duration	19593
RESULTS_SEARCH_1_version	5.0.1.4874
RESULTS_SEARCH_1_xml:id	SEARCH:1:637177821827486343_0
RESULTS_SEARCH_1_PARAMETERS_chemical_data_edited	TRUE
RESULTS_SEARCH_1_PARAMETERS_do_multiprecursor_search	TRUE
RESULTS_SEARCH_1_PARAMETERS_do_reverse_search	TRUE
RESULTS_SEARCH_1_PARAMETERS_max_quant_labels	35
RESULTS_SEARCH_1_PARAMETERS_maxresults	15
RESULTS_SEARCH_1_PARAMETERS_separate_searches	FALSE
RESULTS_SEARCH_1_PARAMETERS_MSTOLERANCE_type	dalton
RESULTS_SEARCH_1_PARAMETERS_MSTOLERANCE_value	0.05
RESULTS_SEARCH_1_PARAMETERS_MSMSTOLERANCE_type	dalton
RESULTS_SEARCH_1_PARAMETERS_MSMSTOLERANCE_value	0.1
RESULTS_SEARCH_1_PARAMETERS_MS_STANDARD_DEVIATION_type	dalton
RESULTS_SEARCH_1_PARAMETERS_MS_STANDARD_DEVIATION_value	0.0011
RESULTS_SEARCH_1_PARAMETERS_MSMS_STANDARD_DEVIATION_type	dalton
RESULTS_SEARCH_1_PARAMETERS_MSMS_STANDARD_DEVIATION_value	0.01
RESULTS_SEARCH_1_PARAMETERS_FASTA_filename	C:\AB SCIEX\ProteinPilot Data\SearchDatabases\UniprotArapro_contaminantes_03072019.fasta
RESULTS_SEARCH_1_PARAMETERS_AUTO_CALIBRATION_ms	TRUE
RESULTS_SEARCH_1_PARAMETERS_AUTO_CALIBRATION_msexport	FALSE
RESULTS_SEARCH_1_PARAMETERS_AUTO_CALIBRATION_msms	TRUE
RESULTS_SEARCH_1_PARAMETERS_AUTO_CALIBRATION_msmstolsdratio	2.75
RESULTS_SEARCH_1_PARAMETERS_AUTO_CALIBRATION_mstolsdratio	7
RESULTS_SEARCH_1_PARAMETERS_AUTO_CALIBRATION_squareroot	TRUE
RESULTS_SEARCH_1_PARAMETERS_AUTO_CALIBRATION_type	dalton
RESULTS_SEARCH_1_PARAMETERS_AUTO_CALIBRATION_MCP_d_s_s_f	0.0666667
RESULTS_SEARCH_1_PARAMETERS_AUTO_CALIBRATION_MCP_d_s_w_f	3
RESULTS_SEARCH_1_PARAMETERS_AUTO_CALIBRATION_MCP_m_f_r_mbc	200
RESULTS_SEARCH_1_PARAMETERS_AUTO_CALIBRATION_MCP_m_m_c	10
RESULTS_SEARCH_1_PARAMETERS_AUTO_CALIBRATION_MCP_m_m_f_s	0.25
RESULTS_SEARCH_1_PARAMETERS_AUTO_CALIBRATION_MCP_m_m_p_f	0.33
RESULTS_SEARCH_1_PARAMETERS_AUTO_CALIBRATION_MCP_m_m_p_rms_f	1
RESULTS_SEARCH_1_PARAMETERS_AUTO_CALIBRATION_MCP_m_p_t_f	1
RESULTS_SEARCH_1_PARAMETERS_AUTO_CALIBRATION_MCP_m_r_h_n_b	15
RESULTS_SEARCH_1_PARAMETERS_AUTO_CALIBRATION_MCP_m_z_n_s	99
RESULTS_SEARCH_1_PARAMETERS_AUTO_CALIBRATION_MCP_m_z_s_mn_f_r	0.0666667
RESULTS_SEARCH_1_PARAMETERS_AUTO_CALIBRATION_MCP_m_z_s_mx_f_r	0.1
RESULTS_SEARCH_1_PARAMETERS_MAX_PRECURSORS_FRAGLET	5
RESULTS_SEARCH_1_PARAMETERS_MAX_PRECURSORS_TAGLET	1
RESULTS_SEARCH_1_PARAMETERS_PRECURSORS_DR_FRAGLET	10
RESULTS_SEARCH_1_PARAMETERS_PRECURSORS_DR_TAGLET	3
RESULTS_SEARCH_1_PARAMETERS_DEFAULT_CHARGE_STATE_1_charge	2
RESULTS_SEARCH_1_PARAMETERS_DEFAULT_CHARGE_STATE_1_probability	1
RESULTS_SEARCH_1_PARAMETERS_DEFAULT_CHARGE_STATE_2_charge	3
RESULTS_SEARCH_1_PARAMETERS_DEFAULT_CHARGE_STATE_2_probability	1
RESULTS_SEARCH_1_PARAMETERS_DEFAULT_CHARGE_STATE_3_charge	4
RESULTS_SEARCH_1_PARAMETERS_DEFAULT_CHARGE_STATE_3_probability	1
RESULTS_SEARCH_1_PARAMETERS_VERSION	5.0.1.0, 4895
RESULTS_SEARCH_1_PARAMETERS_PARAGON_VERSION	5.0.1.0, 4874
RESULTS_SEARCH_1_PARAMETERS_APPLICATION	ProteinPilot(tm) Software
RESULTS_SEARCH_1_PARAMETERS_PROGROUP_alternativedispositionmaximumfoldprobabilitydrop	100
RESULTS_SEARCH_1_PARAMETERS_PROGROUP_alternativedispositionmaximumfoldscoredrop	2
RESULTS_SEARCH_1_PARAMETERS_PROGROUP_autodiscordantpeptidethreshold	0.3
RESULTS_SEARCH_1_PARAMETERS_PROGROUP_bayesconfidencecalclulation	TRUE
RESULTS_SEARCH_1_PARAMETERS_PROGROUP_calibrateconfidence	TRUE
RESULTS_SEARCH_1_PARAMETERS_PROGROUP_compresspeptides	FALSE
RESULTS_SEARCH_1_PARAMETERS_PROGROUP_confidencepercentthresholdforexcludingothersfromquant	15
RESULTS_SEARCH_1_PARAMETERS_PROGROUP_confidencepercentthresholdforincludingselfinquant	15
RESULTS_SEARCH_1_PARAMETERS_PROGROUP_donotstoremspeaklists	FALSE
RESULTS_SEARCH_1_PARAMETERS_PROGROUP_fasta	C:\AB SCIEX\ProteinPilot Data\SearchDatabases\UniprotArapro_contaminantes_03072019.fasta
RESULTS_SEARCH_1_PARAMETERS_PROGROUP_featuregroupminpepconf	0.66
RESULTS_SEARCH_1_PARAMETERS_PROGROUP_featuregroupminups	0.47
RESULTS_SEARCH_1_PARAMETERS_PROGROUP_focusingintersection	4
RESULTS_SEARCH_1_PARAMETERS_PROGROUP_focusingminimummatchconfidence	0.1
RESULTS_SEARCH_1_PARAMETERS_PROGROUP_focusingminunusedprotscore	0.1
RESULTS_SEARCH_1_PARAMETERS_PROGROUP_focusingsubsetcutoff	6
RESULTS_SEARCH_1_PARAMETERS_PROGROUP_intersection	1.3
RESULTS_SEARCH_1_PARAMETERS_PROGROUP_minimummatchconfidencecutoff	0.001
RESULTS_SEARCH_1_PARAMETERS_PROGROUP_minunusedprotscore	0.0458
RESULTS_SEARCH_1_PARAMETERS_PROGROUP_subsetcutoff	2
RESULTS_SEARCH_1_PARAMETERS_PROGROUP_unusedprotscorethresholdforexcludingothersfromquant	1.3
RESULTS_SEARCH_1_PARAMETERS_PEAKLIST_count	3568
RESULTS_SEARCH_1_PARAMETERS_PEAKLIST_filenumber	1
RESULTS_SEARCH_1_PARAMETERS_PEAKLIST_original_count	3568
RESULTS_SEARCH_1_PARAMETERS_PEAKLIST_originalfilename	C:\Users\5600 Procesado\Desktop\Carpetas de datos en escritorio\2020\FNB2 estroma D.Torres_19.02.20\FNB2 estroma D.Torres_19.02.20SET11.wiff
RESULTS_SEARCH_1_PARAMETERS_PEAKLIST_partnumber	1
RESULTS_SEARCH_1_PARAMETERS_QUANT_TYPE_background_correction	FALSE
RESULTS_SEARCH_1_PARAMETERS_QUANT_TYPE_bias_correction	TRUE
RESULTS_SEARCH_1_PARAMETERS_QUANT_TYPE_keep_extreme_peptides_over_fraction	0
RESULTS_SEARCH_1_PARAMETERS_QUANT_TYPE_low_confidence_check	TRUE
RESULTS_SEARCH_1_PARAMETERS_QUANT_TYPE_low_intensity_check	TRUE
RESULTS_SEARCH_1_PARAMETERS_QUANT_TYPE_median_statistic	TRUE
RESULTS_SEARCH_1_PARAMETERS_QUANT_TYPE_mod_check	TRUE
RESULTS_SEARCH_1_PARAMETERS_QUANT_TYPE_quant_threshold	-1
RESULTS_SEARCH_1_PARAMETERS_QUANT_TYPE_quant_threshold_sn	9
RESULTS_SEARCH_1_PARAMETERS_QUANT_TYPE_separate_searches	FALSE
RESULTS_SEARCH_1_PARAMETERS_QUANT_TYPE_shared_msms_check	TRUE
RESULTS_SEARCH_1_PARAMETERS_PARAGON_METHOD_SETTINGS_UI_SAMPLE_TYPE	Identification
RESULTS_SEARCH_1_PARAMETERS_PARAGON_METHOD_SETTINGS_UI_CYS_ALKYLATION	Iodoacetamide
RESULTS_SEARCH_1_PARAMETERS_PARAGON_METHOD_SETTINGS_UI_DIGESTION	Trypsin
RESULTS_SEARCH_1_PARAMETERS_PARAGON_METHOD_SETTINGS_UI_INSTRUMENT	TripleTOF 5600
RESULTS_SEARCH_1_PARAMETERS_PARAGON_METHOD_SETTINGS_UI_SEARCH_EFFORT	Thorough
RESULTS_SEARCH_1_PARAMETERS_PARAGON_METHOD_SETTINGS_UI_ID_FOCUS	Biological modifications
RESULTS_SEARCH_1_PARAMETERS_PARAGON_METHOD_SETTINGS_UI_USER_NAME	5600Procesado\5600 Procesado
RESULTS_SEARCH_1_PARAMETERS_PARAGON_METHOD_SETTINGS_UI_MACHINE_NAME	5600PROCESADO
RESULTS_SEARCH_1_PARAMETERS_PARAGON_METHOD_SETTINGS_UI_SEARCH_ID	6.37178e+17
RESULTS_SEARCH_1_PARAMETERS_PARAGON_METHOD_SETTINGS_UI_START_TIME	2020-02-20 07:56:25
RESULTS_SEARCH_1_PARAMETERS_PARAGON_METHOD_SETTINGS_UI_MIN_UNUSED_PROTSCORE	0.0458
RESULTS_SEARCH_1_PARAMETERS_PARAGON_METHOD_SETTINGS_UI_PSPEP	TRUE
RESULTS_SEARCH_2_time_cpu	2590-04-19
RESULTS_SEARCH_2_time_duration	253204
RESULTS_SEARCH_2_version	5.0.1.4874
RESULTS_SEARCH_2_xml:id	SEARCH:2:637177821827486343_0
RESULTS_SEARCH_2_PARAMETERS_chemical_data_edited	TRUE
RESULTS_SEARCH_2_PARAMETERS_do_multiprecursor_search	TRUE
RESULTS_SEARCH_2_PARAMETERS_do_reverse_search	TRUE
RESULTS_SEARCH_2_PARAMETERS_max_quant_labels	35
RESULTS_SEARCH_2_PARAMETERS_maxresults	15
RESULTS_SEARCH_2_PARAMETERS_separate_searches	FALSE
RESULTS_SEARCH_2_PARAMETERS_MSTOLERANCE_type	dalton
RESULTS_SEARCH_2_PARAMETERS_MSTOLERANCE_value	0.05
RESULTS_SEARCH_2_PARAMETERS_MSMSTOLERANCE_type	dalton
RESULTS_SEARCH_2_PARAMETERS_MSMSTOLERANCE_value	0.1
RESULTS_SEARCH_2_PARAMETERS_MS_STANDARD_DEVIATION_type	dalton
RESULTS_SEARCH_2_PARAMETERS_MS_STANDARD_DEVIATION_value	0.0011
RESULTS_SEARCH_2_PARAMETERS_MSMS_STANDARD_DEVIATION_type	dalton
RESULTS_SEARCH_2_PARAMETERS_MSMS_STANDARD_DEVIATION_value	0.01
RESULTS_SEARCH_2_PARAMETERS_FASTA_filename	C:\AB SCIEX\ProteinPilot Data\SearchDatabases\UniprotArapro_contaminantes_03072019.fasta
RESULTS_SEARCH_2_PARAMETERS_AUTO_CALIBRATION_ms	TRUE
RESULTS_SEARCH_2_PARAMETERS_AUTO_CALIBRATION_msexport	FALSE
RESULTS_SEARCH_2_PARAMETERS_AUTO_CALIBRATION_msms	TRUE
RESULTS_SEARCH_2_PARAMETERS_AUTO_CALIBRATION_msmstolsdratio	2.75
RESULTS_SEARCH_2_PARAMETERS_AUTO_CALIBRATION_mstolsdratio	7
RESULTS_SEARCH_2_PARAMETERS_AUTO_CALIBRATION_squareroot	TRUE
RESULTS_SEARCH_2_PARAMETERS_AUTO_CALIBRATION_type	dalton
RESULTS_SEARCH_2_PARAMETERS_AUTO_CALIBRATION_MCP_d_s_s_f	0.0666667
RESULTS_SEARCH_2_PARAMETERS_AUTO_CALIBRATION_MCP_d_s_w_f	3
RESULTS_SEARCH_2_PARAMETERS_AUTO_CALIBRATION_MCP_m_f_r_mbc	200
RESULTS_SEARCH_2_PARAMETERS_AUTO_CALIBRATION_MCP_m_m_c	10
RESULTS_SEARCH_2_PARAMETERS_AUTO_CALIBRATION_MCP_m_m_f_s	0.25
RESULTS_SEARCH_2_PARAMETERS_AUTO_CALIBRATION_MCP_m_m_p_f	0.33
RESULTS_SEARCH_2_PARAMETERS_AUTO_CALIBRATION_MCP_m_m_p_rms_f	1
RESULTS_SEARCH_2_PARAMETERS_AUTO_CALIBRATION_MCP_m_p_t_f	1
RESULTS_SEARCH_2_PARAMETERS_AUTO_CALIBRATION_MCP_m_r_h_n_b	15
RESULTS_SEARCH_2_PARAMETERS_AUTO_CALIBRATION_MCP_m_z_n_s	99
RESULTS_SEARCH_2_PARAMETERS_AUTO_CALIBRATION_MCP_m_z_s_mn_f_r	0.0666667
RESULTS_SEARCH_2_PARAMETERS_AUTO_CALIBRATION_MCP_m_z_s_mx_f_r	0.1
RESULTS_SEARCH_2_PARAMETERS_MAX_PRECURSORS_FRAGLET	5
RESULTS_SEARCH_2_PARAMETERS_MAX_PRECURSORS_TAGLET	1
RESULTS_SEARCH_2_PARAMETERS_PRECURSORS_DR_FRAGLET	10
RESULTS_SEARCH_2_PARAMETERS_PRECURSORS_DR_TAGLET	3
RESULTS_SEARCH_2_PARAMETERS_DEFAULT_CHARGE_STATE_1_charge	2
RESULTS_SEARCH_2_PARAMETERS_DEFAULT_CHARGE_STATE_1_probability	1
RESULTS_SEARCH_2_PARAMETERS_DEFAULT_CHARGE_STATE_2_charge	3
RESULTS_SEARCH_2_PARAMETERS_DEFAULT_CHARGE_STATE_2_probability	1
RESULTS_SEARCH_2_PARAMETERS_DEFAULT_CHARGE_STATE_3_charge	4
RESULTS_SEARCH_2_PARAMETERS_DEFAULT_CHARGE_STATE_3_probability	1
RESULTS_SEARCH_2_PARAMETERS_VERSION	5.0.1.0, 4895
RESULTS_SEARCH_2_PARAMETERS_PARAGON_VERSION	5.0.1.0, 4874
RESULTS_SEARCH_2_PARAMETERS_APPLICATION	ProteinPilot(tm) Software
RESULTS_SEARCH_2_PARAMETERS_PROGROUP_alternativedispositionmaximumfoldprobabilitydrop	100
RESULTS_SEARCH_2_PARAMETERS_PROGROUP_alternativedispositionmaximumfoldscoredrop	2
RESULTS_SEARCH_2_PARAMETERS_PROGROUP_autodiscordantpeptidethreshold	0.3
RESULTS_SEARCH_2_PARAMETERS_PROGROUP_bayesconfidencecalclulation	TRUE
RESULTS_SEARCH_2_PARAMETERS_PROGROUP_calibrateconfidence	TRUE
RESULTS_SEARCH_2_PARAMETERS_PROGROUP_compresspeptides	FALSE
RESULTS_SEARCH_2_PARAMETERS_PROGROUP_confidencepercentthresholdforexcludingothersfromquant	15
RESULTS_SEARCH_2_PARAMETERS_PROGROUP_confidencepercentthresholdforincludingselfinquant	15
RESULTS_SEARCH_2_PARAMETERS_PROGROUP_donotstoremspeaklists	FALSE
RESULTS_SEARCH_2_PARAMETERS_PROGROUP_fasta	C:\AB SCIEX\ProteinPilot Data\SearchDatabases\UniprotArapro_contaminantes_03072019.fasta
RESULTS_SEARCH_2_PARAMETERS_PROGROUP_featuregroupminpepconf	15:50:24
RESULTS_SEARCH_2_PARAMETERS_PROGROUP_featuregroupminups	0.47
RESULTS_SEARCH_2_PARAMETERS_PROGROUP_focusingintersection	4
RESULTS_SEARCH_2_PARAMETERS_PROGROUP_focusingminimummatchconfidence	0.1
RESULTS_SEARCH_2_PARAMETERS_PROGROUP_focusingminunusedprotscore	0.1
RESULTS_SEARCH_2_PARAMETERS_PROGROUP_focusingsubsetcutoff	6
RESULTS_SEARCH_2_PARAMETERS_PROGROUP_intersection	1.3
RESULTS_SEARCH_2_PARAMETERS_PROGROUP_minimummatchconfidencecutoff	0.001
RESULTS_SEARCH_2_PARAMETERS_PROGROUP_minunusedprotscore	0.0458
RESULTS_SEARCH_2_PARAMETERS_PROGROUP_subsetcutoff	2
RESULTS_SEARCH_2_PARAMETERS_PROGROUP_unusedprotscorethresholdforexcludingothersfromquant	1.3
RESULTS_SEARCH_2_PARAMETERS_PEAKLIST_count	3568
RESULTS_SEARCH_2_PARAMETERS_PEAKLIST_filenumber	1
RESULTS_SEARCH_2_PARAMETERS_PEAKLIST_original_count	3568
RESULTS_SEARCH_2_PARAMETERS_PEAKLIST_originalfilename	C:\Users\5600 Procesado\Desktop\Carpetas de datos en escritorio\2020\FNB2 estroma D.Torres_19.02.20\FNB2 estroma D.Torres_19.02.20SET11.wiff
RESULTS_SEARCH_2_PARAMETERS_PEAKLIST_partnumber	1
RESULTS_SEARCH_2_PARAMETERS_QUANT_TYPE_background_correction	FALSE
RESULTS_SEARCH_2_PARAMETERS_QUANT_TYPE_bias_correction	TRUE
RESULTS_SEARCH_2_PARAMETERS_QUANT_TYPE_keep_extreme_peptides_over_fraction	0
RESULTS_SEARCH_2_PARAMETERS_QUANT_TYPE_low_confidence_check	TRUE
RESULTS_SEARCH_2_PARAMETERS_QUANT_TYPE_low_intensity_check	TRUE
RESULTS_SEARCH_2_PARAMETERS_QUANT_TYPE_median_statistic	TRUE
RESULTS_SEARCH_2_PARAMETERS_QUANT_TYPE_mod_check	TRUE
RESULTS_SEARCH_2_PARAMETERS_QUANT_TYPE_quant_threshold	-1
RESULTS_SEARCH_2_PARAMETERS_QUANT_TYPE_quant_threshold_sn	9
RESULTS_SEARCH_2_PARAMETERS_QUANT_TYPE_separate_searches	FALSE
RESULTS_SEARCH_2_PARAMETERS_QUANT_TYPE_shared_msms_check	TRUE
RESULTS_SEARCH_2_PARAMETERS_PARAGON_METHOD_SETTINGS_UI_SAMPLE_TYPE	Identification
RESULTS_SEARCH_2_PARAMETERS_PARAGON_METHOD_SETTINGS_UI_CYS_ALKYLATION	Iodoacetamide
RESULTS_SEARCH_2_PARAMETERS_PARAGON_METHOD_SETTINGS_UI_DIGESTION	Trypsin
RESULTS_SEARCH_2_PARAMETERS_PARAGON_METHOD_SETTINGS_UI_INSTRUMENT	TripleTOF 5600
RESULTS_SEARCH_2_PARAMETERS_PARAGON_METHOD_SETTINGS_UI_SEARCH_EFFORT	Thorough
RESULTS_SEARCH_2_PARAMETERS_PARAGON_METHOD_SETTINGS_UI_ID_FOCUS	Biological modifications
RESULTS_SEARCH_2_PARAMETERS_PARAGON_METHOD_SETTINGS_UI_USER_NAME	5600Procesado\5600 Procesado
RESULTS_SEARCH_2_PARAMETERS_PARAGON_METHOD_SETTINGS_UI_MACHINE_NAME	5600PROCESADO
RESULTS_SEARCH_2_PARAMETERS_PARAGON_METHOD_SETTINGS_UI_SEARCH_ID	6.37178e+17
RESULTS_SEARCH_2_PARAMETERS_PARAGON_METHOD_SETTINGS_UI_START_TIME	2020-02-20 07:56:25
RESULTS_SEARCH_2_PARAMETERS_PARAGON_METHOD_SETTINGS_UI_MIN_UNUSED_PROTSCORE	0.0458
RESULTS_SEARCH_2_PARAMETERS_PARAGON_METHOD_SETTINGS_UI_PSPEP	TRUE
RESULTS_SEARCH_3_time_cpu	18486
RESULTS_SEARCH_3_time_duration	18642
RESULTS_SEARCH_3_version	5.0.1.4874
RESULTS_SEARCH_3_xml:id	SEARCH:1:637177821827486343_1
RESULTS_SEARCH_3_PARAMETERS_chemical_data_edited	TRUE
RESULTS_SEARCH_3_PARAMETERS_do_multiprecursor_search	TRUE
RESULTS_SEARCH_3_PARAMETERS_do_reverse_search	TRUE
RESULTS_SEARCH_3_PARAMETERS_max_quant_labels	35
RESULTS_SEARCH_3_PARAMETERS_maxresults	15
RESULTS_SEARCH_3_PARAMETERS_separate_searches	FALSE
RESULTS_SEARCH_3_PARAMETERS_MSTOLERANCE_type	dalton
RESULTS_SEARCH_3_PARAMETERS_MSTOLERANCE_value	0.05
RESULTS_SEARCH_3_PARAMETERS_MSMSTOLERANCE_type	dalton
RESULTS_SEARCH_3_PARAMETERS_MSMSTOLERANCE_value	0.1
RESULTS_SEARCH_3_PARAMETERS_MS_STANDARD_DEVIATION_type	dalton
RESULTS_SEARCH_3_PARAMETERS_MS_STANDARD_DEVIATION_value	0.0011
RESULTS_SEARCH_3_PARAMETERS_MSMS_STANDARD_DEVIATION_type	dalton
RESULTS_SEARCH_3_PARAMETERS_MSMS_STANDARD_DEVIATION_value	0.01
RESULTS_SEARCH_3_PARAMETERS_FASTA_filename	C:\AB SCIEX\ProteinPilot Data\SearchDatabases\UniprotArapro_contaminantes_03072019.fasta
RESULTS_SEARCH_3_PARAMETERS_AUTO_CALIBRATION_ms	TRUE
RESULTS_SEARCH_3_PARAMETERS_AUTO_CALIBRATION_msexport	FALSE
RESULTS_SEARCH_3_PARAMETERS_AUTO_CALIBRATION_msms	TRUE
RESULTS_SEARCH_3_PARAMETERS_AUTO_CALIBRATION_msmstolsdratio	2.75
RESULTS_SEARCH_3_PARAMETERS_AUTO_CALIBRATION_mstolsdratio	7
RESULTS_SEARCH_3_PARAMETERS_AUTO_CALIBRATION_squareroot	TRUE
RESULTS_SEARCH_3_PARAMETERS_AUTO_CALIBRATION_type	dalton
RESULTS_SEARCH_3_PARAMETERS_AUTO_CALIBRATION_MCP_d_s_s_f	0.0666667
RESULTS_SEARCH_3_PARAMETERS_AUTO_CALIBRATION_MCP_d_s_w_f	3
RESULTS_SEARCH_3_PARAMETERS_AUTO_CALIBRATION_MCP_m_f_r_mbc	200
RESULTS_SEARCH_3_PARAMETERS_AUTO_CALIBRATION_MCP_m_m_c	10
RESULTS_SEARCH_3_PARAMETERS_AUTO_CALIBRATION_MCP_m_m_f_s	0.25
RESULTS_SEARCH_3_PARAMETERS_AUTO_CALIBRATION_MCP_m_m_p_f	0.33
RESULTS_SEARCH_3_PARAMETERS_AUTO_CALIBRATION_MCP_m_m_p_rms_f	1
RESULTS_SEARCH_3_PARAMETERS_AUTO_CALIBRATION_MCP_m_p_t_f	1
RESULTS_SEARCH_3_PARAMETERS_AUTO_CALIBRATION_MCP_m_r_h_n_b	15
RESULTS_SEARCH_3_PARAMETERS_AUTO_CALIBRATION_MCP_m_z_n_s	1900-04-08
RESULTS_SEARCH_3_PARAMETERS_AUTO_CALIBRATION_MCP_m_z_s_mn_f_r	0.0666667
RESULTS_SEARCH_3_PARAMETERS_AUTO_CALIBRATION_MCP_m_z_s_mx_f_r	0.1
RESULTS_SEARCH_3_PARAMETERS_MS_AUTO_CALIBRATION_OUT_avres	1.14783e-08
RESULTS_SEARCH_3_PARAMETERS_MS_AUTO_CALIBRATION_OUT_c0	0.000510043
RESULTS_SEARCH_3_PARAMETERS_MS_AUTO_CALIBRATION_OUT_c1minus1	-1.90956e-05
RESULTS_SEARCH_3_PARAMETERS_MS_AUTO_CALIBRATION_OUT_c2	0
RESULTS_SEARCH_3_PARAMETERS_MS_AUTO_CALIBRATION_OUT_file	1
RESULTS_SEARCH_3_PARAMETERS_MS_AUTO_CALIBRATION_OUT_partnumber	2
RESULTS_SEARCH_3_PARAMETERS_MS_AUTO_CALIBRATION_OUT_polyorder	1
RESULTS_SEARCH_3_PARAMETERS_MS_AUTO_CALIBRATION_OUT_sample	1
RESULTS_SEARCH_3_PARAMETERS_MS_AUTO_CALIBRATION_OUT_squareroot	TRUE
RESULTS_SEARCH_3_PARAMETERS_MSMS_AUTO_CALIBRATION_OUT_avres	-2.18132e-07
RESULTS_SEARCH_3_PARAMETERS_MSMS_AUTO_CALIBRATION_OUT_c0	0.000121902
RESULTS_SEARCH_3_PARAMETERS_MSMS_AUTO_CALIBRATION_OUT_c1minus1	-4.91655e-06
RESULTS_SEARCH_3_PARAMETERS_MSMS_AUTO_CALIBRATION_OUT_c2	0
RESULTS_SEARCH_3_PARAMETERS_MSMS_AUTO_CALIBRATION_OUT_file	1
RESULTS_SEARCH_3_PARAMETERS_MSMS_AUTO_CALIBRATION_OUT_partnumber	2
RESULTS_SEARCH_3_PARAMETERS_MSMS_AUTO_CALIBRATION_OUT_polyorder	1900-01-01
RESULTS_SEARCH_3_PARAMETERS_MSMS_AUTO_CALIBRATION_OUT_sample	1
RESULTS_SEARCH_3_PARAMETERS_MSMS_AUTO_CALIBRATION_OUT_squareroot	TRUE
RESULTS_SEARCH_3_PARAMETERS_MAX_PRECURSORS_FRAGLET	5
RESULTS_SEARCH_3_PARAMETERS_MAX_PRECURSORS_TAGLET	1
RESULTS_SEARCH_3_PARAMETERS_PRECURSORS_DR_FRAGLET	10
RESULTS_SEARCH_3_PARAMETERS_PRECURSORS_DR_TAGLET	3
RESULTS_SEARCH_3_PARAMETERS_DEFAULT_CHARGE_STATE_1_charge	2
RESULTS_SEARCH_3_PARAMETERS_DEFAULT_CHARGE_STATE_1_probability	1
RESULTS_SEARCH_3_PARAMETERS_DEFAULT_CHARGE_STATE_2_charge	3
RESULTS_SEARCH_3_PARAMETERS_DEFAULT_CHARGE_STATE_2_probability	1
RESULTS_SEARCH_3_PARAMETERS_DEFAULT_CHARGE_STATE_3_charge	4
RESULTS_SEARCH_3_PARAMETERS_DEFAULT_CHARGE_STATE_3_probability	1
RESULTS_SEARCH_3_PARAMETERS_VERSION	5.0.1.0, 4895
RESULTS_SEARCH_3_PARAMETERS_PARAGON_VERSION	5.0.1.0, 4874
RESULTS_SEARCH_3_PARAMETERS_APPLICATION	ProteinPilot(tm) Software
RESULTS_SEARCH_3_PARAMETERS_PROGROUP_alternativedispositionmaximumfoldprobabilitydrop	100
RESULTS_SEARCH_3_PARAMETERS_PROGROUP_alternativedispositionmaximumfoldscoredrop	2
RESULTS_SEARCH_3_PARAMETERS_PROGROUP_autodiscordantpeptidethreshold	0.3
RESULTS_SEARCH_3_PARAMETERS_PROGROUP_bayesconfidencecalclulation	TRUE
RESULTS_SEARCH_3_PARAMETERS_PROGROUP_calibrateconfidence	TRUE
RESULTS_SEARCH_3_PARAMETERS_PROGROUP_compresspeptides	FALSE
RESULTS_SEARCH_3_PARAMETERS_PROGROUP_confidencepercentthresholdforexcludingothersfromquant	15
RESULTS_SEARCH_3_PARAMETERS_PROGROUP_confidencepercentthresholdforincludingselfinquant	15
RESULTS_SEARCH_3_PARAMETERS_PROGROUP_donotstoremspeaklists	FALSE
RESULTS_SEARCH_3_PARAMETERS_PROGROUP_fasta	C:\AB SCIEX\ProteinPilot Data\SearchDatabases\UniprotArapro_contaminantes_03072019.fasta
RESULTS_SEARCH_3_PARAMETERS_PROGROUP_featuregroupminpepconf	0.66
RESULTS_SEARCH_3_PARAMETERS_PROGROUP_featuregroupminups	0.47
RESULTS_SEARCH_3_PARAMETERS_PROGROUP_focusingintersection	4
RESULTS_SEARCH_3_PARAMETERS_PROGROUP_focusingminimummatchconfidence	0.1
RESULTS_SEARCH_3_PARAMETERS_PROGROUP_focusingminunusedprotscore	0.1
RESULTS_SEARCH_3_PARAMETERS_PROGROUP_focusingsubsetcutoff	6
RESULTS_SEARCH_3_PARAMETERS_PROGROUP_intersection	1.3
RESULTS_SEARCH_3_PARAMETERS_PROGROUP_minimummatchconfidencecutoff	0.001
RESULTS_SEARCH_3_PARAMETERS_PROGROUP_minunusedprotscore	0.0458
RESULTS_SEARCH_3_PARAMETERS_PROGROUP_subsetcutoff	2
RESULTS_SEARCH_3_PARAMETERS_PROGROUP_unusedprotscorethresholdforexcludingothersfromquant	1.3
RESULTS_SEARCH_3_PARAMETERS_PEAKLIST_count	3563
RESULTS_SEARCH_3_PARAMETERS_PEAKLIST_filenumber	1
RESULTS_SEARCH_3_PARAMETERS_PEAKLIST_original_count	1909-10-02
RESULTS_SEARCH_3_PARAMETERS_PEAKLIST_originalfilename	C:\Users\5600 Procesado\Desktop\Carpetas de datos en escritorio\2020\FNB2 estroma D.Torres_19.02.20\FNB2 estroma D.Torres_19.02.20SET11.wiff
RESULTS_SEARCH_3_PARAMETERS_PEAKLIST_partnumber	2
RESULTS_SEARCH_3_PARAMETERS_QUANT_TYPE_background_correction	FALSE
RESULTS_SEARCH_3_PARAMETERS_QUANT_TYPE_bias_correction	TRUE
RESULTS_SEARCH_3_PARAMETERS_QUANT_TYPE_keep_extreme_peptides_over_fraction	0
RESULTS_SEARCH_3_PARAMETERS_QUANT_TYPE_low_confidence_check	TRUE
RESULTS_SEARCH_3_PARAMETERS_QUANT_TYPE_low_intensity_check	TRUE
RESULTS_SEARCH_3_PARAMETERS_QUANT_TYPE_median_statistic	TRUE
RESULTS_SEARCH_3_PARAMETERS_QUANT_TYPE_mod_check	TRUE
RESULTS_SEARCH_3_PARAMETERS_QUANT_TYPE_quant_threshold	-1
RESULTS_SEARCH_3_PARAMETERS_QUANT_TYPE_quant_threshold_sn	9
RESULTS_SEARCH_3_PARAMETERS_QUANT_TYPE_separate_searches	FALSE
RESULTS_SEARCH_3_PARAMETERS_QUANT_TYPE_shared_msms_check	TRUE
RESULTS_SEARCH_3_PARAMETERS_PARAGON_METHOD_SETTINGS_UI_SAMPLE_TYPE	Identification
RESULTS_SEARCH_3_PARAMETERS_PARAGON_METHOD_SETTINGS_UI_CYS_ALKYLATION	Iodoacetamide
RESULTS_SEARCH_3_PARAMETERS_PARAGON_METHOD_SETTINGS_UI_DIGESTION	Trypsin
RESULTS_SEARCH_3_PARAMETERS_PARAGON_METHOD_SETTINGS_UI_INSTRUMENT	TripleTOF 5600
RESULTS_SEARCH_3_PARAMETERS_PARAGON_METHOD_SETTINGS_UI_SEARCH_EFFORT	Thorough
RESULTS_SEARCH_3_PARAMETERS_PARAGON_METHOD_SETTINGS_UI_ID_FOCUS	Biological modifications
RESULTS_SEARCH_3_PARAMETERS_PARAGON_METHOD_SETTINGS_UI_USER_NAME	5600Procesado\5600 Procesado
RESULTS_SEARCH_3_PARAMETERS_PARAGON_METHOD_SETTINGS_UI_MACHINE_NAME	5600PROCESADO
RESULTS_SEARCH_3_PARAMETERS_PARAGON_METHOD_SETTINGS_UI_SEARCH_ID	6.37178e+17
RESULTS_SEARCH_3_PARAMETERS_PARAGON_METHOD_SETTINGS_UI_START_TIME	2020-02-20 07:56:25
RESULTS_SEARCH_3_PARAMETERS_PARAGON_METHOD_SETTINGS_UI_MIN_UNUSED_PROTSCORE	0.0458
RESULTS_SEARCH_3_PARAMETERS_PARAGON_METHOD_SETTINGS_UI_PSPEP	TRUE
RESULTS_SEARCH_4_time_cpu	125892
RESULTS_SEARCH_4_time_duration	126235
RESULTS_SEARCH_4_version	5.0.1.4874
RESULTS_SEARCH_4_xml:id	SEARCH:2:637177821827486343_1
RESULTS_SEARCH_4_PARAMETERS_chemical_data_edited	TRUE
RESULTS_SEARCH_4_PARAMETERS_do_multiprecursor_search	TRUE
RESULTS_SEARCH_4_PARAMETERS_do_reverse_search	TRUE
RESULTS_SEARCH_4_PARAMETERS_max_quant_labels	1900-02-04
RESULTS_SEARCH_4_PARAMETERS_maxresults	15
RESULTS_SEARCH_4_PARAMETERS_separate_searches	FALSE
RESULTS_SEARCH_4_PARAMETERS_MSTOLERANCE_type	dalton
RESULTS_SEARCH_4_PARAMETERS_MSTOLERANCE_value	0.05
RESULTS_SEARCH_4_PARAMETERS_MSMSTOLERANCE_type	dalton
RESULTS_SEARCH_4_PARAMETERS_MSMSTOLERANCE_value	0.1
RESULTS_SEARCH_4_PARAMETERS_MS_STANDARD_DEVIATION_type	dalton
RESULTS_SEARCH_4_PARAMETERS_MS_STANDARD_DEVIATION_value	0.0011
RESULTS_SEARCH_4_PARAMETERS_MSMS_STANDARD_DEVIATION_type	dalton
RESULTS_SEARCH_4_PARAMETERS_MSMS_STANDARD_DEVIATION_value	0.01
RESULTS_SEARCH_4_PARAMETERS_FASTA_filename	C:\AB SCIEX\ProteinPilot Data\SearchDatabases\UniprotArapro_contaminantes_03072019.fasta
RESULTS_SEARCH_4_PARAMETERS_AUTO_CALIBRATION_ms	TRUE
RESULTS_SEARCH_4_PARAMETERS_AUTO_CALIBRATION_msexport	FALSE
RESULTS_SEARCH_4_PARAMETERS_AUTO_CALIBRATION_msms	TRUE
RESULTS_SEARCH_4_PARAMETERS_AUTO_CALIBRATION_msmstolsdratio	2.75
RESULTS_SEARCH_4_PARAMETERS_AUTO_CALIBRATION_mstolsdratio	7
RESULTS_SEARCH_4_PARAMETERS_AUTO_CALIBRATION_squareroot	TRUE
RESULTS_SEARCH_4_PARAMETERS_AUTO_CALIBRATION_type	dalton
RESULTS_SEARCH_4_PARAMETERS_AUTO_CALIBRATION_MCP_d_s_s_f	0.0666667
RESULTS_SEARCH_4_PARAMETERS_AUTO_CALIBRATION_MCP_d_s_w_f	3
RESULTS_SEARCH_4_PARAMETERS_AUTO_CALIBRATION_MCP_m_f_r_mbc	200
RESULTS_SEARCH_4_PARAMETERS_AUTO_CALIBRATION_MCP_m_m_c	10
RESULTS_SEARCH_4_PARAMETERS_AUTO_CALIBRATION_MCP_m_m_f_s	0.25
RESULTS_SEARCH_4_PARAMETERS_AUTO_CALIBRATION_MCP_m_m_p_f	0.33
RESULTS_SEARCH_4_PARAMETERS_AUTO_CALIBRATION_MCP_m_m_p_rms_f	1
RESULTS_SEARCH_4_PARAMETERS_AUTO_CALIBRATION_MCP_m_p_t_f	1
RESULTS_SEARCH_4_PARAMETERS_AUTO_CALIBRATION_MCP_m_r_h_n_b	15
RESULTS_SEARCH_4_PARAMETERS_AUTO_CALIBRATION_MCP_m_z_n_s	99
RESULTS_SEARCH_4_PARAMETERS_AUTO_CALIBRATION_MCP_m_z_s_mn_f_r	0.0666667
RESULTS_SEARCH_4_PARAMETERS_AUTO_CALIBRATION_MCP_m_z_s_mx_f_r	0.1
RESULTS_SEARCH_4_PARAMETERS_MS_AUTO_CALIBRATION_OUT_avres	1.14783e-08
RESULTS_SEARCH_4_PARAMETERS_MS_AUTO_CALIBRATION_OUT_c0	0.000510043
RESULTS_SEARCH_4_PARAMETERS_MS_AUTO_CALIBRATION_OUT_c1minus1	-1.90956e-05
RESULTS_SEARCH_4_PARAMETERS_MS_AUTO_CALIBRATION_OUT_c2	0
RESULTS_SEARCH_4_PARAMETERS_MS_AUTO_CALIBRATION_OUT_file	1
RESULTS_SEARCH_4_PARAMETERS_MS_AUTO_CALIBRATION_OUT_partnumber	2
RESULTS_SEARCH_4_PARAMETERS_MS_AUTO_CALIBRATION_OUT_polyorder	1
RESULTS_SEARCH_4_PARAMETERS_MS_AUTO_CALIBRATION_OUT_sample	1
RESULTS_SEARCH_4_PARAMETERS_MS_AUTO_CALIBRATION_OUT_squareroot	TRUE
RESULTS_SEARCH_4_PARAMETERS_MSMS_AUTO_CALIBRATION_OUT_avres	-2.18132e-07
RESULTS_SEARCH_4_PARAMETERS_MSMS_AUTO_CALIBRATION_OUT_c0	0.000121902
RESULTS_SEARCH_4_PARAMETERS_MSMS_AUTO_CALIBRATION_OUT_c1minus1	-4.91655e-06
RESULTS_SEARCH_4_PARAMETERS_MSMS_AUTO_CALIBRATION_OUT_c2	0
RESULTS_SEARCH_4_PARAMETERS_MSMS_AUTO_CALIBRATION_OUT_file	1
RESULTS_SEARCH_4_PARAMETERS_MSMS_AUTO_CALIBRATION_OUT_partnumber	2
RESULTS_SEARCH_4_PARAMETERS_MSMS_AUTO_CALIBRATION_OUT_polyorder	1
RESULTS_SEARCH_4_PARAMETERS_MSMS_AUTO_CALIBRATION_OUT_sample	1
RESULTS_SEARCH_4_PARAMETERS_MSMS_AUTO_CALIBRATION_OUT_squareroot	TRUE
RESULTS_SEARCH_4_PARAMETERS_MAX_PRECURSORS_FRAGLET	5
RESULTS_SEARCH_4_PARAMETERS_MAX_PRECURSORS_TAGLET	1
RESULTS_SEARCH_4_PARAMETERS_PRECURSORS_DR_FRAGLET	10
RESULTS_SEARCH_4_PARAMETERS_PRECURSORS_DR_TAGLET	3
RESULTS_SEARCH_4_PARAMETERS_DEFAULT_CHARGE_STATE_1_charge	2
RESULTS_SEARCH_4_PARAMETERS_DEFAULT_CHARGE_STATE_1_probability	1
RESULTS_SEARCH_4_PARAMETERS_DEFAULT_CHARGE_STATE_2_charge	3
RESULTS_SEARCH_4_PARAMETERS_DEFAULT_CHARGE_STATE_2_probability	1
RESULTS_SEARCH_4_PARAMETERS_DEFAULT_CHARGE_STATE_3_charge	4
RESULTS_SEARCH_4_PARAMETERS_DEFAULT_CHARGE_STATE_3_probability	1
RESULTS_SEARCH_4_PARAMETERS_VERSION	5.0.1.0, 4895
RESULTS_SEARCH_4_PARAMETERS_PARAGON_VERSION	5.0.1.0, 4874
RESULTS_SEARCH_4_PARAMETERS_APPLICATION	ProteinPilot(tm) Software
RESULTS_SEARCH_4_PARAMETERS_PROGROUP_alternativedispositionmaximumfoldprobabilitydrop	100
RESULTS_SEARCH_4_PARAMETERS_PROGROUP_alternativedispositionmaximumfoldscoredrop	2
RESULTS_SEARCH_4_PARAMETERS_PROGROUP_autodiscordantpeptidethreshold	0.3
RESULTS_SEARCH_4_PARAMETERS_PROGROUP_bayesconfidencecalclulation	TRUE
RESULTS_SEARCH_4_PARAMETERS_PROGROUP_calibrateconfidence	TRUE
RESULTS_SEARCH_4_PARAMETERS_PROGROUP_compresspeptides	FALSE
RESULTS_SEARCH_4_PARAMETERS_PROGROUP_confidencepercentthresholdforexcludingothersfromquant	1900-01-15
RESULTS_SEARCH_4_PARAMETERS_PROGROUP_confidencepercentthresholdforincludingselfinquant	15
RESULTS_SEARCH_4_PARAMETERS_PROGROUP_donotstoremspeaklists	FALSE
RESULTS_SEARCH_4_PARAMETERS_PROGROUP_fasta	C:\AB SCIEX\ProteinPilot Data\SearchDatabases\UniprotArapro_contaminantes_03072019.fasta
RESULTS_SEARCH_4_PARAMETERS_PROGROUP_featuregroupminpepconf	0.66
RESULTS_SEARCH_4_PARAMETERS_PROGROUP_featuregroupminups	0.47
RESULTS_SEARCH_4_PARAMETERS_PROGROUP_focusingintersection	4
RESULTS_SEARCH_4_PARAMETERS_PROGROUP_focusingminimummatchconfidence	0.1
RESULTS_SEARCH_4_PARAMETERS_PROGROUP_focusingminunusedprotscore	0.1
RESULTS_SEARCH_4_PARAMETERS_PROGROUP_focusingsubsetcutoff	6
RESULTS_SEARCH_4_PARAMETERS_PROGROUP_intersection	1.3
RESULTS_SEARCH_4_PARAMETERS_PROGROUP_minimummatchconfidencecutoff	0.001
RESULTS_SEARCH_4_PARAMETERS_PROGROUP_minunusedprotscore	0.0458
RESULTS_SEARCH_4_PARAMETERS_PROGROUP_subsetcutoff	2
RESULTS_SEARCH_4_PARAMETERS_PROGROUP_unusedprotscorethresholdforexcludingothersfromquant	1.3
RESULTS_SEARCH_4_PARAMETERS_PEAKLIST_count	3563
RESULTS_SEARCH_4_PARAMETERS_PEAKLIST_filenumber	1
RESULTS_SEARCH_4_PARAMETERS_PEAKLIST_original_count	3563
RESULTS_SEARCH_4_PARAMETERS_PEAKLIST_originalfilename	C:\Users\5600 Procesado\Desktop\Carpetas de datos en escritorio\2020\FNB2 estroma D.Torres_19.02.20\FNB2 estroma D.Torres_19.02.20SET11.wiff
RESULTS_SEARCH_4_PARAMETERS_PEAKLIST_partnumber	2
RESULTS_SEARCH_4_PARAMETERS_QUANT_TYPE_background_correction	FALSE
RESULTS_SEARCH_4_PARAMETERS_QUANT_TYPE_bias_correction	TRUE
RESULTS_SEARCH_4_PARAMETERS_QUANT_TYPE_keep_extreme_peptides_over_fraction	0
RESULTS_SEARCH_4_PARAMETERS_QUANT_TYPE_low_confidence_check	TRUE
RESULTS_SEARCH_4_PARAMETERS_QUANT_TYPE_low_intensity_check	TRUE
RESULTS_SEARCH_4_PARAMETERS_QUANT_TYPE_median_statistic	TRUE
RESULTS_SEARCH_4_PARAMETERS_QUANT_TYPE_mod_check	TRUE
RESULTS_SEARCH_4_PARAMETERS_QUANT_TYPE_quant_threshold	-1
RESULTS_SEARCH_4_PARAMETERS_QUANT_TYPE_quant_threshold_sn	9
RESULTS_SEARCH_4_PARAMETERS_QUANT_TYPE_separate_searches	FALSE
RESULTS_SEARCH_4_PARAMETERS_QUANT_TYPE_shared_msms_check	TRUE
RESULTS_SEARCH_4_PARAMETERS_PARAGON_METHOD_SETTINGS_UI_SAMPLE_TYPE	Identification
RESULTS_SEARCH_4_PARAMETERS_PARAGON_METHOD_SETTINGS_UI_CYS_ALKYLATION	Iodoacetamide
RESULTS_SEARCH_4_PARAMETERS_PARAGON_METHOD_SETTINGS_UI_DIGESTION	Trypsin
RESULTS_SEARCH_4_PARAMETERS_PARAGON_METHOD_SETTINGS_UI_INSTRUMENT	TripleTOF 5600
RESULTS_SEARCH_4_PARAMETERS_PARAGON_METHOD_SETTINGS_UI_SEARCH_EFFORT	Thorough
RESULTS_SEARCH_4_PARAMETERS_PARAGON_METHOD_SETTINGS_UI_ID_FOCUS	Biological modifications
RESULTS_SEARCH_4_PARAMETERS_PARAGON_METHOD_SETTINGS_UI_USER_NAME	5600Procesado\5600 Procesado
RESULTS_SEARCH_4_PARAMETERS_PARAGON_METHOD_SETTINGS_UI_MACHINE_NAME	5600PROCESADO
RESULTS_SEARCH_4_PARAMETERS_PARAGON_METHOD_SETTINGS_UI_SEARCH_ID	6.37178e+17
RESULTS_SEARCH_4_PARAMETERS_PARAGON_METHOD_SETTINGS_UI_START_TIME	2020-02-20 07:56:25
RESULTS_SEARCH_4_PARAMETERS_PARAGON_METHOD_SETTINGS_UI_MIN_UNUSED_PROTSCORE	0.0458
RESULTS_SEARCH_4_PARAMETERS_PARAGON_METHOD_SETTINGS_UI_PSPEP	TRUE
RESULTS_SEARCH_5_time_cpu	33321
RESULTS_SEARCH_5_time_duration	36925
RESULTS_SEARCH_5_version	5.0.1.4874
RESULTS_SEARCH_5_xml:id	SEARCH:1:637177821827486343_2
RESULTS_SEARCH_5_PARAMETERS_chemical_data_edited	TRUE
RESULTS_SEARCH_5_PARAMETERS_do_multiprecursor_search	TRUE
RESULTS_SEARCH_5_PARAMETERS_do_reverse_search	TRUE
RESULTS_SEARCH_5_PARAMETERS_max_quant_labels	35
RESULTS_SEARCH_5_PARAMETERS_maxresults	15
RESULTS_SEARCH_5_PARAMETERS_separate_searches	FALSE
RESULTS_SEARCH_5_PARAMETERS_MSTOLERANCE_type	dalton
RESULTS_SEARCH_5_PARAMETERS_MSTOLERANCE_value	0.05
RESULTS_SEARCH_5_PARAMETERS_MSMSTOLERANCE_type	dalton
RESULTS_SEARCH_5_PARAMETERS_MSMSTOLERANCE_value	0.1
RESULTS_SEARCH_5_PARAMETERS_MS_STANDARD_DEVIATION_type	dalton
RESULTS_SEARCH_5_PARAMETERS_MS_STANDARD_DEVIATION_value	0.0011
RESULTS_SEARCH_5_PARAMETERS_MSMS_STANDARD_DEVIATION_type	dalton
RESULTS_SEARCH_5_PARAMETERS_MSMS_STANDARD_DEVIATION_value	0.01
RESULTS_SEARCH_5_PARAMETERS_FASTA_filename	C:\AB SCIEX\ProteinPilot Data\SearchDatabases\UniprotArapro_contaminantes_03072019.fasta
RESULTS_SEARCH_5_PARAMETERS_AUTO_CALIBRATION_ms	TRUE
RESULTS_SEARCH_5_PARAMETERS_AUTO_CALIBRATION_msexport	FALSE
RESULTS_SEARCH_5_PARAMETERS_AUTO_CALIBRATION_msms	TRUE
RESULTS_SEARCH_5_PARAMETERS_AUTO_CALIBRATION_msmstolsdratio	2.75
RESULTS_SEARCH_5_PARAMETERS_AUTO_CALIBRATION_mstolsdratio	7
RESULTS_SEARCH_5_PARAMETERS_AUTO_CALIBRATION_squareroot	TRUE
RESULTS_SEARCH_5_PARAMETERS_AUTO_CALIBRATION_type	dalton
RESULTS_SEARCH_5_PARAMETERS_AUTO_CALIBRATION_MCP_d_s_s_f	0.0666667
RESULTS_SEARCH_5_PARAMETERS_AUTO_CALIBRATION_MCP_d_s_w_f	3
RESULTS_SEARCH_5_PARAMETERS_AUTO_CALIBRATION_MCP_m_f_r_mbc	200
RESULTS_SEARCH_5_PARAMETERS_AUTO_CALIBRATION_MCP_m_m_c	1900-01-10
RESULTS_SEARCH_5_PARAMETERS_AUTO_CALIBRATION_MCP_m_m_f_s	0.25
RESULTS_SEARCH_5_PARAMETERS_AUTO_CALIBRATION_MCP_m_m_p_f	0.33
RESULTS_SEARCH_5_PARAMETERS_AUTO_CALIBRATION_MCP_m_m_p_rms_f	1
RESULTS_SEARCH_5_PARAMETERS_AUTO_CALIBRATION_MCP_m_p_t_f	1
RESULTS_SEARCH_5_PARAMETERS_AUTO_CALIBRATION_MCP_m_r_h_n_b	15
RESULTS_SEARCH_5_PARAMETERS_AUTO_CALIBRATION_MCP_m_z_n_s	99
RESULTS_SEARCH_5_PARAMETERS_AUTO_CALIBRATION_MCP_m_z_s_mn_f_r	0.0666667
RESULTS_SEARCH_5_PARAMETERS_AUTO_CALIBRATION_MCP_m_z_s_mx_f_r	0.1
RESULTS_SEARCH_5_PARAMETERS_MS_AUTO_CALIBRATION_OUT_avres	-6.65144e-09
RESULTS_SEARCH_5_PARAMETERS_MS_AUTO_CALIBRATION_OUT_c0	0.000453698
RESULTS_SEARCH_5_PARAMETERS_MS_AUTO_CALIBRATION_OUT_c1minus1	-1.71305e-05
RESULTS_SEARCH_5_PARAMETERS_MS_AUTO_CALIBRATION_OUT_c2	0
RESULTS_SEARCH_5_PARAMETERS_MS_AUTO_CALIBRATION_OUT_file	1
RESULTS_SEARCH_5_PARAMETERS_MS_AUTO_CALIBRATION_OUT_partnumber	3
RESULTS_SEARCH_5_PARAMETERS_MS_AUTO_CALIBRATION_OUT_polyorder	1
RESULTS_SEARCH_5_PARAMETERS_MS_AUTO_CALIBRATION_OUT_sample	1
RESULTS_SEARCH_5_PARAMETERS_MS_AUTO_CALIBRATION_OUT_squareroot	TRUE
RESULTS_SEARCH_5_PARAMETERS_MSMS_AUTO_CALIBRATION_OUT_avres	-2.52189e-08
RESULTS_SEARCH_5_PARAMETERS_MSMS_AUTO_CALIBRATION_OUT_c0	9.40893e-05
RESULTS_SEARCH_5_PARAMETERS_MSMS_AUTO_CALIBRATION_OUT_c1minus1	-4.08716e-06
RESULTS_SEARCH_5_PARAMETERS_MSMS_AUTO_CALIBRATION_OUT_c2	0
RESULTS_SEARCH_5_PARAMETERS_MSMS_AUTO_CALIBRATION_OUT_file	1
RESULTS_SEARCH_5_PARAMETERS_MSMS_AUTO_CALIBRATION_OUT_partnumber	3
RESULTS_SEARCH_5_PARAMETERS_MSMS_AUTO_CALIBRATION_OUT_polyorder	1900-01-01
RESULTS_SEARCH_5_PARAMETERS_MSMS_AUTO_CALIBRATION_OUT_sample	1
RESULTS_SEARCH_5_PARAMETERS_MSMS_AUTO_CALIBRATION_OUT_squareroot	TRUE
RESULTS_SEARCH_5_PARAMETERS_MAX_PRECURSORS_FRAGLET	5
RESULTS_SEARCH_5_PARAMETERS_MAX_PRECURSORS_TAGLET	1
RESULTS_SEARCH_5_PARAMETERS_PRECURSORS_DR_FRAGLET	10
RESULTS_SEARCH_5_PARAMETERS_PRECURSORS_DR_TAGLET	3
RESULTS_SEARCH_5_PARAMETERS_DEFAULT_CHARGE_STATE_1_charge	2
RESULTS_SEARCH_5_PARAMETERS_DEFAULT_CHARGE_STATE_1_probability	1
RESULTS_SEARCH_5_PARAMETERS_DEFAULT_CHARGE_STATE_2_charge	3
RESULTS_SEARCH_5_PARAMETERS_DEFAULT_CHARGE_STATE_2_probability	1
RESULTS_SEARCH_5_PARAMETERS_DEFAULT_CHARGE_STATE_3_charge	4
RESULTS_SEARCH_5_PARAMETERS_DEFAULT_CHARGE_STATE_3_probability	1
RESULTS_SEARCH_5_PARAMETERS_VERSION	5.0.1.0, 4895
RESULTS_SEARCH_5_PARAMETERS_PARAGON_VERSION	5.0.1.0, 4874
RESULTS_SEARCH_5_PARAMETERS_APPLICATION	ProteinPilot(tm) Software
RESULTS_SEARCH_5_PARAMETERS_PROGROUP_alternativedispositionmaximumfoldprobabilitydrop	100
RESULTS_SEARCH_5_PARAMETERS_PROGROUP_alternativedispositionmaximumfoldscoredrop	2
RESULTS_SEARCH_5_PARAMETERS_PROGROUP_autodiscordantpeptidethreshold	0.3
RESULTS_SEARCH_5_PARAMETERS_PROGROUP_bayesconfidencecalclulation	TRUE
RESULTS_SEARCH_5_PARAMETERS_PROGROUP_calibrateconfidence	TRUE
RESULTS_SEARCH_5_PARAMETERS_PROGROUP_compresspeptides	FALSE
RESULTS_SEARCH_5_PARAMETERS_PROGROUP_confidencepercentthresholdforexcludingothersfromquant	15
RESULTS_SEARCH_5_PARAMETERS_PROGROUP_confidencepercentthresholdforincludingselfinquant	15
RESULTS_SEARCH_5_PARAMETERS_PROGROUP_donotstoremspeaklists	FALSE
RESULTS_SEARCH_5_PARAMETERS_PROGROUP_fasta	C:\AB SCIEX\ProteinPilot Data\SearchDatabases\UniprotArapro_contaminantes_03072019.fasta
RESULTS_SEARCH_5_PARAMETERS_PROGROUP_featuregroupminpepconf	0.66
RESULTS_SEARCH_5_PARAMETERS_PROGROUP_featuregroupminups	0.47
RESULTS_SEARCH_5_PARAMETERS_PROGROUP_focusingintersection	4
RESULTS_SEARCH_5_PARAMETERS_PROGROUP_focusingminimummatchconfidence	0.1
RESULTS_SEARCH_5_PARAMETERS_PROGROUP_focusingminunusedprotscore	0.1
RESULTS_SEARCH_5_PARAMETERS_PROGROUP_focusingsubsetcutoff	6
RESULTS_SEARCH_5_PARAMETERS_PROGROUP_intersection	1.3
RESULTS_SEARCH_5_PARAMETERS_PROGROUP_minimummatchconfidencecutoff	0.001
RESULTS_SEARCH_5_PARAMETERS_PROGROUP_minunusedprotscore	0.0458
RESULTS_SEARCH_5_PARAMETERS_PROGROUP_subsetcutoff	2
RESULTS_SEARCH_5_PARAMETERS_PROGROUP_unusedprotscorethresholdforexcludingothersfromquant	1.3
RESULTS_SEARCH_5_PARAMETERS_PEAKLIST_count	3563
RESULTS_SEARCH_5_PARAMETERS_PEAKLIST_filenumber	1
RESULTS_SEARCH_5_PARAMETERS_PEAKLIST_original_count	3563
RESULTS_SEARCH_5_PARAMETERS_PEAKLIST_originalfilename	C:\Users\5600 Procesado\Desktop\Carpetas de datos en escritorio\2020\FNB2 estroma D.Torres_19.02.20\FNB2 estroma D.Torres_19.02.20SET11.wiff
RESULTS_SEARCH_5_PARAMETERS_PEAKLIST_partnumber	3
RESULTS_SEARCH_5_PARAMETERS_QUANT_TYPE_background_correction	FALSE
RESULTS_SEARCH_5_PARAMETERS_QUANT_TYPE_bias_correction	TRUE
RESULTS_SEARCH_5_PARAMETERS_QUANT_TYPE_keep_extreme_peptides_over_fraction	0
RESULTS_SEARCH_5_PARAMETERS_QUANT_TYPE_low_confidence_check	TRUE
RESULTS_SEARCH_5_PARAMETERS_QUANT_TYPE_low_intensity_check	TRUE
RESULTS_SEARCH_5_PARAMETERS_QUANT_TYPE_median_statistic	TRUE
RESULTS_SEARCH_5_PARAMETERS_QUANT_TYPE_mod_check	TRUE
RESULTS_SEARCH_5_PARAMETERS_QUANT_TYPE_quant_threshold	-1
RESULTS_SEARCH_5_PARAMETERS_QUANT_TYPE_quant_threshold_sn	9
RESULTS_SEARCH_5_PARAMETERS_QUANT_TYPE_separate_searches	FALSE
RESULTS_SEARCH_5_PARAMETERS_QUANT_TYPE_shared_msms_check	TRUE
RESULTS_SEARCH_5_PARAMETERS_PARAGON_METHOD_SETTINGS_UI_SAMPLE_TYPE	Identification
RESULTS_SEARCH_5_PARAMETERS_PARAGON_METHOD_SETTINGS_UI_CYS_ALKYLATION	Iodoacetamide
RESULTS_SEARCH_5_PARAMETERS_PARAGON_METHOD_SETTINGS_UI_DIGESTION	Trypsin
RESULTS_SEARCH_5_PARAMETERS_PARAGON_METHOD_SETTINGS_UI_INSTRUMENT	TripleTOF 5600
RESULTS_SEARCH_5_PARAMETERS_PARAGON_METHOD_SETTINGS_UI_SEARCH_EFFORT	Thorough
RESULTS_SEARCH_5_PARAMETERS_PARAGON_METHOD_SETTINGS_UI_ID_FOCUS	Biological modifications
RESULTS_SEARCH_5_PARAMETERS_PARAGON_METHOD_SETTINGS_UI_USER_NAME	5600Procesado\5600 Procesado
RESULTS_SEARCH_5_PARAMETERS_PARAGON_METHOD_SETTINGS_UI_MACHINE_NAME	5600PROCESADO
RESULTS_SEARCH_5_PARAMETERS_PARAGON_METHOD_SETTINGS_UI_SEARCH_ID	6.37178e+17
RESULTS_SEARCH_5_PARAMETERS_PARAGON_METHOD_SETTINGS_UI_START_TIME	2020-02-20 07:56:25
RESULTS_SEARCH_5_PARAMETERS_PARAGON_METHOD_SETTINGS_UI_MIN_UNUSED_PROTSCORE	0.0458
RESULTS_SEARCH_5_PARAMETERS_PARAGON_METHOD_SETTINGS_UI_PSPEP	TRUE
RESULTS_SEARCH_6_time_cpu	124956
RESULTS_SEARCH_6_time_duration	125237
RESULTS_SEARCH_6_version	5.0.1.4874
RESULTS_SEARCH_6_xml:id	SEARCH:2:637177821827486343_2
RESULTS_SEARCH_6_PARAMETERS_chemical_data_edited	TRUE
RESULTS_SEARCH_6_PARAMETERS_do_multiprecursor_search	TRUE
RESULTS_SEARCH_6_PARAMETERS_do_reverse_search	TRUE
RESULTS_SEARCH_6_PARAMETERS_max_quant_labels	35
RESULTS_SEARCH_6_PARAMETERS_maxresults	15
RESULTS_SEARCH_6_PARAMETERS_separate_searches	FALSE
RESULTS_SEARCH_6_PARAMETERS_MSTOLERANCE_type	dalton
RESULTS_SEARCH_6_PARAMETERS_MSTOLERANCE_value	0.05
RESULTS_SEARCH_6_PARAMETERS_MSMSTOLERANCE_type	dalton
RESULTS_SEARCH_6_PARAMETERS_MSMSTOLERANCE_value	0.1
RESULTS_SEARCH_6_PARAMETERS_MS_STANDARD_DEVIATION_type	dalton
RESULTS_SEARCH_6_PARAMETERS_MS_STANDARD_DEVIATION_value	0.0011
RESULTS_SEARCH_6_PARAMETERS_MSMS_STANDARD_DEVIATION_type	dalton
RESULTS_SEARCH_6_PARAMETERS_MSMS_STANDARD_DEVIATION_value	0.01
RESULTS_SEARCH_6_PARAMETERS_FASTA_filename	C:\AB SCIEX\ProteinPilot Data\SearchDatabases\UniprotArapro_contaminantes_03072019.fasta
RESULTS_SEARCH_6_PARAMETERS_AUTO_CALIBRATION_ms	TRUE
RESULTS_SEARCH_6_PARAMETERS_AUTO_CALIBRATION_msexport	FALSE
RESULTS_SEARCH_6_PARAMETERS_AUTO_CALIBRATION_msms	TRUE
RESULTS_SEARCH_6_PARAMETERS_AUTO_CALIBRATION_msmstolsdratio	2.75
RESULTS_SEARCH_6_PARAMETERS_AUTO_CALIBRATION_mstolsdratio	7
RESULTS_SEARCH_6_PARAMETERS_AUTO_CALIBRATION_squareroot	TRUE
RESULTS_SEARCH_6_PARAMETERS_AUTO_CALIBRATION_type	dalton
RESULTS_SEARCH_6_PARAMETERS_AUTO_CALIBRATION_MCP_d_s_s_f	0.0666667
RESULTS_SEARCH_6_PARAMETERS_AUTO_CALIBRATION_MCP_d_s_w_f	3
RESULTS_SEARCH_6_PARAMETERS_AUTO_CALIBRATION_MCP_m_f_r_mbc	200
RESULTS_SEARCH_6_PARAMETERS_AUTO_CALIBRATION_MCP_m_m_c	10
RESULTS_SEARCH_6_PARAMETERS_AUTO_CALIBRATION_MCP_m_m_f_s	0.25
RESULTS_SEARCH_6_PARAMETERS_AUTO_CALIBRATION_MCP_m_m_p_f	0.33
RESULTS_SEARCH_6_PARAMETERS_AUTO_CALIBRATION_MCP_m_m_p_rms_f	1
RESULTS_SEARCH_6_PARAMETERS_AUTO_CALIBRATION_MCP_m_p_t_f	1
RESULTS_SEARCH_6_PARAMETERS_AUTO_CALIBRATION_MCP_m_r_h_n_b	15
RESULTS_SEARCH_6_PARAMETERS_AUTO_CALIBRATION_MCP_m_z_n_s	99
RESULTS_SEARCH_6_PARAMETERS_AUTO_CALIBRATION_MCP_m_z_s_mn_f_r	0.0666667
RESULTS_SEARCH_6_PARAMETERS_AUTO_CALIBRATION_MCP_m_z_s_mx_f_r	0.1
RESULTS_SEARCH_6_PARAMETERS_MS_AUTO_CALIBRATION_OUT_avres	-6.65144e-09
RESULTS_SEARCH_6_PARAMETERS_MS_AUTO_CALIBRATION_OUT_c0	0.000453698
RESULTS_SEARCH_6_PARAMETERS_MS_AUTO_CALIBRATION_OUT_c1minus1	-1.71305e-05
RESULTS_SEARCH_6_PARAMETERS_MS_AUTO_CALIBRATION_OUT_c2	0
RESULTS_SEARCH_6_PARAMETERS_MS_AUTO_CALIBRATION_OUT_file	1
RESULTS_SEARCH_6_PARAMETERS_MS_AUTO_CALIBRATION_OUT_partnumber	3
RESULTS_SEARCH_6_PARAMETERS_MS_AUTO_CALIBRATION_OUT_polyorder	1
RESULTS_SEARCH_6_PARAMETERS_MS_AUTO_CALIBRATION_OUT_sample	1
RESULTS_SEARCH_6_PARAMETERS_MS_AUTO_CALIBRATION_OUT_squareroot	TRUE
RESULTS_SEARCH_6_PARAMETERS_MSMS_AUTO_CALIBRATION_OUT_avres	-2.52189e-08
RESULTS_SEARCH_6_PARAMETERS_MSMS_AUTO_CALIBRATION_OUT_c0	9.40893e-05
RESULTS_SEARCH_6_PARAMETERS_MSMS_AUTO_CALIBRATION_OUT_c1minus1	-4.08716e-06
RESULTS_SEARCH_6_PARAMETERS_MSMS_AUTO_CALIBRATION_OUT_c2	0
RESULTS_SEARCH_6_PARAMETERS_MSMS_AUTO_CALIBRATION_OUT_file	1
RESULTS_SEARCH_6_PARAMETERS_MSMS_AUTO_CALIBRATION_OUT_partnumber	3
RESULTS_SEARCH_6_PARAMETERS_MSMS_AUTO_CALIBRATION_OUT_polyorder	1
RESULTS_SEARCH_6_PARAMETERS_MSMS_AUTO_CALIBRATION_OUT_sample	1
RESULTS_SEARCH_6_PARAMETERS_MSMS_AUTO_CALIBRATION_OUT_squareroot	TRUE
RESULTS_SEARCH_6_PARAMETERS_MAX_PRECURSORS_FRAGLET	5
RESULTS_SEARCH_6_PARAMETERS_MAX_PRECURSORS_TAGLET	1
RESULTS_SEARCH_6_PARAMETERS_PRECURSORS_DR_FRAGLET	10
RESULTS_SEARCH_6_PARAMETERS_PRECURSORS_DR_TAGLET	3
RESULTS_SEARCH_6_PARAMETERS_DEFAULT_CHARGE_STATE_1_charge	2
RESULTS_SEARCH_6_PARAMETERS_DEFAULT_CHARGE_STATE_1_probability	1900-01-01
RESULTS_SEARCH_6_PARAMETERS_DEFAULT_CHARGE_STATE_2_charge	3
RESULTS_SEARCH_6_PARAMETERS_DEFAULT_CHARGE_STATE_2_probability	1
RESULTS_SEARCH_6_PARAMETERS_DEFAULT_CHARGE_STATE_3_charge	4
RESULTS_SEARCH_6_PARAMETERS_DEFAULT_CHARGE_STATE_3_probability	1
RESULTS_SEARCH_6_PARAMETERS_VERSION	5.0.1.0, 4895
RESULTS_SEARCH_6_PARAMETERS_PARAGON_VERSION	5.0.1.0, 4874
RESULTS_SEARCH_6_PARAMETERS_APPLICATION	ProteinPilot(tm) Software
RESULTS_SEARCH_6_PARAMETERS_PROGROUP_alternativedispositionmaximumfoldprobabilitydrop	100
RESULTS_SEARCH_6_PARAMETERS_PROGROUP_alternativedispositionmaximumfoldscoredrop	2
RESULTS_SEARCH_6_PARAMETERS_PROGROUP_autodiscordantpeptidethreshold	0.3
RESULTS_SEARCH_6_PARAMETERS_PROGROUP_bayesconfidencecalclulation	TRUE
RESULTS_SEARCH_6_PARAMETERS_PROGROUP_calibrateconfidence	TRUE
RESULTS_SEARCH_6_PARAMETERS_PROGROUP_compresspeptides	FALSE
RESULTS_SEARCH_6_PARAMETERS_PROGROUP_confidencepercentthresholdforexcludingothersfromquant	15
RESULTS_SEARCH_6_PARAMETERS_PROGROUP_confidencepercentthresholdforincludingselfinquant	15
RESULTS_SEARCH_6_PARAMETERS_PROGROUP_donotstoremspeaklists	FALSE
RESULTS_SEARCH_6_PARAMETERS_PROGROUP_fasta	C:\AB SCIEX\ProteinPilot Data\SearchDatabases\UniprotArapro_contaminantes_03072019.fasta
RESULTS_SEARCH_6_PARAMETERS_PROGROUP_featuregroupminpepconf	0.66
RESULTS_SEARCH_6_PARAMETERS_PROGROUP_featuregroupminups	0.47
RESULTS_SEARCH_6_PARAMETERS_PROGROUP_focusingintersection	4
RESULTS_SEARCH_6_PARAMETERS_PROGROUP_focusingminimummatchconfidence	0.1
RESULTS_SEARCH_6_PARAMETERS_PROGROUP_focusingminunusedprotscore	0.1
RESULTS_SEARCH_6_PARAMETERS_PROGROUP_focusingsubsetcutoff	6
RESULTS_SEARCH_6_PARAMETERS_PROGROUP_intersection	1.3
RESULTS_SEARCH_6_PARAMETERS_PROGROUP_minimummatchconfidencecutoff	0.001
RESULTS_SEARCH_6_PARAMETERS_PROGROUP_minunusedprotscore	0.0458
RESULTS_SEARCH_6_PARAMETERS_PROGROUP_subsetcutoff	2
RESULTS_SEARCH_6_PARAMETERS_PROGROUP_unusedprotscorethresholdforexcludingothersfromquant	1.3
RESULTS_SEARCH_6_PARAMETERS_PEAKLIST_count	3563
RESULTS_SEARCH_6_PARAMETERS_PEAKLIST_filenumber	1
RESULTS_SEARCH_6_PARAMETERS_PEAKLIST_original_count	3563
RESULTS_SEARCH_6_PARAMETERS_PEAKLIST_originalfilename	C:\Users\5600 Procesado\Desktop\Carpetas de datos en escritorio\2020\FNB2 estroma D.Torres_19.02.20\FNB2 estroma D.Torres_19.02.20SET11.wiff
RESULTS_SEARCH_6_PARAMETERS_PEAKLIST_partnumber	3
RESULTS_SEARCH_6_PARAMETERS_QUANT_TYPE_background_correction	FALSE
RESULTS_SEARCH_6_PARAMETERS_QUANT_TYPE_bias_correction	TRUE
RESULTS_SEARCH_6_PARAMETERS_QUANT_TYPE_keep_extreme_peptides_over_fraction	0
RESULTS_SEARCH_6_PARAMETERS_QUANT_TYPE_low_confidence_check	TRUE
RESULTS_SEARCH_6_PARAMETERS_QUANT_TYPE_low_intensity_check	TRUE
RESULTS_SEARCH_6_PARAMETERS_QUANT_TYPE_median_statistic	TRUE
RESULTS_SEARCH_6_PARAMETERS_QUANT_TYPE_mod_check	TRUE
RESULTS_SEARCH_6_PARAMETERS_QUANT_TYPE_quant_threshold	-1
RESULTS_SEARCH_6_PARAMETERS_QUANT_TYPE_quant_threshold_sn	9
RESULTS_SEARCH_6_PARAMETERS_QUANT_TYPE_separate_searches	FALSE
RESULTS_SEARCH_6_PARAMETERS_QUANT_TYPE_shared_msms_check	TRUE
RESULTS_SEARCH_6_PARAMETERS_PARAGON_METHOD_SETTINGS_UI_SAMPLE_TYPE	Identification
RESULTS_SEARCH_6_PARAMETERS_PARAGON_METHOD_SETTINGS_UI_CYS_ALKYLATION	Iodoacetamide
RESULTS_SEARCH_6_PARAMETERS_PARAGON_METHOD_SETTINGS_UI_DIGESTION	Trypsin
RESULTS_SEARCH_6_PARAMETERS_PARAGON_METHOD_SETTINGS_UI_INSTRUMENT	TripleTOF 5600
RESULTS_SEARCH_6_PARAMETERS_PARAGON_METHOD_SETTINGS_UI_SEARCH_EFFORT	Thorough
RESULTS_SEARCH_6_PARAMETERS_PARAGON_METHOD_SETTINGS_UI_ID_FOCUS	Biological modifications
RESULTS_SEARCH_6_PARAMETERS_PARAGON_METHOD_SETTINGS_UI_USER_NAME	5600Procesado\5600 Procesado
RESULTS_SEARCH_6_PARAMETERS_PARAGON_METHOD_SETTINGS_UI_MACHINE_NAME	5600PROCESADO
RESULTS_SEARCH_6_PARAMETERS_PARAGON_METHOD_SETTINGS_UI_SEARCH_ID	6.37178e+17
RESULTS_SEARCH_6_PARAMETERS_PARAGON_METHOD_SETTINGS_UI_START_TIME	2020-02-20 07:56:25
RESULTS_SEARCH_6_PARAMETERS_PARAGON_METHOD_SETTINGS_UI_MIN_UNUSED_PROTSCORE	0.0458
RESULTS_SEARCH_6_PARAMETERS_PARAGON_METHOD_SETTINGS_UI_PSPEP	TRUE
RESULTS_SEARCH_7_time_cpu	31808
RESULTS_SEARCH_7_time_duration	36769
RESULTS_SEARCH_7_version	5.0.1.4874
RESULTS_SEARCH_7_xml:id	SEARCH:1:637177821827486343_3
RESULTS_SEARCH_7_PARAMETERS_chemical_data_edited	TRUE
RESULTS_SEARCH_7_PARAMETERS_do_multiprecursor_search	TRUE
RESULTS_SEARCH_7_PARAMETERS_do_reverse_search	TRUE
RESULTS_SEARCH_7_PARAMETERS_max_quant_labels	35
RESULTS_SEARCH_7_PARAMETERS_maxresults	15
RESULTS_SEARCH_7_PARAMETERS_separate_searches	FALSE
RESULTS_SEARCH_7_PARAMETERS_MSTOLERANCE_type	dalton
RESULTS_SEARCH_7_PARAMETERS_MSTOLERANCE_value	0.05
RESULTS_SEARCH_7_PARAMETERS_MSMSTOLERANCE_type	dalton
RESULTS_SEARCH_7_PARAMETERS_MSMSTOLERANCE_value	0.1
RESULTS_SEARCH_7_PARAMETERS_MS_STANDARD_DEVIATION_type	dalton
RESULTS_SEARCH_7_PARAMETERS_MS_STANDARD_DEVIATION_value	0.0011
RESULTS_SEARCH_7_PARAMETERS_MSMS_STANDARD_DEVIATION_type	dalton
RESULTS_SEARCH_7_PARAMETERS_MSMS_STANDARD_DEVIATION_value	0.01
RESULTS_SEARCH_7_PARAMETERS_FASTA_filename	C:\AB SCIEX\ProteinPilot Data\SearchDatabases\UniprotArapro_contaminantes_03072019.fasta
RESULTS_SEARCH_7_PARAMETERS_AUTO_CALIBRATION_ms	TRUE
RESULTS_SEARCH_7_PARAMETERS_AUTO_CALIBRATION_msexport	FALSE
RESULTS_SEARCH_7_PARAMETERS_AUTO_CALIBRATION_msms	TRUE
RESULTS_SEARCH_7_PARAMETERS_AUTO_CALIBRATION_msmstolsdratio	2.75
RESULTS_SEARCH_7_PARAMETERS_AUTO_CALIBRATION_mstolsdratio	7
RESULTS_SEARCH_7_PARAMETERS_AUTO_CALIBRATION_squareroot	TRUE
RESULTS_SEARCH_7_PARAMETERS_AUTO_CALIBRATION_type	dalton
RESULTS_SEARCH_7_PARAMETERS_AUTO_CALIBRATION_MCP_d_s_s_f	0.0666667
RESULTS_SEARCH_7_PARAMETERS_AUTO_CALIBRATION_MCP_d_s_w_f	3
RESULTS_SEARCH_7_PARAMETERS_AUTO_CALIBRATION_MCP_m_f_r_mbc	1900-07-18
RESULTS_SEARCH_7_PARAMETERS_AUTO_CALIBRATION_MCP_m_m_c	1900-01-10
RESULTS_SEARCH_7_PARAMETERS_AUTO_CALIBRATION_MCP_m_m_f_s	0.25
RESULTS_SEARCH_7_PARAMETERS_AUTO_CALIBRATION_MCP_m_m_p_f	0.33
RESULTS_SEARCH_7_PARAMETERS_AUTO_CALIBRATION_MCP_m_m_p_rms_f	1
RESULTS_SEARCH_7_PARAMETERS_AUTO_CALIBRATION_MCP_m_p_t_f	1
RESULTS_SEARCH_7_PARAMETERS_AUTO_CALIBRATION_MCP_m_r_h_n_b	15
RESULTS_SEARCH_7_PARAMETERS_AUTO_CALIBRATION_MCP_m_z_n_s	99
RESULTS_SEARCH_7_PARAMETERS_AUTO_CALIBRATION_MCP_m_z_s_mn_f_r	0.0666667
RESULTS_SEARCH_7_PARAMETERS_AUTO_CALIBRATION_MCP_m_z_s_mx_f_r	0.1
RESULTS_SEARCH_7_PARAMETERS_MS_AUTO_CALIBRATION_OUT_avres	1.68928e-09
RESULTS_SEARCH_7_PARAMETERS_MS_AUTO_CALIBRATION_OUT_c0	0.000745756
RESULTS_SEARCH_7_PARAMETERS_MS_AUTO_CALIBRATION_OUT_c1minus1	-2.96441e-05
RESULTS_SEARCH_7_PARAMETERS_MS_AUTO_CALIBRATION_OUT_c2	0
RESULTS_SEARCH_7_PARAMETERS_MS_AUTO_CALIBRATION_OUT_file	1
RESULTS_SEARCH_7_PARAMETERS_MS_AUTO_CALIBRATION_OUT_partnumber	4
RESULTS_SEARCH_7_PARAMETERS_MS_AUTO_CALIBRATION_OUT_polyorder	1
RESULTS_SEARCH_7_PARAMETERS_MS_AUTO_CALIBRATION_OUT_sample	1
RESULTS_SEARCH_7_PARAMETERS_MS_AUTO_CALIBRATION_OUT_squareroot	TRUE
RESULTS_SEARCH_7_PARAMETERS_MSMS_AUTO_CALIBRATION_OUT_avres	-4.29476e-07
RESULTS_SEARCH_7_PARAMETERS_MSMS_AUTO_CALIBRATION_OUT_c0	9.27788e-05
RESULTS_SEARCH_7_PARAMETERS_MSMS_AUTO_CALIBRATION_OUT_c1minus1	-3.41315e-06
RESULTS_SEARCH_7_PARAMETERS_MSMS_AUTO_CALIBRATION_OUT_c2	0
RESULTS_SEARCH_7_PARAMETERS_MSMS_AUTO_CALIBRATION_OUT_file	1
RESULTS_SEARCH_7_PARAMETERS_MSMS_AUTO_CALIBRATION_OUT_partnumber	4
RESULTS_SEARCH_7_PARAMETERS_MSMS_AUTO_CALIBRATION_OUT_polyorder	1
RESULTS_SEARCH_7_PARAMETERS_MSMS_AUTO_CALIBRATION_OUT_sample	1
RESULTS_SEARCH_7_PARAMETERS_MSMS_AUTO_CALIBRATION_OUT_squareroot	TRUE
RESULTS_SEARCH_7_PARAMETERS_MAX_PRECURSORS_FRAGLET	5
RESULTS_SEARCH_7_PARAMETERS_MAX_PRECURSORS_TAGLET	1
RESULTS_SEARCH_7_PARAMETERS_PRECURSORS_DR_FRAGLET	10
RESULTS_SEARCH_7_PARAMETERS_PRECURSORS_DR_TAGLET	3
RESULTS_SEARCH_7_PARAMETERS_DEFAULT_CHARGE_STATE_1_charge	2
RESULTS_SEARCH_7_PARAMETERS_DEFAULT_CHARGE_STATE_1_probability	1
RESULTS_SEARCH_7_PARAMETERS_DEFAULT_CHARGE_STATE_2_charge	3
RESULTS_SEARCH_7_PARAMETERS_DEFAULT_CHARGE_STATE_2_probability	1
RESULTS_SEARCH_7_PARAMETERS_DEFAULT_CHARGE_STATE_3_charge	4
RESULTS_SEARCH_7_PARAMETERS_DEFAULT_CHARGE_STATE_3_probability	1
RESULTS_SEARCH_7_PARAMETERS_VERSION	5.0.1.0, 4895
RESULTS_SEARCH_7_PARAMETERS_PARAGON_VERSION	5.0.1.0, 4874
RESULTS_SEARCH_7_PARAMETERS_APPLICATION	ProteinPilot(tm) Software
RESULTS_SEARCH_7_PARAMETERS_PROGROUP_alternativedispositionmaximumfoldprobabilitydrop	100
RESULTS_SEARCH_7_PARAMETERS_PROGROUP_alternativedispositionmaximumfoldscoredrop	2
RESULTS_SEARCH_7_PARAMETERS_PROGROUP_autodiscordantpeptidethreshold	0.3
RESULTS_SEARCH_7_PARAMETERS_PROGROUP_bayesconfidencecalclulation	TRUE
RESULTS_SEARCH_7_PARAMETERS_PROGROUP_calibrateconfidence	TRUE
RESULTS_SEARCH_7_PARAMETERS_PROGROUP_compresspeptides	FALSE
RESULTS_SEARCH_7_PARAMETERS_PROGROUP_confidencepercentthresholdforexcludingothersfromquant	15
RESULTS_SEARCH_7_PARAMETERS_PROGROUP_confidencepercentthresholdforincludingselfinquant	15
RESULTS_SEARCH_7_PARAMETERS_PROGROUP_donotstoremspeaklists	FALSE
RESULTS_SEARCH_7_PARAMETERS_PROGROUP_fasta	C:\AB SCIEX\ProteinPilot Data\SearchDatabases\UniprotArapro_contaminantes_03072019.fasta
RESULTS_SEARCH_7_PARAMETERS_PROGROUP_featuregroupminpepconf	0.66
RESULTS_SEARCH_7_PARAMETERS_PROGROUP_featuregroupminups	0.47
RESULTS_SEARCH_7_PARAMETERS_PROGROUP_focusingintersection	4
RESULTS_SEARCH_7_PARAMETERS_PROGROUP_focusingminimummatchconfidence	0.1
RESULTS_SEARCH_7_PARAMETERS_PROGROUP_focusingminunusedprotscore	0.1
RESULTS_SEARCH_7_PARAMETERS_PROGROUP_focusingsubsetcutoff	6
RESULTS_SEARCH_7_PARAMETERS_PROGROUP_intersection	1.3
RESULTS_SEARCH_7_PARAMETERS_PROGROUP_minimummatchconfidencecutoff	0.001
RESULTS_SEARCH_7_PARAMETERS_PROGROUP_minunusedprotscore	0.0458
RESULTS_SEARCH_7_PARAMETERS_PROGROUP_subsetcutoff	2
RESULTS_SEARCH_7_PARAMETERS_PROGROUP_unusedprotscorethresholdforexcludingothersfromquant	1.3
RESULTS_SEARCH_7_PARAMETERS_PEAKLIST_count	3559
RESULTS_SEARCH_7_PARAMETERS_PEAKLIST_filenumber	1
RESULTS_SEARCH_7_PARAMETERS_PEAKLIST_original_count	3559
RESULTS_SEARCH_7_PARAMETERS_PEAKLIST_originalfilename	C:\Users\5600 Procesado\Desktop\Carpetas de datos en escritorio\2020\FNB2 estroma D.Torres_19.02.20\FNB2 estroma D.Torres_19.02.20SET11.wiff
RESULTS_SEARCH_7_PARAMETERS_PEAKLIST_partnumber	4
RESULTS_SEARCH_7_PARAMETERS_QUANT_TYPE_background_correction	FALSE
RESULTS_SEARCH_7_PARAMETERS_QUANT_TYPE_bias_correction	TRUE
RESULTS_SEARCH_7_PARAMETERS_QUANT_TYPE_keep_extreme_peptides_over_fraction	0
RESULTS_SEARCH_7_PARAMETERS_QUANT_TYPE_low_confidence_check	TRUE
RESULTS_SEARCH_7_PARAMETERS_QUANT_TYPE_low_intensity_check	TRUE
RESULTS_SEARCH_7_PARAMETERS_QUANT_TYPE_median_statistic	TRUE
RESULTS_SEARCH_7_PARAMETERS_QUANT_TYPE_mod_check	TRUE
RESULTS_SEARCH_7_PARAMETERS_QUANT_TYPE_quant_threshold	-1
RESULTS_SEARCH_7_PARAMETERS_QUANT_TYPE_quant_threshold_sn	9
RESULTS_SEARCH_7_PARAMETERS_QUANT_TYPE_separate_searches	FALSE
RESULTS_SEARCH_7_PARAMETERS_QUANT_TYPE_shared_msms_check	TRUE
RESULTS_SEARCH_7_PARAMETERS_PARAGON_METHOD_SETTINGS_UI_SAMPLE_TYPE	Identification
RESULTS_SEARCH_7_PARAMETERS_PARAGON_METHOD_SETTINGS_UI_CYS_ALKYLATION	Iodoacetamide
RESULTS_SEARCH_7_PARAMETERS_PARAGON_METHOD_SETTINGS_UI_DIGESTION	Trypsin
RESULTS_SEARCH_7_PARAMETERS_PARAGON_METHOD_SETTINGS_UI_INSTRUMENT	TripleTOF 5600
RESULTS_SEARCH_7_PARAMETERS_PARAGON_METHOD_SETTINGS_UI_SEARCH_EFFORT	Thorough
RESULTS_SEARCH_7_PARAMETERS_PARAGON_METHOD_SETTINGS_UI_ID_FOCUS	Biological modifications
RESULTS_SEARCH_7_PARAMETERS_PARAGON_METHOD_SETTINGS_UI_USER_NAME	5600Procesado\5600 Procesado
RESULTS_SEARCH_7_PARAMETERS_PARAGON_METHOD_SETTINGS_UI_MACHINE_NAME	5600PROCESADO
RESULTS_SEARCH_7_PARAMETERS_PARAGON_METHOD_SETTINGS_UI_SEARCH_ID	6.37178e+17
RESULTS_SEARCH_7_PARAMETERS_PARAGON_METHOD_SETTINGS_UI_START_TIME	2020-02-20 07:56:25
RESULTS_SEARCH_7_PARAMETERS_PARAGON_METHOD_SETTINGS_UI_MIN_UNUSED_PROTSCORE	0.0458
RESULTS_SEARCH_7_PARAMETERS_PARAGON_METHOD_SETTINGS_UI_PSPEP	TRUE
RESULTS_SEARCH_8_time_cpu	121821
RESULTS_SEARCH_8_time_duration	122319
RESULTS_SEARCH_8_version	5.0.1.4874
RESULTS_SEARCH_8_xml:id	SEARCH:2:637177821827486343_3
RESULTS_SEARCH_8_PARAMETERS_chemical_data_edited	TRUE
RESULTS_SEARCH_8_PARAMETERS_do_multiprecursor_search	TRUE
RESULTS_SEARCH_8_PARAMETERS_do_reverse_search	TRUE
RESULTS_SEARCH_8_PARAMETERS_max_quant_labels	35
RESULTS_SEARCH_8_PARAMETERS_maxresults	15
RESULTS_SEARCH_8_PARAMETERS_separate_searches	FALSE
RESULTS_SEARCH_8_PARAMETERS_MSTOLERANCE_type	dalton
RESULTS_SEARCH_8_PARAMETERS_MSTOLERANCE_value	0.05
RESULTS_SEARCH_8_PARAMETERS_MSMSTOLERANCE_type	dalton
RESULTS_SEARCH_8_PARAMETERS_MSMSTOLERANCE_value	0.1
RESULTS_SEARCH_8_PARAMETERS_MS_STANDARD_DEVIATION_type	dalton
RESULTS_SEARCH_8_PARAMETERS_MS_STANDARD_DEVIATION_value	0.0011
RESULTS_SEARCH_8_PARAMETERS_MSMS_STANDARD_DEVIATION_type	dalton
RESULTS_SEARCH_8_PARAMETERS_MSMS_STANDARD_DEVIATION_value	0.01
RESULTS_SEARCH_8_PARAMETERS_FASTA_filename	C:\AB SCIEX\ProteinPilot Data\SearchDatabases\UniprotArapro_contaminantes_03072019.fasta
RESULTS_SEARCH_8_PARAMETERS_AUTO_CALIBRATION_ms	TRUE
RESULTS_SEARCH_8_PARAMETERS_AUTO_CALIBRATION_msexport	FALSE
RESULTS_SEARCH_8_PARAMETERS_AUTO_CALIBRATION_msms	TRUE
RESULTS_SEARCH_8_PARAMETERS_AUTO_CALIBRATION_msmstolsdratio	2.75
RESULTS_SEARCH_8_PARAMETERS_AUTO_CALIBRATION_mstolsdratio	7
RESULTS_SEARCH_8_PARAMETERS_AUTO_CALIBRATION_squareroot	TRUE
RESULTS_SEARCH_8_PARAMETERS_AUTO_CALIBRATION_type	dalton
RESULTS_SEARCH_8_PARAMETERS_AUTO_CALIBRATION_MCP_d_s_s_f	0.0666667
RESULTS_SEARCH_8_PARAMETERS_AUTO_CALIBRATION_MCP_d_s_w_f	3
RESULTS_SEARCH_8_PARAMETERS_AUTO_CALIBRATION_MCP_m_f_r_mbc	200
RESULTS_SEARCH_8_PARAMETERS_AUTO_CALIBRATION_MCP_m_m_c	10
RESULTS_SEARCH_8_PARAMETERS_AUTO_CALIBRATION_MCP_m_m_f_s	0.25
RESULTS_SEARCH_8_PARAMETERS_AUTO_CALIBRATION_MCP_m_m_p_f	0.33
RESULTS_SEARCH_8_PARAMETERS_AUTO_CALIBRATION_MCP_m_m_p_rms_f	1
RESULTS_SEARCH_8_PARAMETERS_AUTO_CALIBRATION_MCP_m_p_t_f	1
RESULTS_SEARCH_8_PARAMETERS_AUTO_CALIBRATION_MCP_m_r_h_n_b	15
RESULTS_SEARCH_8_PARAMETERS_AUTO_CALIBRATION_MCP_m_z_n_s	99
RESULTS_SEARCH_8_PARAMETERS_AUTO_CALIBRATION_MCP_m_z_s_mn_f_r	0.0666667
RESULTS_SEARCH_8_PARAMETERS_AUTO_CALIBRATION_MCP_m_z_s_mx_f_r	0.1
RESULTS_SEARCH_8_PARAMETERS_MS_AUTO_CALIBRATION_OUT_avres	1.68928e-09
RESULTS_SEARCH_8_PARAMETERS_MS_AUTO_CALIBRATION_OUT_c0	0.000745756
RESULTS_SEARCH_8_PARAMETERS_MS_AUTO_CALIBRATION_OUT_c1minus1	-2.96441e-05
RESULTS_SEARCH_8_PARAMETERS_MS_AUTO_CALIBRATION_OUT_c2	0
RESULTS_SEARCH_8_PARAMETERS_MS_AUTO_CALIBRATION_OUT_file	1
RESULTS_SEARCH_8_PARAMETERS_MS_AUTO_CALIBRATION_OUT_partnumber	4
RESULTS_SEARCH_8_PARAMETERS_MS_AUTO_CALIBRATION_OUT_polyorder	1
RESULTS_SEARCH_8_PARAMETERS_MS_AUTO_CALIBRATION_OUT_sample	1
RESULTS_SEARCH_8_PARAMETERS_MS_AUTO_CALIBRATION_OUT_squareroot	TRUE
RESULTS_SEARCH_8_PARAMETERS_MSMS_AUTO_CALIBRATION_OUT_avres	-4.29476e-07
RESULTS_SEARCH_8_PARAMETERS_MSMS_AUTO_CALIBRATION_OUT_c0	9.27788e-05
RESULTS_SEARCH_8_PARAMETERS_MSMS_AUTO_CALIBRATION_OUT_c1minus1	-3.41315e-06
RESULTS_SEARCH_8_PARAMETERS_MSMS_AUTO_CALIBRATION_OUT_c2	0
RESULTS_SEARCH_8_PARAMETERS_MSMS_AUTO_CALIBRATION_OUT_file	1
RESULTS_SEARCH_8_PARAMETERS_MSMS_AUTO_CALIBRATION_OUT_partnumber	4
RESULTS_SEARCH_8_PARAMETERS_MSMS_AUTO_CALIBRATION_OUT_polyorder	1
RESULTS_SEARCH_8_PARAMETERS_MSMS_AUTO_CALIBRATION_OUT_sample	1
RESULTS_SEARCH_8_PARAMETERS_MSMS_AUTO_CALIBRATION_OUT_squareroot	TRUE
RESULTS_SEARCH_8_PARAMETERS_MAX_PRECURSORS_FRAGLET	5
RESULTS_SEARCH_8_PARAMETERS_MAX_PRECURSORS_TAGLET	1
RESULTS_SEARCH_8_PARAMETERS_PRECURSORS_DR_FRAGLET	10
RESULTS_SEARCH_8_PARAMETERS_PRECURSORS_DR_TAGLET	3
RESULTS_SEARCH_8_PARAMETERS_DEFAULT_CHARGE_STATE_1_charge	2
RESULTS_SEARCH_8_PARAMETERS_DEFAULT_CHARGE_STATE_1_probability	1
RESULTS_SEARCH_8_PARAMETERS_DEFAULT_CHARGE_STATE_2_charge	3
RESULTS_SEARCH_8_PARAMETERS_DEFAULT_CHARGE_STATE_2_probability	1
RESULTS_SEARCH_8_PARAMETERS_DEFAULT_CHARGE_STATE_3_charge	4
RESULTS_SEARCH_8_PARAMETERS_DEFAULT_CHARGE_STATE_3_probability	1
RESULTS_SEARCH_8_PARAMETERS_VERSION	5.0.1.0, 4895
RESULTS_SEARCH_8_PARAMETERS_PARAGON_VERSION	5.0.1.0, 4874
RESULTS_SEARCH_8_PARAMETERS_APPLICATION	ProteinPilot(tm) Software
RESULTS_SEARCH_8_PARAMETERS_PROGROUP_alternativedispositionmaximumfoldprobabilitydrop	100
RESULTS_SEARCH_8_PARAMETERS_PROGROUP_alternativedispositionmaximumfoldscoredrop	2
RESULTS_SEARCH_8_PARAMETERS_PROGROUP_autodiscordantpeptidethreshold	0.3
RESULTS_SEARCH_8_PARAMETERS_PROGROUP_bayesconfidencecalclulation	TRUE
RESULTS_SEARCH_8_PARAMETERS_PROGROUP_calibrateconfidence	TRUE
RESULTS_SEARCH_8_PARAMETERS_PROGROUP_compresspeptides	FALSE
RESULTS_SEARCH_8_PARAMETERS_PROGROUP_confidencepercentthresholdforexcludingothersfromquant	15
RESULTS_SEARCH_8_PARAMETERS_PROGROUP_confidencepercentthresholdforincludingselfinquant	15
RESULTS_SEARCH_8_PARAMETERS_PROGROUP_donotstoremspeaklists	FALSE
RESULTS_SEARCH_8_PARAMETERS_PROGROUP_fasta	C:\AB SCIEX\ProteinPilot Data\SearchDatabases\UniprotArapro_contaminantes_03072019.fasta
RESULTS_SEARCH_8_PARAMETERS_PROGROUP_featuregroupminpepconf	0.66
RESULTS_SEARCH_8_PARAMETERS_PROGROUP_featuregroupminups	0.47
RESULTS_SEARCH_8_PARAMETERS_PROGROUP_focusingintersection	4
RESULTS_SEARCH_8_PARAMETERS_PROGROUP_focusingminimummatchconfidence	0.1
RESULTS_SEARCH_8_PARAMETERS_PROGROUP_focusingminunusedprotscore	0.1
RESULTS_SEARCH_8_PARAMETERS_PROGROUP_focusingsubsetcutoff	6
RESULTS_SEARCH_8_PARAMETERS_PROGROUP_intersection	1.3
RESULTS_SEARCH_8_PARAMETERS_PROGROUP_minimummatchconfidencecutoff	0.001
RESULTS_SEARCH_8_PARAMETERS_PROGROUP_minunusedprotscore	0.0458
RESULTS_SEARCH_8_PARAMETERS_PROGROUP_subsetcutoff	2
RESULTS_SEARCH_8_PARAMETERS_PROGROUP_unusedprotscorethresholdforexcludingothersfromquant	1.3
RESULTS_SEARCH_8_PARAMETERS_PEAKLIST_count	3559
RESULTS_SEARCH_8_PARAMETERS_PEAKLIST_filenumber	1
RESULTS_SEARCH_8_PARAMETERS_PEAKLIST_original_count	3559
RESULTS_SEARCH_8_PARAMETERS_PEAKLIST_originalfilename	C:\Users\5600 Procesado\Desktop\Carpetas de datos en escritorio\2020\FNB2 estroma D.Torres_19.02.20\FNB2 estroma D.Torres_19.02.20SET11.wiff
RESULTS_SEARCH_8_PARAMETERS_PEAKLIST_partnumber	4
RESULTS_SEARCH_8_PARAMETERS_QUANT_TYPE_background_correction	FALSE
RESULTS_SEARCH_8_PARAMETERS_QUANT_TYPE_bias_correction	TRUE
RESULTS_SEARCH_8_PARAMETERS_QUANT_TYPE_keep_extreme_peptides_over_fraction	0
RESULTS_SEARCH_8_PARAMETERS_QUANT_TYPE_low_confidence_check	TRUE
RESULTS_SEARCH_8_PARAMETERS_QUANT_TYPE_low_intensity_check	TRUE
RESULTS_SEARCH_8_PARAMETERS_QUANT_TYPE_median_statistic	TRUE
RESULTS_SEARCH_8_PARAMETERS_QUANT_TYPE_mod_check	TRUE
RESULTS_SEARCH_8_PARAMETERS_QUANT_TYPE_quant_threshold	-1
RESULTS_SEARCH_8_PARAMETERS_QUANT_TYPE_quant_threshold_sn	1900-01-09
RESULTS_SEARCH_8_PARAMETERS_QUANT_TYPE_separate_searches	FALSE
RESULTS_SEARCH_8_PARAMETERS_QUANT_TYPE_shared_msms_check	TRUE
RESULTS_SEARCH_8_PARAMETERS_PARAGON_METHOD_SETTINGS_UI_SAMPLE_TYPE	Identification
RESULTS_SEARCH_8_PARAMETERS_PARAGON_METHOD_SETTINGS_UI_CYS_ALKYLATION	Iodoacetamide
RESULTS_SEARCH_8_PARAMETERS_PARAGON_METHOD_SETTINGS_UI_DIGESTION	Trypsin
RESULTS_SEARCH_8_PARAMETERS_PARAGON_METHOD_SETTINGS_UI_INSTRUMENT	TripleTOF 5600
RESULTS_SEARCH_8_PARAMETERS_PARAGON_METHOD_SETTINGS_UI_SEARCH_EFFORT	Thorough
RESULTS_SEARCH_8_PARAMETERS_PARAGON_METHOD_SETTINGS_UI_ID_FOCUS	Biological modifications
RESULTS_SEARCH_8_PARAMETERS_PARAGON_METHOD_SETTINGS_UI_USER_NAME	5600Procesado\5600 Procesado
RESULTS_SEARCH_8_PARAMETERS_PARAGON_METHOD_SETTINGS_UI_MACHINE_NAME	5600PROCESADO
RESULTS_SEARCH_8_PARAMETERS_PARAGON_METHOD_SETTINGS_UI_SEARCH_ID	6.37178e+17
RESULTS_SEARCH_8_PARAMETERS_PARAGON_METHOD_SETTINGS_UI_START_TIME	2020-02-20 07:56:25
RESULTS_SEARCH_8_PARAMETERS_PARAGON_METHOD_SETTINGS_UI_MIN_UNUSED_PROTSCORE	0.0458
RESULTS_SEARCH_8_PARAMETERS_PARAGON_METHOD_SETTINGS_UI_PSPEP	TRUE
RESULTS_SEARCH_9_time_cpu	101307
RESULTS_SEARCH_9_time_duration	107343
RESULTS_SEARCH_9_version	5.0.1.4874
RESULTS_SEARCH_9_xml:id	SEARCH:1:637177821827486343_4
RESULTS_SEARCH_9_PARAMETERS_chemical_data_edited	TRUE
RESULTS_SEARCH_9_PARAMETERS_do_multiprecursor_search	TRUE
RESULTS_SEARCH_9_PARAMETERS_do_reverse_search	TRUE
RESULTS_SEARCH_9_PARAMETERS_max_quant_labels	35
RESULTS_SEARCH_9_PARAMETERS_maxresults	15
RESULTS_SEARCH_9_PARAMETERS_separate_searches	FALSE
RESULTS_SEARCH_9_PARAMETERS_MSTOLERANCE_type	dalton
RESULTS_SEARCH_9_PARAMETERS_MSTOLERANCE_value	0.05
RESULTS_SEARCH_9_PARAMETERS_MSMSTOLERANCE_type	dalton
RESULTS_SEARCH_9_PARAMETERS_MSMSTOLERANCE_value	0.1
RESULTS_SEARCH_9_PARAMETERS_MS_STANDARD_DEVIATION_type	dalton
RESULTS_SEARCH_9_PARAMETERS_MS_STANDARD_DEVIATION_value	0.0011
RESULTS_SEARCH_9_PARAMETERS_MSMS_STANDARD_DEVIATION_type	dalton
RESULTS_SEARCH_9_PARAMETERS_MSMS_STANDARD_DEVIATION_value	0.01
RESULTS_SEARCH_9_PARAMETERS_FASTA_filename	C:\AB SCIEX\ProteinPilot Data\SearchDatabases\UniprotArapro_contaminantes_03072019.fasta
RESULTS_SEARCH_9_PARAMETERS_AUTO_CALIBRATION_ms	TRUE
RESULTS_SEARCH_9_PARAMETERS_AUTO_CALIBRATION_msexport	FALSE
RESULTS_SEARCH_9_PARAMETERS_AUTO_CALIBRATION_msms	TRUE
RESULTS_SEARCH_9_PARAMETERS_AUTO_CALIBRATION_msmstolsdratio	2.75
RESULTS_SEARCH_9_PARAMETERS_AUTO_CALIBRATION_mstolsdratio	7
RESULTS_SEARCH_9_PARAMETERS_AUTO_CALIBRATION_squareroot	TRUE
RESULTS_SEARCH_9_PARAMETERS_AUTO_CALIBRATION_type	dalton
RESULTS_SEARCH_9_PARAMETERS_AUTO_CALIBRATION_MCP_d_s_s_f	0.0666667
RESULTS_SEARCH_9_PARAMETERS_AUTO_CALIBRATION_MCP_d_s_w_f	3
RESULTS_SEARCH_9_PARAMETERS_AUTO_CALIBRATION_MCP_m_f_r_mbc	200
RESULTS_SEARCH_9_PARAMETERS_AUTO_CALIBRATION_MCP_m_m_c	10
RESULTS_SEARCH_9_PARAMETERS_AUTO_CALIBRATION_MCP_m_m_f_s	0.25
RESULTS_SEARCH_9_PARAMETERS_AUTO_CALIBRATION_MCP_m_m_p_f	0.33
RESULTS_SEARCH_9_PARAMETERS_AUTO_CALIBRATION_MCP_m_m_p_rms_f	1
RESULTS_SEARCH_9_PARAMETERS_AUTO_CALIBRATION_MCP_m_p_t_f	1
RESULTS_SEARCH_9_PARAMETERS_AUTO_CALIBRATION_MCP_m_r_h_n_b	15
RESULTS_SEARCH_9_PARAMETERS_AUTO_CALIBRATION_MCP_m_z_n_s	99
RESULTS_SEARCH_9_PARAMETERS_AUTO_CALIBRATION_MCP_m_z_s_mn_f_r	0.0666667
RESULTS_SEARCH_9_PARAMETERS_AUTO_CALIBRATION_MCP_m_z_s_mx_f_r	0.1
RESULTS_SEARCH_9_PARAMETERS_MAX_PRECURSORS_FRAGLET	5
RESULTS_SEARCH_9_PARAMETERS_MAX_PRECURSORS_TAGLET	1
RESULTS_SEARCH_9_PARAMETERS_PRECURSORS_DR_FRAGLET	10
RESULTS_SEARCH_9_PARAMETERS_PRECURSORS_DR_TAGLET	3
RESULTS_SEARCH_9_PARAMETERS_DEFAULT_CHARGE_STATE_1_charge	2
RESULTS_SEARCH_9_PARAMETERS_DEFAULT_CHARGE_STATE_1_probability	1
RESULTS_SEARCH_9_PARAMETERS_DEFAULT_CHARGE_STATE_2_charge	3
RESULTS_SEARCH_9_PARAMETERS_DEFAULT_CHARGE_STATE_2_probability	1900-01-01
RESULTS_SEARCH_9_PARAMETERS_DEFAULT_CHARGE_STATE_3_charge	4
RESULTS_SEARCH_9_PARAMETERS_DEFAULT_CHARGE_STATE_3_probability	1
RESULTS_SEARCH_9_PARAMETERS_VERSION	5.0.1.0, 4895
RESULTS_SEARCH_9_PARAMETERS_PARAGON_VERSION	5.0.1.0, 4874
RESULTS_SEARCH_9_PARAMETERS_APPLICATION	ProteinPilot(tm) Software
RESULTS_SEARCH_9_PARAMETERS_PROGROUP_alternativedispositionmaximumfoldprobabilitydrop	100
RESULTS_SEARCH_9_PARAMETERS_PROGROUP_alternativedispositionmaximumfoldscoredrop	2
RESULTS_SEARCH_9_PARAMETERS_PROGROUP_autodiscordantpeptidethreshold	0.3
RESULTS_SEARCH_9_PARAMETERS_PROGROUP_bayesconfidencecalclulation	TRUE
RESULTS_SEARCH_9_PARAMETERS_PROGROUP_calibrateconfidence	TRUE
RESULTS_SEARCH_9_PARAMETERS_PROGROUP_compresspeptides	FALSE
RESULTS_SEARCH_9_PARAMETERS_PROGROUP_confidencepercentthresholdforexcludingothersfromquant	15
RESULTS_SEARCH_9_PARAMETERS_PROGROUP_confidencepercentthresholdforincludingselfinquant	15
RESULTS_SEARCH_9_PARAMETERS_PROGROUP_donotstoremspeaklists	FALSE
RESULTS_SEARCH_9_PARAMETERS_PROGROUP_fasta	C:\AB SCIEX\ProteinPilot Data\SearchDatabases\UniprotArapro_contaminantes_03072019.fasta
RESULTS_SEARCH_9_PARAMETERS_PROGROUP_featuregroupminpepconf	0.66
RESULTS_SEARCH_9_PARAMETERS_PROGROUP_featuregroupminups	0.47
RESULTS_SEARCH_9_PARAMETERS_PROGROUP_focusingintersection	4
RESULTS_SEARCH_9_PARAMETERS_PROGROUP_focusingminimummatchconfidence	0.1
RESULTS_SEARCH_9_PARAMETERS_PROGROUP_focusingminunusedprotscore	0.1
RESULTS_SEARCH_9_PARAMETERS_PROGROUP_focusingsubsetcutoff	6
RESULTS_SEARCH_9_PARAMETERS_PROGROUP_intersection	1.3
RESULTS_SEARCH_9_PARAMETERS_PROGROUP_minimummatchconfidencecutoff	0.001
RESULTS_SEARCH_9_PARAMETERS_PROGROUP_minunusedprotscore	0.0458
RESULTS_SEARCH_9_PARAMETERS_PROGROUP_subsetcutoff	2
RESULTS_SEARCH_9_PARAMETERS_PROGROUP_unusedprotscorethresholdforexcludingothersfromquant	1.3
RESULTS_SEARCH_9_PARAMETERS_PEAKLIST_count	3582
RESULTS_SEARCH_9_PARAMETERS_PEAKLIST_filenumber	1900-01-01
RESULTS_SEARCH_9_PARAMETERS_PEAKLIST_original_count	3582
RESULTS_SEARCH_9_PARAMETERS_PEAKLIST_originalfilename	C:\Users\5600 Procesado\Desktop\Carpetas de datos en escritorio\2020\FNB2 estroma D.Torres_19.02.20\FNB2 estroma D.Torres_19.02.20SET11.wiff
RESULTS_SEARCH_9_PARAMETERS_PEAKLIST_partnumber	5
RESULTS_SEARCH_9_PARAMETERS_QUANT_TYPE_background_correction	FALSE
RESULTS_SEARCH_9_PARAMETERS_QUANT_TYPE_bias_correction	TRUE
RESULTS_SEARCH_9_PARAMETERS_QUANT_TYPE_keep_extreme_peptides_over_fraction	0
RESULTS_SEARCH_9_PARAMETERS_QUANT_TYPE_low_confidence_check	TRUE
RESULTS_SEARCH_9_PARAMETERS_QUANT_TYPE_low_intensity_check	TRUE
RESULTS_SEARCH_9_PARAMETERS_QUANT_TYPE_median_statistic	TRUE
RESULTS_SEARCH_9_PARAMETERS_QUANT_TYPE_mod_check	TRUE
RESULTS_SEARCH_9_PARAMETERS_QUANT_TYPE_quant_threshold	-1
RESULTS_SEARCH_9_PARAMETERS_QUANT_TYPE_quant_threshold_sn	9
RESULTS_SEARCH_9_PARAMETERS_QUANT_TYPE_separate_searches	FALSE
RESULTS_SEARCH_9_PARAMETERS_QUANT_TYPE_shared_msms_check	TRUE
RESULTS_SEARCH_9_PARAMETERS_PARAGON_METHOD_SETTINGS_UI_SAMPLE_TYPE	Identification
RESULTS_SEARCH_9_PARAMETERS_PARAGON_METHOD_SETTINGS_UI_CYS_ALKYLATION	Iodoacetamide
RESULTS_SEARCH_9_PARAMETERS_PARAGON_METHOD_SETTINGS_UI_DIGESTION	Trypsin
RESULTS_SEARCH_9_PARAMETERS_PARAGON_METHOD_SETTINGS_UI_INSTRUMENT	TripleTOF 5600
RESULTS_SEARCH_9_PARAMETERS_PARAGON_METHOD_SETTINGS_UI_SEARCH_EFFORT	Thorough
RESULTS_SEARCH_9_PARAMETERS_PARAGON_METHOD_SETTINGS_UI_ID_FOCUS	Biological modifications
RESULTS_SEARCH_9_PARAMETERS_PARAGON_METHOD_SETTINGS_UI_USER_NAME	5600Procesado\5600 Procesado
RESULTS_SEARCH_9_PARAMETERS_PARAGON_METHOD_SETTINGS_UI_MACHINE_NAME	5600PROCESADO
RESULTS_SEARCH_9_PARAMETERS_PARAGON_METHOD_SETTINGS_UI_SEARCH_ID	6.37178e+17
RESULTS_SEARCH_9_PARAMETERS_PARAGON_METHOD_SETTINGS_UI_START_TIME	2020-02-20 07:56:25
RESULTS_SEARCH_9_PARAMETERS_PARAGON_METHOD_SETTINGS_UI_MIN_UNUSED_PROTSCORE	0.0458
RESULTS_SEARCH_9_PARAMETERS_PARAGON_METHOD_SETTINGS_UI_PSPEP	TRUE
RESULTS_SEARCH_10_time_cpu	146016
RESULTS_SEARCH_10_time_duration	147155
RESULTS_SEARCH_10_version	5.0.1.4874
RESULTS_SEARCH_10_xml:id	SEARCH:2:637177821827486343_4
RESULTS_SEARCH_10_PARAMETERS_chemical_data_edited	TRUE
RESULTS_SEARCH_10_PARAMETERS_do_multiprecursor_search	TRUE
RESULTS_SEARCH_10_PARAMETERS_do_reverse_search	TRUE
RESULTS_SEARCH_10_PARAMETERS_max_quant_labels	35
RESULTS_SEARCH_10_PARAMETERS_maxresults	15
RESULTS_SEARCH_10_PARAMETERS_separate_searches	FALSE
RESULTS_SEARCH_10_PARAMETERS_MSTOLERANCE_type	dalton
RESULTS_SEARCH_10_PARAMETERS_MSTOLERANCE_value	0.05
RESULTS_SEARCH_10_PARAMETERS_MSMSTOLERANCE_type	dalton
RESULTS_SEARCH_10_PARAMETERS_MSMSTOLERANCE_value	0.1
RESULTS_SEARCH_10_PARAMETERS_MS_STANDARD_DEVIATION_type	dalton
RESULTS_SEARCH_10_PARAMETERS_MS_STANDARD_DEVIATION_value	0.0011
RESULTS_SEARCH_10_PARAMETERS_MSMS_STANDARD_DEVIATION_type	dalton
RESULTS_SEARCH_10_PARAMETERS_MSMS_STANDARD_DEVIATION_value	0.01
RESULTS_SEARCH_10_PARAMETERS_FASTA_filename	C:\AB SCIEX\ProteinPilot Data\SearchDatabases\UniprotArapro_contaminantes_03072019.fasta
RESULTS_SEARCH_10_PARAMETERS_AUTO_CALIBRATION_ms	TRUE
RESULTS_SEARCH_10_PARAMETERS_AUTO_CALIBRATION_msexport	FALSE
RESULTS_SEARCH_10_PARAMETERS_AUTO_CALIBRATION_msms	TRUE
RESULTS_SEARCH_10_PARAMETERS_AUTO_CALIBRATION_msmstolsdratio	2.75
RESULTS_SEARCH_10_PARAMETERS_AUTO_CALIBRATION_mstolsdratio	7
RESULTS_SEARCH_10_PARAMETERS_AUTO_CALIBRATION_squareroot	TRUE
RESULTS_SEARCH_10_PARAMETERS_AUTO_CALIBRATION_type	dalton
RESULTS_SEARCH_10_PARAMETERS_AUTO_CALIBRATION_MCP_d_s_s_f	0.0666667
RESULTS_SEARCH_10_PARAMETERS_AUTO_CALIBRATION_MCP_d_s_w_f	3
RESULTS_SEARCH_10_PARAMETERS_AUTO_CALIBRATION_MCP_m_f_r_mbc	200
RESULTS_SEARCH_10_PARAMETERS_AUTO_CALIBRATION_MCP_m_m_c	10
RESULTS_SEARCH_10_PARAMETERS_AUTO_CALIBRATION_MCP_m_m_f_s	0.25
RESULTS_SEARCH_10_PARAMETERS_AUTO_CALIBRATION_MCP_m_m_p_f	0.33
RESULTS_SEARCH_10_PARAMETERS_AUTO_CALIBRATION_MCP_m_m_p_rms_f	1
RESULTS_SEARCH_10_PARAMETERS_AUTO_CALIBRATION_MCP_m_p_t_f	1
RESULTS_SEARCH_10_PARAMETERS_AUTO_CALIBRATION_MCP_m_r_h_n_b	15
RESULTS_SEARCH_10_PARAMETERS_AUTO_CALIBRATION_MCP_m_z_n_s	99
RESULTS_SEARCH_10_PARAMETERS_AUTO_CALIBRATION_MCP_m_z_s_mn_f_r	0.0666667
RESULTS_SEARCH_10_PARAMETERS_AUTO_CALIBRATION_MCP_m_z_s_mx_f_r	0.1
RESULTS_SEARCH_10_PARAMETERS_MAX_PRECURSORS_FRAGLET	5
RESULTS_SEARCH_10_PARAMETERS_MAX_PRECURSORS_TAGLET	1
RESULTS_SEARCH_10_PARAMETERS_PRECURSORS_DR_FRAGLET	10
RESULTS_SEARCH_10_PARAMETERS_PRECURSORS_DR_TAGLET	3
RESULTS_SEARCH_10_PARAMETERS_DEFAULT_CHARGE_STATE_1_charge	1900-01-02
RESULTS_SEARCH_10_PARAMETERS_DEFAULT_CHARGE_STATE_1_probability	1
RESULTS_SEARCH_10_PARAMETERS_DEFAULT_CHARGE_STATE_2_charge	3
RESULTS_SEARCH_10_PARAMETERS_DEFAULT_CHARGE_STATE_2_probability	1
RESULTS_SEARCH_10_PARAMETERS_DEFAULT_CHARGE_STATE_3_charge	4
RESULTS_SEARCH_10_PARAMETERS_DEFAULT_CHARGE_STATE_3_probability	1
RESULTS_SEARCH_10_PARAMETERS_VERSION	5.0.1.0, 4895
RESULTS_SEARCH_10_PARAMETERS_PARAGON_VERSION	5.0.1.0, 4874
RESULTS_SEARCH_10_PARAMETERS_APPLICATION	ProteinPilot(tm) Software
RESULTS_SEARCH_10_PARAMETERS_PROGROUP_alternativedispositionmaximumfoldprobabilitydrop	100
RESULTS_SEARCH_10_PARAMETERS_PROGROUP_alternativedispositionmaximumfoldscoredrop	2
RESULTS_SEARCH_10_PARAMETERS_PROGROUP_autodiscordantpeptidethreshold	0.3
RESULTS_SEARCH_10_PARAMETERS_PROGROUP_bayesconfidencecalclulation	TRUE
RESULTS_SEARCH_10_PARAMETERS_PROGROUP_calibrateconfidence	TRUE
RESULTS_SEARCH_10_PARAMETERS_PROGROUP_compresspeptides	FALSE
RESULTS_SEARCH_10_PARAMETERS_PROGROUP_confidencepercentthresholdforexcludingothersfromquant	15
RESULTS_SEARCH_10_PARAMETERS_PROGROUP_confidencepercentthresholdforincludingselfinquant	15
RESULTS_SEARCH_10_PARAMETERS_PROGROUP_donotstoremspeaklists	FALSE
RESULTS_SEARCH_10_PARAMETERS_PROGROUP_fasta	C:\AB SCIEX\ProteinPilot Data\SearchDatabases\UniprotArapro_contaminantes_03072019.fasta
RESULTS_SEARCH_10_PARAMETERS_PROGROUP_featuregroupminpepconf	0.66
RESULTS_SEARCH_10_PARAMETERS_PROGROUP_featuregroupminups	0.47
RESULTS_SEARCH_10_PARAMETERS_PROGROUP_focusingintersection	4
RESULTS_SEARCH_10_PARAMETERS_PROGROUP_focusingminimummatchconfidence	0.1
RESULTS_SEARCH_10_PARAMETERS_PROGROUP_focusingminunusedprotscore	0.1
RESULTS_SEARCH_10_PARAMETERS_PROGROUP_focusingsubsetcutoff	6
RESULTS_SEARCH_10_PARAMETERS_PROGROUP_intersection	1.3
RESULTS_SEARCH_10_PARAMETERS_PROGROUP_minimummatchconfidencecutoff	0.001
RESULTS_SEARCH_10_PARAMETERS_PROGROUP_minunusedprotscore	01:05:57.120000
RESULTS_SEARCH_10_PARAMETERS_PROGROUP_subsetcutoff	2
RESULTS_SEARCH_10_PARAMETERS_PROGROUP_unusedprotscorethresholdforexcludingothersfromquant	1.3
RESULTS_SEARCH_10_PARAMETERS_PEAKLIST_count	3582
RESULTS_SEARCH_10_PARAMETERS_PEAKLIST_filenumber	1
RESULTS_SEARCH_10_PARAMETERS_PEAKLIST_original_count	3582
RESULTS_SEARCH_10_PARAMETERS_PEAKLIST_originalfilename	C:\Users\5600 Procesado\Desktop\Carpetas de datos en escritorio\2020\FNB2 estroma D.Torres_19.02.20\FNB2 estroma D.Torres_19.02.20SET11.wiff
RESULTS_SEARCH_10_PARAMETERS_PEAKLIST_partnumber	5
RESULTS_SEARCH_10_PARAMETERS_QUANT_TYPE_background_correction	FALSE
RESULTS_SEARCH_10_PARAMETERS_QUANT_TYPE_bias_correction	TRUE
RESULTS_SEARCH_10_PARAMETERS_QUANT_TYPE_keep_extreme_peptides_over_fraction	0
RESULTS_SEARCH_10_PARAMETERS_QUANT_TYPE_low_confidence_check	TRUE
RESULTS_SEARCH_10_PARAMETERS_QUANT_TYPE_low_intensity_check	TRUE
RESULTS_SEARCH_10_PARAMETERS_QUANT_TYPE_median_statistic	TRUE
RESULTS_SEARCH_10_PARAMETERS_QUANT_TYPE_mod_check	TRUE
RESULTS_SEARCH_10_PARAMETERS_QUANT_TYPE_quant_threshold	-1
RESULTS_SEARCH_10_PARAMETERS_QUANT_TYPE_quant_threshold_sn	1900-01-09
RESULTS_SEARCH_10_PARAMETERS_QUANT_TYPE_separate_searches	FALSE
RESULTS_SEARCH_10_PARAMETERS_QUANT_TYPE_shared_msms_check	TRUE
RESULTS_SEARCH_10_PARAMETERS_PARAGON_METHOD_SETTINGS_UI_SAMPLE_TYPE	Identification
RESULTS_SEARCH_10_PARAMETERS_PARAGON_METHOD_SETTINGS_UI_CYS_ALKYLATION	Iodoacetamide
RESULTS_SEARCH_10_PARAMETERS_PARAGON_METHOD_SETTINGS_UI_DIGESTION	Trypsin
RESULTS_SEARCH_10_PARAMETERS_PARAGON_METHOD_SETTINGS_UI_INSTRUMENT	TripleTOF 5600
RESULTS_SEARCH_10_PARAMETERS_PARAGON_METHOD_SETTINGS_UI_SEARCH_EFFORT	Thorough
RESULTS_SEARCH_10_PARAMETERS_PARAGON_METHOD_SETTINGS_UI_ID_FOCUS	Biological modifications
RESULTS_SEARCH_10_PARAMETERS_PARAGON_METHOD_SETTINGS_UI_USER_NAME	5600Procesado\5600 Procesado
RESULTS_SEARCH_10_PARAMETERS_PARAGON_METHOD_SETTINGS_UI_MACHINE_NAME	5600PROCESADO
RESULTS_SEARCH_10_PARAMETERS_PARAGON_METHOD_SETTINGS_UI_SEARCH_ID	6.37178e+17
RESULTS_SEARCH_10_PARAMETERS_PARAGON_METHOD_SETTINGS_UI_START_TIME	2020-02-20 07:56:25
RESULTS_SEARCH_10_PARAMETERS_PARAGON_METHOD_SETTINGS_UI_MIN_UNUSED_PROTSCORE	0.0458
RESULTS_SEARCH_10_PARAMETERS_PARAGON_METHOD_SETTINGS_UI_PSPEP	TRUE
RESULTS_SEARCH_11_time_cpu	37767
RESULTS_SEARCH_11_time_duration	40170
RESULTS_SEARCH_11_version	5.0.1.4874
RESULTS_SEARCH_11_xml:id	SEARCH:1:637177821827486343_5
RESULTS_SEARCH_11_PARAMETERS_chemical_data_edited	TRUE
RESULTS_SEARCH_11_PARAMETERS_do_multiprecursor_search	TRUE
RESULTS_SEARCH_11_PARAMETERS_do_reverse_search	TRUE
RESULTS_SEARCH_11_PARAMETERS_max_quant_labels	35
RESULTS_SEARCH_11_PARAMETERS_maxresults	15
RESULTS_SEARCH_11_PARAMETERS_separate_searches	FALSE
RESULTS_SEARCH_11_PARAMETERS_MSTOLERANCE_type	dalton
RESULTS_SEARCH_11_PARAMETERS_MSTOLERANCE_value	0.05
RESULTS_SEARCH_11_PARAMETERS_MSMSTOLERANCE_type	dalton
RESULTS_SEARCH_11_PARAMETERS_MSMSTOLERANCE_value	0.1
RESULTS_SEARCH_11_PARAMETERS_MS_STANDARD_DEVIATION_type	dalton
RESULTS_SEARCH_11_PARAMETERS_MS_STANDARD_DEVIATION_value	0.0011
RESULTS_SEARCH_11_PARAMETERS_MSMS_STANDARD_DEVIATION_type	dalton
RESULTS_SEARCH_11_PARAMETERS_MSMS_STANDARD_DEVIATION_value	0.01
RESULTS_SEARCH_11_PARAMETERS_FASTA_filename	C:\AB SCIEX\ProteinPilot Data\SearchDatabases\UniprotArapro_contaminantes_03072019.fasta
RESULTS_SEARCH_11_PARAMETERS_AUTO_CALIBRATION_ms	TRUE
RESULTS_SEARCH_11_PARAMETERS_AUTO_CALIBRATION_msexport	FALSE
RESULTS_SEARCH_11_PARAMETERS_AUTO_CALIBRATION_msms	TRUE
RESULTS_SEARCH_11_PARAMETERS_AUTO_CALIBRATION_msmstolsdratio	2.75
RESULTS_SEARCH_11_PARAMETERS_AUTO_CALIBRATION_mstolsdratio	7
RESULTS_SEARCH_11_PARAMETERS_AUTO_CALIBRATION_squareroot	TRUE
RESULTS_SEARCH_11_PARAMETERS_AUTO_CALIBRATION_type	dalton
RESULTS_SEARCH_11_PARAMETERS_AUTO_CALIBRATION_MCP_d_s_s_f	0.0666667
RESULTS_SEARCH_11_PARAMETERS_AUTO_CALIBRATION_MCP_d_s_w_f	3
RESULTS_SEARCH_11_PARAMETERS_AUTO_CALIBRATION_MCP_m_f_r_mbc	200
RESULTS_SEARCH_11_PARAMETERS_AUTO_CALIBRATION_MCP_m_m_c	10
RESULTS_SEARCH_11_PARAMETERS_AUTO_CALIBRATION_MCP_m_m_f_s	0.25
RESULTS_SEARCH_11_PARAMETERS_AUTO_CALIBRATION_MCP_m_m_p_f	0.33
RESULTS_SEARCH_11_PARAMETERS_AUTO_CALIBRATION_MCP_m_m_p_rms_f	1
RESULTS_SEARCH_11_PARAMETERS_AUTO_CALIBRATION_MCP_m_p_t_f	1
RESULTS_SEARCH_11_PARAMETERS_AUTO_CALIBRATION_MCP_m_r_h_n_b	15
RESULTS_SEARCH_11_PARAMETERS_AUTO_CALIBRATION_MCP_m_z_n_s	99
RESULTS_SEARCH_11_PARAMETERS_AUTO_CALIBRATION_MCP_m_z_s_mn_f_r	0.0666667
RESULTS_SEARCH_11_PARAMETERS_AUTO_CALIBRATION_MCP_m_z_s_mx_f_r	0.1
RESULTS_SEARCH_11_PARAMETERS_MS_AUTO_CALIBRATION_OUT_avres	1.2036e-08
RESULTS_SEARCH_11_PARAMETERS_MS_AUTO_CALIBRATION_OUT_c0	0.000377227
RESULTS_SEARCH_11_PARAMETERS_MS_AUTO_CALIBRATION_OUT_c1minus1	-1.38662e-05
RESULTS_SEARCH_11_PARAMETERS_MS_AUTO_CALIBRATION_OUT_c2	0
RESULTS_SEARCH_11_PARAMETERS_MS_AUTO_CALIBRATION_OUT_file	1
RESULTS_SEARCH_11_PARAMETERS_MS_AUTO_CALIBRATION_OUT_partnumber	6
RESULTS_SEARCH_11_PARAMETERS_MS_AUTO_CALIBRATION_OUT_polyorder	1
RESULTS_SEARCH_11_PARAMETERS_MS_AUTO_CALIBRATION_OUT_sample	1
RESULTS_SEARCH_11_PARAMETERS_MS_AUTO_CALIBRATION_OUT_squareroot	TRUE
RESULTS_SEARCH_11_PARAMETERS_MSMS_AUTO_CALIBRATION_OUT_avres	-2.71614e-07
RESULTS_SEARCH_11_PARAMETERS_MSMS_AUTO_CALIBRATION_OUT_c0	4.5872e-05
RESULTS_SEARCH_11_PARAMETERS_MSMS_AUTO_CALIBRATION_OUT_c1minus1	-1.86818e-06
RESULTS_SEARCH_11_PARAMETERS_MSMS_AUTO_CALIBRATION_OUT_c2	0
RESULTS_SEARCH_11_PARAMETERS_MSMS_AUTO_CALIBRATION_OUT_file	1
RESULTS_SEARCH_11_PARAMETERS_MSMS_AUTO_CALIBRATION_OUT_partnumber	6
RESULTS_SEARCH_11_PARAMETERS_MSMS_AUTO_CALIBRATION_OUT_polyorder	1
RESULTS_SEARCH_11_PARAMETERS_MSMS_AUTO_CALIBRATION_OUT_sample	1
RESULTS_SEARCH_11_PARAMETERS_MSMS_AUTO_CALIBRATION_OUT_squareroot	TRUE
RESULTS_SEARCH_11_PARAMETERS_MAX_PRECURSORS_FRAGLET	5
RESULTS_SEARCH_11_PARAMETERS_MAX_PRECURSORS_TAGLET	1
RESULTS_SEARCH_11_PARAMETERS_PRECURSORS_DR_FRAGLET	10
RESULTS_SEARCH_11_PARAMETERS_PRECURSORS_DR_TAGLET	1900-01-03
RESULTS_SEARCH_11_PARAMETERS_DEFAULT_CHARGE_STATE_1_charge	2
RESULTS_SEARCH_11_PARAMETERS_DEFAULT_CHARGE_STATE_1_probability	1
RESULTS_SEARCH_11_PARAMETERS_DEFAULT_CHARGE_STATE_2_charge	3
RESULTS_SEARCH_11_PARAMETERS_DEFAULT_CHARGE_STATE_2_probability	1
RESULTS_SEARCH_11_PARAMETERS_DEFAULT_CHARGE_STATE_3_charge	4
RESULTS_SEARCH_11_PARAMETERS_DEFAULT_CHARGE_STATE_3_probability	1
RESULTS_SEARCH_11_PARAMETERS_VERSION	5.0.1.0, 4895
RESULTS_SEARCH_11_PARAMETERS_PARAGON_VERSION	5.0.1.0, 4874
RESULTS_SEARCH_11_PARAMETERS_APPLICATION	ProteinPilot(tm) Software
RESULTS_SEARCH_11_PARAMETERS_PROGROUP_alternativedispositionmaximumfoldprobabilitydrop	100
RESULTS_SEARCH_11_PARAMETERS_PROGROUP_alternativedispositionmaximumfoldscoredrop	2
RESULTS_SEARCH_11_PARAMETERS_PROGROUP_autodiscordantpeptidethreshold	0.3
RESULTS_SEARCH_11_PARAMETERS_PROGROUP_bayesconfidencecalclulation	TRUE
RESULTS_SEARCH_11_PARAMETERS_PROGROUP_calibrateconfidence	TRUE
RESULTS_SEARCH_11_PARAMETERS_PROGROUP_compresspeptides	FALSE
RESULTS_SEARCH_11_PARAMETERS_PROGROUP_confidencepercentthresholdforexcludingothersfromquant	15
RESULTS_SEARCH_11_PARAMETERS_PROGROUP_confidencepercentthresholdforincludingselfinquant	15
RESULTS_SEARCH_11_PARAMETERS_PROGROUP_donotstoremspeaklists	FALSE
RESULTS_SEARCH_11_PARAMETERS_PROGROUP_fasta	C:\AB SCIEX\ProteinPilot Data\SearchDatabases\UniprotArapro_contaminantes_03072019.fasta
RESULTS_SEARCH_11_PARAMETERS_PROGROUP_featuregroupminpepconf	0.66
RESULTS_SEARCH_11_PARAMETERS_PROGROUP_featuregroupminups	0.47
RESULTS_SEARCH_11_PARAMETERS_PROGROUP_focusingintersection	4
RESULTS_SEARCH_11_PARAMETERS_PROGROUP_focusingminimummatchconfidence	0.1
RESULTS_SEARCH_11_PARAMETERS_PROGROUP_focusingminunusedprotscore	0.1
RESULTS_SEARCH_11_PARAMETERS_PROGROUP_focusingsubsetcutoff	6
RESULTS_SEARCH_11_PARAMETERS_PROGROUP_intersection	1.3
RESULTS_SEARCH_11_PARAMETERS_PROGROUP_minimummatchconfidencecutoff	0.001
RESULTS_SEARCH_11_PARAMETERS_PROGROUP_minunusedprotscore	0.0458
RESULTS_SEARCH_11_PARAMETERS_PROGROUP_subsetcutoff	2
RESULTS_SEARCH_11_PARAMETERS_PROGROUP_unusedprotscorethresholdforexcludingothersfromquant	1.3
RESULTS_SEARCH_11_PARAMETERS_PEAKLIST_count	3558
RESULTS_SEARCH_11_PARAMETERS_PEAKLIST_filenumber	1
RESULTS_SEARCH_11_PARAMETERS_PEAKLIST_original_count	3558
RESULTS_SEARCH_11_PARAMETERS_PEAKLIST_originalfilename	C:\Users\5600 Procesado\Desktop\Carpetas de datos en escritorio\2020\FNB2 estroma D.Torres_19.02.20\FNB2 estroma D.Torres_19.02.20SET11.wiff
RESULTS_SEARCH_11_PARAMETERS_PEAKLIST_partnumber	6
RESULTS_SEARCH_11_PARAMETERS_QUANT_TYPE_background_correction	FALSE
RESULTS_SEARCH_11_PARAMETERS_QUANT_TYPE_bias_correction	TRUE
RESULTS_SEARCH_11_PARAMETERS_QUANT_TYPE_keep_extreme_peptides_over_fraction	0
RESULTS_SEARCH_11_PARAMETERS_QUANT_TYPE_low_confidence_check	TRUE
RESULTS_SEARCH_11_PARAMETERS_QUANT_TYPE_low_intensity_check	TRUE
RESULTS_SEARCH_11_PARAMETERS_QUANT_TYPE_median_statistic	TRUE
RESULTS_SEARCH_11_PARAMETERS_QUANT_TYPE_mod_check	TRUE
RESULTS_SEARCH_11_PARAMETERS_QUANT_TYPE_quant_threshold	-1
RESULTS_SEARCH_11_PARAMETERS_QUANT_TYPE_quant_threshold_sn	9
RESULTS_SEARCH_11_PARAMETERS_QUANT_TYPE_separate_searches	FALSE
RESULTS_SEARCH_11_PARAMETERS_QUANT_TYPE_shared_msms_check	TRUE
RESULTS_SEARCH_11_PARAMETERS_PARAGON_METHOD_SETTINGS_UI_SAMPLE_TYPE	Identification
RESULTS_SEARCH_11_PARAMETERS_PARAGON_METHOD_SETTINGS_UI_CYS_ALKYLATION	Iodoacetamide
RESULTS_SEARCH_11_PARAMETERS_PARAGON_METHOD_SETTINGS_UI_DIGESTION	Trypsin
RESULTS_SEARCH_11_PARAMETERS_PARAGON_METHOD_SETTINGS_UI_INSTRUMENT	TripleTOF 5600
RESULTS_SEARCH_11_PARAMETERS_PARAGON_METHOD_SETTINGS_UI_SEARCH_EFFORT	Thorough
RESULTS_SEARCH_11_PARAMETERS_PARAGON_METHOD_SETTINGS_UI_ID_FOCUS	Biological modifications
RESULTS_SEARCH_11_PARAMETERS_PARAGON_METHOD_SETTINGS_UI_USER_NAME	5600Procesado\5600 Procesado
RESULTS_SEARCH_11_PARAMETERS_PARAGON_METHOD_SETTINGS_UI_MACHINE_NAME	5600PROCESADO
RESULTS_SEARCH_11_PARAMETERS_PARAGON_METHOD_SETTINGS_UI_SEARCH_ID	6.37178e+17
RESULTS_SEARCH_11_PARAMETERS_PARAGON_METHOD_SETTINGS_UI_START_TIME	2020-02-20 07:56:25
RESULTS_SEARCH_11_PARAMETERS_PARAGON_METHOD_SETTINGS_UI_MIN_UNUSED_PROTSCORE	0.0458
RESULTS_SEARCH_11_PARAMETERS_PARAGON_METHOD_SETTINGS_UI_PSPEP	TRUE
RESULTS_SEARCH_12_time_cpu	139449
RESULTS_SEARCH_12_time_duration	142958
RESULTS_SEARCH_12_version	5.0.1.4874
RESULTS_SEARCH_12_xml:id	SEARCH:2:637177821827486343_5
RESULTS_SEARCH_12_PARAMETERS_chemical_data_edited	TRUE
RESULTS_SEARCH_12_PARAMETERS_do_multiprecursor_search	TRUE
RESULTS_SEARCH_12_PARAMETERS_do_reverse_search	TRUE
RESULTS_SEARCH_12_PARAMETERS_max_quant_labels	1900-02-04
RESULTS_SEARCH_12_PARAMETERS_maxresults	15
RESULTS_SEARCH_12_PARAMETERS_separate_searches	FALSE
RESULTS_SEARCH_12_PARAMETERS_MSTOLERANCE_type	dalton
RESULTS_SEARCH_12_PARAMETERS_MSTOLERANCE_value	0.05
RESULTS_SEARCH_12_PARAMETERS_MSMSTOLERANCE_type	dalton
RESULTS_SEARCH_12_PARAMETERS_MSMSTOLERANCE_value	0.1
RESULTS_SEARCH_12_PARAMETERS_MS_STANDARD_DEVIATION_type	dalton
RESULTS_SEARCH_12_PARAMETERS_MS_STANDARD_DEVIATION_value	0.0011
RESULTS_SEARCH_12_PARAMETERS_MSMS_STANDARD_DEVIATION_type	dalton
RESULTS_SEARCH_12_PARAMETERS_MSMS_STANDARD_DEVIATION_value	0.01
RESULTS_SEARCH_12_PARAMETERS_FASTA_filename	C:\AB SCIEX\ProteinPilot Data\SearchDatabases\UniprotArapro_contaminantes_03072019.fasta
RESULTS_SEARCH_12_PARAMETERS_AUTO_CALIBRATION_ms	TRUE
RESULTS_SEARCH_12_PARAMETERS_AUTO_CALIBRATION_msexport	FALSE
RESULTS_SEARCH_12_PARAMETERS_AUTO_CALIBRATION_msms	TRUE
RESULTS_SEARCH_12_PARAMETERS_AUTO_CALIBRATION_msmstolsdratio	2.75
RESULTS_SEARCH_12_PARAMETERS_AUTO_CALIBRATION_mstolsdratio	7
RESULTS_SEARCH_12_PARAMETERS_AUTO_CALIBRATION_squareroot	TRUE
RESULTS_SEARCH_12_PARAMETERS_AUTO_CALIBRATION_type	dalton
RESULTS_SEARCH_12_PARAMETERS_AUTO_CALIBRATION_MCP_d_s_s_f	0.0666667
RESULTS_SEARCH_12_PARAMETERS_AUTO_CALIBRATION_MCP_d_s_w_f	3
RESULTS_SEARCH_12_PARAMETERS_AUTO_CALIBRATION_MCP_m_f_r_mbc	200
RESULTS_SEARCH_12_PARAMETERS_AUTO_CALIBRATION_MCP_m_m_c	10
RESULTS_SEARCH_12_PARAMETERS_AUTO_CALIBRATION_MCP_m_m_f_s	0.25
RESULTS_SEARCH_12_PARAMETERS_AUTO_CALIBRATION_MCP_m_m_p_f	0.33
RESULTS_SEARCH_12_PARAMETERS_AUTO_CALIBRATION_MCP_m_m_p_rms_f	1
RESULTS_SEARCH_12_PARAMETERS_AUTO_CALIBRATION_MCP_m_p_t_f	1
RESULTS_SEARCH_12_PARAMETERS_AUTO_CALIBRATION_MCP_m_r_h_n_b	15
RESULTS_SEARCH_12_PARAMETERS_AUTO_CALIBRATION_MCP_m_z_n_s	99
RESULTS_SEARCH_12_PARAMETERS_AUTO_CALIBRATION_MCP_m_z_s_mn_f_r	0.0666667
RESULTS_SEARCH_12_PARAMETERS_AUTO_CALIBRATION_MCP_m_z_s_mx_f_r	0.1
RESULTS_SEARCH_12_PARAMETERS_MS_AUTO_CALIBRATION_OUT_avres	1.2036e-08
RESULTS_SEARCH_12_PARAMETERS_MS_AUTO_CALIBRATION_OUT_c0	0.000377227
RESULTS_SEARCH_12_PARAMETERS_MS_AUTO_CALIBRATION_OUT_c1minus1	-1.38662e-05
RESULTS_SEARCH_12_PARAMETERS_MS_AUTO_CALIBRATION_OUT_c2	0
RESULTS_SEARCH_12_PARAMETERS_MS_AUTO_CALIBRATION_OUT_file	1
RESULTS_SEARCH_12_PARAMETERS_MS_AUTO_CALIBRATION_OUT_partnumber	6
RESULTS_SEARCH_12_PARAMETERS_MS_AUTO_CALIBRATION_OUT_polyorder	1
RESULTS_SEARCH_12_PARAMETERS_MS_AUTO_CALIBRATION_OUT_sample	1
RESULTS_SEARCH_12_PARAMETERS_MS_AUTO_CALIBRATION_OUT_squareroot	TRUE
RESULTS_SEARCH_12_PARAMETERS_MSMS_AUTO_CALIBRATION_OUT_avres	-2.71614e-07
RESULTS_SEARCH_12_PARAMETERS_MSMS_AUTO_CALIBRATION_OUT_c0	4.5872e-05
RESULTS_SEARCH_12_PARAMETERS_MSMS_AUTO_CALIBRATION_OUT_c1minus1	-1.86818e-06
RESULTS_SEARCH_12_PARAMETERS_MSMS_AUTO_CALIBRATION_OUT_c2	0
RESULTS_SEARCH_12_PARAMETERS_MSMS_AUTO_CALIBRATION_OUT_file	1
RESULTS_SEARCH_12_PARAMETERS_MSMS_AUTO_CALIBRATION_OUT_partnumber	6
RESULTS_SEARCH_12_PARAMETERS_MSMS_AUTO_CALIBRATION_OUT_polyorder	1
RESULTS_SEARCH_12_PARAMETERS_MSMS_AUTO_CALIBRATION_OUT_sample	1
RESULTS_SEARCH_12_PARAMETERS_MSMS_AUTO_CALIBRATION_OUT_squareroot	TRUE
RESULTS_SEARCH_12_PARAMETERS_MAX_PRECURSORS_FRAGLET	5
RESULTS_SEARCH_12_PARAMETERS_MAX_PRECURSORS_TAGLET	1
RESULTS_SEARCH_12_PARAMETERS_PRECURSORS_DR_FRAGLET	1900-01-10
RESULTS_SEARCH_12_PARAMETERS_PRECURSORS_DR_TAGLET	3
RESULTS_SEARCH_12_PARAMETERS_DEFAULT_CHARGE_STATE_1_charge	2
RESULTS_SEARCH_12_PARAMETERS_DEFAULT_CHARGE_STATE_1_probability	1
RESULTS_SEARCH_12_PARAMETERS_DEFAULT_CHARGE_STATE_2_charge	3
RESULTS_SEARCH_12_PARAMETERS_DEFAULT_CHARGE_STATE_2_probability	1
RESULTS_SEARCH_12_PARAMETERS_DEFAULT_CHARGE_STATE_3_charge	4
RESULTS_SEARCH_12_PARAMETERS_DEFAULT_CHARGE_STATE_3_probability	1
RESULTS_SEARCH_12_PARAMETERS_VERSION	5.0.1.0, 4895
RESULTS_SEARCH_12_PARAMETERS_PARAGON_VERSION	5.0.1.0, 4874
RESULTS_SEARCH_12_PARAMETERS_APPLICATION	ProteinPilot(tm) Software
RESULTS_SEARCH_12_PARAMETERS_PROGROUP_alternativedispositionmaximumfoldprobabilitydrop	100
RESULTS_SEARCH_12_PARAMETERS_PROGROUP_alternativedispositionmaximumfoldscoredrop	2
RESULTS_SEARCH_12_PARAMETERS_PROGROUP_autodiscordantpeptidethreshold	0.3
RESULTS_SEARCH_12_PARAMETERS_PROGROUP_bayesconfidencecalclulation	TRUE
RESULTS_SEARCH_12_PARAMETERS_PROGROUP_calibrateconfidence	TRUE
RESULTS_SEARCH_12_PARAMETERS_PROGROUP_compresspeptides	FALSE
RESULTS_SEARCH_12_PARAMETERS_PROGROUP_confidencepercentthresholdforexcludingothersfromquant	15
RESULTS_SEARCH_12_PARAMETERS_PROGROUP_confidencepercentthresholdforincludingselfinquant	15
RESULTS_SEARCH_12_PARAMETERS_PROGROUP_donotstoremspeaklists	FALSE
RESULTS_SEARCH_12_PARAMETERS_PROGROUP_fasta	C:\AB SCIEX\ProteinPilot Data\SearchDatabases\UniprotArapro_contaminantes_03072019.fasta
RESULTS_SEARCH_12_PARAMETERS_PROGROUP_featuregroupminpepconf	0.66
RESULTS_SEARCH_12_PARAMETERS_PROGROUP_featuregroupminups	11:16:48
RESULTS_SEARCH_12_PARAMETERS_PROGROUP_focusingintersection	4
RESULTS_SEARCH_12_PARAMETERS_PROGROUP_focusingminimummatchconfidence	0.1
RESULTS_SEARCH_12_PARAMETERS_PROGROUP_focusingminunusedprotscore	02:24:00
RESULTS_SEARCH_12_PARAMETERS_PROGROUP_focusingsubsetcutoff	6
RESULTS_SEARCH_12_PARAMETERS_PROGROUP_intersection	1.3
RESULTS_SEARCH_12_PARAMETERS_PROGROUP_minimummatchconfidencecutoff	0.001
RESULTS_SEARCH_12_PARAMETERS_PROGROUP_minunusedprotscore	0.0458
RESULTS_SEARCH_12_PARAMETERS_PROGROUP_subsetcutoff	2
RESULTS_SEARCH_12_PARAMETERS_PROGROUP_unusedprotscorethresholdforexcludingothersfromquant	1.3
RESULTS_SEARCH_12_PARAMETERS_PEAKLIST_count	3558
RESULTS_SEARCH_12_PARAMETERS_PEAKLIST_filenumber	1
RESULTS_SEARCH_12_PARAMETERS_PEAKLIST_original_count	3558
RESULTS_SEARCH_12_PARAMETERS_PEAKLIST_originalfilename	C:\Users\5600 Procesado\Desktop\Carpetas de datos en escritorio\2020\FNB2 estroma D.Torres_19.02.20\FNB2 estroma D.Torres_19.02.20SET11.wiff
RESULTS_SEARCH_12_PARAMETERS_PEAKLIST_partnumber	6
RESULTS_SEARCH_12_PARAMETERS_QUANT_TYPE_background_correction	FALSE
RESULTS_SEARCH_12_PARAMETERS_QUANT_TYPE_bias_correction	TRUE
RESULTS_SEARCH_12_PARAMETERS_QUANT_TYPE_keep_extreme_peptides_over_fraction	0
RESULTS_SEARCH_12_PARAMETERS_QUANT_TYPE_low_confidence_check	TRUE
RESULTS_SEARCH_12_PARAMETERS_QUANT_TYPE_low_intensity_check	TRUE
RESULTS_SEARCH_12_PARAMETERS_QUANT_TYPE_median_statistic	TRUE
RESULTS_SEARCH_12_PARAMETERS_QUANT_TYPE_mod_check	TRUE
RESULTS_SEARCH_12_PARAMETERS_QUANT_TYPE_quant_threshold	-1
RESULTS_SEARCH_12_PARAMETERS_QUANT_TYPE_quant_threshold_sn	9
RESULTS_SEARCH_12_PARAMETERS_QUANT_TYPE_separate_searches	FALSE
RESULTS_SEARCH_12_PARAMETERS_QUANT_TYPE_shared_msms_check	TRUE
RESULTS_SEARCH_12_PARAMETERS_PARAGON_METHOD_SETTINGS_UI_SAMPLE_TYPE	Identification
RESULTS_SEARCH_12_PARAMETERS_PARAGON_METHOD_SETTINGS_UI_CYS_ALKYLATION	Iodoacetamide
RESULTS_SEARCH_12_PARAMETERS_PARAGON_METHOD_SETTINGS_UI_DIGESTION	Trypsin
RESULTS_SEARCH_12_PARAMETERS_PARAGON_METHOD_SETTINGS_UI_INSTRUMENT	TripleTOF 5600
RESULTS_SEARCH_12_PARAMETERS_PARAGON_METHOD_SETTINGS_UI_SEARCH_EFFORT	Thorough
RESULTS_SEARCH_12_PARAMETERS_PARAGON_METHOD_SETTINGS_UI_ID_FOCUS	Biological modifications
RESULTS_SEARCH_12_PARAMETERS_PARAGON_METHOD_SETTINGS_UI_USER_NAME	5600Procesado\5600 Procesado
RESULTS_SEARCH_12_PARAMETERS_PARAGON_METHOD_SETTINGS_UI_MACHINE_NAME	5600PROCESADO
RESULTS_SEARCH_12_PARAMETERS_PARAGON_METHOD_SETTINGS_UI_SEARCH_ID	6.37178e+17
RESULTS_SEARCH_12_PARAMETERS_PARAGON_METHOD_SETTINGS_UI_START_TIME	2020-02-20 07:56:25
RESULTS_SEARCH_12_PARAMETERS_PARAGON_METHOD_SETTINGS_UI_MIN_UNUSED_PROTSCORE	0.0458
RESULTS_SEARCH_12_PARAMETERS_PARAGON_METHOD_SETTINGS_UI_PSPEP	TRUE
RESULTS_SEARCH_13_time_cpu	38875
RESULTS_SEARCH_13_time_duration	40794
RESULTS_SEARCH_13_version	5.0.1.4874
RESULTS_SEARCH_13_xml:id	SEARCH:1:637177821827486343_6
RESULTS_SEARCH_13_PARAMETERS_chemical_data_edited	TRUE
RESULTS_SEARCH_13_PARAMETERS_do_multiprecursor_search	TRUE
RESULTS_SEARCH_13_PARAMETERS_do_reverse_search	TRUE
RESULTS_SEARCH_13_PARAMETERS_max_quant_labels	35
RESULTS_SEARCH_13_PARAMETERS_maxresults	15
RESULTS_SEARCH_13_PARAMETERS_separate_searches	FALSE
RESULTS_SEARCH_13_PARAMETERS_MSTOLERANCE_type	dalton
RESULTS_SEARCH_13_PARAMETERS_MSTOLERANCE_value	0.05
RESULTS_SEARCH_13_PARAMETERS_MSMSTOLERANCE_type	dalton
RESULTS_SEARCH_13_PARAMETERS_MSMSTOLERANCE_value	0.1
RESULTS_SEARCH_13_PARAMETERS_MS_STANDARD_DEVIATION_type	dalton
RESULTS_SEARCH_13_PARAMETERS_MS_STANDARD_DEVIATION_value	0.0011
RESULTS_SEARCH_13_PARAMETERS_MSMS_STANDARD_DEVIATION_type	dalton
RESULTS_SEARCH_13_PARAMETERS_MSMS_STANDARD_DEVIATION_value	0.01
RESULTS_SEARCH_13_PARAMETERS_FASTA_filename	C:\AB SCIEX\ProteinPilot Data\SearchDatabases\UniprotArapro_contaminantes_03072019.fasta
RESULTS_SEARCH_13_PARAMETERS_AUTO_CALIBRATION_ms	TRUE
RESULTS_SEARCH_13_PARAMETERS_AUTO_CALIBRATION_msexport	FALSE
RESULTS_SEARCH_13_PARAMETERS_AUTO_CALIBRATION_msms	TRUE
RESULTS_SEARCH_13_PARAMETERS_AUTO_CALIBRATION_msmstolsdratio	2.75
RESULTS_SEARCH_13_PARAMETERS_AUTO_CALIBRATION_mstolsdratio	7
RESULTS_SEARCH_13_PARAMETERS_AUTO_CALIBRATION_squareroot	TRUE
RESULTS_SEARCH_13_PARAMETERS_AUTO_CALIBRATION_type	dalton
RESULTS_SEARCH_13_PARAMETERS_AUTO_CALIBRATION_MCP_d_s_s_f	0.0666667
RESULTS_SEARCH_13_PARAMETERS_AUTO_CALIBRATION_MCP_d_s_w_f	3
RESULTS_SEARCH_13_PARAMETERS_AUTO_CALIBRATION_MCP_m_f_r_mbc	200
RESULTS_SEARCH_13_PARAMETERS_AUTO_CALIBRATION_MCP_m_m_c	1900-01-10
RESULTS_SEARCH_13_PARAMETERS_AUTO_CALIBRATION_MCP_m_m_f_s	0.25
RESULTS_SEARCH_13_PARAMETERS_AUTO_CALIBRATION_MCP_m_m_p_f	0.33
RESULTS_SEARCH_13_PARAMETERS_AUTO_CALIBRATION_MCP_m_m_p_rms_f	1
RESULTS_SEARCH_13_PARAMETERS_AUTO_CALIBRATION_MCP_m_p_t_f	1
RESULTS_SEARCH_13_PARAMETERS_AUTO_CALIBRATION_MCP_m_r_h_n_b	15
RESULTS_SEARCH_13_PARAMETERS_AUTO_CALIBRATION_MCP_m_z_n_s	99
RESULTS_SEARCH_13_PARAMETERS_AUTO_CALIBRATION_MCP_m_z_s_mn_f_r	0.0666667
RESULTS_SEARCH_13_PARAMETERS_AUTO_CALIBRATION_MCP_m_z_s_mx_f_r	0.1
RESULTS_SEARCH_13_PARAMETERS_MS_AUTO_CALIBRATION_OUT_avres	-7.60587e-09
RESULTS_SEARCH_13_PARAMETERS_MS_AUTO_CALIBRATION_OUT_c0	0.000579929
RESULTS_SEARCH_13_PARAMETERS_MS_AUTO_CALIBRATION_OUT_c1minus1	-2.16016e-05
RESULTS_SEARCH_13_PARAMETERS_MS_AUTO_CALIBRATION_OUT_c2	0
RESULTS_SEARCH_13_PARAMETERS_MS_AUTO_CALIBRATION_OUT_file	1
RESULTS_SEARCH_13_PARAMETERS_MS_AUTO_CALIBRATION_OUT_partnumber	7
RESULTS_SEARCH_13_PARAMETERS_MS_AUTO_CALIBRATION_OUT_polyorder	1
RESULTS_SEARCH_13_PARAMETERS_MS_AUTO_CALIBRATION_OUT_sample	1
RESULTS_SEARCH_13_PARAMETERS_MS_AUTO_CALIBRATION_OUT_squareroot	TRUE
RESULTS_SEARCH_13_PARAMETERS_MSMS_AUTO_CALIBRATION_OUT_avres	-2.16356e-08
RESULTS_SEARCH_13_PARAMETERS_MSMS_AUTO_CALIBRATION_OUT_c0	1.73436e-05
RESULTS_SEARCH_13_PARAMETERS_MSMS_AUTO_CALIBRATION_OUT_c1minus1	-1.22144e-07
RESULTS_SEARCH_13_PARAMETERS_MSMS_AUTO_CALIBRATION_OUT_c2	0
RESULTS_SEARCH_13_PARAMETERS_MSMS_AUTO_CALIBRATION_OUT_file	1
RESULTS_SEARCH_13_PARAMETERS_MSMS_AUTO_CALIBRATION_OUT_partnumber	7
RESULTS_SEARCH_13_PARAMETERS_MSMS_AUTO_CALIBRATION_OUT_polyorder	1
RESULTS_SEARCH_13_PARAMETERS_MSMS_AUTO_CALIBRATION_OUT_sample	1
RESULTS_SEARCH_13_PARAMETERS_MSMS_AUTO_CALIBRATION_OUT_squareroot	TRUE
RESULTS_SEARCH_13_PARAMETERS_MAX_PRECURSORS_FRAGLET	5
RESULTS_SEARCH_13_PARAMETERS_MAX_PRECURSORS_TAGLET	1900-01-01
RESULTS_SEARCH_13_PARAMETERS_PRECURSORS_DR_FRAGLET	10
RESULTS_SEARCH_13_PARAMETERS_PRECURSORS_DR_TAGLET	3
RESULTS_SEARCH_13_PARAMETERS_DEFAULT_CHARGE_STATE_1_charge	2
RESULTS_SEARCH_13_PARAMETERS_DEFAULT_CHARGE_STATE_1_probability	1
RESULTS_SEARCH_13_PARAMETERS_DEFAULT_CHARGE_STATE_2_charge	3
RESULTS_SEARCH_13_PARAMETERS_DEFAULT_CHARGE_STATE_2_probability	1
RESULTS_SEARCH_13_PARAMETERS_DEFAULT_CHARGE_STATE_3_charge	4
RESULTS_SEARCH_13_PARAMETERS_DEFAULT_CHARGE_STATE_3_probability	1
RESULTS_SEARCH_13_PARAMETERS_VERSION	5.0.1.0, 4895
RESULTS_SEARCH_13_PARAMETERS_PARAGON_VERSION	5.0.1.0, 4874
RESULTS_SEARCH_13_PARAMETERS_APPLICATION	ProteinPilot(tm) Software
RESULTS_SEARCH_13_PARAMETERS_PROGROUP_alternativedispositionmaximumfoldprobabilitydrop	100
RESULTS_SEARCH_13_PARAMETERS_PROGROUP_alternativedispositionmaximumfoldscoredrop	2
RESULTS_SEARCH_13_PARAMETERS_PROGROUP_autodiscordantpeptidethreshold	0.3
RESULTS_SEARCH_13_PARAMETERS_PROGROUP_bayesconfidencecalclulation	TRUE
RESULTS_SEARCH_13_PARAMETERS_PROGROUP_calibrateconfidence	TRUE
RESULTS_SEARCH_13_PARAMETERS_PROGROUP_compresspeptides	FALSE
RESULTS_SEARCH_13_PARAMETERS_PROGROUP_confidencepercentthresholdforexcludingothersfromquant	15
RESULTS_SEARCH_13_PARAMETERS_PROGROUP_confidencepercentthresholdforincludingselfinquant	15
RESULTS_SEARCH_13_PARAMETERS_PROGROUP_donotstoremspeaklists	FALSE
RESULTS_SEARCH_13_PARAMETERS_PROGROUP_fasta	C:\AB SCIEX\ProteinPilot Data\SearchDatabases\UniprotArapro_contaminantes_03072019.fasta
RESULTS_SEARCH_13_PARAMETERS_PROGROUP_featuregroupminpepconf	0.66
RESULTS_SEARCH_13_PARAMETERS_PROGROUP_featuregroupminups	0.47
RESULTS_SEARCH_13_PARAMETERS_PROGROUP_focusingintersection	1900-01-04
RESULTS_SEARCH_13_PARAMETERS_PROGROUP_focusingminimummatchconfidence	0.1
RESULTS_SEARCH_13_PARAMETERS_PROGROUP_focusingminunusedprotscore	0.1
RESULTS_SEARCH_13_PARAMETERS_PROGROUP_focusingsubsetcutoff	6
RESULTS_SEARCH_13_PARAMETERS_PROGROUP_intersection	1.3
RESULTS_SEARCH_13_PARAMETERS_PROGROUP_minimummatchconfidencecutoff	0.001
RESULTS_SEARCH_13_PARAMETERS_PROGROUP_minunusedprotscore	0.0458
RESULTS_SEARCH_13_PARAMETERS_PROGROUP_subsetcutoff	2
RESULTS_SEARCH_13_PARAMETERS_PROGROUP_unusedprotscorethresholdforexcludingothersfromquant	1.3
RESULTS_SEARCH_13_PARAMETERS_PEAKLIST_count	3583
RESULTS_SEARCH_13_PARAMETERS_PEAKLIST_filenumber	1
RESULTS_SEARCH_13_PARAMETERS_PEAKLIST_original_count	3583
RESULTS_SEARCH_13_PARAMETERS_PEAKLIST_originalfilename	C:\Users\5600 Procesado\Desktop\Carpetas de datos en escritorio\2020\FNB2 estroma D.Torres_19.02.20\FNB2 estroma D.Torres_19.02.20SET11.wiff
RESULTS_SEARCH_13_PARAMETERS_PEAKLIST_partnumber	7
RESULTS_SEARCH_13_PARAMETERS_QUANT_TYPE_background_correction	FALSE
RESULTS_SEARCH_13_PARAMETERS_QUANT_TYPE_bias_correction	TRUE
RESULTS_SEARCH_13_PARAMETERS_QUANT_TYPE_keep_extreme_peptides_over_fraction	0
RESULTS_SEARCH_13_PARAMETERS_QUANT_TYPE_low_confidence_check	TRUE
RESULTS_SEARCH_13_PARAMETERS_QUANT_TYPE_low_intensity_check	TRUE
RESULTS_SEARCH_13_PARAMETERS_QUANT_TYPE_median_statistic	TRUE
RESULTS_SEARCH_13_PARAMETERS_QUANT_TYPE_mod_check	TRUE
RESULTS_SEARCH_13_PARAMETERS_QUANT_TYPE_quant_threshold	-1
RESULTS_SEARCH_13_PARAMETERS_QUANT_TYPE_quant_threshold_sn	9
RESULTS_SEARCH_13_PARAMETERS_QUANT_TYPE_separate_searches	FALSE
RESULTS_SEARCH_13_PARAMETERS_QUANT_TYPE_shared_msms_check	TRUE
RESULTS_SEARCH_13_PARAMETERS_PARAGON_METHOD_SETTINGS_UI_SAMPLE_TYPE	Identification
RESULTS_SEARCH_13_PARAMETERS_PARAGON_METHOD_SETTINGS_UI_CYS_ALKYLATION	Iodoacetamide
RESULTS_SEARCH_13_PARAMETERS_PARAGON_METHOD_SETTINGS_UI_DIGESTION	Trypsin
RESULTS_SEARCH_13_PARAMETERS_PARAGON_METHOD_SETTINGS_UI_INSTRUMENT	TripleTOF 5600
RESULTS_SEARCH_13_PARAMETERS_PARAGON_METHOD_SETTINGS_UI_SEARCH_EFFORT	Thorough
RESULTS_SEARCH_13_PARAMETERS_PARAGON_METHOD_SETTINGS_UI_ID_FOCUS	Biological modifications
RESULTS_SEARCH_13_PARAMETERS_PARAGON_METHOD_SETTINGS_UI_USER_NAME	5600Procesado\5600 Procesado
RESULTS_SEARCH_13_PARAMETERS_PARAGON_METHOD_SETTINGS_UI_MACHINE_NAME	5600PROCESADO
RESULTS_SEARCH_13_PARAMETERS_PARAGON_METHOD_SETTINGS_UI_SEARCH_ID	6.37178e+17
RESULTS_SEARCH_13_PARAMETERS_PARAGON_METHOD_SETTINGS_UI_START_TIME	2020-02-20 07:56:25
RESULTS_SEARCH_13_PARAMETERS_PARAGON_METHOD_SETTINGS_UI_MIN_UNUSED_PROTSCORE	0.0458
RESULTS_SEARCH_13_PARAMETERS_PARAGON_METHOD_SETTINGS_UI_PSPEP	TRUE
RESULTS_SEARCH_14_time_cpu	174081
RESULTS_SEARCH_14_time_duration	174735
RESULTS_SEARCH_14_version	5.0.1.4874
RESULTS_SEARCH_14_xml:id	SEARCH:2:637177821827486343_6
RESULTS_SEARCH_14_PARAMETERS_chemical_data_edited	TRUE
RESULTS_SEARCH_14_PARAMETERS_do_multiprecursor_search	TRUE
RESULTS_SEARCH_14_PARAMETERS_do_reverse_search	TRUE
RESULTS_SEARCH_14_PARAMETERS_max_quant_labels	35
RESULTS_SEARCH_14_PARAMETERS_maxresults	15
RESULTS_SEARCH_14_PARAMETERS_separate_searches	FALSE
RESULTS_SEARCH_14_PARAMETERS_MSTOLERANCE_type	dalton
RESULTS_SEARCH_14_PARAMETERS_MSTOLERANCE_value	0.05
RESULTS_SEARCH_14_PARAMETERS_MSMSTOLERANCE_type	dalton
RESULTS_SEARCH_14_PARAMETERS_MSMSTOLERANCE_value	0.1
RESULTS_SEARCH_14_PARAMETERS_MS_STANDARD_DEVIATION_type	dalton
RESULTS_SEARCH_14_PARAMETERS_MS_STANDARD_DEVIATION_value	0.0011
RESULTS_SEARCH_14_PARAMETERS_MSMS_STANDARD_DEVIATION_type	dalton
RESULTS_SEARCH_14_PARAMETERS_MSMS_STANDARD_DEVIATION_value	0.01
RESULTS_SEARCH_14_PARAMETERS_FASTA_filename	C:\AB SCIEX\ProteinPilot Data\SearchDatabases\UniprotArapro_contaminantes_03072019.fasta
RESULTS_SEARCH_14_PARAMETERS_AUTO_CALIBRATION_ms	TRUE
RESULTS_SEARCH_14_PARAMETERS_AUTO_CALIBRATION_msexport	FALSE
RESULTS_SEARCH_14_PARAMETERS_AUTO_CALIBRATION_msms	TRUE
RESULTS_SEARCH_14_PARAMETERS_AUTO_CALIBRATION_msmstolsdratio	2.75
RESULTS_SEARCH_14_PARAMETERS_AUTO_CALIBRATION_mstolsdratio	7
RESULTS_SEARCH_14_PARAMETERS_AUTO_CALIBRATION_squareroot	TRUE
RESULTS_SEARCH_14_PARAMETERS_AUTO_CALIBRATION_type	dalton
RESULTS_SEARCH_14_PARAMETERS_AUTO_CALIBRATION_MCP_d_s_s_f	0.0666667
RESULTS_SEARCH_14_PARAMETERS_AUTO_CALIBRATION_MCP_d_s_w_f	3
RESULTS_SEARCH_14_PARAMETERS_AUTO_CALIBRATION_MCP_m_f_r_mbc	200
RESULTS_SEARCH_14_PARAMETERS_AUTO_CALIBRATION_MCP_m_m_c	10
RESULTS_SEARCH_14_PARAMETERS_AUTO_CALIBRATION_MCP_m_m_f_s	0.25
RESULTS_SEARCH_14_PARAMETERS_AUTO_CALIBRATION_MCP_m_m_p_f	0.33
RESULTS_SEARCH_14_PARAMETERS_AUTO_CALIBRATION_MCP_m_m_p_rms_f	1
RESULTS_SEARCH_14_PARAMETERS_AUTO_CALIBRATION_MCP_m_p_t_f	1
RESULTS_SEARCH_14_PARAMETERS_AUTO_CALIBRATION_MCP_m_r_h_n_b	15
RESULTS_SEARCH_14_PARAMETERS_AUTO_CALIBRATION_MCP_m_z_n_s	99
RESULTS_SEARCH_14_PARAMETERS_AUTO_CALIBRATION_MCP_m_z_s_mn_f_r	0.0666667
RESULTS_SEARCH_14_PARAMETERS_AUTO_CALIBRATION_MCP_m_z_s_mx_f_r	0.1
RESULTS_SEARCH_14_PARAMETERS_MS_AUTO_CALIBRATION_OUT_avres	-7.60587e-09
RESULTS_SEARCH_14_PARAMETERS_MS_AUTO_CALIBRATION_OUT_c0	0.000579929
RESULTS_SEARCH_14_PARAMETERS_MS_AUTO_CALIBRATION_OUT_c1minus1	-2.16016e-05
RESULTS_SEARCH_14_PARAMETERS_MS_AUTO_CALIBRATION_OUT_c2	0
RESULTS_SEARCH_14_PARAMETERS_MS_AUTO_CALIBRATION_OUT_file	1
RESULTS_SEARCH_14_PARAMETERS_MS_AUTO_CALIBRATION_OUT_partnumber	7
RESULTS_SEARCH_14_PARAMETERS_MS_AUTO_CALIBRATION_OUT_polyorder	1
RESULTS_SEARCH_14_PARAMETERS_MS_AUTO_CALIBRATION_OUT_sample	1
RESULTS_SEARCH_14_PARAMETERS_MS_AUTO_CALIBRATION_OUT_squareroot	TRUE
RESULTS_SEARCH_14_PARAMETERS_MSMS_AUTO_CALIBRATION_OUT_avres	-2.16356e-08
RESULTS_SEARCH_14_PARAMETERS_MSMS_AUTO_CALIBRATION_OUT_c0	1.73436e-05
RESULTS_SEARCH_14_PARAMETERS_MSMS_AUTO_CALIBRATION_OUT_c1minus1	-1.22144e-07
RESULTS_SEARCH_14_PARAMETERS_MSMS_AUTO_CALIBRATION_OUT_c2	0
RESULTS_SEARCH_14_PARAMETERS_MSMS_AUTO_CALIBRATION_OUT_file	1900-01-01
RESULTS_SEARCH_14_PARAMETERS_MSMS_AUTO_CALIBRATION_OUT_partnumber	7
RESULTS_SEARCH_14_PARAMETERS_MSMS_AUTO_CALIBRATION_OUT_polyorder	1
RESULTS_SEARCH_14_PARAMETERS_MSMS_AUTO_CALIBRATION_OUT_sample	1
RESULTS_SEARCH_14_PARAMETERS_MSMS_AUTO_CALIBRATION_OUT_squareroot	TRUE
RESULTS_SEARCH_14_PARAMETERS_MAX_PRECURSORS_FRAGLET	1900-01-05
RESULTS_SEARCH_14_PARAMETERS_MAX_PRECURSORS_TAGLET	1
RESULTS_SEARCH_14_PARAMETERS_PRECURSORS_DR_FRAGLET	10
RESULTS_SEARCH_14_PARAMETERS_PRECURSORS_DR_TAGLET	3
RESULTS_SEARCH_14_PARAMETERS_DEFAULT_CHARGE_STATE_1_charge	2
RESULTS_SEARCH_14_PARAMETERS_DEFAULT_CHARGE_STATE_1_probability	1
RESULTS_SEARCH_14_PARAMETERS_DEFAULT_CHARGE_STATE_2_charge	3
RESULTS_SEARCH_14_PARAMETERS_DEFAULT_CHARGE_STATE_2_probability	1
RESULTS_SEARCH_14_PARAMETERS_DEFAULT_CHARGE_STATE_3_charge	4
RESULTS_SEARCH_14_PARAMETERS_DEFAULT_CHARGE_STATE_3_probability	1
RESULTS_SEARCH_14_PARAMETERS_VERSION	5.0.1.0, 4895
RESULTS_SEARCH_14_PARAMETERS_PARAGON_VERSION	5.0.1.0, 4874
RESULTS_SEARCH_14_PARAMETERS_APPLICATION	ProteinPilot(tm) Software
RESULTS_SEARCH_14_PARAMETERS_PROGROUP_alternativedispositionmaximumfoldprobabilitydrop	100
RESULTS_SEARCH_14_PARAMETERS_PROGROUP_alternativedispositionmaximumfoldscoredrop	2
RESULTS_SEARCH_14_PARAMETERS_PROGROUP_autodiscordantpeptidethreshold	0.3
RESULTS_SEARCH_14_PARAMETERS_PROGROUP_bayesconfidencecalclulation	TRUE
RESULTS_SEARCH_14_PARAMETERS_PROGROUP_calibrateconfidence	TRUE
RESULTS_SEARCH_14_PARAMETERS_PROGROUP_compresspeptides	FALSE
RESULTS_SEARCH_14_PARAMETERS_PROGROUP_confidencepercentthresholdforexcludingothersfromquant	15
RESULTS_SEARCH_14_PARAMETERS_PROGROUP_confidencepercentthresholdforincludingselfinquant	15
RESULTS_SEARCH_14_PARAMETERS_PROGROUP_donotstoremspeaklists	FALSE
RESULTS_SEARCH_14_PARAMETERS_PROGROUP_fasta	C:\AB SCIEX\ProteinPilot Data\SearchDatabases\UniprotArapro_contaminantes_03072019.fasta
RESULTS_SEARCH_14_PARAMETERS_PROGROUP_featuregroupminpepconf	0.66
RESULTS_SEARCH_14_PARAMETERS_PROGROUP_featuregroupminups	0.47
RESULTS_SEARCH_14_PARAMETERS_PROGROUP_focusingintersection	4
RESULTS_SEARCH_14_PARAMETERS_PROGROUP_focusingminimummatchconfidence	02:24:00
RESULTS_SEARCH_14_PARAMETERS_PROGROUP_focusingminunusedprotscore	0.1
RESULTS_SEARCH_14_PARAMETERS_PROGROUP_focusingsubsetcutoff	6
RESULTS_SEARCH_14_PARAMETERS_PROGROUP_intersection	1.3
RESULTS_SEARCH_14_PARAMETERS_PROGROUP_minimummatchconfidencecutoff	0.001
RESULTS_SEARCH_14_PARAMETERS_PROGROUP_minunusedprotscore	0.0458
RESULTS_SEARCH_14_PARAMETERS_PROGROUP_subsetcutoff	2
RESULTS_SEARCH_14_PARAMETERS_PROGROUP_unusedprotscorethresholdforexcludingothersfromquant	1.3
RESULTS_SEARCH_14_PARAMETERS_PEAKLIST_count	3583
RESULTS_SEARCH_14_PARAMETERS_PEAKLIST_filenumber	1
RESULTS_SEARCH_14_PARAMETERS_PEAKLIST_original_count	3583
RESULTS_SEARCH_14_PARAMETERS_PEAKLIST_originalfilename	C:\Users\5600 Procesado\Desktop\Carpetas de datos en escritorio\2020\FNB2 estroma D.Torres_19.02.20\FNB2 estroma D.Torres_19.02.20SET11.wiff
RESULTS_SEARCH_14_PARAMETERS_PEAKLIST_partnumber	7
RESULTS_SEARCH_14_PARAMETERS_QUANT_TYPE_background_correction	FALSE
RESULTS_SEARCH_14_PARAMETERS_QUANT_TYPE_bias_correction	TRUE
RESULTS_SEARCH_14_PARAMETERS_QUANT_TYPE_keep_extreme_peptides_over_fraction	0
RESULTS_SEARCH_14_PARAMETERS_QUANT_TYPE_low_confidence_check	TRUE
RESULTS_SEARCH_14_PARAMETERS_QUANT_TYPE_low_intensity_check	TRUE
RESULTS_SEARCH_14_PARAMETERS_QUANT_TYPE_median_statistic	TRUE
RESULTS_SEARCH_14_PARAMETERS_QUANT_TYPE_mod_check	TRUE
RESULTS_SEARCH_14_PARAMETERS_QUANT_TYPE_quant_threshold	-1
RESULTS_SEARCH_14_PARAMETERS_QUANT_TYPE_quant_threshold_sn	9
RESULTS_SEARCH_14_PARAMETERS_QUANT_TYPE_separate_searches	FALSE
RESULTS_SEARCH_14_PARAMETERS_QUANT_TYPE_shared_msms_check	TRUE
RESULTS_SEARCH_14_PARAMETERS_PARAGON_METHOD_SETTINGS_UI_SAMPLE_TYPE	Identification
RESULTS_SEARCH_14_PARAMETERS_PARAGON_METHOD_SETTINGS_UI_CYS_ALKYLATION	Iodoacetamide
RESULTS_SEARCH_14_PARAMETERS_PARAGON_METHOD_SETTINGS_UI_DIGESTION	Trypsin
RESULTS_SEARCH_14_PARAMETERS_PARAGON_METHOD_SETTINGS_UI_INSTRUMENT	TripleTOF 5600
RESULTS_SEARCH_14_PARAMETERS_PARAGON_METHOD_SETTINGS_UI_SEARCH_EFFORT	Thorough
RESULTS_SEARCH_14_PARAMETERS_PARAGON_METHOD_SETTINGS_UI_ID_FOCUS	Biological modifications
RESULTS_SEARCH_14_PARAMETERS_PARAGON_METHOD_SETTINGS_UI_USER_NAME	5600Procesado\5600 Procesado
RESULTS_SEARCH_14_PARAMETERS_PARAGON_METHOD_SETTINGS_UI_MACHINE_NAME	5600PROCESADO
RESULTS_SEARCH_14_PARAMETERS_PARAGON_METHOD_SETTINGS_UI_SEARCH_ID	6.37178e+17
RESULTS_SEARCH_14_PARAMETERS_PARAGON_METHOD_SETTINGS_UI_START_TIME	2020-02-20 07:56:25
RESULTS_SEARCH_14_PARAMETERS_PARAGON_METHOD_SETTINGS_UI_MIN_UNUSED_PROTSCORE	0.0458
RESULTS_SEARCH_14_PARAMETERS_PARAGON_METHOD_SETTINGS_UI_PSPEP	TRUE
RESULTS_SEARCH_15_time_cpu	35505
RESULTS_SEARCH_15_time_duration	37970
RESULTS_SEARCH_15_version	5.0.1.4874
RESULTS_SEARCH_15_xml:id	SEARCH:1:637177821827486343_7
RESULTS_SEARCH_15_PARAMETERS_chemical_data_edited	TRUE
RESULTS_SEARCH_15_PARAMETERS_do_multiprecursor_search	TRUE
RESULTS_SEARCH_15_PARAMETERS_do_reverse_search	TRUE
RESULTS_SEARCH_15_PARAMETERS_max_quant_labels	35
RESULTS_SEARCH_15_PARAMETERS_maxresults	15
RESULTS_SEARCH_15_PARAMETERS_separate_searches	FALSE
RESULTS_SEARCH_15_PARAMETERS_MSTOLERANCE_type	dalton
RESULTS_SEARCH_15_PARAMETERS_MSTOLERANCE_value	0.05
RESULTS_SEARCH_15_PARAMETERS_MSMSTOLERANCE_type	dalton
RESULTS_SEARCH_15_PARAMETERS_MSMSTOLERANCE_value	0.1
RESULTS_SEARCH_15_PARAMETERS_MS_STANDARD_DEVIATION_type	dalton
RESULTS_SEARCH_15_PARAMETERS_MS_STANDARD_DEVIATION_value	0.0011
RESULTS_SEARCH_15_PARAMETERS_MSMS_STANDARD_DEVIATION_type	dalton
RESULTS_SEARCH_15_PARAMETERS_MSMS_STANDARD_DEVIATION_value	0.01
RESULTS_SEARCH_15_PARAMETERS_FASTA_filename	C:\AB SCIEX\ProteinPilot Data\SearchDatabases\UniprotArapro_contaminantes_03072019.fasta
RESULTS_SEARCH_15_PARAMETERS_AUTO_CALIBRATION_ms	TRUE
RESULTS_SEARCH_15_PARAMETERS_AUTO_CALIBRATION_msexport	FALSE
RESULTS_SEARCH_15_PARAMETERS_AUTO_CALIBRATION_msms	TRUE
RESULTS_SEARCH_15_PARAMETERS_AUTO_CALIBRATION_msmstolsdratio	2.75
RESULTS_SEARCH_15_PARAMETERS_AUTO_CALIBRATION_mstolsdratio	7
RESULTS_SEARCH_15_PARAMETERS_AUTO_CALIBRATION_squareroot	TRUE
RESULTS_SEARCH_15_PARAMETERS_AUTO_CALIBRATION_type	dalton
RESULTS_SEARCH_15_PARAMETERS_AUTO_CALIBRATION_MCP_d_s_s_f	0.0666667
RESULTS_SEARCH_15_PARAMETERS_AUTO_CALIBRATION_MCP_d_s_w_f	3
RESULTS_SEARCH_15_PARAMETERS_AUTO_CALIBRATION_MCP_m_f_r_mbc	200
RESULTS_SEARCH_15_PARAMETERS_AUTO_CALIBRATION_MCP_m_m_c	10
RESULTS_SEARCH_15_PARAMETERS_AUTO_CALIBRATION_MCP_m_m_f_s	0.25
RESULTS_SEARCH_15_PARAMETERS_AUTO_CALIBRATION_MCP_m_m_p_f	0.33
RESULTS_SEARCH_15_PARAMETERS_AUTO_CALIBRATION_MCP_m_m_p_rms_f	1
RESULTS_SEARCH_15_PARAMETERS_AUTO_CALIBRATION_MCP_m_p_t_f	1
RESULTS_SEARCH_15_PARAMETERS_AUTO_CALIBRATION_MCP_m_r_h_n_b	15
RESULTS_SEARCH_15_PARAMETERS_AUTO_CALIBRATION_MCP_m_z_n_s	99
RESULTS_SEARCH_15_PARAMETERS_AUTO_CALIBRATION_MCP_m_z_s_mn_f_r	0.0666667
RESULTS_SEARCH_15_PARAMETERS_AUTO_CALIBRATION_MCP_m_z_s_mx_f_r	0.1
RESULTS_SEARCH_15_PARAMETERS_MS_AUTO_CALIBRATION_OUT_avres	-2.33799e-07
RESULTS_SEARCH_15_PARAMETERS_MS_AUTO_CALIBRATION_OUT_c0	0.000422004
RESULTS_SEARCH_15_PARAMETERS_MS_AUTO_CALIBRATION_OUT_c1minus1	-1.53508e-05
RESULTS_SEARCH_15_PARAMETERS_MS_AUTO_CALIBRATION_OUT_c2	0
RESULTS_SEARCH_15_PARAMETERS_MS_AUTO_CALIBRATION_OUT_file	1
RESULTS_SEARCH_15_PARAMETERS_MS_AUTO_CALIBRATION_OUT_partnumber	8
RESULTS_SEARCH_15_PARAMETERS_MS_AUTO_CALIBRATION_OUT_polyorder	1
RESULTS_SEARCH_15_PARAMETERS_MS_AUTO_CALIBRATION_OUT_sample	1
RESULTS_SEARCH_15_PARAMETERS_MS_AUTO_CALIBRATION_OUT_squareroot	TRUE
RESULTS_SEARCH_15_PARAMETERS_MSMS_AUTO_CALIBRATION_OUT_avres	-1.288e-07
RESULTS_SEARCH_15_PARAMETERS_MSMS_AUTO_CALIBRATION_OUT_c0	4.15177e-05
RESULTS_SEARCH_15_PARAMETERS_MSMS_AUTO_CALIBRATION_OUT_c1minus1	-1.02104e-06
RESULTS_SEARCH_15_PARAMETERS_MSMS_AUTO_CALIBRATION_OUT_c2	0
RESULTS_SEARCH_15_PARAMETERS_MSMS_AUTO_CALIBRATION_OUT_file	1900-01-01
RESULTS_SEARCH_15_PARAMETERS_MSMS_AUTO_CALIBRATION_OUT_partnumber	8
RESULTS_SEARCH_15_PARAMETERS_MSMS_AUTO_CALIBRATION_OUT_polyorder	1
RESULTS_SEARCH_15_PARAMETERS_MSMS_AUTO_CALIBRATION_OUT_sample	1
RESULTS_SEARCH_15_PARAMETERS_MSMS_AUTO_CALIBRATION_OUT_squareroot	TRUE
RESULTS_SEARCH_15_PARAMETERS_MAX_PRECURSORS_FRAGLET	5
RESULTS_SEARCH_15_PARAMETERS_MAX_PRECURSORS_TAGLET	1
RESULTS_SEARCH_15_PARAMETERS_PRECURSORS_DR_FRAGLET	10
RESULTS_SEARCH_15_PARAMETERS_PRECURSORS_DR_TAGLET	3
RESULTS_SEARCH_15_PARAMETERS_DEFAULT_CHARGE_STATE_1_charge	1900-01-02
RESULTS_SEARCH_15_PARAMETERS_DEFAULT_CHARGE_STATE_1_probability	1900-01-01
RESULTS_SEARCH_15_PARAMETERS_DEFAULT_CHARGE_STATE_2_charge	3
RESULTS_SEARCH_15_PARAMETERS_DEFAULT_CHARGE_STATE_2_probability	1
RESULTS_SEARCH_15_PARAMETERS_DEFAULT_CHARGE_STATE_3_charge	4
RESULTS_SEARCH_15_PARAMETERS_DEFAULT_CHARGE_STATE_3_probability	1
RESULTS_SEARCH_15_PARAMETERS_VERSION	5.0.1.0, 4895
RESULTS_SEARCH_15_PARAMETERS_PARAGON_VERSION	5.0.1.0, 4874
RESULTS_SEARCH_15_PARAMETERS_APPLICATION	ProteinPilot(tm) Software
RESULTS_SEARCH_15_PARAMETERS_PROGROUP_alternativedispositionmaximumfoldprobabilitydrop	100
RESULTS_SEARCH_15_PARAMETERS_PROGROUP_alternativedispositionmaximumfoldscoredrop	2
RESULTS_SEARCH_15_PARAMETERS_PROGROUP_autodiscordantpeptidethreshold	0.3
RESULTS_SEARCH_15_PARAMETERS_PROGROUP_bayesconfidencecalclulation	TRUE
RESULTS_SEARCH_15_PARAMETERS_PROGROUP_calibrateconfidence	TRUE
RESULTS_SEARCH_15_PARAMETERS_PROGROUP_compresspeptides	FALSE
RESULTS_SEARCH_15_PARAMETERS_PROGROUP_confidencepercentthresholdforexcludingothersfromquant	15
RESULTS_SEARCH_15_PARAMETERS_PROGROUP_confidencepercentthresholdforincludingselfinquant	15
RESULTS_SEARCH_15_PARAMETERS_PROGROUP_donotstoremspeaklists	FALSE
RESULTS_SEARCH_15_PARAMETERS_PROGROUP_fasta	C:\AB SCIEX\ProteinPilot Data\SearchDatabases\UniprotArapro_contaminantes_03072019.fasta
RESULTS_SEARCH_15_PARAMETERS_PROGROUP_featuregroupminpepconf	0.66
RESULTS_SEARCH_15_PARAMETERS_PROGROUP_featuregroupminups	0.47
RESULTS_SEARCH_15_PARAMETERS_PROGROUP_focusingintersection	4
RESULTS_SEARCH_15_PARAMETERS_PROGROUP_focusingminimummatchconfidence	0.1
RESULTS_SEARCH_15_PARAMETERS_PROGROUP_focusingminunusedprotscore	0.1
RESULTS_SEARCH_15_PARAMETERS_PROGROUP_focusingsubsetcutoff	6
RESULTS_SEARCH_15_PARAMETERS_PROGROUP_intersection	1.3
RESULTS_SEARCH_15_PARAMETERS_PROGROUP_minimummatchconfidencecutoff	0.001
RESULTS_SEARCH_15_PARAMETERS_PROGROUP_minunusedprotscore	0.0458
RESULTS_SEARCH_15_PARAMETERS_PROGROUP_subsetcutoff	2
RESULTS_SEARCH_15_PARAMETERS_PROGROUP_unusedprotscorethresholdforexcludingothersfromquant	1.3
RESULTS_SEARCH_15_PARAMETERS_PEAKLIST_count	3529
RESULTS_SEARCH_15_PARAMETERS_PEAKLIST_filenumber	1
RESULTS_SEARCH_15_PARAMETERS_PEAKLIST_original_count	3529
RESULTS_SEARCH_15_PARAMETERS_PEAKLIST_originalfilename	C:\Users\5600 Procesado\Desktop\Carpetas de datos en escritorio\2020\FNB2 estroma D.Torres_19.02.20\FNB2 estroma D.Torres_19.02.20SET11.wiff
RESULTS_SEARCH_15_PARAMETERS_PEAKLIST_partnumber	8
RESULTS_SEARCH_15_PARAMETERS_QUANT_TYPE_background_correction	FALSE
RESULTS_SEARCH_15_PARAMETERS_QUANT_TYPE_bias_correction	TRUE
RESULTS_SEARCH_15_PARAMETERS_QUANT_TYPE_keep_extreme_peptides_over_fraction	0
RESULTS_SEARCH_15_PARAMETERS_QUANT_TYPE_low_confidence_check	TRUE
RESULTS_SEARCH_15_PARAMETERS_QUANT_TYPE_low_intensity_check	TRUE
RESULTS_SEARCH_15_PARAMETERS_QUANT_TYPE_median_statistic	TRUE
RESULTS_SEARCH_15_PARAMETERS_QUANT_TYPE_mod_check	TRUE
RESULTS_SEARCH_15_PARAMETERS_QUANT_TYPE_quant_threshold	-1
RESULTS_SEARCH_15_PARAMETERS_QUANT_TYPE_quant_threshold_sn	9
RESULTS_SEARCH_15_PARAMETERS_QUANT_TYPE_separate_searches	FALSE
RESULTS_SEARCH_15_PARAMETERS_QUANT_TYPE_shared_msms_check	TRUE
RESULTS_SEARCH_15_PARAMETERS_PARAGON_METHOD_SETTINGS_UI_SAMPLE_TYPE	Identification
RESULTS_SEARCH_15_PARAMETERS_PARAGON_METHOD_SETTINGS_UI_CYS_ALKYLATION	Iodoacetamide
RESULTS_SEARCH_15_PARAMETERS_PARAGON_METHOD_SETTINGS_UI_DIGESTION	Trypsin
RESULTS_SEARCH_15_PARAMETERS_PARAGON_METHOD_SETTINGS_UI_INSTRUMENT	TripleTOF 5600
RESULTS_SEARCH_15_PARAMETERS_PARAGON_METHOD_SETTINGS_UI_SEARCH_EFFORT	Thorough
RESULTS_SEARCH_15_PARAMETERS_PARAGON_METHOD_SETTINGS_UI_ID_FOCUS	Biological modifications
RESULTS_SEARCH_15_PARAMETERS_PARAGON_METHOD_SETTINGS_UI_USER_NAME	5600Procesado\5600 Procesado
RESULTS_SEARCH_15_PARAMETERS_PARAGON_METHOD_SETTINGS_UI_MACHINE_NAME	5600PROCESADO
RESULTS_SEARCH_15_PARAMETERS_PARAGON_METHOD_SETTINGS_UI_SEARCH_ID	6.37178e+17
RESULTS_SEARCH_15_PARAMETERS_PARAGON_METHOD_SETTINGS_UI_START_TIME	2020-02-20 07:56:25
RESULTS_SEARCH_15_PARAMETERS_PARAGON_METHOD_SETTINGS_UI_MIN_UNUSED_PROTSCORE	0.0458
RESULTS_SEARCH_15_PARAMETERS_PARAGON_METHOD_SETTINGS_UI_PSPEP	TRUE
RESULTS_SEARCH_16_time_cpu	166687
RESULTS_SEARCH_16_time_duration	169291
RESULTS_SEARCH_16_version	5.0.1.4874
RESULTS_SEARCH_16_xml:id	SEARCH:2:637177821827486343_7
RESULTS_SEARCH_16_PARAMETERS_chemical_data_edited	TRUE
RESULTS_SEARCH_16_PARAMETERS_do_multiprecursor_search	TRUE
RESULTS_SEARCH_16_PARAMETERS_do_reverse_search	TRUE
RESULTS_SEARCH_16_PARAMETERS_max_quant_labels	35
RESULTS_SEARCH_16_PARAMETERS_maxresults	15
RESULTS_SEARCH_16_PARAMETERS_separate_searches	FALSE
RESULTS_SEARCH_16_PARAMETERS_MSTOLERANCE_type	dalton
RESULTS_SEARCH_16_PARAMETERS_MSTOLERANCE_value	0.05
RESULTS_SEARCH_16_PARAMETERS_MSMSTOLERANCE_type	dalton
RESULTS_SEARCH_16_PARAMETERS_MSMSTOLERANCE_value	0.1
RESULTS_SEARCH_16_PARAMETERS_MS_STANDARD_DEVIATION_type	dalton
RESULTS_SEARCH_16_PARAMETERS_MS_STANDARD_DEVIATION_value	0.0011
RESULTS_SEARCH_16_PARAMETERS_MSMS_STANDARD_DEVIATION_type	dalton
RESULTS_SEARCH_16_PARAMETERS_MSMS_STANDARD_DEVIATION_value	0.01
RESULTS_SEARCH_16_PARAMETERS_FASTA_filename	C:\AB SCIEX\ProteinPilot Data\SearchDatabases\UniprotArapro_contaminantes_03072019.fasta
RESULTS_SEARCH_16_PARAMETERS_AUTO_CALIBRATION_ms	TRUE
RESULTS_SEARCH_16_PARAMETERS_AUTO_CALIBRATION_msexport	FALSE
RESULTS_SEARCH_16_PARAMETERS_AUTO_CALIBRATION_msms	TRUE
RESULTS_SEARCH_16_PARAMETERS_AUTO_CALIBRATION_msmstolsdratio	2.75
RESULTS_SEARCH_16_PARAMETERS_AUTO_CALIBRATION_mstolsdratio	7
RESULTS_SEARCH_16_PARAMETERS_AUTO_CALIBRATION_squareroot	TRUE
RESULTS_SEARCH_16_PARAMETERS_AUTO_CALIBRATION_type	dalton
RESULTS_SEARCH_16_PARAMETERS_AUTO_CALIBRATION_MCP_d_s_s_f	0.0666667
RESULTS_SEARCH_16_PARAMETERS_AUTO_CALIBRATION_MCP_d_s_w_f	3
RESULTS_SEARCH_16_PARAMETERS_AUTO_CALIBRATION_MCP_m_f_r_mbc	200
RESULTS_SEARCH_16_PARAMETERS_AUTO_CALIBRATION_MCP_m_m_c	10
RESULTS_SEARCH_16_PARAMETERS_AUTO_CALIBRATION_MCP_m_m_f_s	0.25
RESULTS_SEARCH_16_PARAMETERS_AUTO_CALIBRATION_MCP_m_m_p_f	0.33
RESULTS_SEARCH_16_PARAMETERS_AUTO_CALIBRATION_MCP_m_m_p_rms_f	1
RESULTS_SEARCH_16_PARAMETERS_AUTO_CALIBRATION_MCP_m_p_t_f	1
RESULTS_SEARCH_16_PARAMETERS_AUTO_CALIBRATION_MCP_m_r_h_n_b	15
RESULTS_SEARCH_16_PARAMETERS_AUTO_CALIBRATION_MCP_m_z_n_s	99
RESULTS_SEARCH_16_PARAMETERS_AUTO_CALIBRATION_MCP_m_z_s_mn_f_r	0.0666667
RESULTS_SEARCH_16_PARAMETERS_AUTO_CALIBRATION_MCP_m_z_s_mx_f_r	0.1
RESULTS_SEARCH_16_PARAMETERS_MS_AUTO_CALIBRATION_OUT_avres	-2.33799e-07
RESULTS_SEARCH_16_PARAMETERS_MS_AUTO_CALIBRATION_OUT_c0	0.000422004
RESULTS_SEARCH_16_PARAMETERS_MS_AUTO_CALIBRATION_OUT_c1minus1	-1.53508e-05
RESULTS_SEARCH_16_PARAMETERS_MS_AUTO_CALIBRATION_OUT_c2	0
RESULTS_SEARCH_16_PARAMETERS_MS_AUTO_CALIBRATION_OUT_file	1
RESULTS_SEARCH_16_PARAMETERS_MS_AUTO_CALIBRATION_OUT_partnumber	8
RESULTS_SEARCH_16_PARAMETERS_MS_AUTO_CALIBRATION_OUT_polyorder	1
RESULTS_SEARCH_16_PARAMETERS_MS_AUTO_CALIBRATION_OUT_sample	1
RESULTS_SEARCH_16_PARAMETERS_MS_AUTO_CALIBRATION_OUT_squareroot	TRUE
RESULTS_SEARCH_16_PARAMETERS_MSMS_AUTO_CALIBRATION_OUT_avres	-1.288e-07
RESULTS_SEARCH_16_PARAMETERS_MSMS_AUTO_CALIBRATION_OUT_c0	4.15177e-05
RESULTS_SEARCH_16_PARAMETERS_MSMS_AUTO_CALIBRATION_OUT_c1minus1	-1.02104e-06
RESULTS_SEARCH_16_PARAMETERS_MSMS_AUTO_CALIBRATION_OUT_c2	0
RESULTS_SEARCH_16_PARAMETERS_MSMS_AUTO_CALIBRATION_OUT_file	1
RESULTS_SEARCH_16_PARAMETERS_MSMS_AUTO_CALIBRATION_OUT_partnumber	8
RESULTS_SEARCH_16_PARAMETERS_MSMS_AUTO_CALIBRATION_OUT_polyorder	1
RESULTS_SEARCH_16_PARAMETERS_MSMS_AUTO_CALIBRATION_OUT_sample	1900-01-01
RESULTS_SEARCH_16_PARAMETERS_MSMS_AUTO_CALIBRATION_OUT_squareroot	TRUE
RESULTS_SEARCH_16_PARAMETERS_MAX_PRECURSORS_FRAGLET	5
RESULTS_SEARCH_16_PARAMETERS_MAX_PRECURSORS_TAGLET	1
RESULTS_SEARCH_16_PARAMETERS_PRECURSORS_DR_FRAGLET	10
RESULTS_SEARCH_16_PARAMETERS_PRECURSORS_DR_TAGLET	3
RESULTS_SEARCH_16_PARAMETERS_DEFAULT_CHARGE_STATE_1_charge	2
RESULTS_SEARCH_16_PARAMETERS_DEFAULT_CHARGE_STATE_1_probability	1
RESULTS_SEARCH_16_PARAMETERS_DEFAULT_CHARGE_STATE_2_charge	3
RESULTS_SEARCH_16_PARAMETERS_DEFAULT_CHARGE_STATE_2_probability	1
RESULTS_SEARCH_16_PARAMETERS_DEFAULT_CHARGE_STATE_3_charge	4
RESULTS_SEARCH_16_PARAMETERS_DEFAULT_CHARGE_STATE_3_probability	1
RESULTS_SEARCH_16_PARAMETERS_VERSION	5.0.1.0, 4895
RESULTS_SEARCH_16_PARAMETERS_PARAGON_VERSION	5.0.1.0, 4874
RESULTS_SEARCH_16_PARAMETERS_APPLICATION	ProteinPilot(tm) Software
RESULTS_SEARCH_16_PARAMETERS_PROGROUP_alternativedispositionmaximumfoldprobabilitydrop	100
RESULTS_SEARCH_16_PARAMETERS_PROGROUP_alternativedispositionmaximumfoldscoredrop	2
RESULTS_SEARCH_16_PARAMETERS_PROGROUP_autodiscordantpeptidethreshold	0.3
RESULTS_SEARCH_16_PARAMETERS_PROGROUP_bayesconfidencecalclulation	TRUE
RESULTS_SEARCH_16_PARAMETERS_PROGROUP_calibrateconfidence	TRUE
RESULTS_SEARCH_16_PARAMETERS_PROGROUP_compresspeptides	FALSE
RESULTS_SEARCH_16_PARAMETERS_PROGROUP_confidencepercentthresholdforexcludingothersfromquant	15
RESULTS_SEARCH_16_PARAMETERS_PROGROUP_confidencepercentthresholdforincludingselfinquant	15
RESULTS_SEARCH_16_PARAMETERS_PROGROUP_donotstoremspeaklists	FALSE
RESULTS_SEARCH_16_PARAMETERS_PROGROUP_fasta	C:\AB SCIEX\ProteinPilot Data\SearchDatabases\UniprotArapro_contaminantes_03072019.fasta
RESULTS_SEARCH_16_PARAMETERS_PROGROUP_featuregroupminpepconf	0.66
RESULTS_SEARCH_16_PARAMETERS_PROGROUP_featuregroupminups	0.47
RESULTS_SEARCH_16_PARAMETERS_PROGROUP_focusingintersection	4
RESULTS_SEARCH_16_PARAMETERS_PROGROUP_focusingminimummatchconfidence	0.1
RESULTS_SEARCH_16_PARAMETERS_PROGROUP_focusingminunusedprotscore	0.1
RESULTS_SEARCH_16_PARAMETERS_PROGROUP_focusingsubsetcutoff	1900-01-06
RESULTS_SEARCH_16_PARAMETERS_PROGROUP_intersection	1.3
RESULTS_SEARCH_16_PARAMETERS_PROGROUP_minimummatchconfidencecutoff	0.001
RESULTS_SEARCH_16_PARAMETERS_PROGROUP_minunusedprotscore	0.0458
RESULTS_SEARCH_16_PARAMETERS_PROGROUP_subsetcutoff	2
RESULTS_SEARCH_16_PARAMETERS_PROGROUP_unusedprotscorethresholdforexcludingothersfromquant	1.3
RESULTS_SEARCH_16_PARAMETERS_PEAKLIST_count	3529
RESULTS_SEARCH_16_PARAMETERS_PEAKLIST_filenumber	1
RESULTS_SEARCH_16_PARAMETERS_PEAKLIST_original_count	3529
RESULTS_SEARCH_16_PARAMETERS_PEAKLIST_originalfilename	C:\Users\5600 Procesado\Desktop\Carpetas de datos en escritorio\2020\FNB2 estroma D.Torres_19.02.20\FNB2 estroma D.Torres_19.02.20SET11.wiff
RESULTS_SEARCH_16_PARAMETERS_PEAKLIST_partnumber	8
RESULTS_SEARCH_16_PARAMETERS_QUANT_TYPE_background_correction	FALSE
RESULTS_SEARCH_16_PARAMETERS_QUANT_TYPE_bias_correction	TRUE
RESULTS_SEARCH_16_PARAMETERS_QUANT_TYPE_keep_extreme_peptides_over_fraction	0
RESULTS_SEARCH_16_PARAMETERS_QUANT_TYPE_low_confidence_check	TRUE
RESULTS_SEARCH_16_PARAMETERS_QUANT_TYPE_low_intensity_check	TRUE
RESULTS_SEARCH_16_PARAMETERS_QUANT_TYPE_median_statistic	TRUE
RESULTS_SEARCH_16_PARAMETERS_QUANT_TYPE_mod_check	TRUE
RESULTS_SEARCH_16_PARAMETERS_QUANT_TYPE_quant_threshold	-1
RESULTS_SEARCH_16_PARAMETERS_QUANT_TYPE_quant_threshold_sn	9
RESULTS_SEARCH_16_PARAMETERS_QUANT_TYPE_separate_searches	FALSE
RESULTS_SEARCH_16_PARAMETERS_QUANT_TYPE_shared_msms_check	TRUE
RESULTS_SEARCH_16_PARAMETERS_PARAGON_METHOD_SETTINGS_UI_SAMPLE_TYPE	Identification
RESULTS_SEARCH_16_PARAMETERS_PARAGON_METHOD_SETTINGS_UI_CYS_ALKYLATION	Iodoacetamide
RESULTS_SEARCH_16_PARAMETERS_PARAGON_METHOD_SETTINGS_UI_DIGESTION	Trypsin
RESULTS_SEARCH_16_PARAMETERS_PARAGON_METHOD_SETTINGS_UI_INSTRUMENT	TripleTOF 5600
RESULTS_SEARCH_16_PARAMETERS_PARAGON_METHOD_SETTINGS_UI_SEARCH_EFFORT	Thorough
RESULTS_SEARCH_16_PARAMETERS_PARAGON_METHOD_SETTINGS_UI_ID_FOCUS	Biological modifications
RESULTS_SEARCH_16_PARAMETERS_PARAGON_METHOD_SETTINGS_UI_USER_NAME	5600Procesado\5600 Procesado
RESULTS_SEARCH_16_PARAMETERS_PARAGON_METHOD_SETTINGS_UI_MACHINE_NAME	5600PROCESADO
RESULTS_SEARCH_16_PARAMETERS_PARAGON_METHOD_SETTINGS_UI_SEARCH_ID	6.37178e+17
RESULTS_SEARCH_16_PARAMETERS_PARAGON_METHOD_SETTINGS_UI_START_TIME	2020-02-20 07:56:25
RESULTS_SEARCH_16_PARAMETERS_PARAGON_METHOD_SETTINGS_UI_MIN_UNUSED_PROTSCORE	0.0458
RESULTS_SEARCH_16_PARAMETERS_PARAGON_METHOD_SETTINGS_UI_PSPEP	TRUE
RESULTS_SEARCH_17_time_cpu	29390
RESULTS_SEARCH_17_time_duration	29499
RESULTS_SEARCH_17_version	5.0.1.4874
RESULTS_SEARCH_17_xml:id	SEARCH:1:637177821827486343_8
RESULTS_SEARCH_17_PARAMETERS_chemical_data_edited	TRUE
RESULTS_SEARCH_17_PARAMETERS_do_multiprecursor_search	TRUE
RESULTS_SEARCH_17_PARAMETERS_do_reverse_search	TRUE
RESULTS_SEARCH_17_PARAMETERS_max_quant_labels	35
RESULTS_SEARCH_17_PARAMETERS_maxresults	15
RESULTS_SEARCH_17_PARAMETERS_separate_searches	FALSE
RESULTS_SEARCH_17_PARAMETERS_MSTOLERANCE_type	dalton
RESULTS_SEARCH_17_PARAMETERS_MSTOLERANCE_value	0.05
RESULTS_SEARCH_17_PARAMETERS_MSMSTOLERANCE_type	dalton
RESULTS_SEARCH_17_PARAMETERS_MSMSTOLERANCE_value	0.1
RESULTS_SEARCH_17_PARAMETERS_MS_STANDARD_DEVIATION_type	dalton
RESULTS_SEARCH_17_PARAMETERS_MS_STANDARD_DEVIATION_value	0.0011
RESULTS_SEARCH_17_PARAMETERS_MSMS_STANDARD_DEVIATION_type	dalton
RESULTS_SEARCH_17_PARAMETERS_MSMS_STANDARD_DEVIATION_value	0.01
RESULTS_SEARCH_17_PARAMETERS_FASTA_filename	C:\AB SCIEX\ProteinPilot Data\SearchDatabases\UniprotArapro_contaminantes_03072019.fasta
RESULTS_SEARCH_17_PARAMETERS_AUTO_CALIBRATION_ms	TRUE
RESULTS_SEARCH_17_PARAMETERS_AUTO_CALIBRATION_msexport	FALSE
RESULTS_SEARCH_17_PARAMETERS_AUTO_CALIBRATION_msms	TRUE
RESULTS_SEARCH_17_PARAMETERS_AUTO_CALIBRATION_msmstolsdratio	2.75
RESULTS_SEARCH_17_PARAMETERS_AUTO_CALIBRATION_mstolsdratio	7
RESULTS_SEARCH_17_PARAMETERS_AUTO_CALIBRATION_squareroot	TRUE
RESULTS_SEARCH_17_PARAMETERS_AUTO_CALIBRATION_type	dalton
RESULTS_SEARCH_17_PARAMETERS_AUTO_CALIBRATION_MCP_d_s_s_f	0.0666667
RESULTS_SEARCH_17_PARAMETERS_AUTO_CALIBRATION_MCP_d_s_w_f	3
RESULTS_SEARCH_17_PARAMETERS_AUTO_CALIBRATION_MCP_m_f_r_mbc	200
RESULTS_SEARCH_17_PARAMETERS_AUTO_CALIBRATION_MCP_m_m_c	10
RESULTS_SEARCH_17_PARAMETERS_AUTO_CALIBRATION_MCP_m_m_f_s	0.25
RESULTS_SEARCH_17_PARAMETERS_AUTO_CALIBRATION_MCP_m_m_p_f	0.33
RESULTS_SEARCH_17_PARAMETERS_AUTO_CALIBRATION_MCP_m_m_p_rms_f	1
RESULTS_SEARCH_17_PARAMETERS_AUTO_CALIBRATION_MCP_m_p_t_f	1
RESULTS_SEARCH_17_PARAMETERS_AUTO_CALIBRATION_MCP_m_r_h_n_b	15
RESULTS_SEARCH_17_PARAMETERS_AUTO_CALIBRATION_MCP_m_z_n_s	99
RESULTS_SEARCH_17_PARAMETERS_AUTO_CALIBRATION_MCP_m_z_s_mn_f_r	0.0666667
RESULTS_SEARCH_17_PARAMETERS_AUTO_CALIBRATION_MCP_m_z_s_mx_f_r	0.1
RESULTS_SEARCH_17_PARAMETERS_MS_AUTO_CALIBRATION_OUT_avres	-3.69701e-08
RESULTS_SEARCH_17_PARAMETERS_MS_AUTO_CALIBRATION_OUT_c0	0.00037119
RESULTS_SEARCH_17_PARAMETERS_MS_AUTO_CALIBRATION_OUT_c1minus1	-1.38224e-05
RESULTS_SEARCH_17_PARAMETERS_MS_AUTO_CALIBRATION_OUT_c2	0
RESULTS_SEARCH_17_PARAMETERS_MS_AUTO_CALIBRATION_OUT_file	1
RESULTS_SEARCH_17_PARAMETERS_MS_AUTO_CALIBRATION_OUT_partnumber	9
RESULTS_SEARCH_17_PARAMETERS_MS_AUTO_CALIBRATION_OUT_polyorder	1
RESULTS_SEARCH_17_PARAMETERS_MS_AUTO_CALIBRATION_OUT_sample	1
RESULTS_SEARCH_17_PARAMETERS_MS_AUTO_CALIBRATION_OUT_squareroot	TRUE
RESULTS_SEARCH_17_PARAMETERS_MSMS_AUTO_CALIBRATION_OUT_avres	1.72864e-08
RESULTS_SEARCH_17_PARAMETERS_MSMS_AUTO_CALIBRATION_OUT_c0	-4.29411e-05
RESULTS_SEARCH_17_PARAMETERS_MSMS_AUTO_CALIBRATION_OUT_c1minus1	2.18931e-06
RESULTS_SEARCH_17_PARAMETERS_MSMS_AUTO_CALIBRATION_OUT_c2	0
RESULTS_SEARCH_17_PARAMETERS_MSMS_AUTO_CALIBRATION_OUT_file	1
RESULTS_SEARCH_17_PARAMETERS_MSMS_AUTO_CALIBRATION_OUT_partnumber	9
RESULTS_SEARCH_17_PARAMETERS_MSMS_AUTO_CALIBRATION_OUT_polyorder	1900-01-01
RESULTS_SEARCH_17_PARAMETERS_MSMS_AUTO_CALIBRATION_OUT_sample	1
RESULTS_SEARCH_17_PARAMETERS_MSMS_AUTO_CALIBRATION_OUT_squareroot	TRUE
RESULTS_SEARCH_17_PARAMETERS_MAX_PRECURSORS_FRAGLET	5
RESULTS_SEARCH_17_PARAMETERS_MAX_PRECURSORS_TAGLET	1
RESULTS_SEARCH_17_PARAMETERS_PRECURSORS_DR_FRAGLET	10
RESULTS_SEARCH_17_PARAMETERS_PRECURSORS_DR_TAGLET	3
RESULTS_SEARCH_17_PARAMETERS_DEFAULT_CHARGE_STATE_1_charge	2
RESULTS_SEARCH_17_PARAMETERS_DEFAULT_CHARGE_STATE_1_probability	1
RESULTS_SEARCH_17_PARAMETERS_DEFAULT_CHARGE_STATE_2_charge	3
RESULTS_SEARCH_17_PARAMETERS_DEFAULT_CHARGE_STATE_2_probability	1
RESULTS_SEARCH_17_PARAMETERS_DEFAULT_CHARGE_STATE_3_charge	4
RESULTS_SEARCH_17_PARAMETERS_DEFAULT_CHARGE_STATE_3_probability	1
RESULTS_SEARCH_17_PARAMETERS_VERSION	5.0.1.0, 4895
RESULTS_SEARCH_17_PARAMETERS_PARAGON_VERSION	5.0.1.0, 4874
RESULTS_SEARCH_17_PARAMETERS_APPLICATION	ProteinPilot(tm) Software
RESULTS_SEARCH_17_PARAMETERS_PROGROUP_alternativedispositionmaximumfoldprobabilitydrop	100
RESULTS_SEARCH_17_PARAMETERS_PROGROUP_alternativedispositionmaximumfoldscoredrop	2
RESULTS_SEARCH_17_PARAMETERS_PROGROUP_autodiscordantpeptidethreshold	0.3
RESULTS_SEARCH_17_PARAMETERS_PROGROUP_bayesconfidencecalclulation	TRUE
RESULTS_SEARCH_17_PARAMETERS_PROGROUP_calibrateconfidence	TRUE
RESULTS_SEARCH_17_PARAMETERS_PROGROUP_compresspeptides	FALSE
RESULTS_SEARCH_17_PARAMETERS_PROGROUP_confidencepercentthresholdforexcludingothersfromquant	15
RESULTS_SEARCH_17_PARAMETERS_PROGROUP_confidencepercentthresholdforincludingselfinquant	15
RESULTS_SEARCH_17_PARAMETERS_PROGROUP_donotstoremspeaklists	FALSE
RESULTS_SEARCH_17_PARAMETERS_PROGROUP_fasta	C:\AB SCIEX\ProteinPilot Data\SearchDatabases\UniprotArapro_contaminantes_03072019.fasta
RESULTS_SEARCH_17_PARAMETERS_PROGROUP_featuregroupminpepconf	0.66
RESULTS_SEARCH_17_PARAMETERS_PROGROUP_featuregroupminups	0.47
RESULTS_SEARCH_17_PARAMETERS_PROGROUP_focusingintersection	4
RESULTS_SEARCH_17_PARAMETERS_PROGROUP_focusingminimummatchconfidence	0.1
RESULTS_SEARCH_17_PARAMETERS_PROGROUP_focusingminunusedprotscore	0.1
RESULTS_SEARCH_17_PARAMETERS_PROGROUP_focusingsubsetcutoff	6
RESULTS_SEARCH_17_PARAMETERS_PROGROUP_intersection	1900-01-01 07:12:00
RESULTS_SEARCH_17_PARAMETERS_PROGROUP_minimummatchconfidencecutoff	0.001
RESULTS_SEARCH_17_PARAMETERS_PROGROUP_minunusedprotscore	0.0458
RESULTS_SEARCH_17_PARAMETERS_PROGROUP_subsetcutoff	2
RESULTS_SEARCH_17_PARAMETERS_PROGROUP_unusedprotscorethresholdforexcludingothersfromquant	1.3
RESULTS_SEARCH_17_PARAMETERS_PEAKLIST_count	3553
RESULTS_SEARCH_17_PARAMETERS_PEAKLIST_filenumber	1
RESULTS_SEARCH_17_PARAMETERS_PEAKLIST_original_count	3553
RESULTS_SEARCH_17_PARAMETERS_PEAKLIST_originalfilename	C:\Users\5600 Procesado\Desktop\Carpetas de datos en escritorio\2020\FNB2 estroma D.Torres_19.02.20\FNB2 estroma D.Torres_19.02.20SET11.wiff
RESULTS_SEARCH_17_PARAMETERS_PEAKLIST_partnumber	9
RESULTS_SEARCH_17_PARAMETERS_QUANT_TYPE_background_correction	FALSE
RESULTS_SEARCH_17_PARAMETERS_QUANT_TYPE_bias_correction	TRUE
RESULTS_SEARCH_17_PARAMETERS_QUANT_TYPE_keep_extreme_peptides_over_fraction	0
RESULTS_SEARCH_17_PARAMETERS_QUANT_TYPE_low_confidence_check	TRUE
RESULTS_SEARCH_17_PARAMETERS_QUANT_TYPE_low_intensity_check	TRUE
RESULTS_SEARCH_17_PARAMETERS_QUANT_TYPE_median_statistic	TRUE
RESULTS_SEARCH_17_PARAMETERS_QUANT_TYPE_mod_check	TRUE
RESULTS_SEARCH_17_PARAMETERS_QUANT_TYPE_quant_threshold	-1
RESULTS_SEARCH_17_PARAMETERS_QUANT_TYPE_quant_threshold_sn	9
RESULTS_SEARCH_17_PARAMETERS_QUANT_TYPE_separate_searches	FALSE
RESULTS_SEARCH_17_PARAMETERS_QUANT_TYPE_shared_msms_check	TRUE
RESULTS_SEARCH_17_PARAMETERS_PARAGON_METHOD_SETTINGS_UI_SAMPLE_TYPE	Identification
RESULTS_SEARCH_17_PARAMETERS_PARAGON_METHOD_SETTINGS_UI_CYS_ALKYLATION	Iodoacetamide
RESULTS_SEARCH_17_PARAMETERS_PARAGON_METHOD_SETTINGS_UI_DIGESTION	Trypsin
RESULTS_SEARCH_17_PARAMETERS_PARAGON_METHOD_SETTINGS_UI_INSTRUMENT	TripleTOF 5600
RESULTS_SEARCH_17_PARAMETERS_PARAGON_METHOD_SETTINGS_UI_SEARCH_EFFORT	Thorough
RESULTS_SEARCH_17_PARAMETERS_PARAGON_METHOD_SETTINGS_UI_ID_FOCUS	Biological modifications
RESULTS_SEARCH_17_PARAMETERS_PARAGON_METHOD_SETTINGS_UI_USER_NAME	5600Procesado\5600 Procesado
RESULTS_SEARCH_17_PARAMETERS_PARAGON_METHOD_SETTINGS_UI_MACHINE_NAME	5600PROCESADO
RESULTS_SEARCH_17_PARAMETERS_PARAGON_METHOD_SETTINGS_UI_SEARCH_ID	6.37178e+17
RESULTS_SEARCH_17_PARAMETERS_PARAGON_METHOD_SETTINGS_UI_START_TIME	2020-02-20 07:56:25
RESULTS_SEARCH_17_PARAMETERS_PARAGON_METHOD_SETTINGS_UI_MIN_UNUSED_PROTSCORE	0.0458
RESULTS_SEARCH_17_PARAMETERS_PARAGON_METHOD_SETTINGS_UI_PSPEP	TRUE
RESULTS_SEARCH_18_time_cpu	189541
RESULTS_SEARCH_18_time_duration	191693
RESULTS_SEARCH_18_version	5.0.1.4874
RESULTS_SEARCH_18_xml:id	SEARCH:2:637177821827486343_8
RESULTS_SEARCH_18_PARAMETERS_chemical_data_edited	TRUE
RESULTS_SEARCH_18_PARAMETERS_do_multiprecursor_search	TRUE
RESULTS_SEARCH_18_PARAMETERS_do_reverse_search	TRUE
RESULTS_SEARCH_18_PARAMETERS_max_quant_labels	35
RESULTS_SEARCH_18_PARAMETERS_maxresults	15
RESULTS_SEARCH_18_PARAMETERS_separate_searches	FALSE
RESULTS_SEARCH_18_PARAMETERS_MSTOLERANCE_type	dalton
RESULTS_SEARCH_18_PARAMETERS_MSTOLERANCE_value	0.05
RESULTS_SEARCH_18_PARAMETERS_MSMSTOLERANCE_type	dalton
RESULTS_SEARCH_18_PARAMETERS_MSMSTOLERANCE_value	0.1
RESULTS_SEARCH_18_PARAMETERS_MS_STANDARD_DEVIATION_type	dalton
RESULTS_SEARCH_18_PARAMETERS_MS_STANDARD_DEVIATION_value	0.0011
RESULTS_SEARCH_18_PARAMETERS_MSMS_STANDARD_DEVIATION_type	dalton
RESULTS_SEARCH_18_PARAMETERS_MSMS_STANDARD_DEVIATION_value	0.01
RESULTS_SEARCH_18_PARAMETERS_FASTA_filename	C:\AB SCIEX\ProteinPilot Data\SearchDatabases\UniprotArapro_contaminantes_03072019.fasta
RESULTS_SEARCH_18_PARAMETERS_AUTO_CALIBRATION_ms	TRUE
RESULTS_SEARCH_18_PARAMETERS_AUTO_CALIBRATION_msexport	FALSE
RESULTS_SEARCH_18_PARAMETERS_AUTO_CALIBRATION_msms	TRUE
RESULTS_SEARCH_18_PARAMETERS_AUTO_CALIBRATION_msmstolsdratio	2.75
RESULTS_SEARCH_18_PARAMETERS_AUTO_CALIBRATION_mstolsdratio	7
RESULTS_SEARCH_18_PARAMETERS_AUTO_CALIBRATION_squareroot	TRUE
RESULTS_SEARCH_18_PARAMETERS_AUTO_CALIBRATION_type	dalton
[truncated: 112 more rows]

## Sheet: Metadata Calculations
	Subsearch	Search string	present		File index down	Part number	Spectra - 'original'	Spectra 'count' - non-empty?	max original Spectra for part	Max non-empty spectra for part	File Index for first only
	1	RESULTS_SEARCH_1_PARAMETERS_PEAKLIST_rawdatafilename		C:\Users\5600 Procesado\Desktop\Carpetas de datos en escritorio\2020\FNB2 estroma D.Torres_19.02.20\FNB2 estroma D.Torres_19.02.20SET11.wiff	1	1	3568	3568	3568	3568	1
	2	RESULTS_SEARCH_2_PARAMETERS_PEAKLIST_rawdatafilename		C:\Users\5600 Procesado\Desktop\Carpetas de datos en escritorio\2020\FNB2 estroma D.Torres_19.02.20\FNB2 estroma D.Torres_19.02.20SET11.wiff	1	1	3568	3568
	3	RESULTS_SEARCH_3_PARAMETERS_PEAKLIST_rawdatafilename		C:\Users\5600 Procesado\Desktop\Carpetas de datos en escritorio\2020\FNB2 estroma D.Torres_19.02.20\FNB2 estroma D.Torres_19.02.20SET11.wiff	1	2	3563	3563	3563	3563
1 if Rapid, 2 if Thor	4	RESULTS_SEARCH_4_PARAMETERS_PEAKLIST_rawdatafilename		C:\Users\5600 Procesado\Desktop\Carpetas de datos en escritorio\2020\FNB2 estroma D.Torres_19.02.20\FNB2 estroma D.Torres_19.02.20SET11.wiff	1	2	3563	3563
2	5	RESULTS_SEARCH_5_PARAMETERS_PEAKLIST_rawdatafilename		C:\Users\5600 Procesado\Desktop\Carpetas de datos en escritorio\2020\FNB2 estroma D.Torres_19.02.20\FNB2 estroma D.Torres_19.02.20SET11.wiff	1	3	3563	3563	3563	3563
	6	RESULTS_SEARCH_6_PARAMETERS_PEAKLIST_rawdatafilename		C:\Users\5600 Procesado\Desktop\Carpetas de datos en escritorio\2020\FNB2 estroma D.Torres_19.02.20\FNB2 estroma D.Torres_19.02.20SET11.wiff	1	3	3563	3563
# Segments	7	RESULTS_SEARCH_7_PARAMETERS_PEAKLIST_rawdatafilename		C:\Users\5600 Procesado\Desktop\Carpetas de datos en escritorio\2020\FNB2 estroma D.Torres_19.02.20\FNB2 estroma D.Torres_19.02.20SET11.wiff	1	4	3559	3559	3559	3559
18	8	RESULTS_SEARCH_8_PARAMETERS_PEAKLIST_rawdatafilename		C:\Users\5600 Procesado\Desktop\Carpetas de datos en escritorio\2020\FNB2 estroma D.Torres_19.02.20\FNB2 estroma D.Torres_19.02.20SET11.wiff	1	4	3559	3559
(max is 1000 segments)	9	RESULTS_SEARCH_9_PARAMETERS_PEAKLIST_rawdatafilename		C:\Users\5600 Procesado\Desktop\Carpetas de datos en escritorio\2020\FNB2 estroma D.Torres_19.02.20\FNB2 estroma D.Torres_19.02.20SET11.wiff	1	5	3582	3582	3582	3582
	10	RESULTS_SEARCH_10_PARAMETERS_PEAKLIST_rawdatafilename		C:\Users\5600 Procesado\Desktop\Carpetas de datos en escritorio\2020\FNB2 estroma D.Torres_19.02.20\FNB2 estroma D.Torres_19.02.20SET11.wiff	1	5	3582	3582
	11	RESULTS_SEARCH_11_PARAMETERS_PEAKLIST_rawdatafilename		C:\Users\5600 Procesado\Desktop\Carpetas de datos en escritorio\2020\FNB2 estroma D.Torres_19.02.20\FNB2 estroma D.Torres_19.02.20SET11.wiff	1	6	3558	3558	3558	3558
	12	RESULTS_SEARCH_12_PARAMETERS_PEAKLIST_rawdatafilename		C:\Users\5600 Procesado\Desktop\Carpetas de datos en escritorio\2020\FNB2 estroma D.Torres_19.02.20\FNB2 estroma D.Torres_19.02.20SET11.wiff	1	6	3558	3558
	13	RESULTS_SEARCH_13_PARAMETERS_PEAKLIST_rawdatafilename		C:\Users\5600 Procesado\Desktop\Carpetas de datos en escritorio\2020\FNB2 estroma D.Torres_19.02.20\FNB2 estroma D.Torres_19.02.20SET11.wiff	1	7	3583	3583	3583	3583
	14	RESULTS_SEARCH_14_PARAMETERS_PEAKLIST_rawdatafilename		C:\Users\5600 Procesado\Desktop\Carpetas de datos en escritorio\2020\FNB2 estroma D.Torres_19.02.20\FNB2 estroma D.Torres_19.02.20SET11.wiff	1	7	3583	3583
	15	RESULTS_SEARCH_15_PARAMETERS_PEAKLIST_rawdatafilename		C:\Users\5600 Procesado\Desktop\Carpetas de datos en escritorio\2020\FNB2 estroma D.Torres_19.02.20\FNB2 estroma D.Torres_19.02.20SET11.wiff	1	8	3529	3529	3529	3529
	16	RESULTS_SEARCH_16_PARAMETERS_PEAKLIST_rawdatafilename		C:\Users\5600 Procesado\Desktop\Carpetas de datos en escritorio\2020\FNB2 estroma D.Torres_19.02.20\FNB2 estroma D.Torres_19.02.20SET11.wiff	1	8	3529	3529
	17	RESULTS_SEARCH_17_PARAMETERS_PEAKLIST_rawdatafilename		C:\Users\5600 Procesado\Desktop\Carpetas de datos en escritorio\2020\FNB2 estroma D.Torres_19.02.20\FNB2 estroma D.Torres_19.02.20SET11.wiff	1	9	3553	3553	3553	3553
	18	RESULTS_SEARCH_18_PARAMETERS_PEAKLIST_rawdatafilename		C:\Users\5600 Procesado\Desktop\Carpetas de datos en escritorio\2020\FNB2 estroma D.Torres_19.02.20\FNB2 estroma D.Torres_19.02.20SET11.wiff	1	9	3553	3553

## Sheet: Curated Metadata
Group file metadata term	Metadata Description (of raw extracted item)	Use Partial Match	Term in Stream	Derived (Calculated)	Value	Validation check/comments	Conversion type, if done	Conversion factor		Metadata Category	Metadata Description of Final Metadata Item (converted manually, if applicable)	Value
	Group filename			1						Attributes - General	Group filename	FNB2 estroma D.Torres_19.02.20.group
RESULTS_SEARCH_1_PARAMETERS_PARAGON_METHOD_SETTINGS_UI_START_TIME	Start date		1		2020-02-20 07:56:25					Attributes - General	Start date	2020-02-20 07:56:25
RESULTS_SEARCH_STAT_search_begin_time_clock	Start time		1		2020-02-20 07:56:25					Attributes - General	Start time	2020-02-20 07:56:25
RESULTS_SEARCH_1_PARAMETERS_PARAGON_METHOD_SETTINGS_UI_USER_NAME	User name		1		5600Procesado\5600 Procesado					Attributes - General	User name	5600Procesado\5600 Procesado
RESULTS_SEARCH_1_xml:id	Internal search identifier number		1	1						Attributes - General	Internal search identifier number
PARAMETERS_PEAKLIST_original_count				1						Attributes - Input data	Number of spectra in search	32058
PARAMETERS_PEAKLIST_count				1						Attributes - Input data	Number of non-empty spectra in search	32058
PARAMETERS_PEAKLIST_filenumber	Number of input files	1	1	1	1					Attributes - Input data	Number of input files	1
RESULTS_SEARCH_1_PARAMETERS_PARAGON_METHOD_SETTINGS_UI_SAMPLE_TYPE	Sample Type		1		Identification					Parameters - User settings	Sample Type	Identification
RESULTS_SEARCH_1_PARAMETERS_PARAGON_METHOD_SETTINGS_UI_CYS_ALKYLATION	Cysteine Alkylation		1		Iodoacetamide					Parameters - User settings	Cysteine Alkylation	Iodoacetamide
RESULTS_SEARCH_1_PARAMETERS_PARAGON_METHOD_SETTINGS_UI_DIGESTION	Digestion		1		Trypsin					Parameters - User settings	Digestion	Trypsin
RESULTS_SEARCH_1_PARAMETERS_PARAGON_METHOD_SETTINGS_UI_SPECIAL_FACTOR	Special Factors									Parameters - User settings	Special Factors
RESULTS_SEARCH_1_PARAMETERS_PARAGON_METHOD_SETTINGS_UI_INSTRUMENT	Instrument		1		TripleTOF 5600					Parameters - User settings	Instrument	TripleTOF 5600
RESULTS_SEARCH_1_PARAMETERS_PARAGON_METHOD_SETTINGS_UI_SPECIES	Species									Parameters - User settings	Species
RESULTS_SEARCH_1_PARAMETERS_PARAGON_METHOD_SETTINGS_UI_SEARCH_EFFORT	Search Effort		1		Thorough					Parameters - User settings	Search Effort	Thorough
RESULTS_SEARCH_1_PARAMETERS_PARAGON_METHOD_SETTINGS_UI_ID_FOCUS	ID Focus		1		Biological modifications					Parameters - User settings	ID Focus	Biological modifications
RESULTS_SEARCH_1_PARAMETERS_PARAGON_METHOD_SETTINGS_UI_MIN_UNUSED_PROTSCORE	Minimum Unused ProtScore		1		0.0458					Parameters - User settings	Minimum Unused ProtScore	0.0458
RESULTS_SEARCH_1_PARAMETERS_PARAGON_METHOD_SETTINGS_UI_PSPEP	FDR Analysis		1		TRUE		Logical to English			Parameters - User settings	FDR Analysis	Yes
	Quantitation						Logical to English			Parameters - User settings	Quantitation
RESULTS_SEARCH_1_PARAMETERS_QUANT_TYPE_background_correction	Background Correction		1		FALSE		Logical to English			Parameters - User settings	Background Correction	No
RESULTS_SEARCH_1_PARAMETERS_QUANT_TYPE_bias_correction	Bias Correction		1		TRUE		Logical to English			Parameters - User settings	Bias Correction	Yes
	Channel to use as denominator in ratios									Parameters - User settings	Channel to use as denominator in ratios
RESULTS_SEARCH_1_PARAMETERS_chemical_data_edited	Modified Data Dictionary or Parameter Translation		1		TRUE		Logical to English			Parameters - User settings	Modified Data Dictionary or Parameter Translation	Yes
RESULTS_SEARCH_1_PARAMETERS_FASTA_filename	Database filename		1		C:\AB SCIEX\ProteinPilot Data\SearchDatabases\UniprotArapro_contaminantes_03072019.fasta					Attributes - Search database	Database filename	C:\AB SCIEX\ProteinPilot Data\SearchDatabases\UniprotArapro_contaminantes_03072019.fasta
				1						Attributes - Search database	Number of Proteins in Database	39527
RESULTS_SEARCH_STAT_num_proteins	Number of proteins searched		1		79054					Attributes - Search database	Number of proteins searched	79054
				1						Attributes - Search database	Number of Residues in Database	16700687
RESULTS_SEARCH_STAT_num_residues	Number of residues searched		1		33401374					Attributes - Search database	Number of residues searched	33401374
RESULTS_SEARCH_STAT_computer_memory	RAM (MB)		1		32712					Attributes - Hardware	RAM (MB)	32712
RESULTS_SEARCH_STAT_computer_name	Computer name		1		5600PROCESADO					Attributes - Hardware	Computer name	5600PROCESADO
RESULTS_SEARCH_STAT_number_cores	Number of cores in computer		1		16					Attributes - Hardware	Number of cores in computer	16
RESULTS_SEARCH_STAT_number_processors	Number of threads (double cores if hyperthreading on)		1		32					Attributes - Hardware	Number of threads (double cores if hyperthreading on)	32
RESULTS_SEARCH_STAT_number_licensed_tasks	Number of cores licensed to use		1		16					Attributes - Software environment	Number of cores licensed to use	16
RESULTS_SEARCH_STAT_os	Operating system		1		Windows 7 Professional Service Pack 1 (6.1.7601)					Attributes - Software environment	Operating system	Windows 7 Professional Service Pack 1 (6.1.7601)
RESULTS_SEARCH_1_PARAMETERS_VERSION	ProteinPilot Software Version		1		5.0.1.0, 4895					Attributes - Software environment	ProteinPilot Software Version	5.0.1.0, 4895
RESULTS_SEARCH_1_PARAMETERS_PARAGON_VERSION	Paragon Algorithm Version		1		5.0.1.0, 4874					Attributes - Software environment	Paragon Algorithm Version	5.0.1.0, 4874
RESULTS_SEARCH_1_PARAMETERS_APPLICATION	Application name		1		ProteinPilot(tm) Software					Attributes - Software environment	Application name	ProteinPilot(tm) Software
RESULTS_GROUPRESULTSUMMARY_1_confidence	Confidence of first row in summary statistics ID statistics		1		0.99		Fraction to %	100		Statistics - Protein Summary Table	Percent Confidence of first row in Summary Statistics ID Statistics	99
RESULTS_GROUPRESULTSUMMARY_1_distinctpeptides	Distinct peptides associated with 99% confidence proteins		1		373					Statistics - Protein Summary Table	Distinct peptides associated with 99% confidence proteins	373
RESULTS_GROUPRESULTSUMMARY_1_proteinsbeforegroupping	Proteins before grouping (99% confidence)		1		83					Statistics - Protein Summary Table	Proteins before grouping (99% confidence)	83
RESULTS_GROUPRESULTSUMMARY_1_proteinsidentified	Proteins detected (99% confidence)		1		36					Statistics - Protein Summary Table	Proteins detected (99% confidence)	36
RESULTS_GROUPRESULTSUMMARY_1_spectraidentified	Spectra associated with 99% confidence proteins		1		1888					Statistics - Protein Summary Table	Spectra associated with 99% confidence proteins	1888
RESULTS_GROUPRESULTSUMMARY_2_confidence	Confidence of second row in Summary Statistics ID statistics		1		0.95		Fraction to %	100		Statistics - Protein Summary Table	Percent Confidence of first row in Summary Statistics ID Statistics	95
RESULTS_GROUPRESULTSUMMARY_2_distinctpeptides	Distinct peptides associated with 95% confidence proteins		1		412					Statistics - Protein Summary Table	Distinct peptides associated with 95% confidence proteins	412
RESULTS_GROUPRESULTSUMMARY_2_proteinsbeforegroupping	Proteins before grouping (95% confidence)		1		132					Statistics - Protein Summary Table	Proteins before grouping (95% confidence)	132
RESULTS_GROUPRESULTSUMMARY_2_proteinsidentified	Proteins detected (95% confidence)		1		66					Statistics - Protein Summary Table	Proteins detected (95% confidence)	66
RESULTS_GROUPRESULTSUMMARY_2_spectraidentified	Spectra associated with 95% confidence proteins		1		2015					Statistics - Protein Summary Table	Spectra associated with 95% confidence proteins	2015
RESULTS_GROUPRESULTSUMMARY_3_confidence	Confidence of third row in summary statistics ID statistics		1		0.66		Fraction to %	100		Statistics - Protein Summary Table	Percent Confidence of first row in Summary Statistics ID Statistics	66
RESULTS_GROUPRESULTSUMMARY_3_distinctpeptides	Distinct peptides associated with 66% confidence proteins		1		424					Statistics - Protein Summary Table	Distinct peptides associated with 66% confidence proteins	424
RESULTS_GROUPRESULTSUMMARY_3_proteinsbeforegroupping	Proteins before grouping (66% confidence)		1		146					Statistics - Protein Summary Table	Proteins before grouping (66% confidence)	146
RESULTS_GROUPRESULTSUMMARY_3_proteinsidentified	Proteins detected (66% confidence)		1		74					Statistics - Protein Summary Table	Proteins detected (66% confidence)	74
RESULTS_GROUPRESULTSUMMARY_3_spectraidentified	Spectra associated with 66% confidence proteins		1		2044					Statistics - Protein Summary Table	Spectra associated with 66% confidence proteins	2044
RESULTS_GROUPRESULTSUMMARY_4_confidence	Confidence of fourth row in Summary Statistics ID statistics		1		0.100088		Fraction to %	100		Statistics - Protein Summary Table	Percent Confidence of first row in Summary Statistics ID Statistics	10.0088
RESULTS_GROUPRESULTSUMMARY_4_distinctpeptides	Distinct peptides associated with 10% confidence proteins		1		453					Statistics - Protein Summary Table	Distinct peptides associated with 10% confidence proteins	453
RESULTS_GROUPRESULTSUMMARY_4_proteinsbeforegroupping	Proteins before grouping (10% confidence)		1		208					Statistics - Protein Summary Table	Proteins before grouping (10% confidence)	208
RESULTS_GROUPRESULTSUMMARY_4_proteinsidentified	Proteins detected (10% confidence)		1		97					Statistics - Protein Summary Table	Proteins detected (10% confidence)	97
RESULTS_GROUPRESULTSUMMARY_4_spectraidentified	Spectra associated with 10% confidence proteins		1		2179					Statistics - Protein Summary Table	Spectra associated with 10% confidence proteins	2179
PARAMETERS_PEAKLIST_partnumber	Number of segments the input data are broken into	1	1	1	9					Parameters - Search Dimension Factors	Number of segments the input data are broken into	9
				1						Parameters - Search Dimension Factors	Number of searches per segment (2 for Thorough, 1 for Rapid)	2
				1						Parameters - Search Dimension Factors	Number of apparent sub-searches in group file	18
RESULTS_SEARCH_1_PARAMETERS_do_reverse_search	Do reversed search		1		TRUE					Parameters - Search Dimension Factors	Do reversed search	TRUE
RESULTS_SEARCH_1_PARAMETERS_QUANT_TYPE_separate_searches	Do separate searches for each plex in MS1 quantitation		1		FALSE					Parameters - Search Dimension Factors	Do separate searches for each plex in MS1 quantitation	FALSE
RESULTS_SEARCH_1_PARAMETERS_maxresults	Maximum number of hypotheses to keep per spectrum		1		15					Parameters - Search Dimension Factors	Maximum number of hypotheses to keep per spectrum	15
RESULTS_SEARCH_1_PARAMETERS_MSTOLERANCE_type	MS1 initial mass error tolerance type		1		dalton					Parameters - Identification - Mass accuracy	MS1 initial mass error tolerance type	dalton
RESULTS_SEARCH_1_PARAMETERS_MSTOLERANCE_value	MS1 initial mass error tolerance value		1		0.05					Parameters - Identification - Mass accuracy	MS1 initial mass error tolerance value	0.05
RESULTS_SEARCH_1_PARAMETERS_MSMSTOLERANCE_type	MS2 initial mass error tolerance type		1		dalton					Parameters - Identification - Mass accuracy	MS2 initial mass error tolerance type	dalton
RESULTS_SEARCH_1_PARAMETERS_MSMSTOLERANCE_value	MS2 initial mass error tolerance value		1		0.1					Parameters - Identification - Mass accuracy	MS2 initial mass error tolerance value	0.1
RESULTS_SEARCH_1_PARAMETERS_MS_STANDARD_DEVIATION_type	MS1 final mass error standard deviation type		1		dalton					Parameters - Identification - Mass accuracy	MS1 final mass error standard deviation type	dalton
RESULTS_SEARCH_1_PARAMETERS_MS_STANDARD_DEVIATION_value	MS1 final mass error standard deviation value		1		0.0011					Parameters - Identification - Mass accuracy	MS1 final mass error standard deviation value	0.0011
RESULTS_SEARCH_1_PARAMETERS_MSMS_STANDARD_DEVIATION_type	MS2 final mass error standard deviation type		1		dalton					Parameters - Identification - Mass accuracy	MS2 final mass error standard deviation type	dalton
RESULTS_SEARCH_1_PARAMETERS_MSMS_STANDARD_DEVIATION_value	MS2 final mass error standard deviation value		1		0.01					Parameters - Identification - Mass accuracy	MS2 final mass error standard deviation value	0.01
RESULTS_SEARCH_1_PARAMETERS_do_multiprecursor_search	Use multi-precursor search function		1		TRUE					Parameters - Identification - Multi-precursor search	Use multi-precursor search function	TRUE
RESULTS_SEARCH_1_PARAMETERS_MAX_PRECURSORS_FRAGLET	Maximum number of different precursor masses to try to match to in the Fraglet stage when doing multi-precursor search		1		5					Parameters - Identification - Multi-precursor search	Maximum number of different precursor masses to try to match to in the Fraglet stage when doing multi-precursor search	5
RESULTS_SEARCH_1_PARAMETERS_PRECURSORS_DR_FRAGLET	Maximum dynamic range gap of secondary precursors vs primary precursor in the Fraglet stage when doing multi-precursor search		1		10					Parameters - Identification - Multi-precursor search	Maximum dynamic range gap of secondary precursors vs primary precursor in the Fraglet stage when doing multi-precursor search	10
RESULTS_SEARCH_1_PARAMETERS_MAX_PRECURSORS_TAGLET	Maximum number of different precursor masses to try to match to in the Taglet stage when doing multi-precursor search		1		1					Parameters - Identification - Multi-precursor search	Maximum number of different precursor masses to try to match to in the Taglet stage when doing multi-precursor search	1
RESULTS_SEARCH_1_PARAMETERS_PRECURSORS_DR_TAGLET	Maximum dynamic range gap of secondary precursors vs primary precursor in the Taglet stage when doing multi-precursor search		1		3					Parameters - Identification - Multi-precursor search	Maximum dynamic range gap of secondary precursors vs primary precursor in the Taglet stage when doing multi-precursor search	3
RESULTS_SEARCH_1_PARAMETERS_DEFAULT_CHARGE_STATE_1_charge	First charge state to consider when precursor z is not determined		1		2					Parameters - Identification - Charge ambiguity	First charge state to consider when precursor z is not determined	2
RESULTS_SEARCH_1_PARAMETERS_DEFAULT_CHARGE_STATE_1_probability	Probability of first charge state to consider when precursor z is not determined		1		1					Parameters - Identification - Charge ambiguity	Probability of first charge state to consider when precursor z is not determined	1
RESULTS_SEARCH_1_PARAMETERS_DEFAULT_CHARGE_STATE_2_charge	Second charge state to consider when precursor z is not determined		1		3					Parameters - Identification - Charge ambiguity	Second charge state to consider when precursor z is not determined	3
RESULTS_SEARCH_1_PARAMETERS_DEFAULT_CHARGE_STATE_2_probability	Probability of second charge state to consider when precursor z is not determined		1		1					Parameters - Identification - Charge ambiguity	Probability of second charge state to consider when precursor z is not determined	1
RESULTS_SEARCH_1_PARAMETERS_DEFAULT_CHARGE_STATE_3_charge	Third charge state to consider when precursor z is not determined		1		4					Parameters - Identification - Charge ambiguity	Third charge state to consider when precursor z is not determined	4
RESULTS_SEARCH_1_PARAMETERS_DEFAULT_CHARGE_STATE_3_probability	Probability of third charge state to consider when precursor z is not determined		1		1					Parameters - Identification - Charge ambiguity	Probability of third charge state to consider when precursor z is not determined	1
RESULTS_SEARCH_1_PARAMETERS_DEFAULT_CHARGE_STATE_4_charge	Fourth charge state to consider when precursor z is not determined									Parameters - Identification - Charge ambiguity	Fourth charge state to consider when precursor z is not determined
RESULTS_SEARCH_1_PARAMETERS_DEFAULT_CHARGE_STATE_4_probability	Probability of fourth charge state to consider when precursor z is not determined									Parameters - Identification - Charge ambiguity	Probability of fourth charge state to consider when precursor z is not determined
RESULTS_SEARCH_1_PARAMETERS_PROGROUP_bayesconfidencecalclulation	Use Bayesian protein confidence calculation		1		TRUE					Parameters - Protein Grouping	Use Bayesian protein confidence calculation	TRUE
RESULTS_SEARCH_1_PARAMETERS_PROGROUP_calibrateconfidence	Use peptide FDR analysis to recalibrate peptide confidences		1		TRUE					Parameters - Protein Grouping	Use peptide FDR analysis to recalibrate peptide confidences	TRUE
RESULTS_SEARCH_1_PARAMETERS_PROGROUP_focusingintersection	In mid-Pro Group, minimum Intersection ProtScore to be in Same Group		1		4					Parameters - Protein Grouping	In mid-Pro Group, minimum Intersection ProtScore to be in Same Group	4
RESULTS_SEARCH_1_PARAMETERS_PROGROUP_focusingminunusedprotscore	In mid-Pro Group, minimum Unused ProtScore to keep a Group		1		0.1					Parameters - Protein Grouping	In mid-Pro Group, minimum Unused ProtScore to keep a Group	0.1
RESULTS_SEARCH_1_PARAMETERS_PROGROUP_focusingsubsetcutoff	In mid-Pro Group, keep competitor proteins with ProtScore units from winner		1		6					Parameters - Protein Grouping	In mid-Pro Group, keep competitor proteins with ProtScore units from winner	6
RESULTS_SEARCH_1_PARAMETERS_PROGROUP_intersection	In final Pro Group, minimum Intersection ProtScore to be in same group		1		1.3					Parameters - Protein Grouping	In final Pro Group, minimum Intersection ProtScore to be in same group	1.3
RESULTS_SEARCH_1_PARAMETERS_PROGROUP_minunusedprotscore	In final Pro Group, minimum Unused ProtScore to keep a group		1		0.0458					Parameters - Protein Grouping	In final Pro Group, minimum Unused ProtScore to keep a group	0.0458
RESULTS_SEARCH_1_PARAMETERS_PROGROUP_subsetcutoff	In final Pro Group, keep competitor proteins with ProtScore units from winner		1		2					Parameters - Protein Grouping	In final Pro Group, keep competitor proteins with ProtScore units from winner	2
RESULTS_SEARCH_1_PARAMETERS_QUANT_TYPE_background_correction	Do isobaric quant background correction algorithm		1		FALSE					Parameters - Quantitation - processing	Do isobaric quant background correction algorithm	FALSE
RESULTS_SEARCH_1_PARAMETERS_QUANT_TYPE_bias_correction	Normalize the central tendency of protein ratios to be unity		1		TRUE					Parameters - Quantitation - processing	Normalize the central tendency of protein ratios to be unity	TRUE
RESULTS_SEARCH_1_PARAMETERS_QUANT_TYPE_median_statistic	Compute protein-level ratios from the median of peptide ratios		1		TRUE					Parameters - Quantitation - processing	Compute protein-level ratios from the median of peptide ratios	TRUE
RESULTS_SEARCH_1_PARAMETERS_QUANT_TYPE_quant_threshold	Quant threshold setting no longer used		1		-1					Parameters - Quantitation - processing	Quant threshold setting no longer used	-1
RESULTS_SEARCH_1_PARAMETERS_QUANT_TYPE_quant_threshold_sn	Use measures for quantitation if signal to noise is greater than		1		9					Parameters - Quantitation - processing	Use measures for quantitation if signal to noise is greater than	9
RESULTS_SEARCH_1_PARAMETERS_max_quant_labels	Maximum number of labels allowed on a peptide for it to be used for quantitation		1		35					Parameters - Quantitation - curation	Maximum number of labels allowed on a peptide for it to be used for quantitation	35
RESULTS_SEARCH_1_PARAMETERS_QUANT_TYPE_keep_extreme_peptides_over_fraction	Include extreme ratios in the protein ratio calculation if the fraction of peptides from a protein having extreme ratios is greater than		1		0					Parameters - Quantitation - curation	Include extreme ratios in the protein ratio calculation if the fraction of peptides from a protein having extreme ratios is greater than	0
RESULTS_SEARCH_1_PARAMETERS_QUANT_TYPE_low_confidence_check	Exclude quantitation data if identification confidence does not pass a threshold value		1		TRUE					Parameters - Quantitation - curation	Exclude quantitation data if identification confidence does not pass a threshold value	TRUE
RESULTS_SEARCH_1_PARAMETERS_QUANT_TYPE_low_intensity_check	Exclude quantitation data if a minimum intensity is not passed		1		TRUE					Parameters - Quantitation - curation	Exclude quantitation data if a minimum intensity is not passed	TRUE
RESULTS_SEARCH_1_PARAMETERS_QUANT_TYPE_mod_check	Exclude quantitation data based on discordant peptide logic		1		TRUE					Parameters - Quantitation - curation	Exclude quantitation data based on discordant peptide logic	TRUE
RESULTS_SEARCH_1_PARAMETERS_QUANT_TYPE_shared_msms_check	Exclude quantitation data using sharing logic		1		TRUE					Parameters - Quantitation - curation	Exclude quantitation data using sharing logic	TRUE
RESULTS_SEARCH_1_PARAMETERS_PROGROUP_unusedprotscorethresholdforexcludingothersfromquant	Minimum protein confidence to consider a protein confident and capable of excluding spectra as shared		1		1.3					Parameters - Quantitation - curation	Minimum protein confidence to consider a protein confident and capable of excluding spectra as shared	1.3
RESULTS_SEARCH_1_PARAMETERS_PROGROUP_confidencepercentthresholdforexcludingothersfromquant	Minimum peptide percent confidence from a confident protein to consider a spectrum shared		1		15					Parameters - Quantitation - curation	Minimum peptide percent confidence from a confident protein to consider a spectrum shared	15
RESULTS_SEARCH_1_PARAMETERS_PROGROUP_confidencepercentthresholdforincludingselfinquant	Minimum peptide confidence to be used for quantitation		1		15					Parameters - Quantitation - curation	Minimum peptide confidence to be used for quantitation	15
RESULTS_SEARCH_1_PARAMETERS_PROGROUP_autodiscordantpeptidethreshold	Consider a peptide discordant if joint feature probability less than		1		0.3					Parameters - Quantitation - curation	Consider a peptide discordant if joint feature probability less than	0.3
RESULTS_SEARCH_1_PARAMETERS_PROGROUP_compresspeptides	Show results only for distinct peptides, suppressing redundancy		1		FALSE					Parameters - Non-functional	Show results only for distinct peptides, suppressing redundancy	FALSE
RESULTS_SEARCH_1_PARAMETERS_PROGROUP_donotstoremspeaklists	Do not store MS1 level data		1		FALSE					Parameters - Non-functional	Do not store MS1 level data	FALSE
RESULTS_SEARCH_STAT_search_begin_time_clock	Start time - Search		1		2020-02-20 07:56:25					Statistics - Processing Times - Start&Stop Clock Times	Start time - Search	2020-02-20 07:56:25
RESULTS_SEARCH_STAT_search_end_time_clock	End time - Search		1		2020-02-20 08:40:03					Statistics - Processing Times - Start&Stop Clock Times	End time - Search	2020-02-20 08:40:03
RESULTS_SEARCH_STAT_stage_searching_begin_time_clock	Start time - Identification algorithm stages		1		2020-02-20 08:29:48					Statistics - Processing Times - Start&Stop Clock Times	Start time - Identification algorithm stages	2020-02-20 08:29:48
RESULTS_SEARCH_STAT_stage_searching_end_time_clock	End time - Identification algorithm stages		1		2020-02-20 08:39:51					Statistics - Processing Times - Start&Stop Clock Times	End time - Identification algorithm stages	2020-02-20 08:39:51
RESULTS_SEARCH_STAT_stage_signal_processing_begin_time_clock	Start time - Signal processing stage		1		2020-02-20 07:56:25					Statistics - Processing Times - Start&Stop Clock Times	Start time - Signal processing stage	2020-02-20 07:56:25
RESULTS_SEARCH_STAT_stage_signal_processing_end_time_clock	End time - Signal processing stage		1		2020-02-20 08:29:44					Statistics - Processing Times - Start&Stop Clock Times	End time - Signal processing stage	2020-02-20 08:29:44
RESULTS_SEARCH_STAT_stage_waiting_begin_time_clock	Start time - Waiting stage		1		2020-02-20 08:29:44					Statistics - Processing Times - Start&Stop Clock Times	Start time - Waiting stage	2020-02-20 08:29:44
RESULTS_SEARCH_STAT_stage_waiting_end_time_clock	End time - Waiting stage		1		2020-02-20 08:29:48					Statistics - Processing Times - Start&Stop Clock Times	End time - Waiting stage	2020-02-20 08:29:48
RESULTS_SEARCH_STAT_task_fraglet_exe_begin_time_clock	Start time - Fraglet Algorithm search stage		1		2020-02-20 08:29:47					Statistics - Processing Times - Start&Stop Clock Times	Start time - Fraglet Algorithm search stage	2020-02-20 08:29:47
RESULTS_SEARCH_STAT_task_fraglet_exe_end_time_clock	End time - Fraglet Algorithm search stage		1		2020-02-20 08:32:40					Statistics - Processing Times - Start&Stop Clock Times	End time - Fraglet Algorithm search stage	2020-02-20 08:32:40
RESULTS_SEARCH_STAT_task_focusing_begin_time_clock	Start time - Mid-Pro Group Algorithm stage		1		2020-02-20 08:32:40					Statistics - Processing Times - Start&Stop Clock Times	Start time - Mid-Pro Group Algorithm stage	2020-02-20 08:32:40
RESULTS_SEARCH_STAT_task_focusing_end_time_clock	End time - Mid-Pro Group Algorithm stage		1		2020-02-20 08:33:34					Statistics - Processing Times - Start&Stop Clock Times	End time - Mid-Pro Group Algorithm stage	2020-02-20 08:33:34
RESULTS_SEARCH_STAT_task_taglet_exe_begin_time_clock	Start time - Taglet Algorithm search stage		1		2020-02-20 08:33:43					Statistics - Processing Times - Start&Stop Clock Times	Start time - Taglet Algorithm search stage	2020-02-20 08:33:43
RESULTS_SEARCH_STAT_task_taglet_exe_end_time_clock	End time - Taglet Algorithm search stage		1		2020-02-20 08:38:36					Statistics - Processing Times - Start&Stop Clock Times	End time - Taglet Algorithm search stage	2020-02-20 08:38:36
RESULTS_SEARCH_STAT_task_progroup_begin_time_clock	Start time - Final Pro Group Algorithm stage		1		2020-02-20 08:38:36					Statistics - Processing Times - Start&Stop Clock Times	Start time - Final Pro Group Algorithm stage	2020-02-20 08:38:36
RESULTS_SEARCH_STAT_task_progroup_end_time_clock	End time - Final Pro Group Algorithm stage		1		2020-02-20 08:39:51					Statistics - Processing Times - Start&Stop Clock Times	End time - Final Pro Group Algorithm stage	2020-02-20 08:39:51
RESULTS_SEARCH_STAT_stage_fdr_begin_time_clock	Start time - FDR analysis stage		1		2020-02-20 08:39:51					Statistics - Processing Times - Start&Stop Clock Times	Start time - FDR analysis stage	2020-02-20 08:39:51
RESULTS_SEARCH_STAT_stage_fdr_end_time_clock	End time - FDR analysis stage		1		2020-02-20 08:40:03					Statistics - Processing Times - Start&Stop Clock Times	End time - FDR analysis stage	2020-02-20 08:40:03
RESULTS_SEARCH_STAT_search_time_duration	Clock Time Duration for Full Search (ms)		1		2618566		msec to min	1.66667e-05		Statistics - Processing Times - Duration in Real Clock Times	Clock time duration - Full search (min)	43.6428
RESULTS_SEARCH_STAT_stage_searching_time_duration	Clock Time Duration for Identification Algorithm Stages (ms)		1		603565		msec to min	1.66667e-05		Statistics - Processing Times - Duration in Real Clock Times	Clock time duration - Identification algorithm stages (min)	10.0594
RESULTS_SEARCH_STAT_stage_signal_processing_time_duration	Clock Time Duration for Waiting Stage (ms)		1		1998543		msec to min	1.66667e-05		Statistics - Processing Times - Duration in Real Clock Times	Clock time duration - Signal processing stage (min)	33.309
RESULTS_SEARCH_STAT_stage_waiting_time_duration	Clock Time Duration for Signal Processing Stage (ms)		1		3946		msec to min	1.66667e-05		Statistics - Processing Times - Duration in Real Clock Times	Clock time duration - Waiting stage (min)	0.0657667
RESULTS_SEARCH_STAT_task_fraglet_exe_time_duration	Clock Time Duration for Fraglet Algorithm Stage (ms)		1		172817		msec to min	1.66667e-05		Statistics - Processing Times - Duration in Real Clock Times	Clock time duration - Fraglet Algorithm stage (min)	2.88028
RESULTS_SEARCH_STAT_task_focusing_time_duration	Clock Time Duration for Mid-Pro Group Algorithm Stage (ms)		1		53913		msec to min	1.66667e-05		Statistics - Processing Times - Duration in Real Clock Times	Clock time duration - Mid-Pro Group Algorithm stage (min)	0.89855
RESULTS_SEARCH_STAT_task_taglet_exe_time_duration	Clock Time Duration for Taglet Algorithm Stage (ms)		1		292063		msec to min	1.66667e-05		Statistics - Processing Times - Duration in Real Clock Times	Clock time duration - Taglet Algorithm stage (min)	4.86772
RESULTS_SEARCH_STAT_task_progroup_time_duration	Clock Time Duration for Pro Group Algorithm Stage (ms)		1		75628		msec to min	1.66667e-05		Statistics - Processing Times - Duration in Real Clock Times	Clock time duration - Pro Group Algorithm stage (min)	1.26047
RESULTS_SEARCH_STAT_stage_fdr_time_duration	Clock Time Duration for FDR Analysis (ms)		1		11856		msec to min	1.66667e-05		Statistics - Processing Times - Duration in Real Clock Times	Clock time duration - FDR Analysis (min)	0.1976
				1						Statistics - Processing Times - Duration in Real Clock Times	Clock time not accounted for in measured stages	0.163333
	CPU Time Duration for Signal Processing Stage (ms)						msec to min	1.66667e-05		Statistics - Processing Times - Duration in CPU Time	CPU time duration - Signal Processing stage (min)
RESULTS_SEARCH_STAT_task_fraglet_exe_time_cpu	CPU Time Duration for Fraglet Algorithm Stage (ms)		1		376149		msec to min	1.66667e-05		Statistics - Processing Times - Duration in CPU Time	CPU time duration - Fraglet Algorithm stage (min)	6.26915
RESULTS_SEARCH_STAT_task_focusing_time_cpu	CPU Time Duration for Mid-Pro Group Algorithm Stage (ms)		1		125284		msec to min	1.66667e-05		Statistics - Processing Times - Duration in CPU Time	CPU time duration - Mid-Pro Group Algorithm stage (min)	2.08807
RESULTS_SEARCH_STAT_task_taglet_exe_time_cpu	CPU Time Duration for Taglet Algorithm Stage (ms)		1		1442525		msec to min	1.66667e-05		Statistics - Processing Times - Duration in CPU Time	CPU time duration - Taglet Algorithm stage (min)	24.0421
RESULTS_SEARCH_STAT_task_progroup_time_cpu	CPU Time Duration for Pro Group Algorithm Stage (ms)		1		94489		msec to min	1.66667e-05		Statistics - Processing Times - Duration in CPU Time	CPU time duration - Pro Group Algorithm stage (min)	1.57482
				1						Statistics - Processing Times - Percent by Stage	Percent of clock time - Identification Algorithm stages	0.230494
				1						Statistics - Processing Times - Percent by Stage	Percent of clock time - Signal Processing stage	0.76322
				1						Statistics - Processing Times - Percent by Stage	Percent of clock time - Waiting stage	0.00150693
				1						Statistics - Processing Times - Percent by Stage	Percent of clock time - Fraglet Algorithm stage	0.0659968
				1						Statistics - Processing Times - Percent by Stage	Percent of clock time - Mid-Pro Group Algorithm stage	0.0205887
				1						Statistics - Processing Times - Percent by Stage	Percent of clock time - Taglet Algorithm stage	0.111535
				1						Statistics - Processing Times - Percent by Stage	Percent of clock time - Pro Group Algorithm stage	0.0288815
				1						Statistics - Processing Times - Percent by Stage	Percent of clock time - FDR Analysis	0.00452767
				1						Statistics - Processing Rate - Clock (Sec/Spectrum)	Clock time rate (sec/spect) - Full Search	0.0816821
				1						Statistics - Processing Rate - Clock (Sec/Spectrum)	Clock time rate (sec/spect) - Identification Algorithm stages	0.0188273
				1						Statistics - Processing Rate - Clock (Sec/Spectrum)	Clock time rate (sec/spect) - Signal processing stage	0.0623415
				1						Statistics - Processing Rate - Clock (Sec/Spectrum)	Clock time rate (sec/spect) - Waiting stage	0.000123089
				1						Statistics - Processing Rate - Clock (Sec/Spectrum)	Clock time rate (sec/spect) - Fraglet Algorithm stage	0.00539076
				1						Statistics - Processing Rate - Clock (Sec/Spectrum)	Clock time rate (sec/spect) - Mid-Pro Group Algorithm stage	0.00168173
				1						Statistics - Processing Rate - Clock (Sec/Spectrum)	Clock time rate (sec/spect) - Taglet Algorithm stage	0.00911046
				1						Statistics - Processing Rate - Clock (Sec/Spectrum)	Clock time rate (sec/spect) - Pro Group Algorithm stage	0.0023591
				1						Statistics - Processing Rate - Clock (Sec/Spectrum)	Clock time rate (sec/spect) - FDR Analysis	0.00036983
				1						Statistics - Processing Rate - CPU (Sec/Spectrum)	CPU time rate (sec/spect) - Signal processing stage
				1						Statistics - Processing Rate - CPU (Sec/Spectrum)	CPU time rate (sec/spect) - Fraglet Algorithm stage	0.0117334
				1						Statistics - Processing Rate - CPU (Sec/Spectrum)	CPU time rate (sec/spect) - Mid-Pro Group Algorithm stage	0.00390804
				1						Statistics - Processing Rate - CPU (Sec/Spectrum)	CPU time rate (sec/spect) - Taglet Algorithm stage	0.0449973
				1						Statistics - Processing Rate - CPU (Sec/Spectrum)	CPU time rate (sec/spect) - Pro Group Algorithm stage	0.00294744
				1						Statistics - Processing Rate - Clock (Sec/Spectrum/DB Protein)	Clock time rate (sec/spect/DB protein) - Full search	1.03324e-06
				1						Statistics - Processing Rate - Clock (Sec/Spectrum/DB Protein)	Clock time rate (sec/spect/DB protein) - Identification algorithm stages	2.38157e-07
				1						Statistics - Processing Rate - Clock (Sec/Spectrum/DB Protein)	Clock time rate (sec/spect/DB protein) - Signal processing stage	7.88594e-07
				1						Statistics - Processing Rate - Clock (Sec/Spectrum/DB Protein)	Clock time rate (sec/spect/DB protein) - Waiting stage	1.55703e-09
				1						Statistics - Processing Rate - Clock (Sec/Spectrum/DB Protein)	Clock time rate (sec/spect/DB protein) - Fraglet Algorithm stage	6.81909e-08
				1						Statistics - Processing Rate - Clock (Sec/Spectrum/DB Protein)	Clock time rate (sec/spect/DB protein) - Mid-Pro Group Algorithm stage	2.12732e-08
				1						Statistics - Processing Rate - Clock (Sec/Spectrum/DB Protein)	Clock time rate (sec/spect/DB protein) - Taglet Algorithm stage	1.15243e-07
				1						Statistics - Processing Rate - Clock (Sec/Spectrum/DB Protein)	Clock time rate (sec/spect/DB protein) - Pro Group Algorithm stage	2.98416e-08
				1						Statistics - Processing Rate - Clock (Sec/Spectrum/DB Protein)	Clock time rate (sec/spect/DB protein) - FDR Analysis	4.67819e-09
				1						Statistics - Processing Rate - CPU (Sec/Spectrum/DB Protein)	CPU time rate (sec/spect/DB protein) - Signal processing stage
				1						Statistics - Processing Rate - CPU (Sec/Spectrum/DB Protein)	CPU time rate (sec/spect/DB protein) - Fraglet Algorithm stage	1.48422e-07
				1						Statistics - Processing Rate - CPU (Sec/Spectrum/DB Protein)	CPU time rate (sec/spect/DB protein) - Mid-Pro Group Algorithm stage	4.94351e-08
				1						Statistics - Processing Rate - CPU (Sec/Spectrum/DB Protein)	CPU time rate (sec/spect/DB protein) - Taglet Algorithm stage	5.69198e-07
				1						Statistics - Processing Rate - CPU (Sec/Spectrum/DB Protein)	CPU time rate (sec/spect/DB protein) - Pro Group Algorithm stage	3.72839e-08
				1						Statistics - Extent of Distribution - Fundamental	Distribution factor - CPU vs. clock time - Signal processing stage
				1						Statistics - Extent of Distribution - Fundamental	Distribution factor - CPU vs. clock time - Fraglet Algorithm stage	2.17657
				1						Statistics - Extent of Distribution - Fundamental	Distribution factor - CPU vs. clock time - Mid-Pro Group Algorithm stage	2.32382
				1						Statistics - Extent of Distribution - Fundamental	Distribution factor - CPU vs. clock time - Taglet Algorithm stage	4.93909
				1						Statistics - Extent of Distribution - Fundamental	Distribution factor - CPU vs. clock time - Pro Group Algorithm stage	1.24939
				1						Statistics - Extent of Distribution - vs Segments	Ratio of distribution factor to number of search segments - Signal processing stage
				1						Statistics - Extent of Distribution - vs Segments	Ratio of distribution factor to number of search segments - Fraglet Algorithm stage	0.241842
				1						Statistics - Extent of Distribution - vs Segments	Ratio of distribution factor to number of search segments - Mid-Pro Group Algorithm stage	0.258202
				1						Statistics - Extent of Distribution - vs Segments	Ratio of distribution factor to number of search segments - Taglet Algorithm stage	0.548788
				1						Statistics - Extent of Distribution - vs Segments	Ratio of distribution factor to number of search segments - Pro Group Algorithm stage	0.138821
				1						Statistics - Extent of Distribution - vs Licensed Cores	Ratio of distribution factor to number of licensed cores - Signal processing stage
				1						Statistics - Extent of Distribution - vs Licensed Cores	Ratio of distribution factor to number of licensed cores - Fraglet Algorithm stage	0.136036
				1						Statistics - Extent of Distribution - vs Licensed Cores	Ratio of distribution factor to number of licensed cores - Mid-Pro Group Algorithm stage	0.145239
				1						Statistics - Extent of Distribution - vs Licensed Cores	Ratio of distribution factor to number of licensed cores - Taglet Algorithm stage	0.308693
				1						Statistics - Extent of Distribution - vs Licensed Cores	Ratio of distribution factor to number of licensed cores - Pro Group Algorithm stage	0.078087
PARAMETERS_PEAKLIST_original_count	Average number of spectra per segment	1	1	1	3562					Statistics - Search Segmentation	Average number of spectra per segment	3562
PARAMETERS_PEAKLIST_original_count	Standard deviation of number of spectra per segment	1	1	1	15.6205					Statistics - Search Segmentation	Standard deviation of number of spectra per segment	15.6205
PARAMETERS_PEAKLIST_original_count	Maximum number of spectra per segment	1	1	1	3583					Statistics - Search Segmentation	Maximum number of spectra per segment	3583
PARAMETERS_PEAKLIST_original_count	Minimum number of spectra per segment	1	1	1	3529					Statistics - Search Segmentation	Minimum number of spectra per segment	3529
										Attributes - Input data filenames	Filename of Input File 1	C:\Users\5600 Procesado\Desktop\Carpetas de datos en escritorio\2020\FNB2 estroma D.Torres_19.02.20\FNB2 estroma D.Torres_19.02.20SET11.wiff
										Attributes - Input data filenames	Filename of Input File 2
										Attributes - Input data filenames	Filename of Input File 3
										Attributes - Input data filenames	Filename of Input File 4
										Attributes - Input data filenames	Filename of Input File 5
										Attributes - Input data filenames	Filename of Input File 6
										Attributes - Input data filenames	Filename of Input File 7
										Attributes - Input data filenames	Filename of Input File 8
										Attributes - Input data filenames	Filename of Input File 9
										Attributes - Input data filenames	Filename of Input File 10
										Attributes - Input data filenames	Filename of Input File 11
										Attributes - Input data filenames	Filename of Input File 12
										Attributes - Input data filenames	Filename of Input File 13
										Attributes - Input data filenames	Filename of Input File 14
										Attributes - Input data filenames	Filename of Input File 15
										Attributes - Input data filenames	Filename of Input File 16
										Attributes - Input data filenames	Filename of Input File 17
										Attributes - Input data filenames	Filename of Input File 18
										Attributes - Input data filenames	Filename of Input File 19
										Attributes - Input data filenames	Filename of Input File 20
										Attributes - Input data filenames	Filename of Input File 21
										Attributes - Input data filenames	Filename of Input File 22
										Attributes - Input data filenames	Filename of Input File 23
										Attributes - Input data filenames	Filename of Input File 24
										Attributes - Input data filenames	Filename of Input File 25
										Attributes - Input data filenames	Filename of Input File 26
										Attributes - Input data filenames	Filename of Input File 27
										Attributes - Input data filenames	Filename of Input File 28
										Attributes - Input data filenames	Filename of Input File 29
										Attributes - Input data filenames	Filename of Input File 30
										Attributes - Input data filenames	Filename of Input File 31
										Attributes - Input data filenames	Filename of Input File 32
										Attributes - Input data filenames	Filename of Input File 33
										Attributes - Input data filenames	Filename of Input File 34
										Attributes - Input data filenames	Filename of Input File 35
										Attributes - Input data filenames	Filename of Input File 36
										Attributes - Input data filenames	Filename of Input File 37
										Attributes - Input data filenames	Filename of Input File 38
										Attributes - Input data filenames	Filename of Input File 39
										Attributes - Input data filenames	Filename of Input File 40
										Attributes - Input data filenames	Filename of Input File 41
										Attributes - Input data filenames	Filename of Input File 42
										Attributes - Input data filenames	Filename of Input File 43
										Attributes - Input data filenames	Filename of Input File 44
										Attributes - Input data filenames	Filename of Input File 45
										Attributes - Input data filenames	Filename of Input File 46
										Attributes - Input data filenames	Filename of Input File 47
										Attributes - Input data filenames	Filename of Input File 48
										Attributes - Input data filenames	Filename of Input File 49
										Attributes - Input data filenames	Filename of Input File 50
										Attributes - Input data filenames	Filename of Input File 51
										Attributes - Input data filenames	Filename of Input File 52
										Attributes - Input data filenames	Filename of Input File 53
										Attributes - Input data filenames	Filename of Input File 54
										Attributes - Input data filenames	Filename of Input File 55
										Attributes - Input data filenames	Filename of Input File 56
										Attributes - Input data filenames	Filename of Input File 57
										Attributes - Input data filenames	Filename of Input File 58
										Attributes - Input data filenames	Filename of Input File 59
										Attributes - Input data filenames	Filename of Input File 60
										Attributes - Input data filenames	Filename of Input File 61
										Attributes - Input data filenames	Filename of Input File 62
										Attributes - Input data filenames	Filename of Input File 63
										Attributes - Input data filenames	Filename of Input File 64
										Attributes - Input data filenames	Filename of Input File 65
										Attributes - Input data filenames	Filename of Input File 66
										Attributes - Input data filenames	Filename of Input File 67
										Attributes - Input data filenames	Filename of Input File 68
										Attributes - Input data filenames	Filename of Input File 69
										Attributes - Input data filenames	Filename of Input File 70
										Attributes - Input data filenames	Filename of Input File 71
										Attributes - Input data filenames	Filename of Input File 72
										Attributes - Input data filenames	Filename of Input File 73
										Attributes - Input data filenames	Filename of Input File 74
										Attributes - Input data filenames	Filename of Input File 75
										Attributes - Input data filenames	Filename of Input File 76
										Attributes - Input data filenames	Filename of Input File 77
										Attributes - Input data filenames	Filename of Input File 78
										Attributes - Input data filenames	Filename of Input File 79
										Attributes - Input data filenames	Filename of Input File 80
										Attributes - Input data filenames	Filename of Input File 81
										Attributes - Input data filenames	Filename of Input File 82
										Attributes - Input data filenames	Filename of Input File 83
										Attributes - Input data filenames	Filename of Input File 84
										Attributes - Input data filenames	Filename of Input File 85
										Attributes - Input data filenames	Filename of Input File 86
										Attributes - Input data filenames	Filename of Input File 87
										Attributes - Input data filenames	Filename of Input File 88
										Attributes - Input data filenames	Filename of Input File 89
										Attributes - Input data filenames	Filename of Input File 90
										Attributes - Input data filenames	Filename of Input File 91
										Attributes - Input data filenames	Filename of Input File 92
										Attributes - Input data filenames	Filename of Input File 93
										Attributes - Input data filenames	Filename of Input File 94
										Attributes - Input data filenames	Filename of Input File 95
										Attributes - Input data filenames	Filename of Input File 96
										Attributes - Input data filenames	Filename of Input File 97
										Attributes - Input data filenames	Filename of Input File 98
										Attributes - Input data filenames	Filename of Input File 99
										Attributes - Input data filenames	Filename of Input File 100
										Attributes - Input data filenames	Filename of Input File 101
										Attributes - Input data filenames	Filename of Input File 102
										Attributes - Input data filenames	Filename of Input File 103
										Attributes - Input data filenames	Filename of Input File 104
										Attributes - Input data filenames	Filename of Input File 105
										Attributes - Input data filenames	Filename of Input File 106
										Attributes - Input data filenames	Filename of Input File 107
										Attributes - Input data filenames	Filename of Input File 108
										Attributes - Input data filenames	Filename of Input File 109
										Attributes - Input data filenames	Filename of Input File 110
										Attributes - Input data filenames	Filename of Input File 111
										Attributes - Input data filenames	Filename of Input File 112
										Attributes - Input data filenames	Filename of Input File 113
										Attributes - Input data filenames	Filename of Input File 114
										Attributes - Input data filenames	Filename of Input File 115
										Attributes - Input data filenames	Filename of Input File 116
										Attributes - Input data filenames	Filename of Input File 117
										Attributes - Input data filenames	Filename of Input File 118
										Attributes - Input data filenames	Filename of Input File 119
										Attributes - Input data filenames	Filename of Input File 120
										Attributes - Input data filenames	Filename of Input File 121
										Attributes - Input data filenames	Filename of Input File 122
										Attributes - Input data filenames	Filename of Input File 123
										Attributes - Input data filenames	Filename of Input File 124
										Attributes - Input data filenames	Filename of Input File 125
										Attributes - Input data filenames	Filename of Input File 126
										Attributes - Input data filenames	Filename of Input File 127
										Attributes - Input data filenames	Filename of Input File 128
										Attributes - Input data filenames	Filename of Input File 129
										Attributes - Input data filenames	Filename of Input File 130
										Attributes - Input data filenames	Filename of Input File 131
										Attributes - Input data filenames	Filename of Input File 132
										Attributes - Input data filenames	Filename of Input File 133
										Attributes - Input data filenames	Filename of Input File 134
										Attributes - Input data filenames	Filename of Input File 135
										Attributes - Input data filenames	Filename of Input File 136
										Attributes - Input data filenames	Filename of Input File 137
										Attributes - Input data filenames	Filename of Input File 138
										Attributes - Input data filenames	Filename of Input File 139
										Attributes - Input data filenames	Filename of Input File 140
										Attributes - Input data filenames	Filename of Input File 141
										Attributes - Input data filenames	Filename of Input File 142
										Attributes - Input data filenames	Filename of Input File 143
										Attributes - Input data filenames	Filename of Input File 144
										Attributes - Input data filenames	Filename of Input File 145
										Attributes - Input data filenames	Filename of Input File 146
										Attributes - Input data filenames	Filename of Input File 147
										Attributes - Input data filenames	Filename of Input File 148
										Attributes - Input data filenames	Filename of Input File 149
										Attributes - Input data filenames	Filename of Input File 150
										Attributes - Input data filenames	Filename of Input File 151
										Attributes - Input data filenames	Filename of Input File 152
										Attributes - Input data filenames	Filename of Input File 153
										Attributes - Input data filenames	Filename of Input File 154
										Attributes - Input data filenames	Filename of Input File 155
										Attributes - Input data filenames	Filename of Input File 156
										Attributes - Input data filenames	Filename of Input File 157
										Attributes - Input data filenames	Filename of Input File 158
										Attributes - Input data filenames	Filename of Input File 159
										Attributes - Input data filenames	Filename of Input File 160
										Attributes - Input data filenames	Filename of Input File 161
										Attributes - Input data filenames	Filename of Input File 162
										Attributes - Input data filenames	Filename of Input File 163
										Attributes - Input data filenames	Filename of Input File 164
										Attributes - Input data filenames	Filename of Input File 165
										Attributes - Input data filenames	Filename of Input File 166
										Attributes - Input data filenames	Filename of Input File 167
										Attributes - Input data filenames	Filename of Input File 168
										Attributes - Input data filenames	Filename of Input File 169
										Attributes - Input data filenames	Filename of Input File 170
										Attributes - Input data filenames	Filename of Input File 171
										Attributes - Input data filenames	Filename of Input File 172
										Attributes - Input data filenames	Filename of Input File 173
										Attributes - Input data filenames	Filename of Input File 174
										Attributes - Input data filenames	Filename of Input File 175
										Attributes - Input data filenames	Filename of Input File 176
										Attributes - Input data filenames	Filename of Input File 177
										Attributes - Input data filenames	Filename of Input File 178
										Attributes - Input data filenames	Filename of Input File 179
										Attributes - Input data filenames	Filename of Input File 180
										Attributes - Input data filenames	Filename of Input File 181
										Attributes - Input data filenames	Filename of Input File 182
										Attributes - Input data filenames	Filename of Input File 183
										Attributes - Input data filenames	Filename of Input File 184
										Attributes - Input data filenames	Filename of Input File 185
										Attributes - Input data filenames	Filename of Input File 186
										Attributes - Input data filenames	Filename of Input File 187
										Attributes - Input data filenames	Filename of Input File 188
										Attributes - Input data filenames	Filename of Input File 189
										Attributes - Input data filenames	Filename of Input File 190
										Attributes - Input data filenames	Filename of Input File 191
										Attributes - Input data filenames	Filename of Input File 192
										Attributes - Input data filenames	Filename of Input File 193
										Attributes - Input data filenames	Filename of Input File 194
										Attributes - Input data filenames	Filename of Input File 195
										Attributes - Input data filenames	Filename of Input File 196
										Attributes - Input data filenames	Filename of Input File 197
										Attributes - Input data filenames	Filename of Input File 198
										Attributes - Input data filenames	Filename of Input File 199
										Attributes - Input data filenames	Filename of Input File 200

## Sheet: Protein Level Data
Protein Level Data	Unused ProtScore Threshold	Confidence Threshold	Forward	Reverse	Correct	Incorrect	Total	Global FDR	q-value	Fit Unused ProtScore Threshold	Fit Confidence Threshold	Fit Forward	Fit Reverse	Fit Correct	Fit Incorrect	Fit Total	Fit Global FDR	Fit Local FDR
	59.78	1	1	0	1	0	1	0	0	59.78	1	0.999996	3.63131e-06	0.999993	7.26261e-06	1	7.26261e-06	7.26828e-06
	45	1	2	0	2	0	2	0	0	45	1	1.99999	7.26828e-06	1.99999	1.45366e-05	2	7.26828e-06	7.27396e-06
	28.24	1	3	0	3	0	3	0	0	28.24	1	2.99999	1.09109e-05	2.99998	2.18219e-05	3	7.27396e-06	7.28531e-06
	19.35	1	4	0	4	0	4	0	0	19.35	1	3.99999	1.45593e-05	3.99997	2.91186e-05	4	7.27964e-06	7.29669e-06
	10.41	1	5	0	5	0	5	0	0	10.41	1	4.99998	1.82133e-05	4.99996	3.64266e-05	5	7.28533e-06	7.30808e-06
	6.48	1	6	0	6	0	6	0	0	6.48	1	5.99998	2.18731e-05	5.99996	4.37461e-05	6	7.29102e-06	7.31948e-06
	6.13	0.999999	7	0	7	0	7	0	0	6.13	0.999999	6.99997	2.55385e-05	6.99995	5.1077e-05	7	7.29672e-06	7.33089e-06
	6.06	0.999999	9	0	9	0	9	0	0	6.06	0.999999	7.99997	2.92097e-05	7.99994	5.84193e-05	8	7.30242e-06	7.34805e-06
	6	0.999999	11	0	11	0	11	0	0	6.06	0.999999	8.99997	3.28866e-05	8.99993	6.57731e-05	9	7.30812e-06	7.34805e-06
	5.92	0.999999	12	0	12	0	12	0	0	6	0.999999	9.99996	3.65692e-05	9.99993	7.31384e-05	10	7.31384e-06	7.37097e-06
	5.81	0.999998	13	0	13	0	13	0	0	6	0.999999	11	4.02575e-05	10.9999	8.05151e-05	11	7.31955e-06	7.37097e-06
	4.3	0.99995	14	0	14	0	14	0	0	5.92	0.999999	12	4.39516e-05	11.9999	8.79033e-05	12	7.32527e-06	7.3882e-06
	4.17	0.999932	15	0	15	0	15	0	0	5.81	0.999998	13	4.76515e-05	12.9999	9.5303e-05	13	7.331e-06	7.3997e-06
	4.07	0.999915	16	0	16	0	16	0	0	4.3	0.99995	13.9999	5.13571e-05	13.9999	0.000102714	14	7.33673e-06	7.41122e-06
	4.04	0.999909	17	0	17	0	17	0	0	4.17	0.999932	14.9999	5.50685e-05	14.9999	0.000110137	15	7.34246e-06	7.42276e-06
	4	0.9999	21	0	21	0	21	0	0	4.07	0.999915	15.9999	5.87856e-05	15.9999	0.000117571	16	7.3482e-06	7.4343e-06
	3.88	0.999868	22	0	22	0	22	0	0	4.04	0.999909	16.9999	6.25086e-05	16.9999	0.000125017	17	7.35395e-06	7.44587e-06
	3.19	0.999354	23	0	23	0	23	0	0	4	0.9999	17.9999	6.62373e-05	17.9999	0.000132475	18	7.3597e-06	7.47484e-06
	2.66	0.997812	24	0	24	0	24	0	0	4	0.9999	18.9999	6.99718e-05	18.9999	0.000139944	19	7.36545e-06	7.47484e-06
	2.63	0.997656	25	0	25	0	25	0	0	4	0.9999	19.9999	7.37121e-05	19.9999	0.000147424	20	7.37121e-06	7.47484e-06
	2.2	0.99369	26	0	26	0	26	0	0	4	0.9999	20.9999	7.74583e-05	20.9998	0.000154917	21	7.37698e-06	7.47484e-06
	2.06	0.99129	27	0	27	0	27	0	0	3.88	0.999868	21.9999	8.12102e-05	21.9998	0.00016242	22	7.38275e-06	7.5039e-06
	2.05	0.991087	29	0	29	0	29	0	0	3.19	0.999354	22.9999	8.4968e-05	22.9998	0.000169936	23	7.38852e-06	7.51555e-06
	2.04	0.99088	31	0	31	0	31	0	0	2.66	0.997812	23.9999	8.87316e-05	23.9998	0.000177463	24	7.3943e-06	7.52722e-06
	2.03	0.990667	34	0	34	0	34	0	0	2.63	0.997656	24.9999	9.2501e-05	24.9998	0.000185002	25	7.40008e-06	7.5389e-06
	2.02	0.99045	36	0	36	0	36	0	0	2.2	0.99369	25.9999	9.62763e-05	25.9998	0.000192553	26	7.40587e-06	7.5506e-06
	2	0.99	61	0	61	0	61	0	0	2.06	0.99129	26.9999	0.000100057	26.9998	0.000200115	27	7.41167e-06	7.56231e-06
	1.83	0.985209	62	0	62	0	62	0	0	2.05	0.991087	27.9999	0.000103845	27.9998	0.000207689	28	7.41747e-06	7.5799e-06
	1.68	0.979107	63	0	63	0	63	0	0	2.05	0.991087	28.9999	0.000107637	28.9998	0.000215275	29	7.42327e-06	7.5799e-06
	1.61	0.975453	64	0	64	0	64	0	0	2.04	0.99088	29.9999	0.000111436	29.9998	0.000222872	30	7.42908e-06	7.60341e-06
	1.59	0.974296	65	0	65	0	65	0	0	2.04	0.99088	30.9999	0.000115241	30.9998	0.000230482	31	7.43489e-06	7.60341e-06
	1.33	0.953226	66	0	66	0	66	0	0	2.03	0.990667	31.9999	0.000119051	31.9998	0.000238103	32	7.44071e-06	7.63288e-06
	1.03	0.906675	67	0	67	0	67	0	0	2.03	0.990667	32.9999	0.000122868	32.9998	0.000245736	33	7.44653e-06	7.63288e-06
	1	0.9	68	0	68	0	68	0	0	2.03	0.990667	33.9999	0.00012669	33.9997	0.00025338	34	7.45236e-06	7.63288e-06
	0.93	0.88251	69	0	69	0	69	0	0	2.02	0.99045	34.9999	0.000130518	34.9997	0.000261037	35	7.45819e-06	7.66244e-06
	0.79	0.837819	70	0	70	0	70	0	0	2.02	0.99045	35.9999	0.000134353	35.9997	0.000268705	36	7.46403e-06	7.66244e-06
	0.68	0.79107	71	0	71	0	71	0	0	2	0.99	36.9999	0.000138193	36.9997	0.000276385	37	7.46987e-06	7.82368e-06
	0.54	0.711597	72	0	72	0	72	0	0	2	0.99	37.9999	0.000142039	37.9997	0.000284077	38	7.47572e-06	7.82368e-06
	0.51	0.69097	73	0	73	0	73	0	0	2	0.99	38.9999	0.000145891	38.9997	0.000291781	39	7.48158e-06	7.82368e-06
	0.48	0.668869	74	0	74	0	74	0	0	2	0.99	39.9999	0.000149749	39.9997	0.000299497	40	7.48743e-06	7.82368e-06
	0.46	0.653263	74	1	73	2	75	0.0266667	0.0266667	2	0.99	40.9998	0.000153613	40.9997	0.000307225	41	7.4933e-06	7.82368e-06
	0.32	0.52137	74	2	72	4	76	0.0526316	0.0519481	2	0.99	41.9998	0.000157482	41.9997	0.000314965	42	7.49916e-06	7.82368e-06
	0.27	0.462968	75	2	73	4	77	0.0519481	0.0519481	2	0.99	42.9998	0.000161358	42.9997	0.000322717	43	7.50504e-06	7.82368e-06
	0.16	0.308169	75	3	72	6	78	0.0769231	0.075	2	0.99	43.9998	0.00016524	43.9997	0.00033048	44	7.51091e-06	7.82368e-06
	0.15	0.292054	76	3	73	6	79	0.0759494	0.075	2	0.99	44.9998	0.000169128	44.9997	0.000338256	45	7.5168e-06	7.82368e-06
	0.13	0.25869	77	3	74	6	80	0.075	0.075	2	0.99	45.9998	0.000173022	45.9997	0.000346043	46	7.52268e-06	7.82368e-06
	0.12	0.241422	78	4	74	8	82	0.097561	0.0909091	2	0.99	46.9998	0.000176922	46.9996	0.000353843	47	7.52858e-06	7.82368e-06
	0.11	0.223753	80	4	76	8	84	0.0952381	0.0909091	2	0.99	47.9998	0.000180827	47.9996	0.000361655	48	7.53447e-06	7.82368e-06
	0.1	0.205672	81	4	77	8	85	0.0941176	0.0909091	2	0.99	48.9998	0.000184739	48.9996	0.000369478	49	7.54038e-06	7.82368e-06
	0.09	0.187169	83	4	79	8	87	0.091954	0.0909091	2	0.99	49.9998	0.000188657	49.9996	0.000377314	50	7.54628e-06	7.82368e-06
	0.08	0.168236	84	4	80	8	88	0.0909091	0.0909091	2	0.99	50.9998	0.000192581	50.9996	0.000385162	51	7.55219e-06	7.82368e-06
	0.07	0.148862	85	5	80	10	90	0.111111	0.111111	2	0.99	51.9998	0.000196511	51.9996	0.000393022	52	7.55811e-06	7.82368e-06
	0.06	0.129036	86	6	80	12	92	0.130435	0.130435	2	0.99	52.9998	0.000200447	52.9996	0.000400894	53	7.56403e-06	7.82368e-06
	0.05	0.108749	89	8	81	16	97	0.164948	0.164948	2	0.99	53.9998	0.000204389	53.9996	0.000408778	54	7.56996e-06	7.82368e-06
										2	0.99	54.9998	0.000208337	54.9996	0.000416674	55	7.57589e-06	7.82368e-06
										2	0.99	55.9998	0.000212291	55.9996	0.000424582	56	7.58183e-06	7.82368e-06
										2	0.99	56.9998	0.000216251	56.9996	0.000432503	57	7.58777e-06	7.82368e-06
										2	0.99	57.9998	0.000220218	57.9996	0.000440436	58	7.59372e-06	7.82368e-06
										2	0.99	58.9998	0.00022419	58.9996	0.00044838	59	7.59967e-06	7.82368e-06
										2	0.99	59.9998	0.000228169	59.9995	0.000456338	60	7.60563e-06	7.82368e-06
										2	0.99	60.9998	0.000232153	60.9995	0.000464307	61	7.61159e-06	7.82368e-06
										1.83	0.985209	61.9998	0.000236144	61.9995	0.000472288	62	7.61755e-06	7.98152e-06
										1.68	0.979107	62.9998	0.000240141	62.9995	0.000480282	63	7.62353e-06	7.99376e-06
										1.61	0.975453	63.9998	0.000244144	63.9995	0.000488288	64	7.6295e-06	8.00602e-06
										1.59	0.974296	64.9998	0.000248153	64.9995	0.000496306	65	7.63548e-06	8.0183e-06
										1.33	0.953226	65.9997	0.000252169	65.9995	0.000504337	66	7.64147e-06	8.03059e-06
										1.03	0.906675	66.9997	0.00025619	66.9995	0.00051238	67	7.64746e-06	8.0429e-06
										1	0.9	67.9997	0.000260218	67.9995	0.000520435	68	7.65346e-06	8.05522e-06
										0.93	0.88251	68.9997	0.000264251	68.9995	0.000528503	69	7.65946e-06	8.06755e-06
										0.79	0.837819	69.9997	0.000268291	69.9995	0.000536583	70	7.66547e-06	8.07991e-06
										0.68	0.79107	70.9997	0.000272337	70.9995	0.000544675	71	7.67148e-06	8.09227e-06
										0.54	0.711597	71.9997	0.00027639	71.9994	0.00055278	72	7.67749e-06	8.10465e-06
										0.51	0.69097	72.9997	0.000280448	72.9994	0.000560897	73	7.68351e-06	8.11705e-06
										0.48	0.668869	73.9997	0.000284516	73.9994	0.000569031	74	7.68961e-06	8.12946e-06
										0.46	0.653263	74.8718	0.128164	74.7437	0.256328	75	0.00341771	0.0372601
										0.32	0.52137	75.5428	0.457195	75.0856	0.914389	76	0.0120314	0.658063
										0.27	0.462968	76.2138	0.786227	75.4275	1.57245	77	0.0204215	0.658064
										0.16	0.308169	76.8847	1.11526	75.7695	2.23052	78	0.0285964	0.658066
										0.15	0.292054	77.5557	1.44429	76.1114	2.88859	79	0.0365644	0.658068
										0.13	0.25869	78.2267	1.77333	76.4533	3.54666	80	0.0443332	0.658069
										0.12	0.241422	78.8976	2.10236	76.7953	4.20473	81	0.0519102	0.658072
										0.12	0.241422	79.5686	2.4314	77.1372	4.8628	82	0.0593024	0.658072
										0.11	0.223753	80.2396	2.76044	77.4791	5.52087	83	0.0665166	0.658075
										0.11	0.223753	80.9105	3.08947	77.8211	6.17895	84	0.0735589	0.658075
										0.1	0.205672	81.5815	3.41851	78.163	6.83703	85	0.0804356	0.658077
										0.09	0.187169	82.2524	3.74755	78.5049	7.4951	86	0.0871524	0.658079
										0.09	0.187169	82.9234	4.07659	78.8468	8.15318	87	0.0937148	0.658079
										0.08	0.168236	83.5944	4.40563	79.1887	8.81126	88	0.100128	0.658081
										0.07	0.148862	84.2653	4.73467	79.5307	9.46935	89	0.106397	0.658082
										0.07	0.148862	84.9363	5.06371	79.8726	10.1274	90	0.112527	0.658082
										0.06	0.129036	85.6072	5.39276	80.2145	10.7855	91	0.118522	0.658084
										0.06	0.129036	86.2782	5.7218	80.5564	11.4436	92	0.124387	0.658084
										0.05	0.108749	86.9492	6.05084	80.8983	12.1017	93	0.130126	0.658088
										0.05	0.108749	87.6201	6.37989	81.2402	12.7598	94	0.135742	0.658088
										0.05	0.108749	88.2911	6.70893	81.5821	13.4179	95	0.141241	0.658088
										0.05	0.108749	88.962	7.03797	81.9241	14.0759	96	0.146624	0.658088
										0.05	0.108749	89.633	7.36702	82.266	14.734	97	0.151897	0.658088

## Sheet: Distinct Peptide Level Data
Distinct Peptide Level Data		Confidence Threshold	Forward	Reverse	Correct	Incorrect	Total	Global FDR	q-value		Fit Confidence Threshold	Fit Forward	Fit Reverse	Fit Correct	Fit Incorrect	Fit Total	Fit Global FDR	Fit Local FDR
		1	96	0	96	0	96	0	0		1	0.999993	6.74097e-06	0.999987	1.34819e-05	1	1.34819e-05	1.37123e-05
		0.9999	151	0	151	0	151	0	0		1	1.99999	1.34844e-05	1.99997	2.69687e-05	2	1.34844e-05	1.37123e-05
		0.9998	158	0	158	0	158	0	0		1	2.99998	2.02302e-05	2.99996	4.04603e-05	3	1.34868e-05	1.37123e-05
		0.9997	168	0	168	0	168	0	0		1	3.99997	2.69784e-05	3.99995	5.39568e-05	4	1.34892e-05	1.37123e-05
		0.9996	170	0	170	0	170	0	0		1	4.99997	3.3729e-05	4.99993	6.7458e-05	5	1.34916e-05	1.37123e-05
		0.9995	174	0	174	0	174	0	0		1	5.99996	4.04821e-05	5.99992	8.09641e-05	6	1.3494e-05	1.37123e-05
		0.9994	175	0	175	0	175	0	0		1	6.99995	4.72375e-05	6.99991	9.4475e-05	7	1.34964e-05	1.37123e-05
		0.9993	177	0	177	0	177	0	0		1	7.99995	5.39954e-05	7.99989	0.000107991	8	1.34989e-05	1.37123e-05
		0.9992	178	0	178	0	178	0	0		1	8.99994	6.07557e-05	8.99988	0.000121511	9	1.35013e-05	1.37123e-05
		0.9991	186	0	186	0	186	0	0		1	9.99993	6.75184e-05	9.99986	0.000135037	10	1.35037e-05	1.37123e-05
		0.9989	187	0	187	0	187	0	0		1	10.9999	7.42835e-05	10.9999	0.000148567	11	1.35061e-05	1.37123e-05
		0.9988	189	0	189	0	189	0	0		1	11.9999	8.10511e-05	11.9998	0.000162102	12	1.35085e-05	1.37123e-05
		0.9987	190	0	190	0	190	0	0		1	12.9999	8.78211e-05	12.9998	0.000175642	13	1.35109e-05	1.37123e-05
		0.9985	191	0	191	0	191	0	0		1	13.9999	9.45934e-05	13.9998	0.000189187	14	1.35133e-05	1.37123e-05
		0.9983	192	0	192	0	192	0	0		1	14.9999	0.000101368	14.9998	0.000202737	15	1.35158e-05	1.37123e-05
		0.9979	195	0	195	0	195	0	0		1	15.9999	0.000108145	15.9998	0.000216291	16	1.35182e-05	1.37123e-05
		0.9977	196	0	196	0	196	0	0		1	16.9999	0.000114925	16.9998	0.00022985	17	1.35206e-05	1.37123e-05
		0.9976	197	0	197	0	197	0	0		1	17.9999	0.000121707	17.9998	0.000243414	18	1.3523e-05	1.37123e-05
		0.9972	198	0	198	0	198	0	0		1	18.9999	0.000128492	18.9997	0.000256983	19	1.35254e-05	1.37123e-05
		0.9971	199	0	199	0	199	0	0		1	19.9999	0.000135279	19.9997	0.000270557	20	1.35279e-05	1.37123e-05
		0.9969	200	0	200	0	200	0	0		1	20.9999	0.000142068	20.9997	0.000284136	21	1.35303e-05	1.37123e-05
		0.9967	204	0	204	0	204	0	0		1	21.9999	0.00014886	21.9997	0.000297719	22	1.35327e-05	1.37123e-05
		0.9964	207	0	207	0	207	0	0		1	22.9998	0.000155654	22.9997	0.000311308	23	1.35351e-05	1.37123e-05
		0.9958	212	0	212	0	212	0	0		1	23.9998	0.00016245	23.9997	0.000324901	24	1.35375e-05	1.37123e-05
		0.9954	213	0	213	0	213	0	0		1	24.9998	0.000169249	24.9997	0.000338499	25	1.354e-05	1.37123e-05
		0.995	214	0	214	0	214	0	0		1	25.9998	0.000176051	25.9996	0.000352102	26	1.35424e-05	1.37123e-05
		0.9942	216	0	216	0	216	0	0		1	26.9998	0.000182855	26.9996	0.00036571	27	1.35448e-05	1.37123e-05
		0.9939	217	0	217	0	217	0	0		1	27.9998	0.000189661	27.9996	0.000379322	28	1.35472e-05	1.37123e-05
		0.9938	218	0	218	0	218	0	0		1	28.9998	0.00019647	28.9996	0.00039294	29	1.35496e-05	1.37123e-05
		0.9937	219	0	219	0	219	0	0		1	29.9998	0.000203281	29.9996	0.000406562	30	1.35521e-05	1.37123e-05
		0.9931	221	0	221	0	221	0	0		1	30.9998	0.000210095	30.9996	0.000420189	31	1.35545e-05	1.37123e-05
		0.9925	222	0	222	0	222	0	0		1	31.9998	0.000216911	31.9996	0.000433821	32	1.35569e-05	1.37123e-05
		0.9912	223	0	223	0	223	0	0		1	32.9998	0.000223729	32.9996	0.000447458	33	1.35593e-05	1.37123e-05
		0.991	224	0	224	0	224	0	0		1	33.9998	0.00023055	33.9995	0.0004611	34	1.35618e-05	1.37123e-05
		0.9904	225	0	225	0	225	0	0		1	34.9998	0.000237373	34.9995	0.000474746	35	1.35642e-05	1.37123e-05
		0.9876	226	0	226	0	226	0	0		1	35.9998	0.000244199	35.9995	0.000488398	36	1.35666e-05	1.37123e-05
		0.9867	227	0	227	0	227	0	0		1	36.9997	0.000251027	36.9995	0.000502054	37	1.3569e-05	1.37123e-05
		0.9864	228	0	228	0	228	0	0		1	37.9997	0.000257858	37.9995	0.000515715	38	1.35715e-05	1.37123e-05
		0.9852	229	0	229	0	229	0	0		1	38.9997	0.000264691	38.9995	0.000529381	39	1.35739e-05	1.37123e-05
		0.9823	230	0	230	0	230	0	0		1	39.9997	0.000271526	39.9995	0.000543052	40	1.35763e-05	1.37123e-05
		0.9789	231	0	231	0	231	0	0		1	40.9997	0.000278364	40.9994	0.000556728	41	1.35787e-05	1.37123e-05
		0.9788	232	0	232	0	232	0	0		1	41.9997	0.000285204	41.9994	0.000570409	42	1.35812e-05	1.37123e-05
		0.9746	233	0	233	0	233	0	0		1	42.9997	0.000292047	42.9994	0.000584094	43	1.35836e-05	1.37123e-05
		0.9712	234	0	234	0	234	0	0		1	43.9997	0.000298892	43.9994	0.000597784	44	1.3586e-05	1.37123e-05
		0.9695	235	0	235	0	235	0	0		1	44.9997	0.00030574	44.9994	0.00061148	45	1.35884e-05	1.37123e-05
		0.9665	236	0	236	0	236	0	0		1	45.9997	0.00031259	45.9994	0.00062518	46	1.35909e-05	1.37123e-05
		0.9633	237	0	237	0	237	0	0		1	46.9997	0.000319442	46.9994	0.000638885	47	1.35933e-05	1.37123e-05
		0.9622	242	0	242	0	242	0	0		1	47.9997	0.000326297	47.9993	0.000652595	48	1.35957e-05	1.37123e-05
		0.9559	243	0	243	0	243	0	0		1	48.9997	0.000333155	48.9993	0.000666309	49	1.35981e-05	1.37123e-05
		0.9469	244	0	244	0	244	0	0		1	49.9997	0.000340014	49.9993	0.000680029	50	1.36006e-05	1.37123e-05
		0.946	245	0	245	0	245	0	0		1	50.9997	0.000346877	50.9993	0.000693753	51	1.3603e-05	1.37123e-05
		0.9391	246	0	246	0	246	0	0		1	51.9996	0.000353741	51.9993	0.000707483	52	1.36054e-05	1.37123e-05
		0.9389	247	0	247	0	247	0	0		1	52.9996	0.000360608	52.9993	0.000721217	53	1.36079e-05	1.37123e-05
		0.9363	248	0	248	0	248	0	0		1	53.9996	0.000367478	53.9993	0.000734956	54	1.36103e-05	1.37123e-05
		0.9236	248	1	247	2	249	0.00803213	0.00790514		1	54.9996	0.00037435	54.9993	0.0007487	55	1.36127e-05	1.37123e-05
		0.9164	250	1	249	2	251	0.00796813	0.00790514		1	55.9996	0.000381224	55.9992	0.000762449	56	1.36152e-05	1.37123e-05
		0.9002	252	1	251	2	253	0.00790514	0.00790514		1	56.9996	0.000388101	56.9992	0.000776202	57	1.36176e-05	1.37123e-05
		0.8912	252	2	250	4	254	0.015748	0.0156863		1	57.9996	0.00039498	57.9992	0.000789961	58	1.362e-05	1.37123e-05
		0.8815	253	2	251	4	255	0.0156863	0.0156863		1	58.9996	0.000401862	58.9992	0.000803724	59	1.36224e-05	1.37123e-05
		0.8763	253	3	250	6	256	0.0234375	0.0227273		1	59.9996	0.000408746	59.9992	0.000817493	60	1.36249e-05	1.37123e-05
		0.8711	254	3	251	6	257	0.0233463	0.0227273		1	60.9996	0.000415633	60.9992	0.000831266	61	1.36273e-05	1.37123e-05
		0.8483	255	3	252	6	258	0.0232558	0.0227273		1	61.9996	0.000422522	61.9992	0.000845044	62	1.36297e-05	1.37123e-05
		0.8295	256	3	253	6	259	0.023166	0.0227273		1	62.9996	0.000429413	62.9991	0.000858827	63	1.36322e-05	1.37123e-05
		0.8291	257	3	254	6	260	0.0230769	0.0227273		1	63.9996	0.000436307	63.9991	0.000872615	64	1.36346e-05	1.37123e-05
		0.8228	258	3	255	6	261	0.0229885	0.0227273		1	64.9996	0.000443204	64.9991	0.000886408	65	1.3637e-05	1.37123e-05
		0.7958	259	3	256	6	262	0.0229008	0.0227273		1	65.9995	0.000450103	65.9991	0.000900205	66	1.36395e-05	1.37123e-05
		0.795	260	3	257	6	263	0.0228137	0.0227273		1	66.9995	0.000457004	66.9991	0.000914008	67	1.36419e-05	1.37123e-05
		0.7652	261	3	258	6	264	0.0227273	0.0227273		1	67.9995	0.000463908	67.9991	0.000927815	68	1.36443e-05	1.37123e-05
		0.7438	261	4	257	8	265	0.0301887	0.0290909		1	68.9995	0.000470814	68.9991	0.000941627	69	1.36468e-05	1.37123e-05
		0.734	262	4	258	8	266	0.0300752	0.0290909		1	69.9995	0.000477722	69.999	0.000955445	70	1.36492e-05	1.37123e-05
		0.7217	266	4	262	8	270	0.0296296	0.0290909		1	70.9995	0.000484633	70.999	0.000969267	71	1.36516e-05	1.37123e-05
		0.7022	267	4	263	8	271	0.0295203	0.0290909		1	71.9995	0.000491547	71.999	0.000983094	72	1.36541e-05	1.37123e-05
		0.7014	269	4	265	8	273	0.029304	0.0290909		1	72.9995	0.000498463	72.999	0.000996925	73	1.36565e-05	1.37123e-05
		0.6935	270	4	266	8	274	0.0291971	0.0290909		1	73.9995	0.000505381	73.999	0.00101076	74	1.36589e-05	1.37123e-05
		0.6842	271	4	267	8	275	0.0290909	0.0290909		1	74.9995	0.000512302	74.999	0.0010246	75	1.36614e-05	1.37123e-05
		0.6819	271	5	266	10	276	0.0362319	0.0344828		1	75.9995	0.000519225	75.999	0.00103845	76	1.36638e-05	1.37123e-05
		0.6742	272	5	267	10	277	0.0361011	0.0344828		1	76.9995	0.000526151	76.9989	0.0010523	77	1.36663e-05	1.37123e-05
		0.672	273	5	268	10	278	0.0359712	0.0344828		1	77.9995	0.000533079	77.9989	0.00106616	78	1.36687e-05	1.37123e-05
		0.6704	274	5	269	10	279	0.0358423	0.0344828		1	78.9995	0.00054001	78.9989	0.00108002	79	1.36711e-05	1.37123e-05
		0.6556	275	5	270	10	280	0.0357143	0.0344828		1	79.9995	0.000546943	79.9989	0.00109389	80	1.36736e-05	1.37123e-05
		0.6458	276	5	271	10	281	0.0355872	0.0344828		1	80.9994	0.000553878	80.9989	0.00110776	81	1.3676e-05	1.37123e-05
		0.6394	277	5	272	10	282	0.035461	0.0344828		1	81.9994	0.000560816	81.9989	0.00112163	82	1.36784e-05	1.37123e-05
		0.6266	278	5	273	10	283	0.0353357	0.0344828		1	82.9994	0.000567757	82.9989	0.00113551	83	1.36809e-05	1.37123e-05
		0.6194	279	5	274	10	284	0.0352113	0.0344828		1	83.9994	0.0005747	83.9989	0.0011494	84	1.36833e-05	1.37123e-05
		0.6098	280	5	275	10	285	0.0350877	0.0344828		1	84.9994	0.000581645	84.9988	0.00116329	85	1.36858e-05	1.37123e-05
		0.6018	281	5	276	10	286	0.034965	0.0344828		1	85.9994	0.000588593	85.9988	0.00117719	86	1.36882e-05	1.37123e-05
		0.5822	282	5	277	10	287	0.0348432	0.0344828		1	86.9994	0.000595543	86.9988	0.00119109	87	1.36906e-05	1.37123e-05
		0.5594	283	5	278	10	288	0.0347222	0.0344828		1	87.9994	0.000602495	87.9988	0.00120499	88	1.36931e-05	1.37123e-05
		0.5569	284	5	279	10	289	0.0346021	0.0344828		1	88.9994	0.000609451	88.9988	0.0012189	89	1.36955e-05	1.37123e-05
		0.5538	285	5	280	10	290	0.0344828	0.0344828		1	89.9994	0.000616408	89.9988	0.00123282	90	1.3698e-05	1.37123e-05
		0.5417	285	6	279	12	291	0.0412371	0.0409556		1	90.9994	0.000623368	90.9988	0.00124674	91	1.37004e-05	1.37123e-05
		0.5408	286	6	280	12	292	0.0410959	0.0409556		1	91.9994	0.000630331	91.9987	0.00126066	92	1.37028e-05	1.37123e-05
		0.5359	287	6	281	12	293	0.0409556	0.0409556		1	92.9994	0.000637296	92.9987	0.00127459	93	1.37053e-05	1.37123e-05
		0.5352	287	7	280	14	294	0.047619	0.0462046		1	93.9994	0.000644263	93.9987	0.00128853	94	1.37077e-05	1.37123e-05
		0.5343	289	7	282	14	296	0.0472973	0.0462046		1	94.9993	0.000651233	94.9987	0.00130247	95	1.37102e-05	1.37123e-05
		0.5339	290	7	283	14	297	0.047138	0.0462046		1	95.9993	0.000658205	95.9987	0.00131641	96	1.37126e-05	1.37123e-05
		0.531	291	7	284	14	298	0.0469799	0.0462046		0.9999	96.9993	0.00066518	96.9987	0.00133036	97	1.37151e-05	1.40826e-05
		0.5233	292	7	285	14	299	0.0468227	0.0462046		0.9999	97.9993	0.000672157	97.9987	0.00134431	98	1.37175e-05	1.40826e-05
		0.5223	293	7	286	14	300	0.0466667	0.0462046		0.9999	98.9993	0.000679137	98.9986	0.00135827	99	1.37199e-05	1.40826e-05
		0.5195	294	7	287	14	301	0.0465116	0.0462046		0.9999	99.9993	0.000686119	99.9986	0.00137224	100	1.37224e-05	1.40826e-05
		0.5133	295	7	288	14	302	0.0463576	0.0462046		0.9999	100.999	0.000693104	100.999	0.00138621	101	1.37248e-05	1.40826e-05
		0.5107	296	7	289	14	303	0.0462046	0.0462046		0.9999	101.999	0.000700091	101.999	0.00140018	102	1.37273e-05	1.40826e-05
		0.5051	296	8	288	16	304	0.0526316	0.0522876		0.9999	102.999	0.00070708	102.999	0.00141416	103	1.37297e-05	1.40826e-05
		0.5042	297	8	289	16	305	0.052459	0.0522876		0.9999	103.999	0.000714072	103.999	0.00142814	104	1.37322e-05	1.40826e-05
		0.495	298	8	290	16	306	0.0522876	0.0522876		0.9999	104.999	0.000721067	104.999	0.00144213	105	1.37346e-05	1.40826e-05
		0.4893	298	9	289	18	307	0.0586319	0.0586319		0.9999	105.999	0.000728064	105.999	0.00145613	106	1.3737e-05	1.40826e-05
		0.4882	298	10	288	20	308	0.0649351	0.0643087		0.9999	106.999	0.000735063	106.999	0.00147013	107	1.37395e-05	1.40826e-05
		0.482	299	10	289	20	309	0.0647249	0.0643087		0.9999	107.999	0.000742065	107.999	0.00148413	108	1.37419e-05	1.40826e-05
		0.4788	300	10	290	20	310	0.0645161	0.0643087		0.9999	108.999	0.000749069	108.999	0.00149814	109	1.37444e-05	1.40826e-05
		0.4771	301	10	291	20	311	0.0643087	0.0643087		0.9999	109.999	0.000756076	109.998	0.00151215	110	1.37468e-05	1.40826e-05
		0.4748	301	11	290	22	312	0.0705128	0.0705128		0.9999	110.999	0.000763085	110.998	0.00152617	111	1.37493e-05	1.40826e-05
		0.4731	301	12	289	24	313	0.0766773	0.0764331		0.9999	111.999	0.000770097	111.998	0.00154019	112	1.37517e-05	1.40826e-05
		0.4645	302	12	290	24	314	0.0764331	0.0764331		0.9999	112.999	0.000777111	112.998	0.00155422	113	1.37542e-05	1.40826e-05
		0.4631	302	13	289	26	315	0.0825397	0.08		0.9999	113.999	0.000784127	113.998	0.00156825	114	1.37566e-05	1.40826e-05
		0.4629	303	13	290	26	316	0.0822785	0.08		0.9999	114.999	0.000791147	114.998	0.00158229	115	1.37591e-05	1.40826e-05
		0.4607	304	13	291	26	317	0.0820189	0.08		0.9999	115.999	0.000798168	115.998	0.00159634	116	1.37615e-05	1.40826e-05
		0.4567	307	13	294	26	320	0.08125	0.08		0.9999	116.999	0.000805192	116.998	0.00161038	117	1.3764e-05	1.40826e-05
		0.4538	308	13	295	26	321	0.0809969	0.08		0.9999	117.999	0.000812219	117.998	0.00162444	118	1.37664e-05	1.40826e-05
		0.4535	309	13	296	26	322	0.0807453	0.08		0.9999	118.999	0.000819247	118.998	0.00163849	119	1.37689e-05	1.40826e-05
		0.4518	310	13	297	26	323	0.0804954	0.08		0.9999	119.999	0.000826279	119.998	0.00165256	120	1.37713e-05	1.40826e-05
		0.4501	311	13	298	26	324	0.0802469	0.08		0.9999	120.999	0.000833313	120.998	0.00166663	121	1.37738e-05	1.40826e-05
		0.4441	312	13	299	26	325	0.08	0.08		0.9999	121.999	0.000840349	121.998	0.0016807	122	1.37762e-05	1.40826e-05
		0.4404	312	14	298	28	326	0.0858896	0.0848485		0.9999	122.999	0.000847388	122.998	0.00169478	123	1.37787e-05	1.40826e-05
		0.4396	313	14	299	28	327	0.0856269	0.0848485		0.9999	123.999	0.000854429	123.998	0.00170886	124	1.37811e-05	1.40826e-05
		0.4386	314	14	300	28	328	0.0853659	0.0848485		0.9999	124.999	0.000861473	124.998	0.00172295	125	1.37836e-05	1.40826e-05
		0.4351	315	14	301	28	329	0.0851064	0.0848485		0.9999	125.999	0.000868519	125.998	0.00173704	126	1.3786e-05	1.40826e-05
		0.4307	316	14	302	28	330	0.0848485	0.0848485		0.9999	126.999	0.000875568	126.998	0.00175114	127	1.37885e-05	1.40826e-05
		0.4303	316	15	301	30	331	0.0906344	0.0903614		0.9999	127.999	0.000882619	127.998	0.00176524	128	1.37909e-05	1.40826e-05
		0.4282	317	15	302	30	332	0.0903614	0.0903614		0.9999	128.999	0.000889673	128.998	0.00177935	129	1.37934e-05	1.40826e-05
		0.4281	317	16	301	32	333	0.0960961	0.0930233		0.9999	129.999	0.000896729	129.998	0.00179346	130	1.37958e-05	1.40826e-05
		0.4277	318	16	302	32	334	0.0958084	0.0930233		0.9999	130.999	0.000903787	130.998	0.00180757	131	1.37983e-05	1.40826e-05
		0.4211	322	16	306	32	338	0.0946746	0.0930233		0.9999	131.999	0.000910848	131.998	0.0018217	132	1.38007e-05	1.40826e-05
		0.4206	323	16	307	32	339	0.0943953	0.0930233		0.9999	132.999	0.000917912	132.998	0.00183582	133	1.38032e-05	1.40826e-05
		0.418	324	16	308	32	340	0.0941176	0.0930233		0.9999	133.999	0.000924978	133.998	0.00184996	134	1.38056e-05	1.40826e-05
		0.4098	325	16	309	32	341	0.0938416	0.0930233		0.9999	134.999	0.000932046	134.998	0.00186409	135	1.38081e-05	1.40826e-05
		0.4089	326	16	310	32	342	0.0935673	0.0930233		0.9999	135.999	0.000939117	135.998	0.00187823	136	1.38105e-05	1.40826e-05
		0.4058	327	16	311	32	343	0.0932945	0.0930233		0.9999	136.999	0.000946191	136.998	0.00189238	137	1.3813e-05	1.40826e-05
		0.4051	328	16	312	32	344	0.0930233	0.0930233		0.9999	137.999	0.000953267	137.998	0.00190653	138	1.38155e-05	1.40826e-05
		0.4019	328	17	311	34	345	0.0985507	0.0985507		0.9999	138.999	0.000960345	138.998	0.00192069	139	1.38179e-05	1.40826e-05
		0.3981	328	18	310	36	346	0.104046	0.104046		0.9999	139.999	0.000967426	139.998	0.00193485	140	1.38204e-05	1.40826e-05
		0.3957	328	19	309	38	347	0.10951	0.10951		0.9999	140.999	0.000974509	140.998	0.00194902	141	1.38228e-05	1.40826e-05
		0.3948	328	20	308	40	348	0.114943	0.112994		0.9999	141.999	0.000981595	141.998	0.00196319	142	1.38253e-05	1.40826e-05
		0.3947	329	20	309	40	349	0.114613	0.112994		0.9999	142.999	0.000988683	142.998	0.00197737	143	1.38277e-05	1.40826e-05
		0.3942	330	20	310	40	350	0.114286	0.112994		0.9999	143.999	0.000995774	143.998	0.00199155	144	1.38302e-05	1.40826e-05
		0.3914	331	20	311	40	351	0.11396	0.112994		0.9999	144.999	0.00100287	144.998	0.00200573	145	1.38326e-05	1.40826e-05
		0.3881	332	20	312	40	352	0.113636	0.112994		0.9999	145.999	0.00100996	145.998	0.00201993	146	1.38351e-05	1.40826e-05
		0.3868	333	20	313	40	353	0.113314	0.112994		0.9999	146.999	0.00101706	146.998	0.00203412	147	1.38376e-05	1.40826e-05
		0.3852	334	20	314	40	354	0.112994	0.112994		0.9999	147.999	0.00102416	147.998	0.00204832	148	1.384e-05	1.40826e-05
		0.3818	334	21	313	42	355	0.11831	0.11831		0.9999	148.999	0.00103126	148.998	0.00206253	149	1.38425e-05	1.40826e-05
		0.3797	334	22	312	44	356	0.123596	0.123596		0.9999	149.999	0.00103837	149.998	0.00207674	150	1.38449e-05	1.40826e-05
		0.3793	334	23	311	46	357	0.128852	0.127778		0.9999	150.999	0.00104548	150.998	0.00209096	151	1.38474e-05	1.40826e-05
		0.378	335	23	312	46	358	0.128492	0.127778		0.9998	151.999	0.00105259	151.998	0.00210518	152	1.38499e-05	1.42361e-05
		0.3737	336	23	313	46	359	0.128134	0.127778		0.9998	152.999	0.0010597	152.998	0.0021194	153	1.38523e-05	1.42361e-05
		0.3727	337	23	314	46	360	0.127778	0.127778		0.9998	153.999	0.00106682	153.998	0.00213364	154	1.38548e-05	1.42361e-05
		0.3721	337	24	313	48	361	0.132964	0.132597		0.9998	154.999	0.00107394	154.998	0.00214787	155	1.38572e-05	1.42361e-05
		0.372	338	24	314	48	362	0.132597	0.132597		0.9998	155.999	0.00108106	155.998	0.00216211	156	1.38597e-05	1.42361e-05
		0.3706	338	25	313	50	363	0.137741	0.136986		0.9998	156.999	0.00108818	156.998	0.00217636	157	1.38622e-05	1.42361e-05
		0.3683	339	25	314	50	364	0.137363	0.136986		0.9998	157.999	0.0010953	157.998	0.00219061	158	1.38646e-05	1.42361e-05
		0.366	340	25	315	50	365	0.136986	0.136986		0.9997	158.999	0.00110243	158.998	0.00220487	159	1.38671e-05	1.42783e-05
		0.3631	340	26	314	52	366	0.142077	0.141304		0.9997	159.999	0.00110956	159.998	0.00221913	160	1.38695e-05	1.42783e-05
		0.3627	341	26	315	52	367	0.141689	0.141304		0.9997	160.999	0.0011167	160.998	0.00223339	161	1.3872e-05	1.42783e-05
		0.3608	342	26	316	52	368	0.141304	0.141304		0.9997	161.999	0.00112383	161.998	0.00224766	162	1.38745e-05	1.42783e-05
		0.3595	342	27	315	54	369	0.146341	0.146341		0.9997	162.999	0.00113097	162.998	0.00226194	163	1.38769e-05	1.42783e-05
		0.355	342	28	314	56	370	0.151351	0.151351		0.9997	163.999	0.00113811	163.998	0.00227622	164	1.38794e-05	1.42783e-05
		0.3533	342	29	313	58	371	0.156334	0.153439		0.9997	164.999	0.00114525	164.998	0.00229051	165	1.38818e-05	1.42783e-05
		0.3532	343	29	314	58	372	0.155914	0.153439		0.9997	165.999	0.0011524	165.998	0.0023048	166	1.38843e-05	1.42783e-05
		0.3521	344	29	315	58	373	0.155496	0.153439		0.9997	166.999	0.00115955	166.998	0.00231909	167	1.38868e-05	1.42783e-05
		0.3486	345	29	316	58	374	0.15508	0.153439		0.9997	167.999	0.0011667	167.998	0.00233339	168	1.38892e-05	1.42783e-05
		0.3471	346	29	317	58	375	0.154667	0.153439		0.9996	168.999	0.00117385	168.998	0.0023477	169	1.38917e-05	1.43081e-05
		0.3444	347	29	318	58	376	0.154255	0.153439		0.9996	169.999	0.001181	169.998	0.00236201	170	1.38942e-05	1.43081e-05
		0.3418	348	29	319	58	377	0.153846	0.153439		0.9995	170.999	0.00118816	170.998	0.00237632	171	1.38966e-05	1.43231e-05
		0.3412	349	29	320	58	378	0.153439	0.153439		0.9995	171.999	0.00119532	171.998	0.00239064	172	1.38991e-05	1.43231e-05
		0.3374	349	30	319	60	379	0.158311	0.15748		0.9995	172.999	0.00120249	172.998	0.00240497	173	1.39016e-05	1.43231e-05
		0.3362	350	30	320	60	380	0.157895	0.15748		0.9995	173.999	0.00120965	173.998	0.0024193	174	1.3904e-05	1.43231e-05
		0.3354	351	30	321	60	381	0.15748	0.15748		0.9994	174.999	0.00121682	174.998	0.00243364	175	1.39065e-05	1.43355e-05
		0.3352	351	31	320	62	382	0.162304	0.160207		0.9993	175.999	0.00122399	175.998	0.00244798	176	1.3909e-05	1.4343e-05
		0.3339	352	31	321	62	383	0.16188	0.160207		0.9993	176.999	0.00123116	176.998	0.00246232	177	1.39114e-05	1.4343e-05
		0.3298	353	31	322	62	384	0.161458	0.160207		0.9992	177.999	0.00123834	177.998	0.00247667	178	1.39139e-05	1.43505e-05
		0.3288	354	31	323	62	385	0.161039	0.160207		0.9991	178.999	0.00124551	178.998	0.00249103	179	1.39164e-05	1.43729e-05
		0.328	355	31	324	62	386	0.160622	0.160207		0.9991	179.999	0.00125269	179.997	0.00250539	180	1.39188e-05	1.43729e-05
		0.3271	356	31	325	62	387	0.160207	0.160207		0.9991	180.999	0.00125988	180.997	0.00251975	181	1.39213e-05	1.43729e-05
		0.3269	356	32	324	64	388	0.164948	0.163265		0.9991	181.999	0.00126706	181.997	0.00253412	182	1.39238e-05	1.43729e-05
		0.3252	357	32	325	64	389	0.164524	0.163265		0.9991	182.999	0.00127425	182.997	0.0025485	183	1.39262e-05	1.43729e-05
		0.3244	358	32	326	64	390	0.164103	0.163265		0.9991	183.999	0.00128144	183.997	0.00256288	184	1.39287e-05	1.43729e-05
		0.3229	359	32	327	64	391	0.163683	0.163265		0.9991	184.999	0.00128863	184.997	0.00257727	185	1.39312e-05	1.43729e-05
		0.3198	360	32	328	64	392	0.163265	0.163265		0.9991	185.999	0.00129583	185.997	0.00259166	186	1.39336e-05	1.43729e-05
		0.3192	360	33	327	66	393	0.167939	0.164589		0.9989	186.999	0.00130303	186.997	0.00260605	187	1.39361e-05	1.43954e-05
		0.3189	361	33	328	66	394	0.167513	0.164589		0.9988	187.999	0.00131023	187.997	0.00262045	188	1.39386e-05	1.44029e-05
		0.3187	362	33	329	66	395	0.167089	0.164589		0.9988	188.999	0.00131743	188.997	0.00263486	189	1.3941e-05	1.44029e-05
		0.317	364	33	331	66	397	0.166247	0.164589		0.9987	189.999	0.00132463	189.997	0.00264927	190	1.39435e-05	1.44104e-05
		0.3151	365	33	332	66	398	0.165829	0.164589		0.9985	190.999	0.00133184	190.997	0.00266368	191	1.3946e-05	1.44154e-05
		0.3147	366	33	333	66	399	0.165414	0.164589		0.9983	191.999	0.00133905	191.997	0.0026781	192	1.39485e-05	1.44204e-05
		0.3141	367	33	334	66	400	0.165	0.164589		0.9979	192.999	0.00134626	192.997	0.00269253	193	1.39509e-05	1.44304e-05
		0.3137	368	33	335	66	401	0.164589	0.164589		0.9979	193.999	0.00135348	193.997	0.00270696	194	1.39534e-05	1.44304e-05
		0.3113	368	34	334	68	402	0.169154	0.167488		0.9979	194.999	0.0013607	194.997	0.00272139	195	1.39559e-05	1.44304e-05
		0.31	369	34	335	68	403	0.168734	0.167488		0.9977	195.999	0.00136792	195.997	0.00273583	196	1.39583e-05	1.44404e-05
		0.3094	372	34	338	68	406	0.167488	0.167488		0.9976	196.999	0.00137514	196.997	0.00275028	197	1.39608e-05	1.44454e-05
		0.3076	372	35	337	70	407	0.17199	0.171569		0.9972	197.999	0.00138237	197.997	0.00276473	198	1.39633e-05	1.44504e-05
		0.3065	373	35	338	70	408	0.171569	0.171569		0.9971	198.999	0.00138959	198.997	0.00277919	199	1.39658e-05	1.44554e-05
		0.3059	373	36	337	72	409	0.176039	0.173913		0.9969	199.999	0.00139682	199.997	0.00279365	200	1.39682e-05	1.44604e-05
		0.3056	374	36	338	72	410	0.17561	0.173913		0.9967	200.999	0.00140406	200.997	0.00280811	201	1.39707e-05	1.44729e-05
		0.3044	375	36	339	72	411	0.175182	0.173913		0.9967	201.999	0.00141129	201.997	0.00282258	202	1.39732e-05	1.44729e-05
		0.304	376	36	340	72	412	0.174757	0.173913		0.9967	202.999	0.00141853	202.997	0.00283706	203	1.39757e-05	1.44729e-05
		0.3014	377	36	341	72	413	0.174334	0.173913		0.9967	203.999	0.00142577	203.997	0.00285154	204	1.39781e-05	1.44729e-05
		0.3012	378	36	342	72	414	0.173913	0.173913		0.9964	204.999	0.00143301	204.997	0.00286602	205	1.39806e-05	1.44904e-05
		0.2997	378	37	341	74	415	0.178313	0.178313		0.9964	205.999	0.00144026	205.997	0.00288051	206	1.39831e-05	1.44904e-05
		0.2993	378	38	340	76	416	0.182692	0.182254		0.9964	206.999	0.0014475	206.997	0.00289501	207	1.39856e-05	1.44904e-05
		0.2987	379	38	341	76	417	0.182254	0.182254		0.9958	207.999	0.00145475	207.997	0.00290951	208	1.3988e-05	1.45104e-05
		0.2974	380	39	341	78	419	0.186158	0.186158		0.9958	208.999	0.00146201	208.997	0.00292401	209	1.39905e-05	1.45104e-05
		0.2952	381	40	341	80	421	0.190024	0.190024		0.9958	209.999	0.00146926	209.997	0.00293853	210	1.3993e-05	1.45104e-05
		0.2936	382	41	341	82	423	0.193853	0.191589		0.9958	210.999	0.00147652	210.997	0.00295304	211	1.39955e-05	1.45104e-05
		0.2908	383	41	342	82	424	0.193396	0.191589		0.9958	211.999	0.00148378	211.997	0.00296756	212	1.39979e-05	1.45104e-05
		0.2903	384	41	343	82	425	0.192941	0.191589		0.9954	212.999	0.00149104	212.997	0.00298209	213	1.40004e-05	1.45255e-05
		0.2901	385	41	344	82	426	0.192488	0.191589		0.995	213.999	0.00149831	213.997	0.00299662	214	1.40029e-05	1.45305e-05
		0.2899	386	41	345	82	427	0.192037	0.191589		0.9942	214.998	0.00150558	214.997	0.00301115	215	1.40054e-05	1.4538e-05
		0.287	387	41	346	82	428	0.191589	0.191589		0.9942	215.998	0.00151285	215.997	0.00302569	216	1.40078e-05	1.4538e-05
		0.2865	387	42	345	84	429	0.195804	0.195804		0.9939	216.998	0.00152012	216.997	0.00304024	217	1.40103e-05	1.45455e-05
		0.2863	387	43	344	86	430	0.2	0.199074		0.9938	217.998	0.00152739	217.997	0.00305479	218	1.40128e-05	1.45506e-05
		0.2853	388	43	345	86	431	0.199536	0.199074		0.9937	218.998	0.00153467	218.997	0.00306934	219	1.40153e-05	1.45556e-05
		0.2838	389	43	346	86	432	0.199074	0.199074		0.9931	219.998	0.00154195	219.997	0.00308391	220	1.40178e-05	1.45631e-05
		0.2823	389	44	345	88	433	0.203233	0.203233		0.9931	220.998	0.00154924	220.997	0.00309847	221	1.40202e-05	1.45631e-05
		0.2807	389	45	344	90	434	0.207373	0.207373		0.9925	221.998	0.00155652	221.997	0.00311304	222	1.40227e-05	1.45706e-05
		0.2796	389	46	343	92	435	0.211494	0.208617		0.9912	222.998	0.00156381	222.997	0.00312762	223	1.40252e-05	1.45757e-05
		0.2783	390	46	344	92	436	0.211009	0.208617		0.991	223.998	0.0015711	223.997	0.0031422	224	1.40277e-05	1.45807e-05
		0.2776	391	46	345	92	437	0.210526	0.208617		0.9904	224.998	0.00157839	224.997	0.00315678	225	1.40302e-05	1.45857e-05
		0.2766	392	46	346	92	438	0.210046	0.208617		0.9876	225.998	0.00158569	225.997	0.00317137	226	1.40326e-05	1.45907e-05
		0.2764	393	46	347	92	439	0.209567	0.208617		0.9867	226.998	0.00159299	226.997	0.00318597	227	1.40351e-05	1.45958e-05
		0.2748	394	46	348	92	440	0.209091	0.208617		0.9864	227.998	0.00160029	227.997	0.00320057	228	1.40376e-05	1.46008e-05
		0.2746	395	46	349	92	441	0.208617	0.208617		0.9852	228.998	0.00160759	228.997	0.00321518	229	1.40401e-05	1.46058e-05
		0.2744	395	47	348	94	442	0.21267	0.21267		0.9823	229.998	0.00161489	229.997	0.00322979	230	1.40426e-05	1.46109e-05
		0.2733	395	48	347	96	443	0.216704	0.215247		0.9789	230.998	0.0016222	230.997	0.0032444	231	1.4045e-05	1.46159e-05
		0.2715	396	48	348	96	444	0.216216	0.215247		0.9788	231.998	0.00162951	231.997	0.00325902	232	1.40475e-05	1.46209e-05
		0.2702	397	48	349	96	445	0.21573	0.215247		0.9746	232.998	0.00163683	232.997	0.00327365	233	1.405e-05	1.46259e-05
		0.2674	398	48	350	96	446	0.215247	0.215247		0.9712	233.998	0.00164414	233.997	0.00328828	234	1.40525e-05	1.4631e-05
		0.2672	398	49	349	98	447	0.219239	0.216814		0.9695	234.998	0.00165146	234.997	0.00330292	235	1.4055e-05	1.4636e-05
		0.266	399	49	350	98	448	0.21875	0.216814		0.9665	235.998	0.00165878	235.997	0.00331756	236	1.40575e-05	1.4641e-05
		0.265	400	49	351	98	449	0.218263	0.216814		0.9633	236.998	0.0016661	236.997	0.0033322	237	1.40599e-05	1.46461e-05
		0.2646	401	49	352	98	450	0.217778	0.216814		0.9622	237.998	0.00167343	237.997	0.00334686	238	1.40624e-05	1.46621e-05
		0.2643	402	49	353	98	451	0.217295	0.216814		0.9622	238.998	0.00168076	238.997	0.00336151	239	1.40649e-05	1.46621e-05
		0.2637	403	49	354	98	452	0.216814	0.216814		0.9622	239.998	0.00168809	239.997	0.00337617	240	1.40674e-05	1.46621e-05
		0.2632	404	50	354	100	454	0.220264	0.218818		0.9622	240.998	0.00169544	240.997	0.00339087	241	1.407e-05	1.46621e-05
		0.2626	405	50	355	100	455	0.21978	0.218818		0.9622	241.998	0.00170314	241.997	0.00340628	242	1.40755e-05	1.46621e-05
		0.2614	406	50	356	100	456	0.219298	0.218818		0.9559	242.998	0.0017193	242.997	0.00343861	243	1.41506e-05	2.6583e-05
		0.26	407	50	357	100	457	0.218818	0.218818		0.9469	243.998	0.00194411	243.996	0.00388822	244	1.59353e-05	0.000306821
		0.2597	407	51	356	102	458	0.222707	0.222707		0.946	244.993	0.00710602	244.986	0.014212	245	5.80084e-05	0.00718034
		0.2586	407	52	355	104	459	0.22658	0.223656		0.9391	245.935	0.0645435	245.871	0.129087	246	0.000524744	0.110919
		0.2584	410	52	358	104	462	0.225108	0.223656		0.9389	246.811	0.189123	246.622	0.378246	247	0.00153136	0.254541
		0.2578	411	52	359	104	463	0.224622	0.223656		0.9363	247.676	0.323786	247.352	0.647572	248	0.00261118	0.269599
		0.2572	412	52	360	104	464	0.224138	0.223656		0.9236	248.54	0.459855	248.08	0.919709	249	0.00369361	0.272148
		0.2563	413	52	361	104	465	0.223656	0.223656		0.9164	249.403	0.596954	248.806	1.19391	250	0.00477563	0.275215
		0.2554	413	53	360	106	466	0.227468	0.225053		0.9164	250.265	0.735068	249.53	1.47014	251	0.00585712	0.275215
		0.2546	414	53	361	106	467	0.226981	0.225053		0.9002	251.126	0.874195	250.252	1.74839	252	0.00693806	0.279265
		0.2539	415	53	362	106	468	0.226496	0.225053		0.9002	251.986	1.01433	250.971	2.02867	253	0.00801844	0.279265
		0.253	417	53	364	106	470	0.225532	0.225053		0.8912	252.845	1.15548	251.689	2.31096	254	0.00909826	0.282293
		0.2526	418	53	365	106	471	0.225053	0.225053		0.8815	253.702	1.29763	252.405	2.59527	255	0.0101775	0.284308
		0.2525	418	54	364	108	472	0.228814	0.227368		0.8763	254.559	1.44079	253.118	2.88158	256	0.0112562	0.286318
		0.2513	419	54	365	108	473	0.22833	0.227368		0.8711	255.415	1.58495	253.83	3.16991	257	0.0123343	0.288324
		0.2503	420	54	366	108	474	0.227848	0.227368		0.8483	256.27	1.73012	254.54	3.46023	258	0.0134118	0.290327
		0.2501	421	54	367	108	475	0.227368	0.227368		0.8295	257.124	1.87628	255.247	3.75256	259	0.0144886	0.292325
		0.2497	421	55	366	110	476	0.231092	0.230126		0.8291	257.977	2.02344	255.953	4.04688	260	0.0155649	0.29432
		0.2485	423	55	368	110	478	0.230126	0.230126		0.8228	258.828	2.17159	256.657	4.34319	261	0.0166406	0.29631
		0.2476	424	56	368	112	480	0.233333	0.233333		0.7958	259.679	2.32074	257.359	4.64149	262	0.0177156	0.298296
		0.2463	424	57	367	114	481	0.237006	0.237006		0.795	260.529	2.47088	258.058	4.94176	263	0.01879	0.300278
		0.2452	424	58	366	116	482	0.240664	0.240664		0.7652	261.378	2.62201	258.756	5.24402	264	0.0198637	0.302256
		0.245	424	59	365	118	483	0.244306	0.241935		0.7438	262.226	2.77412	259.452	5.54825	265	0.0209368	0.30423
		0.2428	425	59	366	118	484	0.243802	0.241935		0.734	263.073	2.92722	260.146	5.85445	266	0.0220092	0.306199
		0.2424	425	60	365	120	485	0.247423	0.241935		0.7217	263.919	3.08131	260.837	6.16261	267	0.0230809	0.311103
		0.2405	426	60	366	120	486	0.246914	0.241935		0.7217	264.764	3.23637	261.527	6.47274	268	0.024152	0.311103
		0.2404	427	60	367	120	487	0.246407	0.241935		0.7217	265.608	3.39241	262.215	6.78482	269	0.0252224	0.311103
		0.2398	428	60	368	120	488	0.245902	0.241935		0.7217	266.451	3.54942	262.901	7.09885	270	0.026292	0.311103
		0.2396	429	60	369	120	489	0.245399	0.241935		0.7022	267.293	3.70741	263.585	7.41483	271	0.027361	0.315979
		0.2381	430	60	370	120	490	0.244898	0.241935		0.7014	268.134	3.86638	264.267	7.73275	272	0.0284292	0.318892
		0.2375	431	60	371	120	491	0.244399	0.241935		0.7014	268.974	4.02631	264.947	8.05261	273	0.0294967	0.318892
		0.2372	432	60	372	120	492	0.243902	0.241935		0.6935	269.813	4.1872	265.626	8.3744	274	0.0305635	0.321793
		0.2371	433	60	373	120	493	0.243408	0.241935		0.6842	270.651	4.34906	266.302	8.69813	275	0.0316295	0.323722
		0.2359	434	60	374	120	494	0.242915	0.241935		0.6819	271.488	4.51189	266.976	9.02377	276	0.0326948	0.325646
		0.235	435	60	375	120	495	0.242424	0.241935		0.6742	272.324	4.67567	267.649	9.35134	277	0.0337593	0.327566
		0.2347	436	60	376	120	496	0.241935	0.241935		0.672	273.16	4.84041	268.319	9.68082	278	0.0348231	0.32948
		0.2346	436	61	375	122	497	0.245473	0.24498		0.6704	273.994	5.0061	268.988	10.0122	279	0.035886	0.33139
		0.2337	437	61	376	122	498	0.24498	0.24498		0.6556	274.827	5.17275	269.654	10.3455	280	0.0369482	0.333295
		0.2321	437	62	375	124	499	0.248497	0.248497		0.6458	275.66	5.34035	270.319	10.6807	281	0.0380096	0.335195
		0.2319	437	63	374	126	500	0.252	0.252		0.6394	276.491	5.50889	270.982	11.0178	282	0.0390702	0.337091
		0.2315	437	64	373	128	501	0.255489	0.253968		0.6266	277.322	5.67838	271.643	11.3568	283	0.0401299	0.338981
		0.2303	439	64	375	128	503	0.254473	0.253968		0.6194	278.151	5.84882	272.302	11.6976	284	0.0411889	0.340867
		0.2296	440	64	376	128	504	0.253968	0.253968		0.6098	278.98	6.02019	272.96	12.0404	285	0.042247	0.342748
		0.2294	440	65	375	130	505	0.257426	0.25731		0.6018	279.807	6.1925	273.615	12.385	286	0.0433042	0.344623
		0.2292	440	66	374	132	506	0.26087	0.25731		0.5822	280.634	6.36575	274.268	12.7315	287	0.0443606	0.346494
		0.2266	441	66	375	132	507	0.260355	0.25731		0.5594	281.46	6.53993	274.92	13.0799	288	0.0454162	0.34836
		0.2262	442	66	376	132	508	0.259843	0.25731		0.5569	282.285	6.71504	275.57	13.4301	289	0.0464709	0.350221
		0.2258	443	66	377	132	509	0.259332	0.25731		0.5538	283.109	6.89108	276.218	13.7822	290	0.0475247	0.352077
		0.2254	444	66	378	132	510	0.258824	0.25731		0.5417	283.932	7.06804	276.864	14.1361	291	0.0485776	0.353927
		0.2252	445	66	379	132	511	0.258317	0.25731		0.5408	284.754	7.24593	277.508	14.4919	292	0.0496297	0.355773
		0.2246	446	66	380	132	512	0.257813	0.25731		0.5359	285.575	7.42474	278.151	14.8495	293	0.0506808	0.357614
		0.224	447	66	381	132	513	0.25731	0.25731		0.5352	286.396	7.60446	278.791	15.2089	294	0.051731	0.359449
		0.2232	448	67	381	134	515	0.260194	0.259188		0.5343	287.215	7.7851	279.43	15.5702	295	0.0527803	0.362193
		0.2221	449	67	382	134	516	0.25969	0.259188		0.5343	288.033	7.96665	280.067	15.9333	296	0.0538287	0.362193
		0.2215	450	67	383	134	517	0.259188	0.259188		0.5339	288.851	8.14912	280.702	16.2982	297	0.0548762	0.364925
		0.2212	451	68	383	136	519	0.262042	0.260038		0.531	289.668	8.33249	281.335	16.665	298	0.0559227	0.36674
		0.2192	452	68	384	136	520	0.261538	0.260038		0.5233	290.483	8.51676	281.966	17.0335	299	0.0569683	0.36855
		0.2173	454	68	386	136	522	0.260536	0.260038		0.5223	291.298	8.70194	282.596	17.4039	300	0.0580129	0.370355
		0.2172	455	68	387	136	523	0.260038	0.260038		0.5195	292.112	8.88801	283.224	17.776	301	0.0590566	0.372154
		0.2166	455	69	386	138	524	0.263359	0.261364		0.5133	292.925	9.07499	283.85	18.15	302	0.0600993	0.373949
		0.2164	458	69	389	138	527	0.26186	0.261364		0.5107	293.737	9.26286	284.474	18.5257	303	0.061141	0.375738
		0.2155	459	69	390	138	528	0.261364	0.261364		0.5051	294.548	9.45162	285.097	18.9032	304	0.0621817	0.377522
		0.2154	459	70	389	140	529	0.26465	0.263158		0.5042	295.359	9.64127	285.717	19.2825	305	0.0632214	0.3793
		0.215	461	70	391	140	531	0.263653	0.263158		0.495	296.168	9.8318	286.336	19.6636	306	0.0642602	0.381074
		0.2148	462	70	392	140	532	0.263158	0.263158		0.4893	296.977	10.0232	286.954	20.0465	307	0.0652979	0.382842
		0.2143	462	71	391	142	533	0.266417	0.265918		0.4882	297.784	10.2155	287.569	20.4311	308	0.0663346	0.384605
		0.2136	463	71	392	142	534	0.265918	0.265918		0.482	298.591	10.4087	288.183	20.8174	309	0.0673703	0.386363
		0.2123	463	72	391	144	535	0.269159	0.268657		0.4788	299.397	10.6028	288.794	21.2055	310	0.0684049	0.388115
		0.2121	464	72	392	144	536	0.268657	0.268657		0.4771	300.202	10.7977	289.405	21.5954	311	0.0694386	0.389862
		0.212	464	73	391	146	537	0.271881	0.271881		0.4748	301.006	10.9935	290.013	21.987	312	0.0704712	0.391604
		0.2117	464	74	390	148	538	0.275093	0.274583		0.4731	301.81	11.1902	290.62	22.3803	313	0.0715027	0.393341
		0.2104	465	74	391	148	539	0.274583	0.274583		0.4645	302.612	11.3877	291.225	22.7754	314	0.0725332	0.395072
		0.21	465	75	390	150	540	0.277778	0.275862		0.4631	303.414	11.5861	291.828	23.1722	315	0.0735626	0.396799
		0.2099	465	76	389	152	541	0.280961	0.275862		0.4629	304.215	11.7854	292.429	23.5707	316	0.0745909	0.398519
		0.2098	466	76	390	152	542	0.280443	0.275862		0.4607	305.015	11.9855	293.029	23.971	317	0.0756182	0.400235
		0.2096	467	76	391	152	543	0.279926	0.275862		0.4567	305.814	12.1865	293.627	24.3729	318	0.0766444	0.40365
		0.2088	468	76	392	152	544	0.279412	0.275862		0.4567	306.612	12.3883	294.223	24.7766	319	0.0776695	0.40365
		0.2076	469	76	393	152	545	0.278899	0.275862		0.4567	307.409	12.591	294.818	25.1819	320	0.0786935	0.40365
		0.2075	470	76	394	152	546	0.278388	0.275862		0.4538	308.206	12.7945	295.411	25.589	321	0.0797164	0.407044
		0.2073	471	76	395	152	547	0.277879	0.275862		0.4535	309.001	12.9988	296.002	25.9977	322	0.0807382	0.408734
		0.2065	472	76	396	152	548	0.277372	0.275862		0.4518	309.796	13.2041	296.592	26.4081	323	0.0817588	0.410417
		0.206	473	76	397	152	549	0.276867	0.275862		0.4501	310.59	13.4101	297.18	26.8202	324	0.0827784	0.412096
		0.2058	474	76	398	152	550	0.276364	0.275862		0.4441	311.383	13.617	297.766	27.234	325	0.0837968	0.413769
		0.2053	475	76	399	152	551	0.275862	0.275862		0.4404	312.175	13.8247	298.351	27.6494	326	0.0848141	0.415437
		0.2051	475	77	398	154	552	0.278986	0.277087		0.4396	312.967	14.0333	298.933	28.0665	327	0.0858303	0.4171
		0.2044	476	77	399	154	553	0.278481	0.277087		0.4386	313.757	14.2426	299.515	28.4853	328	0.0868453	0.418758
		0.2031	477	77	400	154	554	0.277978	0.277087		0.4351	314.547	14.4528	300.094	28.9057	329	0.0878592	0.42041
		0.203	477	78	399	156	555	0.281081	0.277087		0.4307	315.336	14.6639	300.672	29.3277	330	0.0888719	0.422057
		0.2017	478	78	400	156	556	0.280576	0.277087		0.4303	316.124	14.8757	301.249	29.7514	331	0.0898835	0.423698
		0.2014	479	78	401	156	557	0.280072	0.277087		0.4282	316.912	15.0884	301.823	30.1768	332	0.0908939	0.425335
		0.2011	480	78	402	156	558	0.27957	0.277087		0.4281	317.698	15.3019	302.396	30.6037	333	0.0919031	0.426966
		0.2006	481	78	403	156	559	0.27907	0.277087		0.4277	318.484	15.5162	302.968	31.0323	334	0.0929111	0.428592
		0.2003	482	78	404	156	560	0.278571	0.277087		0.4211	319.269	15.7313	303.537	31.4625	335	0.093918	0.432633
		0.1998	483	78	405	156	561	0.278075	0.277087		0.4211	320.053	15.9472	304.106	31.8944	336	0.0949237	0.432633
		0.1982	484	78	406	156	562	0.27758	0.277087		0.4211	320.836	16.1639	304.672	32.3278	337	0.0959282	0.432633
		0.1979	485	78	407	156	563	0.277087	0.277087		0.4211	321.619	16.3814	305.237	32.7628	338	0.0969315	0.432633
		0.1968	485	79	406	158	564	0.280142	0.280142		0.4206	322.4	16.5997	305.801	33.1995	339	0.0979336	0.436642
		0.1967	485	80	405	160	565	0.283186	0.282686		0.418	323.181	16.8189	306.362	33.6377	340	0.0989345	0.438237
		0.1964	486	80	406	160	566	0.282686	0.282686		0.4098	323.961	17.0388	306.922	34.0775	341	0.0999341	0.439826
		0.1957	486	81	405	162	567	0.285714	0.283217		0.4089	324.741	17.2595	307.481	34.519	342	0.100933	0.44141
		0.1951	487	81	406	162	568	0.285211	0.283217		0.4058	325.519	17.481	308.038	34.9619	343	0.10193	0.442988
		0.194	488	81	407	162	569	0.28471	0.283217		0.4051	326.297	17.7033	308.593	35.4065	344	0.102926	0.444562
		0.1936	489	81	408	162	570	0.284211	0.283217		0.4019	327.074	17.9263	309.147	35.8526	345	0.103921	0.44613
		0.1935	490	81	409	162	571	0.283713	0.283217		0.3981	327.85	18.1502	309.7	36.3003	346	0.104914	0.447694
		0.1929	491	81	410	162	572	0.283217	0.283217		0.3957	328.625	18.3748	310.25	36.7496	347	0.105907	0.449252
		0.1921	491	82	409	164	573	0.286213	0.283737		0.3948	329.4	18.6002	310.8	37.2004	348	0.106898	0.450804
		0.1914	492	82	410	164	574	0.285714	0.283737		0.3947	330.174	18.8264	311.347	37.6527	349	0.107887	0.452352
		0.1907	493	82	411	164	575	0.285217	0.283737		0.3942	330.947	19.0533	311.893	38.1066	350	0.108876	0.453895
		0.1905	494	82	412	164	576	0.284722	0.283737		0.3914	331.719	19.281	312.438	38.5621	351	0.109863	0.455432
		0.19	495	82	413	164	577	0.284229	0.283737		0.3881	332.49	19.5095	312.981	39.019	352	0.11085	0.456964
		0.1898	496	82	414	164	578	0.283737	0.283737		0.3868	333.261	19.7388	313.522	39.4775	353	0.111834	0.458491
		0.1895	496	83	413	166	579	0.286701	0.285714		0.3852	334.031	19.9688	314.062	39.9375	354	0.112818	0.460014
		0.1892	497	83	414	166	580	0.286207	0.285714		0.3818	334.8	20.1995	314.601	40.3991	355	0.1138	0.46153
		0.1878	498	83	415	166	581	0.285714	0.285714		0.3797	335.569	20.4311	315.138	40.8621	356	0.114781	0.463042
		0.1877	498	84	414	168	582	0.28866	0.28866		0.3793	336.337	20.6633	315.673	41.3266	357	0.115761	0.464549
		0.1864	498	85	413	170	583	0.291595	0.291595		0.378	337.104	20.8964	316.207	41.7927	358	0.116739	0.466051
		0.1852	498	86	412	172	584	0.294521	0.294521		0.3737	337.87	21.1301	316.74	42.2602	359	0.117717	0.467547
		0.1837	499	87	412	174	586	0.296928	0.296422		0.3727	338.635	21.3646	317.271	42.7293	360	0.118692	0.469039
		0.1836	500	87	413	174	587	0.296422	0.296422		0.3721	339.4	21.5999	317.8	43.1998	361	0.119667	0.470525
		0.1829	500	88	412	176	588	0.29932	0.298812		0.372	340.164	21.8359	318.328	43.6718	362	0.12064	0.472007
		0.1823	501	88	413	176	589	0.298812	0.298812		0.3706	340.927	22.0727	318.855	44.1453	363	0.121612	0.473483
		0.1821	501	89	412	178	590	0.301695	0.301184		0.3683	341.69	22.3101	319.38	44.6203	364	0.122583	0.474954
		0.1814	502	89	413	178	591	0.301184	0.301184		0.366	342.452	22.5483	319.903	45.0967	365	0.123553	0.476421
		0.1807	502	90	412	180	592	0.304054	0.303541		0.3631	343.213	22.7873	320.425	45.5746	366	0.124521	0.477882
		0.18	503	90	413	180	593	0.303541	0.303541		0.3627	343.973	23.0269	320.946	46.0539	367	0.125487	0.479339
		0.1797	503	91	412	182	594	0.306397	0.304858		0.3608	344.733	23.2673	321.465	46.5347	368	0.126453	0.48079
		0.1787	504	91	413	182	595	0.305882	0.304858		0.3595	345.492	23.5085	321.983	47.0169	369	0.127417	0.482237
		0.1781	505	91	414	182	596	0.305369	0.304858		0.355	346.25	23.7503	322.499	47.5006	370	0.12838	0.483678
		0.1779	506	91	415	182	597	0.304858	0.304858		0.3533	347.007	23.9929	323.014	47.9857	371	0.129342	0.485115
		0.1772	506	92	414	184	598	0.307692	0.306156		0.3532	347.764	24.2361	323.528	48.4723	372	0.130302	0.486547
		0.1767	507	92	415	184	599	0.307179	0.306156		0.3521	348.52	24.4801	324.04	48.9602	373	0.131261	0.487973
		0.1763	508	92	416	184	600	0.306667	0.306156		0.3486	349.275	24.7248	324.55	49.4496	374	0.132218	0.489395
		0.176	509	92	417	184	601	0.306156	0.306156		0.3471	350.03	24.9702	325.06	49.9404	375	0.133175	0.490812
		0.1758	509	93	416	186	602	0.30897	0.308458		0.3444	350.784	25.2163	325.567	50.4327	376	0.134129	0.492225
		0.1752	510	93	417	186	603	0.308458	0.308458		0.3418	351.537	25.4631	326.074	50.9263	377	0.135083	0.493632
		0.1744	510	94	416	188	604	0.311258	0.311258		0.3412	352.289	25.7107	326.579	51.4213	378	0.136035	0.495034
		0.1736	510	95	415	190	605	0.31405	0.313531		0.3374	353.041	25.9589	327.082	51.9178	379	0.136986	0.496432
		0.1731	511	95	416	190	606	0.313531	0.313531		0.3362	353.792	26.2078	327.584	52.4156	380	0.137936	0.497825
		0.1722	511	96	415	192	607	0.31631	0.315789		0.3354	354.543	26.4574	328.085	52.9148	381	0.138884	0.499213
		0.172	512	96	416	192	608	0.315789	0.315789		0.3352	355.292	26.7077	328.585	53.4154	382	0.139831	0.500596
		0.1712	512	98	414	196	610	0.321311	0.320786		0.3339	356.041	26.9587	329.083	53.9174	383	0.140776	0.501974
		0.1704	513	98	415	196	611	0.320786	0.320786		0.3298	356.79	27.2104	329.579	54.4207	384	0.141721	0.503348
		0.1699	513	99	414	198	612	0.323529	0.323529		0.3288	357.537	27.4627	330.075	54.9254	385	0.142663	0.504717
		0.1697	513	100	413	200	613	0.326264	0.32381		0.328	358.284	27.7158	330.568	55.4315	386	0.143605	0.506081
		0.1696	514	100	414	200	614	0.325733	0.32381		0.3271	359.031	27.9695	331.061	55.939	387	0.144545	0.507441
		0.1695	515	100	415	200	615	0.325203	0.32381		0.3269	359.776	28.2239	331.552	56.4478	388	0.145484	0.508795
		0.1691	515	101	414	202	616	0.327922	0.32381		0.3252	360.521	28.4789	332.042	56.9579	389	0.146421	0.510145
		0.1687	516	101	415	202	617	0.327391	0.32381		0.3244	361.265	28.7347	332.531	57.4694	390	0.147357	1
		0.1683	517	101	416	202	618	0.326861	0.32381		0.3229	362.009	28.9911	333.018	57.9822	391	0.148292	1
		0.1679	517	102	415	204	619	0.329564	0.32381		0.3198	362.752	29.2482	333.504	58.4964	392	0.149225	1
		0.167	518	102	416	204	620	0.329032	0.32381		0.3192	363.494	29.5059	333.988	59.0119	393	0.150157	1
		0.1667	520	102	418	204	622	0.327974	0.32381		0.3189	364.236	29.7644	334.471	59.5287	394	0.151088	1
		0.1661	521	102	419	204	623	0.327448	0.32381		0.3187	364.977	30.0234	334.953	60.0469	395	0.152017	1
		0.1656	522	102	420	204	624	0.326923	0.32381		0.317	365.717	30.2832	335.434	60.5663	396	0.152945	1
		0.1648	523	102	421	204	625	0.3264	0.32381		0.317	366.456	30.5435	335.913	61.0871	397	0.153872	1
		0.1646	524	102	422	204	626	0.325879	0.32381		0.3151	367.195	30.8046	336.391	61.6092	398	0.154797	1
		0.1644	525	102	423	204	627	0.325359	0.32381		0.3147	367.934	31.0663	336.867	62.1326	399	0.155721	1
		0.1642	526	102	424	204	628	0.324841	0.32381		0.3141	368.671	31.3286	337.343	62.6573	400	0.156643	1
		0.1639	527	102	425	204	629	0.324324	0.32381		0.3137	369.408	31.5916	337.817	63.1832	401	0.157564	1
		0.1636	528	102	426	204	630	0.32381	0.32381		0.3113	370.145	31.8553	338.289	63.7105	402	0.158484	1
		0.1627	528	103	425	206	631	0.326466	0.325		0.31	370.88	32.1195	338.761	64.2391	403	0.159402	1
		0.1625	529	103	426	206	632	0.325949	0.325		0.3094	371.616	32.3845	339.231	64.7689	404	0.160319	1
		0.162	530	103	427	206	633	0.325434	0.325		0.3094	372.35	32.65	339.7	65.3	405	0.161235	1
		0.1615	531	104	427	208	635	0.327559	0.325		0.3094	373.084	32.9162	340.168	65.8324	406	0.162149	1
		0.1606	532	104	428	208	636	0.327044	0.325		0.3076	373.817	33.183	340.634	66.3661	407	0.163062	1
		0.1605	534	104	430	208	638	0.326019	0.325		0.3065	374.549	33.4505	341.099	66.901	408	0.163973	1
		0.1604	535	104	431	208	639	0.325509	0.325		0.3059	375.281	33.7186	341.563	67.4372	409	0.164883	1
		0.1601	536	104	432	208	640	0.325	0.325		0.3056	376.013	33.9873	342.025	67.9746	410	0.165792	1
		0.1599	536	105	431	210	641	0.327613	0.326594		0.3044	376.743	34.2567	342.487	68.5133	411	0.166699	1
		0.1597	537	105	432	210	642	0.327103	0.326594		0.304	377.473	34.5266	342.947	69.0532	412	0.167605	1
		0.1595	538	105	433	210	643	0.326594	0.326594		0.3014	378.203	34.7972	343.406	69.5944	413	0.168509	1
		0.1593	538	106	432	212	644	0.329193	0.328682		0.3012	378.932	35.0684	343.863	70.1368	414	0.169413	1
		0.1591	539	106	433	212	645	0.328682	0.328682		0.2997	379.66	35.3402	344.32	70.6805	415	0.170314	1
		0.1585	539	107	432	214	646	0.331269	0.330247		0.2993	380.387	35.6127	344.775	71.2253	416	0.171215	1
		0.1583	540	107	433	214	647	0.330757	0.330247		0.2987	381.114	35.8857	345.229	71.7714	417	0.172114	1
		0.1581	541	107	434	214	648	0.330247	0.330247		0.2974	381.841	36.1594	345.681	72.3187	418	0.173011	1
		0.1577	541	108	433	216	649	0.33282	0.33282		0.2974	382.566	36.4336	346.133	72.8673	419	0.173908	1
		0.1575	541	109	432	218	650	0.335385	0.334869		0.2952	383.292	36.7085	346.583	73.417	420	0.174802	1
		0.1567	542	109	433	218	651	0.334869	0.334869		0.2952	384.016	36.984	347.032	73.9679	421	0.175696	1
		0.1566	542	110	432	220	652	0.337423	0.335855		0.2936	384.74	37.26	347.48	74.5201	422	0.176588	1
		0.1564	543	110	433	220	653	0.336907	0.335855		0.2936	385.463	37.5367	347.927	75.0734	423	0.177479	1
		0.1563	544	110	434	220	654	0.336391	0.335855		0.2908	386.186	37.814	348.372	75.628	424	0.178368	1
		0.1559	545	110	435	220	655	0.335878	0.335855		0.2903	386.908	38.0919	348.816	76.1837	425	0.179256	1
		0.1558	545	111	434	222	656	0.338415	0.335855		0.2901	387.63	38.3703	349.259	76.7406	426	0.180142	1
		0.1557	547	111	436	222	658	0.337386	0.335855		0.2899	388.351	38.6494	349.701	77.2987	427	0.181027	1
		0.1552	548	111	437	222	659	0.336874	0.335855		0.287	389.071	38.929	350.142	77.858	428	0.181911	1
		0.1551	549	111	438	222	660	0.336364	0.335855		0.2865	389.791	39.2092	350.582	78.4185	429	0.182794	1
		0.1548	550	111	439	222	661	0.335855	0.335855		0.2863	390.51	39.49	351.02	78.9801	430	0.183675	1
		0.1546	550	112	438	224	662	0.338369	0.337349		0.2853	391.229	39.7714	351.457	79.5429	431	0.184554	1
		0.1537	552	112	440	224	664	0.337349	0.337349		0.2838	391.947	40.0534	351.893	80.1068	432	0.185432	1
		0.1535	552	113	439	226	665	0.33985	0.33985		0.2823	392.664	40.336	352.328	80.6719	433	0.186309	1
		0.1533	552	114	438	228	666	0.342342	0.340299		0.2807	393.381	40.6191	352.762	81.2382	434	0.187185	1
		0.1532	553	114	439	228	667	0.341829	0.340299		0.2796	394.097	40.9028	353.194	81.8056	435	0.188059	1
		0.1529	555	114	441	228	669	0.340807	0.340299		0.2783	394.813	41.1871	353.626	82.3741	436	0.188932	1
		0.1526	556	114	442	228	670	0.340299	0.340299		0.2776	395.528	41.4719	354.056	82.9438	437	0.189803	1
		0.1525	556	115	441	230	671	0.342772	0.341246		0.2766	396.243	41.7573	354.485	83.5147	438	0.190673	1
		0.1524	557	115	442	230	672	0.342262	0.341246		0.2764	396.957	42.0433	354.913	84.0866	439	0.191541	1
		0.1523	558	115	443	230	673	0.341753	0.341246		0.2748	397.67	42.3299	355.34	84.6597	440	0.192408	1
		0.152	559	115	444	230	674	0.341246	0.341246		0.2746	398.383	42.617	355.766	85.2339	441	0.193274	1
		0.1519	559	116	443	232	675	0.343704	0.343195		0.2744	399.095	42.9046	356.191	85.8093	442	0.194139	1
		0.1517	560	116	444	232	676	0.343195	0.343195		0.2733	399.807	43.1929	356.614	86.3857	443	0.195002	1
		0.1516	560	118	442	236	678	0.348083	0.347059		0.2715	400.518	43.4817	357.037	86.9633	444	0.195863	1
		0.1515	562	118	444	236	680	0.347059	0.347059		0.2702	401.229	43.771	357.458	87.542	445	0.196724	1
		0.1513	562	119	443	238	681	0.349486	0.349486		0.2674	401.939	44.0609	357.878	88.1218	446	0.197582	1
		0.1511	562	120	442	240	682	0.351906	0.351906		0.2672	402.649	44.3513	358.297	88.7027	447	0.19844	1
		0.1508	562	121	441	242	683	0.354319	0.354319		0.266	403.358	44.6423	358.715	89.2846	448	0.199296	1
		0.1505	562	122	440	244	684	0.356725	0.355167		0.265	404.066	44.9339	359.132	89.8677	449	0.200151	1
		0.1504	563	122	441	244	685	0.356204	0.355167		0.2646	404.774	45.2259	359.548	90.4519	450	0.201004	1
		0.1501	564	122	442	244	686	0.355685	0.355167		0.2643	405.481	45.5186	359.963	91.0372	451	0.201856	1
		0.15	565	122	443	244	687	0.355167	0.355167		0.2637	406.188	45.8117	360.377	91.6235	452	0.202707	1
		0.1499	565	124	441	248	689	0.359942	0.359942		0.2632	406.895	46.1055	360.789	92.2109	453	0.203556	1
		0.1498	565	125	440	250	690	0.362319	0.36075		0.2632	407.6	46.3997	361.201	92.7994	454	0.204404	1
		0.1497	566	125	441	250	691	0.361795	0.36075		0.2626	408.306	46.6945	361.611	93.389	455	0.20525	1
		0.1496	567	125	442	250	692	0.361272	0.36075		0.2614	409.01	46.9898	362.02	93.9796	456	0.206096	1
		0.1495	568	125	443	250	693	0.36075	0.36075		0.26	409.714	47.2856	362.429	94.5713	457	0.206939	1
		0.1494	568	126	442	252	694	0.363112	0.363112		0.2597	410.418	47.582	362.836	95.164	458	0.207782	1
		0.149	568	127	441	254	695	0.365468	0.365468		0.2586	411.121	47.8789	363.242	95.7578	459	0.208623	1
		0.1489	570	128	442	256	698	0.366762	0.365714		0.2584	411.824	48.1764	363.647	96.3527	460	0.209462	1
		0.1488	572	128	444	256	700	0.365714	0.365714		0.2584	412.526	48.4743	364.051	96.9486	461	0.210301	1
		0.1487	572	129	443	258	701	0.368046	0.368046		0.2584	413.227	48.7728	364.454	97.5456	462	0.211138	1
		0.1486	573	130	443	260	703	0.369844	0.369844		0.2578	413.928	49.0718	364.856	98.1436	463	0.211973	1
		0.1478	573	131	442	262	704	0.372159	0.371631		0.2572	414.629	49.3713	365.257	98.7426	464	0.212807	1
		0.147	574	131	443	262	705	0.371631	0.371631		0.2563	415.329	49.6713	365.657	99.3427	465	0.21364	1
		0.1465	574	132	442	264	706	0.373938	0.373409		0.2554	416.028	49.9719	366.056	99.9438	466	0.214472	1
		0.1462	575	132	443	264	707	0.373409	0.373409		0.2546	416.727	50.273	366.454	100.546	467	0.215302	1
		0.1442	575	133	442	266	708	0.375706	0.375706		0.2539	417.425	50.5745	366.851	101.149	468	0.216131	1
		0.1438	575	135	440	270	710	0.380282	0.379213		0.253	418.123	50.8766	367.247	101.753	469	0.216958	1
		0.1431	576	135	441	270	711	0.379747	0.379213		0.253	418.821	51.1792	367.642	102.358	470	0.217784	1
		0.1427	577	135	442	270	712	0.379213	0.379213		0.2526	419.518	51.4823	368.035	102.965	471	0.218609	1
		0.1423	577	136	441	272	713	0.381487	0.38042		0.2525	420.214	51.7859	368.428	103.572	472	0.219432	1
		0.1419	578	136	442	272	714	0.380952	0.38042		0.2513	420.91	52.09	368.82	104.18	473	0.220254	1
		0.1416	579	136	443	272	715	0.38042	0.38042		0.2503	421.605	52.3946	369.211	104.789	474	0.221074	1
		0.1412	579	137	442	274	716	0.382682	0.382682		0.2501	422.3	52.6998	369.6	105.4	475	0.221894	1
		0.1408	579	138	441	276	717	0.384937	0.383448		0.2497	422.995	53.0054	369.989	106.011	476	0.222712	1
		0.1401	580	138	442	276	718	0.384401	0.383448		0.2485	423.689	53.3115	370.377	106.623	477	0.223528	1
		0.1396	581	138	443	276	719	0.383866	0.383448		0.2485	424.382	53.6181	370.764	107.236	478	0.224343	1
		0.1394	581	139	442	278	720	0.386111	0.383448		0.2476	425.075	53.9252	371.15	107.85	479	0.225157	1
		0.1387	582	139	443	278	721	0.385576	0.383448		0.2476	425.767	54.2327	371.535	108.465	480	0.22597	1
		0.138	583	139	444	278	722	0.385042	0.383448		0.2463	426.459	54.5408	371.918	109.082	481	0.226781	1
		0.1373	584	139	445	278	723	0.384509	0.383448		0.2452	427.151	54.8494	372.301	109.699	482	0.227591	1
		0.1364	585	139	446	278	724	0.383978	0.383448		0.245	427.842	55.1584	372.683	110.317	483	0.228399	1
		0.135	586	139	447	278	725	0.383448	0.383448		0.2428	428.532	55.4679	373.064	110.936	484	0.229206	1
		0.1342	586	140	446	280	726	0.385675	0.384615		0.2424	429.222	55.778	373.444	111.556	485	0.230012	1
		0.1341	587	140	447	280	727	0.385144	0.384615		0.2405	429.912	56.0884	373.823	112.177	486	0.230817	1
		0.134	588	140	448	280	728	0.384615	0.384615		0.2404	430.601	56.3994	374.201	112.799	487	0.23162	1
		0.1327	589	141	448	282	730	0.386301	0.385246		0.2398	431.289	56.7109	374.578	113.422	488	0.232422	1
		0.1321	591	141	450	282	732	0.385246	0.385246		0.2396	431.977	57.0228	374.954	114.046	489	0.233222	1
		0.1315	591	142	449	284	733	0.387449	0.386921		0.2381	432.665	57.3352	375.33	114.67	490	0.234021	1
		0.1309	592	142	450	284	734	0.386921	0.386921		0.2375	433.352	57.6481	375.704	115.296	491	0.234819	1
		0.1301	592	143	449	286	735	0.389116	0.38806		0.2372	434.039	57.9614	376.077	115.923	492	0.235615	1
		0.1297	593	143	450	286	736	0.388587	0.38806		0.2371	434.725	58.2752	376.45	116.55	493	0.236411	1
		0.1291	594	143	451	286	737	0.38806	0.38806		0.2359	435.411	58.5895	376.821	117.179	494	0.237204	1
		0.1285	594	144	450	288	738	0.390244	0.390244		0.235	436.096	58.9042	377.192	117.808	495	0.237997	1
		0.1281	594	145	449	290	739	0.392422	0.390374		0.2347	436.781	59.2195	377.561	118.439	496	0.238788	1
		0.128	594	146	448	292	740	0.394595	0.390374		0.2346	437.465	59.5351	377.93	119.07	497	0.239578	1
		0.1268	595	146	449	292	741	0.394062	0.390374		0.2337	438.149	59.8513	378.297	119.703	498	0.240366	1
		0.1264	596	146	450	292	742	0.393531	0.390374		0.2321	438.832	60.1679	378.664	120.336	499	0.241154	1
		0.1252	597	146	451	292	743	0.393001	0.390374		0.2319	439.515	60.4849	379.03	120.97	500	0.24194	1
		0.1247	598	146	452	292	744	0.392473	0.390374		0.2315	440.198	60.8024	379.395	121.605	501	0.242724	1
		0.1235	599	146	453	292	745	0.391946	0.390374		0.2303	440.88	61.1204	379.759	122.241	502	0.243507	1
		0.1231	600	146	454	292	746	0.391421	0.390374		0.2303	441.561	61.4388	380.122	122.878	503	0.244289	1
		0.1221	601	146	455	292	747	0.390897	0.390374		0.2296	442.242	61.7577	380.485	123.515	504	0.24507	1
		0.1211	602	146	456	292	748	0.390374	0.390374		0.2294	442.923	62.077	380.846	124.154	505	0.245849	1
		0.1208	602	147	455	294	749	0.392523	0.392		0.2292	443.603	62.3967	381.207	124.793	506	0.246627	1
		0.1206	603	147	456	294	750	0.392	0.392		0.2266	444.283	62.717	381.566	125.434	507	0.247404	1
		0.1197	603	148	455	296	751	0.394141	0.393617		0.2262	444.962	63.0376	381.925	126.075	508	0.24818	1
		0.1195	604	148	456	296	752	0.393617	0.393617		0.2258	445.641	63.3587	382.283	126.717	509	0.248954	1
		0.1192	604	149	455	298	753	0.39575	0.394702		0.2254	446.32	63.6803	382.639	127.361	510	0.249727	1
		0.119	605	149	456	298	754	0.395225	0.394702		0.2252	446.998	64.0023	382.995	128.005	511	0.250498	1
		0.1189	606	149	457	298	755	0.394702	0.394702		0.2246	447.675	64.3247	383.351	128.649	512	0.251268	1
		0.1183	606	150	456	300	756	0.396825	0.396825		0.224	448.352	64.6476	383.705	129.295	513	0.252037	1
		0.1174	606	151	455	302	757	0.398943	0.398417		0.2232	449.029	64.9709	384.058	129.942	514	0.252805	1
		0.1156	607	151	456	302	758	0.398417	0.398417		0.2232	449.705	65.2946	384.411	130.589	515	0.253571	1
		0.1152	607	152	455	304	759	0.400527	0.400527		0.2221	450.381	65.6188	384.762	131.238	516	0.254336	1
		0.1148	607	153	454	306	760	0.402632	0.402632		0.2215	451.057	65.9434	385.113	131.887	517	0.2551	1
		0.1143	607	154	453	308	761	0.404731	0.404199		0.2212	451.732	66.2684	385.463	132.537	518	0.255863	1
		0.1139	608	154	454	308	762	0.404199	0.404199		0.2212	452.406	66.5939	385.812	133.188	519	0.256624	1
		0.1133	608	155	453	310	763	0.406291	0.405759		0.2192	453.08	66.9198	386.16	133.84	520	0.257384	1
		0.1114	609	155	454	310	764	0.405759	0.405759		0.2173	453.754	67.2461	386.508	134.492	521	0.258142	1
		0.1106	609	157	452	314	766	0.409922	0.409387		0.2173	454.427	67.5728	386.854	135.146	522	0.2589	1
		0.1104	610	157	453	314	767	0.409387	0.409387		0.2172	455.1	67.9	387.2	135.8	523	0.259656	1
		0.1097	610	158	452	316	768	0.411458	0.410923		0.2166	455.772	68.2276	387.545	136.455	524	0.260411	1
		0.1093	611	158	453	316	769	0.410923	0.410923		0.2164	456.444	68.5556	387.889	137.111	525	0.261164	1
		0.109	612	159	453	318	771	0.412451	0.412451		0.2164	457.116	68.884	388.232	137.768	526	0.261916	1
		0.1083	612	160	452	320	772	0.414508	0.413972		0.2164	457.787	69.2129	388.574	138.426	527	0.262667	1
		0.1079	613	160	453	320	773	0.413972	0.413972		0.2155	458.458	69.5421	388.916	139.084	528	0.263417	1
		0.1076	613	161	452	322	774	0.416021	0.414948		0.2154	459.128	69.8718	389.256	139.744	529	0.264166	1
		0.1074	614	161	453	322	775	0.415484	0.414948		0.215	459.798	70.2019	389.596	140.404	530	0.264913	1
		0.1073	615	161	454	322	776	0.414948	0.414948		0.215	460.468	70.5324	389.935	141.065	531	0.265659	1
		0.1069	615	162	453	324	777	0.416988	0.415385		0.2148	461.137	70.8633	390.273	141.727	532	0.266403	1
		0.1059	616	162	454	324	778	0.416452	0.415385		0.2143	461.805	71.1946	390.611	142.389	533	0.267147	1
		0.1057	617	162	455	324	779	0.415918	0.415385		0.2136	462.474	71.5264	390.947	143.053	534	0.267889	1
		0.1053	618	162	456	324	780	0.415385	0.415385		0.2123	463.141	71.8585	391.283	143.717	535	0.26863	1
		0.1052	618	163	455	326	781	0.417414	0.41688		0.2121	463.809	72.1911	391.618	144.382	536	0.26937	1
		0.1049	619	163	456	326	782	0.41688	0.41688		0.212	464.476	72.524	391.952	145.048	537	0.270108	1
		0.1046	619	164	455	328	783	0.418902	0.418902		0.2117	465.143	72.8574	392.285	145.715	538	0.270845	1
		0.1041	619	165	454	330	784	0.420918	0.420918		0.2104	465.809	73.1911	392.618	146.382	539	0.271581	1
		0.1039	619	166	453	332	785	0.42293	0.42293		0.21	466.475	73.5253	392.949	147.051	540	0.272316	1
		0.1037	619	167	452	334	786	0.424936	0.424936		0.2099	467.14	73.8598	393.28	147.72	541	0.273049	1
		0.1034	619	168	451	336	787	0.426938	0.425856		0.2098	467.805	74.1948	393.61	148.39	542	0.273781	1
		0.1033	620	168	452	336	788	0.426396	0.425856		0.2096	468.47	74.5301	393.94	149.06	543	0.274512	1
		0.1031	621	168	453	336	789	0.425856	0.425856		0.2088	469.134	74.8658	394.268	149.732	544	0.275242	1
		0.1029	621	169	452	338	790	0.427848	0.427848		0.2076	469.798	75.202	394.596	150.404	545	0.275971	1
		0.1025	621	171	450	342	792	0.431818	0.431818		0.2075	470.462	75.5385	394.923	151.077	546	0.276698	1
		0.1019	621	172	449	344	793	0.433796	0.433249		0.2073	471.125	75.8754	395.249	151.751	547	0.277424	1
		0.1017	622	172	450	344	794	0.433249	0.433249		0.2065	471.787	76.2127	395.575	152.425	548	0.278149	1
		0.1011	622	173	449	346	795	0.43522	0.434673		0.206	472.45	76.5504	395.899	153.101	549	0.278872	1
		0.1009	623	173	450	346	796	0.434673	0.434673		0.2058	473.112	76.8885	396.223	153.777	550	0.279594	1
		0.1005	623	174	449	348	797	0.436637	0.435544		0.2053	473.773	77.2269	396.546	154.454	551	0.280316	1
		0.1003	624	174	450	348	798	0.43609	0.435544		0.2051	474.434	77.5658	396.868	155.132	552	0.281035	1
		0.09999	625	174	451	348	799	0.435544	0.435544		0.2044	475.095	77.905	397.19	155.81	553	0.281754	1
		0.09973	625	175	450	350	800	0.4375	0.4375		0.2031	475.755	78.2446	397.511	156.489	554	0.282472	1
		0.0992	625	176	449	352	801	0.439451	0.439451		0.203	476.415	78.5846	397.831	157.169	555	0.283188	1
		0.09843	625	177	448	354	802	0.441397	0.441397		0.2017	477.075	78.925	398.15	157.85	556	0.283903	1
		0.09817	625	178	447	356	803	0.443337	0.443337		0.2014	477.734	79.2657	398.469	158.531	557	0.284617	1
		0.09792	625	179	446	358	804	0.445274	0.445274		0.2011	478.393	79.6069	398.786	159.214	558	0.285329	1
		0.09786	625	180	445	360	805	0.447205	0.44665		0.2006	479.052	79.9484	399.103	159.897	559	0.286041	1
		0.0977	626	180	446	360	806	0.44665	0.44665		0.2003	479.71	80.2902	399.42	160.58	560	0.286751	1
		0.09714	627	181	446	362	808	0.44802	0.447724		0.1998	480.368	80.6325	399.735	161.265	561	0.28746	1
		0.09453	627	182	445	364	809	0.449938	0.447724		0.1982	481.025	80.9751	400.05	161.95	562	0.288168	1
		0.09371	628	182	446	364	810	0.449383	0.447724		0.1979	481.682	81.3181	400.364	162.636	563	0.288874	1
		0.09361	629	182	447	364	811	0.448829	0.447724		0.1968	482.339	81.6614	400.677	163.323	564	0.28958	1
		0.09295	630	182	448	364	812	0.448276	0.447724		0.1967	482.995	82.0052	400.99	164.01	565	0.290284	1
		0.09163	631	182	449	364	813	0.447724	0.447724		0.1964	483.651	82.3493	401.301	164.699	566	0.290987	1
		0.09137	631	183	448	366	814	0.449631	0.448529		0.1957	484.306	82.6937	401.613	165.387	567	0.291689	1
		0.08979	632	183	449	366	815	0.44908	0.448529		0.1951	484.961	83.0385	401.923	166.077	568	0.292389	1
		0.08973	633	183	450	366	816	0.448529	0.448529		0.194	485.616	83.3837	402.233	166.767	569	0.293089	1
		0.08914	633	184	449	368	817	0.450428	0.449328		0.1936	486.271	83.7293	402.541	167.459	570	0.293787	1
		0.08901	634	184	450	368	818	0.449878	0.449328		0.1935	486.925	84.0752	402.85	168.15	571	0.294484	1
		0.08898	635	184	451	368	819	0.449328	0.449328		0.1929	487.579	84.4214	403.157	168.843	572	0.29518	1
		0.08822	635	185	450	370	820	0.45122	0.45067		0.1921	488.232	84.7681	403.464	169.536	573	0.295875	1
		0.08665	636	185	451	370	821	0.45067	0.45067		0.1914	488.885	85.1151	403.77	170.23	574	0.296568	1
		0.08615	636	186	450	372	822	0.452555	0.451456		0.1907	489.538	85.4624	404.075	170.925	575	0.29726	1
		0.08508	637	186	451	372	823	0.452005	0.451456		0.1905	490.19	85.8101	404.38	171.62	576	0.297952	1
		0.08458	638	186	452	372	824	0.451456	0.451456		0.19	490.842	86.1581	404.684	172.316	577	0.298642	1
		0.08351	638	187	451	374	825	0.453333	0.452237		0.1898	491.493	86.5065	404.987	173.013	578	0.299331	1
		0.08287	639	187	452	374	826	0.452785	0.452237		0.1895	492.145	86.8553	405.289	173.711	579	0.300018	1
		0.08195	640	187	453	374	827	0.452237	0.452237		0.1892	492.796	87.2044	405.591	174.409	580	0.300705	1
		0.08038	640	188	452	376	828	0.454106	0.452695		0.1878	493.446	87.5538	405.892	175.108	581	0.30139	1
		0.07984	641	188	453	376	829	0.453559	0.452695		0.1877	494.096	87.9036	406.193	175.807	582	0.302074	1
		0.07881	642	188	454	376	830	0.453012	0.452695		0.1864	494.746	88.2538	406.492	176.508	583	0.302757	1
		0.07725	642	189	453	378	831	0.454874	0.452695		0.1852	495.396	88.6043	406.791	177.209	584	0.303439	1
		0.07703	643	189	454	378	832	0.454327	0.452695		0.1837	496.045	88.9551	407.09	177.91	585	0.30412	1
		0.07647	644	189	455	378	833	0.453782	0.452695		0.1837	496.694	89.3063	407.387	178.613	586	0.3048	1
		0.07569	645	189	456	378	834	0.453237	0.452695		0.1836	497.342	89.6578	407.684	179.316	587	0.305478	1
		0.07545	646	189	457	378	835	0.452695	0.452695		0.1829	497.99	90.0097	407.981	180.019	588	0.306155	1
		0.07444	646	190	456	380	836	0.454545	0.45292		0.1823	498.638	90.3619	408.276	180.724	589	0.306831	1
		0.07412	647	190	457	380	837	0.454002	0.45292		0.1821	499.286	90.7144	408.571	181.429	590	0.307506	1
		0.07256	648	190	458	380	838	0.453461	0.45292		0.1814	499.933	91.0673	408.865	182.135	591	0.30818	1
		0.071	649	190	459	380	839	0.45292	0.45292		0.1807	500.58	91.4205	409.159	182.841	592	0.308853	1
		0.0709	649	191	458	382	840	0.454762	0.454333		0.18	501.226	91.774	409.452	183.548	593	0.309525	1
		0.06944	649	192	457	384	841	0.456599	0.454333		0.1797	501.872	92.1279	409.744	184.256	594	0.310195	1
		0.06862	650	192	458	384	842	0.456057	0.454333		0.1787	502.518	92.4821	410.036	184.964	595	0.310864	1
		0.06788	651	192	459	384	843	0.455516	0.454333		0.1781	503.163	92.8367	410.327	185.673	596	0.311533	1
		0.06769	651	193	458	386	844	0.457346	0.454333		0.1779	503.808	93.1916	410.617	186.383	597	0.3122	1
		0.06748	652	193	459	386	845	0.456805	0.454333		0.1772	504.453	93.5468	410.906	187.094	598	0.312866	1
		0.06632	652	194	458	388	846	0.458629	0.454333		0.1767	505.098	93.9023	411.195	187.805	599	0.31353	1
		0.06475	653	194	459	388	847	0.458087	0.454333		0.1763	505.742	94.2582	411.484	188.516	600	0.314194	1
		0.06319	654	194	460	388	848	0.457547	0.454333		0.176	506.386	94.6144	411.771	189.229	601	0.314857	1
		0.06218	655	194	461	388	849	0.457008	0.454333		0.1758	507.029	94.9709	412.058	189.942	602	0.315518	1
		0.06163	656	194	462	388	850	0.456471	0.454333		0.1752	507.672	95.3278	412.344	190.656	603	0.316178	1
		0.06161	657	194	463	388	851	0.455934	0.454333		0.1744	508.315	95.6849	412.63	191.37	604	0.316838	1
		0.06007	658	194	464	388	852	0.455399	0.454333		0.1736	508.958	96.0424	412.915	192.085	605	0.317496	1
		0.05952	659	194	465	388	853	0.454865	0.454333		0.1731	509.6	96.4003	413.199	192.801	606	0.318153	1
		0.05906	660	194	466	388	854	0.454333	0.454333		0.1722	510.242	96.7584	413.483	193.517	607	0.318809	1
		0.05851	660	195	465	390	855	0.45614	0.455076		0.172	510.883	97.1168	413.766	194.234	608	0.319463	1
		0.05838	661	195	466	390	856	0.455607	0.455076		0.1712	511.524	97.4756	414.049	194.951	609	0.320117	1
		0.05724	662	195	467	390	857	0.455076	0.455076		0.1712	512.165	97.8347	414.331	195.669	610	0.32077	1
		0.05629	662	196	466	392	858	0.456876	0.456876		0.1704	512.806	98.1941	414.612	196.388	611	0.321421	1
		0.05538	662	197	465	394	859	0.458673	0.45814		0.1699	513.446	98.5539	414.892	197.108	612	0.322071	1
		0.05502	663	197	466	394	860	0.45814	0.45814		0.1697	514.086	98.9139	415.172	197.828	613	0.322721	1
		0.05383	664	198	466	396	862	0.459397	0.458864		0.1696	514.726	99.2742	415.452	198.548	614	0.323369	1
		0.05382	665	198	467	396	863	0.458864	0.458864		0.1695	515.365	99.6349	415.73	199.27	615	0.324016	1
		0.05268	665	199	466	398	864	0.460648	0.460648		0.1691	516.004	99.9959	416.008	199.992	616	0.324662	1
		0.05226	665	200	465	400	865	0.462428	0.460829		0.1687	516.643	100.357	416.286	200.714	617	0.325307	1
		0.05213	666	200	466	400	866	0.461894	0.460829		0.1683	517.281	100.719	416.562	201.438	618	0.325951	1
		0.0516	667	200	467	400	867	0.461361	0.460829		0.1679	517.919	101.081	416.839	202.161	619	0.326594	1
		0.0496	668	200	468	400	868	0.460829	0.460829		0.167	518.557	101.443	417.114	202.886	620	0.327235	1
		0.04867	668	201	467	402	869	0.462601	0.462601		0.1667	519.195	101.805	417.389	203.611	621	0.327876	1
		0.04816	668	202	466	404	870	0.464368	0.464368		0.1667	519.832	102.168	417.663	204.337	622	0.328515	1
		0.04779	668	203	465	406	871	0.466131	0.465596		0.1661	520.469	102.531	417.937	205.063	623	0.329154	1
		0.04694	669	203	466	406	872	0.465596	0.465596		0.1656	521.105	102.895	418.21	205.79	624	0.329791	1
		0.04575	669	205	464	410	874	0.469108	0.468571		0.1648	521.741	103.259	418.483	206.517	625	0.330427	1
		0.04522	670	205	465	410	875	0.468571	0.468571		0.1646	522.377	103.623	418.755	207.245	626	0.331063	1
		0.04393	670	206	464	412	876	0.47032	0.47032		0.1644	523.013	103.987	419.026	207.974	627	0.331697	1
		0.04362	670	207	463	414	877	0.472064	0.471526		0.1642	523.648	104.352	419.297	208.703	628	0.33233	1
		0.04325	671	207	464	414	878	0.471526	0.471526		0.1639	524.283	104.717	419.567	209.433	629	0.332962	1
		0.04287	671	208	463	416	879	0.473265	0.473265		0.1636	524.918	105.082	419.836	210.164	630	0.333593	1
		0.0426	671	209	462	418	880	0.475	0.475		0.1627	525.553	105.447	420.105	210.895	631	0.334223	1
		0.04198	671	210	461	420	881	0.476731	0.475113		0.1625	526.187	105.813	420.374	211.626	632	0.334852	1
		0.04138	672	210	462	420	882	0.47619	0.475113		0.162	526.821	106.179	420.641	212.359	633	0.33548	1
		0.04135	673	210	463	420	883	0.475651	0.475113		0.1615	527.454	106.546	420.909	213.091	634	0.336106	1
		0.04131	674	210	464	420	884	0.475113	0.475113		0.1615	528.088	106.912	421.175	213.825	635	0.336732	1
		0.04081	674	211	463	422	885	0.476836	0.476836		0.1606	528.721	107.279	421.441	214.559	636	0.337357	1
		0.03974	674	212	462	424	886	0.478555	0.478555		0.1605	529.353	107.647	421.706	215.294	637	0.33798	1
		0.03909	674	213	461	426	887	0.480271	0.47919		0.1605	529.986	108.014	421.971	216.029	638	0.338603	1
		0.0387	675	213	462	426	888	0.47973	0.47919		0.1604	530.618	108.382	422.236	216.764	639	0.339225	1
		0.03822	676	213	463	426	889	0.47919	0.47919		0.1601	531.25	108.75	422.499	217.501	640	0.339845	1
		0.03731	676	214	462	428	890	0.480899	0.480899		0.1599	531.881	109.119	422.762	218.238	641	0.340465	1
		0.03687	676	215	461	430	891	0.482604	0.481523		0.1597	532.512	109.488	423.025	218.975	642	0.341083	1
		0.03661	677	215	462	430	892	0.482063	0.481523		0.1595	533.143	109.857	423.287	219.713	643	0.3417	1
		0.03645	678	215	463	430	893	0.481523	0.481523		0.1593	533.774	110.226	423.548	220.452	644	0.342317	1
		0.03504	678	216	462	432	894	0.483221	0.482682		0.1591	534.404	110.596	423.809	221.191	645	0.342932	1
		0.03488	679	216	463	432	895	0.482682	0.482682		0.1585	535.035	110.965	424.069	221.931	646	0.343546	1
		0.03456	681	217	464	434	898	0.483296	0.483296		0.1583	535.664	111.336	424.329	222.671	647	0.34416	1
		0.03452	681	218	463	436	899	0.484983	0.48337		0.1581	536.294	111.706	424.588	223.412	648	0.344772	1
		0.03416	682	218	464	436	900	0.484444	0.48337		0.1577	536.923	112.077	424.846	224.154	649	0.345383	1
		0.03349	683	218	465	436	901	0.483907	0.48337		0.1575	537.552	112.448	425.104	224.896	650	0.345993	1
		0.03284	684	218	466	436	902	0.48337	0.48337		0.1567	538.181	112.819	425.362	225.638	651	0.346603	1
		0.03193	684	219	465	438	903	0.48505	0.484513		0.1566	538.809	113.191	425.619	226.381	652	0.347211	1
		0.0319	685	219	466	438	904	0.484513	0.484513		0.1564	539.437	113.563	425.875	227.125	653	0.347818	1
		0.03164	685	220	465	440	905	0.486188	0.486188		0.1563	540.065	113.935	426.131	227.869	654	0.348424	1
		0.03081	685	221	464	442	906	0.487859	0.487321		0.1559	540.693	114.307	426.386	228.614	655	0.349029	1
		0.03055	686	221	465	442	907	0.487321	0.487321		0.1558	541.32	114.68	426.64	229.36	656	0.349633	1
		0.03029	686	222	464	444	908	0.488987	0.488987		0.1557	541.947	115.053	426.895	230.105	657	0.350237	1
		0.03003	686	223	463	446	909	0.490649	0.490649		0.1557	542.574	115.426	427.148	230.852	658	0.350839	1
		0.02991	686	225	461	450	911	0.493963	0.493963		0.1552	543.201	115.799	427.401	231.599	659	0.35144	1
		0.02907	686	226	460	452	912	0.495614	0.495071		0.1551	543.827	116.173	427.654	232.346	660	0.35204	1
		0.02876	687	226	461	452	913	0.495071	0.495071		0.1548	544.453	116.547	427.905	233.095	661	0.352639	1
		0.02861	687	227	460	454	914	0.496718	0.496175		0.1546	545.078	116.922	428.157	233.843	662	0.353237	1
		0.02817	688	227	461	454	915	0.496175	0.496175		0.1537	545.704	117.296	428.408	234.592	663	0.353835	1
		0.02796	688	228	460	456	916	0.497817	0.496208		0.1537	546.329	117.671	428.658	235.342	664	0.354431	1
		0.02777	688	229	459	458	917	0.499455	0.496208		0.1535	546.954	118.046	428.908	236.092	665	0.355026	1
		0.02774	689	229	460	458	918	0.498911	0.496208		0.1533	547.579	118.421	429.157	236.843	666	0.35562	1
		0.02754	690	229	461	458	919	0.498368	0.496208		0.1532	548.203	118.797	429.406	237.594	667	0.356213	1
		0.02719	691	229	462	458	920	0.497826	0.496208		0.1529	548.827	119.173	429.654	238.346	668	0.356806	1
		0.02713	692	229	463	458	921	0.497286	0.496208		0.1529	549.451	119.549	429.902	239.098	669	0.357397	1
		0.02674	693	229	464	458	922	0.496746	0.496208		0.1526	550.074	119.926	430.149	239.851	670	0.357987	1
		0.02654	694	229	465	458	923	0.496208	0.496208		0.1525	550.698	120.302	430.395	240.605	671	0.358576	1
		0.02635	694	230	464	460	924	0.497835	0.497835		0.1524	551.321	120.679	430.641	241.359	672	0.359165	1
		0.02617	694	231	463	462	925	0.499459	0.499459		0.1523	551.943	121.057	430.887	242.113	673	0.359752	1
		0.02594	694	232	462	464	926	0.50108	0.50108		0.152	552.566	121.434	431.132	242.868	674	0.360338	1
		0.02562	694	233	461	466	927	0.502697	0.502146		0.1519	553.188	121.812	431.376	243.624	675	0.360924	1
		0.02553	695	233	462	466	928	0.502155	0.502146		0.1517	553.81	122.19	431.62	244.38	676	0.361508	1
		0.02551	695	234	461	468	929	0.503767	0.502146		0.1516	554.432	122.568	431.864	245.136	677	0.362092	1
		0.02509	696	234	462	468	930	0.503226	0.502146		0.1516	555.053	122.947	432.107	245.893	678	0.362674	1
		0.02475	697	234	463	468	931	0.502685	0.502146		0.1515	555.675	123.325	432.349	246.651	679	0.363256	1
		0.02458	698	234	464	468	932	0.502146	0.502146		0.1515	556.296	123.704	432.591	247.409	680	0.363836	1
		0.02442	698	235	463	470	933	0.503751	0.503751		0.1513	556.916	124.084	432.833	248.167	681	0.364416	1
		0.02404	698	236	462	472	934	0.505353	0.505353		0.1511	557.537	124.463	433.074	248.926	682	0.364995	1
		0.02393	698	237	461	474	935	0.506952	0.505845		0.1508	558.157	124.843	433.314	249.686	683	0.365572	1
		0.02361	698	238	460	476	936	0.508547	0.505845		0.1505	558.777	125.223	433.554	250.446	684	0.366149	1
		0.02315	699	238	461	476	937	0.508004	0.505845		0.1504	559.397	125.603	433.793	251.207	685	0.366725	1
		0.023	700	238	462	476	938	0.507463	0.505845		0.1501	560.016	125.984	434.032	251.968	686	0.3673	1
		0.02285	701	238	463	476	939	0.506922	0.505845		0.15	560.635	126.365	434.271	252.729	687	0.367874	1
		0.0227	702	238	464	476	940	0.506383	0.505845		0.1499	561.254	126.746	434.509	253.491	688	0.368447	1
		0.02247	703	238	465	476	941	0.505845	0.505845		0.1499	561.873	127.127	434.746	254.254	689	0.369019	1
		0.02234	703	240	463	480	943	0.509014	0.509014		0.1498	562.491	127.509	434.983	255.017	690	0.36959	1
		0.02212	703	241	462	482	944	0.510593	0.509514		0.1497	563.11	127.89	435.219	255.781	691	0.37016	1
		0.02184	704	241	463	482	945	0.510053	0.509514		0.1496	563.728	128.272	435.455	256.545	692	0.370729	1
		0.02156	705	241	464	482	946	0.509514	0.509514		0.1495	564.345	128.655	435.691	257.309	693	0.371298	1
		0.02108	708	244	464	488	952	0.512605	0.510995		0.1494	564.963	129.037	435.926	258.074	694	0.371865	1
		0.02099	709	244	465	488	953	0.512067	0.510995		0.149	565.58	129.42	436.16	258.84	695	0.372432	1
		0.02061	710	244	466	488	954	0.51153	0.510995		0.1489	566.197	129.803	436.394	259.606	696	0.372997	1
		0.02048	711	244	467	488	955	0.510995	0.510995		0.1489	566.814	130.186	436.627	260.373	697	0.373562	1
		0.02035	711	245	466	490	956	0.512552	0.5125		0.1489	567.43	130.57	436.86	261.14	698	0.374125	1
		0.01971	711	246	465	492	957	0.514107	0.5125		0.1488	568.046	130.954	437.093	261.907	699	0.374688	1
		0.01945	712	246	466	492	958	0.51357	0.5125		0.1488	568.663	131.337	437.325	262.675	700	0.37525	1
		0.01932	713	246	467	492	959	0.513034	0.5125		0.1487	569.278	131.722	437.557	263.443	701	0.375811	1
		0.01896	714	246	468	492	960	0.5125	0.5125		0.1486	569.894	132.106	437.788	264.212	702	0.376371	1
		0.01883	714	247	467	494	961	0.514048	0.514048		0.1486	570.509	132.491	438.018	264.982	703	0.37693	1
		0.01873	714	248	466	496	962	0.515593	0.515057		0.1478	571.124	132.876	438.248	265.752	704	0.377488	1
		0.01871	715	248	467	496	963	0.515057	0.515057		0.147	571.739	133.261	438.478	266.522	705	0.378045	1
		0.01859	715	249	466	498	964	0.516598	0.516598		0.1465	572.354	133.646	438.707	267.293	706	0.378602	1
		0.01811	715	250	465	500	965	0.518135	0.517063		0.1462	572.968	134.032	438.936	268.064	707	0.379157	1
		0.01775	716	250	466	500	966	0.517598	0.517063		0.1442	573.582	134.418	439.164	268.836	708	0.379712	1
		0.01617	717	250	467	500	967	0.517063	0.517063		0.1438	574.196	134.804	439.392	269.608	709	0.380265	1
		0.01302	717	251	466	502	968	0.518595	0.51806		0.1438	574.81	135.19	439.619	270.381	710	0.380818	1
		0.009071	718	251	467	502	969	0.51806	0.51806		0.1431	575.423	135.577	439.846	271.154	711	0.38137	1
											0.1427	576.036	135.964	440.072	271.928	712	0.381921	1
											0.1423	576.649	136.351	440.298	272.702	713	0.382471	1
											0.1419	577.262	136.738	440.524	273.476	714	0.38302	1
											0.1416	577.874	137.126	440.749	274.251	715	0.383568	1
											0.1412	578.487	137.513	440.973	275.027	716	0.384116	1
											0.1408	579.099	137.901	441.197	275.803	717	0.384662	1
											0.1401	579.71	138.29	441.421	276.579	718	0.385208	1
											0.1396	580.322	138.678	441.644	277.356	719	0.385752	1
											0.1394	580.933	139.067	441.867	278.133	720	0.386296	1
											0.1387	581.545	139.455	442.089	278.911	721	0.386839	1
											0.138	582.155	139.845	442.311	279.689	722	0.387381	1
											0.1373	582.766	140.234	442.532	280.468	723	0.387922	1
											0.1364	583.377	140.623	442.753	281.247	724	0.388463	1
											0.135	583.987	141.013	442.974	282.026	725	0.389002	1
											0.1342	584.597	141.403	443.194	282.806	726	0.389541	1
											0.1341	585.207	141.793	443.413	283.587	727	0.390078	1
											0.134	585.816	142.184	443.632	284.368	728	0.390615	1
											0.1327	586.425	142.575	443.851	285.149	729	0.391151	1
											0.1327	587.035	142.965	444.069	285.931	730	0.391686	1
											0.1321	587.643	143.357	444.287	286.713	731	0.39222	1
											0.1321	588.252	143.748	444.504	287.496	732	0.392754	1
											0.1315	588.861	144.139	444.721	288.279	733	0.393286	1
											0.1309	589.469	144.531	444.938	289.062	734	0.393818	1
											0.1301	590.077	144.923	445.154	289.846	735	0.394349	1
											0.1297	590.685	145.315	445.369	290.631	736	0.394879	1
											0.1291	591.292	145.708	445.585	291.415	737	0.395408	1
											0.1285	591.9	146.1	445.799	292.201	738	0.395936	1
											0.1281	592.507	146.493	446.014	292.986	739	0.396463	1
											0.128	593.114	146.886	446.228	293.772	740	0.39699	1
											0.1268	593.721	147.279	446.441	294.559	741	0.397515	1
											0.1264	594.327	147.673	446.654	295.346	742	0.39804	1
											0.1252	594.933	148.067	446.867	296.133	743	0.398564	1
											0.1247	595.539	148.461	447.079	296.921	744	0.399087	1
											0.1235	596.145	148.855	447.291	297.709	745	0.39961	1
											0.1231	596.751	149.249	447.502	298.498	746	0.400131	1
											0.1221	597.356	149.644	447.713	299.287	747	0.400652	1
											0.1211	597.962	150.038	447.924	300.076	748	0.401172	1
											0.1208	598.567	150.433	448.134	300.866	749	0.401691	1
											0.1206	599.172	150.828	448.343	301.657	750	0.402209	1
											0.1197	599.776	151.224	448.553	302.447	751	0.402726	1
											0.1195	600.381	151.619	448.761	303.239	752	0.403243	1
											0.1192	600.985	152.015	448.97	304.03	753	0.403758	1
											0.119	601.589	152.411	449.178	304.822	754	0.404273	1
											0.1189	602.193	152.807	449.386	305.614	755	0.404787	1
											0.1183	602.796	153.204	449.593	306.407	756	0.405301	1
											0.1174	603.4	153.6	449.8	307.2	757	0.405813	1
											0.1156	604.003	153.997	450.006	307.994	758	0.406325	1
											0.1152	604.606	154.394	450.212	308.788	759	0.406835	1
											0.1148	605.209	154.791	450.418	309.582	760	0.407345	1
											0.1143	605.811	155.189	450.623	310.377	761	0.407854	1
											0.1139	606.414	155.586	450.828	311.172	762	0.408363	1
											0.1133	607.016	155.984	451.032	311.968	763	0.40887	1
											0.1114	607.618	156.382	451.236	312.764	764	0.409377	1
											0.1106	608.22	156.78	451.44	313.56	765	0.409883	1
											0.1106	608.821	157.179	451.643	314.357	766	0.410388	1
											0.1104	609.423	157.577	451.845	315.155	767	0.410892	1
											0.1097	610.024	157.976	452.048	315.952	768	0.411396	1
											0.1093	610.625	158.375	452.25	316.75	769	0.411899	1
											0.109	611.226	158.774	452.452	317.548	770	0.412401	1
											0.109	611.826	159.174	452.653	318.347	771	0.412902	1
											0.1083	612.427	159.573	452.854	319.146	772	0.413402	1
											0.1079	613.027	159.973	453.054	319.946	773	0.413902	1
											0.1076	613.627	160.373	453.254	320.746	774	0.4144	1
											0.1074	614.227	160.773	453.454	321.546	775	0.414898	1
											0.1073	614.827	161.173	453.653	322.347	776	0.415396	1
											0.1069	615.426	161.574	453.852	323.148	777	0.415892	1
											0.1059	616.025	161.975	454.05	323.95	778	0.416388	1
											0.1057	616.624	162.376	454.249	324.751	779	0.416882	1
											0.1053	617.223	162.777	454.446	325.554	780	0.417377	1
											0.1052	617.822	163.178	454.644	326.356	781	0.41787	1
											0.1049	618.42	163.58	454.841	327.159	782	0.418362	1
											0.1046	619.019	163.981	455.037	327.963	783	0.418854	1
											0.1041	619.617	164.383	455.233	328.767	784	0.419345	1
											0.1039	620.215	164.785	455.429	329.571	785	0.419835	1
											0.1037	620.812	165.188	455.625	330.375	786	0.420325	1
											0.1034	621.41	165.59	455.82	331.18	787	0.420813	1
											0.1033	622.007	165.993	456.015	331.985	788	0.421301	1
											0.1031	622.604	166.396	456.209	332.791	789	0.421788	1
											0.1029	623.201	166.799	456.403	333.597	790	0.422275	1
											0.1025	623.798	167.202	456.597	334.403	791	0.42276	1
											0.1025	624.395	167.605	456.79	335.21	792	0.423245	1
											0.1019	624.991	168.009	456.983	336.017	793	0.423729	1
											0.1017	625.588	168.412	457.175	336.825	794	0.424213	1
											0.1011	626.184	168.816	457.367	337.633	795	0.424695	1
											0.1009	626.78	169.22	457.559	338.441	796	0.425177	1
											0.1005	627.375	169.625	457.751	339.249	797	0.425658	1
											0.1003	627.971	170.029	457.942	340.058	798	0.426138	1
											0.09999	628.566	170.434	458.132	340.868	799	0.426618	1
											0.09973	629.161	170.839	458.323	341.677	800	0.427097	1
											0.0992	629.756	171.244	458.513	342.487	801	0.427575	1
											0.09843	630.351	171.649	458.702	343.298	802	0.428052	1
											0.09817	630.946	172.054	458.891	344.109	803	0.428529	1
											0.09792	631.54	172.46	459.08	344.92	804	0.429005	1
											0.09786	632.134	172.866	459.269	345.731	805	0.42948	1
											0.0977	632.729	173.271	459.457	346.543	806	0.429954	1
											0.09714	633.322	173.678	459.645	347.355	807	0.430428	1
											0.09714	633.916	174.084	459.832	348.168	808	0.430901	1
											0.09453	634.51	174.49	460.019	348.981	809	0.431373	1
											0.09371	635.103	174.897	460.206	349.794	810	0.431844	1
											0.09361	635.696	175.304	460.393	350.607	811	0.432315	1
											0.09295	636.289	175.711	460.579	351.421	812	0.432785	1
											0.09163	636.882	176.118	460.764	352.236	813	0.433254	1
											0.09137	637.475	176.525	460.95	353.05	814	0.433723	1
											0.08979	638.067	176.933	461.135	353.865	815	0.43419	1
											0.08973	638.66	177.34	461.319	354.681	816	0.434658	1
											0.08914	639.252	177.748	461.504	355.496	817	0.435124	1
											0.08901	639.844	178.156	461.688	356.312	818	0.43559	1
											0.08898	640.436	178.564	461.871	357.129	819	0.436054	1
											0.08822	641.027	178.973	462.055	357.945	820	0.436519	1
											0.08665	641.619	179.381	462.238	358.762	821	0.436982	1
											0.08615	642.21	179.79	462.42	359.58	822	0.437445	1
											0.08508	642.801	180.199	462.603	360.397	823	0.437907	1
											0.08458	643.392	180.608	462.784	361.216	824	0.438368	1
											0.08351	643.983	181.017	462.966	362.034	825	0.438829	1
											0.08287	644.574	181.426	463.147	362.853	826	0.439289	1
											0.08195	645.164	181.836	463.328	363.672	827	0.439748	1
											0.08038	645.754	182.246	463.509	364.491	828	0.440207	1
											0.07984	646.345	182.655	463.689	365.311	829	0.440664	1
											0.07881	646.935	183.065	463.869	366.131	830	0.441122	1
											0.07725	647.524	183.476	464.049	366.951	831	0.441578	1
											0.07703	648.114	183.886	464.228	367.772	832	0.442034	1
											0.07647	648.703	184.297	464.407	368.593	833	0.442489	1
											0.07569	649.293	184.707	464.585	369.415	834	0.442943	1
											0.07545	649.882	185.118	464.764	370.236	835	0.443397	1
											0.07444	650.471	185.529	464.942	371.058	836	0.44385	1
											0.07412	651.06	185.94	465.119	371.881	837	0.444302	1
											0.07256	651.648	186.352	465.297	372.703	838	0.444753	1
											0.071	652.237	186.763	465.474	373.526	839	0.445204	1
											0.0709	652.825	187.175	465.65	374.35	840	0.445654	1
											0.06944	653.413	187.587	465.827	375.173	841	0.446104	1
											0.06862	654.001	187.999	466.003	375.997	842	0.446553	1
											0.06788	654.589	188.411	466.178	376.822	843	0.447001	1
											0.06769	655.177	188.823	466.354	377.646	844	0.447448	1
											0.06748	655.764	189.236	466.529	378.471	845	0.447895	1
											0.06632	656.352	189.648	466.703	379.297	846	0.448341	1
											0.06475	656.939	190.061	466.878	380.122	847	0.448787	1
											0.06319	657.526	190.474	467.052	380.948	848	0.449231	1
											0.06218	658.113	190.887	467.226	381.774	849	0.449675	1
											0.06163	658.7	191.3	467.399	382.601	850	0.450119	1
											0.06161	659.286	191.714	467.572	383.428	851	0.450561	1
											0.06007	659.872	192.128	467.745	384.255	852	0.451004	1
											0.05952	660.459	192.541	467.918	385.082	853	0.451445	1
											0.05906	661.045	192.955	468.09	385.91	854	0.451886	1
											0.05851	661.631	193.369	468.262	386.738	855	0.452326	1
											0.05838	662.217	193.783	468.433	387.567	856	0.452765	1
											0.05724	662.802	194.198	468.604	388.396	857	0.453204	1
											0.05629	663.388	194.612	468.775	389.225	858	0.453642	1
											0.05538	663.973	195.027	468.946	390.054	859	0.454079	1
											0.05502	664.558	195.442	469.116	390.884	860	0.454516	1
											0.05383	665.143	195.857	469.286	391.714	861	0.454952	1
											0.05383	665.728	196.272	469.456	392.544	862	0.455387	1
											0.05382	666.313	196.687	469.626	393.374	863	0.455822	1
											0.05268	666.897	197.103	469.795	394.205	864	0.456256	1
											0.05226	667.482	197.518	469.963	395.037	865	0.45669	1
											0.05213	668.066	197.934	470.132	395.868	866	0.457122	1
											0.0516	668.65	198.35	470.3	396.7	867	0.457555	1
											0.0496	669.234	198.766	470.468	397.532	868	0.457986	1
											0.04867	669.818	199.182	470.636	398.364	869	0.458417	1
											0.04816	670.401	199.599	470.803	399.197	870	0.458847	1
											0.04779	670.985	200.015	470.97	400.03	871	0.459277	1
											0.04694	671.568	200.432	471.137	400.863	872	0.459706	1
											0.04575	672.152	200.848	471.303	401.697	873	0.460134	1
											0.04575	672.735	201.265	471.469	402.531	874	0.460562	1
											0.04522	673.318	201.682	471.635	403.365	875	0.460989	1
											0.04393	673.9	202.1	471.801	404.199	876	0.461415	1
											0.04362	674.483	202.517	471.966	405.034	877	0.461841	1
											0.04325	675.065	202.935	472.131	405.869	878	0.462266	1
											0.04287	675.648	203.352	472.295	406.705	879	0.46269	1
											0.0426	676.23	203.77	472.46	407.54	880	0.463114	1
											0.04198	676.812	204.188	472.624	408.376	881	0.463537	1
											0.04138	671.5	210.5	461	421	882	0.477324	1
											0.04135	672	211	461	422	883	0.477916	1
											0.04131	672.5	211.5	461	423	884	0.478507	1
											0.04081	673	212	461	424	885	0.479096	1
											0.03974	673.5	212.5	461	425	886	0.479684	1
											0.03909	674	213	461	426	887	0.480271	1
											0.0387	674.5	213.5	461	427	888	0.480856	1
											0.03822	675	214	461	428	889	0.48144	1
											0.03731	675.5	214.5	461	429	890	0.482022	1
											0.03687	676	215	461	430	891	0.482604	1
											0.03661	676.5	215.5	461	431	892	0.483184	1
											0.03645	677	216	461	432	893	0.483763	1
											0.03504	677.5	216.5	461	433	894	0.48434	1
											0.03488	678	217	461	434	895	0.484916	1
											0.03456	678.5	217.5	461	435	896	0.485491	1
											0.03456	679	218	461	436	897	0.486065	1
											0.03456	679.5	218.5	461	437	898	0.486637	1
											0.03452	680	219	461	438	899	0.487208	1
											0.03416	680.5	219.5	461	439	900	0.487778	1
											0.03349	681	220	461	440	901	0.488346	1
											0.03284	681.5	220.5	461	441	902	0.488914	1
											0.03193	682	221	461	442	903	0.48948	1
											0.0319	682.5	221.5	461	443	904	0.490044	1
											0.03164	683	222	461	444	905	0.490608	1
											0.03081	683.5	222.5	461	445	906	0.49117	1
											0.03055	684	223	461	446	907	0.491731	1
											0.03029	684.5	223.5	461	447	908	0.492291	1
											0.03003	685	224	461	448	909	0.492849	1
											0.02991	685.5	224.5	461	449	910	0.493407	1
											0.02991	686	225	461	450	911	0.493963	1
											0.02907	686.5	225.5	461	451	912	0.494518	1
											0.02876	687	226	461	452	913	0.495071	1
											0.02861	687.5	226.5	461	453	914	0.495624	1
											0.02817	688	227	461	454	915	0.496175	1
											0.02796	688.5	227.5	461	455	916	0.496725	1
											0.02777	689	228	461	456	917	0.497274	1
											0.02774	689.5	228.5	461	457	918	0.497821	1
											0.02754	690	229	461	458	919	0.498368	1
											0.02719	690.5	229.5	461	459	920	0.498913	1
											0.02713	691	230	461	460	921	0.499457	1
											0.02674	691.5	230.5	461	461	922	0.5	1
											0.02654	692	231	461	462	923	0.500542	1
											0.02635	692.5	231.5	461	463	924	0.501082	1
											0.02617	693	232	461	464	925	0.501622	1
											0.02594	693.5	232.5	461	465	926	0.50216	1
											0.02562	694	233	461	466	927	0.502697	1
											0.02553	694.5	233.5	461	467	928	0.503233	1
											0.02551	695	234	461	468	929	0.503767	1
											0.02509	695.5	234.5	461	469	930	0.504301	1
											0.02475	696	235	461	470	931	0.504834	1
											0.02458	696.5	235.5	461	471	932	0.505365	1
											0.02442	697	236	461	472	933	0.505895	1
											0.02404	697.5	236.5	461	473	934	0.506424	1
											0.02393	698	237	461	474	935	0.506952	1
											0.02361	698.5	237.5	461	475	936	0.507479	1
											0.02315	699	238	461	476	937	0.508004	1
											0.023	699.5	238.5	461	477	938	0.508529	1
											0.02285	700	239	461	478	939	0.509052	1
											0.0227	700.5	239.5	461	479	940	0.509574	1
											0.02247	701	240	461	480	941	0.510096	1
											0.02234	701.5	240.5	461	481	942	0.510616	1
											0.02234	702	241	461	482	943	0.511135	1
											0.02212	702.5	241.5	461	483	944	0.511653	1
											0.02184	703	242	461	484	945	0.512169	1
											0.02156	703.5	242.5	461	485	946	0.512685	1
											0.02108	704	243	461	486	947	0.5132	1
											0.02108	704.5	243.5	461	487	948	0.513713	1
											0.02108	705	244	461	488	949	0.514226	1
											0.02108	705.5	244.5	461	489	950	0.514737	1
											0.02108	706	245	461	490	951	0.515247	1
											0.02108	706.5	245.5	461	491	952	0.515756	1
											0.02099	707	246	461	492	953	0.516264	1
											0.02061	707.5	246.5	461	493	954	0.516771	1
											0.02048	708	247	461	494	955	0.517277	1
											0.02035	708.5	247.5	461	495	956	0.517782	1
											0.01971	709	248	461	496	957	0.518286	1
											0.01945	709.5	248.5	461	497	958	0.518789	1
											0.01932	710	249	461	498	959	0.519291	1
											0.01896	710.5	249.5	461	499	960	0.519792	1
											0.01883	711	250	461	500	961	0.520291	1
											0.01873	711.5	250.5	461	501	962	0.52079	1
											0.01871	712	251	461	502	963	0.521288	1
											0.01859	712.5	251.5	461	503	964	0.521784	1
											0.01811	713	252	461	504	965	0.52228	1
											0.01775	713.5	252.5	461	505	966	0.522774	1
											0.01617	714	253	461	506	967	0.523268	1
											0.01302	714.5	253.5	461	507	968	0.52376	1
											0.009071	715	254	461	508	969	0.524252	1

## Sheet: Spectral Level Data
Spectral Level Data		Confidence Threshold	Forward	Reverse	Correct	Incorrect	Total	Global FDR	q-value		Fit Confidence Threshold	Fit Forward	Fit Reverse	Fit Correct	Fit Incorrect	Fit Total	Fit Global FDR	Fit Local FDR
		1	521	0	521	0	521	0	0		1	0.999991	9.29927e-06	0.999981	1.85985e-05	1	1.85985e-05	4.33466e-05
		0.9999	652	0	652	0	652	0	0		1	1.99998	1.85986e-05	1.99996	3.71972e-05	2	1.85986e-05	4.33466e-05
		0.9998	661	0	661	0	661	0	0		1	2.99997	2.78981e-05	2.99994	5.57961e-05	3	1.85987e-05	4.33466e-05
		0.9997	710	0	710	0	710	0	0		1	3.99996	3.71976e-05	3.99993	7.43952e-05	4	1.85988e-05	4.33466e-05
		0.9996	714	0	714	0	714	0	0		1	4.99995	4.64972e-05	4.99991	9.29944e-05	5	1.85989e-05	4.33466e-05
		0.9995	726	0	726	0	726	0	0		1	5.99994	5.57969e-05	5.99989	0.000111594	6	1.8599e-05	4.33466e-05
		0.9994	728	0	728	0	728	0	0		1	6.99993	6.50967e-05	6.99987	0.000130193	7	1.8599e-05	4.33466e-05
		0.9993	744	0	744	0	744	0	0		1	7.99993	7.43965e-05	7.99985	0.000148793	8	1.85991e-05	4.33466e-05
		0.9992	745	0	745	0	745	0	0		1	8.99992	8.36965e-05	8.99983	0.000167393	9	1.85992e-05	4.33466e-05
		0.9991	772	0	772	0	772	0	0		1	9.99991	9.29965e-05	9.99981	0.000185993	10	1.85993e-05	4.33466e-05
		0.999	776	0	776	0	776	0	0		1	10.9999	0.000102297	10.9998	0.000204593	11	1.85994e-05	4.33466e-05
		0.9989	777	0	777	0	777	0	0		1	11.9999	0.000111597	11.9998	0.000223194	12	1.85995e-05	4.33466e-05
		0.9988	779	0	779	0	779	0	0		1	12.9999	0.000120897	12.9998	0.000241794	13	1.85996e-05	4.33466e-05
		0.9987	780	0	780	0	780	0	0		1	13.9999	0.000130197	13.9997	0.000260395	14	1.85996e-05	4.33466e-05
		0.9986	783	0	783	0	783	0	0		1	14.9999	0.000139498	14.9997	0.000278996	15	1.85997e-05	4.33466e-05
		0.9985	784	0	784	0	784	0	0		1	15.9999	0.000148798	15.9997	0.000297597	16	1.85998e-05	4.33466e-05
		0.9983	789	0	789	0	789	0	0		1	16.9998	0.000158099	16.9997	0.000316198	17	1.85999e-05	4.33466e-05
		0.9982	790	0	790	0	790	0	0		1	17.9998	0.0001674	17.9997	0.0003348	18	1.86e-05	4.33466e-05
		0.9981	794	0	794	0	794	0	0		1	18.9998	0.000176701	18.9996	0.000353401	19	1.86001e-05	4.33466e-05
		0.9979	798	0	798	0	798	0	0		1	19.9998	0.000186002	19.9996	0.000372003	20	1.86002e-05	4.33466e-05
		0.9977	810	0	810	0	810	0	0		1	20.9998	0.000195302	20.9996	0.000390605	21	1.86002e-05	4.33466e-05
		0.9976	811	0	811	0	811	0	0		1	21.9998	0.000204604	21.9996	0.000409207	22	1.86003e-05	4.33466e-05
		0.9972	812	0	812	0	812	0	0		1	22.9998	0.000213905	22.9996	0.000427809	23	1.86004e-05	4.33466e-05
		0.9971	813	0	813	0	813	0	0		1	23.9998	0.000223206	23.9996	0.000446412	24	1.86005e-05	4.33466e-05
		0.9969	816	0	816	0	816	0	0		1	24.9998	0.000232507	24.9995	0.000465014	25	1.86006e-05	4.33466e-05
		0.9967	835	0	835	0	835	0	0		1	25.9998	0.000241809	25.9995	0.000483617	26	1.86007e-05	4.33466e-05
		0.9964	870	0	870	0	870	0	0		1	26.9997	0.00025111	26.9995	0.00050222	27	1.86007e-05	4.33466e-05
		0.9961	871	0	871	0	871	0	0		1	27.9997	0.000260412	27.9995	0.000520823	28	1.86008e-05	4.33466e-05
		0.9958	890	0	890	0	890	0	0		1	28.9997	0.000269713	28.9995	0.000539427	29	1.86009e-05	4.33466e-05
		0.9954	891	0	891	0	891	0	0		1	29.9997	0.000279015	29.9994	0.00055803	30	1.8601e-05	4.33466e-05
		0.995	899	0	899	0	899	0	0		1	30.9997	0.000288317	30.9994	0.000576634	31	1.86011e-05	4.33466e-05
		0.9946	900	0	900	0	900	0	0		1	31.9997	0.000297619	31.9994	0.000595237	32	1.86012e-05	4.33466e-05
		0.9942	904	0	904	0	904	0	0		1	32.9997	0.000306921	32.9994	0.000613841	33	1.86013e-05	4.33466e-05
		0.9939	905	0	905	0	905	0	0		1	33.9997	0.000316223	33.9994	0.000632446	34	1.86013e-05	4.33466e-05
		0.9938	906	0	906	0	906	0	0		1	34.9997	0.000325525	34.9993	0.00065105	35	1.86014e-05	4.33466e-05
		0.9937	907	0	907	0	907	0	0		1	35.9997	0.000334827	35.9993	0.000669654	36	1.86015e-05	4.33466e-05
		0.9931	911	0	911	0	911	0	0		1	36.9997	0.00034413	36.9993	0.000688259	37	1.86016e-05	4.33466e-05
		0.9925	912	0	912	0	912	0	0		1	37.9996	0.000353432	37.9993	0.000706864	38	1.86017e-05	4.33466e-05
		0.9912	913	0	913	0	913	0	0		1	38.9996	0.000362734	38.9993	0.000725469	39	1.86018e-05	4.33466e-05
		0.991	916	0	916	0	916	0	0		1	39.9996	0.000372037	39.9993	0.000744074	40	1.86019e-05	4.33466e-05
		0.9904	917	0	917	0	917	0	0		1	40.9996	0.00038134	40.9992	0.000762679	41	1.86019e-05	4.33466e-05
		0.9895	918	0	918	0	918	0	0		1	41.9996	0.000390642	41.9992	0.000781285	42	1.8602e-05	4.33466e-05
		0.9886	919	0	919	0	919	0	0		1	42.9996	0.000399945	42.9992	0.000799891	43	1.86021e-05	4.33466e-05
		0.9876	920	0	920	0	920	0	0		1	43.9996	0.000409248	43.9992	0.000818496	44	1.86022e-05	4.33466e-05
		0.9867	921	0	921	0	921	0	0		1	44.9996	0.000418551	44.9992	0.000837102	45	1.86023e-05	4.33466e-05
		0.9864	922	0	922	0	922	0	0		1	45.9996	0.000427854	45.9991	0.000855709	46	1.86024e-05	4.33466e-05
		0.9852	923	0	923	0	923	0	0		1	46.9996	0.000437157	46.9991	0.000874315	47	1.86024e-05	4.33466e-05
		0.9838	925	0	925	0	925	0	0		1	47.9996	0.000446461	47.9991	0.000892922	48	1.86025e-05	4.33466e-05
		0.9823	926	0	926	0	926	0	0		1	48.9995	0.000455764	48.9991	0.000911528	49	1.86026e-05	4.33466e-05
		0.9806	927	0	927	0	927	0	0		1	49.9995	0.000465068	49.9991	0.000930135	50	1.86027e-05	4.33466e-05
		0.9804	929	0	929	0	929	0	0		1	50.9995	0.000474371	50.9991	0.000948742	51	1.86028e-05	4.33466e-05
		0.9789	930	0	930	0	930	0	0		1	51.9995	0.000483675	51.999	0.000967349	52	1.86029e-05	4.33466e-05
		0.9788	931	0	931	0	931	0	0		1	52.9995	0.000492978	52.999	0.000985957	53	1.8603e-05	4.33466e-05
		0.9746	932	0	932	0	932	0	0		1	53.9995	0.000502282	53.999	0.00100456	54	1.8603e-05	4.33466e-05
		0.9712	933	0	933	0	933	0	0		1	54.9995	0.000511586	54.999	0.00102317	55	1.86031e-05	4.33466e-05
		0.9695	934	0	934	0	934	0	0		1	55.9995	0.00052089	55.999	0.00104178	56	1.86032e-05	4.33466e-05
		0.9665	947	0	947	0	947	0	0		1	56.9995	0.000530194	56.9989	0.00106039	57	1.86033e-05	4.33466e-05
		0.9633	948	0	948	0	948	0	0		1	57.9995	0.000539498	57.9989	0.001079	58	1.86034e-05	4.33466e-05
		0.9622	991	0	991	0	991	0	0		1	58.9995	0.000548802	58.9989	0.0010976	59	1.86035e-05	4.33466e-05
		0.9579	992	0	992	0	992	0	0		1	59.9994	0.000558107	59.9989	0.00111621	60	1.86036e-05	4.33466e-05
		0.9559	993	0	993	0	993	0	0		1	60.9994	0.000567411	60.9989	0.00113482	61	1.86036e-05	4.33466e-05
		0.9469	994	0	994	0	994	0	0		1	61.9994	0.000576716	61.9988	0.00115343	62	1.86037e-05	4.33466e-05
		0.946	1000	0	1000	0	1000	0	0		1	62.9994	0.00058602	62.9988	0.00117204	63	1.86038e-05	4.33466e-05
		0.9418	1008	0	1008	0	1008	0	0		1	63.9994	0.000595325	63.9988	0.00119065	64	1.86039e-05	4.33466e-05
		0.9391	1012	0	1012	0	1012	0	0		1	64.9994	0.00060463	64.9988	0.00120926	65	1.8604e-05	4.33466e-05
		0.9389	1013	0	1013	0	1013	0	0		1	65.9994	0.000613935	65.9988	0.00122787	66	1.86041e-05	4.33466e-05
		0.9363	1014	0	1014	0	1014	0	0		1	66.9994	0.00062324	66.9988	0.00124648	67	1.86042e-05	4.33466e-05
		0.9302	1016	0	1016	0	1016	0	0		1	67.9994	0.000632546	67.9987	0.00126509	68	1.86043e-05	4.33466e-05
		0.9236	1016	1	1015	2	1017	0.00196657	0.00192308		1	68.9994	0.000641851	68.9987	0.0012837	69	1.86044e-05	4.33466e-05
		0.9164	1021	1	1020	2	1022	0.00195695	0.00192308		1	69.9993	0.000651157	69.9987	0.00130231	70	1.86045e-05	4.33466e-05
		0.9124	1023	1	1022	2	1024	0.00195313	0.00192308		1	70.9993	0.000660463	70.9987	0.00132093	71	1.86046e-05	4.33466e-05
		0.9086	1024	1	1023	2	1025	0.00195122	0.00192308		1	71.9993	0.000669769	71.9987	0.00133954	72	1.86047e-05	4.33466e-05
		0.9002	1039	1	1038	2	1040	0.00192308	0.00192308		1	72.9993	0.000679075	72.9986	0.00135815	73	1.86048e-05	4.33466e-05
		0.8912	1039	2	1037	4	1041	0.00384246	0.00382409		1	73.9993	0.000688382	73.9986	0.00137676	74	1.86049e-05	4.33466e-05
		0.886	1040	2	1038	4	1042	0.00383877	0.00382409		1	74.9993	0.000697689	74.9986	0.00139538	75	1.8605e-05	4.33466e-05
		0.8815	1044	2	1042	4	1046	0.00382409	0.00382409		1	75.9993	0.000706996	75.9986	0.00141399	76	1.86052e-05	4.33466e-05
		0.8763	1044	3	1041	6	1047	0.00573066	0.00571973		1	76.9993	0.000716304	76.9986	0.00143261	77	1.86053e-05	4.33466e-05
		0.8711	1045	3	1042	6	1048	0.00572519	0.00571973		1	77.9993	0.000725612	77.9985	0.00145122	78	1.86054e-05	4.33466e-05
		0.8483	1046	3	1043	6	1049	0.00571973	0.00571973		1	78.9993	0.000734921	78.9985	0.00146984	79	1.86056e-05	4.33466e-05
		0.8347	1046	4	1042	8	1050	0.00761905	0.0071048		1	79.9993	0.00074423	79.9985	0.00148846	80	1.86057e-05	4.33466e-05
		0.8295	1055	4	1051	8	1059	0.0075543	0.0071048		1	80.9992	0.00075354	80.9985	0.00150708	81	1.86059e-05	4.33466e-05
		0.8291	1056	4	1052	8	1060	0.00754717	0.0071048		1	81.9992	0.00076285	81.9985	0.0015257	82	1.86061e-05	4.33466e-05
		0.8228	1057	4	1053	8	1061	0.00754006	0.0071048		1	82.9992	0.000772162	82.9985	0.00154432	83	1.86063e-05	4.33466e-05
		0.8092	1058	4	1054	8	1062	0.00753296	0.0071048		1	83.9992	0.000781474	83.9984	0.00156295	84	1.86065e-05	4.33466e-05
		0.7958	1121	4	1117	8	1125	0.00711111	0.0071048		1	84.9992	0.000790787	84.9984	0.00158157	85	1.86068e-05	4.33466e-05
		0.795	1122	4	1118	8	1126	0.0071048	0.0071048		1	85.9992	0.000800101	85.9984	0.0016002	86	1.8607e-05	4.33466e-05
		0.7869	1122	5	1117	10	1127	0.00887311	0.00887311		1	86.9992	0.000809417	86.9984	0.00161883	87	1.86073e-05	4.33466e-05
		0.7803	1122	6	1116	12	1128	0.0106383	0.0105727		1	87.9992	0.000818734	87.9984	0.00163747	88	1.86076e-05	4.33466e-05
		0.7754	1123	6	1117	12	1129	0.0106289	0.0105727		1	88.9992	0.000828052	88.9983	0.0016561	89	1.86079e-05	4.33466e-05
		0.7702	1124	6	1118	12	1130	0.0106195	0.0105727		1	89.9992	0.000837371	89.9983	0.00167474	90	1.86083e-05	4.33466e-05
		0.7652	1125	6	1119	12	1131	0.0106101	0.0105727		1	90.9992	0.000846693	90.9983	0.00169339	91	1.86086e-05	4.33466e-05
		0.7498	1129	6	1123	12	1135	0.0105727	0.0105727		1	91.9991	0.000856016	91.9983	0.00171203	92	1.8609e-05	4.33466e-05
		0.7438	1129	7	1122	14	1136	0.0123239	0.0115702		1	92.9991	0.000865342	92.9983	0.00173068	93	1.86095e-05	4.33466e-05
		0.734	1130	7	1123	14	1137	0.0123131	0.0115702		1	93.9991	0.000874669	93.9983	0.00174934	94	1.861e-05	4.33466e-05
		0.7259	1136	7	1129	14	1143	0.0122485	0.0115702		1	94.9991	0.000884	94.9982	0.001768	95	1.86105e-05	4.33466e-05
		0.7217	1177	7	1170	14	1184	0.0118243	0.0115702		1	95.9991	0.000893332	95.9982	0.00178666	96	1.86111e-05	4.33466e-05
		0.7181	1178	7	1171	14	1185	0.0118143	0.0115702		1	96.9991	0.000902668	96.9982	0.00180534	97	1.86117e-05	4.33466e-05
		0.7022	1179	7	1172	14	1186	0.0118044	0.0115702		1	97.9991	0.000912007	97.9982	0.00182401	98	1.86124e-05	4.33466e-05
		0.7014	1194	7	1187	14	1201	0.011657	0.0115702		1	98.9991	0.000921349	98.9982	0.0018427	99	1.86131e-05	4.33466e-05
		0.6935	1200	7	1193	14	1207	0.011599	0.0115702		1	99.9991	0.000930695	99.9981	0.00186139	100	1.86139e-05	4.33466e-05
		0.6842	1203	7	1196	14	1210	0.0115702	0.0115702		1	100.999	0.000940045	100.998	0.00188009	101	1.86148e-05	4.33466e-05
		0.6819	1203	8	1195	16	1211	0.0132122	0.012749		1	101.999	0.000949399	101.998	0.0018988	102	1.86157e-05	4.33466e-05
		0.6742	1204	8	1196	16	1212	0.0132013	0.012749		1	102.999	0.000958758	102.998	0.00191752	103	1.86167e-05	4.33466e-05
		0.672	1205	8	1197	16	1213	0.0131904	0.012749		1	103.999	0.000968122	103.998	0.00193624	104	1.86177e-05	4.33466e-05
		0.6704	1206	8	1198	16	1214	0.0131796	0.012749		1	104.999	0.000977491	104.998	0.00195498	105	1.86189e-05	4.33466e-05
		0.6649	1215	8	1207	16	1223	0.0130826	0.012749		1	105.999	0.000986865	105.998	0.00197373	106	1.86201e-05	4.33466e-05
		0.6556	1216	8	1208	16	1224	0.0130719	0.012749		1	106.999	0.000996246	106.998	0.00199249	107	1.86214e-05	4.33466e-05
		0.6547	1221	8	1213	16	1229	0.0130187	0.012749		1	107.999	0.00100563	107.998	0.00201127	108	1.86228e-05	4.33466e-05
		0.6464	1233	8	1225	16	1241	0.0128928	0.012749		1	108.999	0.00101503	108.998	0.00203005	109	1.86243e-05	4.33466e-05
		0.6458	1234	8	1226	16	1242	0.0128824	0.012749		1	109.999	0.00102443	109.998	0.00204885	110	1.86259e-05	4.33466e-05
		0.6432	1236	8	1228	16	1244	0.0128617	0.012749		1	110.999	0.00103384	110.998	0.00206767	111	1.86277e-05	4.33466e-05
		0.6394	1237	8	1229	16	1245	0.0128514	0.012749		1	111.999	0.00104325	111.998	0.0020865	112	1.86295e-05	4.33466e-05
		0.6373	1238	8	1230	16	1246	0.0128411	0.012749		1	112.999	0.00105268	112.998	0.00210536	113	1.86315e-05	4.33466e-05
		0.6283	1246	8	1238	16	1254	0.0127592	0.012749		1	113.999	0.00106211	113.998	0.00212422	114	1.86335e-05	4.33466e-05
		0.6266	1247	8	1239	16	1255	0.012749	0.012749		1	114.999	0.00107156	114.998	0.00214311	115	1.86358e-05	4.33466e-05
		0.6244	1248	9	1239	18	1257	0.0143198	0.0140625		1	115.999	0.00108101	115.998	0.00216202	116	1.86381e-05	4.33466e-05
		0.6194	1249	9	1240	18	1258	0.0143084	0.0140625		1	116.999	0.00109048	116.998	0.00218095	117	1.86406e-05	4.33466e-05
		0.6105	1251	9	1242	18	1260	0.0142857	0.0140625		1	117.999	0.00109995	117.998	0.0021999	118	1.86433e-05	4.33466e-05
		0.6098	1252	9	1243	18	1261	0.0142744	0.0140625		1	118.999	0.00110944	118.998	0.00221888	119	1.86461e-05	4.33466e-05
		0.6094	1253	9	1244	18	1262	0.0142631	0.0140625		1	119.999	0.00111894	119.998	0.00223788	120	1.8649e-05	4.33466e-05
		0.6018	1254	9	1245	18	1263	0.0142518	0.0140625		1	120.999	0.00112845	120.998	0.00225691	121	1.86521e-05	4.33466e-05
		0.6013	1264	9	1255	18	1273	0.0141398	0.0140625		1	121.999	0.00113798	121.998	0.00227596	122	1.86554e-05	4.33466e-05
		0.6002	1266	9	1257	18	1275	0.0141176	0.0140625		1	122.999	0.00114752	122.998	0.00229505	123	1.86589e-05	4.33466e-05
		0.5958	1271	9	1262	18	1280	0.0140625	0.0140625		1	123.999	0.00115708	123.998	0.00231416	124	1.86626e-05	4.33466e-05
		0.5931	1278	10	1268	20	1288	0.015528	0.0153728		1	124.999	0.00116665	124.998	0.00233331	125	1.86665e-05	4.33466e-05
		0.5846	1279	10	1269	20	1289	0.0155159	0.0153728		1	125.999	0.00117624	125.998	0.00235249	126	1.86705e-05	4.33466e-05
		0.5822	1280	10	1270	20	1290	0.0155039	0.0153728		1	126.999	0.00118585	126.998	0.0023717	127	1.86748e-05	4.33466e-05
		0.5797	1291	10	1281	20	1301	0.0153728	0.0153728		1	127.999	0.00119547	127.998	0.00239095	128	1.86793e-05	4.33466e-05
		0.5761	1310	11	1299	22	1321	0.016654	0.0164671		1	128.999	0.00120512	128.998	0.00241023	129	1.8684e-05	4.33466e-05
		0.5692	1313	11	1302	22	1324	0.0166163	0.0164671		1	129.999	0.00121478	129.998	0.00242956	130	1.86889e-05	4.33466e-05
		0.5677	1314	11	1303	22	1325	0.0166038	0.0164671		1	130.999	0.00122446	130.998	0.00244892	131	1.86941e-05	4.33466e-05
		0.5603	1315	11	1304	22	1326	0.0165913	0.0164671		1	131.999	0.00123416	131.998	0.00246833	132	1.86995e-05	4.33466e-05
		0.5594	1319	11	1308	22	1330	0.0165414	0.0164671		1	132.999	0.00124389	132.998	0.00248778	133	1.87051e-05	4.33466e-05
		0.5569	1320	11	1309	22	1331	0.0165289	0.0164671		1	133.999	0.00125364	133.997	0.00250728	134	1.8711e-05	4.33466e-05
		0.5538	1321	11	1310	22	1332	0.0165165	0.0164671		1	134.999	0.00126341	134.997	0.00252682	135	1.87172e-05	4.33466e-05
		0.5514	1324	11	1313	22	1335	0.0164794	0.0164671		1	135.999	0.00127321	135.997	0.00254641	136	1.87236e-05	4.33466e-05
		0.5512	1325	11	1314	22	1336	0.0164671	0.0164671		1	136.999	0.00128303	136.997	0.00256605	137	1.87303e-05	4.33466e-05
		0.5432	1327	12	1315	24	1339	0.0179238	0.0179238		1	137.999	0.00129287	137.997	0.00258575	138	1.87373e-05	4.33466e-05
		0.5417	1327	13	1314	26	1340	0.019403	0.0193741		1	138.999	0.00130275	138.997	0.0026055	139	1.87446e-05	4.33466e-05
		0.5408	1328	13	1315	26	1341	0.0193885	0.0193741		1	139.999	0.00131265	139.997	0.0026253	140	1.87522e-05	4.33466e-05
		0.5359	1329	13	1316	26	1342	0.0193741	0.0193741		1	140.999	0.00132258	140.997	0.00264516	141	1.876e-05	4.33466e-05
		0.5352	1329	14	1315	28	1343	0.0208488	0.0208024		1	141.999	0.00133254	141.997	0.00266509	142	1.87682e-05	4.33466e-05
		0.5343	1331	14	1317	28	1345	0.0208178	0.0208024		1	142.999	0.00134254	142.997	0.00268507	143	1.87767e-05	4.33466e-05
		0.5339	1332	14	1318	28	1346	0.0208024	0.0208024		1	143.999	0.00135256	143.997	0.00270512	144	1.87855e-05	4.33466e-05
		0.531	1337	15	1322	30	1352	0.0221893	0.0221729		1	144.999	0.00136262	144.997	0.00272523	145	1.87947e-05	4.33466e-05
		0.5283	1338	15	1323	30	1353	0.0221729	0.0221729		1	145.999	0.00137271	145.997	0.00274541	146	1.88042e-05	4.33466e-05
		0.5273	1344	16	1328	32	1360	0.0235294	0.0231548		1	146.999	0.00138283	146.997	0.00276566	147	1.8814e-05	4.33466e-05
		0.5233	1357	16	1341	32	1373	0.0233066	0.0231548		1	147.999	0.00139299	147.997	0.00278598	148	1.88242e-05	4.33466e-05
		0.5226	1358	16	1342	32	1374	0.0232897	0.0231548		1	148.999	0.00140319	148.997	0.00280638	149	1.88348e-05	4.33466e-05
		0.5223	1363	16	1347	32	1379	0.0232052	0.0231548		1	149.999	0.00141342	149.997	0.00282685	150	1.88457e-05	4.33466e-05
		0.5195	1364	16	1348	32	1380	0.0231884	0.0231548		1	150.999	0.0014237	150.997	0.0028474	151	1.88569e-05	4.33466e-05
		0.5165	1365	16	1349	32	1381	0.0231716	0.0231548		1	151.999	0.00143401	151.997	0.00286803	152	1.88686e-05	4.33466e-05
		0.5133	1366	16	1350	32	1382	0.0231548	0.0231548		1	152.999	0.00144437	152.997	0.00288874	153	1.88806e-05	4.33466e-05
		0.5118	1376	19	1357	38	1395	0.0272401	0.0271817		1	153.999	0.00145477	153.997	0.00290953	154	1.88931e-05	4.33466e-05
		0.5108	1377	19	1358	38	1396	0.0272206	0.0271817		1	154.999	0.00146521	154.997	0.00293041	155	1.89059e-05	4.33466e-05
		0.5107	1379	19	1360	38	1398	0.0271817	0.0271817		1	155.999	0.00147569	155.997	0.00295138	156	1.89191e-05	4.33466e-05
		0.5051	1379	20	1359	40	1399	0.0285919	0.028551		1	156.999	0.00148622	156.997	0.00297244	157	1.89328e-05	4.33466e-05
		0.5042	1380	20	1360	40	1400	0.0285714	0.028551		1	157.999	0.0014968	157.997	0.00299359	158	1.89468e-05	4.33466e-05
		0.4995	1381	20	1361	40	1401	0.028551	0.028551		1	158.998	0.00150742	158.997	0.00301484	159	1.89613e-05	4.33466e-05
		0.4967	1386	21	1365	42	1407	0.0298507	0.0298084		1	159.998	0.00151809	159.997	0.00303619	160	1.89762e-05	4.33466e-05
		0.495	1387	21	1366	42	1408	0.0298295	0.0298084		1	160.998	0.00152882	160.997	0.00305763	161	1.89915e-05	4.33466e-05
		0.494	1388	21	1367	42	1409	0.0298084	0.0298084		1	161.998	0.00153959	161.997	0.00307918	162	1.90073e-05	4.33466e-05
		0.493	1401	23	1378	46	1424	0.0323034	0.0323034		1	162.998	0.00155042	162.997	0.00310083	163	1.90235e-05	4.33466e-05
		0.4893	1401	24	1377	48	1425	0.0336842	0.0335899		1	163.998	0.00156129	163.997	0.00312259	164	1.90402e-05	4.33466e-05
		0.4887	1405	24	1381	48	1429	0.0335899	0.0335899		1	164.998	0.00157223	164.997	0.00314446	165	1.90573e-05	4.33466e-05
		0.4882	1405	25	1380	50	1430	0.034965	0.0349406		1	165.998	0.00158322	165.997	0.00316643	166	1.90749e-05	4.33466e-05
		0.4834	1406	25	1381	50	1431	0.0349406	0.0349406		1	166.998	0.00159426	166.997	0.00318852	167	1.9093e-05	4.33466e-05
		0.482	1418	26	1392	52	1444	0.0360111	0.0359364		1	167.998	0.00160537	167.997	0.00321073	168	1.91115e-05	4.33466e-05
		0.4815	1419	26	1393	52	1445	0.0359862	0.0359364		1	168.998	0.00161653	168.997	0.00323306	169	1.91305e-05	4.33466e-05
		0.4788	1420	26	1394	52	1446	0.0359613	0.0359364		1	169.998	0.00162775	169.997	0.0032555	170	1.915e-05	4.33466e-05
		0.4771	1421	26	1395	52	1447	0.0359364	0.0359364		1	170.998	0.00163903	170.997	0.00327807	171	1.917e-05	4.33466e-05
		0.4748	1421	27	1394	54	1448	0.0372928	0.0372928		1	171.998	0.00165038	171.997	0.00330076	172	1.91905e-05	4.33466e-05
		0.4731	1421	28	1393	56	1449	0.0386473	0.0385675		1	172.998	0.00166179	172.997	0.00332358	173	1.92115e-05	4.33466e-05
		0.4714	1423	28	1395	56	1451	0.0385941	0.0385675		1	173.998	0.00167327	173.997	0.00334653	174	1.9233e-05	4.33466e-05
		0.468	1424	28	1396	56	1452	0.0385675	0.0385675		1	174.998	0.00168481	174.997	0.00336962	175	1.9255e-05	4.33466e-05
		0.4677	1424	30	1394	60	1454	0.0412655	0.0412371		1	175.998	0.00169642	175.997	0.00339284	176	1.92775e-05	4.33466e-05
		0.4645	1425	30	1395	60	1455	0.0412371	0.0412371		1	176.998	0.0017081	176.997	0.00341619	177	1.93005e-05	4.33466e-05
		0.4631	1425	31	1394	62	1456	0.0425824	0.0420624		1	177.998	0.00171984	177.997	0.00343969	178	1.93241e-05	4.33466e-05
		0.4629	1430	31	1399	62	1461	0.0424367	0.0420624		1	178.998	0.00173166	178.997	0.00346332	179	1.93482e-05	4.33466e-05
		0.4582	1432	31	1401	62	1463	0.0423787	0.0420624		1	179.998	0.00174355	179.997	0.0034871	180	1.93728e-05	4.33466e-05
		0.4579	1443	31	1412	62	1474	0.0420624	0.0420624		1	180.998	0.00175552	180.996	0.00351103	181	1.9398e-05	4.33466e-05
		0.4567	1462	40	1422	80	1502	0.0532623	0.0532623		1	181.998	0.00176755	181.996	0.00353511	182	1.94237e-05	4.33466e-05
		0.4538	1470	43	1427	86	1513	0.0568407	0.0565046		1	182.998	0.00177967	182.996	0.00355934	183	1.94499e-05	4.33466e-05
		0.4535	1471	43	1428	86	1514	0.0568032	0.0565046		1	183.998	0.00179186	183.996	0.00358372	184	1.94767e-05	4.33466e-05
		0.4518	1472	43	1429	86	1515	0.0567657	0.0565046		1	184.998	0.00180413	184.996	0.00360826	185	1.95041e-05	4.33466e-05
		0.4501	1473	43	1430	86	1516	0.0567282	0.0565046		1	185.998	0.00181648	185.996	0.00363296	186	1.9532e-05	4.33466e-05
		0.447	1474	43	1431	86	1517	0.0566908	0.0565046		1	186.998	0.00182891	186.996	0.00365782	187	1.95605e-05	4.33466e-05
		0.4459	1478	43	1435	86	1521	0.0565417	0.0565046		1	187.998	0.00184142	187.996	0.00368284	188	1.95896e-05	4.33466e-05
		0.4441	1479	43	1436	86	1522	0.0565046	0.0565046		1	188.998	0.00185401	188.996	0.00370803	189	1.96192e-05	4.33466e-05
		0.4404	1479	44	1435	88	1523	0.0577807	0.0577807		1	189.998	0.00186669	189.996	0.00373338	190	1.96494e-05	4.33466e-05
		0.4403	1482	48	1434	96	1530	0.0627451	0.0620556		1	190.998	0.00187946	190.996	0.00375891	191	1.96802e-05	4.33466e-05
		0.4396	1488	48	1440	96	1536	0.0625	0.0620556		1	191.998	0.00189231	191.996	0.00378462	192	1.97115e-05	4.33466e-05
		0.4386	1490	48	1442	96	1538	0.0624187	0.0620556		1	192.998	0.00190525	192.996	0.00381049	193	1.97435e-05	4.33466e-05
		0.4351	1491	48	1443	96	1539	0.0623782	0.0620556		1	193.998	0.00191827	193.996	0.00383655	194	1.9776e-05	4.33466e-05
		0.4336	1492	48	1444	96	1540	0.0623377	0.0620556		1	194.998	0.00193139	194.996	0.00386279	195	1.98092e-05	4.33466e-05
		0.4307	1499	48	1451	96	1547	0.0620556	0.0620556		1	195.998	0.0019446	195.996	0.00388921	196	1.98429e-05	4.33466e-05
		0.4303	1499	49	1450	98	1548	0.0633075	0.0632666		1	196.998	0.00195791	196.996	0.00391581	197	1.98772e-05	4.33466e-05
		0.4282	1500	49	1451	98	1549	0.0632666	0.0632666		1	197.998	0.0019713	197.996	0.0039426	198	1.99121e-05	4.33466e-05
		0.4281	1500	50	1450	100	1550	0.0645161	0.0637755		1	198.998	0.00198479	198.996	0.00396959	199	1.99477e-05	4.33466e-05
		0.4277	1502	50	1452	100	1552	0.064433	0.0637755		1	199.998	0.00199838	199.996	0.00399676	200	1.99838e-05	4.33466e-05
		0.4264	1503	50	1453	100	1553	0.0643915	0.0637755		1	200.998	0.00201207	200.996	0.00402414	201	2.00206e-05	4.33466e-05
		0.4256	1505	50	1455	100	1555	0.0643087	0.0637755		1	201.998	0.00202585	201.996	0.0040517	202	2.00579e-05	4.33466e-05
		0.4211	1513	50	1463	100	1563	0.0639795	0.0637755		1	202.998	0.00203974	202.996	0.00407947	203	2.00959e-05	4.33466e-05
		0.4206	1514	50	1464	100	1564	0.0639386	0.0637755		1	203.998	0.00205372	203.996	0.00410744	204	2.01345e-05	4.33466e-05
		0.4187	1516	50	1466	100	1566	0.063857	0.0637755		1	204.998	0.00206781	204.996	0.00413562	205	2.01738e-05	4.33466e-05
		0.418	1517	50	1467	100	1567	0.0638162	0.0637755		1	205.998	0.002082	205.996	0.004164	206	2.02136e-05	4.33466e-05
		0.4169	1518	50	1468	100	1568	0.0637755	0.0637755		1	206.998	0.0020963	206.996	0.0041926	207	2.02541e-05	4.33466e-05
		0.4143	1523	51	1472	102	1574	0.064803	0.064803		1	207.998	0.0021107	207.996	0.0042214	208	2.02952e-05	4.33466e-05
		0.4138	1525	52	1473	104	1577	0.065948	0.0659062		1	208.998	0.00212521	208.996	0.00425042	209	2.03369e-05	4.33466e-05
		0.4128	1526	52	1474	104	1578	0.0659062	0.0659062		1	209.998	0.00213983	209.996	0.00427966	210	2.03793e-05	4.33466e-05
		0.41	1526	53	1473	106	1579	0.0671311	0.0670886		1	210.998	0.00215456	210.996	0.00430911	211	2.04223e-05	4.33466e-05
		0.4098	1527	53	1474	106	1580	0.0670886	0.0670886		1	211.998	0.00216939	211.996	0.00433879	212	2.0466e-05	4.33466e-05
		0.4089	1537	54	1483	108	1591	0.0678818	0.0677116		1	212.998	0.00218434	212.996	0.00436869	213	2.05103e-05	4.33466e-05
		0.408	1538	54	1484	108	1592	0.0678392	0.0677116		1	213.998	0.00219941	213.996	0.00439881	214	2.05552e-05	4.33466e-05
		0.4058	1540	54	1486	108	1594	0.0677541	0.0677116		1	214.998	0.00221458	214.996	0.00442917	215	2.06008e-05	4.33466e-05
		0.4051	1541	54	1487	108	1595	0.0677116	0.0677116		1	215.998	0.00222988	215.996	0.00445975	216	2.0647e-05	4.33466e-05
		0.4021	1543	56	1487	112	1599	0.0700438	0.0700438		1	216.998	0.00224528	216.996	0.00449057	217	2.06939e-05	4.33466e-05
		0.4019	1555	85	1470	170	1640	0.103659	0.103659		1	217.998	0.00226081	217.995	0.00452162	218	2.07414e-05	4.33466e-05
		0.4018	1559	86	1473	172	1645	0.104559	0.104559		1	218.998	0.00227646	218.995	0.00455291	219	2.07896e-05	4.33466e-05
		0.3981	1559	87	1472	174	1646	0.105711	0.105711		1	219.998	0.00229222	219.995	0.00458445	220	2.08384e-05	4.33466e-05
		0.398	1566	88	1478	176	1654	0.106409	0.106409		1	220.998	0.00230811	220.995	0.00461622	221	2.08879e-05	4.33466e-05
		0.3957	1566	89	1477	178	1655	0.107553	0.107553		1	221.998	0.00232412	221.995	0.00464824	222	2.0938e-05	4.33466e-05
		0.3948	1566	90	1476	180	1656	0.108696	0.108368		1	222.998	0.00234025	222.995	0.00468051	223	2.09888e-05	4.33466e-05
		0.3947	1568	90	1478	180	1658	0.108565	0.108368		1	223.998	0.00235651	223.995	0.00471302	224	2.10403e-05	4.33466e-05
		0.3942	1569	90	1479	180	1659	0.108499	0.108368		1	224.998	0.00237289	224.995	0.00474579	225	2.10924e-05	4.33466e-05
		0.3914	1570	90	1480	180	1660	0.108434	0.108368		1	225.998	0.0023894	225.995	0.00477881	226	2.11452e-05	4.33466e-05
		0.3905	1571	90	1481	180	1661	0.108368	0.108368		1	226.998	0.00240604	226.995	0.00481209	227	2.11986e-05	4.33466e-05
		0.3881	1574	91	1483	182	1665	0.109309	0.109047		1	227.998	0.00242281	227.995	0.00484562	228	2.12527e-05	4.33466e-05
		0.3868	1575	91	1484	182	1666	0.109244	0.109047		1	228.998	0.00243971	228.995	0.00487942	229	2.13075e-05	4.33466e-05
		0.3852	1576	91	1485	182	1667	0.109178	0.109047		1	229.998	0.00245674	229.995	0.00491348	230	2.1363e-05	4.33466e-05
		0.3837	1577	91	1486	182	1668	0.109113	0.109047		1	230.998	0.0024739	230.995	0.00494781	231	2.14191e-05	4.33466e-05
		0.3832	1578	91	1487	182	1669	0.109047	0.109047		1	231.998	0.0024912	231.995	0.0049824	232	2.14759e-05	4.33466e-05
		0.3818	1578	92	1486	184	1670	0.11018	0.11018		1	232.997	0.00250863	232.995	0.00501727	233	2.15333e-05	4.33466e-05
		0.3797	1578	93	1485	186	1671	0.111311	0.111311		1	233.997	0.0025262	233.995	0.00505241	234	2.15915e-05	4.33466e-05
		0.3793	1578	94	1484	188	1672	0.11244	0.112373		1	234.997	0.00254391	234.995	0.00508782	235	2.16503e-05	4.33466e-05
		0.378	1579	94	1485	188	1673	0.112373	0.112373		1	235.997	0.00256175	235.995	0.00512351	236	2.17098e-05	4.33466e-05
		0.3779	1580	97	1483	194	1677	0.115683	0.115407		1	236.997	0.00257974	236.995	0.00515947	237	2.17699e-05	4.33466e-05
		0.3765	1582	97	1485	194	1679	0.115545	0.115407		1	237.997	0.00259786	237.995	0.00519572	238	2.18308e-05	4.33466e-05
		0.3737	1583	97	1486	194	1680	0.115476	0.115407		1	238.997	0.00261613	238.995	0.00523226	239	2.18923e-05	4.33466e-05
		0.3727	1584	97	1487	194	1681	0.115407	0.115407		1	239.997	0.00263454	239.995	0.00526908	240	2.19545e-05	4.33466e-05
		0.3721	1584	98	1486	196	1682	0.116528	0.11639		1	240.997	0.00265309	240.995	0.00530618	241	2.20174e-05	4.33466e-05
		0.372	1585	98	1487	196	1683	0.116459	0.11639		1	241.997	0.00267179	241.995	0.00534358	242	2.20809e-05	4.33466e-05
		0.371	1586	98	1488	196	1684	0.11639	0.11639		1	242.997	0.00269064	242.995	0.00538127	243	2.21452e-05	4.33466e-05
		0.3706	1586	99	1487	198	1685	0.117507	0.117438		1	243.997	0.00270963	243.995	0.00541926	244	2.22101e-05	4.33466e-05
		0.3683	1587	99	1488	198	1686	0.117438	0.117438		1	244.997	0.00272877	244.995	0.00545754	245	2.22757e-05	4.33466e-05
		0.3664	1592	102	1490	204	1694	0.120425	0.120283		1	245.997	0.00274806	245.995	0.00549613	246	2.2342e-05	4.33466e-05
		0.366	1593	102	1491	204	1695	0.120354	0.120283		1	246.997	0.00276751	246.994	0.00553501	247	2.2409e-05	4.33466e-05
		0.3657	1594	102	1492	204	1696	0.120283	0.120283		1	247.997	0.0027871	247.994	0.0055742	248	2.24766e-05	4.33466e-05
		0.3656	1596	103	1493	206	1699	0.121248	0.121248		1	248.997	0.00280685	248.994	0.0056137	249	2.2545e-05	4.33466e-05
		0.3631	1596	104	1492	208	1700	0.122353	0.121994		1	249.997	0.00282675	249.994	0.0056535	250	2.2614e-05	4.33466e-05
		0.3627	1599	104	1495	208	1703	0.122137	0.121994		1	250.997	0.00284681	250.994	0.00569361	251	2.26837e-05	4.33466e-05
		0.3608	1601	104	1497	208	1705	0.121994	0.121994		1	251.997	0.00286702	251.994	0.00573404	252	2.27541e-05	4.33466e-05
		0.3606	1607	106	1501	212	1713	0.123759	0.123759		1	252.997	0.00288739	252.994	0.00577479	253	2.28252e-05	4.33466e-05
		0.3595	1607	107	1500	214	1714	0.124854	0.124781		1	253.997	0.00290792	253.994	0.00581585	254	2.2897e-05	4.33466e-05
		0.3581	1608	107	1501	214	1715	0.124781	0.124781		1	254.997	0.00292861	254.994	0.00585723	255	2.29695e-05	4.33466e-05
		0.3563	1615	108	1507	216	1723	0.125363	0.125145		1	255.997	0.00294947	255.994	0.00589893	256	2.30427e-05	4.33466e-05
		0.3562	1617	108	1509	216	1725	0.125217	0.125145		1	256.997	0.00297048	256.994	0.00594096	257	2.31166e-05	4.33466e-05
		0.3557	1618	108	1510	216	1726	0.125145	0.125145		1	257.997	0.00299166	257.994	0.00598331	258	2.31911e-05	4.33466e-05
		0.3553	1619	109	1510	218	1728	0.126157	0.126157		1	258.997	0.003013	258.994	0.00602599	259	2.32664e-05	4.33466e-05
		0.355	1619	110	1509	220	1729	0.127241	0.127241		1	259.997	0.0030345	259.994	0.00606901	260	2.33423e-05	4.33466e-05
		0.3533	1619	111	1508	222	1730	0.128324	0.128176		1	260.997	0.00305618	260.994	0.00611235	261	2.3419e-05	4.33466e-05
		0.3532	1620	111	1509	222	1731	0.12825	0.128176		1	261.997	0.00307802	261.994	0.00615604	262	2.34963e-05	4.33466e-05
		0.3521	1621	111	1510	222	1732	0.128176	0.128176		1	262.997	0.00310003	262.994	0.00620006	263	2.35744e-05	4.33466e-05
		0.3498	1621	112	1509	224	1733	0.129256	0.129181		1	263.997	0.00312221	263.994	0.00624442	264	2.36531e-05	4.33466e-05
		0.3486	1622	112	1510	224	1734	0.129181	0.129181		1	264.997	0.00314456	264.994	0.00628912	265	2.37325e-05	4.33466e-05
		0.3482	1624	115	1509	230	1739	0.13226	0.132108		1	265.997	0.00316708	265.994	0.00633417	266	2.38127e-05	4.33466e-05
		0.3471	1625	115	1510	230	1740	0.132184	0.132108		1	266.997	0.00318978	266.994	0.00637956	267	2.38935e-05	4.33466e-05
		0.3463	1626	115	1511	230	1741	0.132108	0.132108		1	267.997	0.00321265	267.994	0.0064253	268	2.3975e-05	4.33466e-05
		0.3445	1628	116	1512	232	1744	0.133028	0.132875		1	268.997	0.0032357	268.994	0.0064714	269	2.40572e-05	4.33466e-05
		0.3444	1629	116	1513	232	1745	0.132951	0.132875		1	269.997	0.00325892	269.993	0.00651784	270	2.41402e-05	4.33466e-05
		0.344	1630	116	1514	232	1746	0.132875	0.132875		1	270.997	0.00328232	270.993	0.00656465	271	2.42238e-05	4.33466e-05
		0.3418	1631	117	1514	234	1748	0.133867	0.133638		1	271.997	0.0033059	271.993	0.00661181	272	2.43081e-05	4.33466e-05
		0.3412	1632	117	1515	234	1749	0.133791	0.133638		1	272.997	0.00332967	272.993	0.00665933	273	2.43932e-05	4.33466e-05
		0.3408	1634	117	1517	234	1751	0.133638	0.133638		1	273.997	0.00335361	273.993	0.00670722	274	2.44789e-05	4.33466e-05
		0.3396	1634	118	1516	236	1752	0.134703	0.134626		1	274.997	0.00337773	274.993	0.00675547	275	2.45653e-05	4.33466e-05
		0.3392	1635	118	1517	236	1753	0.134626	0.134626		1	275.997	0.00340204	275.993	0.00680408	276	2.46525e-05	4.33466e-05
		0.3374	1636	120	1516	240	1756	0.136674	0.136519		1	276.997	0.00342654	276.993	0.00685307	277	2.47403e-05	4.33466e-05
		0.3362	1637	120	1517	240	1757	0.136596	0.136519		1	277.997	0.00345121	277.993	0.00690243	278	2.48289e-05	4.33466e-05
		0.3354	1638	120	1518	240	1758	0.136519	0.136519		1	278.997	0.00347608	278.993	0.00695216	279	2.49181e-05	4.33466e-05
		0.3352	1638	121	1517	242	1759	0.137578	0.137578		1	279.996	0.00350114	279.993	0.00700227	280	2.50081e-05	4.33466e-05
		0.3341	1639	123	1516	246	1762	0.139614	0.139614		1	280.996	0.00352638	280.993	0.00705276	281	2.50988e-05	4.33466e-05
		0.3339	1643	124	1519	248	1767	0.140351	0.140351		1	281.996	0.00355181	281.993	0.00710363	282	2.51902e-05	4.33466e-05
		0.331	1644	125	1519	250	1769	0.141323	0.141084		1	282.996	0.00357744	282.993	0.00715488	283	2.52823e-05	4.33466e-05
		0.3298	1645	125	1520	250	1770	0.141243	0.141084		1	283.996	0.00360326	283.993	0.00720652	284	2.53751e-05	4.33466e-05
		0.3289	1646	125	1521	250	1771	0.141163	0.141084		1	284.996	0.00362927	284.993	0.00725855	285	2.54686e-05	4.33466e-05
		0.3288	1647	125	1522	250	1772	0.141084	0.141084		1	285.996	0.00365548	285.993	0.00731096	286	2.55628e-05	4.33466e-05
		0.328	1651	126	1525	252	1777	0.141812	0.141732		1	286.996	0.00368189	286.993	0.00736377	287	2.56577e-05	4.33466e-05
		0.3271	1652	126	1526	252	1778	0.141732	0.141732		1	287.996	0.00370849	287.993	0.00741698	288	2.57534e-05	4.33466e-05
		0.3269	1652	127	1525	254	1779	0.142777	0.142697		1	288.996	0.00373529	288.993	0.00747058	289	2.58498e-05	4.33466e-05
		0.3252	1653	127	1526	254	1780	0.142697	0.142697		1	289.996	0.00376229	289.992	0.00752458	290	2.59468e-05	4.33466e-05
		0.3249	1653	128	1525	256	1781	0.143739	0.143498		1	290.996	0.00378949	290.992	0.00757899	291	2.60446e-05	4.33466e-05
		0.3244	1654	128	1526	256	1782	0.143659	0.143498		1	291.996	0.0038169	291.992	0.0076338	292	2.61431e-05	4.33466e-05
		0.3237	1655	128	1527	256	1783	0.143578	0.143498		1	292.996	0.00384451	292.992	0.00768902	293	2.62424e-05	4.33466e-05
		0.3229	1656	128	1528	256	1784	0.143498	0.143498		1	293.996	0.00387232	293.992	0.00774464	294	2.63423e-05	4.33466e-05
		0.3224	1659	131	1528	262	1790	0.146369	0.146287		1	294.996	0.00390034	294.992	0.00780068	295	2.6443e-05	4.33466e-05
		0.3198	1660	131	1529	262	1791	0.146287	0.146287		1	295.996	0.00392857	295.992	0.00785713	296	2.65444e-05	4.33466e-05
		0.3192	1660	132	1528	264	1792	0.147321	0.147157		1	296.996	0.003957	296.992	0.007914	297	2.66465e-05	4.33466e-05
		0.3189	1661	132	1529	264	1793	0.147239	0.147157		1	297.996	0.00398565	297.992	0.00797129	298	2.67493e-05	4.33466e-05
		0.3187	1662	132	1530	264	1794	0.147157	0.147157		1	298.996	0.0040145	298.992	0.008029	299	2.68528e-05	4.33466e-05
		0.318	1665	133	1532	266	1798	0.147942	0.147942		1	299.996	0.00404357	299.992	0.00808714	300	2.69571e-05	4.33466e-05
		0.3172	1670	134	1536	268	1804	0.148559	0.148559		1	300.996	0.00407285	300.992	0.0081457	301	2.70621e-05	4.33466e-05
		0.317	1674	138	1536	276	1812	0.152318	0.152066		1	301.996	0.00410234	301.992	0.00820469	302	2.71678e-05	4.33466e-05
		0.3151	1675	138	1537	276	1813	0.152234	0.152066		1	302.996	0.00413206	302.992	0.00826411	303	2.72743e-05	4.33466e-05
		0.3147	1676	138	1538	276	1814	0.15215	0.152066		1	303.996	0.00416198	303.992	0.00832397	304	2.73815e-05	4.33466e-05
		0.3141	1677	138	1539	276	1815	0.152066	0.152066		1	304.996	0.00419213	304.992	0.00838426	305	2.74894e-05	4.33466e-05
		0.3137	1682	140	1542	280	1822	0.153677	0.153677		1	305.996	0.0042225	305.992	0.00844499	306	2.7598e-05	4.33466e-05
		0.3124	1684	141	1543	282	1825	0.154521	0.154521		1	306.996	0.00425308	306.991	0.00850617	307	2.77074e-05	4.33466e-05
		0.3113	1684	142	1542	284	1826	0.155531	0.155446		1	307.996	0.00428389	307.991	0.00856778	308	2.78175e-05	4.33466e-05
		0.31	1685	142	1543	284	1827	0.155446	0.155446		1	308.996	0.00431492	308.991	0.00862985	309	2.79283e-05	4.33466e-05
		0.3094	1695	146	1549	292	1841	0.158609	0.158437		1	309.996	0.00434618	309.991	0.00869236	310	2.80399e-05	4.33466e-05
		0.3092	1696	146	1550	292	1842	0.158523	0.158437		1	310.996	0.00437767	310.991	0.00875533	311	2.81522e-05	4.33466e-05
		0.3089	1697	146	1551	292	1843	0.158437	0.158437		1	311.996	0.00440938	311.991	0.00881875	312	2.82652e-05	4.33466e-05
		0.3076	1697	147	1550	294	1844	0.159436	0.15935		1	312.996	0.00444132	312.991	0.00888263	313	2.8379e-05	4.33466e-05
		0.3067	1698	147	1551	294	1845	0.15935	0.15935		1	313.996	0.00447348	313.991	0.00894697	314	2.84935e-05	4.33466e-05
		0.3065	1701	149	1552	298	1850	0.161081	0.161031		1	314.995	0.00450589	314.991	0.00901177	315	2.86088e-05	4.33466e-05
		0.3059	1701	150	1551	300	1851	0.162075	0.161031		1	315.995	0.00453852	315.991	0.00907704	316	2.87248e-05	4.33466e-05
		0.3058	1702	150	1552	300	1852	0.161987	0.161031		1	316.995	0.00457139	316.991	0.00914277	317	2.88416e-05	4.33466e-05
		0.3056	1703	150	1553	300	1853	0.1619	0.161031		1	317.995	0.00460449	317.991	0.00920898	318	2.8959e-05	4.33466e-05
		0.3044	1704	150	1554	300	1854	0.161812	0.161031		1	318.995	0.00463783	318.991	0.00927566	319	2.90773e-05	4.33466e-05
		0.304	1705	150	1555	300	1855	0.161725	0.161031		1	319.995	0.00467141	319.991	0.00934281	320	2.91963e-05	4.33466e-05
		0.3035	1706	150	1556	300	1856	0.161638	0.161031		1	320.995	0.00470522	320.991	0.00941044	321	2.9316e-05	4.33466e-05
		0.3022	1711	150	1561	300	1861	0.161204	0.161031		1	321.995	0.00473928	321.991	0.00947856	322	2.94365e-05	4.33466e-05
		0.3014	1712	150	1562	300	1862	0.161117	0.161031		1	322.995	0.00477358	322.99	0.00954716	323	2.95578e-05	4.33466e-05
		0.3012	1713	150	1563	300	1863	0.161031	0.161031		1	323.995	0.00480812	323.99	0.00961625	324	2.96798e-05	4.33466e-05
		0.3004	1713	151	1562	302	1864	0.162017	0.162017		1	324.995	0.00484291	324.99	0.00968582	325	2.98025e-05	4.33466e-05
		0.2997	1713	152	1561	304	1865	0.163003	0.163003		1	325.995	0.00487795	325.99	0.00975589	326	2.9926e-05	4.33466e-05
		0.2993	1713	153	1560	306	1866	0.163987	0.163987		1	326.995	0.00491323	326.99	0.00982646	327	3.00503e-05	4.33466e-05
		0.2987	1716	154	1562	308	1870	0.164706	0.164706		1	327.995	0.00494876	327.99	0.00989752	328	3.01754e-05	4.33466e-05
		0.2974	1717	155	1562	310	1872	0.165598	0.165598		1	328.995	0.00498454	328.99	0.00996908	329	3.03012e-05	4.33466e-05
		0.297	1717	156	1561	312	1873	0.166578	0.1664		1	329.995	0.00502058	329.99	0.0100412	330	3.04277e-05	4.33466e-05
		0.2953	1719	156	1563	312	1875	0.1664	0.1664		1	330.995	0.00505686	330.99	0.0101137	331	3.05551e-05	4.33466e-05
		0.2952	1720	157	1563	314	1877	0.167288	0.167288		1	331.995	0.00509341	331.99	0.0101868	332	3.06832e-05	4.33466e-05
		0.2947	1726	159	1567	318	1885	0.1687	0.1687		1	332.995	0.00513021	332.99	0.0102604	333	3.08121e-05	4.33466e-05
		0.2936	1727	160	1567	320	1887	0.169581	0.169581		1	333.995	0.00516726	333.99	0.0103345	334	3.09417e-05	4.33466e-05
		0.2919	1732	166	1566	332	1898	0.174921	0.174921		1	334.995	0.00520458	334.99	0.0104092	335	3.10721e-05	4.33466e-05
		0.2917	1734	167	1567	334	1901	0.175697	0.17542		1	335.995	0.00524216	335.99	0.0104843	336	3.12033e-05	4.33466e-05
		0.2908	1735	167	1568	334	1902	0.175605	0.17542		1	336.995	0.00528	336.989	0.01056	337	3.13353e-05	4.33466e-05
		0.2903	1736	167	1569	334	1903	0.175512	0.17542		1	337.995	0.0053181	337.989	0.0106362	338	3.14681e-05	4.33466e-05
		0.2901	1737	167	1570	334	1904	0.17542	0.17542		1	338.995	0.00535648	338.989	0.010713	339	3.16016e-05	4.33466e-05
		0.2886	1738	169	1569	338	1907	0.177242	0.177242		1	339.995	0.00539511	339.989	0.0107902	340	3.1736e-05	4.33466e-05
		0.2881	1742	171	1571	342	1913	0.178777	0.178683		1	340.995	0.00543402	340.989	0.010868	341	3.18711e-05	4.33466e-05
		0.287	1743	171	1572	342	1914	0.178683	0.178683		1	341.995	0.00547319	341.989	0.0109464	342	3.2007e-05	4.33466e-05
		0.2865	1743	172	1571	344	1915	0.179634	0.179634		1	342.994	0.00551264	342.989	0.0110253	343	3.21437e-05	4.33466e-05
		0.2863	1743	173	1570	346	1916	0.180585	0.180585		1	343.994	0.00555236	343.989	0.0111047	344	3.22812e-05	4.33466e-05
		0.2857	1750	178	1572	356	1928	0.184647	0.184074		1	344.994	0.00559236	344.989	0.0111847	345	3.24195e-05	4.33466e-05
		0.2855	1753	178	1575	356	1931	0.18436	0.184074		1	345.994	0.00563263	345.989	0.0112653	346	3.25586e-05	4.33466e-05
		0.2854	1754	178	1576	356	1932	0.184265	0.184074		1	346.994	0.00567318	346.989	0.0113464	347	3.26985e-05	4.33466e-05
		0.2853	1756	178	1578	356	1934	0.184074	0.184074		1	347.994	0.00571401	347.989	0.011428	348	3.28392e-05	4.33466e-05
		0.2846	1757	181	1576	362	1938	0.186791	0.186694		1	348.994	0.00575513	348.988	0.0115103	349	3.29807e-05	4.33466e-05
		0.2838	1758	181	1577	362	1939	0.186694	0.186694		1	349.994	0.00579652	349.988	0.011593	350	3.3123e-05	4.33466e-05
		0.2829	1758	182	1576	364	1940	0.187629	0.187629		1	350.994	0.0058382	350.988	0.0116764	351	3.32661e-05	4.33466e-05
		0.2823	1758	183	1575	366	1941	0.188563	0.188563		1	351.994	0.00588017	351.988	0.0117603	352	3.34101e-05	4.33466e-05
		0.2822	1759	184	1575	368	1943	0.189398	0.189398		1	352.994	0.00592243	352.988	0.0118449	353	3.35548e-05	4.33466e-05
		0.2813	1763	185	1578	370	1948	0.189938	0.189841		1	353.994	0.00596497	353.988	0.0119299	354	3.37004e-05	4.33466e-05
		0.281	1764	185	1579	370	1949	0.189841	0.189841		1	354.994	0.00600781	354.988	0.0120156	355	3.38468e-05	4.33466e-05
		0.2807	1764	186	1578	372	1950	0.190769	0.190769		1	355.994	0.00605094	355.988	0.0121019	356	3.3994e-05	4.33466e-05
		0.2803	1764	187	1577	374	1951	0.191697	0.191697		1	356.994	0.00609436	356.988	0.0121887	357	3.41421e-05	4.33466e-05
		0.2796	1764	188	1576	376	1952	0.192623	0.192623		1	357.994	0.00613808	357.988	0.0122762	358	3.4291e-05	4.33466e-05
		0.2791	1764	189	1575	378	1953	0.193548	0.193449		1	358.994	0.0061821	358.988	0.0123642	359	3.44407e-05	4.33466e-05
		0.2783	1765	189	1576	378	1954	0.193449	0.193449		1	359.994	0.00622642	359.988	0.0124528	360	3.45912e-05	4.33466e-05
		0.278	1775	192	1583	384	1967	0.195221	0.195122		1	360.994	0.00627105	360.987	0.0125421	361	3.47426e-05	4.33466e-05
		0.2776	1776	192	1584	384	1968	0.195122	0.195122		1	361.994	0.00631597	361.987	0.0126319	362	3.48949e-05	4.33466e-05
		0.2766	1788	194	1594	388	1982	0.195762	0.195663		1	362.994	0.00636121	362.987	0.0127224	363	3.5048e-05	4.33466e-05
		0.2764	1789	194	1595	388	1983	0.195663	0.195663		1	363.994	0.00640675	363.987	0.0128135	364	3.52019e-05	4.33466e-05
		0.2748	1793	195	1598	390	1988	0.196177	0.196078		1	364.994	0.0064526	364.987	0.0129052	365	3.53567e-05	4.33466e-05
		0.2746	1794	195	1599	390	1989	0.196078	0.196078		1	365.994	0.00649876	365.987	0.0129975	366	3.55123e-05	4.33466e-05
		0.2744	1794	196	1598	392	1990	0.196985	0.196985		1	366.993	0.00654523	366.987	0.0130905	367	3.56688e-05	4.33466e-05
		0.2733	1794	197	1597	394	1991	0.197891	0.197891		1	367.993	0.00659202	367.987	0.013184	368	3.58262e-05	4.33466e-05
		0.2731	1794	198	1596	396	1992	0.198795	0.198695		1	368.993	0.00663913	368.987	0.0132783	369	3.59844e-05	4.33466e-05
		0.2729	1795	198	1597	396	1993	0.198695	0.198695		1	369.993	0.00668655	369.987	0.0133731	370	3.61435e-05	4.33466e-05
		0.2723	1795	199	1596	398	1994	0.199599	0.199599		1	370.993	0.0067343	370.987	0.0134686	371	3.63035e-05	4.33466e-05
		0.2717	1799	202	1597	404	2001	0.201899	0.201899		1	371.993	0.00678237	371.986	0.0135647	372	3.64643e-05	4.33466e-05
		0.2706	1799	203	1596	406	2002	0.202797	0.202393		1	372.993	0.00683076	372.986	0.0136615	373	3.66261e-05	4.33466e-05
		0.2702	1801	203	1598	406	2004	0.202595	0.202393		1	373.993	0.00687948	373.986	0.013759	374	3.67887e-05	4.33466e-05
		0.2688	1802	203	1599	406	2005	0.202494	0.202393		1	374.993	0.00692853	374.986	0.0138571	375	3.69521e-05	4.33466e-05
		0.2687	1803	203	1600	406	2006	0.202393	0.202393		1	375.993	0.00697791	375.986	0.0139558	376	3.71165e-05	4.33466e-05
		0.268	1807	206	1601	412	2013	0.20467	0.20467		1	376.993	0.00702762	376.986	0.0140552	377	3.72818e-05	4.33466e-05
		0.2674	1810	209	1601	418	2019	0.207033	0.207033		1	377.993	0.00707767	377.986	0.0141553	378	3.7448e-05	4.33466e-05
		0.2672	1810	210	1600	420	2020	0.207921	0.207715		1	378.993	0.00712805	378.986	0.0142561	379	3.7615e-05	4.33466e-05
		0.2669	1811	210	1601	420	2021	0.207818	0.207715		1	379.993	0.00717877	379.986	0.0143575	380	3.7783e-05	4.33466e-05
		0.266	1812	210	1602	420	2022	0.207715	0.207715		1	380.993	0.00722984	380.986	0.0144597	381	3.79519e-05	4.33466e-05
		0.2657	1813	212	1601	424	2025	0.209383	0.208764		1	381.993	0.00728124	381.985	0.0145625	382	3.81217e-05	4.33466e-05
		0.265	1814	212	1602	424	2026	0.209279	0.208764		1	382.993	0.007333	382.985	0.014666	383	3.82924e-05	4.33466e-05
		0.2646	1817	212	1605	424	2029	0.20897	0.208764		1	383.993	0.0073851	383.985	0.0147702	384	3.8464e-05	4.33466e-05
		0.2643	1818	212	1606	424	2030	0.208867	0.208764		1	384.993	0.00743754	384.985	0.0148751	385	3.86366e-05	4.33466e-05
		0.2637	1819	212	1607	424	2031	0.208764	0.208764		1	385.993	0.00749035	385.985	0.0149807	386	3.88101e-05	4.33466e-05
		0.2632	1820	213	1607	426	2033	0.209543	0.209131		1	386.992	0.0075435	386.985	0.015087	387	3.89845e-05	4.33466e-05
		0.2626	1821	213	1608	426	2034	0.20944	0.209131		1	387.992	0.00759701	387.985	0.015194	388	3.91599e-05	4.33466e-05
		0.2618	1822	213	1609	426	2035	0.209337	0.209131		1	388.992	0.00765088	388.985	0.0153018	389	3.93361e-05	4.33466e-05
		0.2614	1823	213	1610	426	2036	0.209234	0.209131		1	389.992	0.00770511	389.985	0.0154102	390	3.95134e-05	4.33466e-05
		0.2605	1824	213	1611	426	2037	0.209131	0.209131		1	390.992	0.0077597	390.984	0.0155194	391	3.96916e-05	4.33466e-05
		0.26	1828	215	1613	430	2043	0.210475	0.210475		1	391.992	0.00781466	391.984	0.0156293	392	3.98707e-05	4.33466e-05
		0.2597	1828	216	1612	432	2044	0.21135	0.21135		1	392.992	0.00786999	392.984	0.01574	393	4.00508e-05	4.33466e-05
		0.2596	1829	217	1612	434	2046	0.212121	0.212121		1	393.992	0.00792568	393.984	0.0158514	394	4.02319e-05	4.33466e-05
		0.2586	1829	218	1611	436	2047	0.212995	0.212995		1	394.992	0.00798175	394.984	0.0159635	395	4.04139e-05	4.33466e-05
		0.2584	1837	230	1607	460	2067	0.222545	0.222437		1	395.992	0.00803819	395.984	0.0160764	396	4.05969e-05	4.33466e-05
		0.2578	1838	230	1608	460	2068	0.222437	0.222437		1	396.992	0.00809501	396.984	0.01619	397	4.07809e-05	4.33466e-05
		0.2572	1843	233	1610	466	2076	0.22447	0.22447		1	397.992	0.0081522	397.984	0.0163044	398	4.09659e-05	4.33466e-05
		0.2565	1846	234	1612	468	2080	0.225	0.224784		1	398.992	0.00820978	398.984	0.0164196	399	4.11518e-05	4.33466e-05
		0.2563	1847	234	1613	468	2081	0.224892	0.224784		1	399.992	0.00826775	399.983	0.0165355	400	4.13387e-05	4.33466e-05
		0.2558	1848	234	1614	468	2082	0.224784	0.224784		1	400.992	0.0083261	400.983	0.0166522	401	4.15267e-05	4.33466e-05
		0.2554	1848	235	1613	470	2083	0.225636	0.225312		1	401.992	0.00838483	401.983	0.0167697	402	4.17156e-05	4.33466e-05
		0.2552	1849	235	1614	470	2084	0.225528	0.225312		1	402.992	0.00844396	402.983	0.0168879	403	4.19055e-05	4.33466e-05
		0.2546	1850	235	1615	470	2085	0.22542	0.225312		1	403.991	0.00850349	403.983	0.017007	404	4.20965e-05	4.33466e-05
		0.2544	1851	235	1616	470	2086	0.225312	0.225312		1	404.991	0.00856341	404.983	0.0171268	405	4.22884e-05	4.33466e-05
		0.2539	1852	237	1615	474	2089	0.226903	0.226577		1	405.991	0.00862373	405.983	0.0172475	406	4.24814e-05	4.33466e-05
		0.253	1854	237	1617	474	2091	0.226686	0.226577		1	406.991	0.00868445	406.983	0.0173689	407	4.26754e-05	4.33466e-05
		0.2526	1855	237	1618	474	2092	0.226577	0.226577		1	407.991	0.00874557	407.983	0.0174911	408	4.28705e-05	4.33466e-05
		0.2525	1855	238	1617	476	2093	0.227425	0.227316		1	408.991	0.00880711	408.982	0.0176142	409	4.30665e-05	4.33466e-05
		0.2517	1856	238	1618	476	2094	0.227316	0.227316		1	409.991	0.00886905	409.982	0.0177381	410	4.32636e-05	4.33466e-05
		0.2513	1859	240	1619	480	2099	0.22868	0.228463		1	410.991	0.0089314	410.982	0.0178628	411	4.34618e-05	4.33466e-05
		0.2503	1860	240	1620	480	2100	0.228571	0.228463		1	411.991	0.00899417	411.982	0.0179883	412	4.3661e-05	4.33466e-05
		0.2501	1861	240	1621	480	2101	0.228463	0.228463		1	412.991	0.00905736	412.982	0.0181147	413	4.38613e-05	4.33466e-05
		0.2497	1861	241	1620	482	2102	0.229305	0.229305		1	413.991	0.00912096	413.982	0.0182419	414	4.40626e-05	4.33466e-05
		0.249	1864	242	1622	484	2106	0.22982	0.22982		1	414.991	0.00918499	414.982	0.01837	415	4.4265e-05	4.33466e-05
		0.2485	1870	243	1627	486	2113	0.230005	0.229896		1	415.991	0.00924945	415.982	0.0184989	416	4.44685e-05	4.33466e-05
		0.2481	1871	243	1628	486	2114	0.229896	0.229896		1	416.991	0.00931433	416.981	0.0186287	417	4.4673e-05	4.33466e-05
		0.2476	1872	244	1628	488	2116	0.230624	0.230406		1	417.991	0.00937964	417.981	0.0187593	418	4.48787e-05	4.33466e-05
		0.2474	1873	244	1629	488	2117	0.230515	0.230406		1	418.991	0.00944539	418.981	0.0188908	419	4.50854e-05	4.33466e-05
		0.2469	1874	244	1630	488	2118	0.230406	0.230406		1	419.99	0.00951158	419.981	0.0190232	420	4.52932e-05	4.33466e-05
		0.2466	1874	245	1629	490	2119	0.231241	0.231241		1	420.99	0.00957821	420.981	0.0191564	421	4.55022e-05	4.33466e-05
		0.2463	1875	248	1627	496	2123	0.233632	0.233632		1	421.99	0.00964527	421.981	0.0192905	422	4.57122e-05	4.33466e-05
		0.2452	1875	249	1626	498	2124	0.234463	0.234463		1	422.99	0.00971279	422.981	0.0194256	423	4.59234e-05	4.33466e-05
		0.245	1875	250	1625	500	2125	0.235294	0.235294		1	423.99	0.00978075	423.98	0.0195615	424	4.61356e-05	4.33466e-05
		0.2435	1875	251	1624	502	2126	0.236124	0.235681		1	424.99	0.00984917	424.98	0.0196983	425	4.6349e-05	4.33466e-05
		0.2434	1877	251	1626	502	2128	0.235902	0.235681		1	425.99	0.00991804	425.98	0.0198361	426	4.65636e-05	4.33466e-05
		0.2428	1879	251	1628	502	2130	0.235681	0.235681		1	426.99	0.00998737	426.98	0.0199747	427	4.67792e-05	4.33466e-05
		0.2424	1879	252	1627	504	2131	0.236509	0.23595		1	427.99	0.0100572	427.98	0.0201143	428	4.6996e-05	4.33466e-05
		0.242	1881	253	1628	506	2134	0.237113	0.23595		1	428.99	0.0101274	428.98	0.0202548	429	4.7214e-05	4.33466e-05
		0.2411	1885	253	1632	506	2138	0.23667	0.23595		1	429.99	0.0101981	429.98	0.0203963	430	4.74331e-05	4.33466e-05
		0.2405	1886	253	1633	506	2139	0.236559	0.23595		1	430.99	0.0102693	430.979	0.0205386	431	4.76534e-05	4.33466e-05
		0.2404	1887	253	1634	506	2140	0.236449	0.23595		1	431.99	0.010341	431.979	0.020682	432	4.78749e-05	4.33466e-05
		0.2398	1888	253	1635	506	2141	0.236338	0.23595		1	432.99	0.0104131	432.979	0.0208262	433	4.80975e-05	4.33466e-05
		0.2396	1891	253	1638	506	2144	0.236007	0.23595		1	433.99	0.0104857	433.979	0.0209715	434	4.83214e-05	4.33466e-05
		0.2393	1891	254	1637	508	2145	0.23683	0.23595		1	434.989	0.0105588	434.979	0.0211177	435	4.85464e-05	4.33466e-05
		0.239	1893	254	1639	508	2147	0.236609	0.23595		1	435.989	0.0106324	435.979	0.0212649	436	4.87726e-05	4.33466e-05
		0.2385	1894	254	1640	508	2148	0.236499	0.23595		1	436.989	0.0107065	436.979	0.021413	437	4.9e-05	4.33466e-05
		0.2381	1896	254	1642	508	2150	0.236279	0.23595		1	437.989	0.0107811	437.978	0.0215622	438	4.92287e-05	4.33466e-05
		0.2375	1897	254	1643	508	2151	0.236169	0.23595		1	438.989	0.0108561	438.978	0.0217123	439	4.94585e-05	4.33466e-05
		0.2372	1898	254	1644	508	2152	0.236059	0.23595		1	439.989	0.0109317	439.978	0.0218634	440	4.96896e-05	4.33466e-05
		0.2371	1899	254	1645	508	2153	0.23595	0.23595		1	440.989	0.0110078	440.978	0.0220156	441	4.99219e-05	4.33466e-05
		0.2359	1900	256	1644	512	2156	0.237477	0.237477		1	441.989	0.0110844	441.978	0.0221687	442	5.01555e-05	4.33466e-05
		0.235	1909	260	1649	520	2169	0.239742	0.239411		1	442.989	0.0111614	442.978	0.0223229	443	5.03903e-05	4.33466e-05
		0.2348	1911	260	1651	520	2171	0.239521	0.239411		1	443.989	0.011239	443.978	0.0224781	444	5.06263e-05	4.33466e-05
		0.2347	1912	260	1652	520	2172	0.239411	0.239411		1	444.989	0.0113172	444.977	0.0226343	445	5.08636e-05	4.33466e-05
		0.2346	1912	261	1651	522	2173	0.240221	0.24		1	445.989	0.0113958	445.977	0.0227916	446	5.11022e-05	4.33466e-05
		0.2337	1913	261	1652	522	2174	0.24011	0.24		1	446.989	0.011475	446.977	0.0229499	447	5.13421e-05	4.33466e-05
		0.2332	1914	261	1653	522	2175	0.24	0.24		1	447.988	0.0115546	447.977	0.0231093	448	5.15833e-05	4.33466e-05
		0.2326	1914	262	1652	524	2176	0.240809	0.240809		1	448.988	0.0116349	448.977	0.0232697	449	5.18257e-05	4.33466e-05
		0.2321	1914	263	1651	526	2177	0.241617	0.241617		1	449.988	0.0117156	449.977	0.0234312	450	5.20694e-05	4.33466e-05
		0.2319	1914	264	1650	528	2178	0.242424	0.242091		1	450.988	0.0117969	450.976	0.0235938	451	5.23145e-05	4.33466e-05
		0.2317	1917	264	1653	528	2181	0.242091	0.242091		1	451.988	0.0118788	451.976	0.0237575	452	5.25609e-05	4.33466e-05
		0.2315	1917	265	1652	530	2182	0.242896	0.242896		1	452.988	0.0119611	452.976	0.0239223	453	5.28085e-05	4.33466e-05
		0.2304	1917	267	1650	534	2184	0.244505	0.24417		1	453.988	0.0120441	453.976	0.0240881	454	5.30576e-05	4.33466e-05
		0.2303	1919	267	1652	534	2186	0.244282	0.24417		1	454.988	0.0121276	454.976	0.0242551	455	5.33079e-05	4.33466e-05
		0.2296	1920	267	1653	534	2187	0.24417	0.24417		1	455.988	0.0122116	455.976	0.0244232	456	5.35596e-05	4.33466e-05
		0.2294	1920	268	1652	536	2188	0.244973	0.244973		1	456.988	0.0122962	456.975	0.0245924	457	5.38127e-05	4.33466e-05
		0.2292	1920	269	1651	538	2189	0.245774	0.24555		1	457.988	0.0123814	457.975	0.0247627	458	5.40671e-05	4.33466e-05
		0.229	1922	269	1653	538	2191	0.24555	0.24555		1	458.988	0.0124671	458.975	0.0249342	459	5.43229e-05	4.33466e-05
		0.2283	1925	271	1654	542	2196	0.246812	0.246812		1	459.987	0.0125534	459.975	0.0251069	460	5.45801e-05	4.33466e-05
		0.2277	1925	272	1653	544	2197	0.24761	0.24761		1	460.987	0.0126403	460.975	0.0252806	461	5.48387e-05	4.33466e-05
		0.2273	1925	273	1652	546	2198	0.248408	0.247844		1	461.987	0.0127278	461.975	0.0254556	462	5.50987e-05	4.33466e-05
		0.2271	1926	273	1653	546	2199	0.248295	0.247844		1	462.987	0.0128159	462.974	0.0256317	463	5.536e-05	4.33466e-05
		0.2266	1927	273	1654	546	2200	0.248182	0.247844		1	463.987	0.0129045	463.974	0.025809	464	5.56228e-05	4.33466e-05
		0.2265	1930	273	1657	546	2203	0.247844	0.247844		1	464.987	0.0129937	464.974	0.0259875	465	5.58871e-05	4.33466e-05
		0.2262	1933	275	1658	550	2208	0.249094	0.248195		1	465.987	0.0130836	465.974	0.0261672	466	5.61527e-05	4.33466e-05
		0.2258	1934	275	1659	550	2209	0.248981	0.248195		1	466.987	0.013174	466.974	0.026348	467	5.64198e-05	4.33466e-05
		0.2254	1935	275	1660	550	2210	0.248869	0.248195		1	467.987	0.0132651	467.973	0.0265301	468	5.66883e-05	4.33466e-05
		0.2252	1936	275	1661	550	2211	0.248756	0.248195		1	468.987	0.0133567	468.973	0.0267135	469	5.69584e-05	4.33466e-05
		0.2246	1938	275	1663	550	2213	0.248531	0.248195		1	469.987	0.013449	469.973	0.026898	470	5.72298e-05	4.33466e-05
		0.2242	1939	275	1664	550	2214	0.248419	0.248195		1	470.986	0.0135419	470.973	0.0270838	471	5.75028e-05	4.33466e-05
		0.224	1940	275	1665	550	2215	0.248307	0.248195		1	471.986	0.0136354	471.973	0.0272708	472	5.77772e-05	4.33466e-05
		0.2233	1941	275	1666	550	2216	0.248195	0.248195		1	472.986	0.0137296	472.973	0.0274591	473	5.80532e-05	4.33466e-05
		0.2232	1942	276	1666	552	2218	0.248873	0.248537		1	473.986	0.0138244	473.972	0.0276487	474	5.83306e-05	4.33466e-05
		0.2222	1943	276	1667	552	2219	0.248761	0.248537		1	474.986	0.0139198	474.972	0.0278395	475	5.86096e-05	4.33466e-05
		0.2221	1944	276	1668	552	2220	0.248649	0.248537		1	475.986	0.0140158	475.972	0.0280317	476	5.889e-05	4.33466e-05
		0.2215	1945	276	1669	552	2221	0.248537	0.248537		1	476.986	0.0141125	476.972	0.0282251	477	5.91721e-05	4.33466e-05
		0.2212	1946	277	1669	554	2223	0.249213	0.249213		1	477.986	0.0142099	477.972	0.0284198	478	5.94556e-05	4.33466e-05
		0.2196	1946	278	1668	556	2224	0.25	0.249663		1	478.986	0.0143079	478.971	0.0286158	479	5.97408e-05	4.33466e-05
		0.2192	1948	278	1670	556	2226	0.249775	0.249663		1	479.986	0.0144066	479.971	0.0288132	480	6.00274e-05	4.33466e-05
		0.219	1949	278	1671	556	2227	0.249663	0.249663		1	480.985	0.0145059	480.971	0.0290119	481	6.03157e-05	4.33466e-05
		0.2184	1950	279	1671	558	2229	0.250336	0.249776		1	481.985	0.0146059	481.971	0.0292119	482	6.06056e-05	4.33466e-05
		0.2183	1951	279	1672	558	2230	0.250224	0.249776		1	482.985	0.0147066	482.971	0.0294133	483	6.0897e-05	4.33466e-05
		0.2178	1952	279	1673	558	2231	0.250112	0.249776		1	483.985	0.014808	483.97	0.029616	484	6.11901e-05	4.33466e-05
		0.2173	1954	279	1675	558	2233	0.249888	0.249776		1	484.985	0.01491	484.97	0.0298201	485	6.14847e-05	4.33466e-05
		0.2172	1955	279	1676	558	2234	0.249776	0.249776		1	485.985	0.0150128	485.97	0.0300256	486	6.1781e-05	4.33466e-05
		0.2166	1955	280	1675	560	2235	0.250559	0.250333		1	486.985	0.0151162	486.97	0.0302324	487	6.20789e-05	4.33466e-05
		0.2164	1967	282	1685	564	2249	0.250778	0.250333		1	487.985	0.0152204	487.97	0.0304407	488	6.23785e-05	4.33466e-05
		0.2163	1969	282	1687	564	2251	0.250555	0.250333		1	488.985	0.0153252	488.969	0.0306504	489	6.26798e-05	4.33466e-05
		0.216	1970	282	1688	564	2252	0.250444	0.250333		1	489.985	0.0154308	489.969	0.0308615	490	6.29827e-05	4.33466e-05
		0.2155	1971	282	1689	564	2253	0.250333	0.250333		1	490.984	0.015537	490.969	0.031074	491	6.32873e-05	4.33466e-05
		0.2154	1971	283	1688	566	2254	0.251109	0.251109		1	491.984	0.015644	491.969	0.031288	492	6.35935e-05	4.33466e-05
		0.2152	1971	284	1687	568	2255	0.251885	0.251885		1	492.984	0.0157517	492.968	0.0315034	493	6.39015e-05	4.33466e-05
		0.215	1977	286	1691	572	2263	0.252762	0.252539		1	493.984	0.0158602	493.968	0.0317203	494	6.42112e-05	4.33466e-05
		0.2148	1978	286	1692	572	2264	0.25265	0.252539		1	494.984	0.0159694	494.968	0.0319387	495	6.45226e-05	4.33466e-05
		0.2146	1979	286	1693	572	2265	0.252539	0.252539		1	495.984	0.0160793	495.968	0.0321585	496	6.48358e-05	4.33466e-05
		0.2143	1979	287	1692	574	2266	0.25331	0.252752		1	496.984	0.0161899	496.968	0.0323799	497	6.51507e-05	4.33466e-05
		0.2138	1980	287	1693	574	2267	0.253198	0.252752		1	497.984	0.0163014	497.967	0.0326027	498	6.54674e-05	4.33466e-05
		0.2136	1981	287	1694	574	2268	0.253086	0.252752		1	498.984	0.0164136	498.967	0.0328271	499	6.57858e-05	4.33466e-05
		0.2131	1982	287	1695	574	2269	0.252975	0.252752		1	499.983	0.0165265	499.967	0.033053	500	6.6106e-05	4.33466e-05
		0.2129	1984	287	1697	574	2271	0.252752	0.252752		1	500.983	0.0166402	500.967	0.0332804	501	6.6428e-05	4.33466e-05
		0.2127	1987	290	1697	580	2277	0.254721	0.254721		1	501.983	0.0167547	501.966	0.0335094	502	6.67518e-05	4.33466e-05
		0.2123	1987	291	1696	582	2278	0.255487	0.255375		1	502.983	0.01687	502.966	0.03374	503	6.70775e-05	4.33466e-05
		0.2121	1988	291	1697	582	2279	0.255375	0.255375		1	503.983	0.016986	503.966	0.0339721	504	6.74049e-05	4.33466e-05
		0.212	1988	292	1696	584	2280	0.25614	0.25614		1	504.983	0.0171029	504.966	0.0342058	505	6.77343e-05	4.33466e-05
		0.2117	1988	293	1695	586	2281	0.256905	0.256792		1	505.983	0.0172206	505.966	0.0344411	506	6.80654e-05	4.33466e-05
		0.2104	1989	293	1696	586	2282	0.256792	0.256792		1	506.983	0.017339	506.965	0.034678	507	6.83985e-05	4.33466e-05
		0.21	1989	294	1695	588	2283	0.257556	0.257556		1	507.983	0.0174583	507.965	0.0349165	508	6.87334e-05	4.33466e-05
		0.2099	1989	295	1694	590	2284	0.258319	0.257867		1	508.982	0.0175784	508.965	0.0351567	509	6.90702e-05	4.33466e-05
		0.2098	1990	295	1695	590	2285	0.258206	0.257867		1	509.982	0.0176993	509.965	0.0353985	510	6.94089e-05	4.33466e-05
		0.2096	1993	295	1698	590	2288	0.257867	0.257867		1	510.982	0.017821	510.964	0.035642	511	6.97495e-05	4.33466e-05
		0.2091	1996	297	1699	594	2293	0.259049	0.258936		1	511.982	0.0179436	511.964	0.0358871	512	7.00921e-05	4.33466e-05
		0.2088	1997	297	1700	594	2294	0.258936	0.258936		1	512.982	0.018067	512.964	0.036134	513	7.04366e-05	4.33466e-05
		0.2087	1998	300	1698	600	2298	0.261097	0.260756		1	513.982	0.0181912	513.964	0.0363825	514	7.0783e-05	4.33466e-05
		0.2082	1999	300	1699	600	2299	0.260983	0.260756		1	514.982	0.0183164	514.963	0.0366327	515	7.11315e-05	4.33466e-05
		0.2076	2000	300	1700	600	2300	0.26087	0.260756		1	515.982	0.0184423	515.963	0.0368847	516	7.14819e-05	4.33466e-05
		0.2075	2001	300	1701	600	2301	0.260756	0.260756		1	516.981	0.0185692	516.963	0.0371383	517	7.18343e-05	4.33466e-05
		0.2073	2004	303	1701	606	2307	0.262679	0.261884		1	517.981	0.0186969	517.963	0.0373938	518	7.21888e-05	4.33466e-05
		0.2065	2005	303	1702	606	2308	0.262565	0.261884		1	518.981	0.0188255	518.962	0.037651	519	7.25452e-05	4.33466e-05
		0.206	2006	303	1703	606	2309	0.262451	0.261884		1	519.981	0.018955	519.962	0.0379099	520	7.29037e-05	4.33466e-05
		0.2058	2007	303	1704	606	2310	0.262338	0.261884		1	520.981	0.0190853	520.962	0.0381707	521	7.32642e-05	4.33466e-05
		0.2056	2009	303	1706	606	2312	0.262111	0.261884		0.9999	521.981	0.0192166	521.962	0.0384332	522	7.36269e-05	0.000414847
		0.2054	2010	303	1707	606	2313	0.261997	0.261884		0.9999	522.981	0.0193488	522.961	0.0386976	523	7.39915e-05	0.000414847
		0.2053	2011	303	1708	606	2314	0.261884	0.261884		0.9999	523.981	0.0194819	523.961	0.0389638	524	7.43583e-05	0.000414847
		0.2051	2011	304	1707	608	2315	0.262635	0.262295		0.9999	524.98	0.0196159	524.961	0.0392318	525	7.47272e-05	0.000414847
		0.2048	2012	304	1708	608	2316	0.262522	0.262295		0.9999	525.98	0.0197508	525.96	0.0395017	526	7.50983e-05	0.000414847
		0.2044	2013	304	1709	608	2317	0.262408	0.262295		0.9999	526.98	0.0198867	526.96	0.0397734	527	7.54714e-05	0.000414847
		0.2043	2014	304	1710	608	2318	0.262295	0.262295		0.9999	527.98	0.0200235	527.96	0.0400471	528	7.58467e-05	0.000414847
		0.2039	2015	305	1710	610	2320	0.262931	0.262818		0.9999	528.98	0.0201613	528.96	0.0403226	529	7.62242e-05	0.000414847
		0.2031	2016	305	1711	610	2321	0.262818	0.262818		0.9999	529.98	0.0203	529.959	0.0406001	530	7.66039e-05	0.000414847
		0.203	2016	306	1710	612	2322	0.263566	0.263566		0.9999	530.98	0.0204397	530.959	0.0408794	531	7.69857e-05	0.000414847
		0.2027	2016	307	1709	614	2323	0.264313	0.263877		0.9999	531.979	0.0205804	531.959	0.0411607	532	7.73698e-05	0.000414847
		0.2024	2017	307	1710	614	2324	0.2642	0.263877		0.9999	532.979	0.020722	532.959	0.041444	533	7.77561e-05	0.000414847
		0.2017	2018	307	1711	614	2325	0.264086	0.263877		0.9999	533.979	0.0208646	533.958	0.0417292	534	7.81447e-05	0.000414847
		0.2014	2019	307	1712	614	2326	0.263972	0.263877		0.9999	534.979	0.0210082	534.958	0.0420165	535	7.85355e-05	0.000414847
		0.2011	2028	309	1719	618	2337	0.264442	0.263877		0.9999	535.979	0.0211529	535.958	0.0423057	536	7.89286e-05	0.000414847
		0.2006	2029	309	1720	618	2338	0.264328	0.263877		0.9999	536.979	0.0212985	536.957	0.0425969	537	7.93239e-05	0.000414847
		0.2004	2030	309	1721	618	2339	0.264215	0.263877		0.9999	537.979	0.0214451	537.957	0.0428902	538	7.97216e-05	0.000414847
		0.2003	2031	309	1722	618	2340	0.264103	0.263877		0.9999	538.978	0.0215928	538.957	0.0431855	539	8.01216e-05	0.000414847
		0.1998	2032	309	1723	618	2341	0.26399	0.263877		0.9999	539.978	0.0217415	539.957	0.0434829	540	8.0524e-05	0.000414847
		0.1992	2033	309	1724	618	2342	0.263877	0.263877		0.9999	540.978	0.0218912	540.956	0.0437824	541	8.09287e-05	0.000414847
		0.1991	2034	310	1724	620	2344	0.264505	0.264505		0.9999	541.978	0.022042	541.956	0.044084	542	8.13357e-05	0.000414847
		0.199	2036	311	1725	622	2347	0.265019	0.264794		0.9999	542.978	0.0221938	542.956	0.0443876	543	8.17452e-05	0.000414847
		0.1986	2037	311	1726	622	2348	0.264906	0.264794		0.9999	543.978	0.0223467	543.955	0.0446934	544	8.21571e-05	0.000414847
		0.1982	2038	311	1727	622	2349	0.264794	0.264794		0.9999	544.977	0.0225007	544.955	0.0450014	545	8.25713e-05	0.000414847
		0.198	2038	312	1726	624	2350	0.265532	0.265419		0.9999	545.977	0.0226557	545.955	0.0453115	546	8.29881e-05	0.000414847
		0.1979	2039	312	1727	624	2351	0.265419	0.265419		0.9999	546.977	0.0228119	546.954	0.0456238	547	8.34073e-05	0.000414847
		0.1974	2043	313	1730	626	2356	0.265705	0.265705		0.9999	547.977	0.0229691	547.954	0.0459382	548	8.38289e-05	0.000414847
		0.1968	2043	314	1729	628	2357	0.26644	0.26644		0.9999	548.977	0.0231275	548.954	0.0462549	549	8.42531e-05	0.000414847
		0.1967	2043	315	1728	630	2358	0.267176	0.267176		0.9999	549.977	0.0232869	549.953	0.0465738	550	8.46797e-05	0.000414847
		0.1964	2046	316	1730	632	2362	0.26757	0.26757		0.9999	550.977	0.0234475	550.953	0.046895	551	8.51089e-05	0.000414847
		0.1962	2046	317	1729	634	2363	0.268303	0.268303		0.9999	551.976	0.0236092	551.953	0.0472184	552	8.55406e-05	0.000414847
		0.1959	2046	318	1728	636	2364	0.269036	0.269036		0.9999	552.976	0.0237721	552.952	0.0475441	553	8.59749e-05	0.000414847
		0.1957	2046	319	1727	638	2365	0.269767	0.269198		0.9999	553.976	0.0239361	553.952	0.0478721	554	8.64118e-05	0.000414847
		0.1955	2047	319	1728	638	2366	0.269653	0.269198		0.9999	554.976	0.0241012	554.952	0.0482025	555	8.68513e-05	0.000414847
		0.1951	2050	319	1731	638	2369	0.269312	0.269198		0.9999	555.976	0.0242676	555.951	0.0485351	556	8.72934e-05	0.000414847
		0.1946	2051	319	1732	638	2370	0.269198	0.269198		0.9999	556.976	0.0244351	556.951	0.0488701	557	8.77381e-05	0.000414847
		0.1944	2056	323	1733	646	2379	0.271543	0.271201		0.9999	557.975	0.0246037	557.951	0.0492075	558	8.81854e-05	0.000414847
		0.194	2059	323	1736	646	2382	0.271201	0.271201		0.9999	558.975	0.0247736	558.95	0.0495472	559	8.86355e-05	0.000414847
		0.1937	2059	324	1735	648	2383	0.271926	0.271584		0.9999	559.975	0.0249447	559.95	0.0498894	560	8.90882e-05	0.000414847
		0.1936	2060	324	1736	648	2384	0.271812	0.271584		0.9999	560.975	0.025117	560.95	0.050234	561	8.95437e-05	0.000414847
		0.1935	2061	324	1737	648	2385	0.271698	0.271584		0.9999	561.975	0.0252905	561.949	0.0505811	562	9.00019e-05	0.000414847
		0.1932	2062	324	1738	648	2386	0.271584	0.271584		0.9999	562.975	0.0254653	562.949	0.0509306	563	9.04628e-05	0.000414847
		0.1929	2066	325	1741	650	2391	0.271853	0.271853		0.9999	563.974	0.0256413	563.949	0.0512825	564	9.09265e-05	0.000414847
		0.1925	2066	326	1740	652	2392	0.272575	0.272575		0.9999	564.974	0.0258185	564.948	0.051637	565	9.1393e-05	0.000414847
		0.1921	2066	327	1739	654	2393	0.273297	0.273297		0.9999	565.974	0.025997	565.948	0.0519941	566	9.18623e-05	0.000414847
		0.1914	2067	328	1739	656	2395	0.273904	0.273447		0.9999	566.974	0.0261768	566.948	0.0523536	567	9.23344e-05	0.000414847
		0.191	2068	328	1740	656	2396	0.27379	0.273447		0.9999	567.974	0.0263579	567.947	0.0527157	568	9.28094e-05	0.000414847
		0.1908	2069	328	1741	656	2397	0.273675	0.273447		0.9999	568.973	0.0265402	568.947	0.0530804	569	9.32872e-05	0.000414847
		0.1907	2070	328	1742	656	2398	0.273561	0.273447		0.9999	569.973	0.0267239	569.947	0.0534477	570	9.3768e-05	0.000414847
		0.1905	2071	328	1743	656	2399	0.273447	0.273447		0.9999	570.973	0.0269088	570.946	0.0538177	571	9.42516e-05	0.000414847
		0.19	2073	329	1744	658	2402	0.273938	0.273938		0.9999	571.973	0.0270951	571.946	0.0541903	572	9.47382e-05	0.000414847
		0.1899	2078	332	1746	664	2410	0.275519	0.275404		0.9999	572.973	0.0272827	572.945	0.0545655	573	9.52277e-05	0.000414847
		0.1898	2079	332	1747	664	2411	0.275404	0.275404		0.9999	573.973	0.0274717	573.945	0.0549434	574	9.57202e-05	0.000414847
		0.1896	2079	333	1746	666	2412	0.276119	0.276119		0.9999	574.972	0.027662	574.945	0.0553241	575	9.62158e-05	0.000414847
		0.1895	2079	334	1745	668	2413	0.276834	0.276834		0.9999	575.972	0.0278537	575.944	0.0557074	576	9.67143e-05	0.000414847
		0.1892	2080	335	1745	670	2415	0.277433	0.277433		0.9999	576.972	0.0280468	576.944	0.0560935	577	9.72158e-05	0.000414847
		0.1891	2083	336	1747	672	2419	0.277801	0.277801		0.9999	577.972	0.0282412	577.944	0.0564824	578	9.77205e-05	0.000414847
		0.1886	2083	337	1746	674	2420	0.278512	0.278512		0.9999	578.972	0.0284371	578.943	0.0568741	579	9.82282e-05	0.000414847
		0.1885	2084	339	1745	678	2423	0.279818	0.279703		0.9999	579.971	0.0286343	579.943	0.0572686	580	9.8739e-05	0.000414847
		0.1878	2085	339	1746	678	2424	0.279703	0.279703		0.9999	580.971	0.028833	580.942	0.0576659	581	9.92529e-05	0.000414847
		0.1877	2085	340	1745	680	2425	0.280412	0.280412		0.9999	581.971	0.0290331	581.942	0.0580661	582	9.977e-05	0.000414847
		0.1873	2085	341	1744	682	2426	0.281121	0.281121		0.9999	582.971	0.0292346	582.942	0.0584692	583	0.00010029	0.000414847
		0.1871	2085	342	1743	684	2427	0.281829	0.281713		0.9999	583.971	0.0294376	583.941	0.0588752	584	0.000100814	0.000414847
		0.1868	2086	342	1744	684	2428	0.281713	0.281713		0.9999	584.97	0.0296421	584.941	0.0592841	585	0.00010134	0.000414847
		0.1864	2089	343	1746	686	2432	0.282072	0.281956		0.9999	585.97	0.029848	585.94	0.059696	586	0.00010187	0.000414847
		0.1861	2090	343	1747	686	2433	0.281956	0.281956		0.9999	586.97	0.0300554	586.94	0.0601108	587	0.000102403	0.000414847
		0.186	2090	344	1746	688	2434	0.282662	0.282546		0.9999	587.97	0.0302643	587.939	0.0605287	588	0.00010294	0.000414847
		0.1856	2091	344	1747	688	2435	0.282546	0.282546		0.9999	588.97	0.0304748	588.939	0.0609496	589	0.00010348	0.000414847
		0.1852	2091	345	1746	690	2436	0.283251	0.283251		0.9999	589.969	0.0306867	589.939	0.0613735	590	0.000104023	0.000414847
		0.185	2091	346	1745	692	2437	0.283956	0.283956		0.9999	590.969	0.0309002	590.938	0.0618005	591	0.000104569	0.000414847
		0.1844	2091	347	1744	694	2438	0.28466	0.28466		0.9999	591.969	0.0311153	591.938	0.0622306	592	0.000105119	0.000414847
		0.1837	2092	348	1744	696	2440	0.285246	0.284779		0.9999	592.969	0.0313319	592.937	0.0626638	593	0.000105672	0.000414847
		0.1836	2093	348	1745	696	2441	0.285129	0.284779		0.9999	593.968	0.0315501	593.937	0.0631002	594	0.000106229	0.000414847
		0.1832	2094	348	1746	696	2442	0.285012	0.284779		0.9999	594.968	0.0317698	594.936	0.0635397	595	0.000106789	0.000414847
		0.1831	2095	348	1747	696	2443	0.284896	0.284779		0.9999	595.968	0.0319912	595.936	0.0639824	596	0.000107353	0.000414847
		0.183	2096	348	1748	696	2444	0.284779	0.284779		0.9999	596.968	0.0322142	596.936	0.0644284	597	0.00010792	0.000414847
		0.1829	2096	349	1747	698	2445	0.285481	0.285481		0.9999	597.968	0.0324388	597.935	0.0648776	598	0.000108491	0.000414847
		0.1825	2101	351	1750	702	2452	0.286297	0.286179		0.9999	598.967	0.032665	598.935	0.0653301	599	0.000109065	0.000414847
		0.1823	2102	351	1751	702	2453	0.28618	0.286179		0.9999	599.967	0.0328929	599.934	0.0657859	600	0.000109643	0.000414847
		0.1821	2102	352	1750	704	2454	0.286879	0.286179		0.9999	600.967	0.0331225	600.934	0.066245	601	0.000110225	0.000414847
		0.1814	2104	352	1752	704	2456	0.286645	0.286179		0.9999	601.967	0.0333537	601.933	0.0667075	602	0.00011081	0.000414847
		0.1811	2107	352	1755	704	2459	0.286295	0.286179		0.9999	602.966	0.0335867	602.933	0.0671733	603	0.000111399	0.000414847
		0.181	2108	352	1756	704	2460	0.286179	0.286179		0.9999	603.966	0.0338213	603.932	0.0676426	604	0.000111991	0.000414847
		0.1807	2108	353	1755	706	2461	0.286875	0.286875		0.9999	604.966	0.0340576	604.932	0.0681153	605	0.000112587	0.000414847
		0.1804	2110	354	1756	708	2464	0.287338	0.287338		0.9999	605.966	0.0342957	605.931	0.0685914	606	0.000113187	0.000414847
		0.1802	2110	355	1755	710	2465	0.288032	0.287916		0.9999	606.965	0.0345356	606.931	0.0690711	607	0.000113791	0.000414847
		0.18	2111	355	1756	710	2466	0.287916	0.287916		0.9999	607.965	0.0347771	607.93	0.0695543	608	0.000114399	0.000414847
		0.1797	2113	357	1756	714	2470	0.289069	0.289069		0.9999	608.965	0.0350205	608.93	0.070041	609	0.00011501	0.000414847
		0.1794	2113	358	1755	716	2471	0.289761	0.289761		0.9999	609.965	0.0352657	609.929	0.0705313	610	0.000115625	0.000414847
		0.1791	2117	364	1753	728	2481	0.29343	0.292937		0.9999	610.964	0.0355126	610.929	0.0710253	611	0.000116244	0.000414847
		0.1787	2118	364	1754	728	2482	0.293312	0.292937		0.9999	611.964	0.0357614	611.928	0.0715228	612	0.000116867	0.000414847
		0.1784	2120	364	1756	728	2484	0.293076	0.292937		0.9999	612.964	0.036012	612.928	0.072024	613	0.000117494	0.000414847
		0.1781	2121	364	1757	728	2485	0.292958	0.292937		0.9999	613.964	0.0362645	613.927	0.072529	614	0.000118125	0.000414847
		0.1779	2125	365	1760	730	2490	0.293173	0.292937		0.9999	614.963	0.0365188	614.927	0.0730376	615	0.00011876	0.000414847
		0.1778	2126	365	1761	730	2491	0.293055	0.292937		0.9999	615.963	0.036775	615.926	0.07355	616	0.000119399	0.000414847
		0.1775	2127	365	1762	730	2492	0.292937	0.292937		0.9999	616.963	0.0370331	616.926	0.0740662	617	0.000120042	0.000414847
		0.1772	2127	366	1761	732	2493	0.293622	0.293622		0.9999	617.963	0.0372931	617.925	0.0745862	618	0.00012069	0.000414847
		0.1769	2127	367	1760	734	2494	0.294306	0.294188		0.9999	618.962	0.037555	618.925	0.0751101	619	0.000121341	0.000414847
		0.1767	2128	367	1761	734	2495	0.294188	0.294188		0.9999	619.962	0.0378189	619.924	0.0756378	620	0.000121996	0.000414847
		0.1766	2129	368	1761	736	2497	0.294754	0.2944		0.9999	620.962	0.0380847	620.924	0.0761695	621	0.000122656	0.000414847
		0.1763	2130	368	1762	736	2498	0.294636	0.2944		0.9999	621.962	0.0383525	621.923	0.0767051	622	0.00012332	0.000414847
		0.176	2132	368	1764	736	2500	0.2944	0.2944		0.9999	622.961	0.0386223	622.923	0.0772446	623	0.000123988	0.000414847
		0.1758	2132	369	1763	738	2501	0.295082	0.295082		0.9999	623.961	0.0388941	623.922	0.0777882	624	0.000124661	0.000414847
		0.1757	2132	370	1762	740	2502	0.295763	0.295291		0.9999	624.961	0.0391679	624.922	0.0783358	625	0.000125337	0.000414847
		0.1755	2135	370	1765	740	2505	0.295409	0.295291		0.9999	625.961	0.0394438	625.921	0.0788875	626	0.000126018	0.000414847
		0.1752	2136	370	1766	740	2506	0.295291	0.295291		0.9999	626.96	0.0397217	626.921	0.0794433	627	0.000126704	0.000414847
		0.1747	2136	372	1764	744	2508	0.296651	0.296532		0.9999	627.96	0.0400016	627.92	0.0800033	628	0.000127394	0.000414847
		0.1744	2137	372	1765	744	2509	0.296532	0.296532		0.9999	628.96	0.0402837	628.919	0.0805674	629	0.000128088	0.000414847
		0.1741	2138	375	1763	750	2513	0.298448	0.298448		0.9999	629.959	0.0405679	629.919	0.0811357	630	0.000128787	0.000414847
		0.1736	2138	376	1762	752	2514	0.299125	0.299006		0.9999	630.959	0.0408542	630.918	0.0817083	631	0.00012949	0.000414847
		0.1735	2139	376	1763	752	2515	0.299006	0.299006		0.9999	631.959	0.0411426	631.918	0.0822852	632	0.000130198	0.000414847
		0.1734	2139	377	1762	754	2516	0.299682	0.299563		0.9999	632.959	0.0414332	632.917	0.0828663	633	0.00013091	0.000414847
		0.1731	2140	377	1763	754	2517	0.299563	0.299563		0.9999	633.958	0.0417259	633.917	0.0834519	634	0.000131628	0.000414847
		0.1729	2143	381	1762	762	2524	0.301902	0.301782		0.9999	634.958	0.0420209	634.916	0.0840418	635	0.000132349	0.000414847
		0.1726	2144	381	1763	762	2525	0.301782	0.301782		0.9999	635.958	0.042318	635.915	0.0846361	636	0.000133076	0.000414847
		0.1724	2144	382	1762	764	2526	0.302454	0.302454		0.9999	636.957	0.0426174	636.915	0.0852349	637	0.000133807	0.000414847
		0.1722	2144	383	1761	766	2527	0.303126	0.303006		0.9999	637.957	0.0429191	637.914	0.0858382	638	0.000134543	0.000414847
		0.172	2145	383	1762	766	2528	0.303006	0.303006		0.9999	638.957	0.043223	638.914	0.086446	639	0.000135283	0.000414847
		0.1719	2147	385	1762	770	2532	0.304107	0.304107		0.9999	639.956	0.0435292	639.913	0.0870583	640	0.000136029	0.000414847
		0.1718	2151	386	1765	772	2537	0.304296	0.304177		0.9999	640.956	0.0438377	640.912	0.0876753	641	0.000136779	0.000414847
		0.1717	2152	386	1766	772	2538	0.304177	0.304177		0.9999	641.956	0.0441485	641.912	0.088297	642	0.000137534	0.000414847
		0.1712	2152	388	1764	776	2540	0.305512	0.305271		0.9999	642.956	0.0444616	642.911	0.0889233	643	0.000138294	0.000414847
		0.171	2154	388	1766	776	2542	0.305271	0.305271		0.9999	643.955	0.0447772	643.91	0.0895543	644	0.00013906	0.000414847
		0.1709	2154	389	1765	778	2543	0.305938	0.305818		0.9999	644.955	0.0450951	644.91	0.0901901	645	0.00013983	0.000414847
		0.1708	2155	389	1766	778	2544	0.305818	0.305818		0.9999	645.955	0.0454154	645.909	0.0908307	646	0.000140605	0.000414847
		0.1706	2157	392	1765	784	2549	0.307572	0.30733		0.9999	646.954	0.0457381	646.909	0.0914762	647	0.000141385	0.000414847
		0.1704	2158	392	1766	784	2550	0.307451	0.30733		0.9999	647.954	0.0460632	647.908	0.0921265	648	0.000142171	0.000414847
		0.1701	2159	392	1767	784	2551	0.30733	0.30733		0.9999	648.954	0.0463909	648.907	0.0927817	649	0.000142961	0.000414847
		0.1699	2159	393	1766	786	2552	0.307994	0.307692		0.9999	649.953	0.046721	649.907	0.093442	650	0.000143757	0.000414847
		0.1697	2160	394	1766	788	2554	0.308536	0.307692		0.9999	650.953	0.0470536	650.906	0.0941072	651	0.000144558	0.000414847
		0.1696	2161	394	1767	788	2555	0.308415	0.307692		0.9999	651.953	0.0473887	651.905	0.0947774	652	0.000145364	0.000414847
		0.1695	2163	394	1769	788	2557	0.308174	0.307692		0.9998	652.952	0.0477264	652.905	0.0954528	653	0.000146176	0.000696112
		0.1693	2167	394	1773	788	2561	0.307692	0.307692		0.9998	653.952	0.0480666	653.904	0.0961332	654	0.000146993	0.000696112
		0.1691	2167	395	1772	790	2562	0.308353	0.308353		0.9998	654.952	0.0484094	654.903	0.0968189	655	0.000147815	0.000696112
		0.1689	2168	396	1772	792	2564	0.308892	0.308411		0.9998	655.951	0.0487549	655.902	0.0975097	656	0.000148643	0.000696112
		0.1687	2169	396	1773	792	2565	0.308772	0.308411		0.9998	656.951	0.0491029	656.902	0.0982058	657	0.000149476	0.000696112
		0.1685	2170	396	1774	792	2566	0.308652	0.308411		0.9998	657.951	0.0494536	657.901	0.0989073	658	0.000150315	0.000696112
		0.1683	2171	396	1775	792	2567	0.308531	0.308411		0.9998	658.95	0.049807	658.9	0.099614	659	0.000151159	0.000696112
		0.1681	2172	396	1776	792	2568	0.308411	0.308411		0.9998	659.95	0.0501631	659.9	0.100326	660	0.000152009	0.000696112
		0.1679	2172	397	1775	794	2569	0.30907	0.30907		0.9998	660.949	0.0505219	660.899	0.101044	661	0.000152865	0.000696112
		0.1678	2172	398	1774	796	2570	0.309728	0.309728		0.9997	661.949	0.0508834	661.898	0.101767	662	0.000153726	0.000869339
		0.1676	2172	399	1773	798	2571	0.310385	0.310226		0.9997	662.949	0.0512477	662.898	0.102495	663	0.000154593	0.000869339
		0.1674	2172	400	1772	800	2572	0.311042	0.310226		0.9997	663.948	0.0516148	663.897	0.10323	664	0.000155466	0.000869339
		0.1672	2172	401	1771	802	2573	0.311698	0.310226		0.9997	664.948	0.0519847	664.896	0.103969	665	0.000156345	0.000869339
		0.167	2177	402	1775	804	2579	0.311749	0.310226		0.9997	665.948	0.0523574	665.895	0.104715	666	0.000157229	0.000869339
		0.1667	2179	402	1777	804	2581	0.311507	0.310226		0.9997	666.947	0.052733	666.895	0.105466	667	0.00015812	0.000869339
		0.1663	2180	402	1778	804	2582	0.311387	0.310226		0.9997	667.947	0.0531115	667.894	0.106223	668	0.000159016	0.000869339
		0.1662	2184	402	1782	804	2586	0.310905	0.310226		0.9997	668.947	0.0534928	668.893	0.106986	669	0.000159919	0.000869339
		0.1661	2185	402	1783	804	2587	0.310785	0.310226		0.9997	669.946	0.0538771	669.892	0.107754	670	0.000160827	0.000869339
		0.166	2187	403	1784	806	2590	0.311197	0.310226		0.9997	670.946	0.0542644	670.891	0.108529	671	0.000161742	0.000869339
		0.1656	2189	403	1786	806	2592	0.310957	0.310226		0.9997	671.945	0.0546546	671.891	0.109309	672	0.000162663	0.000869339
		0.1652	2189	404	1785	808	2593	0.311608	0.310226		0.9997	672.945	0.0550479	672.89	0.110096	673	0.000163589	0.000869339
		0.1651	2191	405	1786	810	2596	0.312018	0.310226		0.9997	673.945	0.0554441	673.889	0.110888	674	0.000164523	0.000869339
		0.165	2192	405	1787	810	2597	0.311898	0.310226		0.9997	674.944	0.0558435	674.888	0.111687	675	0.000165462	0.000869339
		0.1648	2193	405	1788	810	2598	0.311778	0.310226		0.9997	675.944	0.0562459	675.888	0.112492	676	0.000166408	0.000869339
		0.1647	2194	405	1789	810	2599	0.311658	0.310226		0.9997	676.943	0.0566514	676.887	0.113303	677	0.00016736	0.000869339
		0.1646	2195	405	1790	810	2600	0.311538	0.310226		0.9997	677.943	0.05706	677.886	0.11412	678	0.000168319	0.000869339
		0.1645	2196	405	1791	810	2601	0.311419	0.310226		0.9997	678.943	0.0574718	678.885	0.114944	679	0.000169284	0.000869339
		0.1644	2202	405	1797	810	2607	0.310702	0.310226		0.9997	679.942	0.0578868	679.884	0.115774	680	0.000170255	0.000869339
		0.1642	2203	405	1798	810	2608	0.310583	0.310226		0.9997	680.942	0.058305	680.883	0.11661	681	0.000171233	0.000869339
		0.1639	2205	405	1800	810	2610	0.310345	0.310226		0.9997	681.941	0.0587264	681.883	0.117453	682	0.000172218	0.000869339
		0.1636	2206	405	1801	810	2611	0.310226	0.310226		0.9997	682.941	0.0591511	682.882	0.118302	683	0.00017321	0.000869339
		0.1635	2206	406	1800	812	2612	0.310873	0.310873		0.9997	683.94	0.0595791	683.881	0.119158	684	0.000174208	0.000869339
		0.1634	2206	407	1799	814	2613	0.311519	0.3114		0.9997	684.94	0.0600104	684.88	0.120021	685	0.000175213	0.000869339
		0.1633	2207	407	1800	814	2614	0.3114	0.3114		0.9997	685.94	0.0604451	685.879	0.12089	686	0.000176225	0.000869339
		0.1632	2208	408	1800	816	2616	0.311927	0.311927		0.9997	686.939	0.0608832	686.878	0.121766	687	0.000177244	0.000869339
		0.1631	2208	409	1799	818	2617	0.312572	0.312572		0.9997	687.939	0.0613246	687.877	0.122649	688	0.000178269	0.000869339
		0.1628	2208	410	1798	820	2618	0.313216	0.313216		0.9997	688.938	0.0617695	688.876	0.123539	689	0.000179302	0.000869339
		0.1627	2209	411	1798	822	2620	0.31374	0.313501		0.9997	689.938	0.0622179	689.876	0.124436	690	0.000180342	0.000869339
		0.1625	2211	411	1800	822	2622	0.313501	0.313501		0.9997	690.937	0.0626697	690.875	0.125339	691	0.000181388	0.000869339
		0.1623	2211	412	1799	824	2623	0.314144	0.314144		0.9997	691.937	0.0631251	691.874	0.12625	692	0.000182442	0.000869339
		0.162	2214	414	1800	828	2628	0.315068	0.314709		0.9997	692.936	0.063584	692.873	0.127168	693	0.000183504	0.000869339
		0.1616	2217	414	1803	828	2631	0.314709	0.314709		0.9997	693.936	0.0640466	693.872	0.128093	694	0.000184572	0.000869339
		0.1615	2218	415	1803	830	2633	0.31523	0.31523		0.9997	694.935	0.0645127	694.871	0.129025	695	0.000185648	0.000869339
		0.1608	2218	416	1802	832	2634	0.315869	0.315869		0.9997	695.935	0.0649825	695.87	0.129965	696	0.000186731	0.000869339
		0.1607	2218	417	1801	834	2635	0.316509	0.316029		0.9997	696.935	0.0654559	696.869	0.130912	697	0.000187822	0.000869339
		0.1606	2219	417	1802	834	2636	0.316388	0.316029		0.9997	697.934	0.0659331	697.868	0.131866	698	0.00018892	0.000869339
		0.1605	2221	417	1804	834	2638	0.316149	0.316029		0.9997	698.934	0.066414	698.867	0.132828	699	0.000190026	0.000869339
		0.1604	2222	417	1805	834	2639	0.316029	0.316029		0.9997	699.933	0.0668986	699.866	0.133797	700	0.000191139	0.000869339
		0.1603	2222	418	1804	836	2640	0.316667	0.316547		0.9997	700.933	0.0673871	700.865	0.134774	701	0.00019226	0.000869339
		0.1601	2223	418	1805	836	2641	0.316547	0.316547		0.9997	701.932	0.0678794	701.864	0.135759	702	0.000193389	0.000869339
		0.16	2224	419	1805	838	2643	0.317064	0.317064		0.9997	702.932	0.0683756	702.863	0.136751	703	0.000194525	0.000869339
		0.1599	2224	420	1804	840	2644	0.3177	0.317221		0.9997	703.931	0.0688757	703.862	0.137751	704	0.00019567	0.000869339
		0.1598	2225	420	1805	840	2645	0.31758	0.317221		0.9997	704.931	0.0693797	704.861	0.138759	705	0.000196822	0.000869339
		0.1597	2226	420	1806	840	2646	0.31746	0.317221		0.9997	705.93	0.0698877	705.86	0.139775	706	0.000197982	0.000869339
		0.1595	2228	420	1808	840	2648	0.317221	0.317221		0.9997	706.93	0.0703997	706.859	0.140799	707	0.00019915	0.000869339
		0.1594	2229	421	1808	842	2650	0.317736	0.317736		0.9997	707.929	0.0709157	707.858	0.141831	708	0.000200327	0.000869339
		0.1593	2229	422	1807	844	2651	0.31837	0.318045		0.9997	708.929	0.0714358	708.857	0.142872	709	0.000201511	0.000869339
		0.1591	2230	422	1808	844	2652	0.31825	0.318045		0.9997	709.928	0.07196	709.856	0.14392	710	0.000202704	0.000869339
		0.159	2235	423	1812	846	2658	0.318284	0.318045		0.9996	710.928	0.0724883	710.855	0.144977	711	0.000203905	0.00106923
		0.1588	2237	423	1814	846	2660	0.318045	0.318045		0.9996	711.927	0.0730208	711.854	0.146042	712	0.000205115	0.00106923
		0.1587	2237	424	1813	848	2661	0.318677	0.318267		0.9996	712.926	0.0735576	712.853	0.147115	713	0.000206333	0.00106923
		0.1585	2237	425	1812	850	2662	0.319309	0.318267		0.9996	713.926	0.0740986	713.852	0.148197	714	0.000207559	0.00106923
		0.1583	2238	425	1813	850	2663	0.319189	0.318267		0.9995	714.925	0.0746438	714.851	0.149288	715	0.000208794	0.00113898
		0.1581	2240	425	1815	850	2665	0.318949	0.318267		0.9995	715.925	0.0751934	715.85	0.150387	716	0.000210037	0.00113898
		0.158	2244	426	1818	852	2670	0.319101	0.318267		0.9995	716.924	0.0757473	716.849	0.151495	717	0.00021129	0.00113898
		0.1579	2245	426	1819	852	2671	0.318982	0.318267		0.9995	717.924	0.0763057	717.847	0.152611	718	0.000212551	0.00113898
		0.1577	2251	426	1825	852	2677	0.318267	0.318267		0.9995	718.923	0.0768684	718.846	0.153737	719	0.00021382	0.00113898
		0.1576	2251	427	1824	854	2678	0.318895	0.318895		0.9995	719.923	0.0774357	719.845	0.154871	720	0.000215099	0.00113898
		0.1575	2251	428	1823	856	2679	0.319522	0.319522		0.9995	720.922	0.0780074	720.844	0.156015	721	0.000216387	0.00113898
		0.157	2253	429	1824	858	2682	0.319911	0.319911		0.9995	721.921	0.0785838	721.843	0.157168	722	0.000217684	0.00113898
		0.1569	2254	431	1823	862	2685	0.321043	0.320804		0.9995	722.921	0.0791646	722.842	0.158329	723	0.000218989	0.00113898
		0.1568	2255	431	1824	862	2686	0.320923	0.320804		0.9995	723.92	0.0797502	723.84	0.1595	724	0.000220304	0.00113898
		0.1567	2256	431	1825	862	2687	0.320804	0.320804		0.9995	724.92	0.0803403	724.839	0.160681	725	0.000221629	0.00113898
		0.1566	2256	433	1823	866	2689	0.322053	0.321933		0.9995	725.919	0.0809352	725.838	0.16187	726	0.000222962	0.00113898
		0.1563	2257	433	1824	866	2690	0.321933	0.321933		0.9994	726.918	0.0815349	726.837	0.16307	727	0.000224305	0.00120406
		0.1562	2258	434	1824	868	2692	0.322437	0.322437		0.9994	727.918	0.0821393	727.836	0.164279	728	0.000225657	0.00120406
		0.1561	2259	436	1823	872	2695	0.323562	0.323322		0.9993	728.917	0.0827486	728.835	0.165497	729	0.000227019	0.00129369
		0.156	2260	436	1824	872	2696	0.323442	0.323322		0.9993	729.917	0.0833627	729.833	0.166725	730	0.000228391	0.00129369
		0.1559	2261	436	1825	872	2697	0.323322	0.323322		0.9993	730.916	0.0839818	730.832	0.167964	731	0.000229772	0.00129369
		0.1558	2263	437	1826	874	2700	0.323704	0.323464		0.9993	731.915	0.0846058	731.831	0.169212	732	0.000231163	0.00129369
		0.1557	2264	437	1827	874	2701	0.323584	0.323464		0.9993	732.915	0.0852348	732.83	0.17047	733	0.000232564	0.00129369
		0.1556	2265	437	1828	874	2702	0.323464	0.323464		0.9993	733.914	0.0858688	733.828	0.171738	734	0.000233975	0.00129369
		0.1555	2265	438	1827	876	2703	0.324084	0.324084		0.9993	734.913	0.086508	734.827	0.173016	735	0.000235396	0.00129369
		0.1554	2266	439	1827	878	2705	0.324584	0.324364		0.9993	735.913	0.0871522	735.826	0.174304	736	0.000236827	0.00129369
		0.1552	2269	440	1829	880	2709	0.324843	0.324364		0.9993	736.912	0.0878017	736.824	0.175603	737	0.000238268	0.00129369
		0.1551	2270	440	1830	880	2710	0.324723	0.324364		0.9993	737.912	0.0884563	737.823	0.176913	738	0.000239719	0.00129369
		0.155	2271	440	1831	880	2711	0.324603	0.324364		0.9993	738.911	0.0891163	738.822	0.178233	739	0.000241181	0.00129369
		0.1548	2272	440	1832	880	2712	0.324484	0.324364		0.9993	739.91	0.0897815	739.82	0.179563	740	0.000242653	0.00129369
		0.1547	2273	440	1833	880	2713	0.324364	0.324364		0.9993	740.91	0.0904521	740.819	0.180904	741	0.000244135	0.00129369
		0.1546	2273	442	1831	884	2715	0.325599	0.325479		0.9993	741.909	0.0911281	741.818	0.182256	742	0.000245628	0.00129369
		0.1545	2274	442	1832	884	2716	0.325479	0.325479		0.9993	742.908	0.0918095	742.816	0.183619	743	0.000247132	0.00129369
		0.1544	2274	444	1830	888	2718	0.326711	0.325752		0.9993	743.908	0.0924965	743.815	0.184993	744	0.000248646	0.00129369
		0.1543	2278	444	1834	888	2722	0.326231	0.325752		0.9992	744.907	0.093189	744.814	0.186378	745	0.000250172	0.00138498
		0.1542	2279	444	1835	888	2723	0.326111	0.325752		0.9991	745.906	0.0938871	745.812	0.187774	746	0.000251708	0.00155078
		0.1541	2281	444	1837	888	2725	0.325872	0.325752		0.9991	746.905	0.0945908	746.811	0.189182	747	0.000253255	0.00155078
		0.154	2282	444	1838	888	2726	0.325752	0.325752		0.9991	747.905	0.0953002	747.809	0.1906	748	0.000254813	0.00155078
		0.1538	2283	447	1836	894	2730	0.327473	0.327233		0.9991	748.904	0.0960154	748.808	0.192031	749	0.000256383	0.00155078
		0.1537	2285	447	1838	894	2732	0.327233	0.327233		0.9991	749.903	0.0967363	749.807	0.193473	750	0.000257964	0.00155078
		0.1536	2285	448	1837	896	2733	0.327845	0.327845		0.9991	750.903	0.0974631	750.805	0.194926	751	0.000259556	0.00155078
		0.1535	2286	449	1837	898	2735	0.328336	0.328336		0.9991	751.902	0.0981958	751.804	0.196392	752	0.000261159	0.00155078
		0.1534	2290	451	1839	902	2741	0.329077	0.328847		0.9991	752.901	0.0989344	752.802	0.197869	753	0.000262774	0.00155078
		0.1533	2290	452	1838	904	2742	0.329686	0.328847		0.9991	753.9	0.099679	753.801	0.199358	754	0.000264401	0.00155078
		0.1532	2292	452	1840	904	2744	0.329446	0.328847		0.9991	754.9	0.10043	754.799	0.200859	755	0.000266039	0.00155078
		0.1531	2293	452	1841	904	2745	0.329326	0.328847		0.9991	755.899	0.101186	755.798	0.202373	756	0.000267689	0.00155078
		0.153	2294	452	1842	904	2746	0.329206	0.328847		0.9991	756.898	0.101949	756.796	0.203899	757	0.000269351	0.00155078
		0.1529	2296	452	1844	904	2748	0.328967	0.328847		0.9991	757.897	0.102719	757.795	0.205437	758	0.000271025	0.00155078
		0.1526	2297	452	1845	904	2749	0.328847	0.328847		0.9991	758.897	0.103494	758.793	0.206988	759	0.000272711	0.00155078
		0.1525	2298	453	1845	906	2751	0.329335	0.329096		0.9991	759.896	0.104276	759.791	0.208551	760	0.00027441	0.00155078
		0.1524	2300	453	1847	906	2753	0.329096	0.329096		0.9991	760.895	0.105064	760.79	0.210127	761	0.00027612	0.00155078
		0.1523	2300	454	1846	908	2754	0.329702	0.329583		0.9991	761.894	0.105858	761.788	0.211716	762	0.000277843	0.00155078
		0.1522	2301	454	1847	908	2755	0.329583	0.329583		0.9991	762.893	0.106659	762.787	0.213318	763	0.000279579	0.00155078
		0.1521	2302	455	1847	910	2757	0.330069	0.329949		0.9991	763.893	0.107467	763.785	0.214933	764	0.000281327	0.00155078
		0.152	2303	455	1848	910	2758	0.329949	0.329949		0.9991	764.892	0.108281	764.783	0.216562	765	0.000283087	0.00155078
		0.1519	2303	456	1847	912	2759	0.330555	0.330196		0.9991	765.891	0.109102	765.782	0.218203	766	0.000284861	0.00155078
		0.1518	2306	456	1850	912	2762	0.330196	0.330196		0.9991	766.89	0.109929	766.78	0.219858	767	0.000286647	0.00155078
		0.1517	2308	457	1851	914	2765	0.330561	0.330561		0.9991	767.889	0.110763	767.778	0.221527	768	0.000288446	0.00155078
		0.1516	2309	459	1850	918	2768	0.331647	0.331647		0.9991	768.888	0.111605	768.777	0.223209	769	0.000290259	0.00155078
		0.1515	2311	460	1851	920	2771	0.33201	0.331771		0.9991	769.888	0.112453	769.775	0.224905	770	0.000292084	0.00155078
		0.1514	2313	460	1853	920	2773	0.331771	0.331771		0.9991	770.887	0.113307	770.773	0.226615	771	0.000293923	0.00155078
		0.1513	2313	461	1852	922	2774	0.332372	0.332013		0.9991	771.886	0.114169	771.772	0.228339	772	0.000295776	0.00155078
		0.1512	2316	461	1855	922	2777	0.332013	0.332013		0.999	772.885	0.115038	772.77	0.230077	773	0.000297641	0.00175952
		0.1511	2317	463	1854	926	2780	0.333094	0.332974		0.999	773.884	0.115915	773.768	0.231829	774	0.000299521	0.00175952
		0.151	2318	463	1855	926	2781	0.332974	0.332974		0.999	774.883	0.116798	774.766	0.233596	775	0.000301414	0.00175952
		0.1509	2318	464	1854	928	2782	0.333573	0.333573		0.999	775.882	0.117689	775.765	0.235377	776	0.000303321	0.00175952
		0.1508	2319	465	1854	930	2784	0.334052	0.334052		0.9989	776.881	0.118587	776.763	0.237173	777	0.000305242	0.00179591
		0.1507	2321	467	1854	934	2788	0.335007	0.335007		0.9988	777.881	0.119492	777.761	0.238984	778	0.000307177	0.00181814
		0.1505	2321	468	1853	936	2789	0.335604	0.335604		0.9988	778.88	0.120405	778.759	0.240809	779	0.000309126	0.00181814
		0.1504	2326	470	1856	940	2796	0.336195	0.336195		0.9987	779.879	0.121325	779.757	0.24265	780	0.00031109	0.00184065
		0.1503	2326	471	1855	942	2797	0.336789	0.336669		0.9986	780.878	0.122253	780.755	0.244506	781	0.000313068	0.00187114
		0.1501	2327	471	1856	942	2798	0.336669	0.336669		0.9986	781.877	0.123189	781.754	0.246377	782	0.00031506	0.00187114
		0.15	2330	472	1858	944	2802	0.336902	0.336902		0.9986	782.876	0.124132	782.752	0.248264	783	0.000317067	0.00187114
		0.1499	2332	475	1857	950	2807	0.33844	0.33844		0.9985	783.875	0.125083	783.75	0.250166	784	0.000319089	0.00190217
		0.1498	2334	476	1858	952	2810	0.33879	0.33879		0.9983	784.874	0.126042	784.748	0.252084	785	0.000321126	0.00194975
		0.1497	2335	477	1858	954	2812	0.33926	0.33914		0.9983	785.873	0.127009	785.746	0.254018	786	0.000323178	0.00194975
		0.1496	2336	477	1859	954	2813	0.33914	0.33914		0.9983	786.872	0.127984	786.744	0.255967	787	0.000325244	0.00194975
		0.1495	2337	478	1859	956	2815	0.339609	0.339609		0.9983	787.871	0.128967	787.742	0.257933	788	0.000327326	0.00194975
		0.1494	2338	479	1859	958	2817	0.340078	0.340078		0.9983	788.87	0.129958	788.74	0.259915	789	0.000329424	0.00194975
		0.1493	2340	481	1859	962	2821	0.341014	0.341014		0.9982	789.869	0.130957	789.738	0.261914	790	0.000331537	0.00199859
		0.1491	2341	483	1858	966	2824	0.342068	0.342068		0.9981	790.868	0.131965	790.736	0.263929	791	0.000333665	0.0020403
		0.149	2342	484	1858	968	2826	0.342534	0.342534		0.9981	791.867	0.132981	791.734	0.265961	792	0.000335809	0.0020403
		0.1489	2345	486	1859	972	2831	0.343342	0.342857		0.9981	792.866	0.134005	792.732	0.26801	793	0.000337969	0.0020403
		0.1488	2349	486	1863	972	2835	0.342857	0.342857		0.9981	793.865	0.135038	793.73	0.270076	794	0.000340146	0.0020403
		0.1487	2349	488	1861	976	2837	0.344025	0.344025		0.9979	794.864	0.136079	794.728	0.272158	795	0.000342338	0.00210897
		0.1486	2350	489	1861	978	2839	0.344487	0.344487		0.9979	795.863	0.137129	795.726	0.274259	796	0.000344546	0.00210897
		0.1483	2353	491	1862	982	2844	0.345288	0.345288		0.9979	796.862	0.138188	796.724	0.276376	797	0.000346771	0.00210897
		0.1478	2353	492	1861	984	2845	0.34587	0.345601		0.9979	797.861	0.139256	797.721	0.278512	798	0.000349012	0.00210897
		0.1477	2354	492	1862	984	2846	0.345748	0.345601		0.9977	798.86	0.140332	798.719	0.280665	799	0.00035127	0.00225379
		0.1474	2356	493	1863	986	2849	0.346086	0.345601		0.9977	799.859	0.141418	799.717	0.282836	800	0.000353545	0.00225379
		0.147	2357	493	1864	986	2850	0.345965	0.345601		0.9977	800.857	0.142513	800.715	0.285025	801	0.000355837	0.00225379
		0.1467	2358	493	1865	986	2851	0.345844	0.345601		0.9977	801.856	0.143616	801.713	0.287233	802	0.000358145	0.00225379
		0.1466	2360	493	1867	986	2853	0.345601	0.345601		0.9977	802.855	0.144729	802.711	0.289458	803	0.000360471	0.00225379
		0.1465	2360	494	1866	988	2854	0.346181	0.34606		0.9977	803.854	0.145851	803.708	0.291703	804	0.000362815	0.00225379
		0.1462	2361	494	1867	988	2855	0.34606	0.34606		0.9977	804.853	0.146983	804.706	0.293966	805	0.000365175	0.00225379
		0.1458	2363	497	1866	994	2860	0.347552	0.347552		0.9977	805.852	0.148124	805.704	0.296248	806	0.000367554	0.00225379
		0.1454	2369	502	1867	1004	2871	0.349704	0.349582		0.9977	806.851	0.149275	806.701	0.298549	807	0.00036995	0.00225379
		0.1446	2370	502	1868	1004	2872	0.349582	0.349582		0.9977	807.85	0.150435	807.699	0.30087	808	0.000372364	0.00225379
		0.1442	2371	503	1868	1006	2874	0.350035	0.350035		0.9977	808.848	0.151605	808.697	0.30321	809	0.000374796	0.00225379
		0.1438	2371	505	1866	1010	2876	0.351182	0.351182		0.9977	809.847	0.152785	809.694	0.305569	810	0.000377246	0.00225379
		0.1431	2373	506	1867	1012	2879	0.351511	0.351267		0.9976	810.846	0.153974	810.692	0.307949	811	0.000379715	0.00237925
		0.1427	2374	506	1868	1012	2880	0.351389	0.351267		0.9972	811.845	0.155174	811.69	0.310348	812	0.000382202	0.0023992
		0.1425	2375	506	1869	1012	2881	0.351267	0.351267		0.9971	812.844	0.156384	812.687	0.312767	813	0.000384707	0.00241933
		0.1423	2375	507	1868	1014	2882	0.351839	0.351473		0.9969	813.842	0.157603	813.685	0.315207	814	0.000387232	0.00246013
		0.142	2376	507	1869	1014	2883	0.351717	0.351473		0.9969	814.841	0.158833	814.682	0.317667	815	0.000389775	0.00246013
		0.1419	2377	507	1870	1014	2884	0.351595	0.351473		0.9969	815.84	0.160074	815.68	0.320148	816	0.000392338	0.00246013
		0.1416	2378	507	1871	1014	2885	0.351473	0.351473		0.9967	816.839	0.161325	816.677	0.322649	817	0.00039492	0.00269794
		0.1412	2383	509	1874	1018	2892	0.352006	0.352006		0.9967	817.837	0.162586	817.675	0.325172	818	0.000397521	0.00269794
		0.1408	2385	511	1874	1022	2896	0.352901	0.352657		0.9967	818.836	0.163858	818.672	0.327716	819	0.000400142	0.00269794
		0.1401	2386	511	1875	1022	2897	0.352779	0.352657		0.9967	819.835	0.165141	819.67	0.330281	820	0.000402782	0.00269794
		0.1396	2387	511	1876	1022	2898	0.352657	0.352657		0.9967	820.834	0.166434	820.667	0.332868	821	0.000405442	0.00269794
		0.1394	2387	512	1875	1024	2899	0.353225	0.352982		0.9967	821.832	0.167739	821.665	0.335477	822	0.000408123	0.00269794
		0.1391	2389	512	1877	1024	2901	0.352982	0.352982		0.9967	822.831	0.169054	822.662	0.338108	823	0.000410824	0.00269794
		0.1387	2389	513	1876	1026	2902	0.353549	0.353546		0.9967	823.83	0.17038	823.659	0.340761	824	0.000413545	0.00269794
		0.1384	2390	515	1875	1030	2905	0.354561	0.353546		0.9967	824.828	0.171718	824.657	0.343436	825	0.000416286	0.00269794
		0.1383	2391	515	1876	1030	2906	0.354439	0.353546		0.9967	825.827	0.173067	825.654	0.346134	826	0.000419049	0.00269794
		0.138	2392	515	1877	1030	2907	0.354317	0.353546		0.9967	826.826	0.174427	826.651	0.348855	827	0.000421832	0.00269794
		0.1377	2395	515	1880	1030	2910	0.353952	0.353546		0.9967	827.824	0.175799	827.648	0.351599	828	0.000424636	0.00269794
		0.1375	2401	516	1885	1032	2917	0.353788	0.353546		0.9967	828.823	0.177183	828.646	0.354366	829	0.000427461	0.00269794
		0.1373	2403	516	1887	1032	2919	0.353546	0.353546		0.9967	829.821	0.178578	829.643	0.357156	830	0.000430308	0.00269794
		0.1366	2404	517	1887	1034	2921	0.353988	0.353584		0.9967	830.82	0.179985	830.64	0.35997	831	0.000433177	0.00269794
		0.1364	2405	517	1888	1034	2922	0.353867	0.353584		0.9967	831.819	0.181404	831.637	0.362808	832	0.000436067	0.00269794
		0.1363	2407	517	1890	1034	2924	0.353625	0.353584		0.9967	832.817	0.182835	832.634	0.36567	833	0.000438979	0.00269794
		0.136	2407	518	1889	1036	2925	0.354188	0.353584		0.9967	833.816	0.184278	833.631	0.368556	834	0.000441913	0.00269794
		0.1353	2408	518	1890	1036	2926	0.354067	0.353584		0.9967	834.814	0.185733	834.629	0.371466	835	0.00044487	0.00269794
		0.1352	2409	518	1891	1036	2927	0.353946	0.353584		0.9964	835.813	0.187201	835.626	0.374402	836	0.000447849	0.00339093
		0.135	2411	518	1893	1036	2929	0.353704	0.353584		0.9964	836.811	0.188681	836.623	0.377362	837	0.000450851	0.00339093
		0.1347	2412	518	1894	1036	2930	0.353584	0.353584		0.9964	837.81	0.190174	837.62	0.380347	838	0.000453875	0.00339093
		0.1342	2412	519	1893	1038	2931	0.354145	0.353904		0.9964	838.808	0.191679	838.617	0.383358	839	0.000456923	0.00339093
		0.1341	2413	519	1894	1038	2932	0.354025	0.353904		0.9964	839.807	0.193197	839.614	0.386395	840	0.000459994	0.00339093
		0.134	2414	519	1895	1038	2933	0.353904	0.353904		0.9964	840.805	0.194728	840.611	0.389457	841	0.000463088	0.00339093
		0.1338	2414	521	1893	1042	2935	0.355026	0.355026		0.9964	841.804	0.196273	841.607	0.392545	842	0.000466206	0.00339093
		0.1331	2415	522	1893	1044	2937	0.355465	0.355465		0.9964	842.802	0.19783	842.604	0.39566	843	0.000469347	0.00339093
		0.1327	2415	523	1892	1046	2938	0.356025	0.355782		0.9964	843.801	0.1994	843.601	0.398801	844	0.000472513	0.00339093
		0.1321	2417	523	1894	1046	2940	0.355782	0.355782		0.9964	844.799	0.200984	844.598	0.401969	845	0.000475703	0.00339093
		0.1318	2417	524	1893	1048	2941	0.356341	0.356341		0.9964	845.797	0.202582	845.595	0.405164	846	0.000478917	0.00339093
		0.1315	2418	525	1893	1050	2943	0.356779	0.356658		0.9964	846.796	0.204193	846.592	0.408386	847	0.000482155	0.00339093
		0.1312	2419	525	1894	1050	2944	0.356658	0.356658		0.9964	847.794	0.205818	847.588	0.411635	848	0.000485419	0.00339093
		0.1311	2421	527	1894	1054	2948	0.357531	0.357071		0.9964	848.793	0.207456	848.585	0.414913	849	0.000488708	0.00339093
		0.1309	2422	527	1895	1054	2949	0.357409	0.357071		0.9964	849.791	0.209109	849.582	0.418218	850	0.000492021	0.00339093
		0.1306	2424	527	1897	1054	2951	0.357167	0.357071		0.9964	850.789	0.210776	850.578	0.421552	851	0.000495361	0.00339093
		0.1304	2424	528	1896	1056	2952	0.357724	0.357071		0.9964	851.788	0.212457	851.575	0.424914	852	0.000498725	0.00339093
		0.1303	2425	528	1897	1056	2953	0.357602	0.357071		0.9964	852.786	0.214152	852.572	0.428305	853	0.000502116	0.00339093
		0.1301	2425	529	1896	1058	2954	0.358158	0.357071		0.9964	853.784	0.215862	853.568	0.431725	854	0.000505533	0.00339093
		0.13	2427	529	1898	1058	2956	0.357916	0.357071		0.9964	854.782	0.217587	854.565	0.435174	855	0.000508976	0.00339093
		0.1297	2428	529	1899	1058	2957	0.357795	0.357071		0.9964	855.781	0.219326	855.561	0.438653	856	0.000512445	0.00339093
		0.1294	2429	529	1900	1058	2958	0.357674	0.357071		0.9964	856.779	0.221081	856.558	0.442162	857	0.000515941	0.00339093
		0.1292	2430	529	1901	1058	2959	0.357553	0.357071		0.9964	857.777	0.22285	857.554	0.4457	858	0.000519464	0.00339093
		0.1291	2434	529	1905	1058	2963	0.357071	0.357071		0.9964	858.775	0.224635	858.551	0.449269	859	0.000523014	0.00339093
		0.1285	2434	530	1904	1060	2964	0.357625	0.357625		0.9964	859.774	0.226435	859.547	0.452869	860	0.000526592	0.00339093
		0.1281	2435	531	1904	1062	2966	0.358058	0.358058		0.9964	860.772	0.22825	860.544	0.4565	861	0.000530197	0.00339093
		0.128	2436	532	1904	1064	2968	0.358491	0.35837		0.9964	861.77	0.230081	861.54	0.460162	862	0.00053383	0.00339093
		0.1271	2437	532	1905	1064	2969	0.35837	0.35837		0.9964	862.768	0.231927	862.536	0.463855	863	0.000537491	0.00339093
		0.1269	2437	533	1904	1066	2970	0.358923	0.35856		0.9964	863.766	0.23379	863.532	0.46758	864	0.00054118	0.00339093
		0.1268	2438	533	1905	1066	2971	0.358802	0.35856		0.9964	864.764	0.235668	864.529	0.471337	865	0.000544898	0.00339093
		0.1266	2439	533	1906	1066	2972	0.358681	0.35856		0.9964	865.762	0.237563	865.525	0.475126	866	0.000548645	0.00339093
		0.1264	2440	533	1907	1066	2973	0.35856	0.35856		0.9964	866.761	0.239474	866.521	0.478948	867	0.00055242	0.00339093
		0.1263	2440	534	1906	1068	2974	0.359112	0.35863		0.9964	867.759	0.241402	867.517	0.482803	868	0.000556225	0.00339093
		0.1262	2441	534	1907	1068	2975	0.358992	0.35863		0.9964	868.757	0.243346	868.513	0.486691	869	0.000560059	0.00339093
		0.126	2442	534	1908	1068	2976	0.358871	0.35863		0.9964	869.755	0.245307	869.509	0.490613	870	0.000563923	0.00339093
		0.1252	2443	534	1909	1068	2977	0.35875	0.35863		0.9961	870.753	0.247284	870.505	0.494569	871	0.000567817	0.0039555
		0.1247	2444	534	1910	1068	2978	0.35863	0.35863		0.9958	871.751	0.249279	871.501	0.498558	872	0.000571741	0.00431106
		0.1246	2444	535	1909	1070	2979	0.359181	0.359129		0.9958	872.749	0.251291	872.497	0.502582	873	0.000575696	0.00431106
		0.1244	2444	536	1908	1072	2980	0.359732	0.359129		0.9958	873.747	0.253321	873.493	0.506641	874	0.000579681	0.00431106
		0.1236	2445	536	1909	1072	2981	0.359611	0.359129		0.9958	874.745	0.255368	874.489	0.510735	875	0.000583697	0.00431106
		0.1234	2446	536	1910	1072	2982	0.35949	0.359129		0.9958	875.743	0.257432	875.485	0.514864	876	0.000587745	0.00431106
		0.1231	2447	536	1911	1072	2983	0.35937	0.359129		0.9958	876.74	0.259515	876.481	0.519029	877	0.000591824	0.00431106
		0.1229	2448	536	1912	1072	2984	0.359249	0.359129		0.9958	877.738	0.261615	877.477	0.52323	878	0.000595934	0.00431106
		0.1226	2449	536	1913	1072	2985	0.359129	0.359129		0.9958	878.736	0.263734	878.473	0.527468	879	0.000600077	0.00431106
		0.1224	2450	537	1913	1074	2987	0.359558	0.359438		0.9958	879.734	0.265871	879.468	0.531742	880	0.000604252	0.00431106
		0.1221	2451	537	1914	1074	2988	0.359438	0.359438		0.9958	880.732	0.268026	880.464	0.536053	881	0.00060846	0.00431106
		0.1217	2452	539	1913	1078	2991	0.360415	0.360174		0.9958	881.73	0.270201	881.46	0.540401	882	0.0006127	0.00431106
		0.1212	2453	539	1914	1078	2992	0.360294	0.360174		0.9958	882.728	0.272394	882.455	0.544787	883	0.000616973	0.00431106
		0.1211	2454	539	1915	1078	2993	0.360174	0.360174		0.9958	883.725	0.274606	883.451	0.549212	884	0.00062128	0.00431106
		0.1208	2454	540	1914	1080	2994	0.360721	0.36036		0.9958	884.723	0.276837	884.446	0.553674	885	0.000625621	0.00431106
		0.1206	2455	540	1915	1080	2995	0.360601	0.36036		0.9958	885.721	0.279088	885.442	0.558175	886	0.000629995	0.00431106
		0.1204	2457	540	1917	1080	2997	0.36036	0.36036		0.9958	886.719	0.281358	886.437	0.562716	887	0.000634403	0.00431106
		0.1201	2457	541	1916	1082	2998	0.360907	0.360787		0.9958	887.716	0.283648	887.433	0.567296	888	0.000638846	0.00431106
		0.1199	2458	541	1917	1082	2999	0.360787	0.360787		0.9958	888.714	0.285958	888.428	0.571915	889	0.000643324	0.00431106
		0.1197	2458	542	1916	1084	3000	0.361333	0.361213		0.9958	889.712	0.288287	889.423	0.576575	890	0.000647837	0.00431106
		0.1195	2459	542	1917	1084	3001	0.361213	0.361213		0.9954	890.709	0.290638	890.419	0.581275	891	0.000652385	0.00470027
		0.1192	2459	543	1916	1086	3002	0.361759	0.361518		0.995	891.707	0.293008	891.414	0.586016	892	0.000656969	0.00488725
		0.119	2460	543	1917	1086	3003	0.361638	0.361518		0.995	892.705	0.295399	892.409	0.590799	893	0.000661589	0.00488725
		0.1189	2461	543	1918	1086	3004	0.361518	0.361518		0.995	893.702	0.297811	893.404	0.595623	894	0.000666245	0.00488725
		0.1187	2461	544	1917	1088	3005	0.362063	0.362063		0.995	894.7	0.300245	894.4	0.600489	895	0.000670938	0.00488725
		0.1183	2461	545	1916	1090	3006	0.362608	0.362488		0.995	895.697	0.302699	895.395	0.605398	896	0.000675667	0.00488725
		0.1182	2462	545	1917	1090	3007	0.362488	0.362488		0.995	896.695	0.305174	896.39	0.610349	897	0.000680434	0.00488725
		0.1178	2462	546	1916	1092	3008	0.363032	0.363032		0.995	897.692	0.307672	897.385	0.615343	898	0.000685238	0.00488725
		0.1174	2462	547	1915	1094	3009	0.363576	0.363576		0.995	898.69	0.310191	898.38	0.620381	899	0.00069008	0.00488725
		0.1173	2462	548	1914	1096	3010	0.36412	0.36412		0.9946	899.687	0.312732	899.375	0.625464	900	0.000694959	0.00508202
		0.1169	2462	549	1913	1098	3011	0.364663	0.364663		0.9942	900.685	0.315295	900.369	0.63059	901	0.000699878	0.00519371
		0.1167	2464	550	1914	1100	3014	0.364964	0.364964		0.9942	901.682	0.317881	901.364	0.635761	902	0.000704835	0.00519371
		0.1166	2464	551	1913	1102	3015	0.365506	0.365506		0.9942	902.68	0.320489	902.359	0.640978	903	0.000709831	0.00519371
		0.1165	2464	553	1911	1106	3017	0.366589	0.366589		0.9942	903.677	0.32312	903.354	0.646239	904	0.000714867	0.00519371
[truncated: 2,647 more rows]

## Sheet: Search Summary
	ProteinPilot™ Software Report
	Template Version	1.00 light report					Search Properties
[truncated: 40 more rows]

## Sheet: Advanced Metadata
	Advanced Metadata
[truncated: 146 more rows]

## Sheet: Speed and Distribution Analysis
		Duration				Clock Rates			CPU Rates			Extent of Search Distribution
[truncated: 10 more rows]

[truncated: 10 more sheets: Single Results Table, Protein FDR Summary, Distinct Peptide FDR Summary, Spectrum FDR Summary, PDST Controls, Protein Summary, Peptide Summary, Distinct Peptide Summary, Feature Summary, Single Column Summary]
