# Supplementary material for: Arabidopsis fibrillin 1-2 subfamily members exert their functions via specific protein–protein interactions
Source: J Exp Bot. 2021 Oct 15;73(3):903–14. doi: 10.1093/jxb/erab452 (PMC8793873; doi:10.1093/jxb/erab452)
Supplement: erab452_suppl_Supplementary_Dataset_S5 [file erab452_suppl_supplementary_dataset_s5.xlsx]

## Sheet: Metadata
_RESULTS_version	5
RESULTS_SEARCH_STAT_search_begin_time_clock	2019-01-14 11:21:53
RESULTS_SEARCH_STAT_search_end_time_clock	2019-01-14 11:59:26
RESULTS_SEARCH_STAT_search_time_duration	8066-11-03
RESULTS_SEARCH_STAT_stage_signal_processing_begin_time_clock	2019-01-14 11:21:53
RESULTS_SEARCH_STAT_stage_signal_processing_end_time_clock	2019-01-14 11:41:12
RESULTS_SEARCH_STAT_stage_signal_processing_time_duration	5072-08-07
RESULTS_SEARCH_STAT_stage_waiting_begin_time_clock	2019-01-14 11:41:12
RESULTS_SEARCH_STAT_stage_waiting_end_time_clock	2019-01-14 11:41:16
RESULTS_SEARCH_STAT_stage_waiting_time_duration	1911-08-28
RESULTS_SEARCH_STAT_stage_searching_begin_time_clock	2019-01-14 11:41:16
RESULTS_SEARCH_STAT_stage_searching_end_time_clock	2019-01-14 11:59:00
RESULTS_SEARCH_STAT_stage_searching_time_duration	4811-03-16
RESULTS_SEARCH_STAT_stage_fdr_begin_time_clock	2019-01-14 11:59:00
RESULTS_SEARCH_STAT_stage_fdr_end_time_clock	2019-01-14 11:59:26
RESULTS_SEARCH_STAT_stage_fdr_time_duration	1969-11-30
RESULTS_SEARCH_STAT_task_fraglet_exe_begin_time_clock	2019-01-14 11:41:16
RESULTS_SEARCH_STAT_task_fraglet_exe_end_time_clock	2019-01-14 11:45:01
RESULTS_SEARCH_STAT_task_fraglet_exe_time_duration	225825
RESULTS_SEARCH_STAT_task_fraglet_exe_time_cpu	4914-06-15
RESULTS_SEARCH_STAT_task_taglet_exe_begin_time_clock	2019-01-14 11:46:53
RESULTS_SEARCH_STAT_task_taglet_exe_end_time_clock	2019-01-14 11:56:35
RESULTS_SEARCH_STAT_task_taglet_exe_time_duration	581693
RESULTS_SEARCH_STAT_task_taglet_exe_time_cpu	8626-11-11
RESULTS_SEARCH_STAT_task_progroup_begin_time_clock	2019-01-14 11:56:35
RESULTS_SEARCH_STAT_task_progroup_end_time_clock	2019-01-14 11:58:59
RESULTS_SEARCH_STAT_task_progroup_time_duration	144393
RESULTS_SEARCH_STAT_task_progroup_time_cpu	2686-10-14
RESULTS_SEARCH_STAT_task_focusing_begin_time_clock	2019-01-14 11:45:01
RESULTS_SEARCH_STAT_task_focusing_end_time_clock	2019-01-14 11:46:53
RESULTS_SEARCH_STAT_task_focusing_time_duration	111914
RESULTS_SEARCH_STAT_task_focusing_time_cpu	227043
RESULTS_SEARCH_STAT_computer_memory	32712
RESULTS_SEARCH_STAT_computer_name	5600PROCESADO
RESULTS_SEARCH_STAT_num_proteins	79080
RESULTS_SEARCH_STAT_num_residues	33427042
RESULTS_SEARCH_STAT_number_cores	16
RESULTS_SEARCH_STAT_number_licensed_tasks	16
RESULTS_SEARCH_STAT_number_processors	32
RESULTS_SEARCH_STAT_os	Windows 7 Professional Service Pack 1 (6.1.7601)
RESULTS_SEARCH_1_time_cpu	66924
RESULTS_SEARCH_1_time_duration	79747
RESULTS_SEARCH_1_version	5.0.1.4874
RESULTS_SEARCH_1_xml:id	SEARCH:1:636830617133096077_0
RESULTS_SEARCH_1_PARAMETERS_chemical_data_edited	TRUE
RESULTS_SEARCH_1_PARAMETERS_do_multiprecursor_search	TRUE
RESULTS_SEARCH_1_PARAMETERS_do_reverse_search	TRUE
RESULTS_SEARCH_1_PARAMETERS_max_quant_labels	35
RESULTS_SEARCH_1_PARAMETERS_maxresults	15
RESULTS_SEARCH_1_PARAMETERS_separate_searches	FALSE
RESULTS_SEARCH_1_PARAMETERS_MSTOLERANCE_type	dalton
RESULTS_SEARCH_1_PARAMETERS_MSTOLERANCE_value	0.05
RESULTS_SEARCH_1_PARAMETERS_MSMSTOLERANCE_type	dalton
RESULTS_SEARCH_1_PARAMETERS_MSMSTOLERANCE_value	0.1
RESULTS_SEARCH_1_PARAMETERS_MS_STANDARD_DEVIATION_type	dalton
RESULTS_SEARCH_1_PARAMETERS_MS_STANDARD_DEVIATION_value	0.0011
RESULTS_SEARCH_1_PARAMETERS_MSMS_STANDARD_DEVIATION_type	dalton
RESULTS_SEARCH_1_PARAMETERS_MSMS_STANDARD_DEVIATION_value	0.01
RESULTS_SEARCH_1_PARAMETERS_FASTA_filename	C:\AB SCIEX\ProteinPilot Data\SearchDatabases\ProteomaAria_contami2018.fasta
RESULTS_SEARCH_1_PARAMETERS_AUTO_CALIBRATION_ms	TRUE
RESULTS_SEARCH_1_PARAMETERS_AUTO_CALIBRATION_msexport	FALSE
RESULTS_SEARCH_1_PARAMETERS_AUTO_CALIBRATION_msms	TRUE
RESULTS_SEARCH_1_PARAMETERS_AUTO_CALIBRATION_msmstolsdratio	2.75
RESULTS_SEARCH_1_PARAMETERS_AUTO_CALIBRATION_mstolsdratio	7
RESULTS_SEARCH_1_PARAMETERS_AUTO_CALIBRATION_squareroot	TRUE
RESULTS_SEARCH_1_PARAMETERS_AUTO_CALIBRATION_type	dalton
RESULTS_SEARCH_1_PARAMETERS_AUTO_CALIBRATION_MCP_d_s_s_f	0.0666667
RESULTS_SEARCH_1_PARAMETERS_AUTO_CALIBRATION_MCP_d_s_w_f	3
RESULTS_SEARCH_1_PARAMETERS_AUTO_CALIBRATION_MCP_m_f_r_mbc	200
RESULTS_SEARCH_1_PARAMETERS_AUTO_CALIBRATION_MCP_m_m_c	10
RESULTS_SEARCH_1_PARAMETERS_AUTO_CALIBRATION_MCP_m_m_f_s	0.25
RESULTS_SEARCH_1_PARAMETERS_AUTO_CALIBRATION_MCP_m_m_p_f	0.33
RESULTS_SEARCH_1_PARAMETERS_AUTO_CALIBRATION_MCP_m_m_p_rms_f	1
RESULTS_SEARCH_1_PARAMETERS_AUTO_CALIBRATION_MCP_m_p_t_f	1
RESULTS_SEARCH_1_PARAMETERS_AUTO_CALIBRATION_MCP_m_r_h_n_b	15
RESULTS_SEARCH_1_PARAMETERS_AUTO_CALIBRATION_MCP_m_z_n_s	99
RESULTS_SEARCH_1_PARAMETERS_AUTO_CALIBRATION_MCP_m_z_s_mn_f_r	0.0666667
RESULTS_SEARCH_1_PARAMETERS_AUTO_CALIBRATION_MCP_m_z_s_mx_f_r	0.1
RESULTS_SEARCH_1_PARAMETERS_MAX_PRECURSORS_FRAGLET	5
RESULTS_SEARCH_1_PARAMETERS_MAX_PRECURSORS_TAGLET	1
RESULTS_SEARCH_1_PARAMETERS_PRECURSORS_DR_FRAGLET	10
RESULTS_SEARCH_1_PARAMETERS_PRECURSORS_DR_TAGLET	3
RESULTS_SEARCH_1_PARAMETERS_DEFAULT_CHARGE_STATE_1_charge	2
RESULTS_SEARCH_1_PARAMETERS_DEFAULT_CHARGE_STATE_1_probability	1
RESULTS_SEARCH_1_PARAMETERS_DEFAULT_CHARGE_STATE_2_charge	3
RESULTS_SEARCH_1_PARAMETERS_DEFAULT_CHARGE_STATE_2_probability	1
RESULTS_SEARCH_1_PARAMETERS_DEFAULT_CHARGE_STATE_3_charge	4
RESULTS_SEARCH_1_PARAMETERS_DEFAULT_CHARGE_STATE_3_probability	1
RESULTS_SEARCH_1_PARAMETERS_VERSION	5.0.1.0, 4895
RESULTS_SEARCH_1_PARAMETERS_PARAGON_VERSION	5.0.1.0, 4874
RESULTS_SEARCH_1_PARAMETERS_APPLICATION	ProteinPilot(tm) Software
RESULTS_SEARCH_1_PARAMETERS_PROGROUP_alternativedispositionmaximumfoldprobabilitydrop	100
RESULTS_SEARCH_1_PARAMETERS_PROGROUP_alternativedispositionmaximumfoldscoredrop	2
RESULTS_SEARCH_1_PARAMETERS_PROGROUP_autodiscordantpeptidethreshold	0.3
RESULTS_SEARCH_1_PARAMETERS_PROGROUP_bayesconfidencecalclulation	TRUE
RESULTS_SEARCH_1_PARAMETERS_PROGROUP_calibrateconfidence	TRUE
RESULTS_SEARCH_1_PARAMETERS_PROGROUP_compresspeptides	FALSE
RESULTS_SEARCH_1_PARAMETERS_PROGROUP_confidencepercentthresholdforexcludingothersfromquant	15
RESULTS_SEARCH_1_PARAMETERS_PROGROUP_confidencepercentthresholdforincludingselfinquant	15
RESULTS_SEARCH_1_PARAMETERS_PROGROUP_donotstoremspeaklists	FALSE
RESULTS_SEARCH_1_PARAMETERS_PROGROUP_fasta	C:\AB SCIEX\ProteinPilot Data\SearchDatabases\ProteomaAria_contami2018.fasta
RESULTS_SEARCH_1_PARAMETERS_PROGROUP_featuregroupminpepconf	0.66
RESULTS_SEARCH_1_PARAMETERS_PROGROUP_featuregroupminups	0.47
RESULTS_SEARCH_1_PARAMETERS_PROGROUP_focusingintersection	4
RESULTS_SEARCH_1_PARAMETERS_PROGROUP_focusingminimummatchconfidence	0.1
RESULTS_SEARCH_1_PARAMETERS_PROGROUP_focusingminunusedprotscore	0.1
RESULTS_SEARCH_1_PARAMETERS_PROGROUP_focusingsubsetcutoff	6
RESULTS_SEARCH_1_PARAMETERS_PROGROUP_intersection	1.3
RESULTS_SEARCH_1_PARAMETERS_PROGROUP_minimummatchconfidencecutoff	0.001
RESULTS_SEARCH_1_PARAMETERS_PROGROUP_minunusedprotscore	0.0458
RESULTS_SEARCH_1_PARAMETERS_PROGROUP_subsetcutoff	2
RESULTS_SEARCH_1_PARAMETERS_PROGROUP_unusedprotscorethresholdforexcludingothersfromquant	1.3
RESULTS_SEARCH_1_PARAMETERS_PEAKLIST_count	3861
RESULTS_SEARCH_1_PARAMETERS_PEAKLIST_filenumber	1
RESULTS_SEARCH_1_PARAMETERS_PEAKLIST_original_count	3861
RESULTS_SEARCH_1_PARAMETERS_PEAKLIST_originalfilename	C:\Users\5600 Procesado\Desktop\Carpetas de datos en escritorio\Diego11012019\Diego11012019_WT2.wiff
RESULTS_SEARCH_1_PARAMETERS_PEAKLIST_partnumber	1
RESULTS_SEARCH_1_PARAMETERS_QUANT_TYPE_background_correction	FALSE
RESULTS_SEARCH_1_PARAMETERS_QUANT_TYPE_bias_correction	TRUE
RESULTS_SEARCH_1_PARAMETERS_QUANT_TYPE_keep_extreme_peptides_over_fraction	0
RESULTS_SEARCH_1_PARAMETERS_QUANT_TYPE_low_confidence_check	TRUE
RESULTS_SEARCH_1_PARAMETERS_QUANT_TYPE_low_intensity_check	TRUE
RESULTS_SEARCH_1_PARAMETERS_QUANT_TYPE_median_statistic	TRUE
RESULTS_SEARCH_1_PARAMETERS_QUANT_TYPE_mod_check	TRUE
RESULTS_SEARCH_1_PARAMETERS_QUANT_TYPE_quant_threshold	-1
RESULTS_SEARCH_1_PARAMETERS_QUANT_TYPE_quant_threshold_sn	9
RESULTS_SEARCH_1_PARAMETERS_QUANT_TYPE_separate_searches	FALSE
RESULTS_SEARCH_1_PARAMETERS_QUANT_TYPE_shared_msms_check	TRUE
RESULTS_SEARCH_1_PARAMETERS_PARAGON_METHOD_SETTINGS_UI_SAMPLE_TYPE	Identification
RESULTS_SEARCH_1_PARAMETERS_PARAGON_METHOD_SETTINGS_UI_CYS_ALKYLATION	Iodoacetamide
RESULTS_SEARCH_1_PARAMETERS_PARAGON_METHOD_SETTINGS_UI_DIGESTION	Trypsin
RESULTS_SEARCH_1_PARAMETERS_PARAGON_METHOD_SETTINGS_UI_INSTRUMENT	TripleTOF 5600
RESULTS_SEARCH_1_PARAMETERS_PARAGON_METHOD_SETTINGS_UI_SEARCH_EFFORT	Thorough
RESULTS_SEARCH_1_PARAMETERS_PARAGON_METHOD_SETTINGS_UI_ID_FOCUS	Biological modifications
RESULTS_SEARCH_1_PARAMETERS_PARAGON_METHOD_SETTINGS_UI_USER_NAME	5600Procesado\5600 Procesado
RESULTS_SEARCH_1_PARAMETERS_PARAGON_METHOD_SETTINGS_UI_MACHINE_NAME	5600PROCESADO
RESULTS_SEARCH_1_PARAMETERS_PARAGON_METHOD_SETTINGS_UI_SEARCH_ID	6.36831e+17
RESULTS_SEARCH_1_PARAMETERS_PARAGON_METHOD_SETTINGS_UI_START_TIME	2019-01-14 11:21:53
RESULTS_SEARCH_1_PARAMETERS_PARAGON_METHOD_SETTINGS_UI_MIN_UNUSED_PROTSCORE	0.0458
RESULTS_SEARCH_1_PARAMETERS_PARAGON_METHOD_SETTINGS_UI_PSPEP	TRUE
RESULTS_SEARCH_2_time_cpu	2995-03-16
RESULTS_SEARCH_2_time_duration	411341
RESULTS_SEARCH_2_version	5.0.1.4874
RESULTS_SEARCH_2_xml:id	SEARCH:2:636830617133096077_0
RESULTS_SEARCH_2_PARAMETERS_chemical_data_edited	TRUE
RESULTS_SEARCH_2_PARAMETERS_do_multiprecursor_search	TRUE
RESULTS_SEARCH_2_PARAMETERS_do_reverse_search	TRUE
RESULTS_SEARCH_2_PARAMETERS_max_quant_labels	35
RESULTS_SEARCH_2_PARAMETERS_maxresults	15
RESULTS_SEARCH_2_PARAMETERS_separate_searches	FALSE
RESULTS_SEARCH_2_PARAMETERS_MSTOLERANCE_type	dalton
RESULTS_SEARCH_2_PARAMETERS_MSTOLERANCE_value	0.05
RESULTS_SEARCH_2_PARAMETERS_MSMSTOLERANCE_type	dalton
RESULTS_SEARCH_2_PARAMETERS_MSMSTOLERANCE_value	0.1
RESULTS_SEARCH_2_PARAMETERS_MS_STANDARD_DEVIATION_type	dalton
RESULTS_SEARCH_2_PARAMETERS_MS_STANDARD_DEVIATION_value	0.0011
RESULTS_SEARCH_2_PARAMETERS_MSMS_STANDARD_DEVIATION_type	dalton
RESULTS_SEARCH_2_PARAMETERS_MSMS_STANDARD_DEVIATION_value	0.01
RESULTS_SEARCH_2_PARAMETERS_FASTA_filename	C:\AB SCIEX\ProteinPilot Data\SearchDatabases\ProteomaAria_contami2018.fasta
RESULTS_SEARCH_2_PARAMETERS_AUTO_CALIBRATION_ms	TRUE
RESULTS_SEARCH_2_PARAMETERS_AUTO_CALIBRATION_msexport	FALSE
RESULTS_SEARCH_2_PARAMETERS_AUTO_CALIBRATION_msms	TRUE
RESULTS_SEARCH_2_PARAMETERS_AUTO_CALIBRATION_msmstolsdratio	2.75
RESULTS_SEARCH_2_PARAMETERS_AUTO_CALIBRATION_mstolsdratio	7
RESULTS_SEARCH_2_PARAMETERS_AUTO_CALIBRATION_squareroot	TRUE
RESULTS_SEARCH_2_PARAMETERS_AUTO_CALIBRATION_type	dalton
RESULTS_SEARCH_2_PARAMETERS_AUTO_CALIBRATION_MCP_d_s_s_f	0.0666667
RESULTS_SEARCH_2_PARAMETERS_AUTO_CALIBRATION_MCP_d_s_w_f	3
RESULTS_SEARCH_2_PARAMETERS_AUTO_CALIBRATION_MCP_m_f_r_mbc	200
RESULTS_SEARCH_2_PARAMETERS_AUTO_CALIBRATION_MCP_m_m_c	10
RESULTS_SEARCH_2_PARAMETERS_AUTO_CALIBRATION_MCP_m_m_f_s	0.25
RESULTS_SEARCH_2_PARAMETERS_AUTO_CALIBRATION_MCP_m_m_p_f	0.33
RESULTS_SEARCH_2_PARAMETERS_AUTO_CALIBRATION_MCP_m_m_p_rms_f	1
RESULTS_SEARCH_2_PARAMETERS_AUTO_CALIBRATION_MCP_m_p_t_f	1
RESULTS_SEARCH_2_PARAMETERS_AUTO_CALIBRATION_MCP_m_r_h_n_b	15
RESULTS_SEARCH_2_PARAMETERS_AUTO_CALIBRATION_MCP_m_z_n_s	99
RESULTS_SEARCH_2_PARAMETERS_AUTO_CALIBRATION_MCP_m_z_s_mn_f_r	0.0666667
RESULTS_SEARCH_2_PARAMETERS_AUTO_CALIBRATION_MCP_m_z_s_mx_f_r	0.1
RESULTS_SEARCH_2_PARAMETERS_MAX_PRECURSORS_FRAGLET	5
RESULTS_SEARCH_2_PARAMETERS_MAX_PRECURSORS_TAGLET	1
RESULTS_SEARCH_2_PARAMETERS_PRECURSORS_DR_FRAGLET	10
RESULTS_SEARCH_2_PARAMETERS_PRECURSORS_DR_TAGLET	3
RESULTS_SEARCH_2_PARAMETERS_DEFAULT_CHARGE_STATE_1_charge	2
RESULTS_SEARCH_2_PARAMETERS_DEFAULT_CHARGE_STATE_1_probability	1
RESULTS_SEARCH_2_PARAMETERS_DEFAULT_CHARGE_STATE_2_charge	3
RESULTS_SEARCH_2_PARAMETERS_DEFAULT_CHARGE_STATE_2_probability	1
RESULTS_SEARCH_2_PARAMETERS_DEFAULT_CHARGE_STATE_3_charge	4
RESULTS_SEARCH_2_PARAMETERS_DEFAULT_CHARGE_STATE_3_probability	1
RESULTS_SEARCH_2_PARAMETERS_VERSION	5.0.1.0, 4895
RESULTS_SEARCH_2_PARAMETERS_PARAGON_VERSION	5.0.1.0, 4874
RESULTS_SEARCH_2_PARAMETERS_APPLICATION	ProteinPilot(tm) Software
RESULTS_SEARCH_2_PARAMETERS_PROGROUP_alternativedispositionmaximumfoldprobabilitydrop	100
RESULTS_SEARCH_2_PARAMETERS_PROGROUP_alternativedispositionmaximumfoldscoredrop	2
RESULTS_SEARCH_2_PARAMETERS_PROGROUP_autodiscordantpeptidethreshold	0.3
RESULTS_SEARCH_2_PARAMETERS_PROGROUP_bayesconfidencecalclulation	TRUE
RESULTS_SEARCH_2_PARAMETERS_PROGROUP_calibrateconfidence	TRUE
RESULTS_SEARCH_2_PARAMETERS_PROGROUP_compresspeptides	FALSE
RESULTS_SEARCH_2_PARAMETERS_PROGROUP_confidencepercentthresholdforexcludingothersfromquant	15
RESULTS_SEARCH_2_PARAMETERS_PROGROUP_confidencepercentthresholdforincludingselfinquant	15
RESULTS_SEARCH_2_PARAMETERS_PROGROUP_donotstoremspeaklists	FALSE
RESULTS_SEARCH_2_PARAMETERS_PROGROUP_fasta	C:\AB SCIEX\ProteinPilot Data\SearchDatabases\ProteomaAria_contami2018.fasta
RESULTS_SEARCH_2_PARAMETERS_PROGROUP_featuregroupminpepconf	15:50:24
RESULTS_SEARCH_2_PARAMETERS_PROGROUP_featuregroupminups	0.47
RESULTS_SEARCH_2_PARAMETERS_PROGROUP_focusingintersection	4
RESULTS_SEARCH_2_PARAMETERS_PROGROUP_focusingminimummatchconfidence	0.1
RESULTS_SEARCH_2_PARAMETERS_PROGROUP_focusingminunusedprotscore	0.1
RESULTS_SEARCH_2_PARAMETERS_PROGROUP_focusingsubsetcutoff	6
RESULTS_SEARCH_2_PARAMETERS_PROGROUP_intersection	1.3
RESULTS_SEARCH_2_PARAMETERS_PROGROUP_minimummatchconfidencecutoff	0.001
RESULTS_SEARCH_2_PARAMETERS_PROGROUP_minunusedprotscore	0.0458
RESULTS_SEARCH_2_PARAMETERS_PROGROUP_subsetcutoff	2
RESULTS_SEARCH_2_PARAMETERS_PROGROUP_unusedprotscorethresholdforexcludingothersfromquant	1.3
RESULTS_SEARCH_2_PARAMETERS_PEAKLIST_count	3861
RESULTS_SEARCH_2_PARAMETERS_PEAKLIST_filenumber	1
RESULTS_SEARCH_2_PARAMETERS_PEAKLIST_original_count	3861
RESULTS_SEARCH_2_PARAMETERS_PEAKLIST_originalfilename	C:\Users\5600 Procesado\Desktop\Carpetas de datos en escritorio\Diego11012019\Diego11012019_WT2.wiff
RESULTS_SEARCH_2_PARAMETERS_PEAKLIST_partnumber	1
RESULTS_SEARCH_2_PARAMETERS_QUANT_TYPE_background_correction	FALSE
RESULTS_SEARCH_2_PARAMETERS_QUANT_TYPE_bias_correction	TRUE
RESULTS_SEARCH_2_PARAMETERS_QUANT_TYPE_keep_extreme_peptides_over_fraction	0
RESULTS_SEARCH_2_PARAMETERS_QUANT_TYPE_low_confidence_check	TRUE
RESULTS_SEARCH_2_PARAMETERS_QUANT_TYPE_low_intensity_check	TRUE
RESULTS_SEARCH_2_PARAMETERS_QUANT_TYPE_median_statistic	TRUE
RESULTS_SEARCH_2_PARAMETERS_QUANT_TYPE_mod_check	TRUE
RESULTS_SEARCH_2_PARAMETERS_QUANT_TYPE_quant_threshold	-1
RESULTS_SEARCH_2_PARAMETERS_QUANT_TYPE_quant_threshold_sn	9
RESULTS_SEARCH_2_PARAMETERS_QUANT_TYPE_separate_searches	FALSE
RESULTS_SEARCH_2_PARAMETERS_QUANT_TYPE_shared_msms_check	TRUE
RESULTS_SEARCH_2_PARAMETERS_PARAGON_METHOD_SETTINGS_UI_SAMPLE_TYPE	Identification
RESULTS_SEARCH_2_PARAMETERS_PARAGON_METHOD_SETTINGS_UI_CYS_ALKYLATION	Iodoacetamide
RESULTS_SEARCH_2_PARAMETERS_PARAGON_METHOD_SETTINGS_UI_DIGESTION	Trypsin
RESULTS_SEARCH_2_PARAMETERS_PARAGON_METHOD_SETTINGS_UI_INSTRUMENT	TripleTOF 5600
RESULTS_SEARCH_2_PARAMETERS_PARAGON_METHOD_SETTINGS_UI_SEARCH_EFFORT	Thorough
RESULTS_SEARCH_2_PARAMETERS_PARAGON_METHOD_SETTINGS_UI_ID_FOCUS	Biological modifications
RESULTS_SEARCH_2_PARAMETERS_PARAGON_METHOD_SETTINGS_UI_USER_NAME	5600Procesado\5600 Procesado
RESULTS_SEARCH_2_PARAMETERS_PARAGON_METHOD_SETTINGS_UI_MACHINE_NAME	5600PROCESADO
RESULTS_SEARCH_2_PARAMETERS_PARAGON_METHOD_SETTINGS_UI_SEARCH_ID	6.36831e+17
RESULTS_SEARCH_2_PARAMETERS_PARAGON_METHOD_SETTINGS_UI_START_TIME	2019-01-14 11:21:53
RESULTS_SEARCH_2_PARAMETERS_PARAGON_METHOD_SETTINGS_UI_MIN_UNUSED_PROTSCORE	0.0458
RESULTS_SEARCH_2_PARAMETERS_PARAGON_METHOD_SETTINGS_UI_PSPEP	TRUE
RESULTS_SEARCH_3_time_cpu	64085
RESULTS_SEARCH_3_time_duration	79528
RESULTS_SEARCH_3_version	5.0.1.4874
RESULTS_SEARCH_3_xml:id	SEARCH:1:636830617133096077_1
RESULTS_SEARCH_3_PARAMETERS_chemical_data_edited	TRUE
RESULTS_SEARCH_3_PARAMETERS_do_multiprecursor_search	TRUE
RESULTS_SEARCH_3_PARAMETERS_do_reverse_search	TRUE
RESULTS_SEARCH_3_PARAMETERS_max_quant_labels	35
RESULTS_SEARCH_3_PARAMETERS_maxresults	15
RESULTS_SEARCH_3_PARAMETERS_separate_searches	FALSE
RESULTS_SEARCH_3_PARAMETERS_MSTOLERANCE_type	dalton
RESULTS_SEARCH_3_PARAMETERS_MSTOLERANCE_value	0.05
RESULTS_SEARCH_3_PARAMETERS_MSMSTOLERANCE_type	dalton
RESULTS_SEARCH_3_PARAMETERS_MSMSTOLERANCE_value	0.1
RESULTS_SEARCH_3_PARAMETERS_MS_STANDARD_DEVIATION_type	dalton
RESULTS_SEARCH_3_PARAMETERS_MS_STANDARD_DEVIATION_value	0.0011
RESULTS_SEARCH_3_PARAMETERS_MSMS_STANDARD_DEVIATION_type	dalton
RESULTS_SEARCH_3_PARAMETERS_MSMS_STANDARD_DEVIATION_value	0.01
RESULTS_SEARCH_3_PARAMETERS_FASTA_filename	C:\AB SCIEX\ProteinPilot Data\SearchDatabases\ProteomaAria_contami2018.fasta
RESULTS_SEARCH_3_PARAMETERS_AUTO_CALIBRATION_ms	TRUE
RESULTS_SEARCH_3_PARAMETERS_AUTO_CALIBRATION_msexport	FALSE
RESULTS_SEARCH_3_PARAMETERS_AUTO_CALIBRATION_msms	TRUE
RESULTS_SEARCH_3_PARAMETERS_AUTO_CALIBRATION_msmstolsdratio	2.75
RESULTS_SEARCH_3_PARAMETERS_AUTO_CALIBRATION_mstolsdratio	7
RESULTS_SEARCH_3_PARAMETERS_AUTO_CALIBRATION_squareroot	TRUE
RESULTS_SEARCH_3_PARAMETERS_AUTO_CALIBRATION_type	dalton
RESULTS_SEARCH_3_PARAMETERS_AUTO_CALIBRATION_MCP_d_s_s_f	0.0666667
RESULTS_SEARCH_3_PARAMETERS_AUTO_CALIBRATION_MCP_d_s_w_f	3
RESULTS_SEARCH_3_PARAMETERS_AUTO_CALIBRATION_MCP_m_f_r_mbc	200
RESULTS_SEARCH_3_PARAMETERS_AUTO_CALIBRATION_MCP_m_m_c	10
RESULTS_SEARCH_3_PARAMETERS_AUTO_CALIBRATION_MCP_m_m_f_s	0.25
RESULTS_SEARCH_3_PARAMETERS_AUTO_CALIBRATION_MCP_m_m_p_f	0.33
RESULTS_SEARCH_3_PARAMETERS_AUTO_CALIBRATION_MCP_m_m_p_rms_f	1
RESULTS_SEARCH_3_PARAMETERS_AUTO_CALIBRATION_MCP_m_p_t_f	1
RESULTS_SEARCH_3_PARAMETERS_AUTO_CALIBRATION_MCP_m_r_h_n_b	15
RESULTS_SEARCH_3_PARAMETERS_AUTO_CALIBRATION_MCP_m_z_n_s	1900-04-08
RESULTS_SEARCH_3_PARAMETERS_AUTO_CALIBRATION_MCP_m_z_s_mn_f_r	0.0666667
RESULTS_SEARCH_3_PARAMETERS_AUTO_CALIBRATION_MCP_m_z_s_mx_f_r	0.1
RESULTS_SEARCH_3_PARAMETERS_MS_AUTO_CALIBRATION_OUT_avres	4.74246e-08
RESULTS_SEARCH_3_PARAMETERS_MS_AUTO_CALIBRATION_OUT_c0	0.00160683
RESULTS_SEARCH_3_PARAMETERS_MS_AUTO_CALIBRATION_OUT_c1minus1	-5.86264e-05
RESULTS_SEARCH_3_PARAMETERS_MS_AUTO_CALIBRATION_OUT_c2	0
RESULTS_SEARCH_3_PARAMETERS_MS_AUTO_CALIBRATION_OUT_file	1
RESULTS_SEARCH_3_PARAMETERS_MS_AUTO_CALIBRATION_OUT_partnumber	2
RESULTS_SEARCH_3_PARAMETERS_MS_AUTO_CALIBRATION_OUT_polyorder	1
RESULTS_SEARCH_3_PARAMETERS_MS_AUTO_CALIBRATION_OUT_sample	1
RESULTS_SEARCH_3_PARAMETERS_MS_AUTO_CALIBRATION_OUT_squareroot	TRUE
RESULTS_SEARCH_3_PARAMETERS_MSMS_AUTO_CALIBRATION_OUT_avres	-6.01222e-08
RESULTS_SEARCH_3_PARAMETERS_MSMS_AUTO_CALIBRATION_OUT_c0	2.94523e-05
RESULTS_SEARCH_3_PARAMETERS_MSMS_AUTO_CALIBRATION_OUT_c1minus1	4.57245e-07
RESULTS_SEARCH_3_PARAMETERS_MSMS_AUTO_CALIBRATION_OUT_c2	0
RESULTS_SEARCH_3_PARAMETERS_MSMS_AUTO_CALIBRATION_OUT_file	1
RESULTS_SEARCH_3_PARAMETERS_MSMS_AUTO_CALIBRATION_OUT_partnumber	2
RESULTS_SEARCH_3_PARAMETERS_MSMS_AUTO_CALIBRATION_OUT_polyorder	1900-01-01
RESULTS_SEARCH_3_PARAMETERS_MSMS_AUTO_CALIBRATION_OUT_sample	1
RESULTS_SEARCH_3_PARAMETERS_MSMS_AUTO_CALIBRATION_OUT_squareroot	TRUE
RESULTS_SEARCH_3_PARAMETERS_MAX_PRECURSORS_FRAGLET	5
RESULTS_SEARCH_3_PARAMETERS_MAX_PRECURSORS_TAGLET	1
RESULTS_SEARCH_3_PARAMETERS_PRECURSORS_DR_FRAGLET	10
RESULTS_SEARCH_3_PARAMETERS_PRECURSORS_DR_TAGLET	3
RESULTS_SEARCH_3_PARAMETERS_DEFAULT_CHARGE_STATE_1_charge	2
RESULTS_SEARCH_3_PARAMETERS_DEFAULT_CHARGE_STATE_1_probability	1
RESULTS_SEARCH_3_PARAMETERS_DEFAULT_CHARGE_STATE_2_charge	3
RESULTS_SEARCH_3_PARAMETERS_DEFAULT_CHARGE_STATE_2_probability	1
RESULTS_SEARCH_3_PARAMETERS_DEFAULT_CHARGE_STATE_3_charge	4
RESULTS_SEARCH_3_PARAMETERS_DEFAULT_CHARGE_STATE_3_probability	1
RESULTS_SEARCH_3_PARAMETERS_VERSION	5.0.1.0, 4895
RESULTS_SEARCH_3_PARAMETERS_PARAGON_VERSION	5.0.1.0, 4874
RESULTS_SEARCH_3_PARAMETERS_APPLICATION	ProteinPilot(tm) Software
RESULTS_SEARCH_3_PARAMETERS_PROGROUP_alternativedispositionmaximumfoldprobabilitydrop	100
RESULTS_SEARCH_3_PARAMETERS_PROGROUP_alternativedispositionmaximumfoldscoredrop	2
RESULTS_SEARCH_3_PARAMETERS_PROGROUP_autodiscordantpeptidethreshold	0.3
RESULTS_SEARCH_3_PARAMETERS_PROGROUP_bayesconfidencecalclulation	TRUE
RESULTS_SEARCH_3_PARAMETERS_PROGROUP_calibrateconfidence	TRUE
RESULTS_SEARCH_3_PARAMETERS_PROGROUP_compresspeptides	FALSE
RESULTS_SEARCH_3_PARAMETERS_PROGROUP_confidencepercentthresholdforexcludingothersfromquant	15
RESULTS_SEARCH_3_PARAMETERS_PROGROUP_confidencepercentthresholdforincludingselfinquant	15
RESULTS_SEARCH_3_PARAMETERS_PROGROUP_donotstoremspeaklists	FALSE
RESULTS_SEARCH_3_PARAMETERS_PROGROUP_fasta	C:\AB SCIEX\ProteinPilot Data\SearchDatabases\ProteomaAria_contami2018.fasta
RESULTS_SEARCH_3_PARAMETERS_PROGROUP_featuregroupminpepconf	0.66
RESULTS_SEARCH_3_PARAMETERS_PROGROUP_featuregroupminups	0.47
RESULTS_SEARCH_3_PARAMETERS_PROGROUP_focusingintersection	4
RESULTS_SEARCH_3_PARAMETERS_PROGROUP_focusingminimummatchconfidence	0.1
RESULTS_SEARCH_3_PARAMETERS_PROGROUP_focusingminunusedprotscore	0.1
RESULTS_SEARCH_3_PARAMETERS_PROGROUP_focusingsubsetcutoff	6
RESULTS_SEARCH_3_PARAMETERS_PROGROUP_intersection	1.3
RESULTS_SEARCH_3_PARAMETERS_PROGROUP_minimummatchconfidencecutoff	0.001
RESULTS_SEARCH_3_PARAMETERS_PROGROUP_minunusedprotscore	0.0458
RESULTS_SEARCH_3_PARAMETERS_PROGROUP_subsetcutoff	2
RESULTS_SEARCH_3_PARAMETERS_PROGROUP_unusedprotscorethresholdforexcludingothersfromquant	1.3
RESULTS_SEARCH_3_PARAMETERS_PEAKLIST_count	3865
RESULTS_SEARCH_3_PARAMETERS_PEAKLIST_filenumber	1
RESULTS_SEARCH_3_PARAMETERS_PEAKLIST_original_count	1910-07-31
RESULTS_SEARCH_3_PARAMETERS_PEAKLIST_originalfilename	C:\Users\5600 Procesado\Desktop\Carpetas de datos en escritorio\Diego11012019\Diego11012019_WT2.wiff
RESULTS_SEARCH_3_PARAMETERS_PEAKLIST_partnumber	2
RESULTS_SEARCH_3_PARAMETERS_QUANT_TYPE_background_correction	FALSE
RESULTS_SEARCH_3_PARAMETERS_QUANT_TYPE_bias_correction	TRUE
RESULTS_SEARCH_3_PARAMETERS_QUANT_TYPE_keep_extreme_peptides_over_fraction	0
RESULTS_SEARCH_3_PARAMETERS_QUANT_TYPE_low_confidence_check	TRUE
RESULTS_SEARCH_3_PARAMETERS_QUANT_TYPE_low_intensity_check	TRUE
RESULTS_SEARCH_3_PARAMETERS_QUANT_TYPE_median_statistic	TRUE
RESULTS_SEARCH_3_PARAMETERS_QUANT_TYPE_mod_check	TRUE
RESULTS_SEARCH_3_PARAMETERS_QUANT_TYPE_quant_threshold	-1
RESULTS_SEARCH_3_PARAMETERS_QUANT_TYPE_quant_threshold_sn	9
RESULTS_SEARCH_3_PARAMETERS_QUANT_TYPE_separate_searches	FALSE
RESULTS_SEARCH_3_PARAMETERS_QUANT_TYPE_shared_msms_check	TRUE
RESULTS_SEARCH_3_PARAMETERS_PARAGON_METHOD_SETTINGS_UI_SAMPLE_TYPE	Identification
RESULTS_SEARCH_3_PARAMETERS_PARAGON_METHOD_SETTINGS_UI_CYS_ALKYLATION	Iodoacetamide
RESULTS_SEARCH_3_PARAMETERS_PARAGON_METHOD_SETTINGS_UI_DIGESTION	Trypsin
RESULTS_SEARCH_3_PARAMETERS_PARAGON_METHOD_SETTINGS_UI_INSTRUMENT	TripleTOF 5600
RESULTS_SEARCH_3_PARAMETERS_PARAGON_METHOD_SETTINGS_UI_SEARCH_EFFORT	Thorough
RESULTS_SEARCH_3_PARAMETERS_PARAGON_METHOD_SETTINGS_UI_ID_FOCUS	Biological modifications
RESULTS_SEARCH_3_PARAMETERS_PARAGON_METHOD_SETTINGS_UI_USER_NAME	5600Procesado\5600 Procesado
RESULTS_SEARCH_3_PARAMETERS_PARAGON_METHOD_SETTINGS_UI_MACHINE_NAME	5600PROCESADO
RESULTS_SEARCH_3_PARAMETERS_PARAGON_METHOD_SETTINGS_UI_SEARCH_ID	6.36831e+17
RESULTS_SEARCH_3_PARAMETERS_PARAGON_METHOD_SETTINGS_UI_START_TIME	2019-01-14 11:21:53
RESULTS_SEARCH_3_PARAMETERS_PARAGON_METHOD_SETTINGS_UI_MIN_UNUSED_PROTSCORE	0.0458
RESULTS_SEARCH_3_PARAMETERS_PARAGON_METHOD_SETTINGS_UI_PSPEP	TRUE
RESULTS_SEARCH_4_time_cpu	147701
RESULTS_SEARCH_4_time_duration	147841
RESULTS_SEARCH_4_version	5.0.1.4874
RESULTS_SEARCH_4_xml:id	SEARCH:2:636830617133096077_1
RESULTS_SEARCH_4_PARAMETERS_chemical_data_edited	TRUE
RESULTS_SEARCH_4_PARAMETERS_do_multiprecursor_search	TRUE
RESULTS_SEARCH_4_PARAMETERS_do_reverse_search	TRUE
RESULTS_SEARCH_4_PARAMETERS_max_quant_labels	1900-02-04
RESULTS_SEARCH_4_PARAMETERS_maxresults	15
RESULTS_SEARCH_4_PARAMETERS_separate_searches	FALSE
RESULTS_SEARCH_4_PARAMETERS_MSTOLERANCE_type	dalton
RESULTS_SEARCH_4_PARAMETERS_MSTOLERANCE_value	0.05
RESULTS_SEARCH_4_PARAMETERS_MSMSTOLERANCE_type	dalton
RESULTS_SEARCH_4_PARAMETERS_MSMSTOLERANCE_value	0.1
RESULTS_SEARCH_4_PARAMETERS_MS_STANDARD_DEVIATION_type	dalton
RESULTS_SEARCH_4_PARAMETERS_MS_STANDARD_DEVIATION_value	0.0011
RESULTS_SEARCH_4_PARAMETERS_MSMS_STANDARD_DEVIATION_type	dalton
RESULTS_SEARCH_4_PARAMETERS_MSMS_STANDARD_DEVIATION_value	0.01
RESULTS_SEARCH_4_PARAMETERS_FASTA_filename	C:\AB SCIEX\ProteinPilot Data\SearchDatabases\ProteomaAria_contami2018.fasta
RESULTS_SEARCH_4_PARAMETERS_AUTO_CALIBRATION_ms	TRUE
RESULTS_SEARCH_4_PARAMETERS_AUTO_CALIBRATION_msexport	FALSE
RESULTS_SEARCH_4_PARAMETERS_AUTO_CALIBRATION_msms	TRUE
RESULTS_SEARCH_4_PARAMETERS_AUTO_CALIBRATION_msmstolsdratio	2.75
RESULTS_SEARCH_4_PARAMETERS_AUTO_CALIBRATION_mstolsdratio	7
RESULTS_SEARCH_4_PARAMETERS_AUTO_CALIBRATION_squareroot	TRUE
RESULTS_SEARCH_4_PARAMETERS_AUTO_CALIBRATION_type	dalton
RESULTS_SEARCH_4_PARAMETERS_AUTO_CALIBRATION_MCP_d_s_s_f	0.0666667
RESULTS_SEARCH_4_PARAMETERS_AUTO_CALIBRATION_MCP_d_s_w_f	3
RESULTS_SEARCH_4_PARAMETERS_AUTO_CALIBRATION_MCP_m_f_r_mbc	200
RESULTS_SEARCH_4_PARAMETERS_AUTO_CALIBRATION_MCP_m_m_c	10
RESULTS_SEARCH_4_PARAMETERS_AUTO_CALIBRATION_MCP_m_m_f_s	0.25
RESULTS_SEARCH_4_PARAMETERS_AUTO_CALIBRATION_MCP_m_m_p_f	0.33
RESULTS_SEARCH_4_PARAMETERS_AUTO_CALIBRATION_MCP_m_m_p_rms_f	1
RESULTS_SEARCH_4_PARAMETERS_AUTO_CALIBRATION_MCP_m_p_t_f	1
RESULTS_SEARCH_4_PARAMETERS_AUTO_CALIBRATION_MCP_m_r_h_n_b	15
RESULTS_SEARCH_4_PARAMETERS_AUTO_CALIBRATION_MCP_m_z_n_s	99
RESULTS_SEARCH_4_PARAMETERS_AUTO_CALIBRATION_MCP_m_z_s_mn_f_r	0.0666667
RESULTS_SEARCH_4_PARAMETERS_AUTO_CALIBRATION_MCP_m_z_s_mx_f_r	0.1
RESULTS_SEARCH_4_PARAMETERS_MS_AUTO_CALIBRATION_OUT_avres	4.74246e-08
RESULTS_SEARCH_4_PARAMETERS_MS_AUTO_CALIBRATION_OUT_c0	0.00160683
RESULTS_SEARCH_4_PARAMETERS_MS_AUTO_CALIBRATION_OUT_c1minus1	-5.86264e-05
RESULTS_SEARCH_4_PARAMETERS_MS_AUTO_CALIBRATION_OUT_c2	0
RESULTS_SEARCH_4_PARAMETERS_MS_AUTO_CALIBRATION_OUT_file	1
RESULTS_SEARCH_4_PARAMETERS_MS_AUTO_CALIBRATION_OUT_partnumber	2
RESULTS_SEARCH_4_PARAMETERS_MS_AUTO_CALIBRATION_OUT_polyorder	1
RESULTS_SEARCH_4_PARAMETERS_MS_AUTO_CALIBRATION_OUT_sample	1
RESULTS_SEARCH_4_PARAMETERS_MS_AUTO_CALIBRATION_OUT_squareroot	TRUE
RESULTS_SEARCH_4_PARAMETERS_MSMS_AUTO_CALIBRATION_OUT_avres	-6.01222e-08
RESULTS_SEARCH_4_PARAMETERS_MSMS_AUTO_CALIBRATION_OUT_c0	2.94523e-05
RESULTS_SEARCH_4_PARAMETERS_MSMS_AUTO_CALIBRATION_OUT_c1minus1	4.57245e-07
RESULTS_SEARCH_4_PARAMETERS_MSMS_AUTO_CALIBRATION_OUT_c2	0
RESULTS_SEARCH_4_PARAMETERS_MSMS_AUTO_CALIBRATION_OUT_file	1
RESULTS_SEARCH_4_PARAMETERS_MSMS_AUTO_CALIBRATION_OUT_partnumber	2
RESULTS_SEARCH_4_PARAMETERS_MSMS_AUTO_CALIBRATION_OUT_polyorder	1
RESULTS_SEARCH_4_PARAMETERS_MSMS_AUTO_CALIBRATION_OUT_sample	1
RESULTS_SEARCH_4_PARAMETERS_MSMS_AUTO_CALIBRATION_OUT_squareroot	TRUE
RESULTS_SEARCH_4_PARAMETERS_MAX_PRECURSORS_FRAGLET	5
RESULTS_SEARCH_4_PARAMETERS_MAX_PRECURSORS_TAGLET	1
RESULTS_SEARCH_4_PARAMETERS_PRECURSORS_DR_FRAGLET	10
RESULTS_SEARCH_4_PARAMETERS_PRECURSORS_DR_TAGLET	3
RESULTS_SEARCH_4_PARAMETERS_DEFAULT_CHARGE_STATE_1_charge	2
RESULTS_SEARCH_4_PARAMETERS_DEFAULT_CHARGE_STATE_1_probability	1
RESULTS_SEARCH_4_PARAMETERS_DEFAULT_CHARGE_STATE_2_charge	3
RESULTS_SEARCH_4_PARAMETERS_DEFAULT_CHARGE_STATE_2_probability	1
RESULTS_SEARCH_4_PARAMETERS_DEFAULT_CHARGE_STATE_3_charge	4
RESULTS_SEARCH_4_PARAMETERS_DEFAULT_CHARGE_STATE_3_probability	1
RESULTS_SEARCH_4_PARAMETERS_VERSION	5.0.1.0, 4895
RESULTS_SEARCH_4_PARAMETERS_PARAGON_VERSION	5.0.1.0, 4874
RESULTS_SEARCH_4_PARAMETERS_APPLICATION	ProteinPilot(tm) Software
RESULTS_SEARCH_4_PARAMETERS_PROGROUP_alternativedispositionmaximumfoldprobabilitydrop	100
RESULTS_SEARCH_4_PARAMETERS_PROGROUP_alternativedispositionmaximumfoldscoredrop	2
RESULTS_SEARCH_4_PARAMETERS_PROGROUP_autodiscordantpeptidethreshold	0.3
RESULTS_SEARCH_4_PARAMETERS_PROGROUP_bayesconfidencecalclulation	TRUE
RESULTS_SEARCH_4_PARAMETERS_PROGROUP_calibrateconfidence	TRUE
RESULTS_SEARCH_4_PARAMETERS_PROGROUP_compresspeptides	FALSE
RESULTS_SEARCH_4_PARAMETERS_PROGROUP_confidencepercentthresholdforexcludingothersfromquant	1900-01-15
RESULTS_SEARCH_4_PARAMETERS_PROGROUP_confidencepercentthresholdforincludingselfinquant	15
RESULTS_SEARCH_4_PARAMETERS_PROGROUP_donotstoremspeaklists	FALSE
RESULTS_SEARCH_4_PARAMETERS_PROGROUP_fasta	C:\AB SCIEX\ProteinPilot Data\SearchDatabases\ProteomaAria_contami2018.fasta
RESULTS_SEARCH_4_PARAMETERS_PROGROUP_featuregroupminpepconf	0.66
RESULTS_SEARCH_4_PARAMETERS_PROGROUP_featuregroupminups	0.47
RESULTS_SEARCH_4_PARAMETERS_PROGROUP_focusingintersection	4
RESULTS_SEARCH_4_PARAMETERS_PROGROUP_focusingminimummatchconfidence	0.1
RESULTS_SEARCH_4_PARAMETERS_PROGROUP_focusingminunusedprotscore	0.1
RESULTS_SEARCH_4_PARAMETERS_PROGROUP_focusingsubsetcutoff	6
RESULTS_SEARCH_4_PARAMETERS_PROGROUP_intersection	1.3
RESULTS_SEARCH_4_PARAMETERS_PROGROUP_minimummatchconfidencecutoff	0.001
RESULTS_SEARCH_4_PARAMETERS_PROGROUP_minunusedprotscore	0.0458
RESULTS_SEARCH_4_PARAMETERS_PROGROUP_subsetcutoff	2
RESULTS_SEARCH_4_PARAMETERS_PROGROUP_unusedprotscorethresholdforexcludingothersfromquant	1.3
RESULTS_SEARCH_4_PARAMETERS_PEAKLIST_count	3865
RESULTS_SEARCH_4_PARAMETERS_PEAKLIST_filenumber	1
RESULTS_SEARCH_4_PARAMETERS_PEAKLIST_original_count	3865
RESULTS_SEARCH_4_PARAMETERS_PEAKLIST_originalfilename	C:\Users\5600 Procesado\Desktop\Carpetas de datos en escritorio\Diego11012019\Diego11012019_WT2.wiff
RESULTS_SEARCH_4_PARAMETERS_PEAKLIST_partnumber	2
RESULTS_SEARCH_4_PARAMETERS_QUANT_TYPE_background_correction	FALSE
RESULTS_SEARCH_4_PARAMETERS_QUANT_TYPE_bias_correction	TRUE
RESULTS_SEARCH_4_PARAMETERS_QUANT_TYPE_keep_extreme_peptides_over_fraction	0
RESULTS_SEARCH_4_PARAMETERS_QUANT_TYPE_low_confidence_check	TRUE
RESULTS_SEARCH_4_PARAMETERS_QUANT_TYPE_low_intensity_check	TRUE
RESULTS_SEARCH_4_PARAMETERS_QUANT_TYPE_median_statistic	TRUE
RESULTS_SEARCH_4_PARAMETERS_QUANT_TYPE_mod_check	TRUE
RESULTS_SEARCH_4_PARAMETERS_QUANT_TYPE_quant_threshold	-1
RESULTS_SEARCH_4_PARAMETERS_QUANT_TYPE_quant_threshold_sn	9
RESULTS_SEARCH_4_PARAMETERS_QUANT_TYPE_separate_searches	FALSE
RESULTS_SEARCH_4_PARAMETERS_QUANT_TYPE_shared_msms_check	TRUE
RESULTS_SEARCH_4_PARAMETERS_PARAGON_METHOD_SETTINGS_UI_SAMPLE_TYPE	Identification
RESULTS_SEARCH_4_PARAMETERS_PARAGON_METHOD_SETTINGS_UI_CYS_ALKYLATION	Iodoacetamide
RESULTS_SEARCH_4_PARAMETERS_PARAGON_METHOD_SETTINGS_UI_DIGESTION	Trypsin
RESULTS_SEARCH_4_PARAMETERS_PARAGON_METHOD_SETTINGS_UI_INSTRUMENT	TripleTOF 5600
RESULTS_SEARCH_4_PARAMETERS_PARAGON_METHOD_SETTINGS_UI_SEARCH_EFFORT	Thorough
RESULTS_SEARCH_4_PARAMETERS_PARAGON_METHOD_SETTINGS_UI_ID_FOCUS	Biological modifications
RESULTS_SEARCH_4_PARAMETERS_PARAGON_METHOD_SETTINGS_UI_USER_NAME	5600Procesado\5600 Procesado
RESULTS_SEARCH_4_PARAMETERS_PARAGON_METHOD_SETTINGS_UI_MACHINE_NAME	5600PROCESADO
RESULTS_SEARCH_4_PARAMETERS_PARAGON_METHOD_SETTINGS_UI_SEARCH_ID	6.36831e+17
RESULTS_SEARCH_4_PARAMETERS_PARAGON_METHOD_SETTINGS_UI_START_TIME	2019-01-14 11:21:53
RESULTS_SEARCH_4_PARAMETERS_PARAGON_METHOD_SETTINGS_UI_MIN_UNUSED_PROTSCORE	0.0458
RESULTS_SEARCH_4_PARAMETERS_PARAGON_METHOD_SETTINGS_UI_PSPEP	TRUE
RESULTS_SEARCH_5_time_cpu	165860
RESULTS_SEARCH_5_time_duration	192067
RESULTS_SEARCH_5_version	5.0.1.4874
RESULTS_SEARCH_5_xml:id	SEARCH:1:636830617133096077_2
RESULTS_SEARCH_5_PARAMETERS_chemical_data_edited	TRUE
RESULTS_SEARCH_5_PARAMETERS_do_multiprecursor_search	TRUE
RESULTS_SEARCH_5_PARAMETERS_do_reverse_search	TRUE
RESULTS_SEARCH_5_PARAMETERS_max_quant_labels	35
RESULTS_SEARCH_5_PARAMETERS_maxresults	15
RESULTS_SEARCH_5_PARAMETERS_separate_searches	FALSE
RESULTS_SEARCH_5_PARAMETERS_MSTOLERANCE_type	dalton
RESULTS_SEARCH_5_PARAMETERS_MSTOLERANCE_value	0.05
RESULTS_SEARCH_5_PARAMETERS_MSMSTOLERANCE_type	dalton
RESULTS_SEARCH_5_PARAMETERS_MSMSTOLERANCE_value	0.1
RESULTS_SEARCH_5_PARAMETERS_MS_STANDARD_DEVIATION_type	dalton
RESULTS_SEARCH_5_PARAMETERS_MS_STANDARD_DEVIATION_value	0.0011
RESULTS_SEARCH_5_PARAMETERS_MSMS_STANDARD_DEVIATION_type	dalton
RESULTS_SEARCH_5_PARAMETERS_MSMS_STANDARD_DEVIATION_value	0.01
RESULTS_SEARCH_5_PARAMETERS_FASTA_filename	C:\AB SCIEX\ProteinPilot Data\SearchDatabases\ProteomaAria_contami2018.fasta
RESULTS_SEARCH_5_PARAMETERS_AUTO_CALIBRATION_ms	TRUE
RESULTS_SEARCH_5_PARAMETERS_AUTO_CALIBRATION_msexport	FALSE
RESULTS_SEARCH_5_PARAMETERS_AUTO_CALIBRATION_msms	TRUE
RESULTS_SEARCH_5_PARAMETERS_AUTO_CALIBRATION_msmstolsdratio	2.75
RESULTS_SEARCH_5_PARAMETERS_AUTO_CALIBRATION_mstolsdratio	7
RESULTS_SEARCH_5_PARAMETERS_AUTO_CALIBRATION_squareroot	TRUE
RESULTS_SEARCH_5_PARAMETERS_AUTO_CALIBRATION_type	dalton
RESULTS_SEARCH_5_PARAMETERS_AUTO_CALIBRATION_MCP_d_s_s_f	0.0666667
RESULTS_SEARCH_5_PARAMETERS_AUTO_CALIBRATION_MCP_d_s_w_f	3
RESULTS_SEARCH_5_PARAMETERS_AUTO_CALIBRATION_MCP_m_f_r_mbc	200
RESULTS_SEARCH_5_PARAMETERS_AUTO_CALIBRATION_MCP_m_m_c	1900-01-10
RESULTS_SEARCH_5_PARAMETERS_AUTO_CALIBRATION_MCP_m_m_f_s	0.25
RESULTS_SEARCH_5_PARAMETERS_AUTO_CALIBRATION_MCP_m_m_p_f	0.33
RESULTS_SEARCH_5_PARAMETERS_AUTO_CALIBRATION_MCP_m_m_p_rms_f	1
RESULTS_SEARCH_5_PARAMETERS_AUTO_CALIBRATION_MCP_m_p_t_f	1
RESULTS_SEARCH_5_PARAMETERS_AUTO_CALIBRATION_MCP_m_r_h_n_b	15
RESULTS_SEARCH_5_PARAMETERS_AUTO_CALIBRATION_MCP_m_z_n_s	99
RESULTS_SEARCH_5_PARAMETERS_AUTO_CALIBRATION_MCP_m_z_s_mn_f_r	0.0666667
RESULTS_SEARCH_5_PARAMETERS_AUTO_CALIBRATION_MCP_m_z_s_mx_f_r	0.1
RESULTS_SEARCH_5_PARAMETERS_MAX_PRECURSORS_FRAGLET	5
RESULTS_SEARCH_5_PARAMETERS_MAX_PRECURSORS_TAGLET	1
RESULTS_SEARCH_5_PARAMETERS_PRECURSORS_DR_FRAGLET	10
RESULTS_SEARCH_5_PARAMETERS_PRECURSORS_DR_TAGLET	1900-01-03
RESULTS_SEARCH_5_PARAMETERS_DEFAULT_CHARGE_STATE_1_charge	2
RESULTS_SEARCH_5_PARAMETERS_DEFAULT_CHARGE_STATE_1_probability	1
RESULTS_SEARCH_5_PARAMETERS_DEFAULT_CHARGE_STATE_2_charge	3
RESULTS_SEARCH_5_PARAMETERS_DEFAULT_CHARGE_STATE_2_probability	1
RESULTS_SEARCH_5_PARAMETERS_DEFAULT_CHARGE_STATE_3_charge	4
RESULTS_SEARCH_5_PARAMETERS_DEFAULT_CHARGE_STATE_3_probability	1
RESULTS_SEARCH_5_PARAMETERS_VERSION	5.0.1.0, 4895
RESULTS_SEARCH_5_PARAMETERS_PARAGON_VERSION	5.0.1.0, 4874
RESULTS_SEARCH_5_PARAMETERS_APPLICATION	ProteinPilot(tm) Software
RESULTS_SEARCH_5_PARAMETERS_PROGROUP_alternativedispositionmaximumfoldprobabilitydrop	100
RESULTS_SEARCH_5_PARAMETERS_PROGROUP_alternativedispositionmaximumfoldscoredrop	2
RESULTS_SEARCH_5_PARAMETERS_PROGROUP_autodiscordantpeptidethreshold	07:12:00
RESULTS_SEARCH_5_PARAMETERS_PROGROUP_bayesconfidencecalclulation	TRUE
RESULTS_SEARCH_5_PARAMETERS_PROGROUP_calibrateconfidence	TRUE
RESULTS_SEARCH_5_PARAMETERS_PROGROUP_compresspeptides	FALSE
RESULTS_SEARCH_5_PARAMETERS_PROGROUP_confidencepercentthresholdforexcludingothersfromquant	15
RESULTS_SEARCH_5_PARAMETERS_PROGROUP_confidencepercentthresholdforincludingselfinquant	15
RESULTS_SEARCH_5_PARAMETERS_PROGROUP_donotstoremspeaklists	FALSE
RESULTS_SEARCH_5_PARAMETERS_PROGROUP_fasta	C:\AB SCIEX\ProteinPilot Data\SearchDatabases\ProteomaAria_contami2018.fasta
RESULTS_SEARCH_5_PARAMETERS_PROGROUP_featuregroupminpepconf	0.66
RESULTS_SEARCH_5_PARAMETERS_PROGROUP_featuregroupminups	0.47
RESULTS_SEARCH_5_PARAMETERS_PROGROUP_focusingintersection	4
RESULTS_SEARCH_5_PARAMETERS_PROGROUP_focusingminimummatchconfidence	0.1
RESULTS_SEARCH_5_PARAMETERS_PROGROUP_focusingminunusedprotscore	0.1
RESULTS_SEARCH_5_PARAMETERS_PROGROUP_focusingsubsetcutoff	6
RESULTS_SEARCH_5_PARAMETERS_PROGROUP_intersection	1.3
RESULTS_SEARCH_5_PARAMETERS_PROGROUP_minimummatchconfidencecutoff	0.001
RESULTS_SEARCH_5_PARAMETERS_PROGROUP_minunusedprotscore	0.0458
RESULTS_SEARCH_5_PARAMETERS_PROGROUP_subsetcutoff	2
RESULTS_SEARCH_5_PARAMETERS_PROGROUP_unusedprotscorethresholdforexcludingothersfromquant	1.3
RESULTS_SEARCH_5_PARAMETERS_PEAKLIST_count	3869
RESULTS_SEARCH_5_PARAMETERS_PEAKLIST_filenumber	1
RESULTS_SEARCH_5_PARAMETERS_PEAKLIST_original_count	3869
RESULTS_SEARCH_5_PARAMETERS_PEAKLIST_originalfilename	C:\Users\5600 Procesado\Desktop\Carpetas de datos en escritorio\Diego11012019\Diego11012019_WT2.wiff
RESULTS_SEARCH_5_PARAMETERS_PEAKLIST_partnumber	3
RESULTS_SEARCH_5_PARAMETERS_QUANT_TYPE_background_correction	FALSE
RESULTS_SEARCH_5_PARAMETERS_QUANT_TYPE_bias_correction	TRUE
RESULTS_SEARCH_5_PARAMETERS_QUANT_TYPE_keep_extreme_peptides_over_fraction	0
RESULTS_SEARCH_5_PARAMETERS_QUANT_TYPE_low_confidence_check	TRUE
RESULTS_SEARCH_5_PARAMETERS_QUANT_TYPE_low_intensity_check	TRUE
RESULTS_SEARCH_5_PARAMETERS_QUANT_TYPE_median_statistic	TRUE
RESULTS_SEARCH_5_PARAMETERS_QUANT_TYPE_mod_check	TRUE
RESULTS_SEARCH_5_PARAMETERS_QUANT_TYPE_quant_threshold	-1
RESULTS_SEARCH_5_PARAMETERS_QUANT_TYPE_quant_threshold_sn	9
RESULTS_SEARCH_5_PARAMETERS_QUANT_TYPE_separate_searches	FALSE
RESULTS_SEARCH_5_PARAMETERS_QUANT_TYPE_shared_msms_check	TRUE
RESULTS_SEARCH_5_PARAMETERS_PARAGON_METHOD_SETTINGS_UI_SAMPLE_TYPE	Identification
RESULTS_SEARCH_5_PARAMETERS_PARAGON_METHOD_SETTINGS_UI_CYS_ALKYLATION	Iodoacetamide
RESULTS_SEARCH_5_PARAMETERS_PARAGON_METHOD_SETTINGS_UI_DIGESTION	Trypsin
RESULTS_SEARCH_5_PARAMETERS_PARAGON_METHOD_SETTINGS_UI_INSTRUMENT	TripleTOF 5600
RESULTS_SEARCH_5_PARAMETERS_PARAGON_METHOD_SETTINGS_UI_SEARCH_EFFORT	Thorough
RESULTS_SEARCH_5_PARAMETERS_PARAGON_METHOD_SETTINGS_UI_ID_FOCUS	Biological modifications
RESULTS_SEARCH_5_PARAMETERS_PARAGON_METHOD_SETTINGS_UI_USER_NAME	5600Procesado\5600 Procesado
RESULTS_SEARCH_5_PARAMETERS_PARAGON_METHOD_SETTINGS_UI_MACHINE_NAME	5600PROCESADO
RESULTS_SEARCH_5_PARAMETERS_PARAGON_METHOD_SETTINGS_UI_SEARCH_ID	6.36831e+17
RESULTS_SEARCH_5_PARAMETERS_PARAGON_METHOD_SETTINGS_UI_START_TIME	2019-01-14 11:21:53
RESULTS_SEARCH_5_PARAMETERS_PARAGON_METHOD_SETTINGS_UI_MIN_UNUSED_PROTSCORE	0.0458
RESULTS_SEARCH_5_PARAMETERS_PARAGON_METHOD_SETTINGS_UI_PSPEP	TRUE
RESULTS_SEARCH_6_time_cpu	393918
RESULTS_SEARCH_6_time_duration	402465
RESULTS_SEARCH_6_version	5.0.1.4874
RESULTS_SEARCH_6_xml:id	SEARCH:2:636830617133096077_2
RESULTS_SEARCH_6_PARAMETERS_chemical_data_edited	TRUE
RESULTS_SEARCH_6_PARAMETERS_do_multiprecursor_search	TRUE
RESULTS_SEARCH_6_PARAMETERS_do_reverse_search	TRUE
RESULTS_SEARCH_6_PARAMETERS_max_quant_labels	35
RESULTS_SEARCH_6_PARAMETERS_maxresults	15
RESULTS_SEARCH_6_PARAMETERS_separate_searches	FALSE
RESULTS_SEARCH_6_PARAMETERS_MSTOLERANCE_type	dalton
RESULTS_SEARCH_6_PARAMETERS_MSTOLERANCE_value	0.05
RESULTS_SEARCH_6_PARAMETERS_MSMSTOLERANCE_type	dalton
RESULTS_SEARCH_6_PARAMETERS_MSMSTOLERANCE_value	0.1
RESULTS_SEARCH_6_PARAMETERS_MS_STANDARD_DEVIATION_type	dalton
RESULTS_SEARCH_6_PARAMETERS_MS_STANDARD_DEVIATION_value	0.0011
RESULTS_SEARCH_6_PARAMETERS_MSMS_STANDARD_DEVIATION_type	dalton
RESULTS_SEARCH_6_PARAMETERS_MSMS_STANDARD_DEVIATION_value	0.01
RESULTS_SEARCH_6_PARAMETERS_FASTA_filename	C:\AB SCIEX\ProteinPilot Data\SearchDatabases\ProteomaAria_contami2018.fasta
RESULTS_SEARCH_6_PARAMETERS_AUTO_CALIBRATION_ms	TRUE
RESULTS_SEARCH_6_PARAMETERS_AUTO_CALIBRATION_msexport	FALSE
RESULTS_SEARCH_6_PARAMETERS_AUTO_CALIBRATION_msms	TRUE
RESULTS_SEARCH_6_PARAMETERS_AUTO_CALIBRATION_msmstolsdratio	2.75
RESULTS_SEARCH_6_PARAMETERS_AUTO_CALIBRATION_mstolsdratio	7
RESULTS_SEARCH_6_PARAMETERS_AUTO_CALIBRATION_squareroot	TRUE
RESULTS_SEARCH_6_PARAMETERS_AUTO_CALIBRATION_type	dalton
RESULTS_SEARCH_6_PARAMETERS_AUTO_CALIBRATION_MCP_d_s_s_f	0.0666667
RESULTS_SEARCH_6_PARAMETERS_AUTO_CALIBRATION_MCP_d_s_w_f	3
RESULTS_SEARCH_6_PARAMETERS_AUTO_CALIBRATION_MCP_m_f_r_mbc	200
RESULTS_SEARCH_6_PARAMETERS_AUTO_CALIBRATION_MCP_m_m_c	10
RESULTS_SEARCH_6_PARAMETERS_AUTO_CALIBRATION_MCP_m_m_f_s	0.25
RESULTS_SEARCH_6_PARAMETERS_AUTO_CALIBRATION_MCP_m_m_p_f	0.33
RESULTS_SEARCH_6_PARAMETERS_AUTO_CALIBRATION_MCP_m_m_p_rms_f	1
RESULTS_SEARCH_6_PARAMETERS_AUTO_CALIBRATION_MCP_m_p_t_f	1
RESULTS_SEARCH_6_PARAMETERS_AUTO_CALIBRATION_MCP_m_r_h_n_b	15
RESULTS_SEARCH_6_PARAMETERS_AUTO_CALIBRATION_MCP_m_z_n_s	99
RESULTS_SEARCH_6_PARAMETERS_AUTO_CALIBRATION_MCP_m_z_s_mn_f_r	0.0666667
RESULTS_SEARCH_6_PARAMETERS_AUTO_CALIBRATION_MCP_m_z_s_mx_f_r	0.1
RESULTS_SEARCH_6_PARAMETERS_MAX_PRECURSORS_FRAGLET	5
RESULTS_SEARCH_6_PARAMETERS_MAX_PRECURSORS_TAGLET	1
RESULTS_SEARCH_6_PARAMETERS_PRECURSORS_DR_FRAGLET	10
RESULTS_SEARCH_6_PARAMETERS_PRECURSORS_DR_TAGLET	3
RESULTS_SEARCH_6_PARAMETERS_DEFAULT_CHARGE_STATE_1_charge	2
RESULTS_SEARCH_6_PARAMETERS_DEFAULT_CHARGE_STATE_1_probability	1
RESULTS_SEARCH_6_PARAMETERS_DEFAULT_CHARGE_STATE_2_charge	3
RESULTS_SEARCH_6_PARAMETERS_DEFAULT_CHARGE_STATE_2_probability	1
RESULTS_SEARCH_6_PARAMETERS_DEFAULT_CHARGE_STATE_3_charge	4
RESULTS_SEARCH_6_PARAMETERS_DEFAULT_CHARGE_STATE_3_probability	1
RESULTS_SEARCH_6_PARAMETERS_VERSION	5.0.1.0, 4895
RESULTS_SEARCH_6_PARAMETERS_PARAGON_VERSION	5.0.1.0, 4874
RESULTS_SEARCH_6_PARAMETERS_APPLICATION	ProteinPilot(tm) Software
RESULTS_SEARCH_6_PARAMETERS_PROGROUP_alternativedispositionmaximumfoldprobabilitydrop	100
RESULTS_SEARCH_6_PARAMETERS_PROGROUP_alternativedispositionmaximumfoldscoredrop	2
RESULTS_SEARCH_6_PARAMETERS_PROGROUP_autodiscordantpeptidethreshold	0.3
RESULTS_SEARCH_6_PARAMETERS_PROGROUP_bayesconfidencecalclulation	TRUE
RESULTS_SEARCH_6_PARAMETERS_PROGROUP_calibrateconfidence	TRUE
RESULTS_SEARCH_6_PARAMETERS_PROGROUP_compresspeptides	FALSE
RESULTS_SEARCH_6_PARAMETERS_PROGROUP_confidencepercentthresholdforexcludingothersfromquant	15
RESULTS_SEARCH_6_PARAMETERS_PROGROUP_confidencepercentthresholdforincludingselfinquant	15
RESULTS_SEARCH_6_PARAMETERS_PROGROUP_donotstoremspeaklists	FALSE
RESULTS_SEARCH_6_PARAMETERS_PROGROUP_fasta	C:\AB SCIEX\ProteinPilot Data\SearchDatabases\ProteomaAria_contami2018.fasta
RESULTS_SEARCH_6_PARAMETERS_PROGROUP_featuregroupminpepconf	0.66
RESULTS_SEARCH_6_PARAMETERS_PROGROUP_featuregroupminups	0.47
RESULTS_SEARCH_6_PARAMETERS_PROGROUP_focusingintersection	4
RESULTS_SEARCH_6_PARAMETERS_PROGROUP_focusingminimummatchconfidence	0.1
RESULTS_SEARCH_6_PARAMETERS_PROGROUP_focusingminunusedprotscore	0.1
RESULTS_SEARCH_6_PARAMETERS_PROGROUP_focusingsubsetcutoff	6
RESULTS_SEARCH_6_PARAMETERS_PROGROUP_intersection	1.3
RESULTS_SEARCH_6_PARAMETERS_PROGROUP_minimummatchconfidencecutoff	0.001
RESULTS_SEARCH_6_PARAMETERS_PROGROUP_minunusedprotscore	0.0458
RESULTS_SEARCH_6_PARAMETERS_PROGROUP_subsetcutoff	2
RESULTS_SEARCH_6_PARAMETERS_PROGROUP_unusedprotscorethresholdforexcludingothersfromquant	1.3
RESULTS_SEARCH_6_PARAMETERS_PEAKLIST_count	3869
RESULTS_SEARCH_6_PARAMETERS_PEAKLIST_filenumber	1
RESULTS_SEARCH_6_PARAMETERS_PEAKLIST_original_count	3869
RESULTS_SEARCH_6_PARAMETERS_PEAKLIST_originalfilename	C:\Users\5600 Procesado\Desktop\Carpetas de datos en escritorio\Diego11012019\Diego11012019_WT2.wiff
RESULTS_SEARCH_6_PARAMETERS_PEAKLIST_partnumber	3
RESULTS_SEARCH_6_PARAMETERS_QUANT_TYPE_background_correction	FALSE
RESULTS_SEARCH_6_PARAMETERS_QUANT_TYPE_bias_correction	TRUE
RESULTS_SEARCH_6_PARAMETERS_QUANT_TYPE_keep_extreme_peptides_over_fraction	00:00:00
RESULTS_SEARCH_6_PARAMETERS_QUANT_TYPE_low_confidence_check	TRUE
RESULTS_SEARCH_6_PARAMETERS_QUANT_TYPE_low_intensity_check	TRUE
RESULTS_SEARCH_6_PARAMETERS_QUANT_TYPE_median_statistic	TRUE
RESULTS_SEARCH_6_PARAMETERS_QUANT_TYPE_mod_check	TRUE
RESULTS_SEARCH_6_PARAMETERS_QUANT_TYPE_quant_threshold	-1
RESULTS_SEARCH_6_PARAMETERS_QUANT_TYPE_quant_threshold_sn	9
RESULTS_SEARCH_6_PARAMETERS_QUANT_TYPE_separate_searches	FALSE
RESULTS_SEARCH_6_PARAMETERS_QUANT_TYPE_shared_msms_check	TRUE
RESULTS_SEARCH_6_PARAMETERS_PARAGON_METHOD_SETTINGS_UI_SAMPLE_TYPE	Identification
RESULTS_SEARCH_6_PARAMETERS_PARAGON_METHOD_SETTINGS_UI_CYS_ALKYLATION	Iodoacetamide
RESULTS_SEARCH_6_PARAMETERS_PARAGON_METHOD_SETTINGS_UI_DIGESTION	Trypsin
RESULTS_SEARCH_6_PARAMETERS_PARAGON_METHOD_SETTINGS_UI_INSTRUMENT	TripleTOF 5600
RESULTS_SEARCH_6_PARAMETERS_PARAGON_METHOD_SETTINGS_UI_SEARCH_EFFORT	Thorough
RESULTS_SEARCH_6_PARAMETERS_PARAGON_METHOD_SETTINGS_UI_ID_FOCUS	Biological modifications
RESULTS_SEARCH_6_PARAMETERS_PARAGON_METHOD_SETTINGS_UI_USER_NAME	5600Procesado\5600 Procesado
RESULTS_SEARCH_6_PARAMETERS_PARAGON_METHOD_SETTINGS_UI_MACHINE_NAME	5600PROCESADO
RESULTS_SEARCH_6_PARAMETERS_PARAGON_METHOD_SETTINGS_UI_SEARCH_ID	6.36831e+17
RESULTS_SEARCH_6_PARAMETERS_PARAGON_METHOD_SETTINGS_UI_START_TIME	2019-01-14 11:21:53
RESULTS_SEARCH_6_PARAMETERS_PARAGON_METHOD_SETTINGS_UI_MIN_UNUSED_PROTSCORE	0.0458
RESULTS_SEARCH_6_PARAMETERS_PARAGON_METHOD_SETTINGS_UI_PSPEP	TRUE
RESULTS_SEARCH_7_time_cpu	184190
RESULTS_SEARCH_7_time_duration	212409
RESULTS_SEARCH_7_version	5.0.1.4874
RESULTS_SEARCH_7_xml:id	SEARCH:1:636830617133096077_3
RESULTS_SEARCH_7_PARAMETERS_chemical_data_edited	TRUE
RESULTS_SEARCH_7_PARAMETERS_do_multiprecursor_search	TRUE
RESULTS_SEARCH_7_PARAMETERS_do_reverse_search	TRUE
RESULTS_SEARCH_7_PARAMETERS_max_quant_labels	35
RESULTS_SEARCH_7_PARAMETERS_maxresults	15
RESULTS_SEARCH_7_PARAMETERS_separate_searches	FALSE
RESULTS_SEARCH_7_PARAMETERS_MSTOLERANCE_type	dalton
RESULTS_SEARCH_7_PARAMETERS_MSTOLERANCE_value	0.05
RESULTS_SEARCH_7_PARAMETERS_MSMSTOLERANCE_type	dalton
RESULTS_SEARCH_7_PARAMETERS_MSMSTOLERANCE_value	0.1
RESULTS_SEARCH_7_PARAMETERS_MS_STANDARD_DEVIATION_type	dalton
RESULTS_SEARCH_7_PARAMETERS_MS_STANDARD_DEVIATION_value	0.0011
RESULTS_SEARCH_7_PARAMETERS_MSMS_STANDARD_DEVIATION_type	dalton
RESULTS_SEARCH_7_PARAMETERS_MSMS_STANDARD_DEVIATION_value	0.01
RESULTS_SEARCH_7_PARAMETERS_FASTA_filename	C:\AB SCIEX\ProteinPilot Data\SearchDatabases\ProteomaAria_contami2018.fasta
RESULTS_SEARCH_7_PARAMETERS_AUTO_CALIBRATION_ms	TRUE
RESULTS_SEARCH_7_PARAMETERS_AUTO_CALIBRATION_msexport	FALSE
RESULTS_SEARCH_7_PARAMETERS_AUTO_CALIBRATION_msms	TRUE
RESULTS_SEARCH_7_PARAMETERS_AUTO_CALIBRATION_msmstolsdratio	2.75
RESULTS_SEARCH_7_PARAMETERS_AUTO_CALIBRATION_mstolsdratio	7
RESULTS_SEARCH_7_PARAMETERS_AUTO_CALIBRATION_squareroot	TRUE
RESULTS_SEARCH_7_PARAMETERS_AUTO_CALIBRATION_type	dalton
RESULTS_SEARCH_7_PARAMETERS_AUTO_CALIBRATION_MCP_d_s_s_f	0.0666667
RESULTS_SEARCH_7_PARAMETERS_AUTO_CALIBRATION_MCP_d_s_w_f	3
RESULTS_SEARCH_7_PARAMETERS_AUTO_CALIBRATION_MCP_m_f_r_mbc	200
RESULTS_SEARCH_7_PARAMETERS_AUTO_CALIBRATION_MCP_m_m_c	10
RESULTS_SEARCH_7_PARAMETERS_AUTO_CALIBRATION_MCP_m_m_f_s	0.25
RESULTS_SEARCH_7_PARAMETERS_AUTO_CALIBRATION_MCP_m_m_p_f	0.33
RESULTS_SEARCH_7_PARAMETERS_AUTO_CALIBRATION_MCP_m_m_p_rms_f	1
RESULTS_SEARCH_7_PARAMETERS_AUTO_CALIBRATION_MCP_m_p_t_f	1
RESULTS_SEARCH_7_PARAMETERS_AUTO_CALIBRATION_MCP_m_r_h_n_b	15
RESULTS_SEARCH_7_PARAMETERS_AUTO_CALIBRATION_MCP_m_z_n_s	99
RESULTS_SEARCH_7_PARAMETERS_AUTO_CALIBRATION_MCP_m_z_s_mn_f_r	0.0666667
RESULTS_SEARCH_7_PARAMETERS_AUTO_CALIBRATION_MCP_m_z_s_mx_f_r	0.1
RESULTS_SEARCH_7_PARAMETERS_MAX_PRECURSORS_FRAGLET	5
RESULTS_SEARCH_7_PARAMETERS_MAX_PRECURSORS_TAGLET	1
RESULTS_SEARCH_7_PARAMETERS_PRECURSORS_DR_FRAGLET	10
RESULTS_SEARCH_7_PARAMETERS_PRECURSORS_DR_TAGLET	3
RESULTS_SEARCH_7_PARAMETERS_DEFAULT_CHARGE_STATE_1_charge	2
RESULTS_SEARCH_7_PARAMETERS_DEFAULT_CHARGE_STATE_1_probability	1
RESULTS_SEARCH_7_PARAMETERS_DEFAULT_CHARGE_STATE_2_charge	3
RESULTS_SEARCH_7_PARAMETERS_DEFAULT_CHARGE_STATE_2_probability	1
RESULTS_SEARCH_7_PARAMETERS_DEFAULT_CHARGE_STATE_3_charge	4
RESULTS_SEARCH_7_PARAMETERS_DEFAULT_CHARGE_STATE_3_probability	1
RESULTS_SEARCH_7_PARAMETERS_VERSION	5.0.1.0, 4895
RESULTS_SEARCH_7_PARAMETERS_PARAGON_VERSION	5.0.1.0, 4874
RESULTS_SEARCH_7_PARAMETERS_APPLICATION	ProteinPilot(tm) Software
RESULTS_SEARCH_7_PARAMETERS_PROGROUP_alternativedispositionmaximumfoldprobabilitydrop	100
RESULTS_SEARCH_7_PARAMETERS_PROGROUP_alternativedispositionmaximumfoldscoredrop	2
RESULTS_SEARCH_7_PARAMETERS_PROGROUP_autodiscordantpeptidethreshold	0.3
RESULTS_SEARCH_7_PARAMETERS_PROGROUP_bayesconfidencecalclulation	TRUE
RESULTS_SEARCH_7_PARAMETERS_PROGROUP_calibrateconfidence	TRUE
RESULTS_SEARCH_7_PARAMETERS_PROGROUP_compresspeptides	FALSE
RESULTS_SEARCH_7_PARAMETERS_PROGROUP_confidencepercentthresholdforexcludingothersfromquant	15
RESULTS_SEARCH_7_PARAMETERS_PROGROUP_confidencepercentthresholdforincludingselfinquant	15
RESULTS_SEARCH_7_PARAMETERS_PROGROUP_donotstoremspeaklists	FALSE
RESULTS_SEARCH_7_PARAMETERS_PROGROUP_fasta	C:\AB SCIEX\ProteinPilot Data\SearchDatabases\ProteomaAria_contami2018.fasta
RESULTS_SEARCH_7_PARAMETERS_PROGROUP_featuregroupminpepconf	0.66
RESULTS_SEARCH_7_PARAMETERS_PROGROUP_featuregroupminups	0.47
RESULTS_SEARCH_7_PARAMETERS_PROGROUP_focusingintersection	1900-01-04
RESULTS_SEARCH_7_PARAMETERS_PROGROUP_focusingminimummatchconfidence	02:24:00
RESULTS_SEARCH_7_PARAMETERS_PROGROUP_focusingminunusedprotscore	02:24:00
RESULTS_SEARCH_7_PARAMETERS_PROGROUP_focusingsubsetcutoff	6
RESULTS_SEARCH_7_PARAMETERS_PROGROUP_intersection	1.3
RESULTS_SEARCH_7_PARAMETERS_PROGROUP_minimummatchconfidencecutoff	0.001
RESULTS_SEARCH_7_PARAMETERS_PROGROUP_minunusedprotscore	0.0458
RESULTS_SEARCH_7_PARAMETERS_PROGROUP_subsetcutoff	2
RESULTS_SEARCH_7_PARAMETERS_PROGROUP_unusedprotscorethresholdforexcludingothersfromquant	1.3
RESULTS_SEARCH_7_PARAMETERS_PEAKLIST_count	3858
RESULTS_SEARCH_7_PARAMETERS_PEAKLIST_filenumber	1
RESULTS_SEARCH_7_PARAMETERS_PEAKLIST_original_count	3858
RESULTS_SEARCH_7_PARAMETERS_PEAKLIST_originalfilename	C:\Users\5600 Procesado\Desktop\Carpetas de datos en escritorio\Diego11012019\Diego11012019_WT2.wiff
RESULTS_SEARCH_7_PARAMETERS_PEAKLIST_partnumber	4
RESULTS_SEARCH_7_PARAMETERS_QUANT_TYPE_background_correction	FALSE
RESULTS_SEARCH_7_PARAMETERS_QUANT_TYPE_bias_correction	TRUE
RESULTS_SEARCH_7_PARAMETERS_QUANT_TYPE_keep_extreme_peptides_over_fraction	0
RESULTS_SEARCH_7_PARAMETERS_QUANT_TYPE_low_confidence_check	TRUE
RESULTS_SEARCH_7_PARAMETERS_QUANT_TYPE_low_intensity_check	TRUE
RESULTS_SEARCH_7_PARAMETERS_QUANT_TYPE_median_statistic	TRUE
RESULTS_SEARCH_7_PARAMETERS_QUANT_TYPE_mod_check	TRUE
RESULTS_SEARCH_7_PARAMETERS_QUANT_TYPE_quant_threshold	-1
RESULTS_SEARCH_7_PARAMETERS_QUANT_TYPE_quant_threshold_sn	9
RESULTS_SEARCH_7_PARAMETERS_QUANT_TYPE_separate_searches	FALSE
RESULTS_SEARCH_7_PARAMETERS_QUANT_TYPE_shared_msms_check	TRUE
RESULTS_SEARCH_7_PARAMETERS_PARAGON_METHOD_SETTINGS_UI_SAMPLE_TYPE	Identification
RESULTS_SEARCH_7_PARAMETERS_PARAGON_METHOD_SETTINGS_UI_CYS_ALKYLATION	Iodoacetamide
RESULTS_SEARCH_7_PARAMETERS_PARAGON_METHOD_SETTINGS_UI_DIGESTION	Trypsin
RESULTS_SEARCH_7_PARAMETERS_PARAGON_METHOD_SETTINGS_UI_INSTRUMENT	TripleTOF 5600
RESULTS_SEARCH_7_PARAMETERS_PARAGON_METHOD_SETTINGS_UI_SEARCH_EFFORT	Thorough
RESULTS_SEARCH_7_PARAMETERS_PARAGON_METHOD_SETTINGS_UI_ID_FOCUS	Biological modifications
RESULTS_SEARCH_7_PARAMETERS_PARAGON_METHOD_SETTINGS_UI_USER_NAME	5600Procesado\5600 Procesado
RESULTS_SEARCH_7_PARAMETERS_PARAGON_METHOD_SETTINGS_UI_MACHINE_NAME	5600PROCESADO
RESULTS_SEARCH_7_PARAMETERS_PARAGON_METHOD_SETTINGS_UI_SEARCH_ID	6.36831e+17
RESULTS_SEARCH_7_PARAMETERS_PARAGON_METHOD_SETTINGS_UI_START_TIME	2019-01-14 11:21:53
RESULTS_SEARCH_7_PARAMETERS_PARAGON_METHOD_SETTINGS_UI_MIN_UNUSED_PROTSCORE	0.0458
RESULTS_SEARCH_7_PARAMETERS_PARAGON_METHOD_SETTINGS_UI_PSPEP	TRUE
RESULTS_SEARCH_8_time_cpu	230366
RESULTS_SEARCH_8_time_duration	230365
RESULTS_SEARCH_8_version	5.0.1.4874
RESULTS_SEARCH_8_xml:id	SEARCH:2:636830617133096077_3
RESULTS_SEARCH_8_PARAMETERS_chemical_data_edited	TRUE
RESULTS_SEARCH_8_PARAMETERS_do_multiprecursor_search	TRUE
RESULTS_SEARCH_8_PARAMETERS_do_reverse_search	TRUE
RESULTS_SEARCH_8_PARAMETERS_max_quant_labels	35
RESULTS_SEARCH_8_PARAMETERS_maxresults	15
RESULTS_SEARCH_8_PARAMETERS_separate_searches	FALSE
RESULTS_SEARCH_8_PARAMETERS_MSTOLERANCE_type	dalton
RESULTS_SEARCH_8_PARAMETERS_MSTOLERANCE_value	0.05
RESULTS_SEARCH_8_PARAMETERS_MSMSTOLERANCE_type	dalton
RESULTS_SEARCH_8_PARAMETERS_MSMSTOLERANCE_value	0.1
RESULTS_SEARCH_8_PARAMETERS_MS_STANDARD_DEVIATION_type	dalton
RESULTS_SEARCH_8_PARAMETERS_MS_STANDARD_DEVIATION_value	0.0011
RESULTS_SEARCH_8_PARAMETERS_MSMS_STANDARD_DEVIATION_type	dalton
RESULTS_SEARCH_8_PARAMETERS_MSMS_STANDARD_DEVIATION_value	0.01
RESULTS_SEARCH_8_PARAMETERS_FASTA_filename	C:\AB SCIEX\ProteinPilot Data\SearchDatabases\ProteomaAria_contami2018.fasta
RESULTS_SEARCH_8_PARAMETERS_AUTO_CALIBRATION_ms	TRUE
RESULTS_SEARCH_8_PARAMETERS_AUTO_CALIBRATION_msexport	FALSE
RESULTS_SEARCH_8_PARAMETERS_AUTO_CALIBRATION_msms	TRUE
RESULTS_SEARCH_8_PARAMETERS_AUTO_CALIBRATION_msmstolsdratio	2.75
RESULTS_SEARCH_8_PARAMETERS_AUTO_CALIBRATION_mstolsdratio	7
RESULTS_SEARCH_8_PARAMETERS_AUTO_CALIBRATION_squareroot	TRUE
RESULTS_SEARCH_8_PARAMETERS_AUTO_CALIBRATION_type	dalton
RESULTS_SEARCH_8_PARAMETERS_AUTO_CALIBRATION_MCP_d_s_s_f	0.0666667
RESULTS_SEARCH_8_PARAMETERS_AUTO_CALIBRATION_MCP_d_s_w_f	3
RESULTS_SEARCH_8_PARAMETERS_AUTO_CALIBRATION_MCP_m_f_r_mbc	200
RESULTS_SEARCH_8_PARAMETERS_AUTO_CALIBRATION_MCP_m_m_c	10
RESULTS_SEARCH_8_PARAMETERS_AUTO_CALIBRATION_MCP_m_m_f_s	0.25
RESULTS_SEARCH_8_PARAMETERS_AUTO_CALIBRATION_MCP_m_m_p_f	0.33
RESULTS_SEARCH_8_PARAMETERS_AUTO_CALIBRATION_MCP_m_m_p_rms_f	1
RESULTS_SEARCH_8_PARAMETERS_AUTO_CALIBRATION_MCP_m_p_t_f	1
RESULTS_SEARCH_8_PARAMETERS_AUTO_CALIBRATION_MCP_m_r_h_n_b	15
RESULTS_SEARCH_8_PARAMETERS_AUTO_CALIBRATION_MCP_m_z_n_s	99
RESULTS_SEARCH_8_PARAMETERS_AUTO_CALIBRATION_MCP_m_z_s_mn_f_r	0.0666667
RESULTS_SEARCH_8_PARAMETERS_AUTO_CALIBRATION_MCP_m_z_s_mx_f_r	0.1
RESULTS_SEARCH_8_PARAMETERS_MAX_PRECURSORS_FRAGLET	5
RESULTS_SEARCH_8_PARAMETERS_MAX_PRECURSORS_TAGLET	1
RESULTS_SEARCH_8_PARAMETERS_PRECURSORS_DR_FRAGLET	10
RESULTS_SEARCH_8_PARAMETERS_PRECURSORS_DR_TAGLET	3
RESULTS_SEARCH_8_PARAMETERS_DEFAULT_CHARGE_STATE_1_charge	2
RESULTS_SEARCH_8_PARAMETERS_DEFAULT_CHARGE_STATE_1_probability	1
RESULTS_SEARCH_8_PARAMETERS_DEFAULT_CHARGE_STATE_2_charge	3
RESULTS_SEARCH_8_PARAMETERS_DEFAULT_CHARGE_STATE_2_probability	1
RESULTS_SEARCH_8_PARAMETERS_DEFAULT_CHARGE_STATE_3_charge	4
RESULTS_SEARCH_8_PARAMETERS_DEFAULT_CHARGE_STATE_3_probability	1
RESULTS_SEARCH_8_PARAMETERS_VERSION	5.0.1.0, 4895
RESULTS_SEARCH_8_PARAMETERS_PARAGON_VERSION	5.0.1.0, 4874
RESULTS_SEARCH_8_PARAMETERS_APPLICATION	ProteinPilot(tm) Software
RESULTS_SEARCH_8_PARAMETERS_PROGROUP_alternativedispositionmaximumfoldprobabilitydrop	100
RESULTS_SEARCH_8_PARAMETERS_PROGROUP_alternativedispositionmaximumfoldscoredrop	2
RESULTS_SEARCH_8_PARAMETERS_PROGROUP_autodiscordantpeptidethreshold	0.3
RESULTS_SEARCH_8_PARAMETERS_PROGROUP_bayesconfidencecalclulation	TRUE
RESULTS_SEARCH_8_PARAMETERS_PROGROUP_calibrateconfidence	TRUE
RESULTS_SEARCH_8_PARAMETERS_PROGROUP_compresspeptides	FALSE
RESULTS_SEARCH_8_PARAMETERS_PROGROUP_confidencepercentthresholdforexcludingothersfromquant	15
RESULTS_SEARCH_8_PARAMETERS_PROGROUP_confidencepercentthresholdforincludingselfinquant	15
RESULTS_SEARCH_8_PARAMETERS_PROGROUP_donotstoremspeaklists	FALSE
RESULTS_SEARCH_8_PARAMETERS_PROGROUP_fasta	C:\AB SCIEX\ProteinPilot Data\SearchDatabases\ProteomaAria_contami2018.fasta
RESULTS_SEARCH_8_PARAMETERS_PROGROUP_featuregroupminpepconf	0.66
RESULTS_SEARCH_8_PARAMETERS_PROGROUP_featuregroupminups	0.47
RESULTS_SEARCH_8_PARAMETERS_PROGROUP_focusingintersection	4
RESULTS_SEARCH_8_PARAMETERS_PROGROUP_focusingminimummatchconfidence	0.1
RESULTS_SEARCH_8_PARAMETERS_PROGROUP_focusingminunusedprotscore	0.1
RESULTS_SEARCH_8_PARAMETERS_PROGROUP_focusingsubsetcutoff	6
RESULTS_SEARCH_8_PARAMETERS_PROGROUP_intersection	1.3
RESULTS_SEARCH_8_PARAMETERS_PROGROUP_minimummatchconfidencecutoff	0.001
RESULTS_SEARCH_8_PARAMETERS_PROGROUP_minunusedprotscore	0.0458
RESULTS_SEARCH_8_PARAMETERS_PROGROUP_subsetcutoff	2
RESULTS_SEARCH_8_PARAMETERS_PROGROUP_unusedprotscorethresholdforexcludingothersfromquant	1.3
RESULTS_SEARCH_8_PARAMETERS_PEAKLIST_count	3858
RESULTS_SEARCH_8_PARAMETERS_PEAKLIST_filenumber	1
RESULTS_SEARCH_8_PARAMETERS_PEAKLIST_original_count	3858
RESULTS_SEARCH_8_PARAMETERS_PEAKLIST_originalfilename	C:\Users\5600 Procesado\Desktop\Carpetas de datos en escritorio\Diego11012019\Diego11012019_WT2.wiff
RESULTS_SEARCH_8_PARAMETERS_PEAKLIST_partnumber	4
RESULTS_SEARCH_8_PARAMETERS_QUANT_TYPE_background_correction	FALSE
RESULTS_SEARCH_8_PARAMETERS_QUANT_TYPE_bias_correction	TRUE
RESULTS_SEARCH_8_PARAMETERS_QUANT_TYPE_keep_extreme_peptides_over_fraction	0
RESULTS_SEARCH_8_PARAMETERS_QUANT_TYPE_low_confidence_check	TRUE
RESULTS_SEARCH_8_PARAMETERS_QUANT_TYPE_low_intensity_check	TRUE
RESULTS_SEARCH_8_PARAMETERS_QUANT_TYPE_median_statistic	TRUE
RESULTS_SEARCH_8_PARAMETERS_QUANT_TYPE_mod_check	TRUE
RESULTS_SEARCH_8_PARAMETERS_QUANT_TYPE_quant_threshold	-1
RESULTS_SEARCH_8_PARAMETERS_QUANT_TYPE_quant_threshold_sn	1900-01-09
RESULTS_SEARCH_8_PARAMETERS_QUANT_TYPE_separate_searches	FALSE
RESULTS_SEARCH_8_PARAMETERS_QUANT_TYPE_shared_msms_check	TRUE
RESULTS_SEARCH_8_PARAMETERS_PARAGON_METHOD_SETTINGS_UI_SAMPLE_TYPE	Identification
RESULTS_SEARCH_8_PARAMETERS_PARAGON_METHOD_SETTINGS_UI_CYS_ALKYLATION	Iodoacetamide
RESULTS_SEARCH_8_PARAMETERS_PARAGON_METHOD_SETTINGS_UI_DIGESTION	Trypsin
RESULTS_SEARCH_8_PARAMETERS_PARAGON_METHOD_SETTINGS_UI_INSTRUMENT	TripleTOF 5600
RESULTS_SEARCH_8_PARAMETERS_PARAGON_METHOD_SETTINGS_UI_SEARCH_EFFORT	Thorough
RESULTS_SEARCH_8_PARAMETERS_PARAGON_METHOD_SETTINGS_UI_ID_FOCUS	Biological modifications
RESULTS_SEARCH_8_PARAMETERS_PARAGON_METHOD_SETTINGS_UI_USER_NAME	5600Procesado\5600 Procesado
RESULTS_SEARCH_8_PARAMETERS_PARAGON_METHOD_SETTINGS_UI_MACHINE_NAME	5600PROCESADO
RESULTS_SEARCH_8_PARAMETERS_PARAGON_METHOD_SETTINGS_UI_SEARCH_ID	6.36831e+17
RESULTS_SEARCH_8_PARAMETERS_PARAGON_METHOD_SETTINGS_UI_START_TIME	2019-01-14 11:21:53
RESULTS_SEARCH_8_PARAMETERS_PARAGON_METHOD_SETTINGS_UI_MIN_UNUSED_PROTSCORE	0.0458
RESULTS_SEARCH_8_PARAMETERS_PARAGON_METHOD_SETTINGS_UI_PSPEP	TRUE
RESULTS_SEARCH_9_time_cpu	120651
RESULTS_SEARCH_9_time_duration	143863
RESULTS_SEARCH_9_version	5.0.1.4874
RESULTS_SEARCH_9_xml:id	SEARCH:1:636830617133096077_4
RESULTS_SEARCH_9_PARAMETERS_chemical_data_edited	TRUE
RESULTS_SEARCH_9_PARAMETERS_do_multiprecursor_search	TRUE
RESULTS_SEARCH_9_PARAMETERS_do_reverse_search	TRUE
RESULTS_SEARCH_9_PARAMETERS_max_quant_labels	35
RESULTS_SEARCH_9_PARAMETERS_maxresults	15
RESULTS_SEARCH_9_PARAMETERS_separate_searches	FALSE
RESULTS_SEARCH_9_PARAMETERS_MSTOLERANCE_type	dalton
RESULTS_SEARCH_9_PARAMETERS_MSTOLERANCE_value	0.05
RESULTS_SEARCH_9_PARAMETERS_MSMSTOLERANCE_type	dalton
RESULTS_SEARCH_9_PARAMETERS_MSMSTOLERANCE_value	0.1
RESULTS_SEARCH_9_PARAMETERS_MS_STANDARD_DEVIATION_type	dalton
RESULTS_SEARCH_9_PARAMETERS_MS_STANDARD_DEVIATION_value	0.0011
RESULTS_SEARCH_9_PARAMETERS_MSMS_STANDARD_DEVIATION_type	dalton
RESULTS_SEARCH_9_PARAMETERS_MSMS_STANDARD_DEVIATION_value	0.01
RESULTS_SEARCH_9_PARAMETERS_FASTA_filename	C:\AB SCIEX\ProteinPilot Data\SearchDatabases\ProteomaAria_contami2018.fasta
RESULTS_SEARCH_9_PARAMETERS_AUTO_CALIBRATION_ms	TRUE
RESULTS_SEARCH_9_PARAMETERS_AUTO_CALIBRATION_msexport	FALSE
RESULTS_SEARCH_9_PARAMETERS_AUTO_CALIBRATION_msms	TRUE
RESULTS_SEARCH_9_PARAMETERS_AUTO_CALIBRATION_msmstolsdratio	2.75
RESULTS_SEARCH_9_PARAMETERS_AUTO_CALIBRATION_mstolsdratio	7
RESULTS_SEARCH_9_PARAMETERS_AUTO_CALIBRATION_squareroot	TRUE
RESULTS_SEARCH_9_PARAMETERS_AUTO_CALIBRATION_type	dalton
RESULTS_SEARCH_9_PARAMETERS_AUTO_CALIBRATION_MCP_d_s_s_f	0.0666667
RESULTS_SEARCH_9_PARAMETERS_AUTO_CALIBRATION_MCP_d_s_w_f	3
RESULTS_SEARCH_9_PARAMETERS_AUTO_CALIBRATION_MCP_m_f_r_mbc	200
RESULTS_SEARCH_9_PARAMETERS_AUTO_CALIBRATION_MCP_m_m_c	10
RESULTS_SEARCH_9_PARAMETERS_AUTO_CALIBRATION_MCP_m_m_f_s	0.25
RESULTS_SEARCH_9_PARAMETERS_AUTO_CALIBRATION_MCP_m_m_p_f	0.33
RESULTS_SEARCH_9_PARAMETERS_AUTO_CALIBRATION_MCP_m_m_p_rms_f	1
RESULTS_SEARCH_9_PARAMETERS_AUTO_CALIBRATION_MCP_m_p_t_f	1
RESULTS_SEARCH_9_PARAMETERS_AUTO_CALIBRATION_MCP_m_r_h_n_b	15
RESULTS_SEARCH_9_PARAMETERS_AUTO_CALIBRATION_MCP_m_z_n_s	99
RESULTS_SEARCH_9_PARAMETERS_AUTO_CALIBRATION_MCP_m_z_s_mn_f_r	0.0666667
RESULTS_SEARCH_9_PARAMETERS_AUTO_CALIBRATION_MCP_m_z_s_mx_f_r	0.1
RESULTS_SEARCH_9_PARAMETERS_MS_AUTO_CALIBRATION_OUT_avres	1.05034e-07
RESULTS_SEARCH_9_PARAMETERS_MS_AUTO_CALIBRATION_OUT_c0	0.0016573
RESULTS_SEARCH_9_PARAMETERS_MS_AUTO_CALIBRATION_OUT_c1minus1	-6.07013e-05
RESULTS_SEARCH_9_PARAMETERS_MS_AUTO_CALIBRATION_OUT_c2	0
RESULTS_SEARCH_9_PARAMETERS_MS_AUTO_CALIBRATION_OUT_file	1
RESULTS_SEARCH_9_PARAMETERS_MS_AUTO_CALIBRATION_OUT_partnumber	5
RESULTS_SEARCH_9_PARAMETERS_MS_AUTO_CALIBRATION_OUT_polyorder	1
RESULTS_SEARCH_9_PARAMETERS_MS_AUTO_CALIBRATION_OUT_sample	1
RESULTS_SEARCH_9_PARAMETERS_MS_AUTO_CALIBRATION_OUT_squareroot	TRUE
RESULTS_SEARCH_9_PARAMETERS_MSMS_AUTO_CALIBRATION_OUT_avres	1.40282e-07
RESULTS_SEARCH_9_PARAMETERS_MSMS_AUTO_CALIBRATION_OUT_c0	-6.55855e-05
RESULTS_SEARCH_9_PARAMETERS_MSMS_AUTO_CALIBRATION_OUT_c1minus1	4.40827e-06
RESULTS_SEARCH_9_PARAMETERS_MSMS_AUTO_CALIBRATION_OUT_c2	0
RESULTS_SEARCH_9_PARAMETERS_MSMS_AUTO_CALIBRATION_OUT_file	1
RESULTS_SEARCH_9_PARAMETERS_MSMS_AUTO_CALIBRATION_OUT_partnumber	1900-01-05
RESULTS_SEARCH_9_PARAMETERS_MSMS_AUTO_CALIBRATION_OUT_polyorder	1900-01-01
RESULTS_SEARCH_9_PARAMETERS_MSMS_AUTO_CALIBRATION_OUT_sample	1
RESULTS_SEARCH_9_PARAMETERS_MSMS_AUTO_CALIBRATION_OUT_squareroot	TRUE
RESULTS_SEARCH_9_PARAMETERS_MAX_PRECURSORS_FRAGLET	5
RESULTS_SEARCH_9_PARAMETERS_MAX_PRECURSORS_TAGLET	1900-01-01
RESULTS_SEARCH_9_PARAMETERS_PRECURSORS_DR_FRAGLET	10
RESULTS_SEARCH_9_PARAMETERS_PRECURSORS_DR_TAGLET	3
RESULTS_SEARCH_9_PARAMETERS_DEFAULT_CHARGE_STATE_1_charge	2
RESULTS_SEARCH_9_PARAMETERS_DEFAULT_CHARGE_STATE_1_probability	1
RESULTS_SEARCH_9_PARAMETERS_DEFAULT_CHARGE_STATE_2_charge	3
RESULTS_SEARCH_9_PARAMETERS_DEFAULT_CHARGE_STATE_2_probability	1
RESULTS_SEARCH_9_PARAMETERS_DEFAULT_CHARGE_STATE_3_charge	4
RESULTS_SEARCH_9_PARAMETERS_DEFAULT_CHARGE_STATE_3_probability	1
RESULTS_SEARCH_9_PARAMETERS_VERSION	5.0.1.0, 4895
RESULTS_SEARCH_9_PARAMETERS_PARAGON_VERSION	5.0.1.0, 4874
RESULTS_SEARCH_9_PARAMETERS_APPLICATION	ProteinPilot(tm) Software
RESULTS_SEARCH_9_PARAMETERS_PROGROUP_alternativedispositionmaximumfoldprobabilitydrop	100
RESULTS_SEARCH_9_PARAMETERS_PROGROUP_alternativedispositionmaximumfoldscoredrop	2
RESULTS_SEARCH_9_PARAMETERS_PROGROUP_autodiscordantpeptidethreshold	0.3
RESULTS_SEARCH_9_PARAMETERS_PROGROUP_bayesconfidencecalclulation	TRUE
RESULTS_SEARCH_9_PARAMETERS_PROGROUP_calibrateconfidence	TRUE
RESULTS_SEARCH_9_PARAMETERS_PROGROUP_compresspeptides	FALSE
RESULTS_SEARCH_9_PARAMETERS_PROGROUP_confidencepercentthresholdforexcludingothersfromquant	15
RESULTS_SEARCH_9_PARAMETERS_PROGROUP_confidencepercentthresholdforincludingselfinquant	15
RESULTS_SEARCH_9_PARAMETERS_PROGROUP_donotstoremspeaklists	FALSE
RESULTS_SEARCH_9_PARAMETERS_PROGROUP_fasta	C:\AB SCIEX\ProteinPilot Data\SearchDatabases\ProteomaAria_contami2018.fasta
RESULTS_SEARCH_9_PARAMETERS_PROGROUP_featuregroupminpepconf	0.66
RESULTS_SEARCH_9_PARAMETERS_PROGROUP_featuregroupminups	0.47
RESULTS_SEARCH_9_PARAMETERS_PROGROUP_focusingintersection	4
RESULTS_SEARCH_9_PARAMETERS_PROGROUP_focusingminimummatchconfidence	0.1
RESULTS_SEARCH_9_PARAMETERS_PROGROUP_focusingminunusedprotscore	0.1
RESULTS_SEARCH_9_PARAMETERS_PROGROUP_focusingsubsetcutoff	6
RESULTS_SEARCH_9_PARAMETERS_PROGROUP_intersection	1.3
RESULTS_SEARCH_9_PARAMETERS_PROGROUP_minimummatchconfidencecutoff	0.001
RESULTS_SEARCH_9_PARAMETERS_PROGROUP_minunusedprotscore	0.0458
RESULTS_SEARCH_9_PARAMETERS_PROGROUP_subsetcutoff	2
RESULTS_SEARCH_9_PARAMETERS_PROGROUP_unusedprotscorethresholdforexcludingothersfromquant	1.3
RESULTS_SEARCH_9_PARAMETERS_PEAKLIST_count	3859
RESULTS_SEARCH_9_PARAMETERS_PEAKLIST_filenumber	1
RESULTS_SEARCH_9_PARAMETERS_PEAKLIST_original_count	3859
RESULTS_SEARCH_9_PARAMETERS_PEAKLIST_originalfilename	C:\Users\5600 Procesado\Desktop\Carpetas de datos en escritorio\Diego11012019\Diego11012019_WT2.wiff
RESULTS_SEARCH_9_PARAMETERS_PEAKLIST_partnumber	5
RESULTS_SEARCH_9_PARAMETERS_QUANT_TYPE_background_correction	FALSE
RESULTS_SEARCH_9_PARAMETERS_QUANT_TYPE_bias_correction	TRUE
RESULTS_SEARCH_9_PARAMETERS_QUANT_TYPE_keep_extreme_peptides_over_fraction	00:00:00
RESULTS_SEARCH_9_PARAMETERS_QUANT_TYPE_low_confidence_check	TRUE
RESULTS_SEARCH_9_PARAMETERS_QUANT_TYPE_low_intensity_check	TRUE
RESULTS_SEARCH_9_PARAMETERS_QUANT_TYPE_median_statistic	TRUE
RESULTS_SEARCH_9_PARAMETERS_QUANT_TYPE_mod_check	TRUE
RESULTS_SEARCH_9_PARAMETERS_QUANT_TYPE_quant_threshold	-1
RESULTS_SEARCH_9_PARAMETERS_QUANT_TYPE_quant_threshold_sn	9
RESULTS_SEARCH_9_PARAMETERS_QUANT_TYPE_separate_searches	FALSE
RESULTS_SEARCH_9_PARAMETERS_QUANT_TYPE_shared_msms_check	TRUE
RESULTS_SEARCH_9_PARAMETERS_PARAGON_METHOD_SETTINGS_UI_SAMPLE_TYPE	Identification
RESULTS_SEARCH_9_PARAMETERS_PARAGON_METHOD_SETTINGS_UI_CYS_ALKYLATION	Iodoacetamide
RESULTS_SEARCH_9_PARAMETERS_PARAGON_METHOD_SETTINGS_UI_DIGESTION	Trypsin
RESULTS_SEARCH_9_PARAMETERS_PARAGON_METHOD_SETTINGS_UI_INSTRUMENT	TripleTOF 5600
RESULTS_SEARCH_9_PARAMETERS_PARAGON_METHOD_SETTINGS_UI_SEARCH_EFFORT	Thorough
RESULTS_SEARCH_9_PARAMETERS_PARAGON_METHOD_SETTINGS_UI_ID_FOCUS	Biological modifications
RESULTS_SEARCH_9_PARAMETERS_PARAGON_METHOD_SETTINGS_UI_USER_NAME	5600Procesado\5600 Procesado
RESULTS_SEARCH_9_PARAMETERS_PARAGON_METHOD_SETTINGS_UI_MACHINE_NAME	5600PROCESADO
RESULTS_SEARCH_9_PARAMETERS_PARAGON_METHOD_SETTINGS_UI_SEARCH_ID	6.36831e+17
RESULTS_SEARCH_9_PARAMETERS_PARAGON_METHOD_SETTINGS_UI_START_TIME	2019-01-14 11:21:53
RESULTS_SEARCH_9_PARAMETERS_PARAGON_METHOD_SETTINGS_UI_MIN_UNUSED_PROTSCORE	0.0458
RESULTS_SEARCH_9_PARAMETERS_PARAGON_METHOD_SETTINGS_UI_PSPEP	TRUE
RESULTS_SEARCH_10_time_cpu	262019
RESULTS_SEARCH_10_time_duration	270956
RESULTS_SEARCH_10_version	5.0.1.4874
RESULTS_SEARCH_10_xml:id	SEARCH:2:636830617133096077_4
RESULTS_SEARCH_10_PARAMETERS_chemical_data_edited	TRUE
RESULTS_SEARCH_10_PARAMETERS_do_multiprecursor_search	TRUE
RESULTS_SEARCH_10_PARAMETERS_do_reverse_search	TRUE
RESULTS_SEARCH_10_PARAMETERS_max_quant_labels	35
RESULTS_SEARCH_10_PARAMETERS_maxresults	15
RESULTS_SEARCH_10_PARAMETERS_separate_searches	FALSE
RESULTS_SEARCH_10_PARAMETERS_MSTOLERANCE_type	dalton
RESULTS_SEARCH_10_PARAMETERS_MSTOLERANCE_value	0.05
RESULTS_SEARCH_10_PARAMETERS_MSMSTOLERANCE_type	dalton
RESULTS_SEARCH_10_PARAMETERS_MSMSTOLERANCE_value	0.1
RESULTS_SEARCH_10_PARAMETERS_MS_STANDARD_DEVIATION_type	dalton
RESULTS_SEARCH_10_PARAMETERS_MS_STANDARD_DEVIATION_value	0.0011
RESULTS_SEARCH_10_PARAMETERS_MSMS_STANDARD_DEVIATION_type	dalton
RESULTS_SEARCH_10_PARAMETERS_MSMS_STANDARD_DEVIATION_value	0.01
RESULTS_SEARCH_10_PARAMETERS_FASTA_filename	C:\AB SCIEX\ProteinPilot Data\SearchDatabases\ProteomaAria_contami2018.fasta
RESULTS_SEARCH_10_PARAMETERS_AUTO_CALIBRATION_ms	TRUE
RESULTS_SEARCH_10_PARAMETERS_AUTO_CALIBRATION_msexport	FALSE
RESULTS_SEARCH_10_PARAMETERS_AUTO_CALIBRATION_msms	TRUE
RESULTS_SEARCH_10_PARAMETERS_AUTO_CALIBRATION_msmstolsdratio	2.75
RESULTS_SEARCH_10_PARAMETERS_AUTO_CALIBRATION_mstolsdratio	7
RESULTS_SEARCH_10_PARAMETERS_AUTO_CALIBRATION_squareroot	TRUE
RESULTS_SEARCH_10_PARAMETERS_AUTO_CALIBRATION_type	dalton
RESULTS_SEARCH_10_PARAMETERS_AUTO_CALIBRATION_MCP_d_s_s_f	0.0666667
RESULTS_SEARCH_10_PARAMETERS_AUTO_CALIBRATION_MCP_d_s_w_f	3
RESULTS_SEARCH_10_PARAMETERS_AUTO_CALIBRATION_MCP_m_f_r_mbc	200
RESULTS_SEARCH_10_PARAMETERS_AUTO_CALIBRATION_MCP_m_m_c	10
RESULTS_SEARCH_10_PARAMETERS_AUTO_CALIBRATION_MCP_m_m_f_s	0.25
RESULTS_SEARCH_10_PARAMETERS_AUTO_CALIBRATION_MCP_m_m_p_f	0.33
RESULTS_SEARCH_10_PARAMETERS_AUTO_CALIBRATION_MCP_m_m_p_rms_f	1
RESULTS_SEARCH_10_PARAMETERS_AUTO_CALIBRATION_MCP_m_p_t_f	1
RESULTS_SEARCH_10_PARAMETERS_AUTO_CALIBRATION_MCP_m_r_h_n_b	15
RESULTS_SEARCH_10_PARAMETERS_AUTO_CALIBRATION_MCP_m_z_n_s	99
RESULTS_SEARCH_10_PARAMETERS_AUTO_CALIBRATION_MCP_m_z_s_mn_f_r	0.0666667
RESULTS_SEARCH_10_PARAMETERS_AUTO_CALIBRATION_MCP_m_z_s_mx_f_r	0.1
RESULTS_SEARCH_10_PARAMETERS_MS_AUTO_CALIBRATION_OUT_avres	1.05034e-07
RESULTS_SEARCH_10_PARAMETERS_MS_AUTO_CALIBRATION_OUT_c0	0.0016573
RESULTS_SEARCH_10_PARAMETERS_MS_AUTO_CALIBRATION_OUT_c1minus1	-6.07013e-05
RESULTS_SEARCH_10_PARAMETERS_MS_AUTO_CALIBRATION_OUT_c2	0
RESULTS_SEARCH_10_PARAMETERS_MS_AUTO_CALIBRATION_OUT_file	1
RESULTS_SEARCH_10_PARAMETERS_MS_AUTO_CALIBRATION_OUT_partnumber	5
RESULTS_SEARCH_10_PARAMETERS_MS_AUTO_CALIBRATION_OUT_polyorder	1
RESULTS_SEARCH_10_PARAMETERS_MS_AUTO_CALIBRATION_OUT_sample	1
RESULTS_SEARCH_10_PARAMETERS_MS_AUTO_CALIBRATION_OUT_squareroot	TRUE
RESULTS_SEARCH_10_PARAMETERS_MSMS_AUTO_CALIBRATION_OUT_avres	1.40282e-07
RESULTS_SEARCH_10_PARAMETERS_MSMS_AUTO_CALIBRATION_OUT_c0	-6.55855e-05
RESULTS_SEARCH_10_PARAMETERS_MSMS_AUTO_CALIBRATION_OUT_c1minus1	4.40827e-06
RESULTS_SEARCH_10_PARAMETERS_MSMS_AUTO_CALIBRATION_OUT_c2	0
RESULTS_SEARCH_10_PARAMETERS_MSMS_AUTO_CALIBRATION_OUT_file	1
RESULTS_SEARCH_10_PARAMETERS_MSMS_AUTO_CALIBRATION_OUT_partnumber	5
RESULTS_SEARCH_10_PARAMETERS_MSMS_AUTO_CALIBRATION_OUT_polyorder	1
RESULTS_SEARCH_10_PARAMETERS_MSMS_AUTO_CALIBRATION_OUT_sample	1
RESULTS_SEARCH_10_PARAMETERS_MSMS_AUTO_CALIBRATION_OUT_squareroot	TRUE
RESULTS_SEARCH_10_PARAMETERS_MAX_PRECURSORS_FRAGLET	5
RESULTS_SEARCH_10_PARAMETERS_MAX_PRECURSORS_TAGLET	1
RESULTS_SEARCH_10_PARAMETERS_PRECURSORS_DR_FRAGLET	10
RESULTS_SEARCH_10_PARAMETERS_PRECURSORS_DR_TAGLET	3
RESULTS_SEARCH_10_PARAMETERS_DEFAULT_CHARGE_STATE_1_charge	2
RESULTS_SEARCH_10_PARAMETERS_DEFAULT_CHARGE_STATE_1_probability	1
RESULTS_SEARCH_10_PARAMETERS_DEFAULT_CHARGE_STATE_2_charge	3
RESULTS_SEARCH_10_PARAMETERS_DEFAULT_CHARGE_STATE_2_probability	1
RESULTS_SEARCH_10_PARAMETERS_DEFAULT_CHARGE_STATE_3_charge	4
RESULTS_SEARCH_10_PARAMETERS_DEFAULT_CHARGE_STATE_3_probability	1
RESULTS_SEARCH_10_PARAMETERS_VERSION	5.0.1.0, 4895
RESULTS_SEARCH_10_PARAMETERS_PARAGON_VERSION	5.0.1.0, 4874
RESULTS_SEARCH_10_PARAMETERS_APPLICATION	ProteinPilot(tm) Software
RESULTS_SEARCH_10_PARAMETERS_PROGROUP_alternativedispositionmaximumfoldprobabilitydrop	100
RESULTS_SEARCH_10_PARAMETERS_PROGROUP_alternativedispositionmaximumfoldscoredrop	2
RESULTS_SEARCH_10_PARAMETERS_PROGROUP_autodiscordantpeptidethreshold	0.3
RESULTS_SEARCH_10_PARAMETERS_PROGROUP_bayesconfidencecalclulation	TRUE
RESULTS_SEARCH_10_PARAMETERS_PROGROUP_calibrateconfidence	TRUE
RESULTS_SEARCH_10_PARAMETERS_PROGROUP_compresspeptides	FALSE
RESULTS_SEARCH_10_PARAMETERS_PROGROUP_confidencepercentthresholdforexcludingothersfromquant	15
RESULTS_SEARCH_10_PARAMETERS_PROGROUP_confidencepercentthresholdforincludingselfinquant	15
RESULTS_SEARCH_10_PARAMETERS_PROGROUP_donotstoremspeaklists	FALSE
RESULTS_SEARCH_10_PARAMETERS_PROGROUP_fasta	C:\AB SCIEX\ProteinPilot Data\SearchDatabases\ProteomaAria_contami2018.fasta
RESULTS_SEARCH_10_PARAMETERS_PROGROUP_featuregroupminpepconf	0.66
RESULTS_SEARCH_10_PARAMETERS_PROGROUP_featuregroupminups	0.47
RESULTS_SEARCH_10_PARAMETERS_PROGROUP_focusingintersection	4
RESULTS_SEARCH_10_PARAMETERS_PROGROUP_focusingminimummatchconfidence	0.1
RESULTS_SEARCH_10_PARAMETERS_PROGROUP_focusingminunusedprotscore	0.1
RESULTS_SEARCH_10_PARAMETERS_PROGROUP_focusingsubsetcutoff	6
RESULTS_SEARCH_10_PARAMETERS_PROGROUP_intersection	1.3
RESULTS_SEARCH_10_PARAMETERS_PROGROUP_minimummatchconfidencecutoff	0.001
RESULTS_SEARCH_10_PARAMETERS_PROGROUP_minunusedprotscore	0.0458
RESULTS_SEARCH_10_PARAMETERS_PROGROUP_subsetcutoff	2
RESULTS_SEARCH_10_PARAMETERS_PROGROUP_unusedprotscorethresholdforexcludingothersfromquant	1.3
RESULTS_SEARCH_10_PARAMETERS_PEAKLIST_count	3859
RESULTS_SEARCH_10_PARAMETERS_PEAKLIST_filenumber	1
RESULTS_SEARCH_10_PARAMETERS_PEAKLIST_original_count	3859
RESULTS_SEARCH_10_PARAMETERS_PEAKLIST_originalfilename	C:\Users\5600 Procesado\Desktop\Carpetas de datos en escritorio\Diego11012019\Diego11012019_WT2.wiff
RESULTS_SEARCH_10_PARAMETERS_PEAKLIST_partnumber	5
RESULTS_SEARCH_10_PARAMETERS_QUANT_TYPE_background_correction	FALSE
RESULTS_SEARCH_10_PARAMETERS_QUANT_TYPE_bias_correction	TRUE
RESULTS_SEARCH_10_PARAMETERS_QUANT_TYPE_keep_extreme_peptides_over_fraction	0
RESULTS_SEARCH_10_PARAMETERS_QUANT_TYPE_low_confidence_check	TRUE
RESULTS_SEARCH_10_PARAMETERS_QUANT_TYPE_low_intensity_check	TRUE
RESULTS_SEARCH_10_PARAMETERS_QUANT_TYPE_median_statistic	TRUE
RESULTS_SEARCH_10_PARAMETERS_QUANT_TYPE_mod_check	TRUE
RESULTS_SEARCH_10_PARAMETERS_QUANT_TYPE_quant_threshold	-1
RESULTS_SEARCH_10_PARAMETERS_QUANT_TYPE_quant_threshold_sn	9
RESULTS_SEARCH_10_PARAMETERS_QUANT_TYPE_separate_searches	FALSE
RESULTS_SEARCH_10_PARAMETERS_QUANT_TYPE_shared_msms_check	TRUE
RESULTS_SEARCH_10_PARAMETERS_PARAGON_METHOD_SETTINGS_UI_SAMPLE_TYPE	Identification
RESULTS_SEARCH_10_PARAMETERS_PARAGON_METHOD_SETTINGS_UI_CYS_ALKYLATION	Iodoacetamide
RESULTS_SEARCH_10_PARAMETERS_PARAGON_METHOD_SETTINGS_UI_DIGESTION	Trypsin
RESULTS_SEARCH_10_PARAMETERS_PARAGON_METHOD_SETTINGS_UI_INSTRUMENT	TripleTOF 5600
RESULTS_SEARCH_10_PARAMETERS_PARAGON_METHOD_SETTINGS_UI_SEARCH_EFFORT	Thorough
RESULTS_SEARCH_10_PARAMETERS_PARAGON_METHOD_SETTINGS_UI_ID_FOCUS	Biological modifications
RESULTS_SEARCH_10_PARAMETERS_PARAGON_METHOD_SETTINGS_UI_USER_NAME	5600Procesado\5600 Procesado
RESULTS_SEARCH_10_PARAMETERS_PARAGON_METHOD_SETTINGS_UI_MACHINE_NAME	5600PROCESADO
RESULTS_SEARCH_10_PARAMETERS_PARAGON_METHOD_SETTINGS_UI_SEARCH_ID	#VALUE!
RESULTS_SEARCH_10_PARAMETERS_PARAGON_METHOD_SETTINGS_UI_START_TIME	2019-01-14 11:21:53
RESULTS_SEARCH_10_PARAMETERS_PARAGON_METHOD_SETTINGS_UI_MIN_UNUSED_PROTSCORE	0.0458
RESULTS_SEARCH_10_PARAMETERS_PARAGON_METHOD_SETTINGS_UI_PSPEP	TRUE
RESULTS_SEARCH_11_time_cpu	108966
RESULTS_SEARCH_11_time_duration	126921
RESULTS_SEARCH_11_version	5.0.1.4874
RESULTS_SEARCH_11_xml:id	SEARCH:1:636830617133096077_5
RESULTS_SEARCH_11_PARAMETERS_chemical_data_edited	TRUE
RESULTS_SEARCH_11_PARAMETERS_do_multiprecursor_search	TRUE
RESULTS_SEARCH_11_PARAMETERS_do_reverse_search	TRUE
RESULTS_SEARCH_11_PARAMETERS_max_quant_labels	35
RESULTS_SEARCH_11_PARAMETERS_maxresults	15
RESULTS_SEARCH_11_PARAMETERS_separate_searches	FALSE
RESULTS_SEARCH_11_PARAMETERS_MSTOLERANCE_type	dalton
RESULTS_SEARCH_11_PARAMETERS_MSTOLERANCE_value	0.05
RESULTS_SEARCH_11_PARAMETERS_MSMSTOLERANCE_type	dalton
RESULTS_SEARCH_11_PARAMETERS_MSMSTOLERANCE_value	0.1
RESULTS_SEARCH_11_PARAMETERS_MS_STANDARD_DEVIATION_type	dalton
RESULTS_SEARCH_11_PARAMETERS_MS_STANDARD_DEVIATION_value	0.0011
RESULTS_SEARCH_11_PARAMETERS_MSMS_STANDARD_DEVIATION_type	dalton
RESULTS_SEARCH_11_PARAMETERS_MSMS_STANDARD_DEVIATION_value	0.01
RESULTS_SEARCH_11_PARAMETERS_FASTA_filename	C:\AB SCIEX\ProteinPilot Data\SearchDatabases\ProteomaAria_contami2018.fasta
RESULTS_SEARCH_11_PARAMETERS_AUTO_CALIBRATION_ms	TRUE
RESULTS_SEARCH_11_PARAMETERS_AUTO_CALIBRATION_msexport	FALSE
RESULTS_SEARCH_11_PARAMETERS_AUTO_CALIBRATION_msms	TRUE
RESULTS_SEARCH_11_PARAMETERS_AUTO_CALIBRATION_msmstolsdratio	2.75
RESULTS_SEARCH_11_PARAMETERS_AUTO_CALIBRATION_mstolsdratio	7
RESULTS_SEARCH_11_PARAMETERS_AUTO_CALIBRATION_squareroot	TRUE
RESULTS_SEARCH_11_PARAMETERS_AUTO_CALIBRATION_type	dalton
RESULTS_SEARCH_11_PARAMETERS_AUTO_CALIBRATION_MCP_d_s_s_f	0.0666667
RESULTS_SEARCH_11_PARAMETERS_AUTO_CALIBRATION_MCP_d_s_w_f	3
RESULTS_SEARCH_11_PARAMETERS_AUTO_CALIBRATION_MCP_m_f_r_mbc	200
RESULTS_SEARCH_11_PARAMETERS_AUTO_CALIBRATION_MCP_m_m_c	10
RESULTS_SEARCH_11_PARAMETERS_AUTO_CALIBRATION_MCP_m_m_f_s	0.25
RESULTS_SEARCH_11_PARAMETERS_AUTO_CALIBRATION_MCP_m_m_p_f	0.33
RESULTS_SEARCH_11_PARAMETERS_AUTO_CALIBRATION_MCP_m_m_p_rms_f	1
RESULTS_SEARCH_11_PARAMETERS_AUTO_CALIBRATION_MCP_m_p_t_f	1
RESULTS_SEARCH_11_PARAMETERS_AUTO_CALIBRATION_MCP_m_r_h_n_b	15
RESULTS_SEARCH_11_PARAMETERS_AUTO_CALIBRATION_MCP_m_z_n_s	99
RESULTS_SEARCH_11_PARAMETERS_AUTO_CALIBRATION_MCP_m_z_s_mn_f_r	0.0666667
RESULTS_SEARCH_11_PARAMETERS_AUTO_CALIBRATION_MCP_m_z_s_mx_f_r	0.1
RESULTS_SEARCH_11_PARAMETERS_MS_AUTO_CALIBRATION_OUT_avres	1.65583e-08
RESULTS_SEARCH_11_PARAMETERS_MS_AUTO_CALIBRATION_OUT_c0	0.000453385
RESULTS_SEARCH_11_PARAMETERS_MS_AUTO_CALIBRATION_OUT_c1minus1	-1.8501e-05
RESULTS_SEARCH_11_PARAMETERS_MS_AUTO_CALIBRATION_OUT_c2	0
RESULTS_SEARCH_11_PARAMETERS_MS_AUTO_CALIBRATION_OUT_file	1
RESULTS_SEARCH_11_PARAMETERS_MS_AUTO_CALIBRATION_OUT_partnumber	6
RESULTS_SEARCH_11_PARAMETERS_MS_AUTO_CALIBRATION_OUT_polyorder	1
RESULTS_SEARCH_11_PARAMETERS_MS_AUTO_CALIBRATION_OUT_sample	1
RESULTS_SEARCH_11_PARAMETERS_MS_AUTO_CALIBRATION_OUT_squareroot	TRUE
RESULTS_SEARCH_11_PARAMETERS_MSMS_AUTO_CALIBRATION_OUT_avres	-1.37776e-07
RESULTS_SEARCH_11_PARAMETERS_MSMS_AUTO_CALIBRATION_OUT_c0	-0.000101514
RESULTS_SEARCH_11_PARAMETERS_MSMS_AUTO_CALIBRATION_OUT_c1minus1	6.47034e-06
RESULTS_SEARCH_11_PARAMETERS_MSMS_AUTO_CALIBRATION_OUT_c2	0
RESULTS_SEARCH_11_PARAMETERS_MSMS_AUTO_CALIBRATION_OUT_file	1
RESULTS_SEARCH_11_PARAMETERS_MSMS_AUTO_CALIBRATION_OUT_partnumber	6
RESULTS_SEARCH_11_PARAMETERS_MSMS_AUTO_CALIBRATION_OUT_polyorder	1
RESULTS_SEARCH_11_PARAMETERS_MSMS_AUTO_CALIBRATION_OUT_sample	1
RESULTS_SEARCH_11_PARAMETERS_MSMS_AUTO_CALIBRATION_OUT_squareroot	TRUE
RESULTS_SEARCH_11_PARAMETERS_MAX_PRECURSORS_FRAGLET	5
RESULTS_SEARCH_11_PARAMETERS_MAX_PRECURSORS_TAGLET	1
RESULTS_SEARCH_11_PARAMETERS_PRECURSORS_DR_FRAGLET	1900-01-10
RESULTS_SEARCH_11_PARAMETERS_PRECURSORS_DR_TAGLET	3
RESULTS_SEARCH_11_PARAMETERS_DEFAULT_CHARGE_STATE_1_charge	2
RESULTS_SEARCH_11_PARAMETERS_DEFAULT_CHARGE_STATE_1_probability	1
RESULTS_SEARCH_11_PARAMETERS_DEFAULT_CHARGE_STATE_2_charge	3
RESULTS_SEARCH_11_PARAMETERS_DEFAULT_CHARGE_STATE_2_probability	1
RESULTS_SEARCH_11_PARAMETERS_DEFAULT_CHARGE_STATE_3_charge	4
RESULTS_SEARCH_11_PARAMETERS_DEFAULT_CHARGE_STATE_3_probability	1
RESULTS_SEARCH_11_PARAMETERS_VERSION	5.0.1.0, 4895
RESULTS_SEARCH_11_PARAMETERS_PARAGON_VERSION	5.0.1.0, 4874
RESULTS_SEARCH_11_PARAMETERS_APPLICATION	ProteinPilot(tm) Software
RESULTS_SEARCH_11_PARAMETERS_PROGROUP_alternativedispositionmaximumfoldprobabilitydrop	100
RESULTS_SEARCH_11_PARAMETERS_PROGROUP_alternativedispositionmaximumfoldscoredrop	2
RESULTS_SEARCH_11_PARAMETERS_PROGROUP_autodiscordantpeptidethreshold	0.3
RESULTS_SEARCH_11_PARAMETERS_PROGROUP_bayesconfidencecalclulation	TRUE
RESULTS_SEARCH_11_PARAMETERS_PROGROUP_calibrateconfidence	TRUE
RESULTS_SEARCH_11_PARAMETERS_PROGROUP_compresspeptides	FALSE
RESULTS_SEARCH_11_PARAMETERS_PROGROUP_confidencepercentthresholdforexcludingothersfromquant	15
RESULTS_SEARCH_11_PARAMETERS_PROGROUP_confidencepercentthresholdforincludingselfinquant	15
RESULTS_SEARCH_11_PARAMETERS_PROGROUP_donotstoremspeaklists	FALSE
RESULTS_SEARCH_11_PARAMETERS_PROGROUP_fasta	C:\AB SCIEX\ProteinPilot Data\SearchDatabases\ProteomaAria_contami2018.fasta
RESULTS_SEARCH_11_PARAMETERS_PROGROUP_featuregroupminpepconf	0.66
RESULTS_SEARCH_11_PARAMETERS_PROGROUP_featuregroupminups	0.47
RESULTS_SEARCH_11_PARAMETERS_PROGROUP_focusingintersection	4
RESULTS_SEARCH_11_PARAMETERS_PROGROUP_focusingminimummatchconfidence	0.1
RESULTS_SEARCH_11_PARAMETERS_PROGROUP_focusingminunusedprotscore	0.1
RESULTS_SEARCH_11_PARAMETERS_PROGROUP_focusingsubsetcutoff	6
RESULTS_SEARCH_11_PARAMETERS_PROGROUP_intersection	1.3
RESULTS_SEARCH_11_PARAMETERS_PROGROUP_minimummatchconfidencecutoff	0.001
RESULTS_SEARCH_11_PARAMETERS_PROGROUP_minunusedprotscore	0.0458
RESULTS_SEARCH_11_PARAMETERS_PROGROUP_subsetcutoff	2
RESULTS_SEARCH_11_PARAMETERS_PROGROUP_unusedprotscorethresholdforexcludingothersfromquant	1.3
RESULTS_SEARCH_11_PARAMETERS_PEAKLIST_count	3850
RESULTS_SEARCH_11_PARAMETERS_PEAKLIST_filenumber	1
RESULTS_SEARCH_11_PARAMETERS_PEAKLIST_original_count	3850
RESULTS_SEARCH_11_PARAMETERS_PEAKLIST_originalfilename	C:\Users\5600 Procesado\Desktop\Carpetas de datos en escritorio\Diego11012019\Diego11012019_WT2.wiff
RESULTS_SEARCH_11_PARAMETERS_PEAKLIST_partnumber	6
RESULTS_SEARCH_11_PARAMETERS_QUANT_TYPE_background_correction	FALSE
RESULTS_SEARCH_11_PARAMETERS_QUANT_TYPE_bias_correction	TRUE
RESULTS_SEARCH_11_PARAMETERS_QUANT_TYPE_keep_extreme_peptides_over_fraction	0
RESULTS_SEARCH_11_PARAMETERS_QUANT_TYPE_low_confidence_check	TRUE
RESULTS_SEARCH_11_PARAMETERS_QUANT_TYPE_low_intensity_check	TRUE
RESULTS_SEARCH_11_PARAMETERS_QUANT_TYPE_median_statistic	TRUE
RESULTS_SEARCH_11_PARAMETERS_QUANT_TYPE_mod_check	TRUE
RESULTS_SEARCH_11_PARAMETERS_QUANT_TYPE_quant_threshold	-1
RESULTS_SEARCH_11_PARAMETERS_QUANT_TYPE_quant_threshold_sn	9
RESULTS_SEARCH_11_PARAMETERS_QUANT_TYPE_separate_searches	FALSE
RESULTS_SEARCH_11_PARAMETERS_QUANT_TYPE_shared_msms_check	TRUE
RESULTS_SEARCH_11_PARAMETERS_PARAGON_METHOD_SETTINGS_UI_SAMPLE_TYPE	Identification
RESULTS_SEARCH_11_PARAMETERS_PARAGON_METHOD_SETTINGS_UI_CYS_ALKYLATION	Iodoacetamide
RESULTS_SEARCH_11_PARAMETERS_PARAGON_METHOD_SETTINGS_UI_DIGESTION	Trypsin
RESULTS_SEARCH_11_PARAMETERS_PARAGON_METHOD_SETTINGS_UI_INSTRUMENT	TripleTOF 5600
RESULTS_SEARCH_11_PARAMETERS_PARAGON_METHOD_SETTINGS_UI_SEARCH_EFFORT	Thorough
RESULTS_SEARCH_11_PARAMETERS_PARAGON_METHOD_SETTINGS_UI_ID_FOCUS	Biological modifications
RESULTS_SEARCH_11_PARAMETERS_PARAGON_METHOD_SETTINGS_UI_USER_NAME	5600Procesado\5600 Procesado
RESULTS_SEARCH_11_PARAMETERS_PARAGON_METHOD_SETTINGS_UI_MACHINE_NAME	5600PROCESADO
RESULTS_SEARCH_11_PARAMETERS_PARAGON_METHOD_SETTINGS_UI_SEARCH_ID	6.36831e+17
RESULTS_SEARCH_11_PARAMETERS_PARAGON_METHOD_SETTINGS_UI_START_TIME	2019-01-14 11:21:53
RESULTS_SEARCH_11_PARAMETERS_PARAGON_METHOD_SETTINGS_UI_MIN_UNUSED_PROTSCORE	0.0458
RESULTS_SEARCH_11_PARAMETERS_PARAGON_METHOD_SETTINGS_UI_PSPEP	TRUE
RESULTS_SEARCH_12_time_cpu	175766
RESULTS_SEARCH_12_time_duration	176607
RESULTS_SEARCH_12_version	5.0.1.4874
RESULTS_SEARCH_12_xml:id	SEARCH:2:636830617133096077_5
RESULTS_SEARCH_12_PARAMETERS_chemical_data_edited	TRUE
RESULTS_SEARCH_12_PARAMETERS_do_multiprecursor_search	TRUE
RESULTS_SEARCH_12_PARAMETERS_do_reverse_search	TRUE
RESULTS_SEARCH_12_PARAMETERS_max_quant_labels	35
RESULTS_SEARCH_12_PARAMETERS_maxresults	15
RESULTS_SEARCH_12_PARAMETERS_separate_searches	FALSE
RESULTS_SEARCH_12_PARAMETERS_MSTOLERANCE_type	dalton
RESULTS_SEARCH_12_PARAMETERS_MSTOLERANCE_value	0.05
RESULTS_SEARCH_12_PARAMETERS_MSMSTOLERANCE_type	dalton
RESULTS_SEARCH_12_PARAMETERS_MSMSTOLERANCE_value	0.1
RESULTS_SEARCH_12_PARAMETERS_MS_STANDARD_DEVIATION_type	dalton
RESULTS_SEARCH_12_PARAMETERS_MS_STANDARD_DEVIATION_value	0.0011
RESULTS_SEARCH_12_PARAMETERS_MSMS_STANDARD_DEVIATION_type	dalton
RESULTS_SEARCH_12_PARAMETERS_MSMS_STANDARD_DEVIATION_value	0.01
RESULTS_SEARCH_12_PARAMETERS_FASTA_filename	C:\AB SCIEX\ProteinPilot Data\SearchDatabases\ProteomaAria_contami2018.fasta
RESULTS_SEARCH_12_PARAMETERS_AUTO_CALIBRATION_ms	TRUE
RESULTS_SEARCH_12_PARAMETERS_AUTO_CALIBRATION_msexport	FALSE
RESULTS_SEARCH_12_PARAMETERS_AUTO_CALIBRATION_msms	TRUE
RESULTS_SEARCH_12_PARAMETERS_AUTO_CALIBRATION_msmstolsdratio	2.75
RESULTS_SEARCH_12_PARAMETERS_AUTO_CALIBRATION_mstolsdratio	7
RESULTS_SEARCH_12_PARAMETERS_AUTO_CALIBRATION_squareroot	TRUE
RESULTS_SEARCH_12_PARAMETERS_AUTO_CALIBRATION_type	dalton
RESULTS_SEARCH_12_PARAMETERS_AUTO_CALIBRATION_MCP_d_s_s_f	0.0666667
RESULTS_SEARCH_12_PARAMETERS_AUTO_CALIBRATION_MCP_d_s_w_f	3
RESULTS_SEARCH_12_PARAMETERS_AUTO_CALIBRATION_MCP_m_f_r_mbc	200
RESULTS_SEARCH_12_PARAMETERS_AUTO_CALIBRATION_MCP_m_m_c	10
RESULTS_SEARCH_12_PARAMETERS_AUTO_CALIBRATION_MCP_m_m_f_s	0.25
RESULTS_SEARCH_12_PARAMETERS_AUTO_CALIBRATION_MCP_m_m_p_f	0.33
RESULTS_SEARCH_12_PARAMETERS_AUTO_CALIBRATION_MCP_m_m_p_rms_f	1
RESULTS_SEARCH_12_PARAMETERS_AUTO_CALIBRATION_MCP_m_p_t_f	1
RESULTS_SEARCH_12_PARAMETERS_AUTO_CALIBRATION_MCP_m_r_h_n_b	15
RESULTS_SEARCH_12_PARAMETERS_AUTO_CALIBRATION_MCP_m_z_n_s	99
RESULTS_SEARCH_12_PARAMETERS_AUTO_CALIBRATION_MCP_m_z_s_mn_f_r	0.0666667
RESULTS_SEARCH_12_PARAMETERS_AUTO_CALIBRATION_MCP_m_z_s_mx_f_r	0.1
RESULTS_SEARCH_12_PARAMETERS_MS_AUTO_CALIBRATION_OUT_avres	1.65583e-08
RESULTS_SEARCH_12_PARAMETERS_MS_AUTO_CALIBRATION_OUT_c0	0.000453385
RESULTS_SEARCH_12_PARAMETERS_MS_AUTO_CALIBRATION_OUT_c1minus1	-1.8501e-05
RESULTS_SEARCH_12_PARAMETERS_MS_AUTO_CALIBRATION_OUT_c2	0
RESULTS_SEARCH_12_PARAMETERS_MS_AUTO_CALIBRATION_OUT_file	1
RESULTS_SEARCH_12_PARAMETERS_MS_AUTO_CALIBRATION_OUT_partnumber	1900-01-06
RESULTS_SEARCH_12_PARAMETERS_MS_AUTO_CALIBRATION_OUT_polyorder	1
RESULTS_SEARCH_12_PARAMETERS_MS_AUTO_CALIBRATION_OUT_sample	1
RESULTS_SEARCH_12_PARAMETERS_MS_AUTO_CALIBRATION_OUT_squareroot	TRUE
RESULTS_SEARCH_12_PARAMETERS_MSMS_AUTO_CALIBRATION_OUT_avres	-1.37776e-07
RESULTS_SEARCH_12_PARAMETERS_MSMS_AUTO_CALIBRATION_OUT_c0	-0.000101514
RESULTS_SEARCH_12_PARAMETERS_MSMS_AUTO_CALIBRATION_OUT_c1minus1	6.47034e-06
RESULTS_SEARCH_12_PARAMETERS_MSMS_AUTO_CALIBRATION_OUT_c2	0
RESULTS_SEARCH_12_PARAMETERS_MSMS_AUTO_CALIBRATION_OUT_file	1
RESULTS_SEARCH_12_PARAMETERS_MSMS_AUTO_CALIBRATION_OUT_partnumber	6
RESULTS_SEARCH_12_PARAMETERS_MSMS_AUTO_CALIBRATION_OUT_polyorder	1
RESULTS_SEARCH_12_PARAMETERS_MSMS_AUTO_CALIBRATION_OUT_sample	1
RESULTS_SEARCH_12_PARAMETERS_MSMS_AUTO_CALIBRATION_OUT_squareroot	TRUE
RESULTS_SEARCH_12_PARAMETERS_MAX_PRECURSORS_FRAGLET	5
RESULTS_SEARCH_12_PARAMETERS_MAX_PRECURSORS_TAGLET	1
RESULTS_SEARCH_12_PARAMETERS_PRECURSORS_DR_FRAGLET	10
RESULTS_SEARCH_12_PARAMETERS_PRECURSORS_DR_TAGLET	3
RESULTS_SEARCH_12_PARAMETERS_DEFAULT_CHARGE_STATE_1_charge	2
RESULTS_SEARCH_12_PARAMETERS_DEFAULT_CHARGE_STATE_1_probability	1
RESULTS_SEARCH_12_PARAMETERS_DEFAULT_CHARGE_STATE_2_charge	3
RESULTS_SEARCH_12_PARAMETERS_DEFAULT_CHARGE_STATE_2_probability	1
RESULTS_SEARCH_12_PARAMETERS_DEFAULT_CHARGE_STATE_3_charge	4
RESULTS_SEARCH_12_PARAMETERS_DEFAULT_CHARGE_STATE_3_probability	1
RESULTS_SEARCH_12_PARAMETERS_VERSION	5.0.1.0, 4895
RESULTS_SEARCH_12_PARAMETERS_PARAGON_VERSION	5.0.1.0, 4874
RESULTS_SEARCH_12_PARAMETERS_APPLICATION	ProteinPilot(tm) Software
RESULTS_SEARCH_12_PARAMETERS_PROGROUP_alternativedispositionmaximumfoldprobabilitydrop	100
RESULTS_SEARCH_12_PARAMETERS_PROGROUP_alternativedispositionmaximumfoldscoredrop	2
RESULTS_SEARCH_12_PARAMETERS_PROGROUP_autodiscordantpeptidethreshold	0.3
RESULTS_SEARCH_12_PARAMETERS_PROGROUP_bayesconfidencecalclulation	TRUE
RESULTS_SEARCH_12_PARAMETERS_PROGROUP_calibrateconfidence	TRUE
RESULTS_SEARCH_12_PARAMETERS_PROGROUP_compresspeptides	FALSE
RESULTS_SEARCH_12_PARAMETERS_PROGROUP_confidencepercentthresholdforexcludingothersfromquant	1900-01-15
RESULTS_SEARCH_12_PARAMETERS_PROGROUP_confidencepercentthresholdforincludingselfinquant	15
RESULTS_SEARCH_12_PARAMETERS_PROGROUP_donotstoremspeaklists	FALSE
RESULTS_SEARCH_12_PARAMETERS_PROGROUP_fasta	C:\AB SCIEX\ProteinPilot Data\SearchDatabases\ProteomaAria_contami2018.fasta
RESULTS_SEARCH_12_PARAMETERS_PROGROUP_featuregroupminpepconf	0.66
RESULTS_SEARCH_12_PARAMETERS_PROGROUP_featuregroupminups	0.47
RESULTS_SEARCH_12_PARAMETERS_PROGROUP_focusingintersection	4
RESULTS_SEARCH_12_PARAMETERS_PROGROUP_focusingminimummatchconfidence	0.1
RESULTS_SEARCH_12_PARAMETERS_PROGROUP_focusingminunusedprotscore	0.1
RESULTS_SEARCH_12_PARAMETERS_PROGROUP_focusingsubsetcutoff	6
RESULTS_SEARCH_12_PARAMETERS_PROGROUP_intersection	1.3
RESULTS_SEARCH_12_PARAMETERS_PROGROUP_minimummatchconfidencecutoff	0.001
RESULTS_SEARCH_12_PARAMETERS_PROGROUP_minunusedprotscore	0.0458
RESULTS_SEARCH_12_PARAMETERS_PROGROUP_subsetcutoff	2
RESULTS_SEARCH_12_PARAMETERS_PROGROUP_unusedprotscorethresholdforexcludingothersfromquant	1.3
RESULTS_SEARCH_12_PARAMETERS_PEAKLIST_count	3850
RESULTS_SEARCH_12_PARAMETERS_PEAKLIST_filenumber	1
RESULTS_SEARCH_12_PARAMETERS_PEAKLIST_original_count	3850
RESULTS_SEARCH_12_PARAMETERS_PEAKLIST_originalfilename	C:\Users\5600 Procesado\Desktop\Carpetas de datos en escritorio\Diego11012019\Diego11012019_WT2.wiff
RESULTS_SEARCH_12_PARAMETERS_PEAKLIST_partnumber	1900-01-06
RESULTS_SEARCH_12_PARAMETERS_QUANT_TYPE_background_correction	FALSE
RESULTS_SEARCH_12_PARAMETERS_QUANT_TYPE_bias_correction	TRUE
RESULTS_SEARCH_12_PARAMETERS_QUANT_TYPE_keep_extreme_peptides_over_fraction	0
RESULTS_SEARCH_12_PARAMETERS_QUANT_TYPE_low_confidence_check	TRUE
RESULTS_SEARCH_12_PARAMETERS_QUANT_TYPE_low_intensity_check	TRUE
RESULTS_SEARCH_12_PARAMETERS_QUANT_TYPE_median_statistic	TRUE
RESULTS_SEARCH_12_PARAMETERS_QUANT_TYPE_mod_check	TRUE
RESULTS_SEARCH_12_PARAMETERS_QUANT_TYPE_quant_threshold	-1
RESULTS_SEARCH_12_PARAMETERS_QUANT_TYPE_quant_threshold_sn	9
RESULTS_SEARCH_12_PARAMETERS_QUANT_TYPE_separate_searches	FALSE
RESULTS_SEARCH_12_PARAMETERS_QUANT_TYPE_shared_msms_check	TRUE
RESULTS_SEARCH_12_PARAMETERS_PARAGON_METHOD_SETTINGS_UI_SAMPLE_TYPE	Identification
RESULTS_SEARCH_12_PARAMETERS_PARAGON_METHOD_SETTINGS_UI_CYS_ALKYLATION	Iodoacetamide
RESULTS_SEARCH_12_PARAMETERS_PARAGON_METHOD_SETTINGS_UI_DIGESTION	Trypsin
RESULTS_SEARCH_12_PARAMETERS_PARAGON_METHOD_SETTINGS_UI_INSTRUMENT	TripleTOF 5600
RESULTS_SEARCH_12_PARAMETERS_PARAGON_METHOD_SETTINGS_UI_SEARCH_EFFORT	Thorough
RESULTS_SEARCH_12_PARAMETERS_PARAGON_METHOD_SETTINGS_UI_ID_FOCUS	Biological modifications
RESULTS_SEARCH_12_PARAMETERS_PARAGON_METHOD_SETTINGS_UI_USER_NAME	5600Procesado\5600 Procesado
RESULTS_SEARCH_12_PARAMETERS_PARAGON_METHOD_SETTINGS_UI_MACHINE_NAME	5600PROCESADO
RESULTS_SEARCH_12_PARAMETERS_PARAGON_METHOD_SETTINGS_UI_SEARCH_ID	6.36831e+17
RESULTS_SEARCH_12_PARAMETERS_PARAGON_METHOD_SETTINGS_UI_START_TIME	2019-01-14 11:21:53
RESULTS_SEARCH_12_PARAMETERS_PARAGON_METHOD_SETTINGS_UI_MIN_UNUSED_PROTSCORE	01:05:57.120000
RESULTS_SEARCH_12_PARAMETERS_PARAGON_METHOD_SETTINGS_UI_PSPEP	TRUE
RESULTS_SEARCH_13_time_cpu	100917
RESULTS_SEARCH_13_time_duration	2216-09-13
RESULTS_SEARCH_13_version	5.0.1.4874
RESULTS_SEARCH_13_xml:id	SEARCH:1:636830617133096077_6
RESULTS_SEARCH_13_PARAMETERS_chemical_data_edited	TRUE
RESULTS_SEARCH_13_PARAMETERS_do_multiprecursor_search	TRUE
RESULTS_SEARCH_13_PARAMETERS_do_reverse_search	TRUE
RESULTS_SEARCH_13_PARAMETERS_max_quant_labels	35
RESULTS_SEARCH_13_PARAMETERS_maxresults	15
RESULTS_SEARCH_13_PARAMETERS_separate_searches	FALSE
RESULTS_SEARCH_13_PARAMETERS_MSTOLERANCE_type	dalton
RESULTS_SEARCH_13_PARAMETERS_MSTOLERANCE_value	0.05
RESULTS_SEARCH_13_PARAMETERS_MSMSTOLERANCE_type	dalton
RESULTS_SEARCH_13_PARAMETERS_MSMSTOLERANCE_value	0.1
RESULTS_SEARCH_13_PARAMETERS_MS_STANDARD_DEVIATION_type	dalton
RESULTS_SEARCH_13_PARAMETERS_MS_STANDARD_DEVIATION_value	0.0011
RESULTS_SEARCH_13_PARAMETERS_MSMS_STANDARD_DEVIATION_type	dalton
RESULTS_SEARCH_13_PARAMETERS_MSMS_STANDARD_DEVIATION_value	0.01
RESULTS_SEARCH_13_PARAMETERS_FASTA_filename	C:\AB SCIEX\ProteinPilot Data\SearchDatabases\ProteomaAria_contami2018.fasta
RESULTS_SEARCH_13_PARAMETERS_AUTO_CALIBRATION_ms	TRUE
RESULTS_SEARCH_13_PARAMETERS_AUTO_CALIBRATION_msexport	FALSE
RESULTS_SEARCH_13_PARAMETERS_AUTO_CALIBRATION_msms	TRUE
RESULTS_SEARCH_13_PARAMETERS_AUTO_CALIBRATION_msmstolsdratio	2.75
RESULTS_SEARCH_13_PARAMETERS_AUTO_CALIBRATION_mstolsdratio	7
RESULTS_SEARCH_13_PARAMETERS_AUTO_CALIBRATION_squareroot	TRUE
RESULTS_SEARCH_13_PARAMETERS_AUTO_CALIBRATION_type	dalton
RESULTS_SEARCH_13_PARAMETERS_AUTO_CALIBRATION_MCP_d_s_s_f	0.0666667
RESULTS_SEARCH_13_PARAMETERS_AUTO_CALIBRATION_MCP_d_s_w_f	3
RESULTS_SEARCH_13_PARAMETERS_AUTO_CALIBRATION_MCP_m_f_r_mbc	200
RESULTS_SEARCH_13_PARAMETERS_AUTO_CALIBRATION_MCP_m_m_c	10
RESULTS_SEARCH_13_PARAMETERS_AUTO_CALIBRATION_MCP_m_m_f_s	0.25
RESULTS_SEARCH_13_PARAMETERS_AUTO_CALIBRATION_MCP_m_m_p_f	0.33
RESULTS_SEARCH_13_PARAMETERS_AUTO_CALIBRATION_MCP_m_m_p_rms_f	1
RESULTS_SEARCH_13_PARAMETERS_AUTO_CALIBRATION_MCP_m_p_t_f	1
RESULTS_SEARCH_13_PARAMETERS_AUTO_CALIBRATION_MCP_m_r_h_n_b	15
RESULTS_SEARCH_13_PARAMETERS_AUTO_CALIBRATION_MCP_m_z_n_s	99
RESULTS_SEARCH_13_PARAMETERS_AUTO_CALIBRATION_MCP_m_z_s_mn_f_r	0.0666667
RESULTS_SEARCH_13_PARAMETERS_AUTO_CALIBRATION_MCP_m_z_s_mx_f_r	0.1
RESULTS_SEARCH_13_PARAMETERS_MS_AUTO_CALIBRATION_OUT_avres	-2.58935e-08
RESULTS_SEARCH_13_PARAMETERS_MS_AUTO_CALIBRATION_OUT_c0	0.00162202
RESULTS_SEARCH_13_PARAMETERS_MS_AUTO_CALIBRATION_OUT_c1minus1	-5.80673e-05
RESULTS_SEARCH_13_PARAMETERS_MS_AUTO_CALIBRATION_OUT_c2	0
RESULTS_SEARCH_13_PARAMETERS_MS_AUTO_CALIBRATION_OUT_file	1
RESULTS_SEARCH_13_PARAMETERS_MS_AUTO_CALIBRATION_OUT_partnumber	7
RESULTS_SEARCH_13_PARAMETERS_MS_AUTO_CALIBRATION_OUT_polyorder	1
RESULTS_SEARCH_13_PARAMETERS_MS_AUTO_CALIBRATION_OUT_sample	1
RESULTS_SEARCH_13_PARAMETERS_MS_AUTO_CALIBRATION_OUT_squareroot	TRUE
RESULTS_SEARCH_13_PARAMETERS_MSMS_AUTO_CALIBRATION_OUT_avres	-2.8717e-07
RESULTS_SEARCH_13_PARAMETERS_MSMS_AUTO_CALIBRATION_OUT_c0	-0.000126208
RESULTS_SEARCH_13_PARAMETERS_MSMS_AUTO_CALIBRATION_OUT_c1minus1	8.47086e-06
RESULTS_SEARCH_13_PARAMETERS_MSMS_AUTO_CALIBRATION_OUT_c2	0
RESULTS_SEARCH_13_PARAMETERS_MSMS_AUTO_CALIBRATION_OUT_file	1
RESULTS_SEARCH_13_PARAMETERS_MSMS_AUTO_CALIBRATION_OUT_partnumber	7
RESULTS_SEARCH_13_PARAMETERS_MSMS_AUTO_CALIBRATION_OUT_polyorder	1
RESULTS_SEARCH_13_PARAMETERS_MSMS_AUTO_CALIBRATION_OUT_sample	1
RESULTS_SEARCH_13_PARAMETERS_MSMS_AUTO_CALIBRATION_OUT_squareroot	TRUE
RESULTS_SEARCH_13_PARAMETERS_MAX_PRECURSORS_FRAGLET	5
RESULTS_SEARCH_13_PARAMETERS_MAX_PRECURSORS_TAGLET	1
RESULTS_SEARCH_13_PARAMETERS_PRECURSORS_DR_FRAGLET	10
RESULTS_SEARCH_13_PARAMETERS_PRECURSORS_DR_TAGLET	3
RESULTS_SEARCH_13_PARAMETERS_DEFAULT_CHARGE_STATE_1_charge	2
RESULTS_SEARCH_13_PARAMETERS_DEFAULT_CHARGE_STATE_1_probability	1
RESULTS_SEARCH_13_PARAMETERS_DEFAULT_CHARGE_STATE_2_charge	3
RESULTS_SEARCH_13_PARAMETERS_DEFAULT_CHARGE_STATE_2_probability	1
RESULTS_SEARCH_13_PARAMETERS_DEFAULT_CHARGE_STATE_3_charge	4
RESULTS_SEARCH_13_PARAMETERS_DEFAULT_CHARGE_STATE_3_probability	1900-01-01
RESULTS_SEARCH_13_PARAMETERS_VERSION	5.0.1.0, 4895
RESULTS_SEARCH_13_PARAMETERS_PARAGON_VERSION	5.0.1.0, 4874
RESULTS_SEARCH_13_PARAMETERS_APPLICATION	ProteinPilot(tm) Software
RESULTS_SEARCH_13_PARAMETERS_PROGROUP_alternativedispositionmaximumfoldprobabilitydrop	100
RESULTS_SEARCH_13_PARAMETERS_PROGROUP_alternativedispositionmaximumfoldscoredrop	2
RESULTS_SEARCH_13_PARAMETERS_PROGROUP_autodiscordantpeptidethreshold	0.3
RESULTS_SEARCH_13_PARAMETERS_PROGROUP_bayesconfidencecalclulation	TRUE
RESULTS_SEARCH_13_PARAMETERS_PROGROUP_calibrateconfidence	TRUE
RESULTS_SEARCH_13_PARAMETERS_PROGROUP_compresspeptides	FALSE
RESULTS_SEARCH_13_PARAMETERS_PROGROUP_confidencepercentthresholdforexcludingothersfromquant	15
RESULTS_SEARCH_13_PARAMETERS_PROGROUP_confidencepercentthresholdforincludingselfinquant	15
RESULTS_SEARCH_13_PARAMETERS_PROGROUP_donotstoremspeaklists	FALSE
RESULTS_SEARCH_13_PARAMETERS_PROGROUP_fasta	C:\AB SCIEX\ProteinPilot Data\SearchDatabases\ProteomaAria_contami2018.fasta
RESULTS_SEARCH_13_PARAMETERS_PROGROUP_featuregroupminpepconf	0.66
RESULTS_SEARCH_13_PARAMETERS_PROGROUP_featuregroupminups	0.47
RESULTS_SEARCH_13_PARAMETERS_PROGROUP_focusingintersection	4
RESULTS_SEARCH_13_PARAMETERS_PROGROUP_focusingminimummatchconfidence	0.1
RESULTS_SEARCH_13_PARAMETERS_PROGROUP_focusingminunusedprotscore	0.1
RESULTS_SEARCH_13_PARAMETERS_PROGROUP_focusingsubsetcutoff	6
RESULTS_SEARCH_13_PARAMETERS_PROGROUP_intersection	1.3
RESULTS_SEARCH_13_PARAMETERS_PROGROUP_minimummatchconfidencecutoff	0.001
RESULTS_SEARCH_13_PARAMETERS_PROGROUP_minunusedprotscore	0.0458
RESULTS_SEARCH_13_PARAMETERS_PROGROUP_subsetcutoff	2
RESULTS_SEARCH_13_PARAMETERS_PROGROUP_unusedprotscorethresholdforexcludingothersfromquant	1.3
RESULTS_SEARCH_13_PARAMETERS_PEAKLIST_count	3850
RESULTS_SEARCH_13_PARAMETERS_PEAKLIST_filenumber	1
RESULTS_SEARCH_13_PARAMETERS_PEAKLIST_original_count	3850
RESULTS_SEARCH_13_PARAMETERS_PEAKLIST_originalfilename	C:\Users\5600 Procesado\Desktop\Carpetas de datos en escritorio\Diego11012019\Diego11012019_WT2.wiff
RESULTS_SEARCH_13_PARAMETERS_PEAKLIST_partnumber	7
RESULTS_SEARCH_13_PARAMETERS_QUANT_TYPE_background_correction	FALSE
RESULTS_SEARCH_13_PARAMETERS_QUANT_TYPE_bias_correction	TRUE
RESULTS_SEARCH_13_PARAMETERS_QUANT_TYPE_keep_extreme_peptides_over_fraction	0
RESULTS_SEARCH_13_PARAMETERS_QUANT_TYPE_low_confidence_check	TRUE
RESULTS_SEARCH_13_PARAMETERS_QUANT_TYPE_low_intensity_check	TRUE
RESULTS_SEARCH_13_PARAMETERS_QUANT_TYPE_median_statistic	TRUE
RESULTS_SEARCH_13_PARAMETERS_QUANT_TYPE_mod_check	TRUE
RESULTS_SEARCH_13_PARAMETERS_QUANT_TYPE_quant_threshold	-1
RESULTS_SEARCH_13_PARAMETERS_QUANT_TYPE_quant_threshold_sn	9
RESULTS_SEARCH_13_PARAMETERS_QUANT_TYPE_separate_searches	FALSE
RESULTS_SEARCH_13_PARAMETERS_QUANT_TYPE_shared_msms_check	TRUE
RESULTS_SEARCH_13_PARAMETERS_PARAGON_METHOD_SETTINGS_UI_SAMPLE_TYPE	Identification
RESULTS_SEARCH_13_PARAMETERS_PARAGON_METHOD_SETTINGS_UI_CYS_ALKYLATION	Iodoacetamide
RESULTS_SEARCH_13_PARAMETERS_PARAGON_METHOD_SETTINGS_UI_DIGESTION	Trypsin
RESULTS_SEARCH_13_PARAMETERS_PARAGON_METHOD_SETTINGS_UI_INSTRUMENT	TripleTOF 5600
RESULTS_SEARCH_13_PARAMETERS_PARAGON_METHOD_SETTINGS_UI_SEARCH_EFFORT	Thorough
RESULTS_SEARCH_13_PARAMETERS_PARAGON_METHOD_SETTINGS_UI_ID_FOCUS	Biological modifications
RESULTS_SEARCH_13_PARAMETERS_PARAGON_METHOD_SETTINGS_UI_USER_NAME	5600Procesado\5600 Procesado
RESULTS_SEARCH_13_PARAMETERS_PARAGON_METHOD_SETTINGS_UI_MACHINE_NAME	5600PROCESADO
RESULTS_SEARCH_13_PARAMETERS_PARAGON_METHOD_SETTINGS_UI_SEARCH_ID	6.36831e+17
RESULTS_SEARCH_13_PARAMETERS_PARAGON_METHOD_SETTINGS_UI_START_TIME	2019-01-14 11:21:53
RESULTS_SEARCH_13_PARAMETERS_PARAGON_METHOD_SETTINGS_UI_MIN_UNUSED_PROTSCORE	0.0458
RESULTS_SEARCH_13_PARAMETERS_PARAGON_METHOD_SETTINGS_UI_PSPEP	TRUE
RESULTS_SEARCH_14_time_cpu	256138
RESULTS_SEARCH_14_time_duration	266729
RESULTS_SEARCH_14_version	5.0.1.4874
RESULTS_SEARCH_14_xml:id	SEARCH:2:636830617133096077_6
RESULTS_SEARCH_14_PARAMETERS_chemical_data_edited	TRUE
RESULTS_SEARCH_14_PARAMETERS_do_multiprecursor_search	TRUE
RESULTS_SEARCH_14_PARAMETERS_do_reverse_search	TRUE
RESULTS_SEARCH_14_PARAMETERS_max_quant_labels	35
RESULTS_SEARCH_14_PARAMETERS_maxresults	15
RESULTS_SEARCH_14_PARAMETERS_separate_searches	FALSE
RESULTS_SEARCH_14_PARAMETERS_MSTOLERANCE_type	dalton
RESULTS_SEARCH_14_PARAMETERS_MSTOLERANCE_value	0.05
RESULTS_SEARCH_14_PARAMETERS_MSMSTOLERANCE_type	dalton
RESULTS_SEARCH_14_PARAMETERS_MSMSTOLERANCE_value	0.1
RESULTS_SEARCH_14_PARAMETERS_MS_STANDARD_DEVIATION_type	dalton
RESULTS_SEARCH_14_PARAMETERS_MS_STANDARD_DEVIATION_value	0.0011
RESULTS_SEARCH_14_PARAMETERS_MSMS_STANDARD_DEVIATION_type	dalton
RESULTS_SEARCH_14_PARAMETERS_MSMS_STANDARD_DEVIATION_value	0.01
RESULTS_SEARCH_14_PARAMETERS_FASTA_filename	C:\AB SCIEX\ProteinPilot Data\SearchDatabases\ProteomaAria_contami2018.fasta
RESULTS_SEARCH_14_PARAMETERS_AUTO_CALIBRATION_ms	TRUE
RESULTS_SEARCH_14_PARAMETERS_AUTO_CALIBRATION_msexport	FALSE
RESULTS_SEARCH_14_PARAMETERS_AUTO_CALIBRATION_msms	TRUE
RESULTS_SEARCH_14_PARAMETERS_AUTO_CALIBRATION_msmstolsdratio	2.75
RESULTS_SEARCH_14_PARAMETERS_AUTO_CALIBRATION_mstolsdratio	7
RESULTS_SEARCH_14_PARAMETERS_AUTO_CALIBRATION_squareroot	TRUE
RESULTS_SEARCH_14_PARAMETERS_AUTO_CALIBRATION_type	dalton
RESULTS_SEARCH_14_PARAMETERS_AUTO_CALIBRATION_MCP_d_s_s_f	0.0666667
RESULTS_SEARCH_14_PARAMETERS_AUTO_CALIBRATION_MCP_d_s_w_f	3
RESULTS_SEARCH_14_PARAMETERS_AUTO_CALIBRATION_MCP_m_f_r_mbc	200
RESULTS_SEARCH_14_PARAMETERS_AUTO_CALIBRATION_MCP_m_m_c	10
RESULTS_SEARCH_14_PARAMETERS_AUTO_CALIBRATION_MCP_m_m_f_s	0.25
RESULTS_SEARCH_14_PARAMETERS_AUTO_CALIBRATION_MCP_m_m_p_f	0.33
RESULTS_SEARCH_14_PARAMETERS_AUTO_CALIBRATION_MCP_m_m_p_rms_f	1
RESULTS_SEARCH_14_PARAMETERS_AUTO_CALIBRATION_MCP_m_p_t_f	1
RESULTS_SEARCH_14_PARAMETERS_AUTO_CALIBRATION_MCP_m_r_h_n_b	15
RESULTS_SEARCH_14_PARAMETERS_AUTO_CALIBRATION_MCP_m_z_n_s	99
RESULTS_SEARCH_14_PARAMETERS_AUTO_CALIBRATION_MCP_m_z_s_mn_f_r	0.0666667
RESULTS_SEARCH_14_PARAMETERS_AUTO_CALIBRATION_MCP_m_z_s_mx_f_r	0.1
RESULTS_SEARCH_14_PARAMETERS_MS_AUTO_CALIBRATION_OUT_avres	-2.58935e-08
RESULTS_SEARCH_14_PARAMETERS_MS_AUTO_CALIBRATION_OUT_c0	0.00162202
RESULTS_SEARCH_14_PARAMETERS_MS_AUTO_CALIBRATION_OUT_c1minus1	-5.80673e-05
RESULTS_SEARCH_14_PARAMETERS_MS_AUTO_CALIBRATION_OUT_c2	0
RESULTS_SEARCH_14_PARAMETERS_MS_AUTO_CALIBRATION_OUT_file	1
RESULTS_SEARCH_14_PARAMETERS_MS_AUTO_CALIBRATION_OUT_partnumber	7
RESULTS_SEARCH_14_PARAMETERS_MS_AUTO_CALIBRATION_OUT_polyorder	1
RESULTS_SEARCH_14_PARAMETERS_MS_AUTO_CALIBRATION_OUT_sample	1
RESULTS_SEARCH_14_PARAMETERS_MS_AUTO_CALIBRATION_OUT_squareroot	TRUE
RESULTS_SEARCH_14_PARAMETERS_MSMS_AUTO_CALIBRATION_OUT_avres	-2.8717e-07
RESULTS_SEARCH_14_PARAMETERS_MSMS_AUTO_CALIBRATION_OUT_c0	-0.000126208
RESULTS_SEARCH_14_PARAMETERS_MSMS_AUTO_CALIBRATION_OUT_c1minus1	8.47086e-06
RESULTS_SEARCH_14_PARAMETERS_MSMS_AUTO_CALIBRATION_OUT_c2	0
RESULTS_SEARCH_14_PARAMETERS_MSMS_AUTO_CALIBRATION_OUT_file	1
RESULTS_SEARCH_14_PARAMETERS_MSMS_AUTO_CALIBRATION_OUT_partnumber	7
RESULTS_SEARCH_14_PARAMETERS_MSMS_AUTO_CALIBRATION_OUT_polyorder	1
RESULTS_SEARCH_14_PARAMETERS_MSMS_AUTO_CALIBRATION_OUT_sample	1
RESULTS_SEARCH_14_PARAMETERS_MSMS_AUTO_CALIBRATION_OUT_squareroot	TRUE
RESULTS_SEARCH_14_PARAMETERS_MAX_PRECURSORS_FRAGLET	5
RESULTS_SEARCH_14_PARAMETERS_MAX_PRECURSORS_TAGLET	1
RESULTS_SEARCH_14_PARAMETERS_PRECURSORS_DR_FRAGLET	10
RESULTS_SEARCH_14_PARAMETERS_PRECURSORS_DR_TAGLET	3
RESULTS_SEARCH_14_PARAMETERS_DEFAULT_CHARGE_STATE_1_charge	2
RESULTS_SEARCH_14_PARAMETERS_DEFAULT_CHARGE_STATE_1_probability	1
RESULTS_SEARCH_14_PARAMETERS_DEFAULT_CHARGE_STATE_2_charge	3
RESULTS_SEARCH_14_PARAMETERS_DEFAULT_CHARGE_STATE_2_probability	1
RESULTS_SEARCH_14_PARAMETERS_DEFAULT_CHARGE_STATE_3_charge	4
RESULTS_SEARCH_14_PARAMETERS_DEFAULT_CHARGE_STATE_3_probability	1
RESULTS_SEARCH_14_PARAMETERS_VERSION	5.0.1.0, 4895
RESULTS_SEARCH_14_PARAMETERS_PARAGON_VERSION	5.0.1.0, 4874
RESULTS_SEARCH_14_PARAMETERS_APPLICATION	ProteinPilot(tm) Software
RESULTS_SEARCH_14_PARAMETERS_PROGROUP_alternativedispositionmaximumfoldprobabilitydrop	100
RESULTS_SEARCH_14_PARAMETERS_PROGROUP_alternativedispositionmaximumfoldscoredrop	2
RESULTS_SEARCH_14_PARAMETERS_PROGROUP_autodiscordantpeptidethreshold	0.3
RESULTS_SEARCH_14_PARAMETERS_PROGROUP_bayesconfidencecalclulation	TRUE
RESULTS_SEARCH_14_PARAMETERS_PROGROUP_calibrateconfidence	TRUE
RESULTS_SEARCH_14_PARAMETERS_PROGROUP_compresspeptides	FALSE
RESULTS_SEARCH_14_PARAMETERS_PROGROUP_confidencepercentthresholdforexcludingothersfromquant	15
RESULTS_SEARCH_14_PARAMETERS_PROGROUP_confidencepercentthresholdforincludingselfinquant	15
RESULTS_SEARCH_14_PARAMETERS_PROGROUP_donotstoremspeaklists	FALSE
RESULTS_SEARCH_14_PARAMETERS_PROGROUP_fasta	C:\AB SCIEX\ProteinPilot Data\SearchDatabases\ProteomaAria_contami2018.fasta
RESULTS_SEARCH_14_PARAMETERS_PROGROUP_featuregroupminpepconf	0.66
RESULTS_SEARCH_14_PARAMETERS_PROGROUP_featuregroupminups	0.47
RESULTS_SEARCH_14_PARAMETERS_PROGROUP_focusingintersection	4
RESULTS_SEARCH_14_PARAMETERS_PROGROUP_focusingminimummatchconfidence	0.1
RESULTS_SEARCH_14_PARAMETERS_PROGROUP_focusingminunusedprotscore	0.1
RESULTS_SEARCH_14_PARAMETERS_PROGROUP_focusingsubsetcutoff	6
RESULTS_SEARCH_14_PARAMETERS_PROGROUP_intersection	1.3
RESULTS_SEARCH_14_PARAMETERS_PROGROUP_minimummatchconfidencecutoff	0.001
RESULTS_SEARCH_14_PARAMETERS_PROGROUP_minunusedprotscore	01:05:57.120000
RESULTS_SEARCH_14_PARAMETERS_PROGROUP_subsetcutoff	2
RESULTS_SEARCH_14_PARAMETERS_PROGROUP_unusedprotscorethresholdforexcludingothersfromquant	1.3
RESULTS_SEARCH_14_PARAMETERS_PEAKLIST_count	3850
RESULTS_SEARCH_14_PARAMETERS_PEAKLIST_filenumber	1
RESULTS_SEARCH_14_PARAMETERS_PEAKLIST_original_count	1910-07-16
RESULTS_SEARCH_14_PARAMETERS_PEAKLIST_originalfilename	C:\Users\5600 Procesado\Desktop\Carpetas de datos en escritorio\Diego11012019\Diego11012019_WT2.wiff
RESULTS_SEARCH_14_PARAMETERS_PEAKLIST_partnumber	7
RESULTS_SEARCH_14_PARAMETERS_QUANT_TYPE_background_correction	FALSE
RESULTS_SEARCH_14_PARAMETERS_QUANT_TYPE_bias_correction	TRUE
RESULTS_SEARCH_14_PARAMETERS_QUANT_TYPE_keep_extreme_peptides_over_fraction	0
RESULTS_SEARCH_14_PARAMETERS_QUANT_TYPE_low_confidence_check	TRUE
RESULTS_SEARCH_14_PARAMETERS_QUANT_TYPE_low_intensity_check	TRUE
RESULTS_SEARCH_14_PARAMETERS_QUANT_TYPE_median_statistic	TRUE
RESULTS_SEARCH_14_PARAMETERS_QUANT_TYPE_mod_check	TRUE
RESULTS_SEARCH_14_PARAMETERS_QUANT_TYPE_quant_threshold	-1
RESULTS_SEARCH_14_PARAMETERS_QUANT_TYPE_quant_threshold_sn	9
RESULTS_SEARCH_14_PARAMETERS_QUANT_TYPE_separate_searches	FALSE
RESULTS_SEARCH_14_PARAMETERS_QUANT_TYPE_shared_msms_check	TRUE
RESULTS_SEARCH_14_PARAMETERS_PARAGON_METHOD_SETTINGS_UI_SAMPLE_TYPE	Identification
RESULTS_SEARCH_14_PARAMETERS_PARAGON_METHOD_SETTINGS_UI_CYS_ALKYLATION	Iodoacetamide
RESULTS_SEARCH_14_PARAMETERS_PARAGON_METHOD_SETTINGS_UI_DIGESTION	Trypsin
RESULTS_SEARCH_14_PARAMETERS_PARAGON_METHOD_SETTINGS_UI_INSTRUMENT	TripleTOF 5600
RESULTS_SEARCH_14_PARAMETERS_PARAGON_METHOD_SETTINGS_UI_SEARCH_EFFORT	Thorough
RESULTS_SEARCH_14_PARAMETERS_PARAGON_METHOD_SETTINGS_UI_ID_FOCUS	Biological modifications
RESULTS_SEARCH_14_PARAMETERS_PARAGON_METHOD_SETTINGS_UI_USER_NAME	5600Procesado\5600 Procesado
RESULTS_SEARCH_14_PARAMETERS_PARAGON_METHOD_SETTINGS_UI_MACHINE_NAME	5600PROCESADO
RESULTS_SEARCH_14_PARAMETERS_PARAGON_METHOD_SETTINGS_UI_SEARCH_ID	6.36831e+17
RESULTS_SEARCH_14_PARAMETERS_PARAGON_METHOD_SETTINGS_UI_START_TIME	2019-01-14 11:21:53
RESULTS_SEARCH_14_PARAMETERS_PARAGON_METHOD_SETTINGS_UI_MIN_UNUSED_PROTSCORE	0.0458
RESULTS_SEARCH_14_PARAMETERS_PARAGON_METHOD_SETTINGS_UI_PSPEP	TRUE
RESULTS_SEARCH_15_time_cpu	2153-03-10
RESULTS_SEARCH_15_time_duration	111540
RESULTS_SEARCH_15_version	5.0.1.4874
RESULTS_SEARCH_15_xml:id	SEARCH:1:636830617133096077_7
RESULTS_SEARCH_15_PARAMETERS_chemical_data_edited	TRUE
RESULTS_SEARCH_15_PARAMETERS_do_multiprecursor_search	TRUE
RESULTS_SEARCH_15_PARAMETERS_do_reverse_search	TRUE
RESULTS_SEARCH_15_PARAMETERS_max_quant_labels	35
RESULTS_SEARCH_15_PARAMETERS_maxresults	15
RESULTS_SEARCH_15_PARAMETERS_separate_searches	FALSE
RESULTS_SEARCH_15_PARAMETERS_MSTOLERANCE_type	dalton
RESULTS_SEARCH_15_PARAMETERS_MSTOLERANCE_value	0.05
RESULTS_SEARCH_15_PARAMETERS_MSMSTOLERANCE_type	dalton
RESULTS_SEARCH_15_PARAMETERS_MSMSTOLERANCE_value	0.1
RESULTS_SEARCH_15_PARAMETERS_MS_STANDARD_DEVIATION_type	dalton
RESULTS_SEARCH_15_PARAMETERS_MS_STANDARD_DEVIATION_value	0.0011
RESULTS_SEARCH_15_PARAMETERS_MSMS_STANDARD_DEVIATION_type	dalton
RESULTS_SEARCH_15_PARAMETERS_MSMS_STANDARD_DEVIATION_value	0.01
RESULTS_SEARCH_15_PARAMETERS_FASTA_filename	C:\AB SCIEX\ProteinPilot Data\SearchDatabases\ProteomaAria_contami2018.fasta
RESULTS_SEARCH_15_PARAMETERS_AUTO_CALIBRATION_ms	TRUE
RESULTS_SEARCH_15_PARAMETERS_AUTO_CALIBRATION_msexport	FALSE
RESULTS_SEARCH_15_PARAMETERS_AUTO_CALIBRATION_msms	TRUE
RESULTS_SEARCH_15_PARAMETERS_AUTO_CALIBRATION_msmstolsdratio	2.75
RESULTS_SEARCH_15_PARAMETERS_AUTO_CALIBRATION_mstolsdratio	7
RESULTS_SEARCH_15_PARAMETERS_AUTO_CALIBRATION_squareroot	TRUE
RESULTS_SEARCH_15_PARAMETERS_AUTO_CALIBRATION_type	dalton
RESULTS_SEARCH_15_PARAMETERS_AUTO_CALIBRATION_MCP_d_s_s_f	0.0666667
RESULTS_SEARCH_15_PARAMETERS_AUTO_CALIBRATION_MCP_d_s_w_f	3
RESULTS_SEARCH_15_PARAMETERS_AUTO_CALIBRATION_MCP_m_f_r_mbc	200
RESULTS_SEARCH_15_PARAMETERS_AUTO_CALIBRATION_MCP_m_m_c	10
RESULTS_SEARCH_15_PARAMETERS_AUTO_CALIBRATION_MCP_m_m_f_s	0.25
RESULTS_SEARCH_15_PARAMETERS_AUTO_CALIBRATION_MCP_m_m_p_f	0.33
RESULTS_SEARCH_15_PARAMETERS_AUTO_CALIBRATION_MCP_m_m_p_rms_f	1
RESULTS_SEARCH_15_PARAMETERS_AUTO_CALIBRATION_MCP_m_p_t_f	1
RESULTS_SEARCH_15_PARAMETERS_AUTO_CALIBRATION_MCP_m_r_h_n_b	15
RESULTS_SEARCH_15_PARAMETERS_AUTO_CALIBRATION_MCP_m_z_n_s	99
RESULTS_SEARCH_15_PARAMETERS_AUTO_CALIBRATION_MCP_m_z_s_mn_f_r	0.0666667
RESULTS_SEARCH_15_PARAMETERS_AUTO_CALIBRATION_MCP_m_z_s_mx_f_r	0.1
RESULTS_SEARCH_15_PARAMETERS_MS_AUTO_CALIBRATION_OUT_avres	-1.65847e-08
RESULTS_SEARCH_15_PARAMETERS_MS_AUTO_CALIBRATION_OUT_c0	0.00154229
RESULTS_SEARCH_15_PARAMETERS_MS_AUTO_CALIBRATION_OUT_c1minus1	-5.50366e-05
RESULTS_SEARCH_15_PARAMETERS_MS_AUTO_CALIBRATION_OUT_c2	0
RESULTS_SEARCH_15_PARAMETERS_MS_AUTO_CALIBRATION_OUT_file	1
RESULTS_SEARCH_15_PARAMETERS_MS_AUTO_CALIBRATION_OUT_partnumber	8
RESULTS_SEARCH_15_PARAMETERS_MS_AUTO_CALIBRATION_OUT_polyorder	1
RESULTS_SEARCH_15_PARAMETERS_MS_AUTO_CALIBRATION_OUT_sample	1
RESULTS_SEARCH_15_PARAMETERS_MS_AUTO_CALIBRATION_OUT_squareroot	TRUE
RESULTS_SEARCH_15_PARAMETERS_MSMS_AUTO_CALIBRATION_OUT_avres	-1.98786e-07
RESULTS_SEARCH_15_PARAMETERS_MSMS_AUTO_CALIBRATION_OUT_c0	-0.000165054
RESULTS_SEARCH_15_PARAMETERS_MSMS_AUTO_CALIBRATION_OUT_c1minus1	9.49059e-06
RESULTS_SEARCH_15_PARAMETERS_MSMS_AUTO_CALIBRATION_OUT_c2	0
RESULTS_SEARCH_15_PARAMETERS_MSMS_AUTO_CALIBRATION_OUT_file	1
RESULTS_SEARCH_15_PARAMETERS_MSMS_AUTO_CALIBRATION_OUT_partnumber	8
RESULTS_SEARCH_15_PARAMETERS_MSMS_AUTO_CALIBRATION_OUT_polyorder	1
RESULTS_SEARCH_15_PARAMETERS_MSMS_AUTO_CALIBRATION_OUT_sample	1
RESULTS_SEARCH_15_PARAMETERS_MSMS_AUTO_CALIBRATION_OUT_squareroot	TRUE
RESULTS_SEARCH_15_PARAMETERS_MAX_PRECURSORS_FRAGLET	5
RESULTS_SEARCH_15_PARAMETERS_MAX_PRECURSORS_TAGLET	1
RESULTS_SEARCH_15_PARAMETERS_PRECURSORS_DR_FRAGLET	10
RESULTS_SEARCH_15_PARAMETERS_PRECURSORS_DR_TAGLET	3
RESULTS_SEARCH_15_PARAMETERS_DEFAULT_CHARGE_STATE_1_charge	2
RESULTS_SEARCH_15_PARAMETERS_DEFAULT_CHARGE_STATE_1_probability	1
RESULTS_SEARCH_15_PARAMETERS_DEFAULT_CHARGE_STATE_2_charge	3
RESULTS_SEARCH_15_PARAMETERS_DEFAULT_CHARGE_STATE_2_probability	1
RESULTS_SEARCH_15_PARAMETERS_DEFAULT_CHARGE_STATE_3_charge	4
RESULTS_SEARCH_15_PARAMETERS_DEFAULT_CHARGE_STATE_3_probability	1
RESULTS_SEARCH_15_PARAMETERS_VERSION	5.0.1.0, 4895
RESULTS_SEARCH_15_PARAMETERS_PARAGON_VERSION	5.0.1.0, 4874
RESULTS_SEARCH_15_PARAMETERS_APPLICATION	ProteinPilot(tm) Software
RESULTS_SEARCH_15_PARAMETERS_PROGROUP_alternativedispositionmaximumfoldprobabilitydrop	100
RESULTS_SEARCH_15_PARAMETERS_PROGROUP_alternativedispositionmaximumfoldscoredrop	2
RESULTS_SEARCH_15_PARAMETERS_PROGROUP_autodiscordantpeptidethreshold	0.3
RESULTS_SEARCH_15_PARAMETERS_PROGROUP_bayesconfidencecalclulation	TRUE
RESULTS_SEARCH_15_PARAMETERS_PROGROUP_calibrateconfidence	TRUE
RESULTS_SEARCH_15_PARAMETERS_PROGROUP_compresspeptides	FALSE
RESULTS_SEARCH_15_PARAMETERS_PROGROUP_confidencepercentthresholdforexcludingothersfromquant	15
RESULTS_SEARCH_15_PARAMETERS_PROGROUP_confidencepercentthresholdforincludingselfinquant	15
RESULTS_SEARCH_15_PARAMETERS_PROGROUP_donotstoremspeaklists	FALSE
RESULTS_SEARCH_15_PARAMETERS_PROGROUP_fasta	C:\AB SCIEX\ProteinPilot Data\SearchDatabases\ProteomaAria_contami2018.fasta
RESULTS_SEARCH_15_PARAMETERS_PROGROUP_featuregroupminpepconf	0.66
RESULTS_SEARCH_15_PARAMETERS_PROGROUP_featuregroupminups	0.47
RESULTS_SEARCH_15_PARAMETERS_PROGROUP_focusingintersection	4
RESULTS_SEARCH_15_PARAMETERS_PROGROUP_focusingminimummatchconfidence	0.1
RESULTS_SEARCH_15_PARAMETERS_PROGROUP_focusingminunusedprotscore	0.1
RESULTS_SEARCH_15_PARAMETERS_PROGROUP_focusingsubsetcutoff	6
RESULTS_SEARCH_15_PARAMETERS_PROGROUP_intersection	1.3
RESULTS_SEARCH_15_PARAMETERS_PROGROUP_minimummatchconfidencecutoff	0.001
RESULTS_SEARCH_15_PARAMETERS_PROGROUP_minunusedprotscore	01:05:57.120000
RESULTS_SEARCH_15_PARAMETERS_PROGROUP_subsetcutoff	2
RESULTS_SEARCH_15_PARAMETERS_PROGROUP_unusedprotscorethresholdforexcludingothersfromquant	1.3
RESULTS_SEARCH_15_PARAMETERS_PEAKLIST_count	3841
RESULTS_SEARCH_15_PARAMETERS_PEAKLIST_filenumber	1900-01-01
RESULTS_SEARCH_15_PARAMETERS_PEAKLIST_original_count	3841
RESULTS_SEARCH_15_PARAMETERS_PEAKLIST_originalfilename	C:\Users\5600 Procesado\Desktop\Carpetas de datos en escritorio\Diego11012019\Diego11012019_WT2.wiff
RESULTS_SEARCH_15_PARAMETERS_PEAKLIST_partnumber	8
RESULTS_SEARCH_15_PARAMETERS_QUANT_TYPE_background_correction	FALSE
RESULTS_SEARCH_15_PARAMETERS_QUANT_TYPE_bias_correction	TRUE
RESULTS_SEARCH_15_PARAMETERS_QUANT_TYPE_keep_extreme_peptides_over_fraction	00:00:00
RESULTS_SEARCH_15_PARAMETERS_QUANT_TYPE_low_confidence_check	TRUE
RESULTS_SEARCH_15_PARAMETERS_QUANT_TYPE_low_intensity_check	TRUE
RESULTS_SEARCH_15_PARAMETERS_QUANT_TYPE_median_statistic	TRUE
RESULTS_SEARCH_15_PARAMETERS_QUANT_TYPE_mod_check	TRUE
RESULTS_SEARCH_15_PARAMETERS_QUANT_TYPE_quant_threshold	-1
RESULTS_SEARCH_15_PARAMETERS_QUANT_TYPE_quant_threshold_sn	9
RESULTS_SEARCH_15_PARAMETERS_QUANT_TYPE_separate_searches	FALSE
RESULTS_SEARCH_15_PARAMETERS_QUANT_TYPE_shared_msms_check	TRUE
RESULTS_SEARCH_15_PARAMETERS_PARAGON_METHOD_SETTINGS_UI_SAMPLE_TYPE	Identification
RESULTS_SEARCH_15_PARAMETERS_PARAGON_METHOD_SETTINGS_UI_CYS_ALKYLATION	Iodoacetamide
RESULTS_SEARCH_15_PARAMETERS_PARAGON_METHOD_SETTINGS_UI_DIGESTION	Trypsin
RESULTS_SEARCH_15_PARAMETERS_PARAGON_METHOD_SETTINGS_UI_INSTRUMENT	TripleTOF 5600
RESULTS_SEARCH_15_PARAMETERS_PARAGON_METHOD_SETTINGS_UI_SEARCH_EFFORT	Thorough
RESULTS_SEARCH_15_PARAMETERS_PARAGON_METHOD_SETTINGS_UI_ID_FOCUS	Biological modifications
RESULTS_SEARCH_15_PARAMETERS_PARAGON_METHOD_SETTINGS_UI_USER_NAME	5600Procesado\5600 Procesado
RESULTS_SEARCH_15_PARAMETERS_PARAGON_METHOD_SETTINGS_UI_MACHINE_NAME	5600PROCESADO
RESULTS_SEARCH_15_PARAMETERS_PARAGON_METHOD_SETTINGS_UI_SEARCH_ID	6.36831e+17
RESULTS_SEARCH_15_PARAMETERS_PARAGON_METHOD_SETTINGS_UI_START_TIME	2019-01-14 11:21:53
RESULTS_SEARCH_15_PARAMETERS_PARAGON_METHOD_SETTINGS_UI_MIN_UNUSED_PROTSCORE	0.0458
RESULTS_SEARCH_15_PARAMETERS_PARAGON_METHOD_SETTINGS_UI_PSPEP	TRUE
RESULTS_SEARCH_16_time_cpu	166281
RESULTS_SEARCH_16_time_duration	166280
RESULTS_SEARCH_16_version	5.0.1.4874
RESULTS_SEARCH_16_xml:id	SEARCH:2:636830617133096077_7
RESULTS_SEARCH_16_PARAMETERS_chemical_data_edited	TRUE
RESULTS_SEARCH_16_PARAMETERS_do_multiprecursor_search	TRUE
RESULTS_SEARCH_16_PARAMETERS_do_reverse_search	TRUE
RESULTS_SEARCH_16_PARAMETERS_max_quant_labels	35
RESULTS_SEARCH_16_PARAMETERS_maxresults	15
RESULTS_SEARCH_16_PARAMETERS_separate_searches	FALSE
RESULTS_SEARCH_16_PARAMETERS_MSTOLERANCE_type	dalton
RESULTS_SEARCH_16_PARAMETERS_MSTOLERANCE_value	0.05
RESULTS_SEARCH_16_PARAMETERS_MSMSTOLERANCE_type	dalton
RESULTS_SEARCH_16_PARAMETERS_MSMSTOLERANCE_value	0.1
RESULTS_SEARCH_16_PARAMETERS_MS_STANDARD_DEVIATION_type	dalton
RESULTS_SEARCH_16_PARAMETERS_MS_STANDARD_DEVIATION_value	0.0011
RESULTS_SEARCH_16_PARAMETERS_MSMS_STANDARD_DEVIATION_type	dalton
RESULTS_SEARCH_16_PARAMETERS_MSMS_STANDARD_DEVIATION_value	0.01
RESULTS_SEARCH_16_PARAMETERS_FASTA_filename	C:\AB SCIEX\ProteinPilot Data\SearchDatabases\ProteomaAria_contami2018.fasta
RESULTS_SEARCH_16_PARAMETERS_AUTO_CALIBRATION_ms	TRUE
RESULTS_SEARCH_16_PARAMETERS_AUTO_CALIBRATION_msexport	FALSE
RESULTS_SEARCH_16_PARAMETERS_AUTO_CALIBRATION_msms	TRUE
RESULTS_SEARCH_16_PARAMETERS_AUTO_CALIBRATION_msmstolsdratio	2.75
RESULTS_SEARCH_16_PARAMETERS_AUTO_CALIBRATION_mstolsdratio	7
RESULTS_SEARCH_16_PARAMETERS_AUTO_CALIBRATION_squareroot	TRUE
RESULTS_SEARCH_16_PARAMETERS_AUTO_CALIBRATION_type	dalton
RESULTS_SEARCH_16_PARAMETERS_AUTO_CALIBRATION_MCP_d_s_s_f	0.0666667
RESULTS_SEARCH_16_PARAMETERS_AUTO_CALIBRATION_MCP_d_s_w_f	3
RESULTS_SEARCH_16_PARAMETERS_AUTO_CALIBRATION_MCP_m_f_r_mbc	200
RESULTS_SEARCH_16_PARAMETERS_AUTO_CALIBRATION_MCP_m_m_c	10
RESULTS_SEARCH_16_PARAMETERS_AUTO_CALIBRATION_MCP_m_m_f_s	0.25
RESULTS_SEARCH_16_PARAMETERS_AUTO_CALIBRATION_MCP_m_m_p_f	0.33
RESULTS_SEARCH_16_PARAMETERS_AUTO_CALIBRATION_MCP_m_m_p_rms_f	1
RESULTS_SEARCH_16_PARAMETERS_AUTO_CALIBRATION_MCP_m_p_t_f	1
RESULTS_SEARCH_16_PARAMETERS_AUTO_CALIBRATION_MCP_m_r_h_n_b	15
RESULTS_SEARCH_16_PARAMETERS_AUTO_CALIBRATION_MCP_m_z_n_s	99
RESULTS_SEARCH_16_PARAMETERS_AUTO_CALIBRATION_MCP_m_z_s_mn_f_r	0.0666667
RESULTS_SEARCH_16_PARAMETERS_AUTO_CALIBRATION_MCP_m_z_s_mx_f_r	0.1
RESULTS_SEARCH_16_PARAMETERS_MS_AUTO_CALIBRATION_OUT_avres	-1.65847e-08
RESULTS_SEARCH_16_PARAMETERS_MS_AUTO_CALIBRATION_OUT_c0	0.00154229
RESULTS_SEARCH_16_PARAMETERS_MS_AUTO_CALIBRATION_OUT_c1minus1	-5.50366e-05
RESULTS_SEARCH_16_PARAMETERS_MS_AUTO_CALIBRATION_OUT_c2	0
RESULTS_SEARCH_16_PARAMETERS_MS_AUTO_CALIBRATION_OUT_file	1
RESULTS_SEARCH_16_PARAMETERS_MS_AUTO_CALIBRATION_OUT_partnumber	8
RESULTS_SEARCH_16_PARAMETERS_MS_AUTO_CALIBRATION_OUT_polyorder	1
RESULTS_SEARCH_16_PARAMETERS_MS_AUTO_CALIBRATION_OUT_sample	1
RESULTS_SEARCH_16_PARAMETERS_MS_AUTO_CALIBRATION_OUT_squareroot	TRUE
RESULTS_SEARCH_16_PARAMETERS_MSMS_AUTO_CALIBRATION_OUT_avres	-1.98786e-07
RESULTS_SEARCH_16_PARAMETERS_MSMS_AUTO_CALIBRATION_OUT_c0	-0.000165054
RESULTS_SEARCH_16_PARAMETERS_MSMS_AUTO_CALIBRATION_OUT_c1minus1	9.49059e-06
RESULTS_SEARCH_16_PARAMETERS_MSMS_AUTO_CALIBRATION_OUT_c2	0
RESULTS_SEARCH_16_PARAMETERS_MSMS_AUTO_CALIBRATION_OUT_file	1
RESULTS_SEARCH_16_PARAMETERS_MSMS_AUTO_CALIBRATION_OUT_partnumber	8
RESULTS_SEARCH_16_PARAMETERS_MSMS_AUTO_CALIBRATION_OUT_polyorder	1
RESULTS_SEARCH_16_PARAMETERS_MSMS_AUTO_CALIBRATION_OUT_sample	1
RESULTS_SEARCH_16_PARAMETERS_MSMS_AUTO_CALIBRATION_OUT_squareroot	TRUE
RESULTS_SEARCH_16_PARAMETERS_MAX_PRECURSORS_FRAGLET	5
RESULTS_SEARCH_16_PARAMETERS_MAX_PRECURSORS_TAGLET	1
RESULTS_SEARCH_16_PARAMETERS_PRECURSORS_DR_FRAGLET	10
RESULTS_SEARCH_16_PARAMETERS_PRECURSORS_DR_TAGLET	3
RESULTS_SEARCH_16_PARAMETERS_DEFAULT_CHARGE_STATE_1_charge	2
RESULTS_SEARCH_16_PARAMETERS_DEFAULT_CHARGE_STATE_1_probability	1
RESULTS_SEARCH_16_PARAMETERS_DEFAULT_CHARGE_STATE_2_charge	3
RESULTS_SEARCH_16_PARAMETERS_DEFAULT_CHARGE_STATE_2_probability	1
RESULTS_SEARCH_16_PARAMETERS_DEFAULT_CHARGE_STATE_3_charge	4
RESULTS_SEARCH_16_PARAMETERS_DEFAULT_CHARGE_STATE_3_probability	1
RESULTS_SEARCH_16_PARAMETERS_VERSION	5.0.1.0, 4895
RESULTS_SEARCH_16_PARAMETERS_PARAGON_VERSION	5.0.1.0, 4874
RESULTS_SEARCH_16_PARAMETERS_APPLICATION	ProteinPilot(tm) Software
RESULTS_SEARCH_16_PARAMETERS_PROGROUP_alternativedispositionmaximumfoldprobabilitydrop	100
RESULTS_SEARCH_16_PARAMETERS_PROGROUP_alternativedispositionmaximumfoldscoredrop	2
RESULTS_SEARCH_16_PARAMETERS_PROGROUP_autodiscordantpeptidethreshold	0.3
RESULTS_SEARCH_16_PARAMETERS_PROGROUP_bayesconfidencecalclulation	TRUE
RESULTS_SEARCH_16_PARAMETERS_PROGROUP_calibrateconfidence	TRUE
RESULTS_SEARCH_16_PARAMETERS_PROGROUP_compresspeptides	FALSE
RESULTS_SEARCH_16_PARAMETERS_PROGROUP_confidencepercentthresholdforexcludingothersfromquant	15
RESULTS_SEARCH_16_PARAMETERS_PROGROUP_confidencepercentthresholdforincludingselfinquant	15
RESULTS_SEARCH_16_PARAMETERS_PROGROUP_donotstoremspeaklists	FALSE
RESULTS_SEARCH_16_PARAMETERS_PROGROUP_fasta	C:\AB SCIEX\ProteinPilot Data\SearchDatabases\ProteomaAria_contami2018.fasta
RESULTS_SEARCH_16_PARAMETERS_PROGROUP_featuregroupminpepconf	0.66
RESULTS_SEARCH_16_PARAMETERS_PROGROUP_featuregroupminups	0.47
RESULTS_SEARCH_16_PARAMETERS_PROGROUP_focusingintersection	4
RESULTS_SEARCH_16_PARAMETERS_PROGROUP_focusingminimummatchconfidence	0.1
RESULTS_SEARCH_16_PARAMETERS_PROGROUP_focusingminunusedprotscore	0.1
RESULTS_SEARCH_16_PARAMETERS_PROGROUP_focusingsubsetcutoff	6
RESULTS_SEARCH_16_PARAMETERS_PROGROUP_intersection	1.3
RESULTS_SEARCH_16_PARAMETERS_PROGROUP_minimummatchconfidencecutoff	0.001
RESULTS_SEARCH_16_PARAMETERS_PROGROUP_minunusedprotscore	0.0458
RESULTS_SEARCH_16_PARAMETERS_PROGROUP_subsetcutoff	2
RESULTS_SEARCH_16_PARAMETERS_PROGROUP_unusedprotscorethresholdforexcludingothersfromquant	1.3
RESULTS_SEARCH_16_PARAMETERS_PEAKLIST_count	1910-07-07
RESULTS_SEARCH_16_PARAMETERS_PEAKLIST_filenumber	1
RESULTS_SEARCH_16_PARAMETERS_PEAKLIST_original_count	3841
RESULTS_SEARCH_16_PARAMETERS_PEAKLIST_originalfilename	C:\Users\5600 Procesado\Desktop\Carpetas de datos en escritorio\Diego11012019\Diego11012019_WT2.wiff
RESULTS_SEARCH_16_PARAMETERS_PEAKLIST_partnumber	8
RESULTS_SEARCH_16_PARAMETERS_QUANT_TYPE_background_correction	FALSE
RESULTS_SEARCH_16_PARAMETERS_QUANT_TYPE_bias_correction	TRUE
RESULTS_SEARCH_16_PARAMETERS_QUANT_TYPE_keep_extreme_peptides_over_fraction	0
RESULTS_SEARCH_16_PARAMETERS_QUANT_TYPE_low_confidence_check	TRUE
RESULTS_SEARCH_16_PARAMETERS_QUANT_TYPE_low_intensity_check	TRUE
RESULTS_SEARCH_16_PARAMETERS_QUANT_TYPE_median_statistic	TRUE
RESULTS_SEARCH_16_PARAMETERS_QUANT_TYPE_mod_check	TRUE
RESULTS_SEARCH_16_PARAMETERS_QUANT_TYPE_quant_threshold	-1
RESULTS_SEARCH_16_PARAMETERS_QUANT_TYPE_quant_threshold_sn	9
RESULTS_SEARCH_16_PARAMETERS_QUANT_TYPE_separate_searches	FALSE
RESULTS_SEARCH_16_PARAMETERS_QUANT_TYPE_shared_msms_check	TRUE
RESULTS_SEARCH_16_PARAMETERS_PARAGON_METHOD_SETTINGS_UI_SAMPLE_TYPE	Identification
RESULTS_SEARCH_16_PARAMETERS_PARAGON_METHOD_SETTINGS_UI_CYS_ALKYLATION	Iodoacetamide
RESULTS_SEARCH_16_PARAMETERS_PARAGON_METHOD_SETTINGS_UI_DIGESTION	Trypsin
RESULTS_SEARCH_16_PARAMETERS_PARAGON_METHOD_SETTINGS_UI_INSTRUMENT	TripleTOF 5600
RESULTS_SEARCH_16_PARAMETERS_PARAGON_METHOD_SETTINGS_UI_SEARCH_EFFORT	Thorough
RESULTS_SEARCH_16_PARAMETERS_PARAGON_METHOD_SETTINGS_UI_ID_FOCUS	Biological modifications
RESULTS_SEARCH_16_PARAMETERS_PARAGON_METHOD_SETTINGS_UI_USER_NAME	5600Procesado\5600 Procesado
RESULTS_SEARCH_16_PARAMETERS_PARAGON_METHOD_SETTINGS_UI_MACHINE_NAME	5600PROCESADO
RESULTS_SEARCH_16_PARAMETERS_PARAGON_METHOD_SETTINGS_UI_SEARCH_ID	6.36831e+17
RESULTS_SEARCH_16_PARAMETERS_PARAGON_METHOD_SETTINGS_UI_START_TIME	2019-01-14 11:21:53
RESULTS_SEARCH_16_PARAMETERS_PARAGON_METHOD_SETTINGS_UI_MIN_UNUSED_PROTSCORE	0.0458
RESULTS_SEARCH_16_PARAMETERS_PARAGON_METHOD_SETTINGS_UI_PSPEP	TRUE
RESULTS_SEARCH_17_time_cpu	68734
RESULTS_SEARCH_17_time_duration	80402
RESULTS_SEARCH_17_version	5.0.1.4874
RESULTS_SEARCH_17_xml:id	SEARCH:1:636830617133096077_8
RESULTS_SEARCH_17_PARAMETERS_chemical_data_edited	TRUE
RESULTS_SEARCH_17_PARAMETERS_do_multiprecursor_search	TRUE
RESULTS_SEARCH_17_PARAMETERS_do_reverse_search	TRUE
RESULTS_SEARCH_17_PARAMETERS_max_quant_labels	35
RESULTS_SEARCH_17_PARAMETERS_maxresults	15
RESULTS_SEARCH_17_PARAMETERS_separate_searches	FALSE
RESULTS_SEARCH_17_PARAMETERS_MSTOLERANCE_type	dalton
RESULTS_SEARCH_17_PARAMETERS_MSTOLERANCE_value	0.05
RESULTS_SEARCH_17_PARAMETERS_MSMSTOLERANCE_type	dalton
RESULTS_SEARCH_17_PARAMETERS_MSMSTOLERANCE_value	0.1
RESULTS_SEARCH_17_PARAMETERS_MS_STANDARD_DEVIATION_type	dalton
RESULTS_SEARCH_17_PARAMETERS_MS_STANDARD_DEVIATION_value	0.0011
RESULTS_SEARCH_17_PARAMETERS_MSMS_STANDARD_DEVIATION_type	dalton
RESULTS_SEARCH_17_PARAMETERS_MSMS_STANDARD_DEVIATION_value	0.01
RESULTS_SEARCH_17_PARAMETERS_FASTA_filename	C:\AB SCIEX\ProteinPilot Data\SearchDatabases\ProteomaAria_contami2018.fasta
RESULTS_SEARCH_17_PARAMETERS_AUTO_CALIBRATION_ms	TRUE
RESULTS_SEARCH_17_PARAMETERS_AUTO_CALIBRATION_msexport	FALSE
RESULTS_SEARCH_17_PARAMETERS_AUTO_CALIBRATION_msms	TRUE
RESULTS_SEARCH_17_PARAMETERS_AUTO_CALIBRATION_msmstolsdratio	2.75
RESULTS_SEARCH_17_PARAMETERS_AUTO_CALIBRATION_mstolsdratio	7
RESULTS_SEARCH_17_PARAMETERS_AUTO_CALIBRATION_squareroot	TRUE
RESULTS_SEARCH_17_PARAMETERS_AUTO_CALIBRATION_type	dalton
RESULTS_SEARCH_17_PARAMETERS_AUTO_CALIBRATION_MCP_d_s_s_f	0.0666667
RESULTS_SEARCH_17_PARAMETERS_AUTO_CALIBRATION_MCP_d_s_w_f	3
RESULTS_SEARCH_17_PARAMETERS_AUTO_CALIBRATION_MCP_m_f_r_mbc	200
RESULTS_SEARCH_17_PARAMETERS_AUTO_CALIBRATION_MCP_m_m_c	10
RESULTS_SEARCH_17_PARAMETERS_AUTO_CALIBRATION_MCP_m_m_f_s	0.25
RESULTS_SEARCH_17_PARAMETERS_AUTO_CALIBRATION_MCP_m_m_p_f	0.33
RESULTS_SEARCH_17_PARAMETERS_AUTO_CALIBRATION_MCP_m_m_p_rms_f	1
RESULTS_SEARCH_17_PARAMETERS_AUTO_CALIBRATION_MCP_m_p_t_f	1
RESULTS_SEARCH_17_PARAMETERS_AUTO_CALIBRATION_MCP_m_r_h_n_b	15
RESULTS_SEARCH_17_PARAMETERS_AUTO_CALIBRATION_MCP_m_z_n_s	99
RESULTS_SEARCH_17_PARAMETERS_AUTO_CALIBRATION_MCP_m_z_s_mn_f_r	0.0666667
RESULTS_SEARCH_17_PARAMETERS_AUTO_CALIBRATION_MCP_m_z_s_mx_f_r	0.1
RESULTS_SEARCH_17_PARAMETERS_MS_AUTO_CALIBRATION_OUT_avres	2.78962e-08
RESULTS_SEARCH_17_PARAMETERS_MS_AUTO_CALIBRATION_OUT_c0	0.00155419
RESULTS_SEARCH_17_PARAMETERS_MS_AUTO_CALIBRATION_OUT_c1minus1	-5.47815e-05
RESULTS_SEARCH_17_PARAMETERS_MS_AUTO_CALIBRATION_OUT_c2	0
RESULTS_SEARCH_17_PARAMETERS_MS_AUTO_CALIBRATION_OUT_file	1
RESULTS_SEARCH_17_PARAMETERS_MS_AUTO_CALIBRATION_OUT_partnumber	9
RESULTS_SEARCH_17_PARAMETERS_MS_AUTO_CALIBRATION_OUT_polyorder	1
RESULTS_SEARCH_17_PARAMETERS_MS_AUTO_CALIBRATION_OUT_sample	1
RESULTS_SEARCH_17_PARAMETERS_MS_AUTO_CALIBRATION_OUT_squareroot	TRUE
RESULTS_SEARCH_17_PARAMETERS_MSMS_AUTO_CALIBRATION_OUT_avres	-6.16013e-08
RESULTS_SEARCH_17_PARAMETERS_MSMS_AUTO_CALIBRATION_OUT_c0	-0.000186024
RESULTS_SEARCH_17_PARAMETERS_MSMS_AUTO_CALIBRATION_OUT_c1minus1	1.02147e-05
RESULTS_SEARCH_17_PARAMETERS_MSMS_AUTO_CALIBRATION_OUT_c2	0
RESULTS_SEARCH_17_PARAMETERS_MSMS_AUTO_CALIBRATION_OUT_file	1
RESULTS_SEARCH_17_PARAMETERS_MSMS_AUTO_CALIBRATION_OUT_partnumber	9
RESULTS_SEARCH_17_PARAMETERS_MSMS_AUTO_CALIBRATION_OUT_polyorder	1
RESULTS_SEARCH_17_PARAMETERS_MSMS_AUTO_CALIBRATION_OUT_sample	1
RESULTS_SEARCH_17_PARAMETERS_MSMS_AUTO_CALIBRATION_OUT_squareroot	TRUE
RESULTS_SEARCH_17_PARAMETERS_MAX_PRECURSORS_FRAGLET	5
RESULTS_SEARCH_17_PARAMETERS_MAX_PRECURSORS_TAGLET	1
RESULTS_SEARCH_17_PARAMETERS_PRECURSORS_DR_FRAGLET	1900-01-10
RESULTS_SEARCH_17_PARAMETERS_PRECURSORS_DR_TAGLET	3
RESULTS_SEARCH_17_PARAMETERS_DEFAULT_CHARGE_STATE_1_charge	2
RESULTS_SEARCH_17_PARAMETERS_DEFAULT_CHARGE_STATE_1_probability	1
RESULTS_SEARCH_17_PARAMETERS_DEFAULT_CHARGE_STATE_2_charge	3
RESULTS_SEARCH_17_PARAMETERS_DEFAULT_CHARGE_STATE_2_probability	1
RESULTS_SEARCH_17_PARAMETERS_DEFAULT_CHARGE_STATE_3_charge	4
RESULTS_SEARCH_17_PARAMETERS_DEFAULT_CHARGE_STATE_3_probability	1
RESULTS_SEARCH_17_PARAMETERS_VERSION	5.0.1.0, 4895
RESULTS_SEARCH_17_PARAMETERS_PARAGON_VERSION	5.0.1.0, 4874
RESULTS_SEARCH_17_PARAMETERS_APPLICATION	ProteinPilot(tm) Software
RESULTS_SEARCH_17_PARAMETERS_PROGROUP_alternativedispositionmaximumfoldprobabilitydrop	100
RESULTS_SEARCH_17_PARAMETERS_PROGROUP_alternativedispositionmaximumfoldscoredrop	2
RESULTS_SEARCH_17_PARAMETERS_PROGROUP_autodiscordantpeptidethreshold	0.3
RESULTS_SEARCH_17_PARAMETERS_PROGROUP_bayesconfidencecalclulation	TRUE
RESULTS_SEARCH_17_PARAMETERS_PROGROUP_calibrateconfidence	TRUE
RESULTS_SEARCH_17_PARAMETERS_PROGROUP_compresspeptides	FALSE
RESULTS_SEARCH_17_PARAMETERS_PROGROUP_confidencepercentthresholdforexcludingothersfromquant	15
RESULTS_SEARCH_17_PARAMETERS_PROGROUP_confidencepercentthresholdforincludingselfinquant	15
RESULTS_SEARCH_17_PARAMETERS_PROGROUP_donotstoremspeaklists	FALSE
RESULTS_SEARCH_17_PARAMETERS_PROGROUP_fasta	C:\AB SCIEX\ProteinPilot Data\SearchDatabases\ProteomaAria_contami2018.fasta
RESULTS_SEARCH_17_PARAMETERS_PROGROUP_featuregroupminpepconf	0.66
RESULTS_SEARCH_17_PARAMETERS_PROGROUP_featuregroupminups	0.47
RESULTS_SEARCH_17_PARAMETERS_PROGROUP_focusingintersection	4
RESULTS_SEARCH_17_PARAMETERS_PROGROUP_focusingminimummatchconfidence	0.1
RESULTS_SEARCH_17_PARAMETERS_PROGROUP_focusingminunusedprotscore	0.1
RESULTS_SEARCH_17_PARAMETERS_PROGROUP_focusingsubsetcutoff	6
RESULTS_SEARCH_17_PARAMETERS_PROGROUP_intersection	1.3
RESULTS_SEARCH_17_PARAMETERS_PROGROUP_minimummatchconfidencecutoff	0.001
RESULTS_SEARCH_17_PARAMETERS_PROGROUP_minunusedprotscore	0.0458
RESULTS_SEARCH_17_PARAMETERS_PROGROUP_subsetcutoff	2
RESULTS_SEARCH_17_PARAMETERS_PROGROUP_unusedprotscorethresholdforexcludingothersfromquant	1900-01-01 07:12:00
RESULTS_SEARCH_17_PARAMETERS_PEAKLIST_count	3824
RESULTS_SEARCH_17_PARAMETERS_PEAKLIST_filenumber	1
RESULTS_SEARCH_17_PARAMETERS_PEAKLIST_original_count	3824
RESULTS_SEARCH_17_PARAMETERS_PEAKLIST_originalfilename	C:\Users\5600 Procesado\Desktop\Carpetas de datos en escritorio\Diego11012019\Diego11012019_WT2.wiff
RESULTS_SEARCH_17_PARAMETERS_PEAKLIST_partnumber	9
RESULTS_SEARCH_17_PARAMETERS_QUANT_TYPE_background_correction	FALSE
RESULTS_SEARCH_17_PARAMETERS_QUANT_TYPE_bias_correction	TRUE
RESULTS_SEARCH_17_PARAMETERS_QUANT_TYPE_keep_extreme_peptides_over_fraction	0
RESULTS_SEARCH_17_PARAMETERS_QUANT_TYPE_low_confidence_check	TRUE
RESULTS_SEARCH_17_PARAMETERS_QUANT_TYPE_low_intensity_check	TRUE
RESULTS_SEARCH_17_PARAMETERS_QUANT_TYPE_median_statistic	TRUE
RESULTS_SEARCH_17_PARAMETERS_QUANT_TYPE_mod_check	TRUE
RESULTS_SEARCH_17_PARAMETERS_QUANT_TYPE_quant_threshold	-1
RESULTS_SEARCH_17_PARAMETERS_QUANT_TYPE_quant_threshold_sn	9
RESULTS_SEARCH_17_PARAMETERS_QUANT_TYPE_separate_searches	FALSE
RESULTS_SEARCH_17_PARAMETERS_QUANT_TYPE_shared_msms_check	TRUE
RESULTS_SEARCH_17_PARAMETERS_PARAGON_METHOD_SETTINGS_UI_SAMPLE_TYPE	Identification
RESULTS_SEARCH_17_PARAMETERS_PARAGON_METHOD_SETTINGS_UI_CYS_ALKYLATION	Iodoacetamide
RESULTS_SEARCH_17_PARAMETERS_PARAGON_METHOD_SETTINGS_UI_DIGESTION	Trypsin
RESULTS_SEARCH_17_PARAMETERS_PARAGON_METHOD_SETTINGS_UI_INSTRUMENT	TripleTOF 5600
RESULTS_SEARCH_17_PARAMETERS_PARAGON_METHOD_SETTINGS_UI_SEARCH_EFFORT	Thorough
RESULTS_SEARCH_17_PARAMETERS_PARAGON_METHOD_SETTINGS_UI_ID_FOCUS	Biological modifications
RESULTS_SEARCH_17_PARAMETERS_PARAGON_METHOD_SETTINGS_UI_USER_NAME	5600Procesado\5600 Procesado
RESULTS_SEARCH_17_PARAMETERS_PARAGON_METHOD_SETTINGS_UI_MACHINE_NAME	5600PROCESADO
RESULTS_SEARCH_17_PARAMETERS_PARAGON_METHOD_SETTINGS_UI_SEARCH_ID	6.36831e+17
RESULTS_SEARCH_17_PARAMETERS_PARAGON_METHOD_SETTINGS_UI_START_TIME	2019-01-14 11:21:53
RESULTS_SEARCH_17_PARAMETERS_PARAGON_METHOD_SETTINGS_UI_MIN_UNUSED_PROTSCORE	0.0458
RESULTS_SEARCH_17_PARAMETERS_PARAGON_METHOD_SETTINGS_UI_PSPEP	TRUE
RESULTS_SEARCH_18_time_cpu	243751
RESULTS_SEARCH_18_time_duration	253796
RESULTS_SEARCH_18_version	5.0.1.4874
RESULTS_SEARCH_18_xml:id	SEARCH:2:636830617133096077_8
RESULTS_SEARCH_18_PARAMETERS_chemical_data_edited	TRUE
RESULTS_SEARCH_18_PARAMETERS_do_multiprecursor_search	TRUE
RESULTS_SEARCH_18_PARAMETERS_do_reverse_search	TRUE
RESULTS_SEARCH_18_PARAMETERS_max_quant_labels	35
RESULTS_SEARCH_18_PARAMETERS_maxresults	15
RESULTS_SEARCH_18_PARAMETERS_separate_searches	FALSE
RESULTS_SEARCH_18_PARAMETERS_MSTOLERANCE_type	dalton
RESULTS_SEARCH_18_PARAMETERS_MSTOLERANCE_value	0.05
RESULTS_SEARCH_18_PARAMETERS_MSMSTOLERANCE_type	dalton
RESULTS_SEARCH_18_PARAMETERS_MSMSTOLERANCE_value	0.1
RESULTS_SEARCH_18_PARAMETERS_MS_STANDARD_DEVIATION_type	dalton
RESULTS_SEARCH_18_PARAMETERS_MS_STANDARD_DEVIATION_value	0.0011
RESULTS_SEARCH_18_PARAMETERS_MSMS_STANDARD_DEVIATION_type	dalton
RESULTS_SEARCH_18_PARAMETERS_MSMS_STANDARD_DEVIATION_value	0.01
RESULTS_SEARCH_18_PARAMETERS_FASTA_filename	C:\AB SCIEX\ProteinPilot Data\SearchDatabases\ProteomaAria_contami2018.fasta
RESULTS_SEARCH_18_PARAMETERS_AUTO_CALIBRATION_ms	TRUE
RESULTS_SEARCH_18_PARAMETERS_AUTO_CALIBRATION_msexport	FALSE
RESULTS_SEARCH_18_PARAMETERS_AUTO_CALIBRATION_msms	TRUE
RESULTS_SEARCH_18_PARAMETERS_AUTO_CALIBRATION_msmstolsdratio	2.75
RESULTS_SEARCH_18_PARAMETERS_AUTO_CALIBRATION_mstolsdratio	7
RESULTS_SEARCH_18_PARAMETERS_AUTO_CALIBRATION_squareroot	TRUE
RESULTS_SEARCH_18_PARAMETERS_AUTO_CALIBRATION_type	dalton
RESULTS_SEARCH_18_PARAMETERS_AUTO_CALIBRATION_MCP_d_s_s_f	0.0666667
RESULTS_SEARCH_18_PARAMETERS_AUTO_CALIBRATION_MCP_d_s_w_f	3
RESULTS_SEARCH_18_PARAMETERS_AUTO_CALIBRATION_MCP_m_f_r_mbc	200
RESULTS_SEARCH_18_PARAMETERS_AUTO_CALIBRATION_MCP_m_m_c	10
RESULTS_SEARCH_18_PARAMETERS_AUTO_CALIBRATION_MCP_m_m_f_s	0.25
RESULTS_SEARCH_18_PARAMETERS_AUTO_CALIBRATION_MCP_m_m_p_f	0.33
RESULTS_SEARCH_18_PARAMETERS_AUTO_CALIBRATION_MCP_m_m_p_rms_f	1
RESULTS_SEARCH_18_PARAMETERS_AUTO_CALIBRATION_MCP_m_p_t_f	1
RESULTS_SEARCH_18_PARAMETERS_AUTO_CALIBRATION_MCP_m_r_h_n_b	15
RESULTS_SEARCH_18_PARAMETERS_AUTO_CALIBRATION_MCP_m_z_n_s	1900-04-08
RESULTS_SEARCH_18_PARAMETERS_AUTO_CALIBRATION_MCP_m_z_s_mn_f_r	0.0666667
RESULTS_SEARCH_18_PARAMETERS_AUTO_CALIBRATION_MCP_m_z_s_mx_f_r	0.1
RESULTS_SEARCH_18_PARAMETERS_MS_AUTO_CALIBRATION_OUT_avres	2.78962e-08
RESULTS_SEARCH_18_PARAMETERS_MS_AUTO_CALIBRATION_OUT_c0	0.00155419
RESULTS_SEARCH_18_PARAMETERS_MS_AUTO_CALIBRATION_OUT_c1minus1	-5.47815e-05
RESULTS_SEARCH_18_PARAMETERS_MS_AUTO_CALIBRATION_OUT_c2	0
RESULTS_SEARCH_18_PARAMETERS_MS_AUTO_CALIBRATION_OUT_file	1
RESULTS_SEARCH_18_PARAMETERS_MS_AUTO_CALIBRATION_OUT_partnumber	9
RESULTS_SEARCH_18_PARAMETERS_MS_AUTO_CALIBRATION_OUT_polyorder	1
RESULTS_SEARCH_18_PARAMETERS_MS_AUTO_CALIBRATION_OUT_sample	1
RESULTS_SEARCH_18_PARAMETERS_MS_AUTO_CALIBRATION_OUT_squareroot	TRUE
RESULTS_SEARCH_18_PARAMETERS_MSMS_AUTO_CALIBRATION_OUT_avres	-6.16013e-08
RESULTS_SEARCH_18_PARAMETERS_MSMS_AUTO_CALIBRATION_OUT_c0	-0.000186024
RESULTS_SEARCH_18_PARAMETERS_MSMS_AUTO_CALIBRATION_OUT_c1minus1	1.02147e-05
RESULTS_SEARCH_18_PARAMETERS_MSMS_AUTO_CALIBRATION_OUT_c2	0
RESULTS_SEARCH_18_PARAMETERS_MSMS_AUTO_CALIBRATION_OUT_file	1
RESULTS_SEARCH_18_PARAMETERS_MSMS_AUTO_CALIBRATION_OUT_partnumber	9
RESULTS_SEARCH_18_PARAMETERS_MSMS_AUTO_CALIBRATION_OUT_polyorder	1
RESULTS_SEARCH_18_PARAMETERS_MSMS_AUTO_CALIBRATION_OUT_sample	1
RESULTS_SEARCH_18_PARAMETERS_MSMS_AUTO_CALIBRATION_OUT_squareroot	TRUE
RESULTS_SEARCH_18_PARAMETERS_MAX_PRECURSORS_FRAGLET	5
RESULTS_SEARCH_18_PARAMETERS_MAX_PRECURSORS_TAGLET	1
RESULTS_SEARCH_18_PARAMETERS_PRECURSORS_DR_FRAGLET	10
RESULTS_SEARCH_18_PARAMETERS_PRECURSORS_DR_TAGLET	3
RESULTS_SEARCH_18_PARAMETERS_DEFAULT_CHARGE_STATE_1_charge	2
RESULTS_SEARCH_18_PARAMETERS_DEFAULT_CHARGE_STATE_1_probability	1
[truncated: 312 more rows]

## Sheet: Metadata Calculations
	Subsearch	Search string	present		File index down	Part number	Spectra - 'original'	Spectra 'count' - non-empty?	max original Spectra for part	Max non-empty spectra for part	File Index for first only
	1	RESULTS_SEARCH_1_PARAMETERS_PEAKLIST_rawdatafilename		C:\Users\5600 Procesado\Desktop\Carpetas de datos en escritorio\Diego11012019\Diego11012019_WT2.wiff	1	1	3861	3861	3861	3861	1
	2	RESULTS_SEARCH_2_PARAMETERS_PEAKLIST_rawdatafilename		C:\Users\5600 Procesado\Desktop\Carpetas de datos en escritorio\Diego11012019\Diego11012019_WT2.wiff	1	1	3861	3861
	3	RESULTS_SEARCH_3_PARAMETERS_PEAKLIST_rawdatafilename		C:\Users\5600 Procesado\Desktop\Carpetas de datos en escritorio\Diego11012019\Diego11012019_WT2.wiff	1	2	3865	3865	3865	3865
1 if Rapid, 2 if Thor	4	RESULTS_SEARCH_4_PARAMETERS_PEAKLIST_rawdatafilename		C:\Users\5600 Procesado\Desktop\Carpetas de datos en escritorio\Diego11012019\Diego11012019_WT2.wiff	1	2	3865	3865
2	5	RESULTS_SEARCH_5_PARAMETERS_PEAKLIST_rawdatafilename		C:\Users\5600 Procesado\Desktop\Carpetas de datos en escritorio\Diego11012019\Diego11012019_WT2.wiff	1	3	3869	3869	3869	3869
	6	RESULTS_SEARCH_6_PARAMETERS_PEAKLIST_rawdatafilename		C:\Users\5600 Procesado\Desktop\Carpetas de datos en escritorio\Diego11012019\Diego11012019_WT2.wiff	1	3	3869	3869
# Segments	7	RESULTS_SEARCH_7_PARAMETERS_PEAKLIST_rawdatafilename		C:\Users\5600 Procesado\Desktop\Carpetas de datos en escritorio\Diego11012019\Diego11012019_WT2.wiff	1	4	3858	3858	3858	3858
20	8	RESULTS_SEARCH_8_PARAMETERS_PEAKLIST_rawdatafilename		C:\Users\5600 Procesado\Desktop\Carpetas de datos en escritorio\Diego11012019\Diego11012019_WT2.wiff	1	4	3858	3858
(max is 1000 segments)	9	RESULTS_SEARCH_9_PARAMETERS_PEAKLIST_rawdatafilename		C:\Users\5600 Procesado\Desktop\Carpetas de datos en escritorio\Diego11012019\Diego11012019_WT2.wiff	1	5	3859	3859	3859	3859
	10	RESULTS_SEARCH_10_PARAMETERS_PEAKLIST_rawdatafilename		C:\Users\5600 Procesado\Desktop\Carpetas de datos en escritorio\Diego11012019\Diego11012019_WT2.wiff	1	5	3859	3859
	11	RESULTS_SEARCH_11_PARAMETERS_PEAKLIST_rawdatafilename		C:\Users\5600 Procesado\Desktop\Carpetas de datos en escritorio\Diego11012019\Diego11012019_WT2.wiff	1	6	3850	3850	3850	3850
	12	RESULTS_SEARCH_12_PARAMETERS_PEAKLIST_rawdatafilename		C:\Users\5600 Procesado\Desktop\Carpetas de datos en escritorio\Diego11012019\Diego11012019_WT2.wiff	1	6	3850	3850
	13	RESULTS_SEARCH_13_PARAMETERS_PEAKLIST_rawdatafilename		C:\Users\5600 Procesado\Desktop\Carpetas de datos en escritorio\Diego11012019\Diego11012019_WT2.wiff	1	7	3850	3850	3850	3850
	14	RESULTS_SEARCH_14_PARAMETERS_PEAKLIST_rawdatafilename		C:\Users\5600 Procesado\Desktop\Carpetas de datos en escritorio\Diego11012019\Diego11012019_WT2.wiff	1	7	3850	3850
	15	RESULTS_SEARCH_15_PARAMETERS_PEAKLIST_rawdatafilename		C:\Users\5600 Procesado\Desktop\Carpetas de datos en escritorio\Diego11012019\Diego11012019_WT2.wiff	1	8	3841	3841	3841	3841
	16	RESULTS_SEARCH_16_PARAMETERS_PEAKLIST_rawdatafilename		C:\Users\5600 Procesado\Desktop\Carpetas de datos en escritorio\Diego11012019\Diego11012019_WT2.wiff	1	8	3841	3841
	17	RESULTS_SEARCH_17_PARAMETERS_PEAKLIST_rawdatafilename		C:\Users\5600 Procesado\Desktop\Carpetas de datos en escritorio\Diego11012019\Diego11012019_WT2.wiff	1	9	3824	3824	3824	3824
	18	RESULTS_SEARCH_18_PARAMETERS_PEAKLIST_rawdatafilename		C:\Users\5600 Procesado\Desktop\Carpetas de datos en escritorio\Diego11012019\Diego11012019_WT2.wiff	1	9	3824	3824
	19	RESULTS_SEARCH_19_PARAMETERS_PEAKLIST_rawdatafilename		C:\Users\5600 Procesado\Desktop\Carpetas de datos en escritorio\Diego11012019\Diego11012019_WT2.wiff	1	10	3851	3851	3851	3851
	20	RESULTS_SEARCH_20_PARAMETERS_PEAKLIST_rawdatafilename		C:\Users\5600 Procesado\Desktop\Carpetas de datos en escritorio\Diego11012019\Diego11012019_WT2.wiff	1	10	3851	3851

## Sheet: Curated Metadata
Group file metadata term	Metadata Description (of raw extracted item)	Use Partial Match	Term in Stream	Derived (Calculated)	Value	Validation check/comments	Conversion type, if done	Conversion factor		Metadata Category	Metadata Description of Final Metadata Item (converted manually, if applicable)	Value
	Group filename			1						Attributes - General	Group filename	Co-IP_WT_memb1.group
RESULTS_SEARCH_1_PARAMETERS_PARAGON_METHOD_SETTINGS_UI_START_TIME	Start date		1		2019-01-14 11:21:53					Attributes - General	Start date	2019-01-14 11:21:53
RESULTS_SEARCH_STAT_search_begin_time_clock	Start time		1		2019-01-14 11:21:53					Attributes - General	Start time	2019-01-14 11:21:53
RESULTS_SEARCH_1_PARAMETERS_PARAGON_METHOD_SETTINGS_UI_USER_NAME	User name		1		5600Procesado\5600 Procesado					Attributes - General	User name	5600Procesado\5600 Procesado
RESULTS_SEARCH_1_xml:id	Internal search identifier number		1	1						Attributes - General	Internal search identifier number
PARAMETERS_PEAKLIST_original_count				1						Attributes - Input data	Number of spectra in search	38528
PARAMETERS_PEAKLIST_count				1						Attributes - Input data	Number of non-empty spectra in search	38528
PARAMETERS_PEAKLIST_filenumber	Number of input files	1	1	1	1					Attributes - Input data	Number of input files	1
RESULTS_SEARCH_1_PARAMETERS_PARAGON_METHOD_SETTINGS_UI_SAMPLE_TYPE	Sample Type		1		Identification					Parameters - User settings	Sample Type	Identification
RESULTS_SEARCH_1_PARAMETERS_PARAGON_METHOD_SETTINGS_UI_CYS_ALKYLATION	Cysteine Alkylation		1		Iodoacetamide					Parameters - User settings	Cysteine Alkylation	Iodoacetamide
RESULTS_SEARCH_1_PARAMETERS_PARAGON_METHOD_SETTINGS_UI_DIGESTION	Digestion		1		Trypsin					Parameters - User settings	Digestion	Trypsin
RESULTS_SEARCH_1_PARAMETERS_PARAGON_METHOD_SETTINGS_UI_SPECIAL_FACTOR	Special Factors									Parameters - User settings	Special Factors
RESULTS_SEARCH_1_PARAMETERS_PARAGON_METHOD_SETTINGS_UI_INSTRUMENT	Instrument		1		TripleTOF 5600					Parameters - User settings	Instrument	TripleTOF 5600
RESULTS_SEARCH_1_PARAMETERS_PARAGON_METHOD_SETTINGS_UI_SPECIES	Species									Parameters - User settings	Species
RESULTS_SEARCH_1_PARAMETERS_PARAGON_METHOD_SETTINGS_UI_SEARCH_EFFORT	Search Effort		1		Thorough					Parameters - User settings	Search Effort	Thorough
RESULTS_SEARCH_1_PARAMETERS_PARAGON_METHOD_SETTINGS_UI_ID_FOCUS	ID Focus		1		Biological modifications					Parameters - User settings	ID Focus	Biological modifications
RESULTS_SEARCH_1_PARAMETERS_PARAGON_METHOD_SETTINGS_UI_MIN_UNUSED_PROTSCORE	Minimum Unused ProtScore		1		0.0458					Parameters - User settings	Minimum Unused ProtScore	0.0458
RESULTS_SEARCH_1_PARAMETERS_PARAGON_METHOD_SETTINGS_UI_PSPEP	FDR Analysis		1		TRUE		Logical to English			Parameters - User settings	FDR Analysis	Yes
	Quantitation						Logical to English			Parameters - User settings	Quantitation
RESULTS_SEARCH_1_PARAMETERS_QUANT_TYPE_background_correction	Background Correction		1		FALSE		Logical to English			Parameters - User settings	Background Correction	No
RESULTS_SEARCH_1_PARAMETERS_QUANT_TYPE_bias_correction	Bias Correction		1		TRUE		Logical to English			Parameters - User settings	Bias Correction	Yes
	Channel to use as denominator in ratios									Parameters - User settings	Channel to use as denominator in ratios
RESULTS_SEARCH_1_PARAMETERS_chemical_data_edited	Modified Data Dictionary or Parameter Translation		1		TRUE		Logical to English			Parameters - User settings	Modified Data Dictionary or Parameter Translation	Yes
RESULTS_SEARCH_1_PARAMETERS_FASTA_filename	Database filename		1		C:\AB SCIEX\ProteinPilot Data\SearchDatabases\ProteomaAria_contami2018.fasta					Attributes - Search database	Database filename	C:\AB SCIEX\ProteinPilot Data\SearchDatabases\ProteomaAria_contami2018.fasta
				1						Attributes - Search database	Number of Proteins in Database	39540
RESULTS_SEARCH_STAT_num_proteins	Number of proteins searched		1		79080					Attributes - Search database	Number of proteins searched	79080
				1						Attributes - Search database	Number of Residues in Database	16713521
RESULTS_SEARCH_STAT_num_residues	Number of residues searched		1		33427042					Attributes - Search database	Number of residues searched	33427042
RESULTS_SEARCH_STAT_computer_memory	RAM (MB)		1		32712					Attributes - Hardware	RAM (MB)	32712
RESULTS_SEARCH_STAT_computer_name	Computer name		1		5600PROCESADO					Attributes - Hardware	Computer name	5600PROCESADO
RESULTS_SEARCH_STAT_number_cores	Number of cores in computer		1		16					Attributes - Hardware	Number of cores in computer	16
RESULTS_SEARCH_STAT_number_processors	Number of threads (double cores if hyperthreading on)		1		32					Attributes - Hardware	Number of threads (double cores if hyperthreading on)	32
RESULTS_SEARCH_STAT_number_licensed_tasks	Number of cores licensed to use		1		16					Attributes - Software environment	Number of cores licensed to use	16
RESULTS_SEARCH_STAT_os	Operating system		1		Windows 7 Professional Service Pack 1 (6.1.7601)					Attributes - Software environment	Operating system	Windows 7 Professional Service Pack 1 (6.1.7601)
RESULTS_SEARCH_1_PARAMETERS_VERSION	ProteinPilot Software Version		1		5.0.1.0, 4895					Attributes - Software environment	ProteinPilot Software Version	5.0.1.0, 4895
RESULTS_SEARCH_1_PARAMETERS_PARAGON_VERSION	Paragon Algorithm Version		1		5.0.1.0, 4874					Attributes - Software environment	Paragon Algorithm Version	5.0.1.0, 4874
RESULTS_SEARCH_1_PARAMETERS_APPLICATION	Application name		1		ProteinPilot(tm) Software					Attributes - Software environment	Application name	ProteinPilot(tm) Software
RESULTS_GROUPRESULTSUMMARY_1_confidence	Confidence of first row in summary statistics ID statistics		1		0.99		Fraction to %	100		Statistics - Protein Summary Table	Percent Confidence of first row in Summary Statistics ID Statistics	99
RESULTS_GROUPRESULTSUMMARY_1_distinctpeptides	Distinct peptides associated with 99% confidence proteins		1		538					Statistics - Protein Summary Table	Distinct peptides associated with 99% confidence proteins	538
RESULTS_GROUPRESULTSUMMARY_1_proteinsbeforegroupping	Proteins before grouping (99% confidence)		1		126					Statistics - Protein Summary Table	Proteins before grouping (99% confidence)	126
RESULTS_GROUPRESULTSUMMARY_1_proteinsidentified	Proteins detected (99% confidence)		1		64					Statistics - Protein Summary Table	Proteins detected (99% confidence)	64
RESULTS_GROUPRESULTSUMMARY_1_spectraidentified	Spectra associated with 99% confidence proteins		1		2183					Statistics - Protein Summary Table	Spectra associated with 99% confidence proteins	2183
RESULTS_GROUPRESULTSUMMARY_2_confidence	Confidence of second row in Summary Statistics ID statistics		1		0.95		Fraction to %	100		Statistics - Protein Summary Table	Percent Confidence of first row in Summary Statistics ID Statistics	95
RESULTS_GROUPRESULTSUMMARY_2_distinctpeptides	Distinct peptides associated with 95% confidence proteins		1		594					Statistics - Protein Summary Table	Distinct peptides associated with 95% confidence proteins	594
RESULTS_GROUPRESULTSUMMARY_2_proteinsbeforegroupping	Proteins before grouping (95% confidence)		1		204					Statistics - Protein Summary Table	Proteins before grouping (95% confidence)	204
RESULTS_GROUPRESULTSUMMARY_2_proteinsidentified	Proteins detected (95% confidence)		1		105					Statistics - Protein Summary Table	Proteins detected (95% confidence)	105
RESULTS_GROUPRESULTSUMMARY_2_spectraidentified	Spectra associated with 95% confidence proteins		1		2301					Statistics - Protein Summary Table	Spectra associated with 95% confidence proteins	2301
RESULTS_GROUPRESULTSUMMARY_3_confidence	Confidence of third row in summary statistics ID statistics		1		0.66		Fraction to %	100		Statistics - Protein Summary Table	Percent Confidence of first row in Summary Statistics ID Statistics	66
RESULTS_GROUPRESULTSUMMARY_3_distinctpeptides	Distinct peptides associated with 66% confidence proteins		1		624					Statistics - Protein Summary Table	Distinct peptides associated with 66% confidence proteins	624
RESULTS_GROUPRESULTSUMMARY_3_proteinsbeforegroupping	Proteins before grouping (66% confidence)		1		218					Statistics - Protein Summary Table	Proteins before grouping (66% confidence)	218
RESULTS_GROUPRESULTSUMMARY_3_proteinsidentified	Proteins detected (66% confidence)		1		121					Statistics - Protein Summary Table	Proteins detected (66% confidence)	121
RESULTS_GROUPRESULTSUMMARY_3_spectraidentified	Spectra associated with 66% confidence proteins		1		2375					Statistics - Protein Summary Table	Spectra associated with 66% confidence proteins	2375
RESULTS_GROUPRESULTSUMMARY_4_confidence	Confidence of fourth row in Summary Statistics ID statistics		1		0.100088		Fraction to %	100		Statistics - Protein Summary Table	Percent Confidence of first row in Summary Statistics ID Statistics	10.0088
RESULTS_GROUPRESULTSUMMARY_4_distinctpeptides	Distinct peptides associated with 10% confidence proteins		1		660					Statistics - Protein Summary Table	Distinct peptides associated with 10% confidence proteins	660
RESULTS_GROUPRESULTSUMMARY_4_proteinsbeforegroupping	Proteins before grouping (10% confidence)		1		310					Statistics - Protein Summary Table	Proteins before grouping (10% confidence)	310
RESULTS_GROUPRESULTSUMMARY_4_proteinsidentified	Proteins detected (10% confidence)		1		156					Statistics - Protein Summary Table	Proteins detected (10% confidence)	156
RESULTS_GROUPRESULTSUMMARY_4_spectraidentified	Spectra associated with 10% confidence proteins		1		2475					Statistics - Protein Summary Table	Spectra associated with 10% confidence proteins	2475
PARAMETERS_PEAKLIST_partnumber	Number of segments the input data are broken into	1	1	1	10					Parameters - Search Dimension Factors	Number of segments the input data are broken into	10
				1						Parameters - Search Dimension Factors	Number of searches per segment (2 for Thorough, 1 for Rapid)	2
				1						Parameters - Search Dimension Factors	Number of apparent sub-searches in group file	20
RESULTS_SEARCH_1_PARAMETERS_do_reverse_search	Do reversed search		1		TRUE					Parameters - Search Dimension Factors	Do reversed search	TRUE
RESULTS_SEARCH_1_PARAMETERS_QUANT_TYPE_separate_searches	Do separate searches for each plex in MS1 quantitation		1		FALSE					Parameters - Search Dimension Factors	Do separate searches for each plex in MS1 quantitation	FALSE
RESULTS_SEARCH_1_PARAMETERS_maxresults	Maximum number of hypotheses to keep per spectrum		1		15					Parameters - Search Dimension Factors	Maximum number of hypotheses to keep per spectrum	15
RESULTS_SEARCH_1_PARAMETERS_MSTOLERANCE_type	MS1 initial mass error tolerance type		1		dalton					Parameters - Identification - Mass accuracy	MS1 initial mass error tolerance type	dalton
RESULTS_SEARCH_1_PARAMETERS_MSTOLERANCE_value	MS1 initial mass error tolerance value		1		0.05					Parameters - Identification - Mass accuracy	MS1 initial mass error tolerance value	0.05
RESULTS_SEARCH_1_PARAMETERS_MSMSTOLERANCE_type	MS2 initial mass error tolerance type		1		dalton					Parameters - Identification - Mass accuracy	MS2 initial mass error tolerance type	dalton
RESULTS_SEARCH_1_PARAMETERS_MSMSTOLERANCE_value	MS2 initial mass error tolerance value		1		0.1					Parameters - Identification - Mass accuracy	MS2 initial mass error tolerance value	0.1
RESULTS_SEARCH_1_PARAMETERS_MS_STANDARD_DEVIATION_type	MS1 final mass error standard deviation type		1		dalton					Parameters - Identification - Mass accuracy	MS1 final mass error standard deviation type	dalton
RESULTS_SEARCH_1_PARAMETERS_MS_STANDARD_DEVIATION_value	MS1 final mass error standard deviation value		1		0.0011					Parameters - Identification - Mass accuracy	MS1 final mass error standard deviation value	0.0011
RESULTS_SEARCH_1_PARAMETERS_MSMS_STANDARD_DEVIATION_type	MS2 final mass error standard deviation type		1		dalton					Parameters - Identification - Mass accuracy	MS2 final mass error standard deviation type	dalton
RESULTS_SEARCH_1_PARAMETERS_MSMS_STANDARD_DEVIATION_value	MS2 final mass error standard deviation value		1		0.01					Parameters - Identification - Mass accuracy	MS2 final mass error standard deviation value	0.01
RESULTS_SEARCH_1_PARAMETERS_do_multiprecursor_search	Use multi-precursor search function		1		TRUE					Parameters - Identification - Multi-precursor search	Use multi-precursor search function	TRUE
RESULTS_SEARCH_1_PARAMETERS_MAX_PRECURSORS_FRAGLET	Maximum number of different precursor masses to try to match to in the Fraglet stage when doing multi-precursor search		1		5					Parameters - Identification - Multi-precursor search	Maximum number of different precursor masses to try to match to in the Fraglet stage when doing multi-precursor search	5
RESULTS_SEARCH_1_PARAMETERS_PRECURSORS_DR_FRAGLET	Maximum dynamic range gap of secondary precursors vs primary precursor in the Fraglet stage when doing multi-precursor search		1		10					Parameters - Identification - Multi-precursor search	Maximum dynamic range gap of secondary precursors vs primary precursor in the Fraglet stage when doing multi-precursor search	10
RESULTS_SEARCH_1_PARAMETERS_MAX_PRECURSORS_TAGLET	Maximum number of different precursor masses to try to match to in the Taglet stage when doing multi-precursor search		1		1					Parameters - Identification - Multi-precursor search	Maximum number of different precursor masses to try to match to in the Taglet stage when doing multi-precursor search	1
RESULTS_SEARCH_1_PARAMETERS_PRECURSORS_DR_TAGLET	Maximum dynamic range gap of secondary precursors vs primary precursor in the Taglet stage when doing multi-precursor search		1		3					Parameters - Identification - Multi-precursor search	Maximum dynamic range gap of secondary precursors vs primary precursor in the Taglet stage when doing multi-precursor search	3
RESULTS_SEARCH_1_PARAMETERS_DEFAULT_CHARGE_STATE_1_charge	First charge state to consider when precursor z is not determined		1		2					Parameters - Identification - Charge ambiguity	First charge state to consider when precursor z is not determined	2
RESULTS_SEARCH_1_PARAMETERS_DEFAULT_CHARGE_STATE_1_probability	Probability of first charge state to consider when precursor z is not determined		1		1					Parameters - Identification - Charge ambiguity	Probability of first charge state to consider when precursor z is not determined	1
RESULTS_SEARCH_1_PARAMETERS_DEFAULT_CHARGE_STATE_2_charge	Second charge state to consider when precursor z is not determined		1		3					Parameters - Identification - Charge ambiguity	Second charge state to consider when precursor z is not determined	3
RESULTS_SEARCH_1_PARAMETERS_DEFAULT_CHARGE_STATE_2_probability	Probability of second charge state to consider when precursor z is not determined		1		1					Parameters - Identification - Charge ambiguity	Probability of second charge state to consider when precursor z is not determined	1
RESULTS_SEARCH_1_PARAMETERS_DEFAULT_CHARGE_STATE_3_charge	Third charge state to consider when precursor z is not determined		1		4					Parameters - Identification - Charge ambiguity	Third charge state to consider when precursor z is not determined	4
RESULTS_SEARCH_1_PARAMETERS_DEFAULT_CHARGE_STATE_3_probability	Probability of third charge state to consider when precursor z is not determined		1		1					Parameters - Identification - Charge ambiguity	Probability of third charge state to consider when precursor z is not determined	1
RESULTS_SEARCH_1_PARAMETERS_DEFAULT_CHARGE_STATE_4_charge	Fourth charge state to consider when precursor z is not determined									Parameters - Identification - Charge ambiguity	Fourth charge state to consider when precursor z is not determined
RESULTS_SEARCH_1_PARAMETERS_DEFAULT_CHARGE_STATE_4_probability	Probability of fourth charge state to consider when precursor z is not determined									Parameters - Identification - Charge ambiguity	Probability of fourth charge state to consider when precursor z is not determined
RESULTS_SEARCH_1_PARAMETERS_PROGROUP_bayesconfidencecalclulation	Use Bayesian protein confidence calculation		1		TRUE					Parameters - Protein Grouping	Use Bayesian protein confidence calculation	TRUE
RESULTS_SEARCH_1_PARAMETERS_PROGROUP_calibrateconfidence	Use peptide FDR analysis to recalibrate peptide confidences		1		TRUE					Parameters - Protein Grouping	Use peptide FDR analysis to recalibrate peptide confidences	TRUE
RESULTS_SEARCH_1_PARAMETERS_PROGROUP_focusingintersection	In mid-Pro Group, minimum Intersection ProtScore to be in Same Group		1		4					Parameters - Protein Grouping	In mid-Pro Group, minimum Intersection ProtScore to be in Same Group	4
RESULTS_SEARCH_1_PARAMETERS_PROGROUP_focusingminunusedprotscore	In mid-Pro Group, minimum Unused ProtScore to keep a Group		1		0.1					Parameters - Protein Grouping	In mid-Pro Group, minimum Unused ProtScore to keep a Group	0.1
RESULTS_SEARCH_1_PARAMETERS_PROGROUP_focusingsubsetcutoff	In mid-Pro Group, keep competitor proteins with ProtScore units from winner		1		6					Parameters - Protein Grouping	In mid-Pro Group, keep competitor proteins with ProtScore units from winner	6
RESULTS_SEARCH_1_PARAMETERS_PROGROUP_intersection	In final Pro Group, minimum Intersection ProtScore to be in same group		1		1.3					Parameters - Protein Grouping	In final Pro Group, minimum Intersection ProtScore to be in same group	1.3
RESULTS_SEARCH_1_PARAMETERS_PROGROUP_minunusedprotscore	In final Pro Group, minimum Unused ProtScore to keep a group		1		0.0458					Parameters - Protein Grouping	In final Pro Group, minimum Unused ProtScore to keep a group	0.0458
RESULTS_SEARCH_1_PARAMETERS_PROGROUP_subsetcutoff	In final Pro Group, keep competitor proteins with ProtScore units from winner		1		2					Parameters - Protein Grouping	In final Pro Group, keep competitor proteins with ProtScore units from winner	2
RESULTS_SEARCH_1_PARAMETERS_QUANT_TYPE_background_correction	Do isobaric quant background correction algorithm		1		FALSE					Parameters - Quantitation - processing	Do isobaric quant background correction algorithm	FALSE
RESULTS_SEARCH_1_PARAMETERS_QUANT_TYPE_bias_correction	Normalize the central tendency of protein ratios to be unity		1		TRUE					Parameters - Quantitation - processing	Normalize the central tendency of protein ratios to be unity	TRUE
RESULTS_SEARCH_1_PARAMETERS_QUANT_TYPE_median_statistic	Compute protein-level ratios from the median of peptide ratios		1		TRUE					Parameters - Quantitation - processing	Compute protein-level ratios from the median of peptide ratios	TRUE
RESULTS_SEARCH_1_PARAMETERS_QUANT_TYPE_quant_threshold	Quant threshold setting no longer used		1		-1					Parameters - Quantitation - processing	Quant threshold setting no longer used	-1
RESULTS_SEARCH_1_PARAMETERS_QUANT_TYPE_quant_threshold_sn	Use measures for quantitation if signal to noise is greater than		1		9					Parameters - Quantitation - processing	Use measures for quantitation if signal to noise is greater than	9
RESULTS_SEARCH_1_PARAMETERS_max_quant_labels	Maximum number of labels allowed on a peptide for it to be used for quantitation		1		35					Parameters - Quantitation - curation	Maximum number of labels allowed on a peptide for it to be used for quantitation	35
RESULTS_SEARCH_1_PARAMETERS_QUANT_TYPE_keep_extreme_peptides_over_fraction	Include extreme ratios in the protein ratio calculation if the fraction of peptides from a protein having extreme ratios is greater than		1		0					Parameters - Quantitation - curation	Include extreme ratios in the protein ratio calculation if the fraction of peptides from a protein having extreme ratios is greater than	0
RESULTS_SEARCH_1_PARAMETERS_QUANT_TYPE_low_confidence_check	Exclude quantitation data if identification confidence does not pass a threshold value		1		TRUE					Parameters - Quantitation - curation	Exclude quantitation data if identification confidence does not pass a threshold value	TRUE
RESULTS_SEARCH_1_PARAMETERS_QUANT_TYPE_low_intensity_check	Exclude quantitation data if a minimum intensity is not passed		1		TRUE					Parameters - Quantitation - curation	Exclude quantitation data if a minimum intensity is not passed	TRUE
RESULTS_SEARCH_1_PARAMETERS_QUANT_TYPE_mod_check	Exclude quantitation data based on discordant peptide logic		1		TRUE					Parameters - Quantitation - curation	Exclude quantitation data based on discordant peptide logic	TRUE
RESULTS_SEARCH_1_PARAMETERS_QUANT_TYPE_shared_msms_check	Exclude quantitation data using sharing logic		1		TRUE					Parameters - Quantitation - curation	Exclude quantitation data using sharing logic	TRUE
RESULTS_SEARCH_1_PARAMETERS_PROGROUP_unusedprotscorethresholdforexcludingothersfromquant	Minimum protein confidence to consider a protein confident and capable of excluding spectra as shared		1		1.3					Parameters - Quantitation - curation	Minimum protein confidence to consider a protein confident and capable of excluding spectra as shared	1.3
RESULTS_SEARCH_1_PARAMETERS_PROGROUP_confidencepercentthresholdforexcludingothersfromquant	Minimum peptide percent confidence from a confident protein to consider a spectrum shared		1		15					Parameters - Quantitation - curation	Minimum peptide percent confidence from a confident protein to consider a spectrum shared	15
RESULTS_SEARCH_1_PARAMETERS_PROGROUP_confidencepercentthresholdforincludingselfinquant	Minimum peptide confidence to be used for quantitation		1		15					Parameters - Quantitation - curation	Minimum peptide confidence to be used for quantitation	15
RESULTS_SEARCH_1_PARAMETERS_PROGROUP_autodiscordantpeptidethreshold	Consider a peptide discordant if joint feature probability less than		1		0.3					Parameters - Quantitation - curation	Consider a peptide discordant if joint feature probability less than	0.3
RESULTS_SEARCH_1_PARAMETERS_PROGROUP_compresspeptides	Show results only for distinct peptides, suppressing redundancy		1		FALSE					Parameters - Non-functional	Show results only for distinct peptides, suppressing redundancy	FALSE
RESULTS_SEARCH_1_PARAMETERS_PROGROUP_donotstoremspeaklists	Do not store MS1 level data		1		FALSE					Parameters - Non-functional	Do not store MS1 level data	FALSE
RESULTS_SEARCH_STAT_search_begin_time_clock	Start time - Search		1		2019-01-14 11:21:53					Statistics - Processing Times - Start&Stop Clock Times	Start time - Search	2019-01-14 11:21:53
RESULTS_SEARCH_STAT_search_end_time_clock	End time - Search		1		2019-01-14 11:59:26					Statistics - Processing Times - Start&Stop Clock Times	End time - Search	2019-01-14 11:59:26
RESULTS_SEARCH_STAT_stage_searching_begin_time_clock	Start time - Identification algorithm stages		1		2019-01-14 11:41:16					Statistics - Processing Times - Start&Stop Clock Times	Start time - Identification algorithm stages	2019-01-14 11:41:16
RESULTS_SEARCH_STAT_stage_searching_end_time_clock	End time - Identification algorithm stages		1		2019-01-14 11:59:00					Statistics - Processing Times - Start&Stop Clock Times	End time - Identification algorithm stages	2019-01-14 11:59:00
RESULTS_SEARCH_STAT_stage_signal_processing_begin_time_clock	Start time - Signal processing stage		1		2019-01-14 11:21:53					Statistics - Processing Times - Start&Stop Clock Times	Start time - Signal processing stage	2019-01-14 11:21:53
RESULTS_SEARCH_STAT_stage_signal_processing_end_time_clock	End time - Signal processing stage		1		2019-01-14 11:41:12					Statistics - Processing Times - Start&Stop Clock Times	End time - Signal processing stage	2019-01-14 11:41:12
RESULTS_SEARCH_STAT_stage_waiting_begin_time_clock	Start time - Waiting stage		1		2019-01-14 11:41:12					Statistics - Processing Times - Start&Stop Clock Times	Start time - Waiting stage	2019-01-14 11:41:12
RESULTS_SEARCH_STAT_stage_waiting_end_time_clock	End time - Waiting stage		1		2019-01-14 11:41:16					Statistics - Processing Times - Start&Stop Clock Times	End time - Waiting stage	2019-01-14 11:41:16
RESULTS_SEARCH_STAT_task_fraglet_exe_begin_time_clock	Start time - Fraglet Algorithm search stage		1		2019-01-14 11:41:16					Statistics - Processing Times - Start&Stop Clock Times	Start time - Fraglet Algorithm search stage	2019-01-14 11:41:16
RESULTS_SEARCH_STAT_task_fraglet_exe_end_time_clock	End time - Fraglet Algorithm search stage		1		2019-01-14 11:45:01					Statistics - Processing Times - Start&Stop Clock Times	End time - Fraglet Algorithm search stage	2019-01-14 11:45:01
RESULTS_SEARCH_STAT_task_focusing_begin_time_clock	Start time - Mid-Pro Group Algorithm stage		1		2019-01-14 11:45:01					Statistics - Processing Times - Start&Stop Clock Times	Start time - Mid-Pro Group Algorithm stage	2019-01-14 11:45:01
RESULTS_SEARCH_STAT_task_focusing_end_time_clock	End time - Mid-Pro Group Algorithm stage		1		2019-01-14 11:46:53					Statistics - Processing Times - Start&Stop Clock Times	End time - Mid-Pro Group Algorithm stage	2019-01-14 11:46:53
RESULTS_SEARCH_STAT_task_taglet_exe_begin_time_clock	Start time - Taglet Algorithm search stage		1		2019-01-14 11:46:53					Statistics - Processing Times - Start&Stop Clock Times	Start time - Taglet Algorithm search stage	2019-01-14 11:46:53
RESULTS_SEARCH_STAT_task_taglet_exe_end_time_clock	End time - Taglet Algorithm search stage		1		2019-01-14 11:56:35					Statistics - Processing Times - Start&Stop Clock Times	End time - Taglet Algorithm search stage	2019-01-14 11:56:35
RESULTS_SEARCH_STAT_task_progroup_begin_time_clock	Start time - Final Pro Group Algorithm stage		1		2019-01-14 11:56:35					Statistics - Processing Times - Start&Stop Clock Times	Start time - Final Pro Group Algorithm stage	2019-01-14 11:56:35
RESULTS_SEARCH_STAT_task_progroup_end_time_clock	End time - Final Pro Group Algorithm stage		1		2019-01-14 11:58:59					Statistics - Processing Times - Start&Stop Clock Times	End time - Final Pro Group Algorithm stage	2019-01-14 11:58:59
RESULTS_SEARCH_STAT_stage_fdr_begin_time_clock	Start time - FDR analysis stage		1		2019-01-14 11:59:00					Statistics - Processing Times - Start&Stop Clock Times	Start time - FDR analysis stage	2019-01-14 11:59:00
RESULTS_SEARCH_STAT_stage_fdr_end_time_clock	End time - FDR analysis stage		1		2019-01-14 11:59:26					Statistics - Processing Times - Start&Stop Clock Times	End time - FDR analysis stage	2019-01-14 11:59:26
RESULTS_SEARCH_STAT_search_time_duration	Clock Time Duration for Full Search (ms)		1		2252394		msec to min	1.66667e-05		Statistics - Processing Times - Duration in Real Clock Times	Clock time duration - Full search (min)	37.5399
RESULTS_SEARCH_STAT_stage_searching_time_duration	Clock Time Duration for Identification Algorithm Stages (ms)		1		1063297		msec to min	1.66667e-05		Statistics - Processing Times - Duration in Real Clock Times	Clock time duration - Identification algorithm stages (min)	17.7216
RESULTS_SEARCH_STAT_stage_signal_processing_time_duration	Clock Time Duration for Waiting Stage (ms)		1		1158770		msec to min	1.66667e-05		Statistics - Processing Times - Duration in Real Clock Times	Clock time duration - Signal processing stage (min)	19.3128
RESULTS_SEARCH_STAT_stage_waiting_time_duration	Clock Time Duration for Signal Processing Stage (ms)		1		4258		msec to min	1.66667e-05		Statistics - Processing Times - Duration in Real Clock Times	Clock time duration - Waiting stage (min)	0.0709667
RESULTS_SEARCH_STAT_task_fraglet_exe_time_duration	Clock Time Duration for Fraglet Algorithm Stage (ms)		1		225825		msec to min	1.66667e-05		Statistics - Processing Times - Duration in Real Clock Times	Clock time duration - Fraglet Algorithm stage (min)	3.76375
RESULTS_SEARCH_STAT_task_focusing_time_duration	Clock Time Duration for Mid-Pro Group Algorithm Stage (ms)		1		111914		msec to min	1.66667e-05		Statistics - Processing Times - Duration in Real Clock Times	Clock time duration - Mid-Pro Group Algorithm stage (min)	1.86523
RESULTS_SEARCH_STAT_task_taglet_exe_time_duration	Clock Time Duration for Taglet Algorithm Stage (ms)		1		581693		msec to min	1.66667e-05		Statistics - Processing Times - Duration in Real Clock Times	Clock time duration - Taglet Algorithm stage (min)	9.69488
RESULTS_SEARCH_STAT_task_progroup_time_duration	Clock Time Duration for Pro Group Algorithm Stage (ms)		1		144393		msec to min	1.66667e-05		Statistics - Processing Times - Duration in Real Clock Times	Clock time duration - Pro Group Algorithm stage (min)	2.40655
RESULTS_SEARCH_STAT_stage_fdr_time_duration	Clock Time Duration for FDR Analysis (ms)		1		25537		msec to min	1.66667e-05		Statistics - Processing Times - Duration in Real Clock Times	Clock time duration - FDR Analysis (min)	0.425617
				1						Statistics - Processing Times - Duration in Real Clock Times	Clock time not accounted for in measured stages	6.66667e-05
	CPU Time Duration for Signal Processing Stage (ms)						msec to min	1.66667e-05		Statistics - Processing Times - Duration in CPU Time	CPU time duration - Signal Processing stage (min)
RESULTS_SEARCH_STAT_task_fraglet_exe_time_cpu	CPU Time Duration for Fraglet Algorithm Stage (ms)		1		1101008		msec to min	1.66667e-05		Statistics - Processing Times - Duration in CPU Time	CPU time duration - Fraglet Algorithm stage (min)	18.3501
RESULTS_SEARCH_STAT_task_focusing_time_cpu	CPU Time Duration for Mid-Pro Group Algorithm Stage (ms)		1		227043		msec to min	1.66667e-05		Statistics - Processing Times - Duration in CPU Time	CPU time duration - Mid-Pro Group Algorithm stage (min)	3.78405
RESULTS_SEARCH_STAT_task_taglet_exe_time_cpu	CPU Time Duration for Taglet Algorithm Stage (ms)		1		2456937		msec to min	1.66667e-05		Statistics - Processing Times - Duration in CPU Time	CPU time duration - Taglet Algorithm stage (min)	40.949
RESULTS_SEARCH_STAT_task_progroup_time_cpu	CPU Time Duration for Pro Group Algorithm Stage (ms)		1		287369		msec to min	1.66667e-05		Statistics - Processing Times - Duration in CPU Time	CPU time duration - Pro Group Algorithm stage (min)	4.78948
				1						Statistics - Processing Times - Percent by Stage	Percent of clock time - Identification Algorithm stages	0.472074
				1						Statistics - Processing Times - Percent by Stage	Percent of clock time - Signal Processing stage	0.514462
				1						Statistics - Processing Times - Percent by Stage	Percent of clock time - Waiting stage	0.00189043
				1						Statistics - Processing Times - Percent by Stage	Percent of clock time - Fraglet Algorithm stage	0.10026
				1						Statistics - Processing Times - Percent by Stage	Percent of clock time - Mid-Pro Group Algorithm stage	0.0496867
				1						Statistics - Processing Times - Percent by Stage	Percent of clock time - Taglet Algorithm stage	0.258255
				1						Statistics - Processing Times - Percent by Stage	Percent of clock time - Pro Group Algorithm stage	0.0641065
				1						Statistics - Processing Times - Percent by Stage	Percent of clock time - FDR Analysis	0.0113377
				1						Statistics - Processing Rate - Clock (Sec/Spectrum)	Clock time rate (sec/spect) - Full Search	0.0584612
				1						Statistics - Processing Rate - Clock (Sec/Spectrum)	Clock time rate (sec/spect) - Identification Algorithm stages	0.027598
				1						Statistics - Processing Rate - Clock (Sec/Spectrum)	Clock time rate (sec/spect) - Signal processing stage	0.030076
				1						Statistics - Processing Rate - Clock (Sec/Spectrum)	Clock time rate (sec/spect) - Waiting stage	0.000110517
				1						Statistics - Processing Rate - Clock (Sec/Spectrum)	Clock time rate (sec/spect) - Fraglet Algorithm stage	0.00586132
				1						Statistics - Processing Rate - Clock (Sec/Spectrum)	Clock time rate (sec/spect) - Mid-Pro Group Algorithm stage	0.00290474
				1						Statistics - Processing Rate - Clock (Sec/Spectrum)	Clock time rate (sec/spect) - Taglet Algorithm stage	0.0150979
				1						Statistics - Processing Rate - Clock (Sec/Spectrum)	Clock time rate (sec/spect) - Pro Group Algorithm stage	0.00374774
				1						Statistics - Processing Rate - Clock (Sec/Spectrum)	Clock time rate (sec/spect) - FDR Analysis	0.000662817
				1						Statistics - Processing Rate - CPU (Sec/Spectrum)	CPU time rate (sec/spect) - Signal processing stage
				1						Statistics - Processing Rate - CPU (Sec/Spectrum)	CPU time rate (sec/spect) - Fraglet Algorithm stage	0.0285768
				1						Statistics - Processing Rate - CPU (Sec/Spectrum)	CPU time rate (sec/spect) - Mid-Pro Group Algorithm stage	0.00589294
				1						Statistics - Processing Rate - CPU (Sec/Spectrum)	CPU time rate (sec/spect) - Taglet Algorithm stage	0.0637702
				1						Statistics - Processing Rate - CPU (Sec/Spectrum)	CPU time rate (sec/spect) - Pro Group Algorithm stage	0.00745871
				1						Statistics - Processing Rate - Clock (Sec/Spectrum/DB Protein)	Clock time rate (sec/spect/DB protein) - Full search	7.39267e-07
				1						Statistics - Processing Rate - Clock (Sec/Spectrum/DB Protein)	Clock time rate (sec/spect/DB protein) - Identification algorithm stages	3.48989e-07
				1						Statistics - Processing Rate - Clock (Sec/Spectrum/DB Protein)	Clock time rate (sec/spect/DB protein) - Signal processing stage	3.80324e-07
				1						Statistics - Processing Rate - Clock (Sec/Spectrum/DB Protein)	Clock time rate (sec/spect/DB protein) - Waiting stage	1.39753e-09
				1						Statistics - Processing Rate - Clock (Sec/Spectrum/DB Protein)	Clock time rate (sec/spect/DB protein) - Fraglet Algorithm stage	7.41189e-08
				1						Statistics - Processing Rate - Clock (Sec/Spectrum/DB Protein)	Clock time rate (sec/spect/DB protein) - Mid-Pro Group Algorithm stage	3.67317e-08
				1						Statistics - Processing Rate - Clock (Sec/Spectrum/DB Protein)	Clock time rate (sec/spect/DB protein) - Taglet Algorithm stage	1.9092e-07
				1						Statistics - Processing Rate - Clock (Sec/Spectrum/DB Protein)	Clock time rate (sec/spect/DB protein) - Pro Group Algorithm stage	4.73918e-08
				1						Statistics - Processing Rate - Clock (Sec/Spectrum/DB Protein)	Clock time rate (sec/spect/DB protein) - FDR Analysis	8.3816e-09
				1						Statistics - Processing Rate - CPU (Sec/Spectrum/DB Protein)	CPU time rate (sec/spect/DB protein) - Signal processing stage
				1						Statistics - Processing Rate - CPU (Sec/Spectrum/DB Protein)	CPU time rate (sec/spect/DB protein) - Fraglet Algorithm stage	3.61366e-07
				1						Statistics - Processing Rate - CPU (Sec/Spectrum/DB Protein)	CPU time rate (sec/spect/DB protein) - Mid-Pro Group Algorithm stage	7.45187e-08
				1						Statistics - Processing Rate - CPU (Sec/Spectrum/DB Protein)	CPU time rate (sec/spect/DB protein) - Taglet Algorithm stage	8.06401e-07
				1						Statistics - Processing Rate - CPU (Sec/Spectrum/DB Protein)	CPU time rate (sec/spect/DB protein) - Pro Group Algorithm stage	9.43185e-08
				1						Statistics - Extent of Distribution - Fundamental	Distribution factor - CPU vs. clock time - Signal processing stage
				1						Statistics - Extent of Distribution - Fundamental	Distribution factor - CPU vs. clock time - Fraglet Algorithm stage	4.87549
				1						Statistics - Extent of Distribution - Fundamental	Distribution factor - CPU vs. clock time - Mid-Pro Group Algorithm stage	2.02873
				1						Statistics - Extent of Distribution - Fundamental	Distribution factor - CPU vs. clock time - Taglet Algorithm stage	4.22377
				1						Statistics - Extent of Distribution - Fundamental	Distribution factor - CPU vs. clock time - Pro Group Algorithm stage	1.99019
				1						Statistics - Extent of Distribution - vs Segments	Ratio of distribution factor to number of search segments - Signal processing stage
				1						Statistics - Extent of Distribution - vs Segments	Ratio of distribution factor to number of search segments - Fraglet Algorithm stage	0.487549
				1						Statistics - Extent of Distribution - vs Segments	Ratio of distribution factor to number of search segments - Mid-Pro Group Algorithm stage	0.202873
				1						Statistics - Extent of Distribution - vs Segments	Ratio of distribution factor to number of search segments - Taglet Algorithm stage	0.422377
				1						Statistics - Extent of Distribution - vs Segments	Ratio of distribution factor to number of search segments - Pro Group Algorithm stage	0.199019
				1						Statistics - Extent of Distribution - vs Licensed Cores	Ratio of distribution factor to number of licensed cores - Signal processing stage
				1						Statistics - Extent of Distribution - vs Licensed Cores	Ratio of distribution factor to number of licensed cores - Fraglet Algorithm stage	0.304718
				1						Statistics - Extent of Distribution - vs Licensed Cores	Ratio of distribution factor to number of licensed cores - Mid-Pro Group Algorithm stage	0.126795
				1						Statistics - Extent of Distribution - vs Licensed Cores	Ratio of distribution factor to number of licensed cores - Taglet Algorithm stage	0.263986
				1						Statistics - Extent of Distribution - vs Licensed Cores	Ratio of distribution factor to number of licensed cores - Pro Group Algorithm stage	0.124387
PARAMETERS_PEAKLIST_original_count	Average number of spectra per segment	1	1	1	3852.8					Statistics - Search Segmentation	Average number of spectra per segment	3852.8
PARAMETERS_PEAKLIST_original_count	Standard deviation of number of spectra per segment	1	1	1	12.6973					Statistics - Search Segmentation	Standard deviation of number of spectra per segment	12.6973
PARAMETERS_PEAKLIST_original_count	Maximum number of spectra per segment	1	1	1	3869					Statistics - Search Segmentation	Maximum number of spectra per segment	3869
PARAMETERS_PEAKLIST_original_count	Minimum number of spectra per segment	1	1	1	3824					Statistics - Search Segmentation	Minimum number of spectra per segment	3824
										Attributes - Input data filenames	Filename of Input File 1	C:\Users\5600 Procesado\Desktop\Carpetas de datos en escritorio\Diego11012019\Diego11012019_WT2.wiff
										Attributes - Input data filenames	Filename of Input File 2
										Attributes - Input data filenames	Filename of Input File 3
										Attributes - Input data filenames	Filename of Input File 4
										Attributes - Input data filenames	Filename of Input File 5
										Attributes - Input data filenames	Filename of Input File 6
										Attributes - Input data filenames	Filename of Input File 7
										Attributes - Input data filenames	Filename of Input File 8
										Attributes - Input data filenames	Filename of Input File 9
										Attributes - Input data filenames	Filename of Input File 10
										Attributes - Input data filenames	Filename of Input File 11
										Attributes - Input data filenames	Filename of Input File 12
										Attributes - Input data filenames	Filename of Input File 13
										Attributes - Input data filenames	Filename of Input File 14
										Attributes - Input data filenames	Filename of Input File 15
										Attributes - Input data filenames	Filename of Input File 16
										Attributes - Input data filenames	Filename of Input File 17
										Attributes - Input data filenames	Filename of Input File 18
										Attributes - Input data filenames	Filename of Input File 19
										Attributes - Input data filenames	Filename of Input File 20
										Attributes - Input data filenames	Filename of Input File 21
										Attributes - Input data filenames	Filename of Input File 22
										Attributes - Input data filenames	Filename of Input File 23
										Attributes - Input data filenames	Filename of Input File 24
										Attributes - Input data filenames	Filename of Input File 25
										Attributes - Input data filenames	Filename of Input File 26
										Attributes - Input data filenames	Filename of Input File 27
										Attributes - Input data filenames	Filename of Input File 28
										Attributes - Input data filenames	Filename of Input File 29
										Attributes - Input data filenames	Filename of Input File 30
										Attributes - Input data filenames	Filename of Input File 31
										Attributes - Input data filenames	Filename of Input File 32
										Attributes - Input data filenames	Filename of Input File 33
										Attributes - Input data filenames	Filename of Input File 34
										Attributes - Input data filenames	Filename of Input File 35
										Attributes - Input data filenames	Filename of Input File 36
										Attributes - Input data filenames	Filename of Input File 37
										Attributes - Input data filenames	Filename of Input File 38
										Attributes - Input data filenames	Filename of Input File 39
										Attributes - Input data filenames	Filename of Input File 40
										Attributes - Input data filenames	Filename of Input File 41
										Attributes - Input data filenames	Filename of Input File 42
										Attributes - Input data filenames	Filename of Input File 43
										Attributes - Input data filenames	Filename of Input File 44
										Attributes - Input data filenames	Filename of Input File 45
										Attributes - Input data filenames	Filename of Input File 46
										Attributes - Input data filenames	Filename of Input File 47
										Attributes - Input data filenames	Filename of Input File 48
										Attributes - Input data filenames	Filename of Input File 49
										Attributes - Input data filenames	Filename of Input File 50
										Attributes - Input data filenames	Filename of Input File 51
										Attributes - Input data filenames	Filename of Input File 52
										Attributes - Input data filenames	Filename of Input File 53
										Attributes - Input data filenames	Filename of Input File 54
										Attributes - Input data filenames	Filename of Input File 55
										Attributes - Input data filenames	Filename of Input File 56
										Attributes - Input data filenames	Filename of Input File 57
										Attributes - Input data filenames	Filename of Input File 58
										Attributes - Input data filenames	Filename of Input File 59
										Attributes - Input data filenames	Filename of Input File 60
										Attributes - Input data filenames	Filename of Input File 61
										Attributes - Input data filenames	Filename of Input File 62
										Attributes - Input data filenames	Filename of Input File 63
										Attributes - Input data filenames	Filename of Input File 64
										Attributes - Input data filenames	Filename of Input File 65
										Attributes - Input data filenames	Filename of Input File 66
										Attributes - Input data filenames	Filename of Input File 67
										Attributes - Input data filenames	Filename of Input File 68
										Attributes - Input data filenames	Filename of Input File 69
										Attributes - Input data filenames	Filename of Input File 70
										Attributes - Input data filenames	Filename of Input File 71
										Attributes - Input data filenames	Filename of Input File 72
										Attributes - Input data filenames	Filename of Input File 73
										Attributes - Input data filenames	Filename of Input File 74
										Attributes - Input data filenames	Filename of Input File 75
										Attributes - Input data filenames	Filename of Input File 76
										Attributes - Input data filenames	Filename of Input File 77
										Attributes - Input data filenames	Filename of Input File 78
										Attributes - Input data filenames	Filename of Input File 79
										Attributes - Input data filenames	Filename of Input File 80
										Attributes - Input data filenames	Filename of Input File 81
										Attributes - Input data filenames	Filename of Input File 82
										Attributes - Input data filenames	Filename of Input File 83
										Attributes - Input data filenames	Filename of Input File 84
										Attributes - Input data filenames	Filename of Input File 85
										Attributes - Input data filenames	Filename of Input File 86
										Attributes - Input data filenames	Filename of Input File 87
										Attributes - Input data filenames	Filename of Input File 88
										Attributes - Input data filenames	Filename of Input File 89
										Attributes - Input data filenames	Filename of Input File 90
										Attributes - Input data filenames	Filename of Input File 91
										Attributes - Input data filenames	Filename of Input File 92
										Attributes - Input data filenames	Filename of Input File 93
										Attributes - Input data filenames	Filename of Input File 94
										Attributes - Input data filenames	Filename of Input File 95
										Attributes - Input data filenames	Filename of Input File 96
										Attributes - Input data filenames	Filename of Input File 97
										Attributes - Input data filenames	Filename of Input File 98
										Attributes - Input data filenames	Filename of Input File 99
										Attributes - Input data filenames	Filename of Input File 100
										Attributes - Input data filenames	Filename of Input File 101
										Attributes - Input data filenames	Filename of Input File 102
										Attributes - Input data filenames	Filename of Input File 103
										Attributes - Input data filenames	Filename of Input File 104
										Attributes - Input data filenames	Filename of Input File 105
										Attributes - Input data filenames	Filename of Input File 106
										Attributes - Input data filenames	Filename of Input File 107
										Attributes - Input data filenames	Filename of Input File 108
										Attributes - Input data filenames	Filename of Input File 109
										Attributes - Input data filenames	Filename of Input File 110
										Attributes - Input data filenames	Filename of Input File 111
										Attributes - Input data filenames	Filename of Input File 112
										Attributes - Input data filenames	Filename of Input File 113
										Attributes - Input data filenames	Filename of Input File 114
										Attributes - Input data filenames	Filename of Input File 115
										Attributes - Input data filenames	Filename of Input File 116
										Attributes - Input data filenames	Filename of Input File 117
										Attributes - Input data filenames	Filename of Input File 118
										Attributes - Input data filenames	Filename of Input File 119
										Attributes - Input data filenames	Filename of Input File 120
										Attributes - Input data filenames	Filename of Input File 121
										Attributes - Input data filenames	Filename of Input File 122
										Attributes - Input data filenames	Filename of Input File 123
										Attributes - Input data filenames	Filename of Input File 124
										Attributes - Input data filenames	Filename of Input File 125
										Attributes - Input data filenames	Filename of Input File 126
										Attributes - Input data filenames	Filename of Input File 127
										Attributes - Input data filenames	Filename of Input File 128
										Attributes - Input data filenames	Filename of Input File 129
										Attributes - Input data filenames	Filename of Input File 130
										Attributes - Input data filenames	Filename of Input File 131
										Attributes - Input data filenames	Filename of Input File 132
										Attributes - Input data filenames	Filename of Input File 133
										Attributes - Input data filenames	Filename of Input File 134
										Attributes - Input data filenames	Filename of Input File 135
										Attributes - Input data filenames	Filename of Input File 136
										Attributes - Input data filenames	Filename of Input File 137
										Attributes - Input data filenames	Filename of Input File 138
										Attributes - Input data filenames	Filename of Input File 139
										Attributes - Input data filenames	Filename of Input File 140
										Attributes - Input data filenames	Filename of Input File 141
										Attributes - Input data filenames	Filename of Input File 142
										Attributes - Input data filenames	Filename of Input File 143
										Attributes - Input data filenames	Filename of Input File 144
										Attributes - Input data filenames	Filename of Input File 145
										Attributes - Input data filenames	Filename of Input File 146
										Attributes - Input data filenames	Filename of Input File 147
										Attributes - Input data filenames	Filename of Input File 148
										Attributes - Input data filenames	Filename of Input File 149
										Attributes - Input data filenames	Filename of Input File 150
										Attributes - Input data filenames	Filename of Input File 151
										Attributes - Input data filenames	Filename of Input File 152
										Attributes - Input data filenames	Filename of Input File 153
										Attributes - Input data filenames	Filename of Input File 154
										Attributes - Input data filenames	Filename of Input File 155
										Attributes - Input data filenames	Filename of Input File 156
										Attributes - Input data filenames	Filename of Input File 157
										Attributes - Input data filenames	Filename of Input File 158
										Attributes - Input data filenames	Filename of Input File 159
										Attributes - Input data filenames	Filename of Input File 160
										Attributes - Input data filenames	Filename of Input File 161
										Attributes - Input data filenames	Filename of Input File 162
										Attributes - Input data filenames	Filename of Input File 163
										Attributes - Input data filenames	Filename of Input File 164
										Attributes - Input data filenames	Filename of Input File 165
										Attributes - Input data filenames	Filename of Input File 166
										Attributes - Input data filenames	Filename of Input File 167
										Attributes - Input data filenames	Filename of Input File 168
										Attributes - Input data filenames	Filename of Input File 169
										Attributes - Input data filenames	Filename of Input File 170
										Attributes - Input data filenames	Filename of Input File 171
										Attributes - Input data filenames	Filename of Input File 172
										Attributes - Input data filenames	Filename of Input File 173
										Attributes - Input data filenames	Filename of Input File 174
										Attributes - Input data filenames	Filename of Input File 175
										Attributes - Input data filenames	Filename of Input File 176
										Attributes - Input data filenames	Filename of Input File 177
										Attributes - Input data filenames	Filename of Input File 178
										Attributes - Input data filenames	Filename of Input File 179
										Attributes - Input data filenames	Filename of Input File 180
										Attributes - Input data filenames	Filename of Input File 181
										Attributes - Input data filenames	Filename of Input File 182
										Attributes - Input data filenames	Filename of Input File 183
										Attributes - Input data filenames	Filename of Input File 184
										Attributes - Input data filenames	Filename of Input File 185
										Attributes - Input data filenames	Filename of Input File 186
										Attributes - Input data filenames	Filename of Input File 187
										Attributes - Input data filenames	Filename of Input File 188
										Attributes - Input data filenames	Filename of Input File 189
										Attributes - Input data filenames	Filename of Input File 190
										Attributes - Input data filenames	Filename of Input File 191
										Attributes - Input data filenames	Filename of Input File 192
										Attributes - Input data filenames	Filename of Input File 193
										Attributes - Input data filenames	Filename of Input File 194
										Attributes - Input data filenames	Filename of Input File 195
										Attributes - Input data filenames	Filename of Input File 196
										Attributes - Input data filenames	Filename of Input File 197
										Attributes - Input data filenames	Filename of Input File 198
										Attributes - Input data filenames	Filename of Input File 199
										Attributes - Input data filenames	Filename of Input File 200

## Sheet: Protein Level Data
Protein Level Data	Unused ProtScore Threshold	Confidence Threshold	Forward	Reverse	Correct	Incorrect	Total	Global FDR	q-value	Fit Unused ProtScore Threshold	Fit Confidence Threshold	Fit Forward	Fit Reverse	Fit Correct	Fit Incorrect	Fit Total	Fit Global FDR	Fit Local FDR
	51.97	1	1	0	1	0	1	0	0	51.97	1	0.999999	9.42808e-07	0.999998	1.88562e-06	1	1.88562e-06	1.88692e-06
	44.51	1	2	0	2	0	2	0	0	44.51	1	2	1.88692e-06	2	3.77384e-06	2	1.88692e-06	1.88822e-06
	35.92	1	3	0	3	0	3	0	0	35.92	1	3	2.83234e-06	2.99999	5.66467e-06	3	1.88822e-06	1.89083e-06
	26.05	1	4	0	4	0	4	0	0	26.05	1	4	3.77906e-06	3.99999	7.55812e-06	4	1.88953e-06	1.89344e-06
	25.33	1	5	0	5	0	5	0	0	25.33	1	5	4.72709e-06	4.99999	9.45417e-06	5	1.89083e-06	1.89606e-06
	20	1	6	0	6	0	6	0	0	20	1	5.99999	5.67643e-06	5.99999	1.13529e-05	6	1.89214e-06	1.89868e-06
	16.93	1	7	0	7	0	7	0	0	16.93	1	6.99999	6.62707e-06	6.99999	1.32541e-05	7	1.89345e-06	1.9013e-06
	13.2	1	8	0	8	0	8	0	0	13.2	1	7.99999	7.57903e-06	7.99998	1.51581e-05	8	1.89476e-06	1.90392e-06
	12.6	1	9	0	9	0	9	0	0	12.6	1	8.99999	8.53231e-06	8.99998	1.70646e-05	9	1.89607e-06	1.90655e-06
	12.16	1	10	0	10	0	10	0	0	12.16	1	9.99999	9.48689e-06	9.99998	1.89738e-05	10	1.89738e-06	1.90917e-06
	11.7	1	11	0	11	0	11	0	0	11.7	1	11	1.04428e-05	11	2.08856e-05	11	1.89869e-06	1.9118e-06
	11.6	1	12	0	12	0	12	0	0	11.6	1	12	1.14e-05	12	2.28e-05	12	1.9e-06	1.91444e-06
	11.45	1	13	0	13	0	13	0	0	11.45	1	13	1.23586e-05	13	2.47171e-05	13	1.90132e-06	1.91707e-06
	11.17	1	14	0	14	0	14	0	0	11.17	1	14	1.33184e-05	14	2.66368e-05	14	1.90263e-06	1.91971e-06
	10.7	1	15	0	15	0	15	0	0	10.7	1	15	1.42796e-05	15	2.85592e-05	15	1.90394e-06	1.92235e-06
	10.03	1	16	0	16	0	16	0	0	10.03	1	16	1.52421e-05	16	3.04842e-05	16	1.90526e-06	1.925e-06
	9.58	1	17	0	17	0	17	0	0	9.58	1	17	1.62059e-05	17	3.24118e-05	17	1.90658e-06	1.92764e-06
	9.52	1	18	0	18	0	18	0	0	9.52	1	18	1.7171e-05	18	3.43421e-05	18	1.90789e-06	1.93029e-06
	8.93	1	19	0	19	0	19	0	0	8.93	1	19	1.81375e-05	19	3.6275e-05	19	1.90921e-06	1.93294e-06
	8.5	1	20	0	20	0	20	0	0	8.5	1	20	1.91053e-05	20	3.82106e-05	20	1.91053e-06	1.9356e-06
	8.12	1	21	0	21	0	21	0	0	8.12	1	21	2.00744e-05	21	4.01489e-05	21	1.91185e-06	1.93825e-06
	8.06	1	22	0	22	0	22	0	0	8.06	1	22	2.10449e-05	22	4.20898e-05	22	1.91317e-06	1.94091e-06
	8.01	1	23	0	23	0	23	0	0	8.01	1	23	2.20167e-05	23	4.40334e-05	23	1.91449e-06	1.94358e-06
	7.42	1	24	0	24	0	24	0	0	7.42	1	24	2.29898e-05	24	4.59796e-05	24	1.91582e-06	1.94624e-06
	6.33	1	25	0	25	0	25	0	0	6.33	1	25	2.39643e-05	25	4.79285e-05	25	1.91714e-06	1.94891e-06
	5.85	0.999999	26	0	26	0	26	0	0	5.85	0.999999	26	2.49401e-05	26	4.98801e-05	26	1.91847e-06	1.95158e-06
	4.95	0.999989	27	0	27	0	27	0	0	4.95	0.999989	27	2.59172e-05	26.9999	5.18344e-05	27	1.91979e-06	1.95425e-06
	4.9	0.999987	28	0	28	0	28	0	0	4.9	0.999987	28	2.68956e-05	27.9999	5.37913e-05	28	1.92112e-06	1.95692e-06
	4.76	0.999983	29	0	29	0	29	0	0	4.76	0.999983	29	2.78754e-05	28.9999	5.57509e-05	29	1.92244e-06	1.9596e-06
	4.41	0.999961	30	0	30	0	30	0	0	4.41	0.999961	30	2.88566e-05	29.9999	5.77132e-05	30	1.92377e-06	1.96228e-06
	4.33	0.999953	31	0	31	0	31	0	0	4.33	0.999953	31	2.98391e-05	30.9999	5.96781e-05	31	1.9251e-06	1.96496e-06
	4.19	0.999935	32	0	32	0	32	0	0	4.19	0.999935	32	3.08229e-05	31.9999	6.16458e-05	32	1.92643e-06	1.96765e-06
	4.14	0.999928	33	0	33	0	33	0	0	4.14	0.999928	33	3.18081e-05	32.9999	6.36161e-05	33	1.92776e-06	1.97034e-06
	4.05	0.999911	34	0	34	0	34	0	0	4.05	0.999911	34	3.27946e-05	33.9999	6.55891e-05	34	1.92909e-06	1.97303e-06
	4.03	0.999907	35	0	35	0	35	0	0	4.03	0.999907	35	3.37824e-05	34.9999	6.75649e-05	35	1.93042e-06	1.97572e-06
	4	0.9999	40	0	40	0	40	0	0	4	0.9999	36	3.47716e-05	35.9999	6.95433e-05	36	1.93176e-06	1.98382e-06
	3.93	0.999883	41	0	41	0	41	0	0	4	0.9999	37	3.57622e-05	36.9999	7.15244e-05	37	1.93309e-06	1.98382e-06
	3.72	0.999809	42	0	42	0	42	0	0	4	0.9999	38	3.67541e-05	37.9999	7.35082e-05	38	1.93443e-06	1.98382e-06
	3.59	0.999743	43	0	43	0	43	0	0	4	0.9999	39	3.77474e-05	38.9999	7.54947e-05	39	1.93576e-06	1.98382e-06
	3.5	0.999684	44	0	44	0	44	0	0	4	0.9999	40	3.8742e-05	39.9999	7.7484e-05	40	1.9371e-06	1.98382e-06
	3.32	0.999521	45	0	45	0	45	0	0	3.93	0.999883	41	3.97379e-05	40.9999	7.94759e-05	41	1.93844e-06	1.99193e-06
	3.28	0.999475	46	0	46	0	46	0	0	3.72	0.999809	42	4.07353e-05	41.9999	8.14705e-05	42	1.93977e-06	1.99465e-06
	2.98	0.998953	47	0	47	0	47	0	0	3.59	0.999743	43	4.17339e-05	42.9999	8.34679e-05	43	1.94111e-06	1.99736e-06
	2.7	0.998005	48	0	48	0	48	0	0	3.5	0.999684	44	4.2734e-05	43.9999	8.5468e-05	44	1.94245e-06	2.00008e-06
	2.45	0.996452	49	0	49	0	49	0	0	3.32	0.999521	45	4.37354e-05	44.9999	8.74708e-05	45	1.94379e-06	2.0028e-06
	2.32	0.995214	50	0	50	0	50	0	0	3.28	0.999475	46	4.47381e-05	45.9999	8.94763e-05	46	1.94514e-06	2.00552e-06
	2.18	0.993393	51	0	51	0	51	0	0	2.98	0.998953	47	4.57423e-05	46.9999	9.14845e-05	47	1.94648e-06	2.00824e-06
	2.1	0.992057	52	0	52	0	52	0	0	2.7	0.998005	48	4.67477e-05	47.9999	9.34955e-05	48	1.94782e-06	2.01097e-06
	2.06	0.99129	54	0	54	0	54	0	0	2.45	0.996452	49	4.77546e-05	48.9999	9.55092e-05	49	1.94917e-06	2.0137e-06
	2.04	0.99088	57	0	57	0	57	0	0	2.32	0.995214	50	4.87628e-05	49.9999	9.75256e-05	50	1.95051e-06	2.01643e-06
	2.03	0.990667	59	0	59	0	59	0	0	2.18	0.993393	51	4.97724e-05	50.9999	9.95448e-05	51	1.95186e-06	2.01917e-06
	2.02	0.99045	60	0	60	0	60	0	0	2.1	0.992057	51.9999	5.07833e-05	51.9999	0.000101567	52	1.95321e-06	2.0219e-06
	2.01	0.990228	64	0	64	0	64	0	0	2.06	0.99129	52.9999	5.17957e-05	52.9999	0.000103591	53	1.95455e-06	2.02601e-06
	2	0.99	93	1	92	2	94	0.0212766	0.0190476	2.06	0.99129	53.9999	5.28094e-05	53.9999	0.000105619	54	1.9559e-06	2.02601e-06
	1.72	0.980945	94	1	93	2	95	0.0210526	0.0190476	2.04	0.99088	54.9999	5.38244e-05	54.9999	0.000107649	55	1.95725e-06	2.03288e-06
	1.66	0.978122	95	1	94	2	96	0.0208333	0.0190476	2.04	0.99088	55.9999	5.48409e-05	55.9999	0.000109682	56	1.9586e-06	2.03288e-06
	1.62	0.976012	96	1	95	2	97	0.0206186	0.0190476	2.04	0.99088	56.9999	5.58587e-05	56.9999	0.000111717	57	1.95995e-06	2.03288e-06
	1.52	0.9698	97	1	96	2	98	0.0204082	0.0190476	2.03	0.990667	57.9999	5.68779e-05	57.9999	0.000113756	58	1.96131e-06	2.03976e-06
	1.51	0.969097	98	1	97	2	99	0.020202	0.0190476	2.03	0.990667	58.9999	5.78984e-05	58.9999	0.000115797	59	1.96266e-06	2.03976e-06
	1.49	0.967641	99	1	98	2	100	0.02	0.0190476	2.02	0.99045	59.9999	5.89204e-05	59.9999	0.000117841	60	1.96401e-06	2.04389e-06
	1.47	0.966116	100	1	99	2	101	0.019802	0.0190476	2.01	0.990228	60.9999	5.99437e-05	60.9999	0.000119887	61	1.96537e-06	2.0508e-06
	1.4	0.960189	101	1	100	2	102	0.0196078	0.0190476	2.01	0.990228	61.9999	6.09684e-05	61.9999	0.000121937	62	1.96672e-06	2.0508e-06
	1.39	0.959262	102	1	101	2	103	0.0194175	0.0190476	2.01	0.990228	62.9999	6.19945e-05	62.9999	0.000123989	63	1.96808e-06	2.0508e-06
	1.36	0.956348	103	1	102	2	104	0.0192308	0.0190476	2.01	0.990228	63.9999	6.3022e-05	63.9999	0.000126044	64	1.96944e-06	2.0508e-06
	1.34	0.954291	104	1	103	2	105	0.0190476	0.0190476	2	0.99	64.9999	6.40508e-05	64.9999	0.000128102	65	1.9708e-06	2.09819e-06
	1.3	0.949881	104	2	102	4	106	0.0377358	0.0344828	2	0.99	65.9999	6.50811e-05	65.9999	0.000130162	66	1.97215e-06	2.09819e-06
	1.2	0.936904	105	2	103	4	107	0.0373832	0.0344828	2	0.99	66.9999	6.61127e-05	66.9999	0.000132225	67	1.97351e-06	2.09819e-06
	1.18	0.933931	106	2	104	4	108	0.037037	0.0344828	2	0.99	67.9999	6.71458e-05	67.9999	0.000134292	68	1.97488e-06	2.09819e-06
	1.14	0.927556	107	2	105	4	109	0.0366972	0.0344828	2	0.99	68.9999	6.81802e-05	68.9999	0.00013636	69	1.97624e-06	2.09819e-06
	1.11	0.922375	108	2	106	4	110	0.0363636	0.0344828	2	0.99	69.9999	6.9216e-05	69.9999	0.000138432	70	1.9776e-06	2.09819e-06
	1.05	0.910875	109	2	107	4	111	0.036036	0.0344828	2	0.99	70.9999	7.02532e-05	70.9999	0.000140506	71	1.97896e-06	2.09819e-06
	0.95	0.887798	110	2	108	4	112	0.0357143	0.0344828	2	0.99	71.9999	7.12918e-05	71.9999	0.000142584	72	1.98033e-06	2.09819e-06
	0.92	0.879774	111	2	109	4	113	0.0353982	0.0344828	2	0.99	72.9999	7.23318e-05	72.9999	0.000144664	73	1.98169e-06	2.09819e-06
	0.78	0.834041	112	2	110	4	114	0.0350877	0.0344828	2	0.99	73.9999	7.33732e-05	73.9999	0.000146746	74	1.98306e-06	2.09819e-06
	0.77	0.830176	113	2	111	4	115	0.0347826	0.0344828	2	0.99	74.9999	7.4416e-05	74.9999	0.000148832	75	1.98443e-06	2.09819e-06
	0.74	0.81803	114	2	112	4	116	0.0344828	0.0344828	2	0.99	75.9999	7.54601e-05	75.9998	0.00015092	76	1.98579e-06	2.09819e-06
	0.7	0.800474	114	3	111	6	117	0.0512821	0.0491803	2	0.99	76.9999	7.65057e-05	76.9998	0.000153011	77	1.98716e-06	2.09819e-06
	0.65	0.776128	115	3	112	6	118	0.0508475	0.0491803	2	0.99	77.9999	7.75527e-05	77.9998	0.000155105	78	1.98853e-06	2.09819e-06
	0.6	0.748811	116	3	113	6	119	0.0504202	0.0491803	2	0.99	78.9999	7.86011e-05	78.9998	0.000157202	79	1.9899e-06	2.09819e-06
	0.53	0.704879	117	3	114	6	120	0.05	0.0491803	2	0.99	79.9999	7.96509e-05	79.9998	0.000159302	80	1.99127e-06	2.09819e-06
	0.47	0.661156	118	3	115	6	121	0.0495868	0.0491803	2	0.99	80.9999	8.07021e-05	80.9998	0.000161404	81	1.99264e-06	2.09819e-06
	0.46	0.653263	119	3	116	6	122	0.0491803	0.0491803	2	0.99	81.9999	8.17547e-05	81.9998	0.000163509	82	1.99402e-06	2.09819e-06
	0.37	0.57342	119	4	115	8	123	0.0650407	0.0634921	2	0.99	82.9999	8.28087e-05	82.9998	0.000165617	83	1.99539e-06	2.09819e-06
	0.36	0.563484	120	4	116	8	124	0.0645161	0.0634921	2	0.99	83.9999	8.38642e-05	83.9998	0.000167728	84	1.99677e-06	2.09819e-06
	0.34	0.542912	121	4	117	8	125	0.064	0.0634921	2	0.99	84.9999	8.4921e-05	84.9998	0.000169842	85	1.99814e-06	2.09819e-06
	0.32	0.52137	122	4	118	8	126	0.0634921	0.0634921	2	0.99	85.9999	8.59793e-05	85.9998	0.000171959	86	1.99952e-06	2.09819e-06
	0.31	0.510221	122	5	117	10	127	0.0787402	0.0787402	2	0.99	86.9999	8.70389e-05	86.9998	0.000174078	87	2.0009e-06	2.09819e-06
	0.29	0.487139	122	6	116	12	128	0.09375	0.09375	2	0.99	87.9999	8.81e-05	87.9998	0.0001762	88	2.00227e-06	2.09819e-06
	0.23	0.411156	122	7	115	14	129	0.108527	0.107692	2	0.99	88.9999	8.91625e-05	88.9998	0.000178325	89	2.00365e-06	2.09819e-06
	0.21	0.383405	123	7	116	14	130	0.107692	0.107692	2	0.99	89.9999	9.02264e-05	89.9998	0.000180453	90	2.00503e-06	2.09819e-06
	0.2	0.369043	123	8	115	16	131	0.122137	0.114286	2	0.99	90.9999	9.12918e-05	90.9998	0.000182584	91	2.00641e-06	2.09819e-06
	0.19	0.354346	124	8	116	16	132	0.121212	0.114286	2	0.99	91.9999	9.23585e-05	91.9998	0.000184717	92	2.00779e-06	2.09819e-06
	0.17	0.323917	126	8	118	16	134	0.119403	0.114286	2	0.99	92.9825	0.0175321	92.9649	0.0350641	93	0.000377034	2.09819e-06
	0.14	0.275564	129	8	121	16	137	0.116788	0.114286	2	0.99	93.9026	0.0973838	93.8052	0.194768	94	0.002072	2.09819e-06
	0.13	0.25869	131	8	123	16	139	0.115108	0.114286	1.72	0.980945	94.8195	0.180532	94.6389	0.361065	95	0.00380068	0.166292
	0.11	0.223753	132	8	124	16	140	0.114286	0.114286	1.66	0.978122	95.733	0.267032	95.4659	0.534063	96	0.00556316	0.172994
	0.1	0.205672	132	10	122	20	142	0.140845	0.13986	1.62	0.976012	96.6431	0.356937	96.2861	0.713873	97	0.00735952	0.179806
	0.09	0.187169	133	10	123	20	143	0.13986	0.13986	1.52	0.9698	97.5497	0.450301	97.0994	0.900602	98	0.00918981	0.186724
	0.08	0.168236	136	11	125	22	147	0.14966	0.147651	1.51	0.969097	98.4528	0.547176	97.9056	1.09435	99	0.0110541	0.193746
	0.07	0.148862	138	11	127	22	149	0.147651	0.147651	1.49	0.967641	99.3524	0.647613	98.7048	1.29523	100	0.0129523	0.20087
	0.06	0.129036	142	12	130	24	154	0.155844	0.153846	1.47	0.966116	100.248	0.751662	99.4967	1.50332	101	0.0148844	0.208093
	0.05	0.108749	144	12	132	24	156	0.153846	0.153846	1.4	0.960189	101.141	0.859369	100.281	1.71874	102	0.0168504	0.215411
										1.39	0.959262	102.029	0.970782	101.058	1.94156	103	0.0188501	0.222822
										1.36	0.956348	102.914	1.08595	101.828	2.17189	104	0.0208836	0.230323
										1.34	0.954291	103.795	1.2049	102.59	2.40981	105	0.0229505	0.237912
										1.3	0.949881	104.672	1.3277	103.345	2.65539	106	0.0250509	0.245585
										1.2	0.936904	105.546	1.45437	104.091	2.90874	107	0.0271845	0.25334
										1.18	0.933931	106.415	1.58496	104.83	3.16991	108	0.0293511	0.261174
										1.14	0.927556	107.28	1.7195	105.561	3.439	109	0.0315505	0.269084
										1.11	0.922375	108.142	1.85804	106.284	3.71607	110	0.0337825	1
										1.05	0.910875	108.999	2.0006	106.999	4.0012	111	0.0360468	1
										0.95	0.887798	109.853	2.14722	107.706	4.29445	112	0.0383433	1
										0.92	0.879774	110.702	2.29794	108.404	4.59589	113	0.0406716	1
										0.78	0.834041	111.547	2.45279	109.094	4.90557	114	0.0430314	1
										0.77	0.830176	112.388	2.61179	109.776	5.22358	115	0.0454224	1
										0.74	0.81803	113.225	2.77497	110.45	5.54995	116	0.0478444	1
										0.7	0.800474	114.058	2.94237	111.115	5.88474	117	0.050297	1
										0.65	0.776128	114.886	3.11401	111.772	6.22802	118	0.0527798	1
										0.6	0.748811	115.71	3.28991	112.42	6.57982	119	0.0552926	1
										0.53	0.704879	116.53	3.4701	113.06	6.94021	120	0.0578351	1
										0.47	0.661156	117.345	3.65461	113.691	7.30921	121	0.0604067	1
										0.46	0.653263	118.157	3.84344	114.313	7.68688	122	0.0630072	1
										0.37	0.57342	118.963	4.03663	114.927	8.07326	123	0.0656363	1
										0.36	0.563484	119.766	4.23419	115.532	8.46839	124	0.0682934	1
										0.34	0.542912	120.564	4.43615	116.128	8.87229	125	0.0709783	1
										0.32	0.52137	121.357	4.64251	116.715	9.28502	126	0.0736906	1
										0.31	0.510221	122.147	4.8533	117.293	9.7066	127	0.0764299	1
										0.29	0.487139	122.931	5.06853	117.863	10.1371	128	0.0791957	1
										0.23	0.411156	123.712	5.28821	118.424	10.5764	129	0.0819878	1
										0.21	0.383405	124.488	5.51236	118.975	11.0247	130	0.0848056	1
										0.2	0.369043	125.259	5.741	119.518	11.482	131	0.0876488	1
										0.19	0.354346	126.026	5.97412	120.052	11.9482	132	0.090517	1
										0.17	0.323917	126.788	6.21174	120.577	12.4235	133	0.0934097	1
										0.17	0.323917	127.546	6.45388	121.092	12.9078	134	0.0963266	1
										0.14	0.275564	128.299	6.70054	121.599	13.4011	135	0.0992673	1
										0.14	0.275564	129.048	6.95173	122.097	13.9035	136	0.102231	1
										0.14	0.275564	129.793	7.20745	122.585	14.4149	137	0.105218	1
										0.13	0.25869	130.532	7.46771	123.065	14.9354	138	0.108228	1
										0.13	0.25869	131.267	7.73251	123.535	15.465	139	0.111259	1
										0.11	0.223753	131.998	8.00187	123.996	16.0037	140	0.114312	1
										0.1	0.205672	132.724	8.27579	124.448	16.5516	141	0.117387	1
										0.1	0.205672	133.446	8.55426	124.891	17.1085	142	0.120482	1
										0.09	0.187169	134.163	8.83729	125.325	17.6746	143	0.123598	1
										0.08	0.168236	134.875	9.12488	125.75	18.2498	144	0.126734	1
										0.08	0.168236	135.583	9.41703	126.166	18.8341	145	0.12989	1
										0.08	0.168236	136.286	9.71375	126.573	19.4275	146	0.133065	1
										0.08	0.168236	136.985	10.015	126.97	20.0301	147	0.136259	1
										0.07	0.148862	137.679	10.3209	127.358	20.6417	148	0.139471	1
										0.07	0.148862	138.369	10.6313	127.737	21.2625	149	0.142702	1
										0.06	0.129036	139.054	10.9462	128.108	21.8924	150	0.14595	1
										0.06	0.129036	139.734	11.2657	128.469	22.5315	151	0.149215	1
										0.06	0.129036	140.41	11.5898	128.82	23.1796	152	0.152497	1
										0.06	0.129036	141.082	11.9184	129.163	23.8368	153	0.155796	1
										0.06	0.129036	141.748	12.2516	129.497	24.5031	154	0.159111	1
										0.05	0.108749	142.411	12.5892	129.822	25.1785	155	0.162442	1
										0.05	0.108749	143.069	12.9315	130.137	25.8629	156	0.165788	1

## Sheet: Distinct Peptide Level Data
Distinct Peptide Level Data		Confidence Threshold	Forward	Reverse	Correct	Incorrect	Total	Global FDR	q-value		Fit Confidence Threshold	Fit Forward	Fit Reverse	Fit Correct	Fit Incorrect	Fit Total	Fit Global FDR	Fit Local FDR
		1	190	1	189	2	191	0.0104712	0.00573066		1	0.999315	0.000684636	0.998631	0.00136927	1	0.00136927	0.00140647
		0.9999	197	1	196	2	198	0.010101	0.00573066		1	1.99863	0.00136944	1.99726	0.00273888	2	0.00136944	0.00140647
		0.9998	204	1	203	2	205	0.0097561	0.00573066		1	2.99795	0.00205442	2.99589	0.00410883	3	0.00136961	0.00140647
		0.9997	206	1	205	2	207	0.00966184	0.00573066		1	3.99726	0.00273956	3.99452	0.00547913	4	0.00136978	0.00140647
		0.9996	208	1	207	2	209	0.00956938	0.00573066		1	4.99658	0.00342488	4.99315	0.00684976	5	0.00136995	0.00140647
		0.9995	212	1	211	2	213	0.00938967	0.00573066		1	5.99589	0.00411036	5.99178	0.00822073	6	0.00137012	0.00140647
		0.9994	214	1	213	2	215	0.00930233	0.00573066		1	6.9952	0.00479602	6.99041	0.00959204	7	0.00137029	0.00140647
		0.9993	215	1	214	2	216	0.00925926	0.00573066		1	7.99452	0.00548185	7.98904	0.0109637	8	0.00137046	0.00140647
		0.9992	219	1	218	2	220	0.00909091	0.00573066		1	8.99383	0.00616784	8.98766	0.0123357	9	0.00137063	0.00140647
		0.9991	247	1	246	2	248	0.00806452	0.00573066		1	9.99315	0.00685401	9.98629	0.013708	10	0.0013708	0.00140647
		0.999	255	1	254	2	256	0.0078125	0.00573066		1	10.9925	0.00754034	10.9849	0.0150807	11	0.00137097	0.00140647
		0.9989	264	1	263	2	265	0.00754717	0.00573066		1	11.9918	0.00822685	11.9835	0.0164537	12	0.00137114	0.00140647
		0.9988	270	1	269	2	271	0.00738007	0.00573066		1	12.9911	0.00891353	12.9822	0.0178271	13	0.00137131	0.00140647
		0.9987	277	1	276	2	278	0.00719424	0.00573066		1	13.9904	0.00960037	13.9808	0.0192007	14	0.00137148	0.00140647
		0.9986	283	1	282	2	284	0.00704225	0.00573066		1	14.9897	0.0102874	14.9794	0.0205748	15	0.00137165	0.00140647
		0.9985	284	1	283	2	285	0.00701754	0.00573066		1	15.989	0.0109746	15.9781	0.0219492	16	0.00137182	0.00140647
		0.9984	291	1	290	2	292	0.00684932	0.00573066		1	16.9883	0.0116619	16.9767	0.0233239	17	0.00137199	0.00140647
		0.9983	294	1	293	2	295	0.00677966	0.00573066		1	17.9877	0.0123495	17.9753	0.0246989	18	0.00137216	0.00140647
		0.9982	297	1	296	2	298	0.00671141	0.00573066		1	18.987	0.0130372	18.9739	0.0260743	19	0.00137233	0.00140647
		0.9981	299	1	298	2	300	0.00666667	0.00573066		1	19.9863	0.013725	19.9725	0.0274501	20	0.0013725	0.00140647
		0.998	301	1	300	2	302	0.00662252	0.00573066		1	20.9856	0.0144131	20.9712	0.0288261	21	0.00137267	0.00140647
		0.9979	303	1	302	2	304	0.00657895	0.00573066		1	21.9849	0.0151013	21.9698	0.0302026	22	0.00137284	0.00140647
		0.9978	305	1	304	2	306	0.00653595	0.00573066		1	22.9842	0.0157897	22.9684	0.0315793	23	0.00137301	0.00140647
		0.9977	308	1	307	2	309	0.00647249	0.00573066		1	23.9835	0.0164782	23.967	0.0329564	24	0.00137318	0.00140647
		0.9975	310	1	309	2	311	0.00643087	0.00573066		1	24.9828	0.0171669	24.9657	0.0343339	25	0.00137335	0.00140647
		0.9974	312	1	311	2	313	0.00638978	0.00573066		1	25.9821	0.0178558	25.9643	0.0357117	26	0.00137353	0.00140647
		0.9973	318	1	317	2	319	0.00626959	0.00573066		1	26.9815	0.0185449	26.9629	0.0370898	27	0.0013737	0.00140647
		0.9972	320	1	319	2	321	0.00623053	0.00573066		1	27.9808	0.0192341	27.9615	0.0384683	28	0.00137387	0.00140647
		0.9971	321	1	320	2	322	0.00621118	0.00573066		1	28.9801	0.0199235	28.9602	0.0398471	29	0.00137404	0.00140647
		0.997	322	1	321	2	323	0.00619195	0.00573066		1	29.9794	0.0206131	29.9588	0.0412262	30	0.00137421	0.00140647
		0.9969	323	1	322	2	324	0.00617284	0.00573066		1	30.9787	0.0213029	30.9574	0.0426057	31	0.00137438	0.00140647
		0.9968	324	1	323	2	325	0.00615385	0.00573066		1	31.978	0.0219928	31.956	0.0439855	32	0.00137455	0.00140647
		0.9966	325	1	324	2	326	0.00613497	0.00573066		1	32.9773	0.0226829	32.9546	0.0453657	33	0.00137472	0.00140647
		0.9965	327	1	326	2	328	0.00609756	0.00573066		1	33.9766	0.0233731	33.9533	0.0467462	34	0.00137489	0.00140647
		0.9964	329	1	328	2	330	0.00606061	0.00573066		1	34.9759	0.0240635	34.9519	0.0481271	35	0.00137506	0.00140647
		0.9963	330	1	329	2	331	0.0060423	0.00573066		1	35.9752	0.0247541	35.9505	0.0495083	36	0.00137523	0.00140647
		0.9962	332	1	331	2	333	0.00600601	0.00573066		1	36.9746	0.0254449	36.9491	0.0508898	37	0.0013754	0.00140647
		0.9961	333	1	332	2	334	0.00598802	0.00573066		1	37.9739	0.0261359	37.9477	0.0522717	38	0.00137557	0.00140647
		0.996	337	1	336	2	338	0.00591716	0.00573066		1	38.9732	0.026827	38.9463	0.053654	39	0.00137574	0.00140647
		0.9959	338	1	337	2	339	0.00589971	0.00573066		1	39.9725	0.0275183	39.945	0.0550365	40	0.00137591	0.00140647
		0.9956	340	1	339	2	341	0.0058651	0.00573066		1	40.9718	0.0282097	40.9436	0.0564194	41	0.00137608	0.00140647
		0.9954	341	1	340	2	342	0.00584795	0.00573066		1	41.9711	0.0289013	41.9422	0.0578027	42	0.00137625	0.00140647
		0.9952	342	1	341	2	343	0.0058309	0.00573066		1	42.9704	0.0295931	42.9408	0.0591863	43	0.00137643	0.00140647
		0.9951	344	1	343	2	345	0.0057971	0.00573066		1	43.9697	0.0302851	43.9394	0.0605702	44	0.0013766	0.00140647
		0.9948	345	1	344	2	346	0.00578035	0.00573066		1	44.969	0.0309773	44.938	0.0619545	45	0.00137677	0.00140647
		0.9946	346	1	345	2	347	0.00576369	0.00573066		1	45.9683	0.0316696	45.9367	0.0633391	46	0.00137694	0.00140647
		0.9945	348	1	347	2	349	0.00573066	0.00573066		1	46.9676	0.032362	46.9353	0.0647241	47	0.00137711	0.00140647
		0.9943	350	2	348	4	352	0.0113636	0.00985222		1	47.9669	0.0330547	47.9339	0.0661094	48	0.00137728	0.00140647
		0.9941	351	2	349	4	353	0.0113314	0.00985222		1	48.9663	0.0337475	48.9325	0.067495	49	0.00137745	0.00140647
		0.994	352	2	350	4	354	0.0112994	0.00985222		1	49.9656	0.0344405	49.9311	0.068881	50	0.00137762	0.00140647
		0.9938	354	2	352	4	356	0.011236	0.00985222		1	50.9649	0.0351337	50.9297	0.0702674	51	0.00137779	0.00140647
		0.9937	355	2	353	4	357	0.0112045	0.00985222		1	51.9642	0.035827	51.9283	0.0716541	52	0.00137796	0.00140647
		0.9934	356	2	354	4	358	0.0111732	0.00985222		1	52.9635	0.0365205	52.927	0.0730411	53	0.00137813	0.00140647
		0.9933	358	2	356	4	360	0.0111111	0.00985222		1	53.9628	0.0372142	53.9256	0.0744284	54	0.0013783	0.00140647
		0.9929	359	2	357	4	361	0.0110803	0.00985222		1	54.9621	0.0379081	54.9242	0.0758162	55	0.00137848	0.00140647
		0.9926	360	2	358	4	362	0.0110497	0.00985222		1	55.9614	0.0386021	55.9228	0.0772042	56	0.00137865	0.00140647
		0.9925	361	2	359	4	363	0.0110193	0.00985222		1	56.9607	0.0392963	56.9214	0.0785926	57	0.00137882	0.00140647
		0.9922	362	2	360	4	364	0.010989	0.00985222		1	57.96	0.0399907	57.92	0.0799813	58	0.00137899	0.00140647
		0.992	363	2	361	4	365	0.0109589	0.00985222		1	58.9593	0.0406852	58.9186	0.0813704	59	0.00137916	0.00140647
		0.9918	364	2	362	4	366	0.010929	0.00985222		1	59.9586	0.0413799	59.9172	0.0827598	60	0.00137933	0.00140647
		0.9915	365	2	363	4	367	0.0108992	0.00985222		1	60.9579	0.0420748	60.9159	0.0841496	61	0.0013795	0.00140647
		0.9914	366	2	364	4	368	0.0108696	0.00985222		1	61.9572	0.0427699	61.9145	0.0855397	62	0.00137967	0.00140647
		0.9912	368	2	366	4	370	0.0108108	0.00985222		1	62.9565	0.0434651	62.9131	0.0869302	63	0.00137984	0.00140647
		0.9909	369	2	367	4	371	0.0107817	0.00985222		1	63.9558	0.0441605	63.9117	0.088321	64	0.00138002	0.00140647
		0.99	370	2	368	4	372	0.0107527	0.00985222		1	64.9551	0.0448561	64.9103	0.0897122	65	0.00138019	0.00140647
		0.9897	371	2	369	4	373	0.0107239	0.00985222		1	65.9544	0.0455518	65.9089	0.0911037	66	0.00138036	0.00140647
		0.9895	372	2	370	4	374	0.0106952	0.00985222		1	66.9538	0.0462478	66.9075	0.0924955	67	0.00138053	0.00140647
		0.9894	373	2	371	4	375	0.0106667	0.00985222		1	67.9531	0.0469439	67.9061	0.0938877	68	0.0013807	0.00140647
		0.9893	374	2	372	4	376	0.0106383	0.00985222		1	68.9524	0.0476401	68.9047	0.0952803	69	0.00138087	0.00140647
		0.989	375	2	373	4	377	0.0106101	0.00985222		1	69.9517	0.0483366	69.9033	0.0966732	70	0.00138105	0.00140647
		0.9889	376	2	374	4	378	0.010582	0.00985222		1	70.951	0.0490332	70.9019	0.0980664	71	0.00138122	0.00140647
		0.9877	377	2	375	4	379	0.0105541	0.00985222		1	71.9503	0.04973	71.9005	0.09946	72	0.00138139	0.00140647
		0.9874	379	2	377	4	381	0.0104987	0.00985222		1	72.9496	0.050427	72.8991	0.100854	73	0.00138156	0.00140647
		0.987	380	2	378	4	382	0.0104712	0.00985222		1	73.9489	0.0511242	73.8978	0.102248	74	0.00138173	0.00140647
		0.9865	381	2	379	4	383	0.0104439	0.00985222		1	74.9482	0.0518216	74.8964	0.103643	75	0.00138191	0.00140647
		0.9863	382	2	380	4	384	0.0104167	0.00985222		1	75.9475	0.0525191	75.895	0.105038	76	0.00138208	0.00140647
		0.9856	383	2	381	4	385	0.0103896	0.00985222		1	76.9468	0.0532168	76.8936	0.106434	77	0.00138226	0.00140647
		0.9851	384	2	382	4	386	0.0103627	0.00985222		1	77.9461	0.0539148	77.8922	0.10783	78	0.00138243	0.00140647
		0.985	385	2	383	4	387	0.0103359	0.00985222		1	78.9454	0.0546129	78.8908	0.109226	79	0.00138261	0.00140647
		0.9848	386	2	384	4	388	0.0103093	0.00985222		1	79.9447	0.0553113	79.8894	0.110623	80	0.00138278	0.00140647
		0.9846	387	2	385	4	389	0.0102828	0.00985222		1	80.944	0.0560098	80.888	0.11202	81	0.00138296	0.00140647
		0.9841	388	2	386	4	390	0.0102564	0.00985222		1	81.9433	0.0567086	81.8866	0.113417	82	0.00138314	0.00140647
		0.9831	390	2	388	4	392	0.0102041	0.00985222		1	82.9426	0.0574076	82.8852	0.114815	83	0.00138332	0.00140647
		0.983	391	2	389	4	393	0.0101781	0.00985222		1	83.9419	0.0581069	83.8838	0.116214	84	0.0013835	0.00140647
		0.9824	392	2	390	4	394	0.0101523	0.00985222		1	84.9412	0.0588063	84.8824	0.117613	85	0.00138368	0.00140647
		0.9819	393	2	391	4	395	0.0101266	0.00985222		1	85.9405	0.0595061	85.881	0.119012	86	0.00138386	0.00140647
		0.9818	394	2	392	4	396	0.010101	0.00985222		1	86.9398	0.0602061	86.8796	0.120412	87	0.00138405	0.00140647
		0.9812	396	2	394	4	398	0.0100503	0.00985222		1	87.9391	0.0609064	87.8782	0.121813	88	0.00138424	0.00140647
		0.9799	397	2	395	4	399	0.0100251	0.00985222		1	88.9384	0.061607	88.8768	0.123214	89	0.00138443	0.00140647
		0.9791	398	2	396	4	400	0.01	0.00985222		1	89.9377	0.0623079	89.8754	0.124616	90	0.00138462	0.00140647
		0.977	399	2	397	4	401	0.00997506	0.00985222		1	90.937	0.0630091	90.874	0.126018	91	0.00138482	0.00140647
		0.9768	400	2	398	4	402	0.00995025	0.00985222		1	91.9363	0.0637107	91.8726	0.127421	92	0.00138501	0.00140647
		0.9763	403	2	401	4	405	0.00987654	0.00985222		1	92.9356	0.0644126	92.8712	0.128825	93	0.00138522	0.00140647
		0.9754	404	2	402	4	406	0.00985222	0.00985222		1	93.9349	0.065115	93.8698	0.13023	94	0.00138543	0.00140647
		0.9742	404	3	401	6	407	0.014742	0.0137615		1	94.9342	0.0658178	94.8684	0.131636	95	0.00138564	0.00140647
		0.9741	405	3	402	6	408	0.0147059	0.0137615		1	95.9335	0.066521	95.867	0.133042	96	0.00138585	0.00140647
		0.9738	406	3	403	6	409	0.0146699	0.0137615		1	96.9328	0.0672247	96.8656	0.134449	97	0.00138608	0.00140647
		0.9719	407	3	404	6	410	0.0146341	0.0137615		1	97.9321	0.067929	97.8641	0.135858	98	0.00138631	0.00140647
		0.9711	408	3	405	6	411	0.0145985	0.0137615		1	98.9314	0.0686338	98.8627	0.137268	99	0.00138654	0.00140647
		0.9709	409	3	406	6	412	0.0145631	0.0137615		1	99.9307	0.0693392	99.8613	0.138678	100	0.00138678	0.00140647
		0.97	410	3	407	6	413	0.0145278	0.0137615		1	100.93	0.0700452	100.86	0.14009	101	0.00138703	0.00140647
		0.9695	411	3	408	6	414	0.0144928	0.0137615		1	101.929	0.0707519	101.858	0.141504	102	0.00138729	0.00140647
		0.9684	412	3	409	6	415	0.0144578	0.0137615		1	102.929	0.0714594	102.857	0.142919	103	0.00138756	0.00140647
		0.9679	413	3	410	6	416	0.0144231	0.0137615		1	103.928	0.0721676	103.856	0.144335	104	0.00138784	0.00140647
		0.9678	414	3	411	6	417	0.0143885	0.0137615		1	104.927	0.0728767	104.854	0.145753	105	0.00138813	0.00140647
		0.9672	415	3	412	6	418	0.0143541	0.0137615		1	105.926	0.0735867	105.853	0.147173	106	0.00138843	0.00140647
		0.9661	417	3	414	6	420	0.0142857	0.0137615		1	106.926	0.0742977	106.851	0.148595	107	0.00138874	0.00140647
		0.9656	418	3	415	6	421	0.0142518	0.0137615		1	107.925	0.0750098	107.85	0.15002	108	0.00138907	0.00140647
		0.9653	419	3	416	6	422	0.014218	0.0137615		1	108.924	0.0757229	108.849	0.151446	109	0.00138941	0.00140647
		0.9641	420	3	417	6	423	0.0141844	0.0137615		1	109.924	0.0764372	109.847	0.152874	110	0.00138977	0.00140647
		0.9632	421	3	418	6	424	0.0141509	0.0137615		1	110.923	0.0771528	110.846	0.154306	111	0.00139014	0.00140647
		0.9621	422	3	419	6	425	0.0141176	0.0137615		1	111.922	0.0778698	111.844	0.15574	112	0.00139053	0.00140647
		0.9619	423	3	420	6	426	0.0140845	0.0137615		1	112.921	0.0785882	112.843	0.157176	113	0.00139094	0.00140647
		0.9607	424	3	421	6	427	0.0140515	0.0137615		1	113.921	0.0793082	113.841	0.158616	114	0.00139137	0.00140647
		0.9599	425	3	422	6	428	0.0140187	0.0137615		1	114.92	0.0800298	114.84	0.16006	115	0.00139182	0.00140647
		0.958	426	3	423	6	429	0.013986	0.0137615		1	115.919	0.0807532	115.838	0.161506	116	0.0013923	0.00140647
		0.9553	427	3	424	6	430	0.0139535	0.0137615		1	116.919	0.0814784	116.837	0.162957	117	0.00139279	0.00140647
		0.9551	428	3	425	6	431	0.0139211	0.0137615		1	117.918	0.0822056	117.836	0.164411	118	0.00139332	0.00140647
		0.9539	429	3	426	6	432	0.0138889	0.0137615		1	118.917	0.082935	118.834	0.16587	119	0.00139387	0.00140647
		0.952	430	3	427	6	433	0.0138568	0.0137615		1	119.916	0.0836665	119.833	0.167333	120	0.00139444	0.00140647
		0.9501	431	3	428	6	434	0.0138249	0.0137615		1	120.916	0.0844005	120.831	0.168801	121	0.00139505	0.00140647
		0.9487	432	3	429	6	435	0.0137931	0.0137615		1	121.915	0.0851369	121.83	0.170274	122	0.00139569	0.00140647
		0.9452	433	3	430	6	436	0.0137615	0.0137615		1	122.914	0.085876	122.828	0.171752	123	0.00139636	0.00140647
		0.9442	433	4	429	8	437	0.0183066	0.018018		1	123.913	0.0866179	123.827	0.173236	124	0.00139706	0.00140647
		0.9433	434	4	430	8	438	0.0182648	0.018018		1	124.913	0.0873628	124.825	0.174726	125	0.0013978	0.00140647
		0.9414	435	4	431	8	439	0.0182232	0.018018		1	125.912	0.0881108	125.824	0.176222	126	0.00139858	0.00140647
		0.938	436	4	432	8	440	0.0181818	0.018018		1	126.911	0.0888621	126.822	0.177724	127	0.0013994	0.00140647
		0.9371	438	4	434	8	442	0.0180995	0.018018		1	127.91	0.0896168	127.821	0.179234	128	0.00140026	0.00140647
		0.9332	439	4	435	8	443	0.0180587	0.018018		1	128.91	0.0903752	128.819	0.18075	129	0.00140117	0.00140647
		0.9325	440	4	436	8	444	0.018018	0.018018		1	129.909	0.0911375	129.818	0.182275	130	0.00140212	0.00140647
		0.931	440	5	435	10	445	0.0224719	0.0224215		1	130.908	0.0919038	130.816	0.183808	131	0.00140311	0.00140647
		0.9287	441	5	436	10	446	0.0224215	0.0224215		1	131.907	0.0926743	131.815	0.185349	132	0.00140416	0.00140647
		0.9239	441	6	435	12	447	0.0268456	0.0268456		1	132.907	0.0934493	132.813	0.186899	133	0.00140525	0.00140647
		0.9232	441	7	434	14	448	0.03125	0.030837		1	133.906	0.0942289	133.812	0.188458	134	0.0014064	0.00140647
		0.919	443	7	436	14	450	0.0311111	0.030837		1	134.905	0.0950134	134.81	0.190027	135	0.00140761	0.00140647
		0.9189	444	7	437	14	451	0.0310421	0.030837		1	135.904	0.095803	135.808	0.191606	136	0.00140887	0.00140647
		0.9184	445	7	438	14	452	0.0309735	0.030837		1	136.903	0.096598	136.807	0.193196	137	0.00141019	0.00140647
		0.9162	446	7	439	14	453	0.0309051	0.030837		1	137.903	0.0973985	137.805	0.194797	138	0.00141157	0.00140647
		0.9147	447	7	440	14	454	0.030837	0.030837		1	138.902	0.0982049	138.804	0.19641	139	0.00141302	0.00140647
		0.9078	447	8	439	16	455	0.0351648	0.0347826		1	139.901	0.0990174	139.802	0.198035	140	0.00141453	0.00140647
		0.9054	448	8	440	16	456	0.0350877	0.0347826		1	140.9	0.0998361	140.8	0.199672	141	0.00141612	0.00140647
		0.9018	449	8	441	16	457	0.0350109	0.0347826		1	141.899	0.100662	141.799	0.201323	142	0.00141777	0.00140647
		0.9015	450	8	442	16	458	0.0349345	0.0347826		1	142.899	0.101494	142.797	0.202988	143	0.00141949	0.00140647
		0.8954	451	8	443	16	459	0.0348584	0.0347826		1	143.898	0.102333	143.795	0.204667	144	0.0014213	0.00140647
		0.8953	452	8	444	16	460	0.0347826	0.0347826		1	144.897	0.10318	144.794	0.20636	145	0.00142317	0.00140647
		0.8887	452	9	443	18	461	0.0390456	0.0368098		1	145.896	0.104035	145.792	0.20807	146	0.00142513	0.00140647
		0.8844	453	9	444	18	462	0.038961	0.0368098		1	146.895	0.104898	146.79	0.209795	147	0.00142718	0.00140647
		0.8816	454	9	445	18	463	0.0388769	0.0368098		1	147.894	0.105769	147.788	0.211537	148	0.0014293	0.00140647
		0.8814	455	9	446	18	464	0.0387931	0.0368098		1	148.893	0.106648	148.787	0.213296	149	0.00143152	0.00140647
		0.8742	456	9	447	18	465	0.0387097	0.0368098		1	149.892	0.107537	149.785	0.215074	150	0.00143383	0.00140647
		0.8727	457	9	448	18	466	0.0386266	0.0368098		1	150.892	0.108435	150.783	0.21687	151	0.00143622	0.00140647
		0.8703	458	9	449	18	467	0.0385439	0.0368098		1	151.891	0.109343	151.781	0.218685	152	0.00143872	0.00140647
		0.8666	461	9	452	18	470	0.0382979	0.0368098		1	152.89	0.11026	152.779	0.22052	153	0.00144131	0.00140647
		0.8663	462	9	453	18	471	0.0382166	0.0368098		1	153.889	0.111188	153.778	0.222376	154	0.001444	0.00140647
		0.8622	463	9	454	18	472	0.0381356	0.0368098		1	154.888	0.112127	154.776	0.224253	155	0.0014468	0.00140647
		0.8603	464	9	455	18	473	0.038055	0.0368098		1	155.887	0.113076	155.774	0.226153	156	0.0014497	0.00140647
		0.8581	465	9	456	18	474	0.0379747	0.0368098		1	156.886	0.114037	156.772	0.228075	157	0.00145271	0.00140647
		0.8577	466	9	457	18	475	0.0378947	0.0368098		1	157.885	0.11501	157.77	0.23002	158	0.00145582	0.00140647
		0.8472	467	9	458	18	476	0.0378151	0.0368098		1	158.884	0.115995	158.768	0.23199	159	0.00145906	0.00140647
		0.8449	469	9	460	18	478	0.0376569	0.0368098		1	159.883	0.116993	159.766	0.233985	160	0.00146241	0.00140647
		0.8404	471	9	462	18	480	0.0375	0.0368098		1	160.882	0.118003	160.764	0.236006	161	0.00146587	0.00140647
		0.8357	472	9	463	18	481	0.037422	0.0368098		1	161.881	0.119027	161.762	0.238053	162	0.00146946	0.00140647
		0.8335	473	9	464	18	482	0.0373444	0.0368098		1	162.88	0.120064	162.76	0.240128	163	0.00147318	0.00140647
		0.8301	474	9	465	18	483	0.0372671	0.0368098		1	163.879	0.121115	163.758	0.242231	164	0.00147702	0.00140647
		0.821	475	9	466	18	484	0.0371901	0.0368098		1	164.878	0.122181	164.756	0.244363	165	0.00148099	0.00140647
		0.8193	476	9	467	18	485	0.0371134	0.0368098		1	165.877	0.123262	165.753	0.246525	166	0.00148509	0.00140647
		0.812	477	9	468	18	486	0.037037	0.0368098		1	166.876	0.124359	166.751	0.248717	167	0.00148933	0.00140647
		0.8106	478	9	469	18	487	0.036961	0.0368098		1	167.875	0.125471	167.749	0.250942	168	0.0014937	0.00140647
		0.8053	479	9	470	18	488	0.0368852	0.0368098		1	168.873	0.126599	168.747	0.253198	169	0.00149821	0.00140647
		0.8046	480	9	471	18	489	0.0368098	0.0368098		1	169.872	0.127744	169.745	0.255488	170	0.00150287	0.00140647
		0.7999	480	10	470	20	490	0.0408163	0.0406504		1	170.871	0.128906	170.742	0.257812	171	0.00150767	0.00140647
		0.7984	481	10	471	20	491	0.0407332	0.0406504		1	171.87	0.130086	171.74	0.260172	172	0.00151263	0.00140647
		0.7972	482	10	472	20	492	0.0406504	0.0406504		1	172.869	0.131283	172.737	0.262567	173	0.00151773	0.00140647
		0.7897	482	11	471	22	493	0.0446247	0.0440882		1	173.868	0.1325	173.735	0.264999	174	0.00152298	0.00140647
		0.7887	483	11	472	22	494	0.0445344	0.0440882		1	174.866	0.133735	174.733	0.267469	175	0.0015284	0.00140647
		0.7772	484	11	473	22	495	0.0444444	0.0440882		1	175.865	0.134989	175.73	0.269978	176	0.00153397	0.00140647
		0.7747	485	11	474	22	496	0.0443548	0.0440882		1	176.864	0.136263	176.727	0.272527	177	0.0015397	0.00140647
		0.7652	486	11	475	22	497	0.0442656	0.0440882		1	177.862	0.137558	177.725	0.275116	178	0.0015456	0.00140647
		0.7624	487	11	476	22	498	0.0441767	0.0440882		1	178.861	0.138874	178.722	0.277747	179	0.00155166	0.00140647
		0.7596	488	11	477	22	499	0.0440882	0.0440882		1	179.86	0.140211	179.72	0.280421	180	0.00155789	0.00140647
		0.7551	488	12	476	24	500	0.048	0.0472441		1	180.858	0.141569	180.717	0.283138	181	0.0015643	0.00140647
		0.7528	489	12	477	24	501	0.0479042	0.0472441		1	181.857	0.14295	181.714	0.285901	182	0.00157088	0.00140647
		0.7446	490	12	478	24	502	0.0478088	0.0472441		1	182.856	0.144354	182.711	0.288708	183	0.00157764	0.00140647
		0.74	491	12	479	24	503	0.0477137	0.0472441		1	183.854	0.145781	183.708	0.291563	184	0.00158458	0.00140647
		0.7299	492	12	480	24	504	0.047619	0.0472441		1	184.853	0.147233	184.706	0.294465	185	0.0015917	0.00140647
		0.7269	493	12	481	24	505	0.0475248	0.0472441		1	185.851	0.148708	185.703	0.297416	186	0.00159901	0.00140647
		0.7223	494	12	482	24	506	0.0474308	0.0472441		1	186.85	0.150209	186.7	0.300417	187	0.00160651	0.00140647
		0.7155	495	12	483	24	507	0.0473373	0.0472441		1	187.848	0.151734	187.697	0.303469	188	0.0016142	0.00140647
		0.7134	496	12	484	24	508	0.0472441	0.0472441		1	188.847	0.153286	188.693	0.306573	189	0.00162208	0.00140647
		0.7029	496	13	483	26	509	0.0510806	0.0485981		1	189.845	0.154865	189.69	0.309729	190	0.00163015	0.00140647
		0.7016	497	13	484	26	510	0.0509804	0.0485981		1	190.844	0.15647	190.687	0.31294	191	0.00163843	0.00140647
		0.6997	498	13	485	26	511	0.0508806	0.0485981		0.9999	191.842	0.158103	191.684	0.316206	192	0.00164691	0.00343831
		0.6882	499	13	486	26	512	0.0507813	0.0485981		0.9999	192.84	0.159764	192.68	0.319528	193	0.00165559	0.00343831
		0.6787	500	13	487	26	513	0.0506823	0.0485981		0.9999	193.839	0.161454	193.677	0.322908	194	0.00166448	0.00343831
		0.6784	501	13	488	26	514	0.0505837	0.0485981		0.9999	194.837	0.163173	194.674	0.326347	195	0.00167357	0.00343831
		0.6753	502	13	489	26	515	0.0504854	0.0485981		0.9999	195.835	0.164922	195.67	0.329845	196	0.00168288	0.00343831
		0.6712	503	13	490	26	516	0.0503876	0.0485981		0.9999	196.833	0.166702	196.667	0.333404	197	0.0016924	0.00343831
		0.6631	504	13	491	26	517	0.0502901	0.0485981		0.9999	197.831	0.168512	197.663	0.337024	198	0.00170214	0.00343831
		0.6566	505	13	492	26	518	0.0501931	0.0485981		0.9998	198.83	0.170354	198.659	0.340708	199	0.0017121	0.0038804
		0.6515	506	13	493	26	519	0.0500963	0.0485981		0.9998	199.828	0.172228	199.656	0.344457	200	0.00172228	0.0038804
		0.6459	507	13	494	26	520	0.05	0.0485981		0.9998	200.826	0.174135	200.652	0.34827	201	0.00173269	0.0038804
		0.6418	508	13	495	26	521	0.049904	0.0485981		0.9998	201.824	0.176075	201.648	0.352151	202	0.00174332	0.0038804
		0.6404	509	13	496	26	522	0.0498084	0.0485981		0.9998	202.822	0.17805	202.644	0.356099	203	0.00175418	0.0038804
		0.6321	510	13	497	26	523	0.0497132	0.0485981		0.9998	203.82	0.180058	203.64	0.360117	204	0.00176528	0.0038804
		0.63	511	13	498	26	524	0.0496183	0.0485981		0.9998	204.818	0.182102	204.636	0.364204	205	0.00177661	0.0038804
		0.6268	512	13	499	26	525	0.0495238	0.0485981		0.9997	205.816	0.184182	205.632	0.368364	206	0.00178817	0.00419537
		0.6202	513	13	500	26	526	0.0494297	0.0485981		0.9997	206.814	0.186298	206.627	0.372595	207	0.00179998	0.00419537
		0.6117	514	13	501	26	527	0.0493359	0.0485981		0.9996	207.812	0.188451	207.623	0.376901	208	0.00181203	0.00434336
		0.6108	515	13	502	26	528	0.0492424	0.0485981		0.9996	208.809	0.190641	208.619	0.381283	209	0.00182432	0.00434336
		0.602	516	13	503	26	529	0.0491493	0.0485981		0.9995	209.807	0.19287	209.614	0.38574	210	0.00183686	0.0045748
		0.5978	517	13	504	26	530	0.0490566	0.0485981		0.9995	210.805	0.195138	210.61	0.390276	211	0.00184965	0.0045748
		0.5965	518	13	505	26	531	0.0489642	0.0485981		0.9995	211.803	0.197445	211.605	0.39489	212	0.00186269	0.0045748
		0.5937	519	13	506	26	532	0.0488722	0.0485981		0.9995	212.8	0.199793	212.6	0.399585	213	0.00187599	0.0045748
		0.5897	520	13	507	26	533	0.0487805	0.0485981		0.9994	213.798	0.202181	213.596	0.404362	214	0.00188954	0.00481784
		0.5835	521	13	508	26	534	0.0486891	0.0485981		0.9994	214.795	0.204611	214.591	0.409221	215	0.00190336	0.00481784
		0.5812	522	13	509	26	535	0.0485981	0.0485981		0.9993	215.793	0.207083	215.586	0.414165	216	0.00191743	0.00494379
		0.5783	522	14	508	28	536	0.0522388	0.0516605		0.9992	216.79	0.209597	216.581	0.419195	217	0.00193177	0.00516039
		0.5711	523	14	509	28	537	0.0521415	0.0516605		0.9992	217.788	0.212156	217.576	0.424311	218	0.00194638	0.00516039
		0.5643	524	14	510	28	538	0.0520446	0.0516605		0.9992	218.785	0.214758	218.57	0.429516	219	0.00196126	0.00516039
		0.5588	526	14	512	28	540	0.0518519	0.0516605		0.9992	219.783	0.217405	219.565	0.43481	220	0.00197641	0.00516039
		0.5577	527	14	513	28	541	0.051756	0.0516605		0.9991	220.78	0.220098	220.56	0.440196	221	0.00199184	0.00675591
		0.5514	528	14	514	28	542	0.0516605	0.0516605		0.9991	221.777	0.222837	221.554	0.445674	222	0.00200754	0.00675591
		0.5453	528	15	513	30	543	0.0552486	0.0550459		0.9991	222.774	0.225623	222.549	0.451246	223	0.00202352	0.00675591
		0.5394	529	15	514	30	544	0.0551471	0.0550459		0.9991	223.772	0.228457	223.543	0.456913	224	0.00203979	0.00675591
		0.5354	530	15	515	30	545	0.0550459	0.0550459		0.9991	224.769	0.231338	224.537	0.462677	225	0.00205634	0.00675591
		0.5341	530	16	514	32	546	0.0586081	0.0585009		0.9991	225.766	0.234269	225.531	0.468539	226	0.00207318	0.00675591
		0.5337	531	16	515	32	547	0.0585009	0.0585009		0.9991	226.763	0.23725	226.525	0.474501	227	0.00209031	0.00675591
		0.5281	531	17	514	34	548	0.0620438	0.0612613		0.9991	227.76	0.240282	227.519	0.480563	228	0.00210773	0.00675591
		0.5203	532	17	515	34	549	0.0619308	0.0612613		0.9991	228.757	0.243364	228.513	0.486728	229	0.00212545	0.00675591
		0.52	533	17	516	34	550	0.0618182	0.0612613		0.9991	229.754	0.246499	229.507	0.492997	230	0.00214347	0.00675591
		0.5122	534	17	517	34	551	0.061706	0.0612613		0.9991	230.75	0.249686	230.501	0.499372	231	0.00216178	0.00675591
		0.5095	535	17	518	34	552	0.0615942	0.0612613		0.9991	231.747	0.252927	231.494	0.505854	232	0.0021804	0.00675591
		0.5071	536	17	519	34	553	0.0614828	0.0612613		0.9991	232.744	0.256222	232.488	0.512444	233	0.00219933	0.00675591
		0.4973	537	17	520	34	554	0.0613718	0.0612613		0.9991	233.74	0.259572	233.481	0.519144	234	0.00221857	0.00675591
		0.4924	538	17	521	34	555	0.0612613	0.0612613		0.9991	234.737	0.262978	234.474	0.525956	235	0.00223811	0.00675591
		0.4877	538	18	520	36	556	0.0647482	0.0642857		0.9991	235.734	0.266441	235.467	0.532882	236	0.00225797	0.00675591
		0.4854	539	18	521	36	557	0.064632	0.0642857		0.9991	236.73	0.269961	236.46	0.539922	237	0.00227815	0.00675591
		0.4851	540	18	522	36	558	0.0645161	0.0642857		0.9991	237.726	0.273539	237.453	0.547078	238	0.00229865	0.00675591
		0.483	541	18	523	36	559	0.0644007	0.0642857		0.9991	238.723	0.277176	238.446	0.554353	239	0.00231947	0.00675591
		0.4784	542	18	524	36	560	0.0642857	0.0642857		0.9991	239.719	0.280873	239.438	0.561747	240	0.00234061	0.00675591
		0.4758	542	19	523	38	561	0.0677362	0.0672566		0.9991	240.715	0.284631	240.431	0.569262	241	0.00236208	0.00675591
		0.4739	543	19	524	38	562	0.0676157	0.0672566		0.9991	241.712	0.28845	241.423	0.5769	242	0.00238389	0.00675591
		0.4694	544	19	525	38	563	0.0674956	0.0672566		0.9991	242.708	0.292332	242.415	0.584663	243	0.00240602	0.00675591
		0.465	545	19	526	38	564	0.0673759	0.0672566		0.9991	243.704	0.296276	243.407	0.592553	244	0.00242849	0.00675591
		0.4585	546	19	527	38	565	0.0672566	0.0672566		0.9991	244.7	0.300285	244.399	0.60057	245	0.00245131	0.00675591
		0.4563	546	20	526	40	566	0.0706714	0.0706714		0.9991	245.696	0.304359	245.391	0.608717	246	0.00247446	0.00675591
		0.4543	546	21	525	42	567	0.0740741	0.0738137		0.9991	246.692	0.308498	246.383	0.616996	247	0.00249796	0.00675591
		0.452	547	21	526	42	568	0.0739437	0.0738137		0.9991	247.687	0.312704	247.375	0.625408	248	0.00252181	0.00675591
		0.4499	548	21	527	42	569	0.0738137	0.0738137		0.999	248.683	0.316978	248.366	0.633955	249	0.002546	0.00903428
		0.4473	548	22	526	44	570	0.077193	0.0769231		0.999	249.679	0.32132	249.357	0.642639	250	0.00257056	0.00903428
		0.4437	549	22	527	44	571	0.0770578	0.0769231		0.999	250.674	0.325731	250.349	0.651462	251	0.00259547	0.00903428
		0.4395	550	22	528	44	572	0.0769231	0.0769231		0.999	251.67	0.330213	251.34	0.660425	252	0.00262074	0.00903428
		0.4377	550	23	527	46	573	0.0802792	0.0802792		0.999	252.665	0.334766	252.33	0.669531	253	0.00264637	0.00903428
		0.4355	550	24	526	48	574	0.0836237	0.0829016		0.999	253.661	0.339391	253.321	0.678781	254	0.00267237	0.00903428
		0.4335	552	24	528	48	576	0.0833333	0.0829016		0.999	254.656	0.344089	254.312	0.688178	255	0.00269874	0.00903428
		0.4275	553	24	529	48	577	0.0831889	0.0829016		0.999	255.651	0.348861	255.302	0.697722	256	0.00272548	0.00903428
		0.4235	554	24	530	48	578	0.083045	0.0829016		0.9989	256.646	0.353708	256.293	0.707417	257	0.0027526	0.0103153
		0.42	555	24	531	48	579	0.0829016	0.0829016		0.9989	257.641	0.358632	257.283	0.717264	258	0.00278009	0.0103153
		0.4196	555	25	530	50	580	0.0862069	0.0848896		0.9989	258.636	0.363632	258.273	0.727265	259	0.00280797	0.0103153
		0.4158	556	25	531	50	581	0.0860585	0.0848896		0.9989	259.631	0.368711	259.263	0.737422	260	0.00283624	0.0103153
		0.412	557	25	532	50	582	0.0859107	0.0848896		0.9989	260.626	0.373869	260.252	0.747737	261	0.00286489	0.0103153
		0.4082	558	25	533	50	583	0.0857633	0.0848896		0.9989	261.621	0.379107	261.242	0.758213	262	0.00289394	0.0103153
		0.4045	559	25	534	50	584	0.0856164	0.0848896		0.9989	262.616	0.384426	262.231	0.768851	263	0.00292339	0.0103153
		0.4026	560	25	535	50	585	0.0854701	0.0848896		0.9989	263.61	0.389827	263.22	0.779654	264	0.00295323	0.0103153
		0.4008	561	25	536	50	586	0.0853242	0.0848896		0.9989	264.605	0.395311	264.209	0.790623	265	0.00298348	0.0103153
		0.3989	562	25	537	50	587	0.0851789	0.0848896		0.9988	265.599	0.40088	265.198	0.801761	266	0.00301414	0.0115697
		0.3971	563	25	538	50	588	0.085034	0.0848896		0.9988	266.593	0.406535	266.187	0.81307	267	0.0030452	0.0115697
		0.394	564	25	539	50	589	0.0848896	0.0848896		0.9988	267.588	0.412276	267.175	0.824552	268	0.00307669	0.0115697
		0.3935	564	26	538	52	590	0.0881356	0.0878378		0.9988	268.582	0.418105	268.164	0.83621	269	0.00310859	0.0115697
		0.3928	565	26	539	52	591	0.0879865	0.0878378		0.9988	269.576	0.424023	269.152	0.848045	270	0.00314091	0.0115697
		0.39	566	26	540	52	592	0.0878378	0.0878378		0.9988	270.57	0.430031	270.14	0.860061	271	0.00317366	0.0115697
		0.3864	566	27	539	54	593	0.0910624	0.090604		0.9987	271.564	0.43613	271.128	0.872259	272	0.00320684	0.01276
		0.3847	567	27	540	54	594	0.0909091	0.090604		0.9987	272.558	0.442321	272.115	0.884643	273	0.00324045	0.01276
		0.3829	568	27	541	54	595	0.0907563	0.090604		0.9987	273.551	0.448606	273.103	0.897213	274	0.0032745	0.01276
		0.3816	569	27	542	54	596	0.090604	0.090604		0.9987	274.545	0.454987	274.09	0.909973	275	0.00330899	0.01276
		0.3795	569	28	541	56	597	0.0938023	0.0936455		0.9987	275.539	0.461463	275.077	0.922925	276	0.00334393	0.01276
		0.3761	570	28	542	56	598	0.0936455	0.0936455		0.9987	276.532	0.468036	276.064	0.936072	277	0.00337932	0.01276
		0.371	570	29	541	58	599	0.096828	0.096828		0.9987	277.525	0.474708	277.051	0.949417	278	0.00341517	0.01276
		0.3695	570	30	540	60	600	0.1	0.1		0.9986	278.519	0.48148	278.037	0.962961	279	0.00345147	0.014055
		0.366	570	31	539	62	601	0.103161	0.102649		0.9986	279.512	0.488354	279.023	0.976707	280	0.00348824	0.014055
		0.3644	571	31	540	62	602	0.10299	0.102649		0.9986	280.505	0.495329	280.009	0.990659	281	0.00352548	0.014055
		0.3611	572	31	541	62	603	0.102819	0.102649		0.9986	281.498	0.502409	280.995	1.00482	282	0.00356319	0.014055
		0.3595	573	31	542	62	604	0.102649	0.102649		0.9986	282.49	0.509594	281.981	1.01919	283	0.00360137	0.014055
		0.3563	573	32	541	64	605	0.105785	0.105263		0.9986	283.483	0.516886	282.966	1.03377	284	0.00364004	0.014055
		0.3532	574	32	542	64	606	0.105611	0.105263		0.9985	284.476	0.524285	283.951	1.04857	285	0.00367919	0.014799
		0.3512	575	32	543	64	607	0.105437	0.105263		0.9984	285.468	0.531794	284.936	1.06359	286	0.00371884	0.0156919
		0.35	576	32	544	64	608	0.105263	0.105263		0.9984	286.461	0.539414	285.921	1.07883	287	0.00375898	0.0156919
		0.3493	576	33	543	66	609	0.108374	0.106969		0.9984	287.453	0.547146	286.906	1.09429	288	0.00379963	0.0156919
		0.3485	577	33	544	66	610	0.108197	0.106969		0.9984	288.445	0.554992	287.89	1.10998	289	0.00384078	0.0156919
		0.3469	578	33	545	66	611	0.10802	0.106969		0.9984	289.437	0.562954	288.874	1.12591	290	0.00388244	0.0156919
		0.3453	582	33	549	66	615	0.107317	0.106969		0.9984	290.429	0.571032	289.858	1.14206	291	0.00392462	0.0156919
		0.3408	583	33	550	66	616	0.107143	0.106969		0.9984	291.421	0.579228	290.842	1.15846	292	0.00396732	0.0156919
		0.3369	584	33	551	66	617	0.106969	0.106969		0.9983	292.412	0.587545	291.825	1.17509	293	0.00401054	0.0168757
		0.3359	584	34	550	68	618	0.110032	0.110032		0.9983	293.404	0.595983	292.808	1.19197	294	0.0040543	0.0168757
		0.3336	584	35	549	70	619	0.113086	0.112721		0.9983	294.395	0.604544	293.791	1.20909	295	0.0040986	0.0168757
		0.3319	585	35	550	70	620	0.112903	0.112721		0.9982	295.387	0.613229	294.774	1.22646	296	0.00414344	0.0176243
		0.329	586	35	551	70	621	0.112721	0.112721		0.9982	296.378	0.622042	295.756	1.24408	297	0.00418883	0.0176243
		0.3261	586	36	550	72	622	0.115756	0.11557		0.9982	297.369	0.630982	296.738	1.26196	298	0.00423478	0.0176243
		0.3252	587	36	551	72	623	0.11557	0.11557		0.9981	298.36	0.640052	297.72	1.2801	299	0.00428128	0.0182712
		0.3233	587	37	550	74	624	0.11859	0.117834		0.9981	299.351	0.649254	298.701	1.29851	300	0.00432836	0.0182712
		0.3205	588	37	551	74	625	0.1184	0.117834		0.998	300.341	0.658589	299.683	1.31718	301	0.004376	0.0188043
		0.3177	589	37	552	74	626	0.118211	0.117834		0.998	301.332	0.668059	300.664	1.33612	302	0.00442423	0.0188043
		0.3149	590	37	553	74	627	0.118022	0.117834		0.9979	302.322	0.677665	301.645	1.35533	303	0.00447304	0.0193517
		0.3142	591	37	554	74	628	0.117834	0.117834		0.9979	303.313	0.687411	302.625	1.37482	304	0.00452244	0.0193517
		0.3135	591	38	553	76	629	0.120827	0.120827		0.9978	304.303	0.697297	303.605	1.39459	305	0.00457244	0.0199139
		0.3122	591	39	552	78	630	0.12381	0.122449		0.9978	305.293	0.707325	304.585	1.41465	306	0.00462304	0.0199139
		0.3108	592	39	553	78	631	0.123613	0.122449		0.9977	306.283	0.717498	305.565	1.435	307	0.00467426	0.0206381
		0.3089	593	39	554	78	632	0.123418	0.122449		0.9977	307.272	0.727817	306.544	1.45563	308	0.00472609	0.0206381
		0.3068	594	39	555	78	633	0.123223	0.122449		0.9977	308.262	0.738285	307.523	1.47657	309	0.00477854	0.0206381
		0.3042	595	39	556	78	634	0.123028	0.122449		0.9975	309.251	0.748902	308.502	1.4978	310	0.00483163	0.0213869
		0.3037	596	39	557	78	635	0.122835	0.122449		0.9975	310.24	0.759672	309.481	1.51934	311	0.00488535	0.0213869
		0.3014	597	39	558	78	636	0.122642	0.122449		0.9974	311.229	0.770597	310.459	1.54119	312	0.00493972	0.0220044
		0.2958	598	39	559	78	637	0.122449	0.122449		0.9974	312.218	0.781677	311.437	1.56335	313	0.00499474	0.0220044
		0.2939	599	40	559	80	639	0.125196	0.124805		0.9973	313.207	0.792917	312.414	1.58583	314	0.00505043	0.0232902
		0.2889	600	40	560	80	640	0.125	0.124805		0.9973	314.196	0.804317	313.391	1.60863	315	0.00510677	0.0232902
		0.2882	601	40	561	80	641	0.124805	0.124805		0.9973	315.184	0.81588	314.368	1.63176	316	0.0051638	0.0232902
		0.2864	601	41	560	82	642	0.127726	0.126935		0.9973	316.172	0.827608	315.345	1.65522	317	0.0052215	0.0232902
		0.284	602	41	561	82	643	0.127527	0.126935		0.9973	317.16	0.839503	316.321	1.67901	318	0.00527989	0.0232902
		0.2816	603	41	562	82	644	0.127329	0.126935		0.9973	318.148	0.851568	317.297	1.70314	319	0.00533899	0.0232902
		0.2794	604	41	563	82	645	0.127132	0.126935		0.9972	319.136	0.863805	318.272	1.72761	320	0.00539878	0.0246477
		0.2788	605	41	564	82	646	0.126935	0.126935		0.9972	320.124	0.876217	319.248	1.75243	321	0.00545929	0.0246477
		0.2787	605	42	563	84	647	0.12983	0.12943		0.9971	321.111	0.888805	320.222	1.77761	322	0.00552053	0.025176
		0.2768	606	42	564	84	648	0.12963	0.12943		0.997	322.098	0.901572	321.197	1.80314	323	0.00558249	0.0255343
		0.2767	607	42	565	84	649	0.12943	0.12943		0.9969	323.085	0.914521	322.171	1.82904	324	0.00564519	0.0258975
		0.2757	607	43	564	86	650	0.132308	0.131498		0.9968	324.072	0.927654	323.145	1.85531	325	0.00570864	0.0262657
		0.2745	608	43	565	86	651	0.132104	0.131498		0.9966	325.059	0.940973	324.118	1.88195	326	0.00577284	0.0266389
		0.2733	609	43	566	86	652	0.131902	0.131498		0.9965	326.046	0.954482	325.091	1.90896	327	0.00583781	0.0272085
		0.2711	611	43	568	86	654	0.131498	0.131498		0.9965	327.032	0.968183	326.064	1.93637	328	0.00590355	0.0272085
		0.2699	611	44	567	88	655	0.134351	0.134351		0.9964	328.018	0.982078	327.036	1.96416	329	0.00597008	0.0279863
		0.2676	611	45	566	90	656	0.137195	0.136571		0.9964	329.004	0.99617	328.008	1.99234	330	0.00603739	0.0279863
		0.2673	612	45	567	90	657	0.136986	0.136571		0.9963	329.99	1.01046	328.979	2.02092	331	0.00610551	0.0285839
		0.2645	613	45	568	90	658	0.136778	0.136571		0.9962	330.975	1.02496	329.95	2.04991	332	0.00617444	0.0291939
		0.2638	614	45	569	90	659	0.136571	0.136571		0.9962	331.96	1.03966	330.921	2.07931	333	0.00624419	0.0291939
		0.2632	614	46	568	92	660	0.139394	0.139183		0.9961	332.945	1.05457	331.891	2.10913	334	0.00631476	0.0298166
		0.261	615	46	569	92	661	0.139183	0.139183		0.996	333.93	1.06968	332.861	2.13937	335	0.00638618	0.0308836
		0.2594	615	47	568	94	662	0.141994	0.140719		0.996	334.915	1.08502	333.83	2.17004	336	0.00645844	0.0308836
		0.2588	616	47	569	94	663	0.14178	0.140719		0.996	335.899	1.10057	334.799	2.20114	337	0.00653157	0.0308836
		0.2573	617	47	570	94	664	0.141566	0.140719		0.996	336.884	1.11634	335.767	2.23268	338	0.00660557	0.0308836
		0.2524	618	47	571	94	665	0.141353	0.140719		0.9959	337.868	1.13233	336.735	2.26467	339	0.00668044	0.0319881
		0.2518	619	47	572	94	666	0.141141	0.140719		0.9956	338.851	1.14856	337.703	2.29711	340	0.00675621	0.0326693
		0.2506	620	47	573	94	667	0.14093	0.140719		0.9956	339.835	1.16501	338.67	2.33001	341	0.00683287	0.0326693
		0.2503	621	47	574	94	668	0.140719	0.140719		0.9954	340.818	1.18169	339.637	2.36338	342	0.00691045	0.0333649
		0.2501	621	48	573	96	669	0.143498	0.143498		0.9952	341.801	1.19861	340.603	2.39721	343	0.00698896	0.0338367
		0.2494	621	49	572	98	670	0.146269	0.145833		0.9951	342.784	1.21576	341.568	2.43153	344	0.00706839	0.0345569
		0.2482	622	49	573	98	671	0.146051	0.145833		0.9951	343.767	1.23316	342.534	2.46633	345	0.00714878	0.0345569
		0.2447	623	49	574	98	672	0.145833	0.145833		0.9948	344.749	1.25081	343.498	2.50162	346	0.00723012	0.0352921
		0.2442	623	50	573	100	673	0.148588	0.147275		0.9946	345.731	1.26871	344.463	2.53741	347	0.00731243	0.0357909
		0.2441	624	50	574	100	674	0.148368	0.147275		0.9945	346.713	1.28685	345.426	2.57371	348	0.00739571	0.0365522
		0.2421	625	50	575	100	675	0.148148	0.147275		0.9945	347.695	1.30526	346.389	2.61052	349	0.00748	0.0365522
		0.2411	626	50	576	100	676	0.147929	0.147275		0.9943	348.676	1.32392	347.352	2.64785	350	0.00756528	0.0378568
		0.2382	627	50	577	100	677	0.14771	0.147275		0.9943	349.657	1.34285	348.314	2.68571	351	0.00765158	0.0378568
		0.2379	628	50	578	100	678	0.147493	0.147275		0.9943	350.638	1.36205	349.276	2.7241	352	0.00773891	0.0378568
		0.2372	629	50	579	100	679	0.147275	0.147275		0.9941	351.618	1.38152	350.237	2.76303	353	0.00782728	0.0389336
		0.2362	629	51	578	102	680	0.15	0.148688		0.994	352.599	1.40126	351.197	2.80251	354	0.00791671	0.0394834
		0.2358	630	51	579	102	681	0.14978	0.148688		0.9938	353.579	1.42128	352.157	2.84256	355	0.0080072	0.0403225
		0.2343	631	51	580	102	682	0.14956	0.148688		0.9938	354.558	1.44158	353.117	2.88316	356	0.00809877	0.0403225
		0.2314	632	51	581	102	683	0.149341	0.148688		0.9937	355.538	1.46217	354.076	2.92434	357	0.00819143	0.0411793
		0.2286	633	51	582	102	684	0.149123	0.148688		0.9934	356.517	1.48305	355.034	2.9661	358	0.0082852	0.0417606
		0.227	634	51	583	102	685	0.148905	0.148688		0.9933	357.496	1.50423	355.992	3.00845	359	0.00838009	0.0426477
		0.2252	635	51	584	102	686	0.148688	0.148688		0.9933	358.474	1.5257	356.949	3.0514	360	0.00847611	0.0426477
		0.2249	635	52	583	104	687	0.151383	0.151383		0.9929	359.453	1.54748	357.905	3.09495	361	0.00857328	0.0435535
		0.2231	635	53	582	106	688	0.15407	0.153846		0.9926	360.43	1.56956	358.861	3.13912	362	0.00867161	0.044168
		0.2213	636	53	583	106	689	0.153846	0.153846		0.9925	361.408	1.59196	359.816	3.18391	363	0.00877111	0.0447911
		0.2195	636	54	582	108	690	0.156522	0.155844		0.9922	362.385	1.61467	360.771	3.22934	364	0.00887181	0.0454228
		0.2193	637	54	583	108	691	0.156295	0.155844		0.992	363.362	1.6377	361.725	3.2754	365	0.0089737	0.0460634
		0.217	638	54	584	108	692	0.156069	0.155844		0.9918	364.339	1.66106	362.678	3.32212	366	0.00907682	0.046713
		0.2151	639	54	585	108	693	0.155844	0.155844		0.9915	365.315	1.68474	363.631	3.36949	367	0.00918116	0.0473716
		0.2137	639	55	584	110	694	0.158501	0.158273		0.9914	366.291	1.70876	364.582	3.41753	368	0.00928676	0.0480394
		0.21	640	55	585	110	695	0.158273	0.158273		0.9912	367.267	1.73312	365.534	3.46624	369	0.00939361	0.0490586
		0.2084	640	56	584	112	696	0.16092	0.160689		0.9912	368.242	1.75782	366.484	3.51565	370	0.00950175	0.0490586
		0.2082	641	56	585	112	697	0.160689	0.160689		0.9909	369.217	1.78287	367.434	3.56575	371	0.00961118	0.0500991
		0.2066	641	57	584	114	698	0.163324	0.162393		0.99	370.192	1.80828	368.383	3.61655	372	0.00972191	0.0508048
		0.2062	642	57	585	114	699	0.16309	0.162393		0.9897	371.166	1.83404	369.332	3.66807	373	0.00983398	0.0515204
		0.2042	643	57	586	114	700	0.162857	0.162393		0.9895	372.14	1.86016	370.28	3.72032	374	0.00994738	0.0522458
		0.2032	644	57	587	114	701	0.162625	0.162393		0.9894	373.113	1.88665	371.227	3.7733	375	0.0100621	0.0529813
		0.2009	645	57	588	114	702	0.162393	0.162393		0.9893	374.086	1.91351	372.173	3.82703	376	0.0101783	0.053727
		0.2002	645	58	587	116	703	0.165007	0.164773		0.989	375.059	1.94076	373.118	3.88151	377	0.0102958	0.0544829
		0.1987	646	58	588	116	704	0.164773	0.164773		0.9889	376.032	1.96838	374.063	3.93676	378	0.0104147	0.0552493
		0.1977	646	59	587	118	705	0.167376	0.167376		0.9877	377.004	1.99639	375.007	3.99279	379	0.0105351	0.0560262
		0.1972	646	60	586	120	706	0.169972	0.168067		0.9874	377.975	2.0248	375.95	4.0496	380	0.0106568	0.0572117
		0.1969	647	60	587	120	707	0.169731	0.168067		0.9874	378.946	2.05361	376.893	4.10721	381	0.0107801	0.0572117
		0.1936	648	60	588	120	708	0.169492	0.168067		0.987	379.917	2.08282	377.834	4.16564	382	0.0109048	0.0584216
		0.1931	649	60	589	120	709	0.169252	0.168067		0.9865	380.888	2.11244	378.775	4.22488	383	0.011031	0.059242
		0.19	650	60	590	120	710	0.169014	0.168067		0.9863	381.858	2.14248	379.715	4.28495	384	0.0111587	0.0600736
		0.187	651	60	591	120	711	0.168776	0.168067		0.9856	382.827	2.17294	380.654	4.34587	385	0.011288	0.0609166
		0.1861	653	60	593	120	713	0.168303	0.168067		0.9851	383.796	2.20382	381.592	4.40764	386	0.0114188	0.061771
		0.1848	654	60	594	120	714	0.168067	0.168067		0.985	384.765	2.23514	382.53	4.47028	387	0.0115511	0.0626369
		0.1841	654	61	593	122	715	0.170629	0.169444		0.9848	385.733	2.2669	383.466	4.53379	388	0.011685	0.0635146
		0.1827	655	61	594	122	716	0.170391	0.169444		0.9846	386.701	2.2991	384.402	4.5982	389	0.0118206	0.0644041
		0.1812	656	61	595	122	717	0.170153	0.169444		0.9841	387.668	2.33175	385.336	4.66351	390	0.0119577	0.0653056
		0.1804	657	61	596	122	718	0.169916	0.169444		0.9831	388.635	2.36486	386.27	4.72973	391	0.0120965	0.0666806
		0.1798	658	61	597	122	719	0.16968	0.169444		0.9831	389.602	2.39844	387.203	4.79687	392	0.0122369	0.0666806
		0.1793	659	61	598	122	720	0.169444	0.169444		0.983	390.568	2.43248	388.135	4.86495	393	0.012379	0.0680832
		0.1784	659	62	597	124	721	0.171983	0.170799		0.9824	391.533	2.46699	389.066	4.93399	394	0.0125228	0.0690339
		0.1757	660	62	598	124	722	0.171745	0.170799		0.9819	392.498	2.50199	389.996	5.00399	395	0.0126683	0.0699972
		0.1755	661	62	599	124	723	0.171508	0.170799		0.9818	393.463	2.53748	390.925	5.07496	396	0.0128156	0.0709733
		0.1743	662	62	600	124	724	0.171271	0.170799		0.9812	394.427	2.57346	391.853	5.14692	397	0.0129645	0.0724616
		0.1715	664	62	602	124	726	0.170799	0.170799		0.9812	395.39	2.60994	392.78	5.21989	398	0.0131153	0.0724616
		0.1708	665	63	602	126	728	0.173077	0.172603		0.9799	396.353	2.64693	393.706	5.29387	399	0.0132678	0.0739792
		0.1699	666	63	603	126	729	0.17284	0.172603		0.9791	397.316	2.68444	394.631	5.36888	400	0.0134222	0.0750075
		0.1683	667	63	604	126	730	0.172603	0.172603		0.977	398.278	2.72246	395.555	5.44493	401	0.0135784	0.0760492
		0.1676	667	64	603	128	731	0.175103	0.175103		0.9768	399.239	2.76102	396.478	5.52203	402	0.0137364	0.0771044
		0.1668	667	65	602	130	732	0.177596	0.17663		0.9763	400.2	2.8001	397.4	5.6002	403	0.0138963	0.0792559
		0.1654	668	65	603	130	733	0.177353	0.17663		0.9763	401.16	2.83973	398.321	5.67946	404	0.0140581	0.0792559
		0.165	669	65	604	130	734	0.177112	0.17663		0.9763	402.12	2.87991	399.24	5.75981	405	0.0142218	0.0792559
		0.1641	670	65	605	130	735	0.176871	0.17663		0.9754	403.079	2.92064	400.159	5.84128	406	0.0143874	0.0814627
		0.1638	671	65	606	130	736	0.17663	0.17663		0.9742	404.038	2.96193	401.076	5.92387	407	0.014555	0.0825873
		0.1633	671	66	605	132	737	0.179104	0.178138		0.9741	404.996	3.0038	401.992	6.00759	408	0.0147245	0.083726
		0.1629	672	66	606	132	738	0.178862	0.178138		0.9738	405.954	3.04624	402.908	6.09247	409	0.014896	0.0848791
		0.1625	673	66	607	132	739	0.17862	0.178138		0.9719	406.911	3.08926	403.821	6.17852	410	0.0150696	0.0860466
		0.1622	674	66	608	132	740	0.178378	0.178138		0.9711	407.867	3.13287	404.734	6.26575	411	0.0152451	0.0872287
		0.1617	675	66	609	132	741	0.178138	0.178138		0.9709	408.823	3.17709	405.646	6.35417	412	0.0154228	0.0884255
		0.1606	675	67	608	134	742	0.180593	0.18035		0.97	409.778	3.22191	406.556	6.44381	413	0.0156024	0.089637
		0.1596	676	67	609	134	743	0.18035	0.18035		0.9695	410.733	3.26734	407.465	6.53468	414	0.0157842	0.0908634
		0.1578	676	68	608	136	744	0.182796	0.182796		0.9684	411.687	3.31339	408.373	6.62678	415	0.0159681	0.0921047
		0.157	676	69	607	138	745	0.185235	0.185235		0.9679	412.64	3.36007	409.28	6.72014	416	0.0161542	0.0933612
		0.1563	676	70	606	140	746	0.187668	0.187416		0.9678	413.593	3.40739	410.185	6.81478	417	0.0163424	0.0946328
		0.1556	677	70	607	140	747	0.187416	0.187416		0.9672	414.545	3.45535	411.089	6.9107	418	0.0165328	0.0959197
		0.154	677	71	606	142	748	0.18984	0.188079		0.9661	415.496	3.50396	411.992	7.00792	419	0.0167253	0.0978788
		0.1532	678	71	607	142	749	0.189586	0.188079		0.9661	416.447	3.55323	412.894	7.10646	420	0.0169201	0.0978788
		0.1527	679	71	608	142	750	0.189333	0.188079		0.9656	417.397	3.60317	413.794	7.20633	421	0.0171172	0.0998727
		0.152	680	71	609	142	751	0.189081	0.188079		0.9653	418.346	3.65378	414.692	7.30755	422	0.0173165	0.101222
		0.1516	681	71	610	142	752	0.18883	0.188079		0.9641	419.295	3.70507	415.59	7.41014	423	0.0175181	0.102586
		0.1511	682	71	611	142	753	0.188579	0.188079		0.9632	420.243	3.75705	416.486	7.51411	424	0.017722	0.103966
		0.1507	683	71	612	142	754	0.188329	0.188079		0.9621	421.19	3.80974	417.381	7.61947	425	0.0179282	0.105362
		0.1501	684	71	613	142	755	0.188079	0.188079		0.9619	422.137	3.86312	418.274	7.72625	426	0.0181367	0.106774
		0.1493	685	72	613	144	757	0.190225	0.189474		0.9607	423.083	3.91722	419.166	7.83445	427	0.0183477	0.108202
		0.1491	686	72	614	144	758	0.189974	0.189474		0.9599	424.028	3.97205	420.056	7.9441	428	0.018561	0.109646
		0.1484	687	72	615	144	759	0.189723	0.189474		0.958	424.972	4.0276	420.945	8.0552	429	0.0187767	0.111106
		0.1483	688	72	616	144	760	0.189474	0.189474		0.9553	425.916	4.08389	421.832	8.16779	430	0.0189948	0.112582
		0.1479	688	73	615	146	761	0.191853	0.191853		0.9551	426.859	4.14093	422.718	8.28186	431	0.0192155	0.114074
		0.1477	688	74	614	148	762	0.194226	0.193211		0.9539	427.801	4.19872	423.603	8.39744	432	0.0194385	0.115583
		0.1476	690	74	616	148	764	0.193717	0.193211		0.952	428.743	4.25728	424.485	8.51455	433	0.0196641	0.117108
		0.1474	691	74	617	148	765	0.193464	0.193211		0.9501	429.683	4.3166	425.367	8.6332	434	0.0198922	0.118649
		0.1473	692	74	618	148	766	0.193211	0.193211		0.9487	430.623	4.3767	426.247	8.75341	435	0.0201228	0.120206
		0.1471	692	75	617	150	767	0.195567	0.195567		0.9452	431.562	4.43759	427.125	8.87519	436	0.0203559	0.12178
		0.147	693	76	617	152	769	0.197659	0.197403		0.9442	432.501	4.49928	428.001	8.99856	437	0.0205917	0.12337
		0.1469	694	76	618	152	770	0.197403	0.197403		0.9433	433.438	4.56177	428.876	9.12354	438	0.02083	0.124976
		0.1467	695	77	618	154	772	0.199482	0.199482		0.9414	434.375	4.62507	429.75	9.25014	439	0.0210709	0.126599
		0.1466	696	78	618	156	774	0.20155	0.20155		0.938	435.311	4.68919	430.622	9.37837	440	0.0213145	0.128238
		0.1465	696	80	616	160	776	0.206186	0.206186		0.9371	436.246	4.75413	431.492	9.50827	441	0.0215607	0.130727
		0.1464	698	81	617	162	779	0.207959	0.207959		0.9371	437.18	4.81992	432.36	9.63983	442	0.0218096	0.130727
		0.1463	698	82	616	164	780	0.210256	0.210256		0.9332	438.113	4.88654	433.227	9.77309	443	0.0220611	0.133253
		0.1461	707	86	621	172	793	0.216898	0.216898		0.9325	439.046	4.95402	434.092	9.90804	444	0.0223154	0.134957
		0.146	752	110	642	220	862	0.25522	0.254925		0.931	439.978	5.02236	434.955	10.0447	445	0.0225724	0.136678
		0.1459	753	110	643	220	863	0.254925	0.254925		0.9287	440.908	5.09157	435.817	10.1831	446	0.0228321	0.138414
		0.1448	753	111	642	222	864	0.256944	0.256055		0.9239	441.838	5.16165	436.677	10.3233	447	0.0230946	0.140167
		0.1437	754	111	643	222	865	0.256647	0.256055		0.9232	442.767	5.23262	437.535	10.4652	448	0.0233599	0.141936
		0.1426	755	111	644	222	866	0.256351	0.256055		0.919	443.696	5.30448	438.391	10.609	449	0.023628	0.14462
		0.1404	756	111	645	222	867	0.256055	0.256055		0.919	444.623	5.37724	439.246	10.7545	450	0.0238989	0.14462
		0.1394	756	112	644	224	868	0.258065	0.257768		0.9189	445.549	5.45091	440.098	10.9018	451	0.0241726	0.14734
		0.1373	757	112	645	224	869	0.257768	0.257768		0.9184	446.474	5.5255	440.949	11.051	452	0.0244491	0.149173
		0.1354	757	113	644	226	870	0.25977	0.258581		0.9162	447.399	5.60101	441.798	11.202	453	0.0247285	0.151022
		0.1332	758	113	645	226	871	0.259472	0.258581		0.9147	448.323	5.67746	442.645	11.3549	454	0.0250108	0.152886
		0.1282	759	113	646	226	872	0.259174	0.258581		0.9078	449.245	5.75484	443.49	11.5097	455	0.025296	0.154766
		0.1273	760	113	647	226	873	0.258877	0.258581		0.9054	450.167	5.83317	444.334	11.6663	456	0.0255841	0.156662
		0.1253	761	113	648	226	874	0.258581	0.258581		0.9018	451.088	5.91246	445.175	11.8249	457	0.0258751	0.158573
		0.1241	761	114	647	228	875	0.260571	0.259681		0.9015	452.007	5.99271	446.015	11.9854	458	0.026169	0.160499
		0.1225	762	114	648	228	876	0.260274	0.259681		0.8954	452.926	6.07393	446.852	12.1479	459	0.0264659	0.16244
		0.1216	763	114	649	228	877	0.259977	0.259681		0.8953	453.844	6.15612	447.688	12.3122	460	0.0267658	0.164396
		0.1207	764	114	650	228	878	0.259681	0.259681		0.8887	454.761	6.23931	448.521	12.4786	461	0.0270686	0.166367
		0.118	764	115	649	230	879	0.261661	0.261067		0.8844	455.677	6.32349	449.353	12.647	462	0.0273744	0.168353
		0.1167	765	115	650	230	880	0.261364	0.261067		0.8816	456.591	6.40866	450.183	12.8173	463	0.0276832	0.170354
		0.116	766	115	651	230	881	0.261067	0.261067		0.8814	457.505	6.49485	451.01	12.9897	464	0.027995	0.172368
		0.1128	766	116	650	232	882	0.263039	0.262741		0.8742	458.418	6.58205	451.836	13.1641	465	0.0283099	0.174397
		0.112	767	116	651	232	883	0.262741	0.262741		0.8727	459.33	6.67027	452.659	13.3405	466	0.0286278	0.176441
		0.1095	767	117	650	234	884	0.264706	0.264706		0.8703	460.24	6.75952	453.481	13.519	467	0.0289487	0.178497
		0.1066	767	118	649	236	885	0.266667	0.266366		0.8666	461.15	6.8498	454.3	13.6996	468	0.0292727	0.182652
		0.1052	768	118	650	236	886	0.266366	0.266366		0.8666	462.059	6.94113	455.118	13.8823	469	0.0295997	0.182652
		0.1051	774	123	651	246	897	0.274247	0.272727		0.8666	462.966	7.0335	455.933	14.067	470	0.0299298	0.182652
		0.1046	775	123	652	246	898	0.273942	0.272727		0.8663	463.873	7.12693	456.746	14.2539	471	0.030263	0.18686
		0.1031	776	123	653	246	899	0.273637	0.272727		0.8622	464.779	7.22142	457.557	14.4428	472	0.0305993	0.188983
		0.102	777	123	654	246	900	0.273333	0.272727		0.8603	465.683	7.31698	458.366	14.634	473	0.0309386	0.191119
		0.1015	778	123	655	246	901	0.27303	0.272727		0.8581	466.586	7.41362	459.173	14.8272	474	0.0312811	0.193267
		0.1011	779	123	656	246	902	0.272727	0.272727		0.8577	467.489	7.51133	459.977	15.0227	475	0.0316267	0.195427
		0.1008	779	124	655	248	903	0.27464	0.274033		0.8472	468.39	7.61013	460.78	15.2203	476	0.0319753	0.197599
		0.1004	780	124	656	248	904	0.274336	0.274033		0.8449	469.29	7.71002	461.58	15.42	477	0.0323271	0.200879
		0.1	781	124	657	248	905	0.274033	0.274033		0.8449	470.189	7.81101	462.378	15.622	478	0.0326821	0.200879
		0.09928	781	125	656	250	906	0.275938	0.275028		0.8404	471.087	7.9131	463.174	15.8262	479	0.0330401	0.205292
		0.09854	782	125	657	250	907	0.275634	0.275028		0.8404	471.984	8.01631	463.967	16.0326	480	0.0334013	0.205292
		0.09744	783	125	658	250	908	0.27533	0.275028		0.8357	472.879	8.12062	464.759	16.2412	481	0.0337656	0.208629
		0.09727	784	125	659	250	909	0.275028	0.275028		0.8335	473.774	8.22605	465.548	16.4521	482	0.034133	0.210867
		0.09707	784	126	658	252	910	0.276923	0.276923		0.8301	474.667	8.33261	466.335	16.6652	483	0.0345036	0.213115
		0.09635	784	127	657	254	911	0.278814	0.278204		0.821	475.56	8.4403	467.119	16.8806	484	0.0348773	0.215373
		0.09562	785	127	658	254	912	0.278509	0.278204		0.8193	476.451	8.54912	467.902	17.0982	485	0.0352541	0.21764
		0.09491	786	127	659	254	913	0.278204	0.278204		0.812	477.341	8.65908	468.682	17.3182	486	0.0356341	0.219916
		0.09349	786	128	658	256	914	0.280088	0.279781		0.8106	478.23	8.77018	469.46	17.5404	487	0.0360172	0.222201
		0.09279	787	128	659	256	915	0.279781	0.279781		0.8053	479.118	8.88243	470.235	17.7649	488	0.0364034	0.224494
		0.0921	787	129	658	258	916	0.281659	0.281352		0.8046	480.004	8.99582	471.008	17.9916	489	0.0367927	0.226796
		0.09175	788	129	659	258	917	0.281352	0.281352		0.7999	480.89	9.11038	471.779	18.2208	490	0.0371852	0.229105
		0.09107	788	131	657	262	919	0.285092	0.283857		0.7984	481.774	9.22609	472.548	18.4522	491	0.0375808	0.231422
		0.09009	789	131	658	262	920	0.284783	0.283857		0.7972	482.657	9.34296	473.314	18.6859	492	0.0379795	0.233746
		0.08937	790	131	659	262	921	0.284473	0.283857		0.7897	483.539	9.461	474.078	18.922	493	0.0383813	0.236077
		0.0887	791	131	660	262	922	0.284165	0.283857		0.7887	484.42	9.58021	474.84	19.1604	494	0.0387863	0.238414
		0.08803	792	131	661	262	923	0.283857	0.283857		0.7772	485.299	9.70058	475.599	19.4012	495	0.0391943	0.240758
		0.08672	792	132	660	264	924	0.285714	0.284483		0.7747	486.178	9.82214	476.356	19.6443	496	0.0396054	0.243107
		0.08574	794	132	662	264	926	0.285097	0.284483		0.7652	487.055	9.94487	477.11	19.8897	497	0.0400196	0.245462
		0.08478	795	132	663	264	927	0.28479	0.284483		0.7624	487.931	10.0688	477.862	20.1376	498	0.0404369	0.247822
		0.08354	796	132	664	264	928	0.284483	0.284483		0.7596	488.806	10.1939	478.612	20.3877	499	0.0408572	0.250186
		0.08351	796	133	663	266	929	0.286329	0.286022		0.7551	489.68	10.3202	479.36	20.6403	500	0.0412806	0.252556
		0.08288	797	133	664	266	930	0.286022	0.286022		0.7528	490.552	10.4476	480.105	20.8952	501	0.041707	0.254929
		0.08226	797	134	663	268	931	0.287863	0.287863		0.7446	491.424	10.5763	480.847	21.1525	502	0.0421365	0.257306
		0.08164	797	135	662	270	932	0.2897	0.289079		0.74	492.294	10.7061	481.588	21.4122	503	0.042569	0.259686
		0.08102	798	135	663	270	933	0.289389	0.289079		0.7299	493.163	10.8371	482.326	21.6743	504	0.0430046	0.262069
		0.08047	799	135	664	270	934	0.289079	0.289079		0.7269	494.031	10.9694	483.061	21.9387	505	0.0434431	0.264455
		0.08041	799	136	663	272	935	0.290909	0.290288		0.7223	494.897	11.1028	483.794	22.2056	506	0.0438846	0.266844
		0.0795	800	136	664	272	936	0.290598	0.290288		0.7155	495.763	11.2374	484.525	22.4748	507	0.044329	0.269234
		0.0792	801	136	665	272	937	0.290288	0.290288		0.7134	496.627	11.3732	485.254	22.7465	508	0.0447765	0.271626
		0.07831	801	138	663	276	939	0.29393	0.293617		0.7029	497.49	11.5102	485.98	23.0205	509	0.0452269	0.274019
		0.07713	802	138	664	276	940	0.293617	0.293617		0.7016	498.352	11.6484	486.703	23.2969	510	0.0456802	0.276413
		0.07625	802	139	663	278	941	0.29543	0.29418		0.6997	499.212	11.7878	487.424	23.5757	511	0.0461364	0.278808
		0.07597	803	139	664	278	942	0.295117	0.29418		0.6882	500.072	11.9284	488.143	23.8569	512	0.0465955	0.281202
		0.07567	804	139	665	278	943	0.294804	0.29418		0.6787	500.93	12.0702	488.86	24.1405	513	0.0470575	0.283597
		0.07425	805	139	666	278	944	0.294492	0.29418		0.6784	501.787	12.2132	489.574	24.4265	514	0.0475223	0.285991
		0.0734	806	139	667	278	945	0.29418	0.29418		0.6753	502.643	12.3574	490.285	24.7149	515	0.04799	0.288384
		0.07257	806	140	666	280	946	0.295983	0.295671		0.6712	503.497	12.5028	490.994	25.0056	516	0.0484605	0.290776
		0.07228	807	140	667	280	947	0.295671	0.295671		0.6631	504.351	12.6494	491.701	25.2988	517	0.0489339	0.293167
		0.07194	807	141	666	282	948	0.297468	0.297468		0.6566	505.203	12.7972	492.406	25.5944	518	0.04941	0.295556
		0.07125	807	142	665	284	949	0.299262	0.298851		0.6515	506.054	12.9462	493.108	25.8923	519	0.0498888	0.297942
		0.07119	808	142	666	284	950	0.298947	0.298851		0.6459	506.904	13.0963	493.807	26.1926	520	0.0503704	0.300326
		0.07065	808	143	665	286	951	0.300736	0.298851		0.6418	507.752	13.2477	494.505	26.4953	521	0.0508548	0.302707
		0.07059	809	143	666	286	952	0.30042	0.298851		0.6404	508.6	13.4002	495.2	26.8004	522	0.0513418	0.305085
		0.07036	810	143	667	286	953	0.300105	0.298851		0.6321	509.446	13.5539	495.892	27.1079	523	0.0518315	0.30746
		0.07011	811	143	668	286	954	0.29979	0.298851		0.63	510.291	13.7089	496.582	27.4177	524	0.0523239	0.309831
		0.06991	812	143	669	286	955	0.299476	0.298851		0.6268	511.135	13.865	497.27	27.7299	525	0.0528189	0.312197
		0.06957	813	143	670	286	956	0.299163	0.298851		0.6202	511.978	14.0222	497.956	28.0445	526	0.0533165	0.314559
		0.06948	814	143	671	286	957	0.298851	0.298851		0.6117	512.819	14.1807	498.639	28.3614	527	0.0538167	0.316917
		0.06947	814	144	670	288	958	0.300626	0.300313		0.6108	513.66	14.3403	499.319	28.6807	528	0.0543194	0.31927
		0.06946	815	144	671	288	959	0.300313	0.300313		0.602	514.499	14.5011	499.998	29.0023	529	0.0548247	0.321617
		0.06943	815	145	670	290	960	0.302083	0.301455		0.5978	515.337	14.6631	500.674	29.3262	530	0.0553325	0.323959
		0.06941	816	145	671	290	961	0.301769	0.301455		0.5965	516.174	14.8263	501.347	29.6525	531	0.0558428	0.326295
		0.06939	817	145	672	290	962	0.301455	0.301455		0.5937	517.009	14.9906	502.019	29.9812	532	0.0563556	0.328625
		0.06937	817	146	671	292	963	0.303219	0.302591		0.5897	517.844	15.1561	502.688	30.3121	533	0.0568707	0.330948
		0.06936	819	146	673	292	965	0.302591	0.302591		0.5835	518.677	15.3227	503.355	30.6454	534	0.0573883	0.333265
		0.06935	820	148	672	296	968	0.305785	0.305785		0.5812	519.51	15.4905	504.019	30.9809	535	0.0579083	0.335575
		0.06934	820	150	670	300	970	0.309278	0.309278		0.5783	520.341	15.6594	504.681	31.3188	536	0.0584306	0.337878
		0.06933	821	153	668	306	974	0.314168	0.314168		0.5711	521.171	15.8295	505.341	31.659	537	0.0589553	0.340173
		0.06932	826	155	671	310	981	0.316004	0.316004		0.5643	521.999	16.0007	505.999	32.0015	538	0.0594823	0.342461
		0.06931	831	158	673	316	989	0.319515	0.319515		0.5588	522.827	16.1731	506.654	32.3462	539	0.0600115	0.345879
		0.0693	841	167	674	334	1008	0.331349	0.331349		0.5588	523.653	16.3466	507.307	32.6932	540	0.060543	0.345879
		0.06929	871	191	680	382	1062	0.359699	0.358349		0.5577	524.479	16.5212	507.958	33.0425	541	0.0610767	0.349278
		0.06877	873	191	682	382	1064	0.359023	0.358349		0.5514	525.303	16.697	508.606	33.394	542	0.0616126	0.351533
		0.06825	874	191	683	382	1065	0.358685	0.358349		0.5453	526.126	16.8739	509.252	33.7478	543	0.0621506	0.35378
		0.06798	875	191	684	382	1066	0.358349	0.358349		0.5394	526.948	17.0519	509.896	34.1038	544	0.0626908	0.356018
		0.06746	875	192	683	384	1067	0.359888	0.359214		0.5354	527.769	17.231	510.538	34.4621	545	0.0632331	0.358247
		0.06673	876	192	684	384	1068	0.359551	0.359214		0.5341	528.589	17.4113	511.177	34.8225	546	0.0637775	0.360467
		0.06643	877	192	685	384	1069	0.359214	0.359214		0.5337	529.407	17.5926	511.815	35.1852	547	0.064324	0.362677
		0.06592	877	193	684	386	1070	0.360748	0.360748		0.5281	530.225	17.775	512.45	35.5501	548	0.0648724	0.364878
		0.06541	877	194	683	388	1071	0.362278	0.362117		0.5203	531.041	17.9586	513.083	35.9172	549	0.0654229	0.367069
		0.0644	877	195	682	390	1072	0.363806	0.362117		0.52	531.857	18.1432	513.714	36.2864	550	0.0659753	0.369251
		0.0639	878	195	683	390	1073	0.363467	0.362117		0.5122	532.671	18.3289	514.342	36.6578	551	0.0665296	0.371422
		0.06386	879	195	684	390	1074	0.363128	0.362117		0.5095	533.484	18.5157	514.969	37.0314	552	0.0670859	0.373583
		0.06292	880	195	685	390	1075	0.362791	0.362117		0.5071	534.296	18.7036	515.593	37.4071	553	0.067644	0.375734
		0.06243	881	195	686	390	1076	0.362454	0.362117		0.4973	535.107	18.8925	516.215	37.785	554	0.068204	0.377875
		0.06194	882	195	687	390	1077	0.362117	0.362117		0.4924	535.917	19.0825	516.835	38.165	555	0.0687658	0.380005
		0.06146	882	196	686	392	1078	0.363636	0.363636		0.4877	536.726	19.2736	517.453	38.5471	556	0.0693294	0.382125
		0.06098	882	197	685	394	1079	0.365153	0.36414		0.4854	537.534	19.4657	518.069	38.9314	557	0.0698948	0.384234
		0.0598	883	197	686	394	1080	0.364815	0.36414		0.4851	538.341	19.6589	518.682	39.3177	558	0.0704618	0.386332
		0.05886	884	197	687	394	1081	0.364477	0.36414		0.483	539.147	19.8531	519.294	39.7061	559	0.0710306	0.388419
		0.0584	885	197	688	394	1082	0.36414	0.36414		0.4784	539.952	20.0483	519.903	40.0966	560	0.0716011	0.390495
		0.05771	885	200	685	400	1085	0.368664	0.366454		0.4758	540.755	20.2446	520.511	40.4892	561	0.0721732	0.39256
		0.0565	889	200	689	400	1089	0.367309	0.366454		0.4739	541.558	20.4419	521.116	40.8838	562	0.072747	0.394614
		0.05501	890	200	690	400	1090	0.366972	0.366454		0.4694	542.36	20.6402	521.72	41.2805	563	0.0733223	0.396657
		0.05285	891	200	691	400	1091	0.366636	0.366454		0.465	543.16	20.8396	522.321	41.6791	564	0.0738992	0.398689
		0.0523	891	201	690	402	1092	0.368132	0.366454		0.4585	543.96	21.0399	522.92	42.0798	565	0.0744776	0.400709
		0.04868	892	201	691	402	1093	0.367795	0.366454		0.4563	544.759	21.2413	523.517	42.4826	566	0.0750575	0.402718
		0.04469	893	201	692	402	1094	0.367459	0.366454		0.4543	545.556	21.4436	524.113	42.8873	567	0.0756389	0.404716
		0.04276	894	201	693	402	1095	0.367123	0.366454		0.452	546.353	21.647	524.706	43.294	568	0.0762218	0.406702
		0.04126	895	201	694	402	1096	0.366788	0.366454		0.4499	547.149	21.8513	525.297	43.7027	569	0.0768061	0.408676
		0.04087	896	201	695	402	1097	0.366454	0.366454		0.4473	547.943	22.0566	525.887	44.1133	570	0.0773918	0.41064
		0.03719	896	202	694	404	1098	0.367942	0.367607		0.4437	548.737	22.2629	526.474	44.5259	571	0.0779788	0.412591
		0.03193	897	202	695	404	1099	0.367607	0.367607		0.4395	549.53	22.4702	527.06	44.9404	572	0.0785672	0.414532
		0.03071	897	203	694	406	1100	0.369091	0.369091		0.4377	550.322	22.6784	527.643	45.3569	573	0.0791569	0.41646
		0.03023	897	204	693	408	1101	0.370572	0.370572		0.4355	551.112	22.8876	528.225	45.7753	574	0.0797478	0.418378
		0.02373	897	205	692	410	1102	0.372051	0.371377		0.4335	551.902	23.0978	528.804	46.1955	575	0.0803401	0.421232
		0.009164	898	205	693	410	1103	0.371714	0.371377		0.4335	552.691	23.3089	529.382	46.6177	576	0.0809335	0.421232
		0.001765	899	205	694	410	1104	0.371377	0.371377		0.4275	553.479	23.5209	529.958	47.0418	577	0.0815282	0.42406
											0.4235	554.266	23.7339	530.532	47.4677	578	0.0821241	0.425931
											0.42	555.052	23.9477	531.105	47.8955	579	0.0827211	0.427791
											0.4196	555.837	24.1626	531.675	48.3251	580	0.0833192	0.429639
											0.4158	556.622	24.3783	532.243	48.7566	581	0.0839184	0.431476
											0.412	557.405	24.595	532.81	49.1899	582	0.0845188	0.433302
											0.4082	558.187	24.8125	533.375	49.625	583	0.0851201	0.435116
											0.4045	558.969	25.031	533.938	50.0619	584	0.0857225	0.436918
											0.4026	559.75	25.2503	534.499	50.5007	585	0.0863259	0.43871
											0.4008	560.529	25.4706	535.059	50.9411	586	0.0869303	0.44049
											0.3989	561.308	25.6917	535.617	51.3834	587	0.0875356	0.442259
											0.3971	562.086	25.9137	536.173	51.8274	588	0.0881419	0.444017
											0.394	562.863	26.1366	536.727	52.2732	589	0.088749	0.445764
											0.3935	563.64	26.3603	537.279	52.7207	590	0.0893571	0.4475
											0.3928	564.415	26.585	537.83	53.1699	591	0.089966	0.449225
											0.39	565.19	26.8104	538.379	53.6208	592	0.0905758	0.450939
											0.3864	565.963	27.0367	538.927	54.0735	593	0.0911863	0.452643
											0.3847	566.736	27.2639	539.472	54.5278	594	0.0917977	0.454335
											0.3829	567.508	27.4919	540.016	54.9838	595	0.0924098	0.456017
											0.3816	568.279	27.7208	540.558	55.4415	596	0.0930227	0.457688
											0.3795	569.05	27.9504	541.099	55.9009	597	0.0936363	0.459349
											0.3761	569.819	28.1809	541.638	56.3619	598	0.0942506	0.460999
											0.371	570.588	28.4123	542.175	56.8245	599	0.0948656	0.462639
											0.3695	571.356	28.6444	542.711	57.2888	600	0.0954813	0.464269
											0.366	572.123	28.8773	543.245	57.7547	601	0.0960976	0.465888
											0.3644	572.889	29.1111	543.778	58.2222	602	0.0967146	0.467497
											0.3611	573.654	29.3456	544.309	58.6913	603	0.0973321	0.469096
											0.3595	574.419	29.581	544.838	59.1619	604	0.0979502	0.470686
											0.3563	575.183	29.8171	545.366	59.6342	605	0.0985689	0.472265
											0.3532	575.946	30.054	545.892	60.108	606	0.0991882	0.473835
											0.3512	576.708	30.2917	546.417	60.5834	607	0.099808	0.475395
											0.35	577.47	30.5302	546.94	61.0604	608	0.100428	0.476945
											0.3493	578.231	30.7694	547.461	61.5389	609	0.101049	0.478486
											0.3485	578.991	31.0094	547.981	62.0189	610	0.10167	0.480017
											0.3469	579.75	31.2502	548.5	62.5004	611	0.102292	0.481539
											0.3453	580.508	31.4917	549.017	62.9835	612	0.102914	0.485304
											0.3453	581.266	31.734	549.532	63.468	613	0.103537	0.485304
											0.3453	582.023	31.977	550.046	63.9541	614	0.10416	0.485304
											0.3453	582.779	32.2208	550.558	64.4416	615	0.104783	0.485304
											0.3408	583.535	32.4653	551.069	64.9306	616	0.105407	0.489013
											0.3369	584.289	32.7106	551.579	65.4211	617	0.106031	0.490482
											0.3359	585.043	32.9565	552.087	65.9131	618	0.106655	0.491941
											0.3336	585.797	33.2032	552.594	66.4064	619	0.10728	0.493392
											0.3319	586.549	33.4506	553.099	66.9013	620	0.107905	0.494835
											0.329	587.301	33.6988	553.602	67.3975	621	0.108531	0.496269
											0.3261	588.052	33.9476	554.105	67.8952	622	0.109156	0.497695
											0.3252	588.803	34.1972	554.606	68.3944	623	0.109782	0.499113
											0.3233	589.553	34.4474	555.105	68.8949	624	0.110408	0.500522
											0.3205	590.302	34.6984	555.603	69.3968	625	0.111035	0.501924
											0.3177	591.05	34.9501	556.1	69.9001	626	0.111662	0.503318
											0.3149	591.798	35.2024	556.595	70.4048	627	0.112288	0.504704
											0.3142	592.545	35.4555	557.089	70.9109	628	0.112915	0.506083
											0.3135	593.291	35.7092	557.582	71.4184	629	0.113543	0.507453
											0.3122	594.036	35.9636	558.073	71.9272	630	0.11417	0.508817
											0.3108	594.781	36.2187	558.563	72.4373	631	0.114798	0.510173
											0.3089	595.526	36.4744	559.051	72.9489	632	0.115425	0.511521
											0.3068	596.269	36.7309	559.538	73.4617	633	0.116053	0.512863
											0.3042	597.012	36.988	560.024	73.9759	634	0.116681	0.514197
											0.3037	597.754	37.2457	560.509	74.4915	635	0.117309	0.515524
											0.3014	598.496	37.5041	560.992	75.0083	636	0.117938	0.516845
											0.2958	599.237	37.7632	561.474	75.5265	637	0.118566	0.518158
											0.2939	599.977	38.023	561.954	76.0459	638	0.119194	0.520116
											0.2939	600.717	38.2833	562.433	76.5667	639	0.119823	0.520116
											0.2889	601.456	38.5444	562.911	77.0887	640	0.120451	0.522058
											0.2882	602.194	38.806	563.388	77.6121	641	0.12108	0.523345
											0.2864	602.932	39.0684	563.863	78.1367	642	0.121708	0.524626
											0.284	603.669	39.3313	564.337	78.6626	643	0.122337	0.5259
											0.2816	604.405	39.5949	564.81	79.1898	644	0.122965	0.527168
											0.2794	605.141	39.8591	565.282	79.7182	645	0.123594	0.52843
											0.2788	605.876	40.1239	565.752	80.2479	646	0.124223	0.529685
											0.2787	606.611	40.3894	566.221	80.7788	647	0.124851	0.530935
											0.2768	607.344	40.6555	566.689	81.311	648	0.12548	0.532179
											0.2767	608.078	40.9222	567.156	81.8444	649	0.126109	0.533417
											0.2757	608.81	41.1895	567.621	82.3791	650	0.126737	0.534649
											0.2745	609.543	41.4575	568.085	82.9149	651	0.127366	0.535876
											0.2733	610.274	41.726	568.548	83.452	652	0.127994	0.537097
											0.2711	611.005	41.9952	569.01	83.9904	653	0.128622	0.538918
											0.2711	611.735	42.2649	569.47	84.5299	654	0.129251	0.538918
											0.2699	612.465	42.5353	569.929	85.0706	655	0.129879	0.540727
											0.2676	613.194	42.8063	570.387	85.6125	656	0.130507	0.541926
											0.2673	613.922	43.0778	570.844	86.1557	657	0.131135	0.54312
											0.2645	614.65	43.35	571.3	86.7	658	0.131763	0.544309
											0.2638	615.377	43.6227	571.755	87.2455	659	0.132391	0.545493
											0.2632	616.104	43.8961	572.208	87.7921	660	0.133018	0.546672
											0.261	616.83	44.17	572.66	88.34	661	0.133646	0.547846
											0.2594	617.556	44.4445	573.111	88.889	662	0.134273	0.549015
											0.2588	618.28	44.7196	573.561	89.4392	663	0.134901	0.550179
											0.2573	619.005	44.9953	574.009	89.9905	664	0.135528	0.551339
											0.2524	619.729	45.2715	574.457	90.543	665	0.136155	0.552494
											0.2518	620.452	45.5483	574.903	91.0966	666	0.136782	0.553644
											0.2506	621.174	45.8257	575.349	91.6514	667	0.137408	0.554789
											0.2503	621.896	46.1037	575.793	92.2074	668	0.138035	0.555931
											0.2501	622.618	46.3822	576.236	92.7644	669	0.138661	0.557067
											0.2494	623.339	46.6613	576.677	93.3226	670	0.139288	0.5582
											0.2482	624.059	46.941	577.118	93.882	671	0.139913	0.559328
											0.2447	624.779	47.2212	577.558	94.4424	672	0.140539	0.560451
											0.2442	625.498	47.502	577.996	95.004	673	0.141165	0.561571
											0.2441	626.217	47.7833	578.433	95.5667	674	0.14179	0.562686
											0.2421	626.935	48.0652	578.87	96.1305	675	0.142415	0.563798
											0.2411	627.652	48.3477	579.305	96.6954	676	0.14304	0.564905
											0.2382	628.369	48.6307	579.739	97.2614	677	0.143665	0.566008
											0.2379	629.086	48.9142	580.172	97.8285	678	0.14429	0.567108
											0.2372	629.802	49.1983	580.603	98.3967	679	0.144914	0.568203
											0.2362	630.517	49.483	581.034	98.966	680	0.145538	0.569295
											0.2358	631.232	49.7682	581.464	99.5364	681	0.146162	0.570383
											0.2343	631.946	50.0539	581.892	100.108	682	0.146786	0.571467
											0.2314	632.66	50.3402	582.32	100.68	683	0.147409	0.572548
											0.2286	633.373	50.627	582.746	101.254	684	0.148032	0.573624
											0.227	634.086	50.9143	583.171	101.829	685	0.148655	0.574698
											0.2252	634.798	51.2022	583.596	102.404	686	0.149278	0.575768
											0.2249	635.509	51.4906	584.019	102.981	687	0.1499	0.576834
											0.2231	636.22	51.7796	584.441	103.559	688	0.150522	0.577897
											0.2213	636.931	52.0691	584.862	104.138	689	0.151144	0.578956
											0.2195	637.641	52.3591	585.282	104.718	690	0.151765	0.580012
											0.2193	638.35	52.6496	585.701	105.299	691	0.152387	0.581065
											0.217	639.059	52.9407	586.119	105.881	692	0.153008	0.582114
											0.2151	639.768	53.2323	586.535	106.465	693	0.153628	0.58316
											0.2137	640.476	53.5244	586.951	107.049	694	0.154249	0.584203
											0.21	641.183	53.817	587.366	107.634	695	0.154869	0.585243
											0.2084	641.89	54.1101	587.78	108.22	696	0.155489	0.58628
											0.2082	642.596	54.4038	588.192	108.808	697	0.156108	0.587313
											0.2066	643.302	54.6979	588.604	109.396	698	0.156728	0.588344
											0.2062	644.007	54.9926	589.015	109.985	699	0.157347	0.589371
											0.2042	644.712	55.2878	589.424	110.576	700	0.157965	0.590395
											0.2032	645.416	55.5835	589.833	111.167	701	0.158584	0.591417
											0.2009	646.12	55.8798	590.24	111.76	702	0.159202	0.592436
											0.2002	646.824	56.1765	590.647	112.353	703	0.159819	0.593451
											0.1987	647.526	56.4737	591.053	112.947	704	0.160437	0.594464
											0.1977	648.229	56.7714	591.457	113.543	705	0.161054	0.595474
											0.1972	648.93	57.0697	591.861	114.139	706	0.16167	0.596481
											0.1969	649.632	57.3684	592.263	114.737	707	0.162287	0.597486
											0.1936	650.332	57.6677	592.665	115.335	708	0.162903	0.598487
											0.1931	651.033	57.9674	593.065	115.935	709	0.163519	0.599486
											0.19	651.732	58.2677	593.465	116.535	710	0.164134	0.600483
											0.187	652.432	58.5684	593.863	117.137	711	0.164749	0.601476
											0.1861	653.13	58.8696	594.261	117.739	712	0.165364	0.602962
											0.1861	653.829	59.1714	594.657	118.343	713	0.165979	0.602962
											0.1848	654.526	59.4736	595.053	118.947	714	0.166593	0.604442
											0.1841	655.224	59.7763	595.447	119.553	715	0.167206	0.605425
											0.1827	655.921	60.0795	595.841	120.159	716	0.16782	0.606406
											0.1812	656.617	60.3832	596.234	120.766	717	0.168433	0.607384
											0.1804	657.313	60.6874	596.625	121.375	718	0.169046	0.60836
											0.1798	658.008	60.992	597.016	121.984	719	0.169658	0.609334
											0.1793	658.703	61.2972	597.406	122.594	720	0.17027	0.610304
											0.1784	659.397	61.6028	597.794	123.206	721	0.170882	0.611273
											0.1757	660.091	61.9089	598.182	123.818	722	0.171493	0.612239
											0.1755	660.784	62.2155	598.569	124.431	723	0.172104	0.613203
											0.1743	661.477	62.5226	598.955	125.045	724	0.172714	0.614164
											0.1715	662.17	62.8302	599.34	125.66	725	0.173325	0.615602
											0.1715	662.862	63.1382	599.724	126.276	726	0.173935	0.615602
											0.1708	663.553	63.4467	600.107	126.893	727	0.174544	0.617511
											0.1708	664.244	63.7557	600.489	127.511	728	0.175153	0.617511
											0.1699	664.935	64.0652	600.87	128.13	729	0.175762	0.618937
											0.1683	665.625	64.3751	601.25	128.75	730	0.17637	0.619885
											0.1676	666.314	64.6856	601.629	129.371	731	0.176978	0.620831
											0.1668	667.004	64.9965	602.007	129.993	732	0.177586	0.621774
											0.1654	667.692	65.3078	602.384	130.616	733	0.178193	0.622716
											0.165	668.38	65.6196	602.761	131.239	734	0.1788	0.623655
											0.1641	669.068	65.9319	603.136	131.864	735	0.179407	0.624592
											0.1638	669.755	66.2447	603.511	132.489	736	0.180013	0.625527
											0.1633	670.442	66.5579	603.884	133.116	737	0.180619	0.626459
											0.1629	671.128	66.8716	604.257	133.743	738	0.181224	0.62739
											0.1625	671.814	67.1858	604.628	134.372	739	0.181829	0.628319
											0.1622	672.5	67.5004	604.999	135.001	740	0.182434	0.629245
											0.1617	673.185	67.8155	605.369	135.631	741	0.183038	0.63017
											0.1606	673.869	68.131	605.738	136.262	742	0.183642	0.631092
											0.1596	674.553	68.447	606.106	136.894	743	0.184245	0.632013
											0.1578	675.236	68.7635	606.473	137.527	744	0.184848	0.632931
											0.157	675.92	69.0804	606.839	138.161	745	0.185451	0.633848
											0.1563	676.602	69.3978	607.204	138.796	746	0.186053	0.634762
											0.1556	677.284	69.7156	607.569	139.431	747	0.186655	0.635675
											0.154	677.966	70.0339	607.932	140.068	748	0.187257	0.636585
											0.1532	678.647	70.3527	608.295	140.705	749	0.187858	0.637494
											0.1527	679.328	70.6719	608.656	141.344	750	0.188458	0.638401
											0.152	680.008	70.9915	609.017	141.983	751	0.189059	0.639306
											0.1516	680.688	71.3116	609.377	142.623	752	0.189659	0.640209
											0.1511	681.368	71.6322	609.736	143.264	753	0.190258	0.64111
											0.1507	682.047	71.9532	610.094	143.906	754	0.190857	0.642009
											0.1501	682.725	72.2747	610.451	144.549	755	0.191456	0.642906
											0.1493	683.403	72.5966	610.807	145.193	756	0.192054	0.644249
											0.1493	684.081	72.9189	611.162	145.838	757	0.192652	0.644249
											0.1491	684.758	73.2417	611.517	146.483	758	0.19325	0.645587
											0.1484	685.435	73.5649	611.87	147.13	759	0.193847	0.646477
											0.1483	686.111	73.8886	612.223	147.777	760	0.194444	0.647365
											0.1479	686.787	74.2127	612.575	148.425	761	0.19504	0.648251
											0.1477	687.463	74.5373	612.925	149.075	762	0.195636	0.649136
											0.1476	688.138	74.8623	613.275	149.725	763	0.196232	0.650459
											0.1476	688.812	75.1878	613.624	150.376	764	0.196827	0.650459
											0.1474	689.486	75.5137	613.973	151.027	765	0.197421	0.651779
											0.1473	690.16	75.84	614.32	151.68	766	0.198016	0.652656
											0.1471	690.833	76.1668	614.666	152.334	767	0.19861	0.653532
											0.147	691.506	76.494	615.012	152.988	768	0.199203	0.654842
											0.147	692.178	76.8216	615.357	153.643	769	0.199796	0.654842
											0.1469	692.85	77.1497	615.701	154.299	770	0.200389	0.656149
											0.1467	693.522	77.4782	616.044	154.956	771	0.200981	0.657451
											0.1467	694.193	77.8071	616.386	155.614	772	0.201573	0.657451
											0.1466	694.864	78.1365	616.727	156.273	773	0.202164	0.659182
											0.1466	695.534	78.4663	617.067	156.933	774	0.202755	0.659182
											0.1465	696.203	78.7965	617.407	157.593	775	0.203346	0.660906
											0.1465	696.873	79.1272	617.746	158.254	776	0.203936	0.660906
											0.1464	697.542	79.4583	618.083	158.917	777	0.204526	0.663051
											0.1464	698.21	79.7898	618.42	159.58	778	0.205115	0.663051
											0.1464	698.878	80.1218	618.756	160.244	779	0.205704	0.663051
											0.1463	699.546	80.4542	619.092	160.908	780	0.206293	0.66476
											0.1461	700.213	80.787	619.426	161.574	781	0.206881	0.67069
											0.1461	700.88	81.1202	619.76	162.24	782	0.207469	0.67069
											0.1461	701.546	81.4539	620.092	162.908	783	0.208056	0.67069
											0.1461	702.212	81.7879	620.424	163.576	784	0.208643	0.67069
											0.1461	702.878	82.1224	620.755	164.245	785	0.209229	0.67069
											0.1461	703.543	82.4574	621.085	164.915	786	0.209815	0.67069
											0.1461	704.207	82.7927	621.415	165.585	787	0.210401	0.67069
											0.1461	704.872	83.1285	621.743	166.257	788	0.210986	0.67069
											0.1461	705.535	83.4647	622.071	166.929	789	0.211571	0.67069
											0.1461	706.199	83.8013	622.397	167.603	790	0.212155	0.67069
											0.1461	706.862	84.1383	622.723	168.277	791	0.212739	0.67069
											0.1461	707.524	84.4757	623.049	168.951	792	0.213323	0.67069
											0.1461	708.186	84.8136	623.373	169.627	793	0.213906	0.67069
											0.146	708.848	85.1518	623.696	170.304	794	0.214488	0.7039
											0.146	709.509	85.4905	624.019	170.981	795	0.215071	0.7039
											0.146	710.17	85.8296	624.341	171.659	796	0.215652	0.7039
											0.146	710.831	86.1691	624.662	172.338	797	0.216234	0.7039
											0.146	711.491	86.5091	624.982	173.018	798	0.216815	0.7039
											0.146	712.151	86.8494	625.301	173.699	799	0.217395	0.7039
											0.146	712.81	87.1902	625.62	174.38	800	0.217975	0.7039
											0.146	713.469	87.5313	625.937	175.063	801	0.218555	0.7039
											0.146	714.127	87.8729	626.254	175.746	802	0.219134	0.7039
											0.146	714.785	88.2149	626.57	176.43	803	0.219713	0.7039
											0.146	715.443	88.5572	626.886	177.114	804	0.220292	0.7039
											0.146	716.1	88.9	627.2	177.8	805	0.22087	0.7039
											0.146	716.757	89.2432	627.514	178.486	806	0.221447	0.7039
											0.146	717.413	89.5868	627.826	179.174	807	0.222024	0.7039
											0.146	718.069	89.9308	628.138	179.862	808	0.222601	0.7039
											0.146	718.725	90.2753	628.449	180.551	809	0.223177	0.7039
											0.146	719.38	90.6201	628.76	181.24	810	0.223753	0.7039
											0.146	720.035	90.9653	629.069	181.931	811	0.224329	0.7039
											0.146	720.689	91.3109	629.378	182.622	812	0.224904	0.7039
											0.146	721.343	91.6569	629.686	183.314	813	0.225478	0.7039
											0.146	721.997	92.0033	629.993	184.007	814	0.226052	0.7039
											0.146	722.65	92.3502	630.3	184.7	815	0.226626	0.7039
											0.146	723.303	92.6974	630.605	185.395	816	0.227199	0.7039
											0.146	723.955	93.045	630.91	186.09	817	0.227772	0.7039
											0.146	724.607	93.393	631.214	186.786	818	0.228345	0.7039
											0.146	725.259	93.7414	631.517	187.483	819	0.228917	0.7039
											0.146	725.91	94.0902	631.82	188.18	820	0.229488	0.7039
											0.146	726.561	94.4394	632.121	188.879	821	0.23006	0.7039
											0.146	727.211	94.789	632.422	189.578	822	0.23063	0.7039
											0.146	727.861	95.139	632.722	190.278	823	0.231201	0.7039
											0.146	728.511	95.4894	633.021	190.979	824	0.23177	0.7039
											0.146	729.16	95.8402	633.32	191.68	825	0.23234	0.7039
											0.146	729.809	96.1914	633.617	192.383	826	0.232909	0.7039
											0.146	730.457	96.5429	633.914	193.086	827	0.233477	0.7039
											0.146	731.105	96.8949	634.21	193.79	828	0.234046	0.7039
											0.146	731.753	97.2472	634.506	194.494	829	0.234613	0.7039
											0.146	732.4	97.5999	634.8	195.2	830	0.235181	0.7039
											0.146	733.047	97.9531	635.094	195.906	831	0.235747	0.7039
											0.146	733.693	98.3066	635.387	196.613	832	0.236314	0.7039
											0.146	734.34	98.6604	635.679	197.321	833	0.23688	0.7039
											0.146	734.985	99.0147	635.971	198.029	834	0.237445	0.7039
											0.146	735.631	99.3694	636.261	198.739	835	0.238011	0.7039
											0.146	736.276	99.7244	636.551	199.449	836	0.238575	0.7039
											0.146	736.92	100.08	636.84	200.16	837	0.239139	0.7039
											0.146	737.564	100.436	637.129	200.871	838	0.239703	0.7039
											0.146	738.208	100.792	637.416	201.584	839	0.240267	0.7039
											0.146	738.852	101.148	637.703	202.297	840	0.24083	0.7039
											0.146	739.495	101.505	637.989	203.011	841	0.241392	0.7039
											0.146	740.137	101.863	638.275	203.725	842	0.241954	0.7039
											0.146	740.78	102.22	638.559	204.441	843	0.242516	0.7039
											0.146	741.421	102.579	638.843	205.157	844	0.243077	0.7039
											0.146	742.063	102.937	639.126	205.874	845	0.243638	0.7039
											0.146	742.704	103.296	639.408	206.592	846	0.244198	0.7039
											0.146	743.345	103.655	639.69	207.31	847	0.244758	0.7039
											0.146	743.985	104.015	639.971	208.029	848	0.245318	0.7039
											0.146	744.625	104.375	640.251	208.749	849	0.245877	0.7039
											0.146	745.265	104.735	640.53	209.47	850	0.246435	0.7039
											0.146	745.904	105.096	640.808	210.192	851	0.246994	0.7039
											0.146	746.543	105.457	641.086	210.914	852	0.247551	0.7039
											0.146	747.182	105.818	641.363	211.637	853	0.248109	0.7039
											0.146	747.82	106.18	641.64	212.36	854	0.248666	0.7039
											0.146	748.458	106.542	641.915	213.085	855	0.249222	0.7039
											0.146	749.095	106.905	642.19	213.81	856	0.249778	0.7039
											0.146	749.732	107.268	642.464	214.536	857	0.250334	0.7039
											0.146	750.369	107.631	642.737	215.263	858	0.250889	0.7039
											0.146	751.005	107.995	643.01	215.99	859	0.251444	0.7039
											0.146	751.641	108.359	643.282	216.718	860	0.251998	0.7039
											0.146	752.276	108.724	643.553	217.447	861	0.252552	0.7039
											0.146	752.912	109.088	643.823	218.177	862	0.253105	0.7039
											0.1459	753.546	109.454	644.093	218.907	863	0.253658	0.730341
											0.1448	754.181	109.819	644.362	219.638	864	0.254211	0.731072
											0.1437	754.815	110.185	644.63	220.37	865	0.254763	0.731802
											0.1426	755.449	110.551	644.898	221.102	866	0.255315	0.732531
											0.1404	756.082	110.918	645.164	221.836	867	0.255866	0.733258
											0.1394	756.715	111.285	645.43	222.57	868	0.256417	0.733984
											0.1373	757.348	111.652	645.696	223.304	869	0.256967	0.734709
											0.1354	757.98	112.02	645.96	224.04	870	0.257517	0.735432
											0.1332	758.612	112.388	646.224	224.776	871	0.258067	0.736154
											0.1282	759.244	112.756	646.487	225.513	872	0.258616	0.736875
											0.1273	759.875	113.125	646.75	226.25	873	0.259164	0.737594
											0.1253	760.506	113.494	647.011	226.989	874	0.259713	0.738312
											0.1241	761.136	113.864	647.272	227.728	875	0.26026	0.739029
											0.1225	761.766	114.234	647.532	228.468	876	0.260808	0.739745
											0.1216	762.396	114.604	647.792	229.208	877	0.261355	0.740459
											0.1207	763.025	114.975	648.051	229.949	878	0.261901	0.741172
											0.118	763.654	115.346	648.309	230.691	879	0.262447	0.741884
											0.1167	764.283	115.717	648.566	231.434	880	0.262993	0.742594
											0.116	764.912	116.088	648.823	232.177	881	0.263538	0.743304
											0.1128	765.54	116.46	649.079	232.921	882	0.264083	0.744012
											0.112	766.167	116.833	649.334	233.666	883	0.264627	0.744718
											0.1095	766.794	117.206	649.589	234.411	884	0.265171	0.745424
											0.1066	767.421	117.579	649.843	235.157	885	0.265714	0.746128
											0.1052	768.048	117.952	650.096	235.904	886	0.266257	0.746831
											0.1051	768.674	118.326	650.348	236.652	887	0.2668	0.751021
											0.1051	769.3	118.7	650.6	237.4	888	0.267342	0.751021
											0.1051	769.926	119.074	650.851	238.149	889	0.267884	0.751021
											0.1051	770.551	119.449	651.102	238.898	890	0.268425	0.751021
											0.1051	771.176	119.824	651.351	239.649	891	0.268966	0.751021
											0.1051	771.8	120.2	651.6	240.4	892	0.269506	0.751021
											0.1051	772.424	120.576	651.849	241.151	893	0.270046	0.751021
											0.1051	773.048	120.952	652.096	241.904	894	0.270586	0.751021
											0.1051	773.672	121.328	652.343	242.657	895	0.271125	0.751021
											0.1051	774.295	121.705	652.589	243.411	896	0.271664	0.751021
											0.1051	774.917	122.083	652.835	244.165	897	0.272202	0.751021
											0.1046	775.54	122.46	653.08	244.92	898	0.27274	0.755168
											0.1031	776.162	122.838	653.324	245.676	899	0.273277	0.755854
											0.102	776.784	123.216	653.567	246.433	900	0.273814	0.75654
											0.1015	777.405	123.595	653.81	247.19	901	0.274351	0.757224
											0.1011	778.026	123.974	654.052	247.948	902	0.274887	0.757907
											0.1008	778.647	124.353	654.293	248.707	903	0.275423	0.758589
											0.1004	779.267	124.733	654.534	249.466	904	0.275958	0.75927
											0.1	779.887	125.113	654.774	250.226	905	0.276493	0.759949
											0.09928	780.507	125.493	655.014	250.986	906	0.277027	0.760627
											0.09854	781.126	125.874	655.252	251.748	907	0.277561	0.761304
											0.09744	781.745	126.255	655.49	252.51	908	0.278094	0.76198
											0.09727	782.364	126.636	655.728	253.272	909	0.278627	0.762655
											0.09707	782.982	127.018	655.964	254.036	910	0.27916	0.763328
											0.09635	783.6	127.4	656.2	254.8	911	0.279692	0.764
											0.09562	784.218	127.782	656.436	255.564	912	0.280224	0.764671
											0.09491	784.835	128.165	656.67	256.33	913	0.280755	0.765341
											0.09349	785.452	128.548	656.904	257.096	914	0.281286	0.766009
											0.09279	786.069	128.931	657.138	257.862	915	0.281817	0.766677
											0.0921	786.685	129.315	657.37	258.63	916	0.282347	0.767343
											0.09175	787.301	129.699	657.602	259.398	917	0.282876	0.768008
											0.09107	787.917	130.083	657.834	260.166	918	0.283406	0.769003
											0.09107	788.532	130.468	658.064	260.936	919	0.283934	0.769003
											0.09009	789.147	130.853	658.294	261.706	920	0.284463	0.769996
											0.08937	789.762	131.238	658.524	262.476	921	0.284991	0.770656
											0.0887	790.376	131.624	658.752	263.248	922	0.285518	0.771316
											0.08803	790.99	132.01	658.98	264.02	923	0.286045	0.771974
											0.08672	791.604	132.396	659.208	264.792	924	0.286572	0.77263
											0.08574	792.217	132.783	659.434	265.566	925	0.287098	0.773613
											0.08574	792.83	133.17	659.661	266.339	926	0.287624	0.773613
											0.08478	793.443	133.557	659.886	267.114	927	0.288149	0.774594
											0.08354	794.055	133.945	660.111	267.889	928	0.288674	0.775246
											0.08351	794.667	134.333	660.335	268.665	929	0.289198	0.775897
											0.08288	795.279	134.721	660.558	269.442	930	0.289722	0.776547
											0.08226	795.891	135.109	660.781	270.219	931	0.290246	0.777195
											0.08164	796.502	135.498	661.003	270.997	932	0.290769	0.777843
											0.08102	797.112	135.888	661.225	271.775	933	0.291292	0.778489
											0.08047	797.723	136.277	661.446	272.554	934	0.291814	0.779135
											0.08041	798.333	136.667	661.666	273.334	935	0.292336	0.779779
											0.0795	798.943	137.057	661.885	274.115	936	0.292858	0.780422
											0.0792	799.552	137.448	662.104	274.896	937	0.293379	0.781064
											0.07831	800.161	137.839	662.323	275.677	938	0.293899	0.782024
											0.07831	800.77	138.23	662.54	276.46	939	0.294419	0.782024
											0.07713	801.379	138.621	662.757	277.243	940	0.294939	0.782982
											0.07625	801.987	139.013	662.974	278.026	941	0.295458	0.78362
											0.07597	802.595	139.405	663.189	278.811	942	0.295977	0.784256
											0.07567	803.202	139.798	663.405	279.595	943	0.296496	0.784891
											0.07425	803.809	140.191	663.619	280.381	944	0.297014	0.785525
											0.0734	804.416	140.584	663.833	281.167	945	0.297531	0.786158
											0.07257	805.023	140.977	664.046	281.954	946	0.298049	0.786789
											0.07228	805.629	141.371	664.259	282.741	947	0.298565	0.78742
											0.07194	806.235	141.765	664.471	283.529	948	0.299082	0.788049
											0.07125	806.841	142.159	664.682	284.318	949	0.299598	0.788678
											0.07119	807.446	142.554	664.893	285.107	950	0.300113	0.789305
											0.07065	808.051	142.949	665.103	285.897	951	0.300628	0.789931
											0.07059	808.656	143.344	665.312	286.688	952	0.301143	0.790556
											0.07036	809.26	143.74	665.521	287.479	953	0.301657	0.79118
											0.07011	809.865	144.135	665.729	288.271	954	0.302171	0.791803
											0.06991	810.468	144.532	665.937	289.063	955	0.302684	0.792425
											0.06957	811.072	144.928	666.144	289.856	956	0.303197	0.793045
											0.06948	811.675	145.325	666.35	290.65	957	0.30371	0.793665
											0.06947	812.278	145.722	666.556	291.444	958	0.304222	0.794283
											0.06946	812.88	146.12	666.761	292.239	959	0.304733	0.794901
											0.06943	813.483	146.517	666.965	293.035	960	0.305245	0.795517
											0.06941	814.085	146.915	667.169	293.831	961	0.305755	0.796132
											0.06939	814.686	147.314	667.372	294.628	962	0.306266	0.796746
											0.06937	815.288	147.712	667.575	295.425	963	0.306776	0.797359
											0.06936	815.889	148.111	667.777	296.223	964	0.307285	0.798277
											0.06936	816.489	148.511	667.978	297.022	965	0.307794	0.798277
											0.06935	817.09	148.91	668.179	297.821	966	0.308303	0.7998
											0.06935	817.69	149.31	668.379	298.621	967	0.308811	0.7998
											0.06935	818.29	149.71	668.579	299.421	968	0.309319	0.7998
											0.06934	818.889	150.111	668.778	300.222	969	0.309827	0.801318
											0.06934	819.488	150.512	668.976	301.024	970	0.310334	0.801318
											0.06933	820.087	150.913	669.174	301.826	971	0.31084	0.803129
											0.06933	820.686	151.314	669.371	302.629	972	0.311346	0.803129
											0.06933	821.284	151.716	669.568	303.432	973	0.311852	0.803129
											0.06933	821.882	152.118	669.764	304.236	974	0.312357	0.803129
											0.06932	822.48	152.52	669.959	305.041	975	0.312862	0.806426
											0.06932	823.077	152.923	670.154	305.846	976	0.313367	0.806426
											0.06932	823.674	153.326	670.348	306.652	977	0.313871	0.806426
											0.06932	824.271	153.729	670.542	307.458	978	0.314374	0.806426
											0.06932	824.867	154.133	670.735	308.265	979	0.314878	0.806426
											0.06932	825.464	154.536	670.927	309.073	980	0.31538	0.806426
											0.06932	826.059	154.941	671.119	309.881	981	0.315883	0.806426
											0.06931	826.655	155.345	671.31	310.69	982	0.316385	0.810871
											0.06931	827.25	155.75	671.501	311.499	983	0.316886	0.810871
											0.06931	827.845	156.155	671.691	312.309	984	0.317387	0.810871
											0.06931	828.44	156.56	671.88	313.12	985	0.317888	0.810871
											0.06931	829.035	156.965	672.069	313.931	986	0.318388	0.810871
											0.06931	829.629	157.371	672.257	314.743	987	0.318888	0.810871
											0.06931	830.222	157.778	672.445	315.555	988	0.319388	0.810871
											0.06931	830.816	158.184	672.632	316.368	989	0.319887	0.810871
											0.0693	831.409	158.591	672.819	317.181	990	0.320385	0.818726
											0.0693	832.002	158.998	673.004	317.996	991	0.320884	0.818726
											0.0693	832.595	159.405	673.19	318.81	992	0.321381	0.818726
											0.0693	833.187	159.813	673.374	319.626	993	0.321879	0.818726
											0.0693	833.779	160.221	673.559	320.441	994	0.322376	0.818726
											0.0693	834.371	160.629	673.742	321.258	995	0.322872	0.818726
											0.0693	834.963	161.037	673.925	322.075	996	0.323368	0.818726
											0.0693	835.554	161.446	674.108	322.892	997	0.323864	0.818726
											0.0693	836.145	161.855	674.29	323.71	998	0.324359	0.818726
											0.0693	836.735	162.265	674.471	324.529	999	0.324854	0.818726
											0.0693	837.326	162.674	674.651	325.349	1000	0.325349	0.818726
											0.0693	837.916	163.084	674.832	326.168	1001	0.325843	0.818726
											0.0693	838.506	163.494	675.011	326.989	1002	0.326336	0.818726
											0.0693	839.095	163.905	675.19	327.81	1003	0.326829	0.818726
											0.0693	839.684	164.316	675.369	328.631	1004	0.327322	0.818726
											0.0693	840.273	164.727	675.546	329.454	1005	0.327815	0.818726
											0.0693	840.862	165.138	675.724	330.276	1006	0.328307	0.818726
											0.0693	841.45	165.55	675.9	331.1	1007	0.328798	0.818726
											0.0693	842.038	165.962	676.077	331.923	1008	0.329289	0.818726
											0.06929	842.626	166.374	676.252	332.748	1009	0.32978	0.839063
											0.06929	843.214	166.786	676.427	333.573	1010	0.33027	0.839063
											0.06929	843.801	167.199	676.602	334.398	1011	0.33076	0.839063
											0.06929	844.388	167.612	676.775	335.225	1012	0.33125	0.839063
											0.06929	844.974	168.026	676.949	336.051	1013	0.331739	0.839063
											0.06929	845.561	168.439	677.121	336.879	1014	0.332227	0.839063
											0.06929	846.147	168.853	677.294	337.706	1015	0.332716	0.839063
											0.06929	846.733	169.267	677.465	338.535	1016	0.333203	0.839063
											0.06929	847.318	169.682	677.636	339.364	1017	0.333691	0.839063
											0.06929	847.903	170.097	677.807	340.193	1018	0.334178	0.839063
											0.06929	848.488	170.512	677.977	341.023	1019	0.334664	0.839063
											0.06929	849.073	170.927	678.146	341.854	1020	0.335151	0.839063
											0.06929	849.658	171.342	678.315	342.685	1021	0.335636	0.839063
											0.06929	850.242	171.758	678.484	343.516	1022	0.336122	0.839063
											0.06929	850.826	172.174	678.651	344.349	1023	0.336607	0.839063
											0.06929	851.409	172.591	678.818	345.182	1024	0.337091	0.839063
											0.06929	851.993	173.007	678.985	346.015	1025	0.337575	0.839063
											0.06929	852.576	173.424	679.151	346.849	1026	0.338059	0.839063
											0.06929	853.158	173.842	679.317	347.683	1027	0.338543	0.839063
											0.06929	853.741	174.259	679.482	348.518	1028	0.339025	0.839063
											0.06929	854.323	174.677	679.646	349.354	1029	0.339508	0.839063
											0.06929	854.905	175.095	679.81	350.19	1030	0.33999	0.839063
											0.06929	855.487	175.513	679.974	351.026	1031	0.340472	0.839063
											0.06929	856.068	175.932	680.136	351.864	1032	0.340953	0.839063
											0.06929	856.649	176.351	680.299	352.701	1033	0.341434	0.839063
											0.06929	857.23	176.77	680.46	353.54	1034	0.341914	0.839063
											0.06929	857.811	177.189	680.622	354.378	1035	0.342395	0.839063
											0.06929	858.391	177.609	680.782	355.218	1036	0.342874	0.839063
											0.06929	858.971	178.029	680.942	356.058	1037	0.343353	0.839063
											0.06929	859.551	178.449	681.102	356.898	1038	0.343832	0.839063
											0.06929	860.131	178.869	681.261	357.739	1039	0.344311	0.839063
											0.06929	860.71	179.29	681.42	358.58	1040	0.344789	0.839063
											0.06929	861.289	179.711	681.578	359.422	1041	0.345266	0.839063
											0.06929	861.868	180.132	681.735	360.265	1042	0.345744	0.839063
											0.06929	862.446	180.554	681.892	361.108	1043	0.346221	0.839063
											0.06929	863.024	180.976	682.048	361.952	1044	0.346697	0.839063
											0.06929	863.602	181.398	682.204	362.796	1045	0.347173	0.839063
											0.06929	864.18	181.82	682.359	363.641	1046	0.347649	0.839063
											0.06929	864.757	182.243	682.514	364.486	1047	0.348124	0.839063
											0.06929	865.334	182.666	682.669	365.331	1048	0.348599	0.839063
											0.06929	865.911	183.089	682.822	366.178	1049	0.349073	0.839063
											0.06929	866.488	183.512	682.975	367.025	1050	0.349547	0.839063
											0.06929	867.064	183.936	683.128	367.872	1051	0.350021	0.839063
											0.06929	867.64	184.36	683.28	368.72	1052	0.350494	0.839063
											0.06929	868.216	184.784	683.432	369.568	1053	0.350967	0.839063
											0.06929	868.792	185.208	683.583	370.417	1054	0.351439	0.839063
											0.06929	869.367	185.633	683.734	371.266	1055	0.351911	0.839063
											0.06929	869.942	186.058	683.884	372.116	1056	0.352383	0.839063
											0.06929	870.517	186.483	684.033	372.967	1057	0.352854	0.839063
											0.06929	871.091	186.909	684.182	373.818	1058	0.353325	0.839063
											0.06929	871.665	187.335	684.331	374.669	1059	0.353795	0.839063
											0.06929	872.239	187.761	684.479	375.521	1060	0.354265	0.839063
											0.06929	872.813	188.187	684.626	376.374	1061	0.354735	0.839063
											0.06929	873.387	188.613	684.773	377.227	1062	0.355204	0.839063
											0.06877	873.96	189.04	684.92	378.08	1063	0.355673	0.853818
											0.06877	874.533	189.467	685.066	378.934	1064	0.356141	0.853818
											0.06825	875.105	189.895	685.211	379.789	1065	0.356609	0.854588
											0.06798	875.678	190.322	685.356	380.644	1066	0.357077	0.855101
											0.06746	876.25	190.75	685.5	381.5	1067	0.357544	0.855613
											0.06673	876.822	191.178	685.644	382.356	1068	0.358011	0.856124
											0.06643	877.394	191.606	685.788	383.212	1069	0.358478	0.856634
											0.06592	877.965	192.035	685.93	384.07	1070	0.358944	0.857143
											0.06541	878.536	192.464	686.073	384.927	1071	0.359409	0.857651
											0.0644	879.107	192.893	686.215	385.785	1072	0.359874	0.858159
											0.0639	879.678	193.322	686.356	386.644	1073	0.360339	0.858665
											0.06386	880.248	193.752	686.497	387.503	1074	0.360804	0.859171
											0.06292	880.819	194.181	686.637	388.363	1075	0.361268	0.859676
											0.06243	881.388	194.612	686.777	389.223	1076	0.361732	0.86018
											0.06194	881.958	195.042	686.916	390.084	1077	0.362195	0.860683
											0.06146	882.528	195.472	687.055	390.945	1078	0.362658	0.861185
											0.06098	883.097	195.903	687.193	391.807	1079	0.36312	0.861686
											0.0598	883.666	196.334	687.331	392.669	1080	0.363582	0.862187
											0.05886	884.234	196.766	687.468	393.532	1081	0.364044	0.862687
											0.0584	884.803	197.197	687.605	394.395	1082	0.364505	0.863186
											0.05771	885.371	197.629	687.742	395.258	1083	0.364966	0.864181
											0.05771	885.939	198.061	687.877	396.123	1084	0.365427	0.864181
											0.05771	886.506	198.494	688.013	396.987	1085	0.365887	0.864181
											0.0565	887.074	198.926	688.148	397.852	1086	0.366347	0.865914
											0.0565	887.641	199.359	688.282	398.718	1087	0.366806	0.865914
											0.0565	888.208	199.792	688.416	399.584	1088	0.367265	0.865914
											0.0565	888.775	200.225	688.549	400.451	1089	0.367724	0.865914
											0.05501	889.341	200.659	688.682	401.318	1090	0.368182	0.867146
											0.05285	889.907	201.093	688.814	402.186	1091	0.36864	0.867637
											0.0523	890.473	201.527	688.946	403.054	1092	0.369097	0.868128
											0.04868	891.039	201.961	689.078	403.922	1093	0.369554	0.868617
											0.04469	891.604	202.396	689.208	404.792	1094	0.370011	0.869106
											0.04276	892.169	202.831	689.339	405.661	1095	0.370467	0.869594
											0.04126	892.734	203.266	689.469	406.531	1096	0.370923	0.870081
											0.04087	893.299	203.701	689.598	407.402	1097	0.371378	0.870568
											0.03719	893.864	204.136	689.727	408.273	1098	0.371833	0.871053
											0.03193	894.428	204.572	689.856	409.144	1099	0.372288	0.871538
											0.03071	894.992	205.008	689.984	410.016	1100	0.372742	0.872022
											0.03023	895.556	205.444	690.111	410.889	1101	0.373196	0.872505
											0.02373	896.119	205.881	690.238	411.762	1102	0.37365	0.872987
											0.009164	896.682	206.318	690.365	412.635	1103	0.374103	0.873468
											0.001765	897.245	206.755	690.491	413.509	1104	0.374556	0.873949

## Sheet: Spectral Level Data
Spectral Level Data		Confidence Threshold	Forward	Reverse	Correct	Incorrect	Total	Global FDR	q-value		Fit Confidence Threshold	Fit Forward	Fit Reverse	Fit Correct	Fit Incorrect	Fit Total	Fit Global FDR	Fit Local FDR
		1	903	1	902	2	904	0.00221239	0.00156372		1	0.999972	2.84666e-05	0.999943	5.69331e-05	1	5.69331e-05	6.0219e-05
		0.9999	927	1	926	2	928	0.00215517	0.00156372		1	1.99994	5.6934e-05	1.99989	0.000113868	2	5.6934e-05	6.0219e-05
		0.9998	946	1	945	2	947	0.00211193	0.00156372		1	2.99991	8.54022e-05	2.99983	0.000170804	3	5.69348e-05	6.0219e-05
		0.9997	966	1	965	2	967	0.00206825	0.00156372		1	3.99989	0.000113871	3.99977	0.000227743	4	5.69357e-05	6.0219e-05
		0.9996	974	1	973	2	975	0.00205128	0.00156372		1	4.99986	0.000142341	4.99972	0.000284683	5	5.69365e-05	6.0219e-05
		0.9995	983	1	982	2	984	0.00203252	0.00156372		1	5.99983	0.000170812	5.99966	0.000341624	6	5.69374e-05	6.0219e-05
		0.9994	986	1	985	2	987	0.00202634	0.00156372		1	6.9998	0.000199284	6.9996	0.000398568	7	5.69383e-05	6.0219e-05
		0.9993	989	1	988	2	990	0.0020202	0.00156372		1	7.99977	0.000227756	7.99954	0.000455513	8	5.69391e-05	6.0219e-05
		0.9992	1009	1	1008	2	1010	0.0019802	0.00156372		1	8.99974	0.00025623	8.99949	0.00051246	9	5.694e-05	6.0219e-05
		0.9991	1070	1	1069	2	1071	0.00186741	0.00156372		1	9.99972	0.000284704	9.99943	0.000569408	10	5.69408e-05	6.0219e-05
		0.999	1096	1	1095	2	1097	0.00182315	0.00156372		1	10.9997	0.000313179	10.9994	0.000626359	11	5.69417e-05	6.0219e-05
		0.9989	1109	1	1108	2	1110	0.0018018	0.00156372		1	11.9997	0.000341655	11.9993	0.000683311	12	5.69426e-05	6.0219e-05
		0.9988	1133	1	1132	2	1134	0.00176367	0.00156372		1	12.9996	0.000370132	12.9993	0.000740264	13	5.69434e-05	6.0219e-05
		0.9987	1145	1	1144	2	1146	0.0017452	0.00156372		1	13.9996	0.00039861	13.9992	0.00079722	14	5.69443e-05	6.0219e-05
		0.9986	1151	1	1150	2	1152	0.00173611	0.00156372		1	14.9996	0.000427088	14.9991	0.000854177	15	5.69451e-05	6.0219e-05
		0.9985	1155	1	1154	2	1156	0.0017301	0.00156372		1	15.9995	0.000455568	15.9991	0.000911136	16	5.6946e-05	6.0219e-05
		0.9984	1162	1	1161	2	1163	0.00171969	0.00156372		1	16.9995	0.000484048	16.999	0.000968096	17	5.69468e-05	6.0219e-05
		0.9983	1167	1	1166	2	1168	0.00171233	0.00156372		1	17.9995	0.000512529	17.999	0.00102506	18	5.69477e-05	6.0219e-05
		0.9982	1182	1	1181	2	1183	0.00169062	0.00156372		1	18.9995	0.000541011	18.9989	0.00108202	19	5.69486e-05	6.0219e-05
		0.9981	1186	1	1185	2	1187	0.00168492	0.00156372		1	19.9994	0.000569494	19.9989	0.00113899	20	5.69494e-05	6.0219e-05
		0.998	1189	1	1188	2	1190	0.00168067	0.00156372		1	20.9994	0.000597978	20.9988	0.00119596	21	5.69503e-05	6.0219e-05
		0.9979	1193	1	1192	2	1194	0.00167504	0.00156372		1	21.9994	0.000626463	21.9987	0.00125293	22	5.69511e-05	6.0219e-05
		0.9978	1199	1	1198	2	1200	0.00166667	0.00156372		1	22.9993	0.000654948	22.9987	0.0013099	23	5.6952e-05	6.0219e-05
		0.9977	1203	1	1202	2	1204	0.00166113	0.00156372		1	23.9993	0.000683434	23.9986	0.00136687	24	5.69529e-05	6.0219e-05
		0.9976	1209	1	1208	2	1210	0.00165289	0.00156372		1	24.9993	0.000711921	24.9986	0.00142384	25	5.69537e-05	6.0219e-05
		0.9975	1212	1	1211	2	1213	0.0016488	0.00156372		1	25.9993	0.000740409	25.9985	0.00148082	26	5.69546e-05	6.0219e-05
		0.9974	1215	1	1214	2	1216	0.00164474	0.00156372		1	26.9992	0.000768898	26.9985	0.0015378	27	5.69554e-05	6.0219e-05
		0.9973	1222	1	1221	2	1223	0.00163532	0.00156372		1	27.9992	0.000797388	27.9984	0.00159478	28	5.69563e-05	6.0219e-05
		0.9972	1228	1	1227	2	1229	0.00162734	0.00156372		1	28.9992	0.000825879	28.9983	0.00165176	29	5.69572e-05	6.0219e-05
		0.9971	1229	1	1228	2	1230	0.00162602	0.00156372		1	29.9991	0.00085437	29.9983	0.00170874	30	5.6958e-05	6.0219e-05
		0.997	1231	1	1230	2	1232	0.00162338	0.00156372		1	30.9991	0.000882862	30.9982	0.00176572	31	5.69589e-05	6.0219e-05
		0.9969	1234	1	1233	2	1235	0.00161943	0.00156372		1	31.9991	0.000911356	31.9982	0.00182271	32	5.69597e-05	6.0219e-05
		0.9968	1236	1	1235	2	1237	0.00161681	0.00156372		1	32.9991	0.00093985	32.9981	0.0018797	33	5.69606e-05	6.0219e-05
		0.9967	1237	1	1236	2	1238	0.00161551	0.00156372		1	33.999	0.000968345	33.9981	0.00193669	34	5.69614e-05	6.0219e-05
		0.9966	1239	1	1238	2	1240	0.0016129	0.00156372		1	34.999	0.00099684	34.998	0.00199368	35	5.69623e-05	6.0219e-05
		0.9965	1241	1	1240	2	1242	0.00161031	0.00156372		1	35.999	0.00102534	35.9979	0.00205067	36	5.69632e-05	6.0219e-05
		0.9964	1243	1	1242	2	1244	0.00160772	0.00156372		1	36.9989	0.00105383	36.9979	0.00210767	37	5.6964e-05	6.0219e-05
		0.9963	1244	1	1243	2	1245	0.00160643	0.00156372		1	37.9989	0.00108233	37.9978	0.00216467	38	5.69649e-05	6.0219e-05
		0.9962	1249	1	1248	2	1250	0.0016	0.00156372		1	38.9989	0.00111083	38.9978	0.00222166	39	5.69657e-05	6.0219e-05
		0.9961	1250	1	1249	2	1251	0.00159872	0.00156372		1	39.9989	0.00113933	39.9977	0.00227866	40	5.69666e-05	6.0219e-05
		0.996	1259	1	1258	2	1260	0.0015873	0.00156372		1	40.9988	0.00116783	40.9977	0.00233567	41	5.69675e-05	6.0219e-05
		0.9959	1260	1	1259	2	1261	0.00158604	0.00156372		1	41.9988	0.00119633	41.9976	0.00239267	42	5.69683e-05	6.0219e-05
		0.9956	1267	1	1266	2	1268	0.00157729	0.00156372		1	42.9988	0.00122484	42.9976	0.00244967	43	5.69692e-05	6.0219e-05
		0.9955	1268	1	1267	2	1269	0.00157604	0.00156372		1	43.9987	0.00125334	43.9975	0.00250668	44	5.697e-05	6.0219e-05
		0.9954	1269	1	1268	2	1270	0.0015748	0.00156372		1	44.9987	0.00128185	44.9974	0.00256369	45	5.69709e-05	6.0219e-05
		0.9952	1270	1	1269	2	1271	0.00157356	0.00156372		1	45.9987	0.00131035	45.9974	0.0026207	46	5.69718e-05	6.0219e-05
		0.9951	1272	1	1271	2	1273	0.00157109	0.00156372		1	46.9987	0.00133886	46.9973	0.00267771	47	5.69726e-05	6.0219e-05
		0.995	1273	1	1272	2	1274	0.00156986	0.00156372		1	47.9986	0.00136736	47.9973	0.00273473	48	5.69735e-05	6.0219e-05
		0.9948	1275	1	1274	2	1276	0.0015674	0.00156372		1	48.9986	0.00139587	48.9972	0.00279174	49	5.69743e-05	6.0219e-05
		0.9946	1276	1	1275	2	1277	0.00156617	0.00156372		1	49.9986	0.00142438	49.9972	0.00284876	50	5.69752e-05	6.0219e-05
		0.9945	1278	1	1277	2	1279	0.00156372	0.00156372		1	50.9985	0.00145289	50.9971	0.00290578	51	5.69761e-05	6.0219e-05
		0.9943	1284	2	1282	4	1286	0.00311042	0.00281889		1	51.9985	0.0014814	51.997	0.0029628	52	5.69769e-05	6.0219e-05
		0.9941	1285	2	1283	4	1287	0.003108	0.00281889		1	52.9985	0.00150991	52.997	0.00301982	53	5.69778e-05	6.0219e-05
		0.994	1286	2	1284	4	1288	0.00310559	0.00281889		1	53.9985	0.00153842	53.9969	0.00307685	54	5.69786e-05	6.0219e-05
		0.9938	1288	2	1286	4	1290	0.00310078	0.00281889		1	54.9984	0.00156694	54.9969	0.00313387	55	5.69795e-05	6.0219e-05
		0.9937	1291	2	1289	4	1293	0.00309358	0.00281889		1	55.9984	0.00159545	55.9968	0.0031909	56	5.69803e-05	6.0219e-05
		0.9934	1292	2	1290	4	1294	0.00309119	0.00281889		1	56.9984	0.00162396	56.9968	0.00324793	57	5.69812e-05	6.0219e-05
		0.9933	1295	2	1293	4	1297	0.00308404	0.00281889		1	57.9983	0.00165248	57.9967	0.00330496	58	5.69821e-05	6.0219e-05
		0.9929	1296	2	1294	4	1298	0.00308166	0.00281889		1	58.9983	0.001681	58.9966	0.00336199	59	5.69829e-05	6.0219e-05
		0.9927	1300	2	1298	4	1302	0.0030722	0.00281889		1	59.9983	0.00170951	59.9966	0.00341903	60	5.69838e-05	6.0219e-05
		0.9926	1302	2	1300	4	1304	0.00306748	0.00281889		1	60.9983	0.00173803	60.9965	0.00347606	61	5.69846e-05	6.0219e-05
		0.9925	1303	2	1301	4	1305	0.00306513	0.00281889		1	61.9982	0.00176655	61.9965	0.0035331	62	5.69855e-05	6.0219e-05
		0.9922	1306	2	1304	4	1308	0.0030581	0.00281889		1	62.9982	0.00179507	62.9964	0.00359014	63	5.69864e-05	6.0219e-05
		0.992	1308	2	1306	4	1310	0.00305344	0.00281889		1	63.9982	0.00182359	63.9964	0.00364718	64	5.69872e-05	6.0219e-05
		0.9918	1309	2	1307	4	1311	0.00305111	0.00281889		1	64.9981	0.00185211	64.9963	0.00370423	65	5.69881e-05	6.0219e-05
		0.9917	1310	2	1308	4	1312	0.00304878	0.00281889		1	65.9981	0.00188063	65.9962	0.00376127	66	5.69889e-05	6.0219e-05
		0.9915	1311	2	1309	4	1313	0.00304646	0.00281889		1	66.9981	0.00190916	66.9962	0.00381832	67	5.69898e-05	6.0219e-05
		0.9914	1313	2	1311	4	1315	0.00304183	0.00281889		1	67.9981	0.00193768	67.9961	0.00387536	68	5.69907e-05	6.0219e-05
		0.9912	1320	2	1318	4	1322	0.00302572	0.00281889		1	68.998	0.00196621	68.9961	0.00393241	69	5.69915e-05	6.0219e-05
		0.991	1321	2	1319	4	1323	0.00302343	0.00281889		1	69.998	0.00199473	69.996	0.00398947	70	5.69924e-05	6.0219e-05
		0.9909	1322	2	1320	4	1324	0.00302115	0.00281889		1	70.998	0.00202326	70.996	0.00404652	71	5.69932e-05	6.0219e-05
		0.9905	1325	2	1323	4	1327	0.00301432	0.00281889		1	71.9979	0.00205179	71.9959	0.00410357	72	5.69941e-05	6.0219e-05
		0.9903	1326	2	1324	4	1328	0.00301205	0.00281889		1	72.9979	0.00208032	72.9958	0.00416063	73	5.6995e-05	6.0219e-05
		0.99	1327	2	1325	4	1329	0.00300978	0.00281889		1	73.9979	0.00210885	73.9958	0.00421769	74	5.69958e-05	6.0219e-05
		0.9897	1328	2	1326	4	1330	0.00300752	0.00281889		1	74.9979	0.00213738	74.9957	0.00427475	75	5.69967e-05	6.0219e-05
		0.9895	1329	2	1327	4	1331	0.00300526	0.00281889		1	75.9978	0.00216591	75.9957	0.00433181	76	5.69975e-05	6.0219e-05
		0.9894	1332	2	1330	4	1334	0.0029985	0.00281889		1	76.9978	0.00219444	76.9956	0.00438888	77	5.69984e-05	6.0219e-05
		0.9893	1333	2	1331	4	1335	0.00299625	0.00281889		1	77.9978	0.00222297	77.9956	0.00444594	78	5.69993e-05	6.0219e-05
		0.9892	1334	2	1332	4	1336	0.00299401	0.00281889		1	78.9977	0.0022515	78.9955	0.00450301	79	5.70001e-05	6.0219e-05
		0.989	1335	2	1333	4	1337	0.00299177	0.00281889		1	79.9977	0.00228004	79.9954	0.00456008	80	5.7001e-05	6.0219e-05
		0.9889	1336	2	1334	4	1338	0.00298954	0.00281889		1	80.9977	0.00230857	80.9954	0.00461715	81	5.70018e-05	6.0219e-05
		0.9885	1337	2	1335	4	1339	0.0029873	0.00281889		1	81.9977	0.00233711	81.9953	0.00467422	82	5.70027e-05	6.0219e-05
		0.9883	1339	2	1337	4	1341	0.00298285	0.00281889		1	82.9976	0.00236565	82.9953	0.00473129	83	5.70036e-05	6.0219e-05
		0.9882	1340	2	1338	4	1342	0.00298063	0.00281889		1	83.9976	0.00239419	83.9952	0.00478837	84	5.70044e-05	6.0219e-05
		0.9877	1341	2	1339	4	1343	0.00297841	0.00281889		1	84.9976	0.00242272	84.9952	0.00484545	85	5.70053e-05	6.0219e-05
		0.9874	1343	2	1341	4	1345	0.00297398	0.00281889		1	85.9975	0.00245126	85.9951	0.00490253	86	5.70061e-05	6.0219e-05
		0.987	1346	2	1344	4	1348	0.00296736	0.00281889		1	86.9975	0.0024798	86.995	0.00495961	87	5.7007e-05	6.0219e-05
		0.9865	1347	2	1345	4	1349	0.00296516	0.00281889		1	87.9975	0.00250835	87.995	0.00501669	88	5.70078e-05	6.0219e-05
		0.9863	1348	2	1346	4	1350	0.00296296	0.00281889		1	88.9975	0.00253689	88.9949	0.00507378	89	5.70087e-05	6.0219e-05
		0.9861	1350	2	1348	4	1352	0.00295858	0.00281889		1	89.9974	0.00256543	89.9949	0.00513086	90	5.70096e-05	6.0219e-05
		0.9856	1352	2	1350	4	1354	0.00295421	0.00281889		1	90.9974	0.00259397	90.9948	0.00518795	91	5.70104e-05	6.0219e-05
		0.9851	1354	2	1352	4	1356	0.00294985	0.00281889		1	91.9974	0.00262252	91.9948	0.00524504	92	5.70113e-05	6.0219e-05
		0.985	1355	2	1353	4	1357	0.00294768	0.00281889		1	92.9973	0.00265106	92.9947	0.00530213	93	5.70121e-05	6.0219e-05
		0.9848	1356	2	1354	4	1358	0.00294551	0.00281889		1	93.9973	0.00267961	93.9946	0.00535922	94	5.7013e-05	6.0219e-05
		0.9846	1357	2	1355	4	1359	0.00294334	0.00281889		1	94.9973	0.00270816	94.9946	0.00541632	95	5.70139e-05	6.0219e-05
		0.9841	1360	2	1358	4	1362	0.00293686	0.00281889		1	95.9973	0.00273671	95.9945	0.00547341	96	5.70147e-05	6.0219e-05
		0.9836	1361	2	1359	4	1363	0.0029347	0.00281889		1	96.9972	0.00276526	96.9945	0.00553051	97	5.70156e-05	6.0219e-05
		0.9831	1370	2	1368	4	1372	0.00291545	0.00281889		1	97.9972	0.00279381	97.9944	0.00558761	98	5.70164e-05	6.0219e-05
		0.983	1386	2	1384	4	1388	0.00288184	0.00281889		1	98.9972	0.00282236	98.9944	0.00564471	99	5.70173e-05	6.0219e-05
		0.9824	1387	2	1385	4	1389	0.00287977	0.00281889		1	99.9971	0.00285091	99.9943	0.00570182	100	5.70182e-05	6.0219e-05
		0.9822	1388	2	1386	4	1390	0.0028777	0.00281889		1	100.997	0.00287946	100.994	0.00575892	101	5.7019e-05	6.0219e-05
		0.9819	1389	2	1387	4	1391	0.00287563	0.00281889		1	101.997	0.00290801	101.994	0.00581603	102	5.70199e-05	6.0219e-05
		0.9818	1390	2	1388	4	1392	0.00287356	0.00281889		1	102.997	0.00293657	102.994	0.00587314	103	5.70207e-05	6.0219e-05
		0.9812	1392	2	1390	4	1394	0.00286944	0.00281889		1	103.997	0.00296512	103.994	0.00593025	104	5.70216e-05	6.0219e-05
		0.9799	1393	2	1391	4	1395	0.00286738	0.00281889		1	104.997	0.00299368	104.994	0.00598736	105	5.70225e-05	6.0219e-05
		0.9792	1397	2	1395	4	1399	0.00285919	0.00281889		1	105.997	0.00302224	105.994	0.00604447	106	5.70233e-05	6.0219e-05
		0.9791	1398	2	1396	4	1400	0.00285714	0.00281889		1	106.997	0.00305079	106.994	0.00610159	107	5.70242e-05	6.0219e-05
		0.9789	1399	2	1397	4	1401	0.0028551	0.00281889		1	107.997	0.00307935	107.994	0.00615871	108	5.7025e-05	6.0219e-05
		0.9785	1400	2	1398	4	1402	0.00285307	0.00281889		1	108.997	0.00310791	108.994	0.00621582	109	5.70259e-05	6.0219e-05
		0.9783	1401	2	1399	4	1403	0.00285103	0.00281889		1	109.997	0.00313647	109.994	0.00627294	110	5.70268e-05	6.0219e-05
		0.977	1402	2	1400	4	1404	0.002849	0.00281889		1	110.997	0.00316503	110.994	0.00633007	111	5.70276e-05	6.0219e-05
		0.9768	1403	2	1401	4	1405	0.00284698	0.00281889		1	111.997	0.0031936	111.994	0.00638719	112	5.70285e-05	6.0219e-05
		0.9763	1413	2	1411	4	1415	0.00282686	0.00281889		1	112.997	0.00322216	112.994	0.00644432	113	5.70293e-05	6.0219e-05
		0.9755	1416	2	1414	4	1418	0.00282087	0.00281889		1	113.997	0.00325072	113.993	0.00650144	114	5.70302e-05	6.0219e-05
		0.9754	1417	2	1415	4	1419	0.00281889	0.00281889		1	114.997	0.00327929	114.993	0.00655857	115	5.70311e-05	6.0219e-05
		0.9742	1417	3	1414	6	1420	0.00422535	0.00402414		1	115.997	0.00330785	115.993	0.0066157	116	5.70319e-05	6.0219e-05
		0.9741	1418	3	1415	6	1421	0.00422238	0.00402414		1	116.997	0.00333642	116.993	0.00667284	117	5.70328e-05	6.0219e-05
		0.9738	1419	3	1416	6	1422	0.00421941	0.00402414		1	117.997	0.00336499	117.993	0.00672997	118	5.70336e-05	6.0219e-05
		0.9737	1424	3	1421	6	1427	0.00420463	0.00402414		1	118.997	0.00339355	118.993	0.00678711	119	5.70345e-05	6.0219e-05
		0.9728	1425	3	1422	6	1428	0.00420168	0.00402414		1	119.997	0.00342212	119.993	0.00684424	120	5.70354e-05	6.0219e-05
		0.9719	1426	3	1423	6	1429	0.00419874	0.00402414		1	120.997	0.00345069	120.993	0.00690138	121	5.70362e-05	6.0219e-05
		0.9711	1427	3	1424	6	1430	0.0041958	0.00402414		1	121.997	0.00347926	121.993	0.00695852	122	5.70371e-05	6.0219e-05
		0.9709	1429	3	1426	6	1432	0.00418994	0.00402414		1	122.996	0.00350783	122.993	0.00701567	123	5.70379e-05	6.0219e-05
		0.97	1430	3	1427	6	1433	0.00418702	0.00402414		1	123.996	0.00353641	123.993	0.00707281	124	5.70388e-05	6.0219e-05
		0.9695	1432	3	1429	6	1435	0.00418118	0.00402414		1	124.996	0.00356498	124.993	0.00712996	125	5.70397e-05	6.0219e-05
		0.9684	1433	3	1430	6	1436	0.00417827	0.00402414		1	125.996	0.00359355	125.993	0.00718711	126	5.70405e-05	6.0219e-05
		0.9679	1434	3	1431	6	1437	0.00417537	0.00402414		1	126.996	0.00362213	126.993	0.00724426	127	5.70414e-05	6.0219e-05
		0.9678	1435	3	1432	6	1438	0.00417246	0.00402414		1	127.996	0.0036507	127.993	0.00730141	128	5.70423e-05	6.0219e-05
		0.9672	1436	3	1433	6	1439	0.00416956	0.00402414		1	128.996	0.00367928	128.993	0.00735856	129	5.70431e-05	6.0219e-05
		0.9668	1438	3	1435	6	1441	0.00416378	0.00402414		1	129.996	0.00370786	129.993	0.00741572	130	5.7044e-05	6.0219e-05
		0.9661	1440	3	1437	6	1443	0.004158	0.00402414		1	130.996	0.00373644	130.993	0.00747287	131	5.70448e-05	6.0219e-05
		0.966	1442	3	1439	6	1445	0.00415225	0.00402414		1	131.996	0.00376502	131.992	0.00753003	132	5.70457e-05	6.0219e-05
		0.9653	1445	3	1442	6	1448	0.00414365	0.00402414		1	132.996	0.0037936	132.992	0.00758719	133	5.70466e-05	6.0219e-05
		0.9645	1446	3	1443	6	1449	0.00414079	0.00402414		1	133.996	0.00382218	133.992	0.00764435	134	5.70474e-05	6.0219e-05
		0.9641	1447	3	1444	6	1450	0.00413793	0.00402414		1	134.996	0.00385076	134.992	0.00770152	135	5.70483e-05	6.0219e-05
		0.9632	1448	3	1445	6	1451	0.00413508	0.00402414		1	135.996	0.00387934	135.992	0.00775868	136	5.70491e-05	6.0219e-05
		0.9621	1449	3	1446	6	1452	0.00413223	0.00402414		1	136.996	0.00390792	136.992	0.00781585	137	5.705e-05	6.0219e-05
		0.962	1451	3	1448	6	1454	0.00412655	0.00402414		1	137.996	0.00393651	137.992	0.00787302	138	5.70509e-05	6.0219e-05
		0.9619	1452	3	1449	6	1455	0.00412371	0.00402414		1	138.996	0.00396509	138.992	0.00793019	139	5.70517e-05	6.0219e-05
		0.9607	1453	3	1450	6	1456	0.00412088	0.00402414		1	139.996	0.00399368	139.992	0.00798736	140	5.70526e-05	6.0219e-05
		0.9599	1454	3	1451	6	1457	0.00411805	0.00402414		1	140.996	0.00402227	140.992	0.00804453	141	5.70534e-05	6.0219e-05
		0.9591	1465	3	1462	6	1468	0.00408719	0.00402414		1	141.996	0.00405086	141.992	0.00810171	142	5.70543e-05	6.0219e-05
		0.958	1466	3	1463	6	1469	0.00408441	0.00402414		1	142.996	0.00407944	142.992	0.00815889	143	5.70552e-05	6.0219e-05
		0.9577	1471	3	1468	6	1474	0.00407056	0.00402414		1	143.996	0.00410803	143.992	0.00821607	144	5.7056e-05	6.0219e-05
		0.9565	1473	3	1470	6	1476	0.00406504	0.00402414		1	144.996	0.00413662	144.992	0.00827325	145	5.70569e-05	6.0219e-05
		0.9553	1474	3	1471	6	1477	0.00406229	0.00402414		1	145.996	0.00416522	145.992	0.00833043	146	5.70577e-05	6.0219e-05
		0.9551	1475	3	1472	6	1478	0.00405954	0.00402414		1	146.996	0.00419381	146.992	0.00838761	147	5.70586e-05	6.0219e-05
		0.9539	1476	3	1473	6	1479	0.0040568	0.00402414		1	147.996	0.0042224	147.992	0.0084448	148	5.70595e-05	6.0219e-05
		0.9535	1477	3	1474	6	1480	0.00405405	0.00402414		1	148.996	0.00425099	148.991	0.00850199	149	5.70603e-05	6.0219e-05
		0.9503	1478	3	1475	6	1481	0.00405132	0.00402414		1	149.996	0.00427959	149.991	0.00855918	150	5.70612e-05	6.0219e-05
		0.9501	1479	3	1476	6	1482	0.00404858	0.00402414		1	150.996	0.00430818	150.991	0.00861637	151	5.7062e-05	6.0219e-05
		0.9493	1483	3	1480	6	1486	0.00403769	0.00402414		1	151.996	0.00433678	151.991	0.00867356	152	5.70629e-05	6.0219e-05
		0.9492	1484	3	1481	6	1487	0.00403497	0.00402414		1	152.996	0.00436538	152.991	0.00873076	153	5.70638e-05	6.0219e-05
		0.9487	1485	3	1482	6	1488	0.00403226	0.00402414		1	153.996	0.00439398	153.991	0.00878795	154	5.70646e-05	6.0219e-05
		0.9473	1486	3	1483	6	1489	0.00402955	0.00402414		1	154.996	0.00442258	154.991	0.00884515	155	5.70655e-05	6.0219e-05
		0.9452	1487	3	1484	6	1490	0.00402685	0.00402414		1	155.996	0.00445118	155.991	0.00890235	156	5.70663e-05	6.0219e-05
		0.9444	1488	3	1485	6	1491	0.00402414	0.00402414		1	156.996	0.00447978	156.991	0.00895955	157	5.70672e-05	6.0219e-05
		0.9442	1488	4	1484	8	1492	0.00536193	0.00519143		1	157.995	0.00450838	157.991	0.00901675	158	5.70681e-05	6.0219e-05
		0.9433	1489	4	1485	8	1493	0.00535834	0.00519143		1	158.995	0.00453698	158.991	0.00907396	159	5.70689e-05	6.0219e-05
		0.9414	1490	4	1486	8	1494	0.00535475	0.00519143		1	159.995	0.00456558	159.991	0.00913117	160	5.70698e-05	6.0219e-05
		0.9413	1494	4	1490	8	1498	0.00534045	0.00519143		1	160.995	0.00459419	160.991	0.00918837	161	5.70707e-05	6.0219e-05
		0.9386	1496	4	1492	8	1500	0.00533333	0.00519143		1	161.995	0.00462279	161.991	0.00924559	162	5.70715e-05	6.0219e-05
		0.938	1497	4	1493	8	1501	0.00532978	0.00519143		1	162.995	0.0046514	162.991	0.0093028	163	5.70724e-05	6.0219e-05
		0.9374	1498	4	1494	8	1502	0.00532623	0.00519143		1	163.995	0.00468001	163.991	0.00936001	164	5.70732e-05	6.0219e-05
		0.9371	1532	4	1528	8	1536	0.00520833	0.00519143		1	164.995	0.00470861	164.991	0.00941723	165	5.70741e-05	6.0219e-05
		0.9346	1535	4	1531	8	1539	0.00519818	0.00519143		1	165.995	0.00473722	165.991	0.00947444	166	5.7075e-05	6.0219e-05
		0.9332	1536	4	1532	8	1540	0.00519481	0.00519143		1	166.995	0.00476583	166.99	0.00953166	167	5.70758e-05	6.0219e-05
		0.9325	1537	4	1533	8	1541	0.00519143	0.00519143		1	167.995	0.00479444	167.99	0.00958888	168	5.70767e-05	6.0219e-05
		0.931	1537	5	1532	10	1542	0.00648508	0.00648088		1	168.995	0.00482305	168.99	0.0096461	169	5.70775e-05	6.0219e-05
		0.9287	1538	5	1533	10	1543	0.00648088	0.00648088		1	169.995	0.00485166	169.99	0.00970333	170	5.70784e-05	6.0219e-05
		0.9258	1541	6	1535	12	1547	0.00775695	0.00775695		1	170.995	0.00488028	170.99	0.00976055	171	5.70793e-05	6.0219e-05
		0.9239	1541	7	1534	14	1548	0.00904393	0.00904393		1	171.995	0.00490889	171.99	0.00981778	172	5.70801e-05	6.0219e-05
		0.9232	1541	8	1533	16	1549	0.0103292	0.0102106		1	172.995	0.00493751	172.99	0.00987501	173	5.7081e-05	6.0219e-05
		0.9224	1542	8	1534	16	1550	0.0103226	0.0102106		1	173.995	0.00496612	173.99	0.00993224	174	5.70818e-05	6.0219e-05
		0.919	1547	8	1539	16	1555	0.0102894	0.0102106		1	174.995	0.00499474	174.99	0.00998947	175	5.70827e-05	6.0219e-05
		0.9189	1548	8	1540	16	1556	0.0102828	0.0102106		1	175.995	0.00502335	175.99	0.0100467	176	5.70836e-05	6.0219e-05
		0.9184	1549	8	1541	16	1557	0.0102762	0.0102106		1	176.995	0.00505197	176.99	0.0101039	177	5.70844e-05	6.0219e-05
		0.9162	1552	8	1544	16	1560	0.0102564	0.0102106		1	177.995	0.00508059	177.99	0.0101612	178	5.70853e-05	6.0219e-05
		0.9147	1553	8	1545	16	1561	0.0102498	0.0102106		1	178.995	0.00510921	178.99	0.0102184	179	5.70862e-05	6.0219e-05
		0.9135	1554	8	1546	16	1562	0.0102433	0.0102106		1	179.995	0.00513783	179.99	0.0102757	180	5.7087e-05	6.0219e-05
		0.9107	1558	8	1550	16	1566	0.0102171	0.0102106		1	180.995	0.00516645	180.99	0.0103329	181	5.70879e-05	6.0219e-05
		0.9101	1559	8	1551	16	1567	0.0102106	0.0102106		1	181.995	0.00519507	181.99	0.0103901	182	5.70887e-05	6.0219e-05
		0.9078	1559	9	1550	18	1568	0.0114796	0.0112853		1	182.995	0.0052237	182.99	0.0104474	183	5.70896e-05	6.0219e-05
		0.9054	1560	9	1551	18	1569	0.0114723	0.0112853		1	183.995	0.00525232	183.989	0.0105046	184	5.70905e-05	6.0219e-05
		0.9046	1579	9	1570	18	1588	0.011335	0.0112853		1	184.995	0.00528095	184.989	0.0105619	185	5.70913e-05	6.0219e-05
		0.9018	1580	9	1571	18	1589	0.0113279	0.0112853		1	185.995	0.00530957	185.989	0.0106191	186	5.70922e-05	6.0219e-05
		0.9015	1581	9	1572	18	1590	0.0113208	0.0112853		1	186.995	0.0053382	186.989	0.0106764	187	5.7093e-05	6.0219e-05
		0.8986	1583	9	1574	18	1592	0.0113065	0.0112853		1	187.995	0.00536683	187.989	0.0107337	188	5.70939e-05	6.0219e-05
		0.8954	1584	9	1575	18	1593	0.0112994	0.0112853		1	188.995	0.00539546	188.989	0.0107909	189	5.70948e-05	6.0219e-05
		0.8953	1585	9	1576	18	1594	0.0112923	0.0112853		1	189.995	0.00542408	189.989	0.0108482	190	5.70956e-05	6.0219e-05
		0.8921	1586	9	1577	18	1595	0.0112853	0.0112853		1	190.995	0.00545271	190.989	0.0109054	191	5.70965e-05	6.0219e-05
		0.8887	1586	10	1576	20	1596	0.0125313	0.0125235		1	191.995	0.00548135	191.989	0.0109627	192	5.70973e-05	6.0219e-05
		0.8844	1587	10	1577	20	1597	0.0125235	0.0125235		1	192.994	0.00550998	192.989	0.01102	193	5.70982e-05	6.0219e-05
		0.8832	1587	11	1576	22	1598	0.0137672	0.0133576		1	193.994	0.00553861	193.989	0.0110772	194	5.70991e-05	6.0219e-05
		0.8816	1588	11	1577	22	1599	0.0137586	0.0133576		1	194.994	0.00556724	194.989	0.0111345	195	5.70999e-05	6.0219e-05
		0.8814	1589	11	1578	22	1600	0.01375	0.0133576		1	195.994	0.00559588	195.989	0.0111918	196	5.71008e-05	6.0219e-05
		0.8779	1591	11	1580	22	1602	0.0137328	0.0133576		1	196.994	0.00562451	196.989	0.011249	197	5.71017e-05	6.0219e-05
		0.8742	1592	11	1581	22	1603	0.0137243	0.0133576		1	197.994	0.00565315	197.989	0.0113063	198	5.71025e-05	6.0219e-05
		0.8727	1593	11	1582	22	1604	0.0137157	0.0133576		1	198.994	0.00568179	198.989	0.0113636	199	5.71034e-05	6.0219e-05
		0.8703	1597	11	1586	22	1608	0.0136816	0.0133576		1	199.994	0.00571042	199.989	0.0114208	200	5.71042e-05	6.0219e-05
		0.87	1598	11	1587	22	1609	0.0136731	0.0133576		1	200.994	0.00573906	200.989	0.0114781	201	5.71051e-05	6.0219e-05
		0.8666	1604	11	1593	22	1615	0.0136223	0.0133576		1	201.994	0.0057677	201.988	0.0115354	202	5.7106e-05	6.0219e-05
		0.8663	1605	11	1594	22	1616	0.0136139	0.0133576		1	202.994	0.00579634	202.988	0.0115927	203	5.71068e-05	6.0219e-05
		0.8622	1613	11	1602	22	1624	0.0135468	0.0133576		1	203.994	0.00582498	203.988	0.01165	204	5.71077e-05	6.0219e-05
		0.8603	1614	11	1603	22	1625	0.0135385	0.0133576		1	204.994	0.00585363	204.988	0.0117073	205	5.71085e-05	6.0219e-05
		0.8581	1615	11	1604	22	1626	0.0135301	0.0133576		1	205.994	0.00588227	205.988	0.0117645	206	5.71094e-05	6.0219e-05
		0.8579	1617	11	1606	22	1628	0.0135135	0.0133576		1	206.994	0.00591091	206.988	0.0118218	207	5.71103e-05	6.0219e-05
		0.8577	1618	11	1607	22	1629	0.0135052	0.0133576		1	207.994	0.00593956	207.988	0.0118791	208	5.71111e-05	6.0219e-05
		0.8539	1619	11	1608	22	1630	0.0134969	0.0133576		1	208.994	0.0059682	208.988	0.0119364	209	5.7112e-05	6.0219e-05
		0.8538	1626	11	1615	22	1637	0.0134392	0.0133576		1	209.994	0.00599685	209.988	0.0119937	210	5.71129e-05	6.0219e-05
		0.8494	1627	11	1616	22	1638	0.013431	0.0133576		1	210.994	0.0060255	210.988	0.012051	211	5.71137e-05	6.0219e-05
		0.8472	1628	11	1617	22	1639	0.0134228	0.0133576		1	211.994	0.00605415	211.988	0.0121083	212	5.71146e-05	6.0219e-05
		0.8449	1636	11	1625	22	1647	0.0133576	0.0133576		1	212.994	0.00608279	212.988	0.0121656	213	5.71154e-05	6.0219e-05
		0.8404	1638	12	1626	24	1650	0.0145455	0.0144317		1	213.994	0.00611144	213.988	0.0122229	214	5.71163e-05	6.0219e-05
		0.8357	1641	12	1629	24	1653	0.0145191	0.0144317		1	214.994	0.00614009	214.988	0.0122802	215	5.71172e-05	6.0219e-05
		0.8335	1642	12	1630	24	1654	0.0145103	0.0144317		1	215.994	0.00616875	215.988	0.0123375	216	5.7118e-05	6.0219e-05
		0.8309	1643	12	1631	24	1655	0.0145015	0.0144317		1	216.994	0.0061974	216.988	0.0123948	217	5.71189e-05	6.0219e-05
		0.8301	1644	12	1632	24	1656	0.0144928	0.0144317		1	217.994	0.00622605	217.988	0.0124521	218	5.71197e-05	6.0219e-05
		0.8282	1645	12	1633	24	1657	0.014484	0.0144317		1	218.994	0.00625471	218.987	0.0125094	219	5.71206e-05	6.0219e-05
		0.821	1646	12	1634	24	1658	0.0144753	0.0144317		1	219.994	0.00628336	219.987	0.0125667	220	5.71215e-05	6.0219e-05
		0.8193	1647	12	1635	24	1659	0.0144665	0.0144317		1	220.994	0.00631202	220.987	0.012624	221	5.71223e-05	6.0219e-05
		0.812	1650	12	1638	24	1662	0.0144404	0.0144317		1	221.994	0.00634067	221.987	0.0126813	222	5.71232e-05	6.0219e-05
		0.8106	1651	12	1639	24	1663	0.0144317	0.0144317		1	222.994	0.00636933	222.987	0.0127387	223	5.71241e-05	6.0219e-05
		0.8053	1658	13	1645	26	1671	0.0155595	0.0155502		1	223.994	0.00639799	223.987	0.012796	224	5.71249e-05	6.0219e-05
		0.8046	1659	13	1646	26	1672	0.0155502	0.0155502		1	224.994	0.00642665	224.987	0.0128533	225	5.71258e-05	6.0219e-05
		0.7999	1659	14	1645	28	1673	0.0167364	0.0166074		1	225.994	0.00645531	225.987	0.0129106	226	5.71266e-05	6.0219e-05
		0.7984	1660	14	1646	28	1674	0.0167264	0.0166074		1	226.994	0.00648397	226.987	0.0129679	227	5.71275e-05	6.0219e-05
		0.7972	1666	14	1652	28	1680	0.0166667	0.0166074		1	227.993	0.00651263	227.987	0.0130253	228	5.71284e-05	6.0219e-05
		0.794	1672	14	1658	28	1686	0.0166074	0.0166074		1	228.993	0.0065413	228.987	0.0130826	229	5.71292e-05	6.0219e-05
		0.7897	1672	15	1657	30	1687	0.017783	0.0176991		1	229.993	0.00656996	229.987	0.0131399	230	5.71301e-05	6.0219e-05
		0.7887	1673	15	1658	30	1688	0.0177725	0.0176991		1	230.993	0.00659862	230.987	0.0131972	231	5.7131e-05	6.0219e-05
		0.783	1674	15	1659	30	1689	0.017762	0.0176991		1	231.993	0.00662729	231.987	0.0132546	232	5.71318e-05	6.0219e-05
		0.7822	1675	15	1660	30	1690	0.0177515	0.0176991		1	232.993	0.00665596	232.987	0.0133119	233	5.71327e-05	6.0219e-05
		0.7772	1676	15	1661	30	1691	0.017741	0.0176991		1	233.993	0.00668462	233.987	0.0133692	234	5.71335e-05	6.0219e-05
		0.7747	1677	15	1662	30	1692	0.0177305	0.0176991		1	234.993	0.00671329	234.987	0.0134266	235	5.71344e-05	6.0219e-05
		0.7652	1678	15	1663	30	1693	0.01772	0.0176991		1	235.993	0.00674196	235.987	0.0134839	236	5.71353e-05	6.0219e-05
		0.7624	1679	15	1664	30	1694	0.0177096	0.0176991		1	236.993	0.00677063	236.986	0.0135413	237	5.71361e-05	6.0219e-05
		0.7596	1680	15	1665	30	1695	0.0176991	0.0176991		1	237.993	0.0067993	237.986	0.0135986	238	5.7137e-05	6.0219e-05
		0.759	1685	16	1669	32	1701	0.0188125	0.0188125		1	238.993	0.00682797	238.986	0.0136559	239	5.71378e-05	6.0219e-05
		0.7551	1685	17	1668	34	1702	0.0199765	0.0195965		1	239.993	0.00685665	239.986	0.0137133	240	5.71387e-05	6.0219e-05
		0.7528	1686	17	1669	34	1703	0.0199648	0.0195965		1	240.993	0.00688532	240.986	0.0137706	241	5.71396e-05	6.0219e-05
		0.7446	1687	17	1670	34	1704	0.0199531	0.0195965		1	241.993	0.00691399	241.986	0.013828	242	5.71404e-05	6.0219e-05
		0.74	1688	17	1671	34	1705	0.0199413	0.0195965		1	242.993	0.00694267	242.986	0.0138853	243	5.71413e-05	6.0219e-05
		0.7299	1689	17	1672	34	1706	0.0199297	0.0195965		1	243.993	0.00697134	243.986	0.0139427	244	5.71422e-05	6.0219e-05
		0.7269	1690	17	1673	34	1707	0.019918	0.0195965		1	244.993	0.00700002	244.986	0.014	245	5.7143e-05	6.0219e-05
		0.7227	1691	17	1674	34	1708	0.0199063	0.0195965		1	245.993	0.0070287	245.986	0.0140574	246	5.71439e-05	6.0219e-05
		0.7223	1692	17	1675	34	1709	0.0198947	0.0195965		1	246.993	0.00705738	246.986	0.0141148	247	5.71447e-05	6.0219e-05
		0.7134	1693	17	1676	34	1710	0.019883	0.0195965		1	247.993	0.00708606	247.986	0.0141721	248	5.71456e-05	6.0219e-05
		0.7118	1718	17	1701	34	1735	0.0195965	0.0195965		1	248.993	0.00711474	248.986	0.0142295	249	5.71465e-05	6.0219e-05
		0.7085	1719	18	1701	36	1737	0.0207254	0.0207254		1	249.993	0.00714342	249.986	0.0142868	250	5.71473e-05	6.0219e-05
		0.7029	1719	19	1700	38	1738	0.0218642	0.021789		1	250.993	0.0071721	250.986	0.0143442	251	5.71482e-05	6.0219e-05
		0.7016	1720	19	1701	38	1739	0.0218516	0.021789		1	251.993	0.00720078	251.986	0.0144016	252	5.71491e-05	6.0219e-05
		0.7009	1721	19	1702	38	1740	0.0218391	0.021789		1	252.993	0.00722947	252.986	0.0144589	253	5.71499e-05	6.0219e-05
		0.6997	1722	19	1703	38	1741	0.0218265	0.021789		1	253.993	0.00725815	253.985	0.0145163	254	5.71508e-05	6.0219e-05
		0.6882	1723	19	1704	38	1742	0.021814	0.021789		1	254.993	0.00728684	254.985	0.0145737	255	5.71516e-05	6.0219e-05
		0.6856	1724	19	1705	38	1743	0.0218015	0.021789		1	255.993	0.00731552	255.985	0.014631	256	5.71525e-05	6.0219e-05
		0.6787	1725	19	1706	38	1744	0.021789	0.021789		1	256.993	0.00734421	256.985	0.0146884	257	5.71534e-05	6.0219e-05
		0.6784	1730	20	1710	40	1750	0.0228571	0.0224593		1	257.993	0.0073729	257.985	0.0147458	258	5.71542e-05	6.0219e-05
		0.6753	1731	20	1711	40	1751	0.0228441	0.0224593		1	258.993	0.00740159	258.985	0.0148032	259	5.71551e-05	6.0219e-05
		0.6712	1732	20	1712	40	1752	0.0228311	0.0224593		1	259.993	0.00743028	259.985	0.0148606	260	5.7156e-05	6.0219e-05
		0.6646	1733	20	1713	40	1753	0.022818	0.0224593		1	260.993	0.00745897	260.985	0.0149179	261	5.71568e-05	6.0219e-05
		0.6639	1735	20	1715	40	1755	0.022792	0.0224593		1	261.993	0.00748766	261.985	0.0149753	262	5.71577e-05	6.0219e-05
		0.6631	1736	20	1716	40	1756	0.022779	0.0224593		1	262.992	0.00751635	262.985	0.0150327	263	5.71586e-05	6.0219e-05
		0.6566	1737	20	1717	40	1757	0.0227661	0.0224593		1	263.992	0.00754504	263.985	0.0150901	264	5.71594e-05	6.0219e-05
		0.6557	1738	20	1718	40	1758	0.0227531	0.0224593		1	264.992	0.00757374	264.985	0.0151475	265	5.71603e-05	6.0219e-05
		0.6515	1739	20	1719	40	1759	0.0227402	0.0224593		1	265.992	0.00760243	265.985	0.0152049	266	5.71611e-05	6.0219e-05
		0.6459	1746	20	1726	40	1766	0.0226501	0.0224593		1	266.992	0.00763113	266.985	0.0152623	267	5.7162e-05	6.0219e-05
		0.6418	1747	20	1727	40	1767	0.0226372	0.0224593		1	267.992	0.00765982	267.985	0.0153196	268	5.71629e-05	6.0219e-05
		0.6404	1748	20	1728	40	1768	0.0226244	0.0224593		1	268.992	0.00768852	268.985	0.015377	269	5.71637e-05	6.0219e-05
		0.6343	1749	20	1729	40	1769	0.0226116	0.0224593		1	269.992	0.00771722	269.985	0.0154344	270	5.71646e-05	6.0219e-05
		0.6321	1750	20	1730	40	1770	0.0225989	0.0224593		1	270.992	0.00774592	270.985	0.0154918	271	5.71655e-05	6.0219e-05
		0.63	1751	20	1731	40	1771	0.0225861	0.0224593		1	271.992	0.00777462	271.984	0.0155492	272	5.71663e-05	6.0219e-05
		0.6268	1752	20	1732	40	1772	0.0225734	0.0224593		1	272.992	0.00780332	272.984	0.0156066	273	5.71672e-05	6.0219e-05
		0.6202	1753	20	1733	40	1773	0.0225606	0.0224593		1	273.992	0.00783202	273.984	0.015664	274	5.71681e-05	6.0219e-05
		0.6144	1758	20	1738	40	1778	0.0224972	0.0224593		1	274.992	0.00786073	274.984	0.0157215	275	5.71689e-05	6.0219e-05
		0.6117	1759	20	1739	40	1779	0.0224845	0.0224593		1	275.992	0.00788943	275.984	0.0157789	276	5.71698e-05	6.0219e-05
		0.6108	1760	20	1740	40	1780	0.0224719	0.0224593		1	276.992	0.00791814	276.984	0.0158363	277	5.71707e-05	6.0219e-05
		0.6064	1761	20	1741	40	1781	0.0224593	0.0224593		1	277.992	0.00794684	277.984	0.0158937	278	5.71715e-05	6.0219e-05
		0.6041	1761	21	1740	42	1782	0.023569	0.0234375		1	278.992	0.00797555	278.984	0.0159511	279	5.71724e-05	6.0219e-05
		0.602	1762	21	1741	42	1783	0.0235558	0.0234375		1	279.992	0.00800426	279.984	0.0160085	280	5.71733e-05	6.0219e-05
		0.5978	1765	21	1744	42	1786	0.0235162	0.0234375		1	280.992	0.00803296	280.984	0.0160659	281	5.71741e-05	6.0219e-05
		0.5937	1766	21	1745	42	1787	0.0235031	0.0234375		1	281.992	0.00806167	281.984	0.0161233	282	5.7175e-05	6.0219e-05
		0.5897	1767	21	1746	42	1788	0.0234899	0.0234375		1	282.992	0.00809038	282.984	0.0161808	283	5.71759e-05	6.0219e-05
		0.5858	1768	21	1747	42	1789	0.0234768	0.0234375		1	283.992	0.00811909	283.984	0.0162382	284	5.71767e-05	6.0219e-05
		0.5835	1769	21	1748	42	1790	0.0234637	0.0234375		1	284.992	0.00814781	284.984	0.0162956	285	5.71776e-05	6.0219e-05
		0.582	1770	21	1749	42	1791	0.0234506	0.0234375		1	285.992	0.00817652	285.984	0.016353	286	5.71785e-05	6.0219e-05
		0.5812	1771	21	1750	42	1792	0.0234375	0.0234375		1	286.992	0.00820523	286.984	0.0164105	287	5.71793e-05	6.0219e-05
		0.5783	1771	22	1749	44	1793	0.0245399	0.0243498		1	287.992	0.00823395	287.984	0.0164679	288	5.71802e-05	6.0219e-05
		0.5746	1772	22	1750	44	1794	0.0245262	0.0243498		1	288.992	0.00826266	288.983	0.0165253	289	5.71811e-05	6.0219e-05
		0.5736	1777	22	1755	44	1799	0.024458	0.0243498		1	289.992	0.00829138	289.983	0.0165828	290	5.71819e-05	6.0219e-05
		0.5711	1778	22	1756	44	1800	0.0244444	0.0243498		1	290.992	0.0083201	290.983	0.0166402	291	5.71828e-05	6.0219e-05
		0.5676	1779	22	1757	44	1801	0.0244309	0.0243498		1	291.992	0.00834882	291.983	0.0166976	292	5.71837e-05	6.0219e-05
		0.5659	1780	22	1758	44	1802	0.0244173	0.0243498		1	292.992	0.00837753	292.983	0.0167551	293	5.71845e-05	6.0219e-05
		0.5643	1781	22	1759	44	1803	0.0244038	0.0243498		1	293.992	0.00840626	293.983	0.0168125	294	5.71854e-05	6.0219e-05
		0.5621	1782	22	1760	44	1804	0.0243902	0.0243498		1	294.992	0.00843498	294.983	0.01687	295	5.71863e-05	6.0219e-05
		0.5588	1785	22	1763	44	1807	0.0243498	0.0243498		1	295.992	0.0084637	295.983	0.0169274	296	5.71872e-05	6.0219e-05
		0.5583	1785	23	1762	46	1808	0.0254425	0.0254003		1	296.992	0.00849242	296.983	0.0169848	297	5.7188e-05	6.0219e-05
		0.5577	1786	23	1763	46	1809	0.0254284	0.0254003		1	297.991	0.00852115	297.983	0.0170423	298	5.71889e-05	6.0219e-05
		0.5514	1787	23	1764	46	1810	0.0254144	0.0254003		1	298.991	0.00854987	298.983	0.0170997	299	5.71898e-05	6.0219e-05
		0.5506	1788	23	1765	46	1811	0.0254003	0.0254003		1	299.991	0.0085786	299.983	0.0171572	300	5.71907e-05	6.0219e-05
		0.5453	1788	24	1764	48	1812	0.0264901	0.0264901		1	300.991	0.00860732	300.983	0.0172146	301	5.71915e-05	6.0219e-05
		0.543	1788	25	1763	50	1813	0.0275786	0.0275028		1	301.991	0.00863605	301.983	0.0172721	302	5.71924e-05	6.0219e-05
		0.5423	1789	25	1764	50	1814	0.0275634	0.0275028		1	302.991	0.00866478	302.983	0.0173296	303	5.71933e-05	6.0219e-05
		0.5394	1790	25	1765	50	1815	0.0275482	0.0275028		1	303.991	0.00869351	303.983	0.017387	304	5.71942e-05	6.0219e-05
		0.5365	1792	25	1767	50	1817	0.0275179	0.0275028		1	304.991	0.00872224	304.983	0.0174445	305	5.7195e-05	6.0219e-05
		0.5354	1793	25	1768	50	1818	0.0275028	0.0275028		1	305.991	0.00875098	305.982	0.017502	306	5.71959e-05	6.0219e-05
		0.5341	1793	26	1767	52	1819	0.0285871	0.0285714		1	306.991	0.00877971	306.982	0.0175594	307	5.71968e-05	6.0219e-05
		0.5337	1794	26	1768	52	1820	0.0285714	0.0285714		1	307.991	0.00880844	307.982	0.0176169	308	5.71977e-05	6.0219e-05
		0.5281	1794	27	1767	54	1821	0.029654	0.0296215		1	308.991	0.00883718	308.982	0.0176744	309	5.71986e-05	6.0219e-05
		0.5254	1795	27	1768	54	1822	0.0296378	0.0296215		1	309.991	0.00886592	309.982	0.0177318	310	5.71995e-05	6.0219e-05
		0.5203	1796	27	1769	54	1823	0.0296215	0.0296215		1	310.991	0.00889465	310.982	0.0177893	311	5.72003e-05	6.0219e-05
		0.52	1796	28	1768	56	1824	0.0307018	0.0307018		1	311.991	0.00892339	311.982	0.0178468	312	5.72012e-05	6.0219e-05
		0.5128	1797	29	1768	58	1826	0.0317634	0.031746		1	312.991	0.00895213	312.982	0.0179043	313	5.72021e-05	6.0219e-05
		0.5122	1798	29	1769	58	1827	0.031746	0.031746		1	313.991	0.00898087	313.982	0.0179617	314	5.7203e-05	6.0219e-05
		0.5097	1803	30	1773	60	1833	0.0327332	0.0326619		1	314.991	0.00900961	314.982	0.0180192	315	5.72039e-05	6.0219e-05
		0.5095	1805	30	1775	60	1835	0.0326975	0.0326619		1	315.991	0.00903836	315.982	0.0180767	316	5.72048e-05	6.0219e-05
		0.5071	1806	30	1776	60	1836	0.0326797	0.0326619		1	316.991	0.0090671	316.982	0.0181342	317	5.72057e-05	6.0219e-05
		0.5053	1807	30	1777	60	1837	0.0326619	0.0326619		1	317.991	0.00909585	317.982	0.0181917	318	5.72066e-05	6.0219e-05
		0.5022	1807	31	1776	62	1838	0.0337323	0.0336043		1	318.991	0.00912459	318.982	0.0182492	319	5.72075e-05	6.0219e-05
		0.4973	1808	31	1777	62	1839	0.033714	0.0336043		1	319.991	0.00915334	319.982	0.0183067	320	5.72084e-05	6.0219e-05
		0.4948	1809	31	1778	62	1840	0.0336957	0.0336043		1	320.991	0.00918209	320.982	0.0183642	321	5.72093e-05	6.0219e-05
		0.4924	1810	31	1779	62	1841	0.0336773	0.0336043		1	321.991	0.00921084	321.982	0.0184217	322	5.72102e-05	6.0219e-05
		0.4904	1811	31	1780	62	1842	0.0336591	0.0336043		1	322.991	0.00923959	322.982	0.0184792	323	5.72111e-05	6.0219e-05
		0.4901	1814	31	1783	62	1845	0.0336043	0.0336043		1	323.991	0.00926835	323.981	0.0185367	324	5.7212e-05	6.0219e-05
		0.4877	1814	32	1782	64	1846	0.0346696	0.034632		1	324.991	0.0092971	324.981	0.0185942	325	5.72129e-05	6.0219e-05
		0.4854	1815	32	1783	64	1847	0.0346508	0.034632		1	325.991	0.00932586	325.981	0.0186517	326	5.72138e-05	6.0219e-05
		0.4851	1816	32	1784	64	1848	0.034632	0.034632		1	326.991	0.00935461	326.981	0.0187092	327	5.72148e-05	6.0219e-05
		0.4831	1816	33	1783	66	1849	0.035695	0.0356371		1	327.991	0.00938337	327.981	0.0187667	328	5.72157e-05	6.0219e-05
		0.483	1817	33	1784	66	1850	0.0356757	0.0356371		1	328.991	0.00941213	328.981	0.0188243	329	5.72166e-05	6.0219e-05
		0.4807	1818	33	1785	66	1851	0.0356564	0.0356371		1	329.991	0.00944089	329.981	0.0188818	330	5.72175e-05	6.0219e-05
		0.4784	1819	33	1786	66	1852	0.0356371	0.0356371		1	330.991	0.00946966	330.981	0.0189393	331	5.72185e-05	6.0219e-05
		0.4758	1819	34	1785	68	1853	0.0366972	0.0365788		1	331.991	0.00949842	331.981	0.0189968	332	5.72194e-05	6.0219e-05
		0.4739	1820	34	1786	68	1854	0.0366775	0.0365788		1	332.99	0.00952719	332.981	0.0190544	333	5.72203e-05	6.0219e-05
		0.4717	1821	34	1787	68	1855	0.0366577	0.0365788		1	333.99	0.00955595	333.981	0.0191119	334	5.72213e-05	6.0219e-05
		0.4694	1822	34	1788	68	1856	0.0366379	0.0365788		1	334.99	0.00958472	334.981	0.0191694	335	5.72222e-05	6.0219e-05
		0.465	1823	34	1789	68	1857	0.0366182	0.0365788		1	335.99	0.00961349	335.981	0.019227	336	5.72232e-05	6.0219e-05
		0.4628	1825	34	1791	68	1859	0.0365788	0.0365788		1	336.99	0.00964227	336.981	0.0192845	337	5.72241e-05	6.0219e-05
		0.4614	1825	35	1790	70	1860	0.0376344	0.0375536		1	337.99	0.00967104	337.981	0.0193421	338	5.72251e-05	6.0219e-05
		0.4606	1826	35	1791	70	1861	0.0376142	0.0375536		1	338.99	0.00969982	338.981	0.0193996	339	5.72261e-05	6.0219e-05
		0.4585	1828	35	1793	70	1863	0.0375738	0.0375536		1	339.99	0.00972859	339.981	0.0194572	340	5.7227e-05	6.0219e-05
		0.4568	1829	35	1794	70	1864	0.0375536	0.0375536		1	340.99	0.00975737	340.98	0.0195147	341	5.7228e-05	6.0219e-05
		0.4563	1829	36	1793	72	1865	0.0386059	0.0386059		1	341.99	0.00978616	341.98	0.0195723	342	5.7229e-05	6.0219e-05
		0.4543	1830	37	1793	74	1867	0.0396358	0.039551		1	342.99	0.00981494	342.98	0.0196299	343	5.723e-05	6.0219e-05
		0.4542	1831	37	1794	74	1868	0.0396146	0.039551		1	343.99	0.00984372	343.98	0.0196874	344	5.7231e-05	6.0219e-05
		0.452	1832	37	1795	74	1869	0.0395934	0.039551		1	344.99	0.00987251	344.98	0.019745	345	5.72319e-05	6.0219e-05
		0.4499	1834	37	1797	74	1871	0.039551	0.039551		1	345.99	0.0099013	345.98	0.0198026	346	5.72329e-05	6.0219e-05
		0.4473	1834	38	1796	76	1872	0.0405983	0.0405333		1	346.99	0.00993009	346.98	0.0198602	347	5.7234e-05	6.0219e-05
		0.4437	1835	38	1797	76	1873	0.0405766	0.0405333		1	347.99	0.00995889	347.98	0.0199178	348	5.7235e-05	6.0219e-05
		0.4403	1836	38	1798	76	1874	0.040555	0.0405333		1	348.99	0.00998768	348.98	0.0199754	349	5.7236e-05	6.0219e-05
		0.4395	1837	38	1799	76	1875	0.0405333	0.0405333		1	349.99	0.0100165	349.98	0.020033	350	5.7237e-05	6.0219e-05
		0.4377	1837	39	1798	78	1876	0.0415778	0.0415778		1	350.99	0.0100453	350.98	0.0200906	351	5.72381e-05	6.0219e-05
		0.4375	1840	40	1800	80	1880	0.0425532	0.0424178		1	351.99	0.0100741	351.98	0.0201482	352	5.72391e-05	6.0219e-05
		0.4374	1846	40	1806	80	1886	0.0424178	0.0424178		1	352.99	0.0101029	352.98	0.0202058	353	5.72402e-05	6.0219e-05
		0.4355	1846	41	1805	82	1887	0.0434552	0.0431806		1	353.99	0.0101317	353.98	0.0202634	354	5.72412e-05	6.0219e-05
		0.4335	1851	41	1810	82	1892	0.0433404	0.0431806		1	354.99	0.0101605	354.98	0.020321	355	5.72423e-05	6.0219e-05
		0.4275	1852	41	1811	82	1893	0.0433175	0.0431806		1	355.99	0.0101893	355.98	0.0203786	356	5.72434e-05	6.0219e-05
		0.4267	1856	41	1815	82	1897	0.0432261	0.0431806		1	356.99	0.0102181	356.98	0.0204363	357	5.72444e-05	6.0219e-05
		0.4235	1857	41	1816	82	1898	0.0432034	0.0431806		1	357.99	0.010247	357.98	0.0204939	358	5.72455e-05	6.0219e-05
		0.42	1858	41	1817	82	1899	0.0431806	0.0431806		1	358.99	0.0102758	358.979	0.0205515	359	5.72467e-05	6.0219e-05
		0.4196	1858	42	1816	84	1900	0.0442105	0.04375		1	359.99	0.0103046	359.979	0.0206092	360	5.72478e-05	6.0219e-05
		0.4158	1859	42	1817	84	1901	0.0441873	0.04375		1	360.99	0.0103334	360.979	0.0206669	361	5.72489e-05	6.0219e-05
		0.4149	1860	42	1818	84	1902	0.044164	0.04375		1	361.99	0.0103623	361.979	0.0207245	362	5.725e-05	6.0219e-05
		0.412	1861	42	1819	84	1903	0.0441408	0.04375		1	362.99	0.0103911	362.979	0.0207822	363	5.72512e-05	6.0219e-05
		0.4101	1862	42	1820	84	1904	0.0441176	0.04375		1	363.99	0.0104199	363.979	0.0208399	364	5.72523e-05	6.0219e-05
		0.4064	1867	42	1825	84	1909	0.0440021	0.04375		1	364.99	0.0104488	364.979	0.0208975	365	5.72535e-05	6.0219e-05
		0.4045	1868	42	1826	84	1910	0.0439791	0.04375		1	365.99	0.0104776	365.979	0.0209552	366	5.72547e-05	6.0219e-05
		0.4026	1869	42	1827	84	1911	0.043956	0.04375		1	366.989	0.0105065	366.979	0.0210129	367	5.72559e-05	6.0219e-05
		0.4008	1870	42	1828	84	1912	0.0439331	0.04375		1	367.989	0.0105353	367.979	0.0210706	368	5.72571e-05	6.0219e-05
		0.4003	1873	42	1831	84	1915	0.0438642	0.04375		1	368.989	0.0105642	368.979	0.0211283	369	5.72584e-05	6.0219e-05
		0.3989	1875	42	1833	84	1917	0.0438185	0.04375		1	369.989	0.010593	369.979	0.0211861	370	5.72596e-05	6.0219e-05
		0.3971	1876	42	1834	84	1918	0.0437956	0.04375		1	370.989	0.0106219	370.979	0.0212438	371	5.72609e-05	6.0219e-05
		0.3953	1877	42	1835	84	1919	0.0437728	0.04375		1	371.989	0.0106508	371.979	0.0213015	372	5.72621e-05	6.0219e-05
		0.394	1878	42	1836	84	1920	0.04375	0.04375		1	372.989	0.0106796	372.979	0.0213593	373	5.72634e-05	6.0219e-05
		0.3935	1878	43	1835	86	1921	0.0447683	0.0446985		1	373.989	0.0107085	373.979	0.021417	374	5.72647e-05	6.0219e-05
		0.3928	1879	43	1836	86	1922	0.0447451	0.0446985		1	374.989	0.0107374	374.979	0.0214748	375	5.72661e-05	6.0219e-05
		0.39	1880	43	1837	86	1923	0.0447218	0.0446985		1	375.989	0.0107663	375.978	0.0215325	376	5.72674e-05	6.0219e-05
		0.3877	1881	43	1838	86	1924	0.0446985	0.0446985		1	376.989	0.0107952	376.978	0.0215903	377	5.72688e-05	6.0219e-05
		0.3864	1881	44	1837	88	1925	0.0457143	0.0457143		1	377.989	0.0108241	377.978	0.0216481	378	5.72701e-05	6.0219e-05
		0.3847	1883	45	1838	90	1928	0.0466805	0.046608		1	378.989	0.010853	378.978	0.0217059	379	5.72715e-05	6.0219e-05
		0.3829	1884	45	1839	90	1929	0.0466563	0.046608		1	379.989	0.0108819	379.978	0.0217637	380	5.7273e-05	6.0219e-05
		0.3816	1885	45	1840	90	1930	0.0466321	0.046608		1	380.989	0.0109108	380.978	0.0218215	381	5.72744e-05	6.0219e-05
		0.3812	1886	45	1841	90	1931	0.046608	0.046608		1	381.989	0.0109397	381.978	0.0218794	382	5.72759e-05	6.0219e-05
		0.3795	1886	46	1840	92	1932	0.047619	0.0475452		1	382.989	0.0109686	382.978	0.0219372	383	5.72773e-05	6.0219e-05
		0.3761	1887	46	1841	92	1933	0.0475944	0.0475452		1	383.989	0.0109975	383.978	0.0219951	384	5.72789e-05	6.0219e-05
		0.3755	1888	46	1842	92	1934	0.0475698	0.0475452		1	384.989	0.0110265	384.978	0.0220529	385	5.72804e-05	6.0219e-05
		0.3715	1889	46	1843	92	1935	0.0475452	0.0475452		1	385.989	0.0110554	385.978	0.0221108	386	5.72819e-05	6.0219e-05
		0.371	1889	47	1842	94	1936	0.0485537	0.0485537		1	386.989	0.0110844	386.978	0.0221687	387	5.72835e-05	6.0219e-05
		0.3695	1889	48	1841	96	1937	0.0495612	0.0495612		1	387.989	0.0111133	387.978	0.0222266	388	5.72851e-05	6.0219e-05
		0.366	1889	49	1840	98	1938	0.0505676	0.0502049		1	388.989	0.0111423	388.978	0.0222846	389	5.72868e-05	6.0219e-05
		0.3644	1892	49	1843	98	1941	0.0504894	0.0502049		1	389.989	0.0111712	389.978	0.0223425	390	5.72884e-05	6.0219e-05
		0.3628	1893	49	1844	98	1942	0.0504634	0.0502049		1	390.989	0.0112002	390.978	0.0224004	391	5.72901e-05	6.0219e-05
		0.3611	1894	49	1845	98	1943	0.0504375	0.0502049		1	391.989	0.0112292	391.978	0.0224584	392	5.72918e-05	6.0219e-05
		0.3595	1895	49	1846	98	1944	0.0504115	0.0502049		1	392.989	0.0112582	392.977	0.0225164	393	5.72936e-05	6.0219e-05
		0.3591	1896	49	1847	98	1945	0.0503856	0.0502049		1	393.989	0.0112872	393.977	0.0225744	394	5.72954e-05	6.0219e-05
		0.3579	1903	49	1854	98	1952	0.0502049	0.0502049		1	394.989	0.0113162	394.977	0.0226324	395	5.72972e-05	6.0219e-05
		0.3563	1903	50	1853	100	1953	0.0512033	0.0510725		1	395.989	0.0113452	395.977	0.0226904	396	5.7299e-05	6.0219e-05
		0.3532	1904	50	1854	100	1954	0.0511771	0.0510725		1	396.989	0.0113742	396.977	0.0227485	397	5.73009e-05	6.0219e-05
		0.3526	1906	50	1856	100	1956	0.0511247	0.0510725		1	397.989	0.0114033	397.977	0.0228065	398	5.73028e-05	6.0219e-05
		0.3512	1907	50	1857	100	1957	0.0510986	0.0510725		1	398.989	0.0114323	398.977	0.0228646	399	5.73048e-05	6.0219e-05
		0.35	1908	50	1858	100	1958	0.0510725	0.0510725		1	399.989	0.0114613	399.977	0.0229227	400	5.73067e-05	6.0219e-05
		0.3493	1908	51	1857	102	1959	0.0520674	0.0520143		1	400.989	0.0114904	400.977	0.0229808	401	5.73088e-05	6.0219e-05
		0.3485	1909	51	1858	102	1960	0.0520408	0.0520143		1	401.988	0.0115195	401.977	0.023039	402	5.73108e-05	6.0219e-05
		0.3469	1910	51	1859	102	1961	0.0520143	0.0520143		1	402.988	0.0115486	402.977	0.0230971	403	5.73129e-05	6.0219e-05
		0.3467	1910	52	1858	104	1962	0.0530071	0.0522613		1	403.988	0.0115776	403.977	0.0231553	404	5.73151e-05	6.0219e-05
		0.3453	1938	52	1886	104	1990	0.0522613	0.0522613		1	404.988	0.0116067	404.977	0.0232135	405	5.73173e-05	6.0219e-05
		0.3438	1938	53	1885	106	1991	0.0532396	0.053		1	405.988	0.0116359	405.977	0.0232717	406	5.73195e-05	6.0219e-05
		0.3423	1939	53	1886	106	1992	0.0532129	0.053		1	406.988	0.011665	406.977	0.02333	407	5.73218e-05	6.0219e-05
		0.3408	1940	53	1887	106	1993	0.0531862	0.053		1	407.988	0.0116941	407.977	0.0233882	408	5.73241e-05	6.0219e-05
		0.3393	1941	53	1888	106	1994	0.0531595	0.053		1	408.988	0.0117233	408.977	0.0234465	409	5.73265e-05	6.0219e-05
		0.3378	1942	53	1889	106	1995	0.0531328	0.053		1	409.988	0.0117524	409.976	0.0235048	410	5.73289e-05	6.0219e-05
		0.3369	1943	53	1890	106	1996	0.0531062	0.053		1	410.988	0.0117816	410.976	0.0235632	411	5.73313e-05	6.0219e-05
		0.3363	1944	53	1891	106	1997	0.0530796	0.053		1	411.988	0.0118108	411.976	0.0236215	412	5.73338e-05	6.0219e-05
		0.3352	1947	53	1894	106	2000	0.053	0.053		1	412.988	0.01184	412.976	0.0236799	413	5.73364e-05	6.0219e-05
		0.3348	1947	54	1893	108	2001	0.053973	0.053973		1	413.988	0.0118692	413.976	0.0237384	414	5.7339e-05	6.0219e-05
		0.3336	1947	55	1892	110	2002	0.0549451	0.0548902		1	414.988	0.0118984	414.976	0.0237968	415	5.73417e-05	6.0219e-05
		0.331	1949	55	1894	110	2004	0.0548902	0.0548902		1	415.988	0.0119276	415.976	0.0238553	416	5.73444e-05	6.0219e-05
		0.3306	1952	56	1896	112	2008	0.0557769	0.0557214		1	416.988	0.0119569	416.976	0.0239138	417	5.73472e-05	6.0219e-05
		0.329	1953	56	1897	112	2009	0.0557491	0.0557214		1	417.988	0.0119862	417.976	0.0239723	418	5.73501e-05	6.0219e-05
		0.327	1954	56	1898	112	2010	0.0557214	0.0557214		1	418.988	0.0120155	418.976	0.0240309	419	5.7353e-05	6.0219e-05
		0.3261	1954	57	1897	114	2011	0.0566882	0.0566319		1	419.988	0.0120448	419.976	0.0240895	420	5.7356e-05	6.0219e-05
		0.3255	1955	57	1898	114	2012	0.05666	0.0566319		1	420.988	0.0120741	420.976	0.0241481	421	5.7359e-05	6.0219e-05
		0.3252	1956	57	1899	114	2013	0.0566319	0.0566319		1	421.988	0.0121034	421.976	0.0242068	422	5.73621e-05	6.0219e-05
		0.3233	1969	58	1911	116	2027	0.0572274	0.0571992		1	422.988	0.0121328	422.976	0.0242655	423	5.73653e-05	6.0219e-05
		0.3219	1970	58	1912	116	2028	0.0571992	0.0571992		1	423.988	0.0121621	423.976	0.0243242	424	5.73685e-05	6.0219e-05
		0.3205	1972	59	1913	118	2031	0.0580995	0.0579568		1	424.988	0.0121915	424.976	0.024383	425	5.73718e-05	6.0219e-05
		0.3196	1973	59	1914	118	2032	0.0580709	0.0579568		1	425.988	0.0122209	425.976	0.0244418	426	5.73752e-05	6.0219e-05
		0.3191	1974	59	1915	118	2033	0.0580423	0.0579568		1	426.988	0.0122503	426.975	0.0245007	427	5.73786e-05	6.0219e-05
		0.3177	1975	59	1916	118	2034	0.0580138	0.0579568		1	427.988	0.0122798	427.975	0.0245596	428	5.73822e-05	6.0219e-05
		0.3163	1976	59	1917	118	2035	0.0579853	0.0579568		1	428.988	0.0123092	428.975	0.0246185	429	5.73858e-05	6.0219e-05
		0.3157	1977	59	1918	118	2036	0.0579568	0.0579568		1	429.988	0.0123387	429.975	0.0246775	430	5.73894e-05	6.0219e-05
		0.3155	1977	60	1917	120	2037	0.0589102	0.0588524		1	430.988	0.0123682	430.975	0.0247365	431	5.73932e-05	6.0219e-05
		0.3149	1978	60	1918	120	2038	0.0588813	0.0588524		1	431.988	0.0123978	431.975	0.0247955	432	5.73971e-05	6.0219e-05
		0.3142	1979	60	1919	120	2039	0.0588524	0.0588524		1	432.988	0.0124273	432.975	0.0248546	433	5.7401e-05	6.0219e-05
		0.3135	1980	61	1919	122	2041	0.0597746	0.0597453		1	433.988	0.0124569	433.975	0.0249138	434	5.7405e-05	6.0219e-05
		0.3133	1981	61	1920	122	2042	0.0597453	0.0597453		1	434.988	0.0124865	434.975	0.024973	435	5.74091e-05	6.0219e-05
		0.3122	1981	62	1919	124	2043	0.0606951	0.0600775		1	435.987	0.0125161	435.975	0.0250322	436	5.74133e-05	6.0219e-05
		0.3108	1982	62	1920	124	2044	0.0606654	0.0600775		1	436.987	0.0125457	436.975	0.0250915	437	5.74176e-05	6.0219e-05
		0.3107	1983	62	1921	124	2045	0.0606357	0.0600775		1	437.987	0.0125754	437.975	0.0251508	438	5.7422e-05	6.0219e-05
		0.3095	1984	62	1922	124	2046	0.0606061	0.0600775		1	438.987	0.0126051	438.975	0.0252102	439	5.74265e-05	6.0219e-05
		0.3089	1986	62	1924	124	2048	0.0605469	0.0600775		1	439.987	0.0126348	439.975	0.0252697	440	5.74311e-05	6.0219e-05
		0.3068	1987	62	1925	124	2049	0.0605173	0.0600775		1	440.987	0.0126646	440.975	0.0253292	441	5.74358e-05	6.0219e-05
		0.3042	1997	62	1935	124	2059	0.0602234	0.0600775		1	441.987	0.0126944	441.975	0.0253887	442	5.74405e-05	6.0219e-05
		0.3037	1998	62	1936	124	2060	0.0601942	0.0600775		1	442.987	0.0127242	442.975	0.0254483	443	5.74454e-05	6.0219e-05
		0.3018	1999	62	1937	124	2061	0.060165	0.0600775		1	443.987	0.012754	443.974	0.025508	444	5.74504e-05	6.0219e-05
		0.3014	2000	62	1938	124	2062	0.0601358	0.0600775		1	444.987	0.0127839	444.974	0.0255677	445	5.74556e-05	6.0219e-05
		0.2958	2002	62	1940	124	2064	0.0600775	0.0600775		1	445.987	0.0128138	445.974	0.0256275	446	5.74608e-05	6.0219e-05
		0.2953	2002	63	1939	126	2065	0.0610169	0.0610169		1	446.987	0.0128437	446.974	0.0256874	447	5.74661e-05	6.0219e-05
		0.2939	2003	64	1939	128	2067	0.0619255	0.0618956		1	447.987	0.0128736	447.974	0.0257473	448	5.74716e-05	6.0219e-05
		0.2926	2004	64	1940	128	2068	0.0618956	0.0618956		1	448.987	0.0129036	448.974	0.0258073	449	5.74772e-05	6.0219e-05
		0.2913	2004	65	1939	130	2069	0.0628323	0.0625602		1	449.987	0.0129337	449.974	0.0258673	450	5.74829e-05	6.0219e-05
		0.2901	2006	65	1941	130	2071	0.0627716	0.0625602		1	450.987	0.0129637	450.974	0.0259274	451	5.74887e-05	6.0219e-05
		0.2889	2007	65	1942	130	2072	0.0627413	0.0625602		1	451.987	0.0129938	451.974	0.0259876	452	5.74947e-05	6.0219e-05
		0.2882	2008	65	1943	130	2073	0.062711	0.0625602		1	452.987	0.0130239	452.974	0.0260479	453	5.75008e-05	6.0219e-05
		0.2876	2010	65	1945	130	2075	0.0626506	0.0625602		1	453.987	0.0130541	453.974	0.0261082	454	5.7507e-05	6.0219e-05
		0.2869	2013	65	1948	130	2078	0.0625602	0.0625602		1	454.987	0.0130843	454.974	0.0261686	455	5.75134e-05	6.0219e-05
		0.2864	2013	66	1947	132	2079	0.0634921	0.0633701		1	455.987	0.0131145	455.974	0.0262291	456	5.75199e-05	6.0219e-05
		0.2846	2014	66	1948	132	2080	0.0634615	0.0633701		1	456.987	0.0131448	456.974	0.0262896	457	5.75265e-05	6.0219e-05
		0.284	2016	66	1950	132	2082	0.0634006	0.0633701		1	457.987	0.0131751	457.974	0.0263503	458	5.75333e-05	6.0219e-05
		0.2816	2017	66	1951	132	2083	0.0633701	0.0633701		1	458.987	0.0132055	458.974	0.026411	459	5.75403e-05	6.0219e-05
		0.2799	2017	67	1950	134	2084	0.0642994	0.0642378		1	459.987	0.0132359	459.974	0.0264718	460	5.75473e-05	6.0219e-05
		0.2794	2018	67	1951	134	2085	0.0642686	0.0642378		1	460.987	0.0132663	460.973	0.0265327	461	5.75546e-05	6.0219e-05
		0.2788	2019	67	1952	134	2086	0.0642378	0.0642378		1	461.987	0.0132968	461.973	0.0265936	462	5.7562e-05	6.0219e-05
		0.2787	2019	68	1951	136	2087	0.0651653	0.0651029		1	462.987	0.0133274	462.973	0.0266547	463	5.75696e-05	6.0219e-05
		0.2768	2020	68	1952	136	2088	0.0651341	0.0651029		1	463.987	0.0133579	463.973	0.0267159	464	5.75773e-05	6.0219e-05
		0.2767	2021	68	1953	136	2089	0.0651029	0.0651029		1	464.987	0.0133886	464.973	0.0267771	465	5.75852e-05	6.0219e-05
		0.2757	2021	69	1952	138	2090	0.0660287	0.0659656		1	465.987	0.0134192	465.973	0.0268385	466	5.75932e-05	6.0219e-05
		0.2745	2022	69	1953	138	2091	0.0659971	0.0659656		1	466.987	0.0134499	466.973	0.0268999	467	5.76015e-05	6.0219e-05
		0.2733	2023	69	1954	138	2092	0.0659656	0.0659656		1	467.987	0.0134807	467.973	0.0269614	468	5.76099e-05	6.0219e-05
		0.2722	2023	70	1953	140	2093	0.0668896	0.0668896		1	468.986	0.0135115	468.973	0.0270231	469	5.76185e-05	6.0219e-05
		0.272	2023	71	1952	142	2094	0.0678128	0.067619		1	469.986	0.0135424	469.973	0.0270848	470	5.76273e-05	6.0219e-05
		0.2711	2029	71	1958	142	2100	0.067619	0.067619		1	470.986	0.0135733	470.973	0.0271467	471	5.76362e-05	6.0219e-05
		0.2699	2029	72	1957	144	2101	0.0685388	0.0685388		1	471.986	0.0136043	471.973	0.0272086	472	5.76454e-05	6.0219e-05
		0.2676	2029	73	1956	146	2102	0.0694577	0.0693587		1	472.986	0.0136353	472.973	0.0272707	473	5.76547e-05	6.0219e-05
		0.2673	2030	73	1957	146	2103	0.0694246	0.0693587		1	473.986	0.0136664	473.973	0.0273329	474	5.76643e-05	6.0219e-05
		0.2645	2031	73	1958	146	2104	0.0693916	0.0693587		1	474.986	0.0136976	474.973	0.0273952	475	5.7674e-05	6.0219e-05
		0.2638	2032	73	1959	146	2105	0.0693587	0.0693587		1	475.986	0.0137288	475.973	0.0274576	476	5.7684e-05	6.0219e-05
		0.2632	2032	74	1958	148	2106	0.0702754	0.070109		1	476.986	0.0137601	476.972	0.0275201	477	5.76942e-05	6.0219e-05
		0.261	2033	74	1959	148	2107	0.0702421	0.070109		1	477.986	0.0137914	477.972	0.0275828	478	5.77045e-05	6.0219e-05
		0.2609	2037	74	1963	148	2111	0.070109	0.070109		1	478.986	0.0138228	478.972	0.0276455	479	5.77151e-05	6.0219e-05
		0.2594	2037	75	1962	150	2112	0.0710227	0.0704887		1	479.986	0.0138542	479.972	0.0277085	480	5.77259e-05	6.0219e-05
		0.2588	2038	75	1963	150	2113	0.0709891	0.0704887		1	480.986	0.0138857	480.972	0.0277715	481	5.7737e-05	6.0219e-05
		0.2573	2039	75	1964	150	2114	0.0709555	0.0704887		1	481.986	0.0139173	481.972	0.0278347	482	5.77482e-05	6.0219e-05
		0.2568	2045	75	1970	150	2120	0.0707547	0.0704887		1	482.986	0.013949	482.972	0.027898	483	5.77597e-05	6.0219e-05
		0.2567	2047	75	1972	150	2122	0.070688	0.0704887		1	483.986	0.0139807	483.972	0.0279614	484	5.77715e-05	6.0219e-05
		0.2539	2048	75	1973	150	2123	0.0706547	0.0704887		1	484.986	0.0140125	484.972	0.028025	485	5.77835e-05	6.0219e-05
		0.2534	2049	75	1974	150	2124	0.0706215	0.0704887		1	485.986	0.0140443	485.972	0.0280887	486	5.77957e-05	6.0219e-05
		0.2524	2050	75	1975	150	2125	0.0705882	0.0704887		1	486.986	0.0140763	486.972	0.0281526	487	5.78081e-05	6.0219e-05
		0.2518	2051	75	1976	150	2126	0.070555	0.0704887		1	487.986	0.0141083	487.972	0.0282166	488	5.78209e-05	6.0219e-05
		0.2506	2052	75	1977	150	2127	0.0705219	0.0704887		1	488.986	0.0141404	488.972	0.0282808	489	5.78339e-05	6.0219e-05
		0.2503	2053	75	1978	150	2128	0.0704887	0.0704887		1	489.986	0.0141725	489.972	0.0283451	490	5.78471e-05	6.0219e-05
		0.2501	2053	76	1977	152	2129	0.071395	0.071395		1	490.986	0.0142048	490.972	0.0284096	491	5.78606e-05	6.0219e-05
		0.2494	2053	77	1976	154	2130	0.0723005	0.0721311		1	491.986	0.0142371	491.972	0.0284742	492	5.78744e-05	6.0219e-05
		0.2493	2055	77	1978	154	2132	0.0722326	0.0721311		1	492.986	0.0142695	492.971	0.028539	493	5.78885e-05	6.0219e-05
		0.2482	2056	77	1979	154	2133	0.0721988	0.0721311		1	493.986	0.014302	493.971	0.028604	494	5.79028e-05	6.0219e-05
		0.2452	2057	77	1980	154	2134	0.0721649	0.0721311		1	494.986	0.0143346	494.971	0.0286691	495	5.79174e-05	6.0219e-05
		0.2447	2058	77	1981	154	2135	0.0721311	0.0721311		1	495.986	0.0143672	495.971	0.0287344	496	5.79323e-05	6.0219e-05
		0.2442	2058	78	1980	156	2136	0.0730337	0.0726595		1	496.986	0.0144	496.971	0.0287999	497	5.79475e-05	6.0219e-05
		0.2441	2059	78	1981	156	2137	0.0729995	0.0726595		1	497.986	0.0144328	497.971	0.0288656	498	5.79631e-05	6.0219e-05
		0.2423	2063	78	1985	156	2141	0.0728631	0.0726595		1	498.986	0.0144657	498.971	0.0289315	499	5.79789e-05	6.0219e-05
		0.2421	2064	78	1986	156	2142	0.0728291	0.0726595		1	499.986	0.0144987	499.971	0.0289975	500	5.7995e-05	6.0219e-05
		0.2411	2067	78	1989	156	2145	0.0727273	0.0726595		1	500.985	0.0145319	500.971	0.0290637	501	5.80114e-05	6.0219e-05
		0.2401	2068	78	1990	156	2146	0.0726934	0.0726595		1	501.985	0.0145651	501.971	0.0291301	502	5.80282e-05	6.0219e-05
		0.2382	2069	78	1991	156	2147	0.0726595	0.0726595		1	502.985	0.0145984	502.971	0.0291968	503	5.80453e-05	6.0219e-05
		0.2381	2069	79	1990	158	2148	0.0735568	0.0735226		1	503.985	0.0146318	503.971	0.0292636	504	5.80627e-05	6.0219e-05
		0.2379	2070	79	1991	158	2149	0.0735226	0.0735226		1	504.985	0.0146653	504.971	0.0293306	505	5.80804e-05	6.0219e-05
		0.2362	2070	80	1990	160	2150	0.0744186	0.0743149		1	505.985	0.0146989	505.971	0.0293979	506	5.80985e-05	6.0219e-05
		0.2358	2071	80	1991	160	2151	0.074384	0.0743149		1	506.985	0.0147326	506.971	0.0294653	507	5.8117e-05	6.0219e-05
		0.2352	2072	80	1992	160	2152	0.0743494	0.0743149		1	507.985	0.0147665	507.97	0.029533	508	5.81357e-05	6.0219e-05
		0.2343	2073	80	1993	160	2153	0.0743149	0.0743149		1	508.985	0.0148004	508.97	0.0296008	509	5.81549e-05	6.0219e-05
		0.2324	2073	81	1992	162	2154	0.0752089	0.0750347		1	509.985	0.0148345	509.97	0.0296689	510	5.81744e-05	6.0219e-05
		0.2314	2075	81	1994	162	2156	0.0751391	0.0750347		1	510.985	0.0148686	510.97	0.0297373	511	5.81943e-05	6.0219e-05
		0.2305	2076	81	1995	162	2157	0.0751043	0.0750347		1	511.985	0.0149029	511.97	0.0298058	512	5.82145e-05	6.0219e-05
		0.2286	2077	81	1996	162	2158	0.0750695	0.0750347		1	512.985	0.0149373	512.97	0.0298746	513	5.82351e-05	6.0219e-05
		0.2252	2078	81	1997	162	2159	0.0750347	0.0750347		1	513.985	0.0149718	513.97	0.0299437	514	5.82561e-05	6.0219e-05
		0.2249	2078	82	1996	164	2160	0.0759259	0.0759259		1	514.985	0.0150065	514.97	0.0300129	515	5.82775e-05	6.0219e-05
		0.2231	2078	83	1995	166	2161	0.0768163	0.0767453		1	515.985	0.0150412	515.97	0.0300825	516	5.82993e-05	6.0219e-05
		0.2222	2079	83	1996	166	2162	0.0767808	0.0767453		1	516.985	0.0150761	516.97	0.0301522	517	5.83215e-05	6.0219e-05
		0.2213	2080	83	1997	166	2163	0.0767453	0.0767453		1	517.985	0.0151111	517.97	0.0302223	518	5.83441e-05	6.0219e-05
		0.2195	2080	84	1996	168	2164	0.077634	0.0774194		1	518.985	0.0151463	518.97	0.0302926	519	5.83672e-05	6.0219e-05
		0.2194	2082	84	1998	168	2166	0.0775623	0.0774194		1	519.985	0.0151816	519.97	0.0303631	520	5.83906e-05	6.0219e-05
		0.2193	2083	84	1999	168	2167	0.0775265	0.0774194		1	520.985	0.015217	520.97	0.0304339	521	5.84145e-05	6.0219e-05
		0.217	2084	84	2000	168	2168	0.0774908	0.0774194		1	521.985	0.0152525	521.969	0.030505	522	5.84388e-05	6.0219e-05
		0.2168	2085	84	2001	168	2169	0.077455	0.0774194		1	522.985	0.0152882	522.969	0.0305764	523	5.84635e-05	6.0219e-05
		0.2151	2086	84	2002	168	2170	0.0774194	0.0774194		1	523.985	0.015324	523.969	0.0306481	524	5.84887e-05	6.0219e-05
		0.2137	2086	85	2001	170	2171	0.0783049	0.0781969		1	524.985	0.01536	524.969	0.03072	525	5.85143e-05	6.0219e-05
		0.2134	2088	85	2003	170	2173	0.0782329	0.0781969		1	525.985	0.0153961	525.969	0.0307923	526	5.85404e-05	6.0219e-05
		0.2125	2089	85	2004	170	2174	0.0781969	0.0781969		1	526.985	0.0154324	526.969	0.0308648	527	5.8567e-05	6.0219e-05
		0.2116	2089	86	2003	172	2175	0.0790805	0.0789353		1	527.985	0.0154688	527.969	0.0309376	528	5.8594e-05	6.0219e-05
		0.2113	2090	86	2004	172	2176	0.0790441	0.0789353		1	528.984	0.0155054	528.969	0.0310108	529	5.86215e-05	6.0219e-05
		0.21	2093	86	2007	172	2179	0.0789353	0.0789353		1	529.984	0.0155421	529.969	0.0310843	530	5.86495e-05	6.0219e-05
		0.2084	2093	87	2006	174	2180	0.0798165	0.0795974		1	530.984	0.015579	530.969	0.031158	531	5.8678e-05	6.0219e-05
		0.2066	2094	87	2007	174	2181	0.0797799	0.0795974		1	531.984	0.0156161	531.969	0.0312321	532	5.8707e-05	6.0219e-05
		0.2062	2095	87	2008	174	2182	0.0797434	0.0795974		1	532.984	0.0156533	532.969	0.0313066	533	5.87365e-05	6.0219e-05
		0.2042	2096	87	2009	174	2183	0.0797068	0.0795974		1	533.984	0.0156907	533.969	0.0313813	534	5.87665e-05	6.0219e-05
		0.2032	2097	87	2010	174	2184	0.0796703	0.0795974		1	534.984	0.0157282	534.969	0.0314564	535	5.8797e-05	6.0219e-05
		0.2025	2098	87	2011	174	2185	0.0796339	0.0795974		1	535.984	0.0157659	535.968	0.0315318	536	5.88281e-05	6.0219e-05
		0.2009	2099	87	2012	174	2186	0.0795974	0.0795974		1	536.984	0.0158038	536.968	0.0316076	537	5.88597e-05	6.0219e-05
		0.2002	2099	88	2011	176	2187	0.0804755	0.0804388		1	537.984	0.0158419	537.968	0.0316838	538	5.88918e-05	6.0219e-05
		0.1993	2100	88	2012	176	2188	0.0804388	0.0804388		1	538.984	0.0158801	538.968	0.0317603	539	5.89244e-05	6.0219e-05
		0.1987	2100	89	2011	178	2189	0.0813157	0.0813157		1	539.984	0.0159186	539.968	0.0318371	540	5.89577e-05	6.0219e-05
		0.1977	2100	90	2010	180	2190	0.0821918	0.0821918		1	540.984	0.0159572	540.968	0.0319144	541	5.89915e-05	6.0219e-05
		0.1972	2100	91	2009	182	2191	0.0830671	0.0829913		1	541.984	0.015996	541.968	0.031992	542	5.90258e-05	6.0219e-05
		0.1969	2101	91	2010	182	2192	0.0830292	0.0829913		1	542.984	0.016035	542.968	0.03207	543	5.90607e-05	6.0219e-05
		0.1962	2102	91	2011	182	2193	0.0829913	0.0829913		1	543.984	0.0160742	543.968	0.0321484	544	5.90963e-05	6.0219e-05
		0.1938	2102	92	2010	184	2194	0.0838651	0.0837506		1	544.984	0.0161136	544.968	0.0322271	545	5.91324e-05	6.0219e-05
		0.1936	2103	92	2011	184	2195	0.0838269	0.0837506		1	545.984	0.0161532	545.968	0.0323063	546	5.91691e-05	6.0219e-05
		0.192	2105	92	2013	184	2197	0.0837506	0.0837506		1	546.984	0.016193	546.968	0.0323859	547	5.92064e-05	6.0219e-05
		0.1908	2105	93	2012	186	2198	0.0846224	0.0845839		1	547.984	0.0162329	547.968	0.0324659	548	5.92443e-05	6.0219e-05
		0.19	2106	93	2013	186	2199	0.0845839	0.0845839		1	548.984	0.0162732	548.967	0.0325463	549	5.92829e-05	6.0219e-05
		0.1878	2106	94	2012	188	2200	0.0854545	0.084991		1	549.984	0.0163136	549.967	0.0326271	550	5.93221e-05	6.0219e-05
		0.187	2109	94	2015	188	2203	0.0853382	0.084991		1	550.984	0.0163542	550.967	0.0327084	551	5.93619e-05	6.0219e-05
		0.1861	2115	94	2021	188	2209	0.0851064	0.084991		1	551.984	0.0163951	551.967	0.0327901	552	5.94024e-05	6.0219e-05
		0.1848	2118	94	2024	188	2212	0.084991	0.084991		1	552.984	0.0164361	552.967	0.0328723	553	5.94435e-05	6.0219e-05
		0.1841	2118	95	2023	190	2213	0.0858563	0.0854317		1	553.984	0.0164774	553.967	0.0329549	554	5.94853e-05	6.0219e-05
		0.1834	2120	95	2025	190	2215	0.0857788	0.0854317		1	554.983	0.016519	554.967	0.0330379	555	5.95278e-05	6.0219e-05
		0.1827	2121	95	2026	190	2216	0.0857401	0.0854317		1	555.983	0.0165607	555.967	0.0331214	556	5.95709e-05	6.0219e-05
		0.1812	2122	95	2027	190	2217	0.0857014	0.0854317		1	556.983	0.0166027	556.967	0.0332054	557	5.96148e-05	6.0219e-05
		0.1804	2123	95	2028	190	2218	0.0856628	0.0854317		1	557.983	0.0166449	557.967	0.0332899	558	5.96593e-05	6.0219e-05
		0.1798	2124	95	2029	190	2219	0.0856242	0.0854317		1	558.983	0.0166874	558.967	0.0333748	559	5.97045e-05	6.0219e-05
		0.1793	2129	95	2034	190	2224	0.0854317	0.0854317		1	559.983	0.0167301	559.967	0.0334603	560	5.97505e-05	6.0219e-05
		0.1784	2129	96	2033	192	2225	0.0862921	0.0862534		1	560.983	0.0167731	560.966	0.0335462	561	5.97972e-05	6.0219e-05
		0.1776	2130	96	2034	192	2226	0.0862534	0.0862534		1	561.983	0.0168163	561.966	0.0336326	562	5.98446e-05	6.0219e-05
		0.177	2130	97	2033	194	2227	0.0871127	0.0871127		1	562.983	0.0168598	562.966	0.0337196	563	5.98927e-05	6.0219e-05
		0.1765	2130	98	2032	196	2228	0.0879713	0.087735		1	563.983	0.0169035	563.966	0.0338071	564	5.99416e-05	6.0219e-05
		0.1763	2131	98	2033	196	2229	0.0879318	0.087735		1	564.983	0.0169475	564.966	0.0338951	565	5.99913e-05	6.0219e-05
		0.1757	2132	98	2034	196	2230	0.0878924	0.087735		1	565.983	0.0169918	565.966	0.0339836	566	6.00417e-05	6.0219e-05
		0.1755	2133	98	2035	196	2231	0.087853	0.087735		1	566.983	0.0170363	566.966	0.0340727	567	6.00929e-05	6.0219e-05
		0.175	2134	98	2036	196	2232	0.0878136	0.087735		1	567.983	0.0170811	567.966	0.0341623	568	6.01448e-05	6.0219e-05
		0.1743	2135	98	2037	196	2233	0.0877743	0.087735		1	568.983	0.0171262	568.966	0.0342524	569	6.01976e-05	6.0219e-05
		0.1729	2136	98	2038	196	2234	0.087735	0.087735		1	569.983	0.0171716	569.966	0.0343432	570	6.02512e-05	6.0219e-05
		0.1715	2140	99	2041	198	2239	0.0884323	0.0884323		1	570.983	0.0172172	570.966	0.0344345	571	6.03056e-05	6.0219e-05
		0.1708	2143	101	2042	202	2244	0.0900178	0.0899377		1	571.983	0.0172632	571.965	0.0345264	572	6.03608e-05	6.0219e-05
		0.1699	2144	101	2043	202	2245	0.0899777	0.0899377		1	572.983	0.0173094	572.965	0.0346188	573	6.04168e-05	6.0219e-05
		0.1683	2145	101	2044	202	2246	0.0899377	0.0899377		1	573.983	0.017356	573.965	0.0347119	574	6.04737e-05	6.0219e-05
		0.1676	2145	102	2043	204	2247	0.0907877	0.090707		1	574.983	0.0174028	574.965	0.0348056	575	6.05314e-05	6.0219e-05
		0.1675	2147	102	2045	204	2249	0.090707	0.090707		1	575.983	0.0174499	575.965	0.0348998	576	6.059e-05	6.0219e-05
		0.1668	2147	103	2044	206	2250	0.0915556	0.0911908		1	576.983	0.0174974	576.965	0.0349947	577	6.06495e-05	6.0219e-05
		0.1661	2151	103	2048	206	2254	0.0913931	0.0911908		1	577.982	0.0175451	577.965	0.0350903	578	6.07098e-05	6.0219e-05
		0.1656	2152	103	2049	206	2255	0.0913525	0.0911908		1	578.982	0.0175932	578.965	0.0351864	579	6.0771e-05	6.0219e-05
		0.1654	2153	103	2050	206	2256	0.0913121	0.0911908		1	579.982	0.0176416	579.965	0.0352832	580	6.08331e-05	6.0219e-05
		0.165	2154	103	2051	206	2257	0.0912716	0.0911908		1	580.982	0.0176903	580.965	0.0353807	581	6.08962e-05	6.0219e-05
		0.1641	2155	103	2052	206	2258	0.0912312	0.0911908		1	581.982	0.0177394	581.965	0.0354788	582	6.09601e-05	6.0219e-05
		0.1638	2156	103	2053	206	2259	0.0911908	0.0911908		1	582.982	0.0177888	582.964	0.0355776	583	6.1025e-05	6.0219e-05
		0.1633	2156	104	2052	208	2260	0.0920354	0.0915493		1	583.982	0.0178385	583.964	0.035677	584	6.10908e-05	6.0219e-05
		0.1631	2158	104	2054	208	2262	0.091954	0.0915493		1	584.982	0.0178886	584.964	0.0357772	585	6.11576e-05	6.0219e-05
		0.1629	2159	104	2055	208	2263	0.0919134	0.0915493		1	585.982	0.017939	585.964	0.035878	586	6.12253e-05	6.0219e-05
		0.1625	2160	104	2056	208	2264	0.0918728	0.0915493		1	586.982	0.0179898	586.964	0.0359796	587	6.1294e-05	6.0219e-05
		0.1623	2161	104	2057	208	2265	0.0918322	0.0915493		1	587.982	0.0180409	587.964	0.0360818	588	6.13636e-05	6.0219e-05
		0.1622	2162	104	2058	208	2266	0.0917917	0.0915493		1	588.982	0.0180924	588.964	0.0361848	589	6.14343e-05	6.0219e-05
		0.1619	2163	104	2059	208	2267	0.0917512	0.0915493		1	589.982	0.0181442	589.964	0.0362885	590	6.15059e-05	6.0219e-05
		0.1617	2164	104	2060	208	2268	0.0917108	0.0915493		1	590.982	0.0181965	590.964	0.0363929	591	6.15786e-05	6.0219e-05
		0.1612	2168	104	2064	208	2272	0.0915493	0.0915493		1	591.982	0.0182491	591.964	0.0364981	592	6.16523e-05	6.0219e-05
		0.1606	2168	105	2063	210	2273	0.0923889	0.0922671		1	592.982	0.018302	592.963	0.0366041	593	6.1727e-05	6.0219e-05
		0.1596	2169	105	2064	210	2274	0.0923483	0.0922671		1	593.982	0.0183554	593.963	0.0367108	594	6.18027e-05	6.0219e-05
		0.1592	2170	105	2065	210	2275	0.0923077	0.0922671		1	594.982	0.0184092	594.963	0.0368183	595	6.18795e-05	6.0219e-05
		0.1587	2171	105	2066	210	2276	0.0922671	0.0922671		1	595.982	0.0184633	595.963	0.0369266	596	6.19574e-05	6.0219e-05
		0.1578	2171	106	2065	212	2277	0.093105	0.093105		1	596.981	0.0185178	596.963	0.0370357	597	6.20363e-05	6.0219e-05
		0.157	2171	107	2064	214	2278	0.0939421	0.0939421		1	597.981	0.0185728	597.963	0.0371456	598	6.21164e-05	6.0219e-05
		0.1563	2171	108	2063	216	2279	0.0947784	0.0947368		1	598.981	0.0186281	598.963	0.0372563	599	6.21975e-05	6.0219e-05
		0.1556	2172	108	2064	216	2280	0.0947368	0.0947368		1	599.981	0.0186839	599.963	0.0373678	600	6.22797e-05	6.0219e-05
		0.1552	2172	109	2063	218	2281	0.0955721	0.0955302		1	600.981	0.0187401	600.963	0.0374802	601	6.23631e-05	6.0219e-05
		0.1546	2173	109	2064	218	2282	0.0955302	0.0955302		1	601.981	0.0187967	601.962	0.0375934	602	6.24475e-05	6.0219e-05
		0.154	2173	110	2063	220	2283	0.0963644	0.0959024		1	602.981	0.0188537	602.962	0.0377075	603	6.25332e-05	6.0219e-05
		0.1535	2174	110	2064	220	2284	0.0963222	0.0959024		1	603.981	0.0189112	603.962	0.0378224	604	6.26199e-05	6.0219e-05
		0.1534	2175	110	2065	220	2285	0.0962801	0.0959024		1	604.981	0.0189691	604.962	0.0379383	605	6.27079e-05	6.0219e-05
		0.1532	2176	110	2066	220	2286	0.096238	0.0959024		1	605.981	0.0190275	605.962	0.038055	606	6.2797e-05	6.0219e-05
		0.1527	2177	110	2067	220	2287	0.0961959	0.0959024		1	606.981	0.0190863	606.962	0.0381726	607	6.28872e-05	6.0219e-05
		0.152	2182	110	2072	220	2292	0.095986	0.0959024		1	607.981	0.0191455	607.962	0.0382911	608	6.29787e-05	6.0219e-05
		0.1516	2183	110	2073	220	2293	0.0959442	0.0959024		1	608.981	0.0192053	608.962	0.0384105	609	6.30714e-05	6.0219e-05
		0.1511	2184	110	2074	220	2294	0.0959024	0.0959024		1	609.981	0.0192654	609.961	0.0385309	610	6.31654e-05	6.0219e-05
		0.1509	2184	111	2073	222	2295	0.096732	0.0964379		1	610.981	0.0193261	610.961	0.0386522	611	6.32605e-05	6.0219e-05
		0.1501	2185	111	2074	222	2296	0.0966899	0.0964379		1	611.981	0.0193872	611.961	0.0387744	612	6.33569e-05	6.0219e-05
		0.1499	2187	111	2076	222	2298	0.0966057	0.0964379		1	612.981	0.0194488	612.961	0.0388976	613	6.34545e-05	6.0219e-05
		0.1498	2188	111	2077	222	2299	0.0965637	0.0964379		1	613.98	0.0195109	613.961	0.0390218	614	6.35535e-05	6.0219e-05
		0.1495	2189	111	2078	222	2300	0.0965217	0.0964379		1	614.98	0.0195735	614.961	0.039147	615	6.36537e-05	6.0219e-05
		0.1494	2191	111	2080	222	2302	0.0964379	0.0964379		1	615.98	0.0196366	615.961	0.0392732	616	6.37551e-05	6.0219e-05
		0.1493	2191	112	2079	224	2303	0.0972644	0.0972644		1	616.98	0.0197002	616.961	0.0394003	617	6.38579e-05	6.0219e-05
		0.1489	2191	113	2078	226	2304	0.0980903	0.0979203		1	617.98	0.0197643	617.96	0.0395285	618	6.3962e-05	6.0219e-05
		0.1485	2192	113	2079	226	2305	0.0980477	0.0979203		1	618.98	0.0198289	618.96	0.0396578	619	6.40675e-05	6.0219e-05
		0.1484	2193	113	2080	226	2306	0.0980052	0.0979203		1	619.98	0.019894	619.96	0.039788	620	6.41743e-05	6.0219e-05
		0.1483	2194	113	2081	226	2307	0.0979627	0.0979203		1	620.98	0.0199597	620.96	0.0399194	621	6.42824e-05	6.0219e-05
		0.1482	2195	113	2082	226	2308	0.0979203	0.0979203		1	621.98	0.0200259	621.96	0.0400517	622	6.43919e-05	6.0219e-05
		0.1479	2195	114	2081	228	2309	0.098744	0.0979557		1	622.98	0.0200926	622.96	0.0401852	623	6.45027e-05	6.0219e-05
		0.1477	2196	114	2082	228	2310	0.0987013	0.0979557		1	623.98	0.0201599	623.96	0.0403198	624	6.4615e-05	6.0219e-05
		0.1476	2230	115	2115	230	2345	0.098081	0.0979557		1	624.98	0.0202277	624.96	0.0404554	625	6.47287e-05	6.0219e-05
		0.1475	2231	115	2116	230	2346	0.0980392	0.0979557		1	625.98	0.0202961	625.959	0.0405922	626	6.48437e-05	6.0219e-05
		0.1474	2232	115	2117	230	2347	0.0979974	0.0979557		1	626.98	0.020365	626.959	0.0407301	627	6.49602e-05	6.0219e-05
		0.1473	2233	115	2118	230	2348	0.0979557	0.0979557		1	627.98	0.0204346	627.959	0.0408691	628	6.50782e-05	6.0219e-05
		0.1471	2233	116	2117	232	2349	0.0987654	0.0987654		1	628.979	0.0205046	628.959	0.0410093	629	6.51976e-05	6.0219e-05
		0.147	2234	117	2117	234	2351	0.0995321	0.0994475		1	629.979	0.0205753	629.959	0.0411506	630	6.53185e-05	6.0219e-05
		0.1469	2236	117	2119	234	2353	0.0994475	0.0994475		1	630.979	0.0206466	630.959	0.0412931	631	6.54408e-05	6.0219e-05
		0.1467	2238	118	2120	236	2356	0.10017	0.10017		1	631.979	0.0207184	631.959	0.0414368	632	6.55646e-05	6.0219e-05
		0.1466	2239	119	2120	238	2358	0.100933	0.100933		1	632.979	0.0207909	632.958	0.0415818	633	6.569e-05	6.0219e-05
		0.1465	2240	121	2119	242	2361	0.102499	0.102499		1	633.979	0.0208639	633.958	0.0417279	634	6.58168e-05	6.0219e-05
		0.1464	2243	122	2121	244	2365	0.103171	0.103171		1	634.979	0.0209376	634.958	0.0418752	635	6.59452e-05	6.0219e-05
		0.1463	2244	124	2120	248	2368	0.10473	0.10473		1	635.979	0.0210119	635.958	0.0420238	636	6.60752e-05	6.0219e-05
		0.1462	2247	125	2122	250	2372	0.105396	0.105396		1	636.979	0.0210868	636.958	0.0421736	637	6.62066e-05	6.0219e-05
		0.1461	2261	133	2128	266	2394	0.111111	0.111111		1	637.979	0.0211624	637.958	0.0423247	638	6.63397e-05	6.0219e-05
		0.146	2318	158	2160	316	2476	0.127625	0.127574		1	638.979	0.0212386	638.958	0.0424771	639	6.64743e-05	6.0219e-05
		0.1459	2319	158	2161	316	2477	0.127574	0.127574		1	639.979	0.0213154	639.957	0.0426308	640	6.66106e-05	6.0219e-05
		0.1448	2319	159	2160	318	2478	0.128329	0.128122		1	640.979	0.0213929	640.957	0.0427857	641	6.67484e-05	6.0219e-05
		0.1437	2320	159	2161	318	2479	0.128278	0.128122		1	641.979	0.021471	641.957	0.042942	642	6.68879e-05	6.0219e-05
		0.1426	2321	159	2162	318	2480	0.128226	0.128122		1	642.978	0.0215498	642.957	0.0430997	643	6.7029e-05	6.0219e-05
		0.1421	2322	159	2163	318	2481	0.128174	0.128122		1	643.978	0.0216293	643.957	0.0432586	644	6.71718e-05	6.0219e-05
		0.1417	2323	159	2164	318	2482	0.128122	0.128122		1	644.978	0.0217095	644.957	0.043419	645	6.73162e-05	6.0219e-05
		0.1394	2323	160	2163	320	2483	0.128876	0.128824		1	645.978	0.0217903	645.956	0.0435807	646	6.74623e-05	6.0219e-05
		0.1389	2324	160	2164	320	2484	0.128824	0.128824		1	646.978	0.0218719	646.956	0.0437438	647	6.76101e-05	6.0219e-05
		0.1383	2324	161	2163	322	2485	0.129577	0.129525		1	647.978	0.0219541	647.956	0.0439083	648	6.77597e-05	6.0219e-05
		0.1373	2325	161	2164	322	2486	0.129525	0.129525		1	648.978	0.0220371	648.956	0.0440742	649	6.79109e-05	6.0219e-05
		0.1354	2325	162	2163	324	2487	0.130277	0.130277		1	649.978	0.0221208	649.956	0.0442415	650	6.80638e-05	6.0219e-05
		0.1352	2325	163	2162	326	2488	0.131029	0.130557		1	650.978	0.0222051	650.956	0.0444103	651	6.82186e-05	6.0219e-05
		0.1328	2326	163	2163	326	2489	0.130976	0.130557		1	651.978	0.0222903	651.955	0.0445805	652	6.8375e-05	6.0219e-05
		0.1306	2327	163	2164	326	2490	0.130924	0.130557		1	652.978	0.0223761	652.955	0.0447522	653	6.85333e-05	6.0219e-05
		0.1296	2328	163	2165	326	2491	0.130871	0.130557		1	653.978	0.0224627	653.955	0.0449254	654	6.86933e-05	6.0219e-05
		0.1292	2329	163	2166	326	2492	0.130819	0.130557		1	654.977	0.0225501	654.955	0.0451001	655	6.88552e-05	6.0219e-05
		0.1287	2330	163	2167	326	2493	0.130766	0.130557		1	655.977	0.0226382	655.955	0.0452764	656	6.90189e-05	6.0219e-05
		0.1282	2331	163	2168	326	2494	0.130714	0.130557		1	656.977	0.0227271	656.955	0.0454541	657	6.91844e-05	6.0219e-05
		0.1277	2332	163	2169	326	2495	0.130661	0.130557		1	657.977	0.0228167	657.954	0.0456334	658	6.93517e-05	6.0219e-05
		0.1273	2333	163	2170	326	2496	0.130609	0.130557		1	658.977	0.0229071	658.954	0.0458143	659	6.95209e-05	6.0219e-05
		0.1253	2334	163	2171	326	2497	0.130557	0.130557		1	659.977	0.0229984	659.954	0.0459967	660	6.9692e-05	6.0219e-05
		0.1241	2334	164	2170	328	2498	0.131305	0.13099		1	660.977	0.0230904	660.954	0.0461808	661	6.9865e-05	6.0219e-05
		0.1225	2335	164	2171	328	2499	0.131253	0.13099		1	661.977	0.0231832	661.954	0.0463664	662	7.00399e-05	6.0219e-05
		0.1216	2336	164	2172	328	2500	0.1312	0.13099		1	662.977	0.0232768	662.953	0.0465537	663	7.02167e-05	6.0219e-05
		0.1212	2339	164	2175	328	2503	0.131043	0.13099		1	663.977	0.0233713	663.953	0.0467426	664	7.03955e-05	6.0219e-05
		0.1207	2340	164	2176	328	2504	0.13099	0.13099		1	664.977	0.0234666	664.953	0.0469331	665	7.05762e-05	6.0219e-05
		0.1206	2355	166	2189	332	2521	0.131694	0.131694		1	665.976	0.0235627	665.953	0.0471254	666	7.07588e-05	6.0219e-05
		0.1193	2355	167	2188	334	2522	0.132435	0.132435		1	666.976	0.0236596	666.953	0.0473193	667	7.09435e-05	6.0219e-05
		0.118	2355	168	2187	336	2523	0.133175	0.132754		1	667.976	0.0237575	667.952	0.0475149	668	7.11301e-05	6.0219e-05
		0.1167	2356	168	2188	336	2524	0.133122	0.132754		1	668.976	0.0238561	668.952	0.0477123	669	7.13188e-05	6.0219e-05
		0.116	2362	168	2194	336	2530	0.132806	0.132754		1	669.976	0.0239557	669.952	0.0479113	670	7.15094e-05	6.0219e-05
		0.1141	2363	168	2195	336	2531	0.132754	0.132754		1	670.976	0.0240561	670.952	0.0481121	671	7.17022e-05	6.0219e-05
		0.1128	2363	169	2194	338	2532	0.133491	0.133281		1	671.976	0.0241574	671.952	0.0483147	672	7.18969e-05	6.0219e-05
		0.1124	2364	169	2195	338	2533	0.133439	0.133281		1	672.976	0.0242596	672.951	0.0485191	673	7.20938e-05	6.0219e-05
		0.112	2365	169	2196	338	2534	0.133386	0.133281		1	673.976	0.0243626	673.951	0.0487253	674	7.22927e-05	6.0219e-05
		0.1115	2366	169	2197	338	2535	0.133333	0.133281		1	674.976	0.0244666	674.951	0.0489333	675	7.24937e-05	6.0219e-05
		0.1111	2367	169	2198	338	2536	0.133281	0.133281		1	675.975	0.0245715	675.951	0.0491431	676	7.26969e-05	6.0219e-05
		0.1107	2368	170	2198	340	2538	0.133964	0.133964		1	676.975	0.0246774	676.951	0.0493548	677	7.29022e-05	6.0219e-05
		0.1095	2368	171	2197	342	2539	0.134699	0.134699		1	677.975	0.0247842	677.95	0.0495683	678	7.31096e-05	6.0219e-05
		0.1086	2368	172	2196	344	2540	0.135433	0.135433		1	678.975	0.0248919	678.95	0.0497837	679	7.33192e-05	6.0219e-05
		0.1066	2368	173	2195	346	2541	0.136167	0.136113		1	679.975	0.0250005	679.95	0.0500011	680	7.3531e-05	6.0219e-05
		0.1052	2369	173	2196	346	2542	0.136113	0.136113		1	680.975	0.0251102	680.95	0.0502203	681	7.37449e-05	6.0219e-05
		0.1051	2394	181	2213	362	2575	0.140583	0.140473		1	681.975	0.0252207	681.95	0.0504415	682	7.39611e-05	6.0219e-05
		0.1046	2395	181	2214	362	2576	0.140528	0.140473		1	682.975	0.0253323	682.949	0.0506646	683	7.41795e-05	6.0219e-05
		0.1031	2396	181	2215	362	2577	0.140473	0.140473		1	683.975	0.0254449	683.949	0.0508897	684	7.44002e-05	6.0219e-05
		0.1027	2397	182	2215	364	2579	0.14114	0.140878		1	684.974	0.0255584	684.949	0.0511168	685	7.46231e-05	6.0219e-05
		0.1026	2410	183	2227	366	2593	0.141149	0.140878		1	685.974	0.025673	685.949	0.0513459	686	7.48483e-05	6.0219e-05
		0.102	2411	183	2228	366	2594	0.141095	0.140878		1	686.974	0.0257885	686.948	0.051577	687	7.50757e-05	6.0219e-05
		0.1019	2413	183	2230	366	2596	0.140986	0.140878		1	687.974	0.0259051	687.948	0.0518102	688	7.53055e-05	6.0219e-05
		0.1015	2414	183	2231	366	2597	0.140932	0.140878		1	688.974	0.0260227	688.948	0.0520454	689	7.55376e-05	6.0219e-05
		0.1011	2415	183	2232	366	2598	0.140878	0.140878		1	689.974	0.0261414	689.948	0.0522827	690	7.5772e-05	6.0219e-05
		0.1008	2415	184	2231	368	2599	0.141593	0.141213		1	690.974	0.0262611	690.947	0.0525221	691	7.60088e-05	6.0219e-05
		0.1004	2416	184	2232	368	2600	0.141538	0.141213		1	691.974	0.0263818	691.947	0.0527636	692	7.6248e-05	6.0219e-05
		0.1	2417	184	2233	368	2601	0.141484	0.141213		1	692.973	0.0265036	692.947	0.0530072	693	7.64895e-05	6.0219e-05
		0.09891	2418	184	2234	368	2602	0.14143	0.141213		1	693.973	0.0266265	693.947	0.053253	694	7.67335e-05	6.0219e-05
		0.09854	2419	184	2235	368	2603	0.141375	0.141213		1	694.973	0.0267505	694.946	0.053501	695	7.69799e-05	6.0219e-05
		0.09817	2420	184	2236	368	2604	0.141321	0.141213		1	695.973	0.0268756	695.946	0.0537511	696	7.72287e-05	6.0219e-05
		0.09744	2421	184	2237	368	2605	0.141267	0.141213		1	696.973	0.0270018	696.946	0.0540035	697	7.74799e-05	6.0219e-05
		0.09727	2422	184	2238	368	2606	0.141213	0.141213		1	697.973	0.027129	697.946	0.0542581	698	7.77336e-05	6.0219e-05
		0.09707	2422	185	2237	370	2607	0.141926	0.141926		1	698.973	0.0272575	698.945	0.0545149	699	7.79899e-05	6.0219e-05
		0.09635	2422	186	2236	372	2608	0.142638	0.142474		1	699.973	0.027387	699.945	0.054774	700	7.82486e-05	6.0219e-05
		0.09602	2423	186	2237	372	2609	0.142583	0.142474		1	700.972	0.0275177	700.945	0.0550354	701	7.85098e-05	6.0219e-05
		0.09562	2424	186	2238	372	2610	0.142529	0.142474		1	701.972	0.0276495	701.945	0.055299	702	7.87736e-05	6.0219e-05
		0.09491	2425	186	2239	372	2611	0.142474	0.142474		1	702.972	0.0277825	702.944	0.055565	703	7.90399e-05	6.0219e-05
		0.09349	2425	187	2238	374	2612	0.143185	0.143021		1	703.972	0.0279167	703.944	0.0558334	704	7.93088e-05	6.0219e-05
		0.09314	2426	187	2239	374	2613	0.143131	0.143021		1	704.972	0.028052	704.944	0.0561041	705	7.95802e-05	6.0219e-05
		0.09279	2427	187	2240	374	2614	0.143076	0.143021		1	705.972	0.0281886	705.944	0.0563772	706	7.98543e-05	6.0219e-05
		0.09245	2428	187	2241	374	2615	0.143021	0.143021		1	706.972	0.0283263	706.943	0.0566526	707	8.0131e-05	6.0219e-05
		0.0921	2428	188	2240	376	2616	0.143731	0.143731		1	707.972	0.0284653	707.943	0.0569305	708	8.04104e-05	6.0219e-05
		0.09107	2428	189	2239	378	2617	0.14444	0.14444		1	708.971	0.0286054	708.943	0.0572109	709	8.06923e-05	6.0219e-05
		0.09074	2442	191	2251	382	2633	0.145082	0.145027		1	709.971	0.0287468	709.943	0.0574937	710	8.0977e-05	6.0219e-05
		0.09009	2443	191	2252	382	2634	0.145027	0.145027		1	710.971	0.0288895	710.942	0.057779	711	8.12643e-05	6.0219e-05
		0.09005	2443	192	2251	384	2635	0.145731	0.145399		1	711.971	0.0290334	711.942	0.0580667	712	8.15544e-05	6.0219e-05
		0.08937	2444	192	2252	384	2636	0.145675	0.145399		1	712.971	0.0291785	712.942	0.058357	713	8.18472e-05	6.0219e-05
		0.08866	2446	192	2254	384	2638	0.145565	0.145399		1	713.971	0.0293249	713.941	0.0586499	714	8.21427e-05	6.0219e-05
		0.08837	2447	192	2255	384	2639	0.14551	0.145399		1	714.971	0.0294726	714.941	0.0589453	715	8.2441e-05	6.0219e-05
		0.08803	2448	192	2256	384	2640	0.145455	0.145399		1	715.97	0.0296216	715.941	0.0592433	716	8.2742e-05	6.0219e-05
		0.08674	2449	192	2257	384	2641	0.145399	0.145399		1	716.97	0.0297719	716.94	0.0595439	717	8.30458e-05	6.0219e-05
		0.08672	2449	193	2256	386	2642	0.146101	0.146101		1	717.97	0.0299235	717.94	0.0598471	718	8.33525e-05	6.0219e-05
		0.0865	2449	194	2255	388	2643	0.146803	0.146692		1	718.97	0.0300765	718.94	0.060153	719	8.3662e-05	6.0219e-05
		0.08574	2450	194	2256	388	2644	0.146747	0.146692		1	719.97	0.0302307	719.94	0.0604615	720	8.39743e-05	6.0219e-05
		0.08478	2451	194	2257	388	2645	0.146692	0.146692		1	720.97	0.0303864	720.939	0.0607727	721	8.42895e-05	6.0219e-05
		0.08414	2451	195	2256	390	2646	0.147392	0.147281		1	721.969	0.0305433	721.939	0.0610866	722	8.46075e-05	6.0219e-05
		0.08383	2452	195	2257	390	2647	0.147337	0.147281		1	722.969	0.0307017	722.939	0.0614033	723	8.49285e-05	6.0219e-05
		0.08354	2453	195	2258	390	2648	0.147281	0.147281		1	723.969	0.0308614	723.938	0.0617227	724	8.52524e-05	6.0219e-05
		0.08351	2453	196	2257	392	2649	0.14798	0.14798		1	724.969	0.0310225	724.938	0.0620449	725	8.55792e-05	6.0219e-05
		0.08308	2458	197	2261	394	2655	0.148399	0.148343		1	725.969	0.031185	725.938	0.0623699	726	8.5909e-05	6.0219e-05
		0.08288	2459	197	2262	394	2656	0.148343	0.148343		1	726.969	0.0313489	726.937	0.0626977	727	8.62417e-05	6.0219e-05
		0.08226	2459	198	2261	396	2657	0.14904	0.148984		1	727.968	0.0315142	727.937	0.0630284	728	8.65774e-05	6.0219e-05
		0.08195	2460	198	2262	396	2658	0.148984	0.148984		1	728.968	0.0316809	728.937	0.0633619	729	8.69161e-05	6.0219e-05
		0.08164	2460	199	2261	398	2659	0.14968	0.149512		1	729.968	0.0318491	729.936	0.0636983	730	8.72579e-05	6.0219e-05
		0.08102	2461	199	2262	398	2660	0.149624	0.149512		1	730.968	0.0320188	730.936	0.0640376	731	8.76027e-05	6.0219e-05
		0.08072	2462	199	2263	398	2661	0.149568	0.149512		1	731.968	0.0321899	731.936	0.0643798	732	8.79506e-05	6.0219e-05
		0.08047	2463	199	2264	398	2662	0.149512	0.149512		1	732.968	0.0323625	732.935	0.064725	733	8.83015e-05	6.0219e-05
		0.08041	2463	200	2263	400	2663	0.150207	0.15015		1	733.967	0.0325366	733.935	0.0650731	734	8.86555e-05	6.0219e-05
		0.08035	2464	200	2264	400	2664	0.15015	0.15015		1	734.967	0.0327122	734.935	0.0654243	735	8.90127e-05	6.0219e-05
		0.08011	2465	201	2264	402	2666	0.150788	0.150675		1	735.967	0.0328892	735.934	0.0657785	736	8.93729e-05	6.0219e-05
		0.0795	2466	201	2265	402	2667	0.150731	0.150675		1	736.967	0.0330679	736.934	0.0661357	737	8.97364e-05	6.0219e-05
		0.0792	2467	201	2266	402	2668	0.150675	0.150675		1	737.967	0.033248	737.934	0.066496	738	9.0103e-05	6.0219e-05
		0.07831	2467	202	2265	404	2669	0.151368	0.151368		1	738.967	0.0334297	738.933	0.0668594	739	9.04728e-05	6.0219e-05
		0.07816	2468	203	2265	406	2671	0.152003	0.152003		1	739.966	0.0336129	739.933	0.0672259	740	9.08458e-05	6.0219e-05
		0.07752	2468	204	2264	408	2672	0.152695	0.152182		1	740.966	0.0337978	740.932	0.0675955	741	9.1222e-05	6.0219e-05
		0.0764	2469	204	2265	408	2673	0.152637	0.152182		1	741.966	0.0339841	741.932	0.0679683	742	9.16015e-05	6.0219e-05
		0.07597	2470	204	2266	408	2674	0.15258	0.152182		1	742.966	0.0341721	742.932	0.0683443	743	9.19842e-05	6.0219e-05
		0.07567	2471	204	2267	408	2675	0.152523	0.152182		1	743.966	0.0343617	743.931	0.0687235	744	9.23702e-05	6.0219e-05
		0.075	2476	204	2272	408	2680	0.152239	0.152182		1	744.965	0.0345529	744.931	0.0691059	745	9.27596e-05	6.0219e-05
		0.07468	2477	204	2273	408	2681	0.152182	0.152182		1	745.965	0.0347458	745.931	0.0694915	746	9.31522e-05	6.0219e-05
		0.07388	2477	205	2272	410	2682	0.152871	0.152814		1	746.965	0.0349403	746.93	0.0698805	747	9.35482e-05	6.0219e-05
		0.0734	2478	205	2273	410	2683	0.152814	0.152814		1	747.965	0.0351364	747.93	0.0702728	748	9.39475e-05	6.0219e-05
		0.07194	2478	206	2272	412	2684	0.153502	0.153502		1	748.965	0.0353342	748.929	0.0706683	749	9.43503e-05	6.0219e-05
		0.07174	2478	207	2271	414	2685	0.15419	0.154133		1	749.964	0.0355336	749.929	0.0710673	750	9.47564e-05	6.0219e-05
		0.0717	2479	207	2272	414	2686	0.154133	0.154133		1	750.964	0.0357348	750.929	0.0714696	751	9.51659e-05	6.0219e-05
		0.07125	2479	208	2271	416	2687	0.15482	0.154762		1	751.964	0.0359377	751.928	0.0718753	752	9.55789e-05	6.0219e-05
		0.07119	2480	208	2272	416	2688	0.154762	0.154762		1	752.964	0.0361422	752.928	0.0722845	753	9.59953e-05	6.0219e-05
		0.07065	2480	209	2271	418	2689	0.155448	0.155102		1	753.964	0.0363485	753.927	0.0726971	754	9.64152e-05	6.0219e-05
		0.07059	2481	209	2272	418	2690	0.15539	0.155102		1	754.963	0.0365566	754.927	0.0731132	755	9.68386e-05	6.0219e-05
		0.07038	2482	209	2273	418	2691	0.155333	0.155102		1	755.963	0.0367664	755.926	0.0735327	756	9.72655e-05	6.0219e-05
		0.07036	2486	209	2277	418	2695	0.155102	0.155102		1	756.963	0.0369779	756.926	0.0739558	757	9.7696e-05	6.0219e-05
		0.07018	2486	210	2276	420	2696	0.155786	0.155729		1	757.963	0.0371913	757.926	0.0743825	758	9.813e-05	6.0219e-05
		0.07011	2487	210	2277	420	2697	0.155729	0.155729		1	758.963	0.0374064	758.925	0.0748127	759	9.85675e-05	6.0219e-05
		0.07003	2492	211	2281	422	2703	0.156123	0.155997		1	759.962	0.0376233	759.925	0.0752466	760	9.90087e-05	6.0219e-05
		0.06991	2493	211	2282	422	2704	0.156065	0.155997		1	760.962	0.037842	760.924	0.0756841	761	9.94534e-05	6.0219e-05
		0.06974	2493	212	2281	424	2705	0.156747	0.155997		1	761.962	0.0380626	761.924	0.0761252	762	9.99018e-05	6.0219e-05
		0.06967	2495	212	2283	424	2707	0.156631	0.155997		1	762.962	0.038285	762.923	0.07657	763	0.000100354	6.0219e-05
		0.06958	2506	212	2294	424	2718	0.155997	0.155997		1	763.961	0.0385093	763.923	0.0770185	764	0.00010081	6.0219e-05
		0.06955	2506	213	2293	426	2719	0.156675	0.156675		1	764.961	0.0387354	764.923	0.0774708	765	0.000101269	6.0219e-05
		0.06952	2514	215	2299	430	2729	0.157567	0.157509		1	765.961	0.0389634	765.922	0.0779268	766	0.000101732	6.0219e-05
		0.0695	2515	215	2300	430	2730	0.157509	0.157509		1	766.961	0.0391933	766.922	0.0783866	767	0.000102199	6.0219e-05
		0.06948	2528	219	2309	438	2747	0.159447	0.159273		1	767.961	0.0394251	767.921	0.0788503	768	0.00010267	6.0219e-05
		0.06946	2529	219	2310	438	2748	0.159389	0.159273		1	768.96	0.0396589	768.921	0.0793177	769	0.000103144	6.0219e-05
		0.06944	2531	219	2312	438	2750	0.159273	0.159273		1	769.96	0.0398945	769.92	0.0797891	770	0.000103622	6.0219e-05
		0.06943	2531	220	2311	440	2751	0.159942	0.159652		1	770.96	0.0401321	770.92	0.0802643	771	0.000104104	6.0219e-05
		0.06942	2533	220	2313	440	2753	0.159826	0.159652		1	771.96	0.0403717	771.919	0.0807434	772	0.00010459	6.0219e-05
		0.06941	2536	220	2316	440	2756	0.159652	0.159652		1	772.959	0.0406133	772.919	0.0812265	773	0.00010508	6.0219e-05
		0.0694	2542	222	2320	444	2764	0.160637	0.160637		1	773.959	0.0408568	773.918	0.0817136	774	0.000105573	6.0219e-05
		0.06939	2546	228	2318	456	2774	0.164384	0.164384		1	774.959	0.0411023	774.918	0.0822047	775	0.000106071	6.0219e-05
		0.06938	2550	229	2321	458	2779	0.164807	0.164807		1	775.959	0.0413499	775.917	0.0826998	776	0.000106572	6.0219e-05
		0.06937	2553	231	2322	462	2784	0.165948	0.165948		1	776.958	0.0415995	776.917	0.083199	777	0.000107077	6.0219e-05
		0.06936	2560	234	2326	468	2794	0.167502	0.167502		1	777.958	0.0418511	777.916	0.0837022	778	0.000107586	6.0219e-05
		0.06935	2567	238	2329	476	2805	0.169697	0.169697		1	778.958	0.0421048	778.916	0.0842096	779	0.0001081	6.0219e-05
		0.06934	2575	243	2332	486	2818	0.172463	0.172463		1	779.958	0.0423606	779.915	0.0847211	780	0.000108617	6.0219e-05
		0.06933	2585	247	2338	494	2832	0.174435	0.174435		1	780.957	0.0426184	780.915	0.0852368	781	0.000109138	6.0219e-05
		0.06932	2590	250	2340	500	2840	0.176056	0.176056		1	781.957	0.0428784	781.914	0.0857567	782	0.000109663	6.0219e-05
		0.06931	2598	255	2343	510	2853	0.178759	0.178759		1	782.957	0.0431404	782.914	0.0862808	783	0.000110193	6.0219e-05
		0.0693	2621	269	2352	538	2890	0.186159	0.186159		1	783.957	0.0434046	783.913	0.0868092	784	0.000110726	6.0219e-05
		0.06929	2656	301	2355	602	2957	0.203585	0.203516		1	784.956	0.0436709	784.913	0.0873419	785	0.000111264	6.0219e-05
		0.06877	2657	301	2356	602	2958	0.203516	0.203516		1	785.956	0.0439394	785.912	0.0878789	786	0.000111805	6.0219e-05
		0.06825	2658	302	2356	604	2960	0.204054	0.203916		1	786.956	0.0442101	786.912	0.0884202	787	0.000112351	6.0219e-05
		0.06772	2660	302	2358	604	2962	0.203916	0.203916		1	787.956	0.0444829	787.911	0.0889659	788	0.000112901	6.0219e-05
		0.06746	2660	303	2357	606	2963	0.204522	0.204453		1	788.955	0.044758	788.91	0.089516	789	0.000113455	6.0219e-05
		0.06673	2661	303	2358	606	2964	0.204453	0.204453		1	789.955	0.0450353	789.91	0.0900705	790	0.000114013	6.0219e-05
		0.06592	2661	304	2357	608	2965	0.205059	0.205059		1	790.955	0.0453147	790.909	0.0906295	791	0.000114576	6.0219e-05
		0.06541	2661	305	2356	610	2966	0.205664	0.205664		1	791.954	0.0455965	791.909	0.091193	792	0.000115143	6.0219e-05
		0.0644	2661	306	2355	612	2967	0.206269	0.205783		1	792.954	0.0458805	792.908	0.091761	793	0.000115714	6.0219e-05
		0.0639	2662	306	2356	612	2968	0.206199	0.205783		1	793.954	0.0461668	793.908	0.0923335	794	0.000116289	6.0219e-05
[truncated: 2,241 more rows]

## Sheet: Search Summary
	ProteinPilot™ Software Report
[truncated: 41 more rows]

[truncated: 12 more sheets: Advanced Metadata, Speed and Distribution Analysis, Single Results Table, Protein FDR Summary, Distinct Peptide FDR Summary, Spectrum FDR Summary, PDST Controls, Protein Summary, Peptide Summary, Distinct Peptide Summary, Feature Summary, Single Column Summary]
