# Supplementary material for: Arabidopsis fibrillin 1-2 subfamily members exert their functions via specific protein–protein interactions
Source: J Exp Bot. 2021 Oct 15;73(3):903–14. doi: 10.1093/jxb/erab452 (PMC8793873; doi:10.1093/jxb/erab452)
Supplement: erab452_suppl_Supplementary_Dataset_S6 [file erab452_suppl_supplementary_dataset_s6.xlsx]

## Sheet: Metadata
_RESULTS_version	5
RESULTS_SEARCH_STAT_search_begin_time_clock	2019-01-24 13:47:57
RESULTS_SEARCH_STAT_search_end_time_clock	2019-01-24 14:06:25
RESULTS_SEARCH_STAT_search_time_duration	4935-05-06
RESULTS_SEARCH_STAT_stage_signal_processing_begin_time_clock	2019-01-24 13:47:57
RESULTS_SEARCH_STAT_stage_signal_processing_end_time_clock	2019-01-24 13:54:21
RESULTS_SEARCH_STAT_stage_signal_processing_time_duration	2952-05-12
RESULTS_SEARCH_STAT_stage_waiting_begin_time_clock	2019-01-24 13:54:21
RESULTS_SEARCH_STAT_stage_waiting_end_time_clock	2019-01-24 13:54:24
RESULTS_SEARCH_STAT_stage_waiting_time_duration	1906-01-23
RESULTS_SEARCH_STAT_stage_searching_begin_time_clock	2019-01-24 13:54:24
RESULTS_SEARCH_STAT_stage_searching_end_time_clock	2019-01-24 14:06:14
RESULTS_SEARCH_STAT_stage_searching_time_duration	3844-09-12
RESULTS_SEARCH_STAT_stage_fdr_begin_time_clock	2019-01-24 14:06:14
RESULTS_SEARCH_STAT_stage_fdr_end_time_clock	2019-01-24 14:06:25
RESULTS_SEARCH_STAT_stage_fdr_time_duration	1931-03-09
RESULTS_SEARCH_STAT_task_fraglet_exe_begin_time_clock	2019-01-24 13:54:27
RESULTS_SEARCH_STAT_task_fraglet_exe_end_time_clock	2019-01-24 13:57:25
RESULTS_SEARCH_STAT_task_fraglet_exe_time_duration	178418
RESULTS_SEARCH_STAT_task_fraglet_exe_time_cpu	4178-11-15
RESULTS_SEARCH_STAT_task_taglet_exe_begin_time_clock	2019-01-24 13:58:21
RESULTS_SEARCH_STAT_task_taglet_exe_end_time_clock	2019-01-24 14:04:50
RESULTS_SEARCH_STAT_task_taglet_exe_time_duration	389003
RESULTS_SEARCH_STAT_task_taglet_exe_time_cpu	6546-01-29
RESULTS_SEARCH_STAT_task_progroup_begin_time_clock	2019-01-24 14:04:50
RESULTS_SEARCH_STAT_task_progroup_end_time_clock	2019-01-24 14:06:14
RESULTS_SEARCH_STAT_task_progroup_time_duration	83773
RESULTS_SEARCH_STAT_task_progroup_time_cpu	2206-02-09
RESULTS_SEARCH_STAT_task_focusing_begin_time_clock	2019-01-24 13:57:25
RESULTS_SEARCH_STAT_task_focusing_end_time_clock	2019-01-24 13:58:21
RESULTS_SEARCH_STAT_task_focusing_time_duration	55645
RESULTS_SEARCH_STAT_task_focusing_time_cpu	178714
RESULTS_SEARCH_STAT_computer_memory	32712
RESULTS_SEARCH_STAT_computer_name	5600PROCESADO
RESULTS_SEARCH_STAT_num_proteins	79080
RESULTS_SEARCH_STAT_num_residues	33427042
RESULTS_SEARCH_STAT_number_cores	16
RESULTS_SEARCH_STAT_number_licensed_tasks	16
RESULTS_SEARCH_STAT_number_processors	32
RESULTS_SEARCH_STAT_os	Windows 7 Professional Service Pack 1 (6.1.7601)
RESULTS_SEARCH_1_time_cpu	21637
RESULTS_SEARCH_1_time_duration	21751
RESULTS_SEARCH_1_version	5.0.1.4874
RESULTS_SEARCH_1_xml:id	SEARCH:1:636839344768695708_0
RESULTS_SEARCH_1_PARAMETERS_chemical_data_edited	TRUE
RESULTS_SEARCH_1_PARAMETERS_do_multiprecursor_search	TRUE
RESULTS_SEARCH_1_PARAMETERS_do_reverse_search	TRUE
RESULTS_SEARCH_1_PARAMETERS_max_quant_labels	35
RESULTS_SEARCH_1_PARAMETERS_maxresults	15
RESULTS_SEARCH_1_PARAMETERS_separate_searches	FALSE
RESULTS_SEARCH_1_PARAMETERS_MSTOLERANCE_type	dalton
RESULTS_SEARCH_1_PARAMETERS_MSTOLERANCE_value	0.05
RESULTS_SEARCH_1_PARAMETERS_MSMSTOLERANCE_type	dalton
RESULTS_SEARCH_1_PARAMETERS_MSMSTOLERANCE_value	0.1
RESULTS_SEARCH_1_PARAMETERS_MS_STANDARD_DEVIATION_type	dalton
RESULTS_SEARCH_1_PARAMETERS_MS_STANDARD_DEVIATION_value	0.0011
RESULTS_SEARCH_1_PARAMETERS_MSMS_STANDARD_DEVIATION_type	dalton
RESULTS_SEARCH_1_PARAMETERS_MSMS_STANDARD_DEVIATION_value	0.01
RESULTS_SEARCH_1_PARAMETERS_FASTA_filename	C:\AB SCIEX\ProteinPilot Data\SearchDatabases\ProteomaAria_contami2018.fasta
RESULTS_SEARCH_1_PARAMETERS_AUTO_CALIBRATION_ms	TRUE
RESULTS_SEARCH_1_PARAMETERS_AUTO_CALIBRATION_msexport	FALSE
RESULTS_SEARCH_1_PARAMETERS_AUTO_CALIBRATION_msms	TRUE
RESULTS_SEARCH_1_PARAMETERS_AUTO_CALIBRATION_msmstolsdratio	2.75
RESULTS_SEARCH_1_PARAMETERS_AUTO_CALIBRATION_mstolsdratio	7
RESULTS_SEARCH_1_PARAMETERS_AUTO_CALIBRATION_squareroot	TRUE
RESULTS_SEARCH_1_PARAMETERS_AUTO_CALIBRATION_type	dalton
RESULTS_SEARCH_1_PARAMETERS_AUTO_CALIBRATION_MCP_d_s_s_f	0.0666667
RESULTS_SEARCH_1_PARAMETERS_AUTO_CALIBRATION_MCP_d_s_w_f	3
RESULTS_SEARCH_1_PARAMETERS_AUTO_CALIBRATION_MCP_m_f_r_mbc	200
RESULTS_SEARCH_1_PARAMETERS_AUTO_CALIBRATION_MCP_m_m_c	10
RESULTS_SEARCH_1_PARAMETERS_AUTO_CALIBRATION_MCP_m_m_f_s	0.25
RESULTS_SEARCH_1_PARAMETERS_AUTO_CALIBRATION_MCP_m_m_p_f	0.33
RESULTS_SEARCH_1_PARAMETERS_AUTO_CALIBRATION_MCP_m_m_p_rms_f	1
RESULTS_SEARCH_1_PARAMETERS_AUTO_CALIBRATION_MCP_m_p_t_f	1
RESULTS_SEARCH_1_PARAMETERS_AUTO_CALIBRATION_MCP_m_r_h_n_b	15
RESULTS_SEARCH_1_PARAMETERS_AUTO_CALIBRATION_MCP_m_z_n_s	99
RESULTS_SEARCH_1_PARAMETERS_AUTO_CALIBRATION_MCP_m_z_s_mn_f_r	0.0666667
RESULTS_SEARCH_1_PARAMETERS_AUTO_CALIBRATION_MCP_m_z_s_mx_f_r	0.1
RESULTS_SEARCH_1_PARAMETERS_MAX_PRECURSORS_FRAGLET	5
RESULTS_SEARCH_1_PARAMETERS_MAX_PRECURSORS_TAGLET	1
RESULTS_SEARCH_1_PARAMETERS_PRECURSORS_DR_FRAGLET	10
RESULTS_SEARCH_1_PARAMETERS_PRECURSORS_DR_TAGLET	3
RESULTS_SEARCH_1_PARAMETERS_DEFAULT_CHARGE_STATE_1_charge	2
RESULTS_SEARCH_1_PARAMETERS_DEFAULT_CHARGE_STATE_1_probability	1
RESULTS_SEARCH_1_PARAMETERS_DEFAULT_CHARGE_STATE_2_charge	3
RESULTS_SEARCH_1_PARAMETERS_DEFAULT_CHARGE_STATE_2_probability	1
RESULTS_SEARCH_1_PARAMETERS_DEFAULT_CHARGE_STATE_3_charge	4
RESULTS_SEARCH_1_PARAMETERS_DEFAULT_CHARGE_STATE_3_probability	1
RESULTS_SEARCH_1_PARAMETERS_VERSION	5.0.1.0, 4895
RESULTS_SEARCH_1_PARAMETERS_PARAGON_VERSION	5.0.1.0, 4874
RESULTS_SEARCH_1_PARAMETERS_APPLICATION	ProteinPilot(tm) Software
RESULTS_SEARCH_1_PARAMETERS_PROGROUP_alternativedispositionmaximumfoldprobabilitydrop	100
RESULTS_SEARCH_1_PARAMETERS_PROGROUP_alternativedispositionmaximumfoldscoredrop	2
RESULTS_SEARCH_1_PARAMETERS_PROGROUP_autodiscordantpeptidethreshold	0.3
RESULTS_SEARCH_1_PARAMETERS_PROGROUP_bayesconfidencecalclulation	TRUE
RESULTS_SEARCH_1_PARAMETERS_PROGROUP_calibrateconfidence	TRUE
RESULTS_SEARCH_1_PARAMETERS_PROGROUP_compresspeptides	FALSE
RESULTS_SEARCH_1_PARAMETERS_PROGROUP_confidencepercentthresholdforexcludingothersfromquant	15
RESULTS_SEARCH_1_PARAMETERS_PROGROUP_confidencepercentthresholdforincludingselfinquant	15
RESULTS_SEARCH_1_PARAMETERS_PROGROUP_donotstoremspeaklists	FALSE
RESULTS_SEARCH_1_PARAMETERS_PROGROUP_fasta	C:\AB SCIEX\ProteinPilot Data\SearchDatabases\ProteomaAria_contami2018.fasta
RESULTS_SEARCH_1_PARAMETERS_PROGROUP_featuregroupminpepconf	0.66
RESULTS_SEARCH_1_PARAMETERS_PROGROUP_featuregroupminups	0.47
RESULTS_SEARCH_1_PARAMETERS_PROGROUP_focusingintersection	4
RESULTS_SEARCH_1_PARAMETERS_PROGROUP_focusingminimummatchconfidence	0.1
RESULTS_SEARCH_1_PARAMETERS_PROGROUP_focusingminunusedprotscore	0.1
RESULTS_SEARCH_1_PARAMETERS_PROGROUP_focusingsubsetcutoff	6
RESULTS_SEARCH_1_PARAMETERS_PROGROUP_intersection	1.3
RESULTS_SEARCH_1_PARAMETERS_PROGROUP_minimummatchconfidencecutoff	0.001
RESULTS_SEARCH_1_PARAMETERS_PROGROUP_minunusedprotscore	0.0458
RESULTS_SEARCH_1_PARAMETERS_PROGROUP_subsetcutoff	2
RESULTS_SEARCH_1_PARAMETERS_PROGROUP_unusedprotscorethresholdforexcludingothersfromquant	1.3
RESULTS_SEARCH_1_PARAMETERS_PEAKLIST_count	4004
RESULTS_SEARCH_1_PARAMETERS_PEAKLIST_filenumber	1
RESULTS_SEARCH_1_PARAMETERS_PEAKLIST_original_count	4004
RESULTS_SEARCH_1_PARAMETERS_PEAKLIST_originalfilename	C:\Users\5600 Procesado\Desktop\Carpetas de datos en escritorio\Diego_23_01_19\Diego_23_01_19_WT.wiff
RESULTS_SEARCH_1_PARAMETERS_PEAKLIST_partnumber	1
RESULTS_SEARCH_1_PARAMETERS_QUANT_TYPE_background_correction	FALSE
RESULTS_SEARCH_1_PARAMETERS_QUANT_TYPE_bias_correction	TRUE
RESULTS_SEARCH_1_PARAMETERS_QUANT_TYPE_keep_extreme_peptides_over_fraction	0
RESULTS_SEARCH_1_PARAMETERS_QUANT_TYPE_low_confidence_check	TRUE
RESULTS_SEARCH_1_PARAMETERS_QUANT_TYPE_low_intensity_check	TRUE
RESULTS_SEARCH_1_PARAMETERS_QUANT_TYPE_median_statistic	TRUE
RESULTS_SEARCH_1_PARAMETERS_QUANT_TYPE_mod_check	TRUE
RESULTS_SEARCH_1_PARAMETERS_QUANT_TYPE_quant_threshold	-1
RESULTS_SEARCH_1_PARAMETERS_QUANT_TYPE_quant_threshold_sn	9
RESULTS_SEARCH_1_PARAMETERS_QUANT_TYPE_separate_searches	FALSE
RESULTS_SEARCH_1_PARAMETERS_QUANT_TYPE_shared_msms_check	TRUE
RESULTS_SEARCH_1_PARAMETERS_PARAGON_METHOD_SETTINGS_UI_SAMPLE_TYPE	Identification
RESULTS_SEARCH_1_PARAMETERS_PARAGON_METHOD_SETTINGS_UI_CYS_ALKYLATION	Iodoacetamide
RESULTS_SEARCH_1_PARAMETERS_PARAGON_METHOD_SETTINGS_UI_DIGESTION	Trypsin
RESULTS_SEARCH_1_PARAMETERS_PARAGON_METHOD_SETTINGS_UI_INSTRUMENT	TripleTOF 5600
RESULTS_SEARCH_1_PARAMETERS_PARAGON_METHOD_SETTINGS_UI_SEARCH_EFFORT	Thorough
RESULTS_SEARCH_1_PARAMETERS_PARAGON_METHOD_SETTINGS_UI_ID_FOCUS	Biological modifications
RESULTS_SEARCH_1_PARAMETERS_PARAGON_METHOD_SETTINGS_UI_USER_NAME	5600Procesado\5600 Procesado
RESULTS_SEARCH_1_PARAMETERS_PARAGON_METHOD_SETTINGS_UI_MACHINE_NAME	5600PROCESADO
RESULTS_SEARCH_1_PARAMETERS_PARAGON_METHOD_SETTINGS_UI_SEARCH_ID	6.36839e+17
RESULTS_SEARCH_1_PARAMETERS_PARAGON_METHOD_SETTINGS_UI_START_TIME	2019-01-24 13:47:57
RESULTS_SEARCH_1_PARAMETERS_PARAGON_METHOD_SETTINGS_UI_MIN_UNUSED_PROTSCORE	0.0458
RESULTS_SEARCH_1_PARAMETERS_PARAGON_METHOD_SETTINGS_UI_PSPEP	TRUE
RESULTS_SEARCH_2_time_cpu	2821-09-01
RESULTS_SEARCH_2_time_duration	336763
RESULTS_SEARCH_2_version	5.0.1.4874
RESULTS_SEARCH_2_xml:id	SEARCH:2:636839344768695708_0
RESULTS_SEARCH_2_PARAMETERS_chemical_data_edited	TRUE
RESULTS_SEARCH_2_PARAMETERS_do_multiprecursor_search	TRUE
RESULTS_SEARCH_2_PARAMETERS_do_reverse_search	TRUE
RESULTS_SEARCH_2_PARAMETERS_max_quant_labels	35
RESULTS_SEARCH_2_PARAMETERS_maxresults	15
RESULTS_SEARCH_2_PARAMETERS_separate_searches	FALSE
RESULTS_SEARCH_2_PARAMETERS_MSTOLERANCE_type	dalton
RESULTS_SEARCH_2_PARAMETERS_MSTOLERANCE_value	0.05
RESULTS_SEARCH_2_PARAMETERS_MSMSTOLERANCE_type	dalton
RESULTS_SEARCH_2_PARAMETERS_MSMSTOLERANCE_value	0.1
RESULTS_SEARCH_2_PARAMETERS_MS_STANDARD_DEVIATION_type	dalton
RESULTS_SEARCH_2_PARAMETERS_MS_STANDARD_DEVIATION_value	0.0011
RESULTS_SEARCH_2_PARAMETERS_MSMS_STANDARD_DEVIATION_type	dalton
RESULTS_SEARCH_2_PARAMETERS_MSMS_STANDARD_DEVIATION_value	0.01
RESULTS_SEARCH_2_PARAMETERS_FASTA_filename	C:\AB SCIEX\ProteinPilot Data\SearchDatabases\ProteomaAria_contami2018.fasta
RESULTS_SEARCH_2_PARAMETERS_AUTO_CALIBRATION_ms	TRUE
RESULTS_SEARCH_2_PARAMETERS_AUTO_CALIBRATION_msexport	FALSE
RESULTS_SEARCH_2_PARAMETERS_AUTO_CALIBRATION_msms	TRUE
RESULTS_SEARCH_2_PARAMETERS_AUTO_CALIBRATION_msmstolsdratio	2.75
RESULTS_SEARCH_2_PARAMETERS_AUTO_CALIBRATION_mstolsdratio	7
RESULTS_SEARCH_2_PARAMETERS_AUTO_CALIBRATION_squareroot	TRUE
RESULTS_SEARCH_2_PARAMETERS_AUTO_CALIBRATION_type	dalton
RESULTS_SEARCH_2_PARAMETERS_AUTO_CALIBRATION_MCP_d_s_s_f	0.0666667
RESULTS_SEARCH_2_PARAMETERS_AUTO_CALIBRATION_MCP_d_s_w_f	3
RESULTS_SEARCH_2_PARAMETERS_AUTO_CALIBRATION_MCP_m_f_r_mbc	200
RESULTS_SEARCH_2_PARAMETERS_AUTO_CALIBRATION_MCP_m_m_c	10
RESULTS_SEARCH_2_PARAMETERS_AUTO_CALIBRATION_MCP_m_m_f_s	0.25
RESULTS_SEARCH_2_PARAMETERS_AUTO_CALIBRATION_MCP_m_m_p_f	0.33
RESULTS_SEARCH_2_PARAMETERS_AUTO_CALIBRATION_MCP_m_m_p_rms_f	1
RESULTS_SEARCH_2_PARAMETERS_AUTO_CALIBRATION_MCP_m_p_t_f	1
RESULTS_SEARCH_2_PARAMETERS_AUTO_CALIBRATION_MCP_m_r_h_n_b	15
RESULTS_SEARCH_2_PARAMETERS_AUTO_CALIBRATION_MCP_m_z_n_s	99
RESULTS_SEARCH_2_PARAMETERS_AUTO_CALIBRATION_MCP_m_z_s_mn_f_r	0.0666667
RESULTS_SEARCH_2_PARAMETERS_AUTO_CALIBRATION_MCP_m_z_s_mx_f_r	0.1
RESULTS_SEARCH_2_PARAMETERS_MAX_PRECURSORS_FRAGLET	5
RESULTS_SEARCH_2_PARAMETERS_MAX_PRECURSORS_TAGLET	1
RESULTS_SEARCH_2_PARAMETERS_PRECURSORS_DR_FRAGLET	10
RESULTS_SEARCH_2_PARAMETERS_PRECURSORS_DR_TAGLET	3
RESULTS_SEARCH_2_PARAMETERS_DEFAULT_CHARGE_STATE_1_charge	2
RESULTS_SEARCH_2_PARAMETERS_DEFAULT_CHARGE_STATE_1_probability	1
RESULTS_SEARCH_2_PARAMETERS_DEFAULT_CHARGE_STATE_2_charge	3
RESULTS_SEARCH_2_PARAMETERS_DEFAULT_CHARGE_STATE_2_probability	1
RESULTS_SEARCH_2_PARAMETERS_DEFAULT_CHARGE_STATE_3_charge	4
RESULTS_SEARCH_2_PARAMETERS_DEFAULT_CHARGE_STATE_3_probability	1
RESULTS_SEARCH_2_PARAMETERS_VERSION	5.0.1.0, 4895
RESULTS_SEARCH_2_PARAMETERS_PARAGON_VERSION	5.0.1.0, 4874
RESULTS_SEARCH_2_PARAMETERS_APPLICATION	ProteinPilot(tm) Software
RESULTS_SEARCH_2_PARAMETERS_PROGROUP_alternativedispositionmaximumfoldprobabilitydrop	100
RESULTS_SEARCH_2_PARAMETERS_PROGROUP_alternativedispositionmaximumfoldscoredrop	2
RESULTS_SEARCH_2_PARAMETERS_PROGROUP_autodiscordantpeptidethreshold	0.3
RESULTS_SEARCH_2_PARAMETERS_PROGROUP_bayesconfidencecalclulation	TRUE
RESULTS_SEARCH_2_PARAMETERS_PROGROUP_calibrateconfidence	TRUE
RESULTS_SEARCH_2_PARAMETERS_PROGROUP_compresspeptides	FALSE
RESULTS_SEARCH_2_PARAMETERS_PROGROUP_confidencepercentthresholdforexcludingothersfromquant	15
RESULTS_SEARCH_2_PARAMETERS_PROGROUP_confidencepercentthresholdforincludingselfinquant	15
RESULTS_SEARCH_2_PARAMETERS_PROGROUP_donotstoremspeaklists	FALSE
RESULTS_SEARCH_2_PARAMETERS_PROGROUP_fasta	C:\AB SCIEX\ProteinPilot Data\SearchDatabases\ProteomaAria_contami2018.fasta
RESULTS_SEARCH_2_PARAMETERS_PROGROUP_featuregroupminpepconf	15:50:24
RESULTS_SEARCH_2_PARAMETERS_PROGROUP_featuregroupminups	0.47
RESULTS_SEARCH_2_PARAMETERS_PROGROUP_focusingintersection	4
RESULTS_SEARCH_2_PARAMETERS_PROGROUP_focusingminimummatchconfidence	0.1
RESULTS_SEARCH_2_PARAMETERS_PROGROUP_focusingminunusedprotscore	0.1
RESULTS_SEARCH_2_PARAMETERS_PROGROUP_focusingsubsetcutoff	6
RESULTS_SEARCH_2_PARAMETERS_PROGROUP_intersection	1.3
RESULTS_SEARCH_2_PARAMETERS_PROGROUP_minimummatchconfidencecutoff	0.001
RESULTS_SEARCH_2_PARAMETERS_PROGROUP_minunusedprotscore	0.0458
RESULTS_SEARCH_2_PARAMETERS_PROGROUP_subsetcutoff	2
RESULTS_SEARCH_2_PARAMETERS_PROGROUP_unusedprotscorethresholdforexcludingothersfromquant	1.3
RESULTS_SEARCH_2_PARAMETERS_PEAKLIST_count	4004
RESULTS_SEARCH_2_PARAMETERS_PEAKLIST_filenumber	1
RESULTS_SEARCH_2_PARAMETERS_PEAKLIST_original_count	4004
RESULTS_SEARCH_2_PARAMETERS_PEAKLIST_originalfilename	C:\Users\5600 Procesado\Desktop\Carpetas de datos en escritorio\Diego_23_01_19\Diego_23_01_19_WT.wiff
RESULTS_SEARCH_2_PARAMETERS_PEAKLIST_partnumber	1
RESULTS_SEARCH_2_PARAMETERS_QUANT_TYPE_background_correction	FALSE
RESULTS_SEARCH_2_PARAMETERS_QUANT_TYPE_bias_correction	TRUE
RESULTS_SEARCH_2_PARAMETERS_QUANT_TYPE_keep_extreme_peptides_over_fraction	0
RESULTS_SEARCH_2_PARAMETERS_QUANT_TYPE_low_confidence_check	TRUE
RESULTS_SEARCH_2_PARAMETERS_QUANT_TYPE_low_intensity_check	TRUE
RESULTS_SEARCH_2_PARAMETERS_QUANT_TYPE_median_statistic	TRUE
RESULTS_SEARCH_2_PARAMETERS_QUANT_TYPE_mod_check	TRUE
RESULTS_SEARCH_2_PARAMETERS_QUANT_TYPE_quant_threshold	-1
RESULTS_SEARCH_2_PARAMETERS_QUANT_TYPE_quant_threshold_sn	9
RESULTS_SEARCH_2_PARAMETERS_QUANT_TYPE_separate_searches	FALSE
RESULTS_SEARCH_2_PARAMETERS_QUANT_TYPE_shared_msms_check	TRUE
RESULTS_SEARCH_2_PARAMETERS_PARAGON_METHOD_SETTINGS_UI_SAMPLE_TYPE	Identification
RESULTS_SEARCH_2_PARAMETERS_PARAGON_METHOD_SETTINGS_UI_CYS_ALKYLATION	Iodoacetamide
RESULTS_SEARCH_2_PARAMETERS_PARAGON_METHOD_SETTINGS_UI_DIGESTION	Trypsin
RESULTS_SEARCH_2_PARAMETERS_PARAGON_METHOD_SETTINGS_UI_INSTRUMENT	TripleTOF 5600
RESULTS_SEARCH_2_PARAMETERS_PARAGON_METHOD_SETTINGS_UI_SEARCH_EFFORT	Thorough
RESULTS_SEARCH_2_PARAMETERS_PARAGON_METHOD_SETTINGS_UI_ID_FOCUS	Biological modifications
RESULTS_SEARCH_2_PARAMETERS_PARAGON_METHOD_SETTINGS_UI_USER_NAME	5600Procesado\5600 Procesado
RESULTS_SEARCH_2_PARAMETERS_PARAGON_METHOD_SETTINGS_UI_MACHINE_NAME	5600PROCESADO
RESULTS_SEARCH_2_PARAMETERS_PARAGON_METHOD_SETTINGS_UI_SEARCH_ID	6.36839e+17
RESULTS_SEARCH_2_PARAMETERS_PARAGON_METHOD_SETTINGS_UI_START_TIME	2019-01-24 13:47:57
RESULTS_SEARCH_2_PARAMETERS_PARAGON_METHOD_SETTINGS_UI_MIN_UNUSED_PROTSCORE	0.0458
RESULTS_SEARCH_2_PARAMETERS_PARAGON_METHOD_SETTINGS_UI_PSPEP	TRUE
RESULTS_SEARCH_3_time_cpu	24382
RESULTS_SEARCH_3_time_duration	24481
RESULTS_SEARCH_3_version	5.0.1.4874
RESULTS_SEARCH_3_xml:id	SEARCH:1:636839344768695708_1
RESULTS_SEARCH_3_PARAMETERS_chemical_data_edited	TRUE
RESULTS_SEARCH_3_PARAMETERS_do_multiprecursor_search	TRUE
RESULTS_SEARCH_3_PARAMETERS_do_reverse_search	TRUE
RESULTS_SEARCH_3_PARAMETERS_max_quant_labels	35
RESULTS_SEARCH_3_PARAMETERS_maxresults	15
RESULTS_SEARCH_3_PARAMETERS_separate_searches	FALSE
RESULTS_SEARCH_3_PARAMETERS_MSTOLERANCE_type	dalton
RESULTS_SEARCH_3_PARAMETERS_MSTOLERANCE_value	0.05
RESULTS_SEARCH_3_PARAMETERS_MSMSTOLERANCE_type	dalton
RESULTS_SEARCH_3_PARAMETERS_MSMSTOLERANCE_value	0.1
RESULTS_SEARCH_3_PARAMETERS_MS_STANDARD_DEVIATION_type	dalton
RESULTS_SEARCH_3_PARAMETERS_MS_STANDARD_DEVIATION_value	0.0011
RESULTS_SEARCH_3_PARAMETERS_MSMS_STANDARD_DEVIATION_type	dalton
RESULTS_SEARCH_3_PARAMETERS_MSMS_STANDARD_DEVIATION_value	0.01
RESULTS_SEARCH_3_PARAMETERS_FASTA_filename	C:\AB SCIEX\ProteinPilot Data\SearchDatabases\ProteomaAria_contami2018.fasta
RESULTS_SEARCH_3_PARAMETERS_AUTO_CALIBRATION_ms	TRUE
RESULTS_SEARCH_3_PARAMETERS_AUTO_CALIBRATION_msexport	FALSE
RESULTS_SEARCH_3_PARAMETERS_AUTO_CALIBRATION_msms	TRUE
RESULTS_SEARCH_3_PARAMETERS_AUTO_CALIBRATION_msmstolsdratio	2.75
RESULTS_SEARCH_3_PARAMETERS_AUTO_CALIBRATION_mstolsdratio	7
RESULTS_SEARCH_3_PARAMETERS_AUTO_CALIBRATION_squareroot	TRUE
RESULTS_SEARCH_3_PARAMETERS_AUTO_CALIBRATION_type	dalton
RESULTS_SEARCH_3_PARAMETERS_AUTO_CALIBRATION_MCP_d_s_s_f	0.0666667
RESULTS_SEARCH_3_PARAMETERS_AUTO_CALIBRATION_MCP_d_s_w_f	3
RESULTS_SEARCH_3_PARAMETERS_AUTO_CALIBRATION_MCP_m_f_r_mbc	200
RESULTS_SEARCH_3_PARAMETERS_AUTO_CALIBRATION_MCP_m_m_c	10
RESULTS_SEARCH_3_PARAMETERS_AUTO_CALIBRATION_MCP_m_m_f_s	0.25
RESULTS_SEARCH_3_PARAMETERS_AUTO_CALIBRATION_MCP_m_m_p_f	0.33
RESULTS_SEARCH_3_PARAMETERS_AUTO_CALIBRATION_MCP_m_m_p_rms_f	1
RESULTS_SEARCH_3_PARAMETERS_AUTO_CALIBRATION_MCP_m_p_t_f	1
RESULTS_SEARCH_3_PARAMETERS_AUTO_CALIBRATION_MCP_m_r_h_n_b	15
RESULTS_SEARCH_3_PARAMETERS_AUTO_CALIBRATION_MCP_m_z_n_s	1900-04-08
RESULTS_SEARCH_3_PARAMETERS_AUTO_CALIBRATION_MCP_m_z_s_mn_f_r	0.0666667
RESULTS_SEARCH_3_PARAMETERS_AUTO_CALIBRATION_MCP_m_z_s_mx_f_r	0.1
RESULTS_SEARCH_3_PARAMETERS_MS_AUTO_CALIBRATION_OUT_avres	5.06292e-09
RESULTS_SEARCH_3_PARAMETERS_MS_AUTO_CALIBRATION_OUT_c0	-2.27668e-05
RESULTS_SEARCH_3_PARAMETERS_MS_AUTO_CALIBRATION_OUT_c1minus1	3.04382e-06
RESULTS_SEARCH_3_PARAMETERS_MS_AUTO_CALIBRATION_OUT_c2	0
RESULTS_SEARCH_3_PARAMETERS_MS_AUTO_CALIBRATION_OUT_file	1
RESULTS_SEARCH_3_PARAMETERS_MS_AUTO_CALIBRATION_OUT_partnumber	2
RESULTS_SEARCH_3_PARAMETERS_MS_AUTO_CALIBRATION_OUT_polyorder	1
RESULTS_SEARCH_3_PARAMETERS_MS_AUTO_CALIBRATION_OUT_sample	1
RESULTS_SEARCH_3_PARAMETERS_MS_AUTO_CALIBRATION_OUT_squareroot	TRUE
RESULTS_SEARCH_3_PARAMETERS_MSMS_AUTO_CALIBRATION_OUT_avres	-1.56492e-07
RESULTS_SEARCH_3_PARAMETERS_MSMS_AUTO_CALIBRATION_OUT_c0	5.63239e-05
RESULTS_SEARCH_3_PARAMETERS_MSMS_AUTO_CALIBRATION_OUT_c1minus1	-4.36601e-07
RESULTS_SEARCH_3_PARAMETERS_MSMS_AUTO_CALIBRATION_OUT_c2	0
RESULTS_SEARCH_3_PARAMETERS_MSMS_AUTO_CALIBRATION_OUT_file	1
RESULTS_SEARCH_3_PARAMETERS_MSMS_AUTO_CALIBRATION_OUT_partnumber	2
RESULTS_SEARCH_3_PARAMETERS_MSMS_AUTO_CALIBRATION_OUT_polyorder	1900-01-01
RESULTS_SEARCH_3_PARAMETERS_MSMS_AUTO_CALIBRATION_OUT_sample	1
RESULTS_SEARCH_3_PARAMETERS_MSMS_AUTO_CALIBRATION_OUT_squareroot	TRUE
RESULTS_SEARCH_3_PARAMETERS_MAX_PRECURSORS_FRAGLET	5
RESULTS_SEARCH_3_PARAMETERS_MAX_PRECURSORS_TAGLET	1
RESULTS_SEARCH_3_PARAMETERS_PRECURSORS_DR_FRAGLET	10
RESULTS_SEARCH_3_PARAMETERS_PRECURSORS_DR_TAGLET	3
RESULTS_SEARCH_3_PARAMETERS_DEFAULT_CHARGE_STATE_1_charge	2
RESULTS_SEARCH_3_PARAMETERS_DEFAULT_CHARGE_STATE_1_probability	1
RESULTS_SEARCH_3_PARAMETERS_DEFAULT_CHARGE_STATE_2_charge	3
RESULTS_SEARCH_3_PARAMETERS_DEFAULT_CHARGE_STATE_2_probability	1
RESULTS_SEARCH_3_PARAMETERS_DEFAULT_CHARGE_STATE_3_charge	4
RESULTS_SEARCH_3_PARAMETERS_DEFAULT_CHARGE_STATE_3_probability	1
RESULTS_SEARCH_3_PARAMETERS_VERSION	5.0.1.0, 4895
RESULTS_SEARCH_3_PARAMETERS_PARAGON_VERSION	5.0.1.0, 4874
RESULTS_SEARCH_3_PARAMETERS_APPLICATION	ProteinPilot(tm) Software
RESULTS_SEARCH_3_PARAMETERS_PROGROUP_alternativedispositionmaximumfoldprobabilitydrop	100
RESULTS_SEARCH_3_PARAMETERS_PROGROUP_alternativedispositionmaximumfoldscoredrop	2
RESULTS_SEARCH_3_PARAMETERS_PROGROUP_autodiscordantpeptidethreshold	0.3
RESULTS_SEARCH_3_PARAMETERS_PROGROUP_bayesconfidencecalclulation	TRUE
RESULTS_SEARCH_3_PARAMETERS_PROGROUP_calibrateconfidence	TRUE
RESULTS_SEARCH_3_PARAMETERS_PROGROUP_compresspeptides	FALSE
RESULTS_SEARCH_3_PARAMETERS_PROGROUP_confidencepercentthresholdforexcludingothersfromquant	15
RESULTS_SEARCH_3_PARAMETERS_PROGROUP_confidencepercentthresholdforincludingselfinquant	15
RESULTS_SEARCH_3_PARAMETERS_PROGROUP_donotstoremspeaklists	FALSE
RESULTS_SEARCH_3_PARAMETERS_PROGROUP_fasta	C:\AB SCIEX\ProteinPilot Data\SearchDatabases\ProteomaAria_contami2018.fasta
RESULTS_SEARCH_3_PARAMETERS_PROGROUP_featuregroupminpepconf	0.66
RESULTS_SEARCH_3_PARAMETERS_PROGROUP_featuregroupminups	0.47
RESULTS_SEARCH_3_PARAMETERS_PROGROUP_focusingintersection	4
RESULTS_SEARCH_3_PARAMETERS_PROGROUP_focusingminimummatchconfidence	0.1
RESULTS_SEARCH_3_PARAMETERS_PROGROUP_focusingminunusedprotscore	0.1
RESULTS_SEARCH_3_PARAMETERS_PROGROUP_focusingsubsetcutoff	6
RESULTS_SEARCH_3_PARAMETERS_PROGROUP_intersection	1.3
RESULTS_SEARCH_3_PARAMETERS_PROGROUP_minimummatchconfidencecutoff	0.001
RESULTS_SEARCH_3_PARAMETERS_PROGROUP_minunusedprotscore	0.0458
RESULTS_SEARCH_3_PARAMETERS_PROGROUP_subsetcutoff	2
RESULTS_SEARCH_3_PARAMETERS_PROGROUP_unusedprotscorethresholdforexcludingothersfromquant	1.3
RESULTS_SEARCH_3_PARAMETERS_PEAKLIST_count	4015
RESULTS_SEARCH_3_PARAMETERS_PEAKLIST_filenumber	1
RESULTS_SEARCH_3_PARAMETERS_PEAKLIST_original_count	1910-12-28
RESULTS_SEARCH_3_PARAMETERS_PEAKLIST_originalfilename	C:\Users\5600 Procesado\Desktop\Carpetas de datos en escritorio\Diego_23_01_19\Diego_23_01_19_WT.wiff
RESULTS_SEARCH_3_PARAMETERS_PEAKLIST_partnumber	2
RESULTS_SEARCH_3_PARAMETERS_QUANT_TYPE_background_correction	FALSE
RESULTS_SEARCH_3_PARAMETERS_QUANT_TYPE_bias_correction	TRUE
RESULTS_SEARCH_3_PARAMETERS_QUANT_TYPE_keep_extreme_peptides_over_fraction	0
RESULTS_SEARCH_3_PARAMETERS_QUANT_TYPE_low_confidence_check	TRUE
RESULTS_SEARCH_3_PARAMETERS_QUANT_TYPE_low_intensity_check	TRUE
RESULTS_SEARCH_3_PARAMETERS_QUANT_TYPE_median_statistic	TRUE
RESULTS_SEARCH_3_PARAMETERS_QUANT_TYPE_mod_check	TRUE
RESULTS_SEARCH_3_PARAMETERS_QUANT_TYPE_quant_threshold	-1
RESULTS_SEARCH_3_PARAMETERS_QUANT_TYPE_quant_threshold_sn	9
RESULTS_SEARCH_3_PARAMETERS_QUANT_TYPE_separate_searches	FALSE
RESULTS_SEARCH_3_PARAMETERS_QUANT_TYPE_shared_msms_check	TRUE
RESULTS_SEARCH_3_PARAMETERS_PARAGON_METHOD_SETTINGS_UI_SAMPLE_TYPE	Identification
RESULTS_SEARCH_3_PARAMETERS_PARAGON_METHOD_SETTINGS_UI_CYS_ALKYLATION	Iodoacetamide
RESULTS_SEARCH_3_PARAMETERS_PARAGON_METHOD_SETTINGS_UI_DIGESTION	Trypsin
RESULTS_SEARCH_3_PARAMETERS_PARAGON_METHOD_SETTINGS_UI_INSTRUMENT	TripleTOF 5600
RESULTS_SEARCH_3_PARAMETERS_PARAGON_METHOD_SETTINGS_UI_SEARCH_EFFORT	Thorough
RESULTS_SEARCH_3_PARAMETERS_PARAGON_METHOD_SETTINGS_UI_ID_FOCUS	Biological modifications
RESULTS_SEARCH_3_PARAMETERS_PARAGON_METHOD_SETTINGS_UI_USER_NAME	5600Procesado\5600 Procesado
RESULTS_SEARCH_3_PARAMETERS_PARAGON_METHOD_SETTINGS_UI_MACHINE_NAME	5600PROCESADO
RESULTS_SEARCH_3_PARAMETERS_PARAGON_METHOD_SETTINGS_UI_SEARCH_ID	6.36839e+17
RESULTS_SEARCH_3_PARAMETERS_PARAGON_METHOD_SETTINGS_UI_START_TIME	2019-01-24 13:47:57
RESULTS_SEARCH_3_PARAMETERS_PARAGON_METHOD_SETTINGS_UI_MIN_UNUSED_PROTSCORE	0.0458
RESULTS_SEARCH_3_PARAMETERS_PARAGON_METHOD_SETTINGS_UI_PSPEP	TRUE
RESULTS_SEARCH_4_time_cpu	181101
RESULTS_SEARCH_4_time_duration	181153
RESULTS_SEARCH_4_version	5.0.1.4874
RESULTS_SEARCH_4_xml:id	SEARCH:2:636839344768695708_1
RESULTS_SEARCH_4_PARAMETERS_chemical_data_edited	TRUE
RESULTS_SEARCH_4_PARAMETERS_do_multiprecursor_search	TRUE
RESULTS_SEARCH_4_PARAMETERS_do_reverse_search	TRUE
RESULTS_SEARCH_4_PARAMETERS_max_quant_labels	1900-02-04
RESULTS_SEARCH_4_PARAMETERS_maxresults	15
RESULTS_SEARCH_4_PARAMETERS_separate_searches	FALSE
RESULTS_SEARCH_4_PARAMETERS_MSTOLERANCE_type	dalton
RESULTS_SEARCH_4_PARAMETERS_MSTOLERANCE_value	0.05
RESULTS_SEARCH_4_PARAMETERS_MSMSTOLERANCE_type	dalton
RESULTS_SEARCH_4_PARAMETERS_MSMSTOLERANCE_value	0.1
RESULTS_SEARCH_4_PARAMETERS_MS_STANDARD_DEVIATION_type	dalton
RESULTS_SEARCH_4_PARAMETERS_MS_STANDARD_DEVIATION_value	0.0011
RESULTS_SEARCH_4_PARAMETERS_MSMS_STANDARD_DEVIATION_type	dalton
RESULTS_SEARCH_4_PARAMETERS_MSMS_STANDARD_DEVIATION_value	0.01
RESULTS_SEARCH_4_PARAMETERS_FASTA_filename	C:\AB SCIEX\ProteinPilot Data\SearchDatabases\ProteomaAria_contami2018.fasta
RESULTS_SEARCH_4_PARAMETERS_AUTO_CALIBRATION_ms	TRUE
RESULTS_SEARCH_4_PARAMETERS_AUTO_CALIBRATION_msexport	FALSE
RESULTS_SEARCH_4_PARAMETERS_AUTO_CALIBRATION_msms	TRUE
RESULTS_SEARCH_4_PARAMETERS_AUTO_CALIBRATION_msmstolsdratio	2.75
RESULTS_SEARCH_4_PARAMETERS_AUTO_CALIBRATION_mstolsdratio	7
RESULTS_SEARCH_4_PARAMETERS_AUTO_CALIBRATION_squareroot	TRUE
RESULTS_SEARCH_4_PARAMETERS_AUTO_CALIBRATION_type	dalton
RESULTS_SEARCH_4_PARAMETERS_AUTO_CALIBRATION_MCP_d_s_s_f	0.0666667
RESULTS_SEARCH_4_PARAMETERS_AUTO_CALIBRATION_MCP_d_s_w_f	3
RESULTS_SEARCH_4_PARAMETERS_AUTO_CALIBRATION_MCP_m_f_r_mbc	200
RESULTS_SEARCH_4_PARAMETERS_AUTO_CALIBRATION_MCP_m_m_c	10
RESULTS_SEARCH_4_PARAMETERS_AUTO_CALIBRATION_MCP_m_m_f_s	0.25
RESULTS_SEARCH_4_PARAMETERS_AUTO_CALIBRATION_MCP_m_m_p_f	0.33
RESULTS_SEARCH_4_PARAMETERS_AUTO_CALIBRATION_MCP_m_m_p_rms_f	1
RESULTS_SEARCH_4_PARAMETERS_AUTO_CALIBRATION_MCP_m_p_t_f	1
RESULTS_SEARCH_4_PARAMETERS_AUTO_CALIBRATION_MCP_m_r_h_n_b	15
RESULTS_SEARCH_4_PARAMETERS_AUTO_CALIBRATION_MCP_m_z_n_s	99
RESULTS_SEARCH_4_PARAMETERS_AUTO_CALIBRATION_MCP_m_z_s_mn_f_r	0.0666667
RESULTS_SEARCH_4_PARAMETERS_AUTO_CALIBRATION_MCP_m_z_s_mx_f_r	0.1
RESULTS_SEARCH_4_PARAMETERS_MS_AUTO_CALIBRATION_OUT_avres	5.06292e-09
RESULTS_SEARCH_4_PARAMETERS_MS_AUTO_CALIBRATION_OUT_c0	-2.27668e-05
RESULTS_SEARCH_4_PARAMETERS_MS_AUTO_CALIBRATION_OUT_c1minus1	3.04382e-06
RESULTS_SEARCH_4_PARAMETERS_MS_AUTO_CALIBRATION_OUT_c2	0
RESULTS_SEARCH_4_PARAMETERS_MS_AUTO_CALIBRATION_OUT_file	1
RESULTS_SEARCH_4_PARAMETERS_MS_AUTO_CALIBRATION_OUT_partnumber	2
RESULTS_SEARCH_4_PARAMETERS_MS_AUTO_CALIBRATION_OUT_polyorder	1
RESULTS_SEARCH_4_PARAMETERS_MS_AUTO_CALIBRATION_OUT_sample	1
RESULTS_SEARCH_4_PARAMETERS_MS_AUTO_CALIBRATION_OUT_squareroot	TRUE
RESULTS_SEARCH_4_PARAMETERS_MSMS_AUTO_CALIBRATION_OUT_avres	-1.56492e-07
RESULTS_SEARCH_4_PARAMETERS_MSMS_AUTO_CALIBRATION_OUT_c0	5.63239e-05
RESULTS_SEARCH_4_PARAMETERS_MSMS_AUTO_CALIBRATION_OUT_c1minus1	-4.36601e-07
RESULTS_SEARCH_4_PARAMETERS_MSMS_AUTO_CALIBRATION_OUT_c2	0
RESULTS_SEARCH_4_PARAMETERS_MSMS_AUTO_CALIBRATION_OUT_file	1
RESULTS_SEARCH_4_PARAMETERS_MSMS_AUTO_CALIBRATION_OUT_partnumber	2
RESULTS_SEARCH_4_PARAMETERS_MSMS_AUTO_CALIBRATION_OUT_polyorder	1
RESULTS_SEARCH_4_PARAMETERS_MSMS_AUTO_CALIBRATION_OUT_sample	1
RESULTS_SEARCH_4_PARAMETERS_MSMS_AUTO_CALIBRATION_OUT_squareroot	TRUE
RESULTS_SEARCH_4_PARAMETERS_MAX_PRECURSORS_FRAGLET	5
RESULTS_SEARCH_4_PARAMETERS_MAX_PRECURSORS_TAGLET	1
RESULTS_SEARCH_4_PARAMETERS_PRECURSORS_DR_FRAGLET	10
RESULTS_SEARCH_4_PARAMETERS_PRECURSORS_DR_TAGLET	3
RESULTS_SEARCH_4_PARAMETERS_DEFAULT_CHARGE_STATE_1_charge	2
RESULTS_SEARCH_4_PARAMETERS_DEFAULT_CHARGE_STATE_1_probability	1
RESULTS_SEARCH_4_PARAMETERS_DEFAULT_CHARGE_STATE_2_charge	3
RESULTS_SEARCH_4_PARAMETERS_DEFAULT_CHARGE_STATE_2_probability	1
RESULTS_SEARCH_4_PARAMETERS_DEFAULT_CHARGE_STATE_3_charge	4
RESULTS_SEARCH_4_PARAMETERS_DEFAULT_CHARGE_STATE_3_probability	1
RESULTS_SEARCH_4_PARAMETERS_VERSION	5.0.1.0, 4895
RESULTS_SEARCH_4_PARAMETERS_PARAGON_VERSION	5.0.1.0, 4874
RESULTS_SEARCH_4_PARAMETERS_APPLICATION	ProteinPilot(tm) Software
RESULTS_SEARCH_4_PARAMETERS_PROGROUP_alternativedispositionmaximumfoldprobabilitydrop	100
RESULTS_SEARCH_4_PARAMETERS_PROGROUP_alternativedispositionmaximumfoldscoredrop	2
RESULTS_SEARCH_4_PARAMETERS_PROGROUP_autodiscordantpeptidethreshold	0.3
RESULTS_SEARCH_4_PARAMETERS_PROGROUP_bayesconfidencecalclulation	TRUE
RESULTS_SEARCH_4_PARAMETERS_PROGROUP_calibrateconfidence	TRUE
RESULTS_SEARCH_4_PARAMETERS_PROGROUP_compresspeptides	FALSE
RESULTS_SEARCH_4_PARAMETERS_PROGROUP_confidencepercentthresholdforexcludingothersfromquant	1900-01-15
RESULTS_SEARCH_4_PARAMETERS_PROGROUP_confidencepercentthresholdforincludingselfinquant	15
RESULTS_SEARCH_4_PARAMETERS_PROGROUP_donotstoremspeaklists	FALSE
RESULTS_SEARCH_4_PARAMETERS_PROGROUP_fasta	C:\AB SCIEX\ProteinPilot Data\SearchDatabases\ProteomaAria_contami2018.fasta
RESULTS_SEARCH_4_PARAMETERS_PROGROUP_featuregroupminpepconf	0.66
RESULTS_SEARCH_4_PARAMETERS_PROGROUP_featuregroupminups	0.47
RESULTS_SEARCH_4_PARAMETERS_PROGROUP_focusingintersection	4
RESULTS_SEARCH_4_PARAMETERS_PROGROUP_focusingminimummatchconfidence	0.1
RESULTS_SEARCH_4_PARAMETERS_PROGROUP_focusingminunusedprotscore	0.1
RESULTS_SEARCH_4_PARAMETERS_PROGROUP_focusingsubsetcutoff	6
RESULTS_SEARCH_4_PARAMETERS_PROGROUP_intersection	1.3
RESULTS_SEARCH_4_PARAMETERS_PROGROUP_minimummatchconfidencecutoff	0.001
RESULTS_SEARCH_4_PARAMETERS_PROGROUP_minunusedprotscore	0.0458
RESULTS_SEARCH_4_PARAMETERS_PROGROUP_subsetcutoff	2
RESULTS_SEARCH_4_PARAMETERS_PROGROUP_unusedprotscorethresholdforexcludingothersfromquant	1.3
RESULTS_SEARCH_4_PARAMETERS_PEAKLIST_count	4015
RESULTS_SEARCH_4_PARAMETERS_PEAKLIST_filenumber	1
RESULTS_SEARCH_4_PARAMETERS_PEAKLIST_original_count	4015
RESULTS_SEARCH_4_PARAMETERS_PEAKLIST_originalfilename	C:\Users\5600 Procesado\Desktop\Carpetas de datos en escritorio\Diego_23_01_19\Diego_23_01_19_WT.wiff
RESULTS_SEARCH_4_PARAMETERS_PEAKLIST_partnumber	2
RESULTS_SEARCH_4_PARAMETERS_QUANT_TYPE_background_correction	FALSE
RESULTS_SEARCH_4_PARAMETERS_QUANT_TYPE_bias_correction	TRUE
RESULTS_SEARCH_4_PARAMETERS_QUANT_TYPE_keep_extreme_peptides_over_fraction	0
RESULTS_SEARCH_4_PARAMETERS_QUANT_TYPE_low_confidence_check	TRUE
RESULTS_SEARCH_4_PARAMETERS_QUANT_TYPE_low_intensity_check	TRUE
RESULTS_SEARCH_4_PARAMETERS_QUANT_TYPE_median_statistic	TRUE
RESULTS_SEARCH_4_PARAMETERS_QUANT_TYPE_mod_check	TRUE
RESULTS_SEARCH_4_PARAMETERS_QUANT_TYPE_quant_threshold	-1
RESULTS_SEARCH_4_PARAMETERS_QUANT_TYPE_quant_threshold_sn	9
RESULTS_SEARCH_4_PARAMETERS_QUANT_TYPE_separate_searches	FALSE
RESULTS_SEARCH_4_PARAMETERS_QUANT_TYPE_shared_msms_check	TRUE
RESULTS_SEARCH_4_PARAMETERS_PARAGON_METHOD_SETTINGS_UI_SAMPLE_TYPE	Identification
RESULTS_SEARCH_4_PARAMETERS_PARAGON_METHOD_SETTINGS_UI_CYS_ALKYLATION	Iodoacetamide
RESULTS_SEARCH_4_PARAMETERS_PARAGON_METHOD_SETTINGS_UI_DIGESTION	Trypsin
RESULTS_SEARCH_4_PARAMETERS_PARAGON_METHOD_SETTINGS_UI_INSTRUMENT	TripleTOF 5600
RESULTS_SEARCH_4_PARAMETERS_PARAGON_METHOD_SETTINGS_UI_SEARCH_EFFORT	Thorough
RESULTS_SEARCH_4_PARAMETERS_PARAGON_METHOD_SETTINGS_UI_ID_FOCUS	Biological modifications
RESULTS_SEARCH_4_PARAMETERS_PARAGON_METHOD_SETTINGS_UI_USER_NAME	5600Procesado\5600 Procesado
RESULTS_SEARCH_4_PARAMETERS_PARAGON_METHOD_SETTINGS_UI_MACHINE_NAME	5600PROCESADO
RESULTS_SEARCH_4_PARAMETERS_PARAGON_METHOD_SETTINGS_UI_SEARCH_ID	6.36839e+17
RESULTS_SEARCH_4_PARAMETERS_PARAGON_METHOD_SETTINGS_UI_START_TIME	2019-01-24 13:47:57
RESULTS_SEARCH_4_PARAMETERS_PARAGON_METHOD_SETTINGS_UI_MIN_UNUSED_PROTSCORE	0.0458
RESULTS_SEARCH_4_PARAMETERS_PARAGON_METHOD_SETTINGS_UI_PSPEP	TRUE
RESULTS_SEARCH_5_time_cpu	129980
RESULTS_SEARCH_5_time_duration	130120
RESULTS_SEARCH_5_version	5.0.1.4874
RESULTS_SEARCH_5_xml:id	SEARCH:1:636839344768695708_2
RESULTS_SEARCH_5_PARAMETERS_chemical_data_edited	TRUE
RESULTS_SEARCH_5_PARAMETERS_do_multiprecursor_search	TRUE
RESULTS_SEARCH_5_PARAMETERS_do_reverse_search	TRUE
RESULTS_SEARCH_5_PARAMETERS_max_quant_labels	35
RESULTS_SEARCH_5_PARAMETERS_maxresults	15
RESULTS_SEARCH_5_PARAMETERS_separate_searches	FALSE
RESULTS_SEARCH_5_PARAMETERS_MSTOLERANCE_type	dalton
RESULTS_SEARCH_5_PARAMETERS_MSTOLERANCE_value	0.05
RESULTS_SEARCH_5_PARAMETERS_MSMSTOLERANCE_type	dalton
RESULTS_SEARCH_5_PARAMETERS_MSMSTOLERANCE_value	0.1
RESULTS_SEARCH_5_PARAMETERS_MS_STANDARD_DEVIATION_type	dalton
RESULTS_SEARCH_5_PARAMETERS_MS_STANDARD_DEVIATION_value	0.0011
RESULTS_SEARCH_5_PARAMETERS_MSMS_STANDARD_DEVIATION_type	dalton
RESULTS_SEARCH_5_PARAMETERS_MSMS_STANDARD_DEVIATION_value	0.01
RESULTS_SEARCH_5_PARAMETERS_FASTA_filename	C:\AB SCIEX\ProteinPilot Data\SearchDatabases\ProteomaAria_contami2018.fasta
RESULTS_SEARCH_5_PARAMETERS_AUTO_CALIBRATION_ms	TRUE
RESULTS_SEARCH_5_PARAMETERS_AUTO_CALIBRATION_msexport	FALSE
RESULTS_SEARCH_5_PARAMETERS_AUTO_CALIBRATION_msms	TRUE
RESULTS_SEARCH_5_PARAMETERS_AUTO_CALIBRATION_msmstolsdratio	2.75
RESULTS_SEARCH_5_PARAMETERS_AUTO_CALIBRATION_mstolsdratio	7
RESULTS_SEARCH_5_PARAMETERS_AUTO_CALIBRATION_squareroot	TRUE
RESULTS_SEARCH_5_PARAMETERS_AUTO_CALIBRATION_type	dalton
RESULTS_SEARCH_5_PARAMETERS_AUTO_CALIBRATION_MCP_d_s_s_f	0.0666667
RESULTS_SEARCH_5_PARAMETERS_AUTO_CALIBRATION_MCP_d_s_w_f	3
RESULTS_SEARCH_5_PARAMETERS_AUTO_CALIBRATION_MCP_m_f_r_mbc	200
RESULTS_SEARCH_5_PARAMETERS_AUTO_CALIBRATION_MCP_m_m_c	1900-01-10
RESULTS_SEARCH_5_PARAMETERS_AUTO_CALIBRATION_MCP_m_m_f_s	0.25
RESULTS_SEARCH_5_PARAMETERS_AUTO_CALIBRATION_MCP_m_m_p_f	0.33
RESULTS_SEARCH_5_PARAMETERS_AUTO_CALIBRATION_MCP_m_m_p_rms_f	1
RESULTS_SEARCH_5_PARAMETERS_AUTO_CALIBRATION_MCP_m_p_t_f	1
RESULTS_SEARCH_5_PARAMETERS_AUTO_CALIBRATION_MCP_m_r_h_n_b	15
RESULTS_SEARCH_5_PARAMETERS_AUTO_CALIBRATION_MCP_m_z_n_s	99
RESULTS_SEARCH_5_PARAMETERS_AUTO_CALIBRATION_MCP_m_z_s_mn_f_r	0.0666667
RESULTS_SEARCH_5_PARAMETERS_AUTO_CALIBRATION_MCP_m_z_s_mx_f_r	0.1
RESULTS_SEARCH_5_PARAMETERS_MAX_PRECURSORS_FRAGLET	5
RESULTS_SEARCH_5_PARAMETERS_MAX_PRECURSORS_TAGLET	1
RESULTS_SEARCH_5_PARAMETERS_PRECURSORS_DR_FRAGLET	10
RESULTS_SEARCH_5_PARAMETERS_PRECURSORS_DR_TAGLET	1900-01-03
RESULTS_SEARCH_5_PARAMETERS_DEFAULT_CHARGE_STATE_1_charge	2
RESULTS_SEARCH_5_PARAMETERS_DEFAULT_CHARGE_STATE_1_probability	1
RESULTS_SEARCH_5_PARAMETERS_DEFAULT_CHARGE_STATE_2_charge	3
RESULTS_SEARCH_5_PARAMETERS_DEFAULT_CHARGE_STATE_2_probability	1
RESULTS_SEARCH_5_PARAMETERS_DEFAULT_CHARGE_STATE_3_charge	4
RESULTS_SEARCH_5_PARAMETERS_DEFAULT_CHARGE_STATE_3_probability	1
RESULTS_SEARCH_5_PARAMETERS_VERSION	5.0.1.0, 4895
RESULTS_SEARCH_5_PARAMETERS_PARAGON_VERSION	5.0.1.0, 4874
RESULTS_SEARCH_5_PARAMETERS_APPLICATION	ProteinPilot(tm) Software
RESULTS_SEARCH_5_PARAMETERS_PROGROUP_alternativedispositionmaximumfoldprobabilitydrop	100
RESULTS_SEARCH_5_PARAMETERS_PROGROUP_alternativedispositionmaximumfoldscoredrop	2
RESULTS_SEARCH_5_PARAMETERS_PROGROUP_autodiscordantpeptidethreshold	07:12:00
RESULTS_SEARCH_5_PARAMETERS_PROGROUP_bayesconfidencecalclulation	TRUE
RESULTS_SEARCH_5_PARAMETERS_PROGROUP_calibrateconfidence	TRUE
RESULTS_SEARCH_5_PARAMETERS_PROGROUP_compresspeptides	FALSE
RESULTS_SEARCH_5_PARAMETERS_PROGROUP_confidencepercentthresholdforexcludingothersfromquant	15
RESULTS_SEARCH_5_PARAMETERS_PROGROUP_confidencepercentthresholdforincludingselfinquant	15
RESULTS_SEARCH_5_PARAMETERS_PROGROUP_donotstoremspeaklists	FALSE
RESULTS_SEARCH_5_PARAMETERS_PROGROUP_fasta	C:\AB SCIEX\ProteinPilot Data\SearchDatabases\ProteomaAria_contami2018.fasta
RESULTS_SEARCH_5_PARAMETERS_PROGROUP_featuregroupminpepconf	0.66
RESULTS_SEARCH_5_PARAMETERS_PROGROUP_featuregroupminups	0.47
RESULTS_SEARCH_5_PARAMETERS_PROGROUP_focusingintersection	4
RESULTS_SEARCH_5_PARAMETERS_PROGROUP_focusingminimummatchconfidence	0.1
RESULTS_SEARCH_5_PARAMETERS_PROGROUP_focusingminunusedprotscore	0.1
RESULTS_SEARCH_5_PARAMETERS_PROGROUP_focusingsubsetcutoff	6
RESULTS_SEARCH_5_PARAMETERS_PROGROUP_intersection	1.3
RESULTS_SEARCH_5_PARAMETERS_PROGROUP_minimummatchconfidencecutoff	0.001
RESULTS_SEARCH_5_PARAMETERS_PROGROUP_minunusedprotscore	0.0458
RESULTS_SEARCH_5_PARAMETERS_PROGROUP_subsetcutoff	2
RESULTS_SEARCH_5_PARAMETERS_PROGROUP_unusedprotscorethresholdforexcludingothersfromquant	1.3
RESULTS_SEARCH_5_PARAMETERS_PEAKLIST_count	4023
RESULTS_SEARCH_5_PARAMETERS_PEAKLIST_filenumber	1
RESULTS_SEARCH_5_PARAMETERS_PEAKLIST_original_count	4023
RESULTS_SEARCH_5_PARAMETERS_PEAKLIST_originalfilename	C:\Users\5600 Procesado\Desktop\Carpetas de datos en escritorio\Diego_23_01_19\Diego_23_01_19_WT.wiff
RESULTS_SEARCH_5_PARAMETERS_PEAKLIST_partnumber	3
RESULTS_SEARCH_5_PARAMETERS_QUANT_TYPE_background_correction	FALSE
RESULTS_SEARCH_5_PARAMETERS_QUANT_TYPE_bias_correction	TRUE
RESULTS_SEARCH_5_PARAMETERS_QUANT_TYPE_keep_extreme_peptides_over_fraction	0
RESULTS_SEARCH_5_PARAMETERS_QUANT_TYPE_low_confidence_check	TRUE
RESULTS_SEARCH_5_PARAMETERS_QUANT_TYPE_low_intensity_check	TRUE
RESULTS_SEARCH_5_PARAMETERS_QUANT_TYPE_median_statistic	TRUE
RESULTS_SEARCH_5_PARAMETERS_QUANT_TYPE_mod_check	TRUE
RESULTS_SEARCH_5_PARAMETERS_QUANT_TYPE_quant_threshold	-1
RESULTS_SEARCH_5_PARAMETERS_QUANT_TYPE_quant_threshold_sn	9
RESULTS_SEARCH_5_PARAMETERS_QUANT_TYPE_separate_searches	FALSE
RESULTS_SEARCH_5_PARAMETERS_QUANT_TYPE_shared_msms_check	TRUE
RESULTS_SEARCH_5_PARAMETERS_PARAGON_METHOD_SETTINGS_UI_SAMPLE_TYPE	Identification
RESULTS_SEARCH_5_PARAMETERS_PARAGON_METHOD_SETTINGS_UI_CYS_ALKYLATION	Iodoacetamide
RESULTS_SEARCH_5_PARAMETERS_PARAGON_METHOD_SETTINGS_UI_DIGESTION	Trypsin
RESULTS_SEARCH_5_PARAMETERS_PARAGON_METHOD_SETTINGS_UI_INSTRUMENT	TripleTOF 5600
RESULTS_SEARCH_5_PARAMETERS_PARAGON_METHOD_SETTINGS_UI_SEARCH_EFFORT	Thorough
RESULTS_SEARCH_5_PARAMETERS_PARAGON_METHOD_SETTINGS_UI_ID_FOCUS	Biological modifications
RESULTS_SEARCH_5_PARAMETERS_PARAGON_METHOD_SETTINGS_UI_USER_NAME	5600Procesado\5600 Procesado
RESULTS_SEARCH_5_PARAMETERS_PARAGON_METHOD_SETTINGS_UI_MACHINE_NAME	5600PROCESADO
RESULTS_SEARCH_5_PARAMETERS_PARAGON_METHOD_SETTINGS_UI_SEARCH_ID	6.36839e+17
RESULTS_SEARCH_5_PARAMETERS_PARAGON_METHOD_SETTINGS_UI_START_TIME	2019-01-24 13:47:57
RESULTS_SEARCH_5_PARAMETERS_PARAGON_METHOD_SETTINGS_UI_MIN_UNUSED_PROTSCORE	0.0458
RESULTS_SEARCH_5_PARAMETERS_PARAGON_METHOD_SETTINGS_UI_PSPEP	TRUE
RESULTS_SEARCH_6_time_cpu	176000
RESULTS_SEARCH_6_time_duration	176036
RESULTS_SEARCH_6_version	5.0.1.4874
RESULTS_SEARCH_6_xml:id	SEARCH:2:636839344768695708_2
RESULTS_SEARCH_6_PARAMETERS_chemical_data_edited	TRUE
RESULTS_SEARCH_6_PARAMETERS_do_multiprecursor_search	TRUE
RESULTS_SEARCH_6_PARAMETERS_do_reverse_search	TRUE
RESULTS_SEARCH_6_PARAMETERS_max_quant_labels	35
RESULTS_SEARCH_6_PARAMETERS_maxresults	15
RESULTS_SEARCH_6_PARAMETERS_separate_searches	FALSE
RESULTS_SEARCH_6_PARAMETERS_MSTOLERANCE_type	dalton
RESULTS_SEARCH_6_PARAMETERS_MSTOLERANCE_value	0.05
RESULTS_SEARCH_6_PARAMETERS_MSMSTOLERANCE_type	dalton
RESULTS_SEARCH_6_PARAMETERS_MSMSTOLERANCE_value	0.1
RESULTS_SEARCH_6_PARAMETERS_MS_STANDARD_DEVIATION_type	dalton
RESULTS_SEARCH_6_PARAMETERS_MS_STANDARD_DEVIATION_value	0.0011
RESULTS_SEARCH_6_PARAMETERS_MSMS_STANDARD_DEVIATION_type	dalton
RESULTS_SEARCH_6_PARAMETERS_MSMS_STANDARD_DEVIATION_value	0.01
RESULTS_SEARCH_6_PARAMETERS_FASTA_filename	C:\AB SCIEX\ProteinPilot Data\SearchDatabases\ProteomaAria_contami2018.fasta
RESULTS_SEARCH_6_PARAMETERS_AUTO_CALIBRATION_ms	TRUE
RESULTS_SEARCH_6_PARAMETERS_AUTO_CALIBRATION_msexport	FALSE
RESULTS_SEARCH_6_PARAMETERS_AUTO_CALIBRATION_msms	TRUE
RESULTS_SEARCH_6_PARAMETERS_AUTO_CALIBRATION_msmstolsdratio	2.75
RESULTS_SEARCH_6_PARAMETERS_AUTO_CALIBRATION_mstolsdratio	7
RESULTS_SEARCH_6_PARAMETERS_AUTO_CALIBRATION_squareroot	TRUE
RESULTS_SEARCH_6_PARAMETERS_AUTO_CALIBRATION_type	dalton
RESULTS_SEARCH_6_PARAMETERS_AUTO_CALIBRATION_MCP_d_s_s_f	0.0666667
RESULTS_SEARCH_6_PARAMETERS_AUTO_CALIBRATION_MCP_d_s_w_f	3
RESULTS_SEARCH_6_PARAMETERS_AUTO_CALIBRATION_MCP_m_f_r_mbc	200
RESULTS_SEARCH_6_PARAMETERS_AUTO_CALIBRATION_MCP_m_m_c	10
RESULTS_SEARCH_6_PARAMETERS_AUTO_CALIBRATION_MCP_m_m_f_s	0.25
RESULTS_SEARCH_6_PARAMETERS_AUTO_CALIBRATION_MCP_m_m_p_f	0.33
RESULTS_SEARCH_6_PARAMETERS_AUTO_CALIBRATION_MCP_m_m_p_rms_f	1
RESULTS_SEARCH_6_PARAMETERS_AUTO_CALIBRATION_MCP_m_p_t_f	1
RESULTS_SEARCH_6_PARAMETERS_AUTO_CALIBRATION_MCP_m_r_h_n_b	15
RESULTS_SEARCH_6_PARAMETERS_AUTO_CALIBRATION_MCP_m_z_n_s	99
RESULTS_SEARCH_6_PARAMETERS_AUTO_CALIBRATION_MCP_m_z_s_mn_f_r	0.0666667
RESULTS_SEARCH_6_PARAMETERS_AUTO_CALIBRATION_MCP_m_z_s_mx_f_r	0.1
RESULTS_SEARCH_6_PARAMETERS_MAX_PRECURSORS_FRAGLET	5
RESULTS_SEARCH_6_PARAMETERS_MAX_PRECURSORS_TAGLET	1
RESULTS_SEARCH_6_PARAMETERS_PRECURSORS_DR_FRAGLET	10
RESULTS_SEARCH_6_PARAMETERS_PRECURSORS_DR_TAGLET	3
RESULTS_SEARCH_6_PARAMETERS_DEFAULT_CHARGE_STATE_1_charge	2
RESULTS_SEARCH_6_PARAMETERS_DEFAULT_CHARGE_STATE_1_probability	1
RESULTS_SEARCH_6_PARAMETERS_DEFAULT_CHARGE_STATE_2_charge	3
RESULTS_SEARCH_6_PARAMETERS_DEFAULT_CHARGE_STATE_2_probability	1
RESULTS_SEARCH_6_PARAMETERS_DEFAULT_CHARGE_STATE_3_charge	4
RESULTS_SEARCH_6_PARAMETERS_DEFAULT_CHARGE_STATE_3_probability	1
RESULTS_SEARCH_6_PARAMETERS_VERSION	5.0.1.0, 4895
RESULTS_SEARCH_6_PARAMETERS_PARAGON_VERSION	5.0.1.0, 4874
RESULTS_SEARCH_6_PARAMETERS_APPLICATION	ProteinPilot(tm) Software
RESULTS_SEARCH_6_PARAMETERS_PROGROUP_alternativedispositionmaximumfoldprobabilitydrop	100
RESULTS_SEARCH_6_PARAMETERS_PROGROUP_alternativedispositionmaximumfoldscoredrop	2
RESULTS_SEARCH_6_PARAMETERS_PROGROUP_autodiscordantpeptidethreshold	0.3
RESULTS_SEARCH_6_PARAMETERS_PROGROUP_bayesconfidencecalclulation	TRUE
RESULTS_SEARCH_6_PARAMETERS_PROGROUP_calibrateconfidence	TRUE
RESULTS_SEARCH_6_PARAMETERS_PROGROUP_compresspeptides	FALSE
RESULTS_SEARCH_6_PARAMETERS_PROGROUP_confidencepercentthresholdforexcludingothersfromquant	15
RESULTS_SEARCH_6_PARAMETERS_PROGROUP_confidencepercentthresholdforincludingselfinquant	15
RESULTS_SEARCH_6_PARAMETERS_PROGROUP_donotstoremspeaklists	FALSE
RESULTS_SEARCH_6_PARAMETERS_PROGROUP_fasta	C:\AB SCIEX\ProteinPilot Data\SearchDatabases\ProteomaAria_contami2018.fasta
RESULTS_SEARCH_6_PARAMETERS_PROGROUP_featuregroupminpepconf	0.66
RESULTS_SEARCH_6_PARAMETERS_PROGROUP_featuregroupminups	0.47
RESULTS_SEARCH_6_PARAMETERS_PROGROUP_focusingintersection	4
RESULTS_SEARCH_6_PARAMETERS_PROGROUP_focusingminimummatchconfidence	0.1
RESULTS_SEARCH_6_PARAMETERS_PROGROUP_focusingminunusedprotscore	0.1
RESULTS_SEARCH_6_PARAMETERS_PROGROUP_focusingsubsetcutoff	6
RESULTS_SEARCH_6_PARAMETERS_PROGROUP_intersection	1.3
RESULTS_SEARCH_6_PARAMETERS_PROGROUP_minimummatchconfidencecutoff	0.001
RESULTS_SEARCH_6_PARAMETERS_PROGROUP_minunusedprotscore	0.0458
RESULTS_SEARCH_6_PARAMETERS_PROGROUP_subsetcutoff	2
RESULTS_SEARCH_6_PARAMETERS_PROGROUP_unusedprotscorethresholdforexcludingothersfromquant	1.3
RESULTS_SEARCH_6_PARAMETERS_PEAKLIST_count	4023
RESULTS_SEARCH_6_PARAMETERS_PEAKLIST_filenumber	1
RESULTS_SEARCH_6_PARAMETERS_PEAKLIST_original_count	4023
RESULTS_SEARCH_6_PARAMETERS_PEAKLIST_originalfilename	C:\Users\5600 Procesado\Desktop\Carpetas de datos en escritorio\Diego_23_01_19\Diego_23_01_19_WT.wiff
RESULTS_SEARCH_6_PARAMETERS_PEAKLIST_partnumber	3
RESULTS_SEARCH_6_PARAMETERS_QUANT_TYPE_background_correction	FALSE
RESULTS_SEARCH_6_PARAMETERS_QUANT_TYPE_bias_correction	TRUE
RESULTS_SEARCH_6_PARAMETERS_QUANT_TYPE_keep_extreme_peptides_over_fraction	00:00:00
RESULTS_SEARCH_6_PARAMETERS_QUANT_TYPE_low_confidence_check	TRUE
RESULTS_SEARCH_6_PARAMETERS_QUANT_TYPE_low_intensity_check	TRUE
RESULTS_SEARCH_6_PARAMETERS_QUANT_TYPE_median_statistic	TRUE
RESULTS_SEARCH_6_PARAMETERS_QUANT_TYPE_mod_check	TRUE
RESULTS_SEARCH_6_PARAMETERS_QUANT_TYPE_quant_threshold	-1
RESULTS_SEARCH_6_PARAMETERS_QUANT_TYPE_quant_threshold_sn	9
RESULTS_SEARCH_6_PARAMETERS_QUANT_TYPE_separate_searches	FALSE
RESULTS_SEARCH_6_PARAMETERS_QUANT_TYPE_shared_msms_check	TRUE
RESULTS_SEARCH_6_PARAMETERS_PARAGON_METHOD_SETTINGS_UI_SAMPLE_TYPE	Identification
RESULTS_SEARCH_6_PARAMETERS_PARAGON_METHOD_SETTINGS_UI_CYS_ALKYLATION	Iodoacetamide
RESULTS_SEARCH_6_PARAMETERS_PARAGON_METHOD_SETTINGS_UI_DIGESTION	Trypsin
RESULTS_SEARCH_6_PARAMETERS_PARAGON_METHOD_SETTINGS_UI_INSTRUMENT	TripleTOF 5600
RESULTS_SEARCH_6_PARAMETERS_PARAGON_METHOD_SETTINGS_UI_SEARCH_EFFORT	Thorough
RESULTS_SEARCH_6_PARAMETERS_PARAGON_METHOD_SETTINGS_UI_ID_FOCUS	Biological modifications
RESULTS_SEARCH_6_PARAMETERS_PARAGON_METHOD_SETTINGS_UI_USER_NAME	5600Procesado\5600 Procesado
RESULTS_SEARCH_6_PARAMETERS_PARAGON_METHOD_SETTINGS_UI_MACHINE_NAME	5600PROCESADO
RESULTS_SEARCH_6_PARAMETERS_PARAGON_METHOD_SETTINGS_UI_SEARCH_ID	6.36839e+17
RESULTS_SEARCH_6_PARAMETERS_PARAGON_METHOD_SETTINGS_UI_START_TIME	2019-01-24 13:47:57
RESULTS_SEARCH_6_PARAMETERS_PARAGON_METHOD_SETTINGS_UI_MIN_UNUSED_PROTSCORE	0.0458
RESULTS_SEARCH_6_PARAMETERS_PARAGON_METHOD_SETTINGS_UI_PSPEP	TRUE
RESULTS_SEARCH_7_time_cpu	133443
RESULTS_SEARCH_7_time_duration	133443
RESULTS_SEARCH_7_version	5.0.1.4874
RESULTS_SEARCH_7_xml:id	SEARCH:1:636839344768695708_3
RESULTS_SEARCH_7_PARAMETERS_chemical_data_edited	TRUE
RESULTS_SEARCH_7_PARAMETERS_do_multiprecursor_search	TRUE
RESULTS_SEARCH_7_PARAMETERS_do_reverse_search	TRUE
RESULTS_SEARCH_7_PARAMETERS_max_quant_labels	35
RESULTS_SEARCH_7_PARAMETERS_maxresults	15
RESULTS_SEARCH_7_PARAMETERS_separate_searches	FALSE
RESULTS_SEARCH_7_PARAMETERS_MSTOLERANCE_type	dalton
RESULTS_SEARCH_7_PARAMETERS_MSTOLERANCE_value	0.05
RESULTS_SEARCH_7_PARAMETERS_MSMSTOLERANCE_type	dalton
RESULTS_SEARCH_7_PARAMETERS_MSMSTOLERANCE_value	0.1
RESULTS_SEARCH_7_PARAMETERS_MS_STANDARD_DEVIATION_type	dalton
RESULTS_SEARCH_7_PARAMETERS_MS_STANDARD_DEVIATION_value	0.0011
RESULTS_SEARCH_7_PARAMETERS_MSMS_STANDARD_DEVIATION_type	dalton
RESULTS_SEARCH_7_PARAMETERS_MSMS_STANDARD_DEVIATION_value	0.01
RESULTS_SEARCH_7_PARAMETERS_FASTA_filename	C:\AB SCIEX\ProteinPilot Data\SearchDatabases\ProteomaAria_contami2018.fasta
RESULTS_SEARCH_7_PARAMETERS_AUTO_CALIBRATION_ms	TRUE
RESULTS_SEARCH_7_PARAMETERS_AUTO_CALIBRATION_msexport	FALSE
RESULTS_SEARCH_7_PARAMETERS_AUTO_CALIBRATION_msms	TRUE
RESULTS_SEARCH_7_PARAMETERS_AUTO_CALIBRATION_msmstolsdratio	2.75
RESULTS_SEARCH_7_PARAMETERS_AUTO_CALIBRATION_mstolsdratio	7
RESULTS_SEARCH_7_PARAMETERS_AUTO_CALIBRATION_squareroot	TRUE
RESULTS_SEARCH_7_PARAMETERS_AUTO_CALIBRATION_type	dalton
RESULTS_SEARCH_7_PARAMETERS_AUTO_CALIBRATION_MCP_d_s_s_f	0.0666667
RESULTS_SEARCH_7_PARAMETERS_AUTO_CALIBRATION_MCP_d_s_w_f	3
RESULTS_SEARCH_7_PARAMETERS_AUTO_CALIBRATION_MCP_m_f_r_mbc	200
RESULTS_SEARCH_7_PARAMETERS_AUTO_CALIBRATION_MCP_m_m_c	10
RESULTS_SEARCH_7_PARAMETERS_AUTO_CALIBRATION_MCP_m_m_f_s	0.25
RESULTS_SEARCH_7_PARAMETERS_AUTO_CALIBRATION_MCP_m_m_p_f	0.33
RESULTS_SEARCH_7_PARAMETERS_AUTO_CALIBRATION_MCP_m_m_p_rms_f	1
RESULTS_SEARCH_7_PARAMETERS_AUTO_CALIBRATION_MCP_m_p_t_f	1
RESULTS_SEARCH_7_PARAMETERS_AUTO_CALIBRATION_MCP_m_r_h_n_b	15
RESULTS_SEARCH_7_PARAMETERS_AUTO_CALIBRATION_MCP_m_z_n_s	99
RESULTS_SEARCH_7_PARAMETERS_AUTO_CALIBRATION_MCP_m_z_s_mn_f_r	0.0666667
RESULTS_SEARCH_7_PARAMETERS_AUTO_CALIBRATION_MCP_m_z_s_mx_f_r	0.1
RESULTS_SEARCH_7_PARAMETERS_MAX_PRECURSORS_FRAGLET	5
RESULTS_SEARCH_7_PARAMETERS_MAX_PRECURSORS_TAGLET	1
RESULTS_SEARCH_7_PARAMETERS_PRECURSORS_DR_FRAGLET	10
RESULTS_SEARCH_7_PARAMETERS_PRECURSORS_DR_TAGLET	3
RESULTS_SEARCH_7_PARAMETERS_DEFAULT_CHARGE_STATE_1_charge	2
RESULTS_SEARCH_7_PARAMETERS_DEFAULT_CHARGE_STATE_1_probability	1
RESULTS_SEARCH_7_PARAMETERS_DEFAULT_CHARGE_STATE_2_charge	3
RESULTS_SEARCH_7_PARAMETERS_DEFAULT_CHARGE_STATE_2_probability	1
RESULTS_SEARCH_7_PARAMETERS_DEFAULT_CHARGE_STATE_3_charge	4
RESULTS_SEARCH_7_PARAMETERS_DEFAULT_CHARGE_STATE_3_probability	1
RESULTS_SEARCH_7_PARAMETERS_VERSION	5.0.1.0, 4895
RESULTS_SEARCH_7_PARAMETERS_PARAGON_VERSION	5.0.1.0, 4874
RESULTS_SEARCH_7_PARAMETERS_APPLICATION	ProteinPilot(tm) Software
RESULTS_SEARCH_7_PARAMETERS_PROGROUP_alternativedispositionmaximumfoldprobabilitydrop	100
RESULTS_SEARCH_7_PARAMETERS_PROGROUP_alternativedispositionmaximumfoldscoredrop	2
RESULTS_SEARCH_7_PARAMETERS_PROGROUP_autodiscordantpeptidethreshold	0.3
RESULTS_SEARCH_7_PARAMETERS_PROGROUP_bayesconfidencecalclulation	TRUE
RESULTS_SEARCH_7_PARAMETERS_PROGROUP_calibrateconfidence	TRUE
RESULTS_SEARCH_7_PARAMETERS_PROGROUP_compresspeptides	FALSE
RESULTS_SEARCH_7_PARAMETERS_PROGROUP_confidencepercentthresholdforexcludingothersfromquant	15
RESULTS_SEARCH_7_PARAMETERS_PROGROUP_confidencepercentthresholdforincludingselfinquant	15
RESULTS_SEARCH_7_PARAMETERS_PROGROUP_donotstoremspeaklists	FALSE
RESULTS_SEARCH_7_PARAMETERS_PROGROUP_fasta	C:\AB SCIEX\ProteinPilot Data\SearchDatabases\ProteomaAria_contami2018.fasta
RESULTS_SEARCH_7_PARAMETERS_PROGROUP_featuregroupminpepconf	0.66
RESULTS_SEARCH_7_PARAMETERS_PROGROUP_featuregroupminups	0.47
RESULTS_SEARCH_7_PARAMETERS_PROGROUP_focusingintersection	1900-01-04
RESULTS_SEARCH_7_PARAMETERS_PROGROUP_focusingminimummatchconfidence	02:24:00
RESULTS_SEARCH_7_PARAMETERS_PROGROUP_focusingminunusedprotscore	02:24:00
RESULTS_SEARCH_7_PARAMETERS_PROGROUP_focusingsubsetcutoff	6
RESULTS_SEARCH_7_PARAMETERS_PROGROUP_intersection	1.3
RESULTS_SEARCH_7_PARAMETERS_PROGROUP_minimummatchconfidencecutoff	0.001
RESULTS_SEARCH_7_PARAMETERS_PROGROUP_minunusedprotscore	0.0458
RESULTS_SEARCH_7_PARAMETERS_PROGROUP_subsetcutoff	2
RESULTS_SEARCH_7_PARAMETERS_PROGROUP_unusedprotscorethresholdforexcludingothersfromquant	1.3
RESULTS_SEARCH_7_PARAMETERS_PEAKLIST_count	3956
RESULTS_SEARCH_7_PARAMETERS_PEAKLIST_filenumber	1
RESULTS_SEARCH_7_PARAMETERS_PEAKLIST_original_count	3956
RESULTS_SEARCH_7_PARAMETERS_PEAKLIST_originalfilename	C:\Users\5600 Procesado\Desktop\Carpetas de datos en escritorio\Diego_23_01_19\Diego_23_01_19_WT.wiff
RESULTS_SEARCH_7_PARAMETERS_PEAKLIST_partnumber	4
RESULTS_SEARCH_7_PARAMETERS_QUANT_TYPE_background_correction	FALSE
RESULTS_SEARCH_7_PARAMETERS_QUANT_TYPE_bias_correction	TRUE
RESULTS_SEARCH_7_PARAMETERS_QUANT_TYPE_keep_extreme_peptides_over_fraction	0
RESULTS_SEARCH_7_PARAMETERS_QUANT_TYPE_low_confidence_check	TRUE
RESULTS_SEARCH_7_PARAMETERS_QUANT_TYPE_low_intensity_check	TRUE
RESULTS_SEARCH_7_PARAMETERS_QUANT_TYPE_median_statistic	TRUE
RESULTS_SEARCH_7_PARAMETERS_QUANT_TYPE_mod_check	TRUE
RESULTS_SEARCH_7_PARAMETERS_QUANT_TYPE_quant_threshold	-1
RESULTS_SEARCH_7_PARAMETERS_QUANT_TYPE_quant_threshold_sn	9
RESULTS_SEARCH_7_PARAMETERS_QUANT_TYPE_separate_searches	FALSE
RESULTS_SEARCH_7_PARAMETERS_QUANT_TYPE_shared_msms_check	TRUE
RESULTS_SEARCH_7_PARAMETERS_PARAGON_METHOD_SETTINGS_UI_SAMPLE_TYPE	Identification
RESULTS_SEARCH_7_PARAMETERS_PARAGON_METHOD_SETTINGS_UI_CYS_ALKYLATION	Iodoacetamide
RESULTS_SEARCH_7_PARAMETERS_PARAGON_METHOD_SETTINGS_UI_DIGESTION	Trypsin
RESULTS_SEARCH_7_PARAMETERS_PARAGON_METHOD_SETTINGS_UI_INSTRUMENT	TripleTOF 5600
RESULTS_SEARCH_7_PARAMETERS_PARAGON_METHOD_SETTINGS_UI_SEARCH_EFFORT	Thorough
RESULTS_SEARCH_7_PARAMETERS_PARAGON_METHOD_SETTINGS_UI_ID_FOCUS	Biological modifications
RESULTS_SEARCH_7_PARAMETERS_PARAGON_METHOD_SETTINGS_UI_USER_NAME	5600Procesado\5600 Procesado
RESULTS_SEARCH_7_PARAMETERS_PARAGON_METHOD_SETTINGS_UI_MACHINE_NAME	5600PROCESADO
RESULTS_SEARCH_7_PARAMETERS_PARAGON_METHOD_SETTINGS_UI_SEARCH_ID	6.36839e+17
RESULTS_SEARCH_7_PARAMETERS_PARAGON_METHOD_SETTINGS_UI_START_TIME	2019-01-24 13:47:57
RESULTS_SEARCH_7_PARAMETERS_PARAGON_METHOD_SETTINGS_UI_MIN_UNUSED_PROTSCORE	0.0458
RESULTS_SEARCH_7_PARAMETERS_PARAGON_METHOD_SETTINGS_UI_PSPEP	TRUE
RESULTS_SEARCH_8_time_cpu	179557
RESULTS_SEARCH_8_time_duration	179562
RESULTS_SEARCH_8_version	5.0.1.4874
RESULTS_SEARCH_8_xml:id	SEARCH:2:636839344768695708_3
RESULTS_SEARCH_8_PARAMETERS_chemical_data_edited	TRUE
RESULTS_SEARCH_8_PARAMETERS_do_multiprecursor_search	TRUE
RESULTS_SEARCH_8_PARAMETERS_do_reverse_search	TRUE
RESULTS_SEARCH_8_PARAMETERS_max_quant_labels	35
RESULTS_SEARCH_8_PARAMETERS_maxresults	15
RESULTS_SEARCH_8_PARAMETERS_separate_searches	FALSE
RESULTS_SEARCH_8_PARAMETERS_MSTOLERANCE_type	dalton
RESULTS_SEARCH_8_PARAMETERS_MSTOLERANCE_value	0.05
RESULTS_SEARCH_8_PARAMETERS_MSMSTOLERANCE_type	dalton
RESULTS_SEARCH_8_PARAMETERS_MSMSTOLERANCE_value	0.1
RESULTS_SEARCH_8_PARAMETERS_MS_STANDARD_DEVIATION_type	dalton
RESULTS_SEARCH_8_PARAMETERS_MS_STANDARD_DEVIATION_value	0.0011
RESULTS_SEARCH_8_PARAMETERS_MSMS_STANDARD_DEVIATION_type	dalton
RESULTS_SEARCH_8_PARAMETERS_MSMS_STANDARD_DEVIATION_value	0.01
RESULTS_SEARCH_8_PARAMETERS_FASTA_filename	C:\AB SCIEX\ProteinPilot Data\SearchDatabases\ProteomaAria_contami2018.fasta
RESULTS_SEARCH_8_PARAMETERS_AUTO_CALIBRATION_ms	TRUE
RESULTS_SEARCH_8_PARAMETERS_AUTO_CALIBRATION_msexport	FALSE
RESULTS_SEARCH_8_PARAMETERS_AUTO_CALIBRATION_msms	TRUE
RESULTS_SEARCH_8_PARAMETERS_AUTO_CALIBRATION_msmstolsdratio	2.75
RESULTS_SEARCH_8_PARAMETERS_AUTO_CALIBRATION_mstolsdratio	7
RESULTS_SEARCH_8_PARAMETERS_AUTO_CALIBRATION_squareroot	TRUE
RESULTS_SEARCH_8_PARAMETERS_AUTO_CALIBRATION_type	dalton
RESULTS_SEARCH_8_PARAMETERS_AUTO_CALIBRATION_MCP_d_s_s_f	0.0666667
RESULTS_SEARCH_8_PARAMETERS_AUTO_CALIBRATION_MCP_d_s_w_f	3
RESULTS_SEARCH_8_PARAMETERS_AUTO_CALIBRATION_MCP_m_f_r_mbc	200
RESULTS_SEARCH_8_PARAMETERS_AUTO_CALIBRATION_MCP_m_m_c	10
RESULTS_SEARCH_8_PARAMETERS_AUTO_CALIBRATION_MCP_m_m_f_s	0.25
RESULTS_SEARCH_8_PARAMETERS_AUTO_CALIBRATION_MCP_m_m_p_f	0.33
RESULTS_SEARCH_8_PARAMETERS_AUTO_CALIBRATION_MCP_m_m_p_rms_f	1
RESULTS_SEARCH_8_PARAMETERS_AUTO_CALIBRATION_MCP_m_p_t_f	1
RESULTS_SEARCH_8_PARAMETERS_AUTO_CALIBRATION_MCP_m_r_h_n_b	15
RESULTS_SEARCH_8_PARAMETERS_AUTO_CALIBRATION_MCP_m_z_n_s	99
RESULTS_SEARCH_8_PARAMETERS_AUTO_CALIBRATION_MCP_m_z_s_mn_f_r	0.0666667
RESULTS_SEARCH_8_PARAMETERS_AUTO_CALIBRATION_MCP_m_z_s_mx_f_r	0.1
RESULTS_SEARCH_8_PARAMETERS_MAX_PRECURSORS_FRAGLET	5
RESULTS_SEARCH_8_PARAMETERS_MAX_PRECURSORS_TAGLET	1
RESULTS_SEARCH_8_PARAMETERS_PRECURSORS_DR_FRAGLET	10
RESULTS_SEARCH_8_PARAMETERS_PRECURSORS_DR_TAGLET	3
RESULTS_SEARCH_8_PARAMETERS_DEFAULT_CHARGE_STATE_1_charge	2
RESULTS_SEARCH_8_PARAMETERS_DEFAULT_CHARGE_STATE_1_probability	1
RESULTS_SEARCH_8_PARAMETERS_DEFAULT_CHARGE_STATE_2_charge	3
RESULTS_SEARCH_8_PARAMETERS_DEFAULT_CHARGE_STATE_2_probability	1
RESULTS_SEARCH_8_PARAMETERS_DEFAULT_CHARGE_STATE_3_charge	4
RESULTS_SEARCH_8_PARAMETERS_DEFAULT_CHARGE_STATE_3_probability	1
RESULTS_SEARCH_8_PARAMETERS_VERSION	5.0.1.0, 4895
RESULTS_SEARCH_8_PARAMETERS_PARAGON_VERSION	5.0.1.0, 4874
RESULTS_SEARCH_8_PARAMETERS_APPLICATION	ProteinPilot(tm) Software
RESULTS_SEARCH_8_PARAMETERS_PROGROUP_alternativedispositionmaximumfoldprobabilitydrop	100
RESULTS_SEARCH_8_PARAMETERS_PROGROUP_alternativedispositionmaximumfoldscoredrop	2
RESULTS_SEARCH_8_PARAMETERS_PROGROUP_autodiscordantpeptidethreshold	0.3
RESULTS_SEARCH_8_PARAMETERS_PROGROUP_bayesconfidencecalclulation	TRUE
RESULTS_SEARCH_8_PARAMETERS_PROGROUP_calibrateconfidence	TRUE
RESULTS_SEARCH_8_PARAMETERS_PROGROUP_compresspeptides	FALSE
RESULTS_SEARCH_8_PARAMETERS_PROGROUP_confidencepercentthresholdforexcludingothersfromquant	15
RESULTS_SEARCH_8_PARAMETERS_PROGROUP_confidencepercentthresholdforincludingselfinquant	15
RESULTS_SEARCH_8_PARAMETERS_PROGROUP_donotstoremspeaklists	FALSE
RESULTS_SEARCH_8_PARAMETERS_PROGROUP_fasta	C:\AB SCIEX\ProteinPilot Data\SearchDatabases\ProteomaAria_contami2018.fasta
RESULTS_SEARCH_8_PARAMETERS_PROGROUP_featuregroupminpepconf	0.66
RESULTS_SEARCH_8_PARAMETERS_PROGROUP_featuregroupminups	0.47
RESULTS_SEARCH_8_PARAMETERS_PROGROUP_focusingintersection	4
RESULTS_SEARCH_8_PARAMETERS_PROGROUP_focusingminimummatchconfidence	0.1
RESULTS_SEARCH_8_PARAMETERS_PROGROUP_focusingminunusedprotscore	0.1
RESULTS_SEARCH_8_PARAMETERS_PROGROUP_focusingsubsetcutoff	6
RESULTS_SEARCH_8_PARAMETERS_PROGROUP_intersection	1.3
RESULTS_SEARCH_8_PARAMETERS_PROGROUP_minimummatchconfidencecutoff	0.001
RESULTS_SEARCH_8_PARAMETERS_PROGROUP_minunusedprotscore	0.0458
RESULTS_SEARCH_8_PARAMETERS_PROGROUP_subsetcutoff	2
RESULTS_SEARCH_8_PARAMETERS_PROGROUP_unusedprotscorethresholdforexcludingothersfromquant	1.3
RESULTS_SEARCH_8_PARAMETERS_PEAKLIST_count	3956
RESULTS_SEARCH_8_PARAMETERS_PEAKLIST_filenumber	1
RESULTS_SEARCH_8_PARAMETERS_PEAKLIST_original_count	3956
RESULTS_SEARCH_8_PARAMETERS_PEAKLIST_originalfilename	C:\Users\5600 Procesado\Desktop\Carpetas de datos en escritorio\Diego_23_01_19\Diego_23_01_19_WT.wiff
RESULTS_SEARCH_8_PARAMETERS_PEAKLIST_partnumber	4
RESULTS_SEARCH_8_PARAMETERS_QUANT_TYPE_background_correction	FALSE
RESULTS_SEARCH_8_PARAMETERS_QUANT_TYPE_bias_correction	TRUE
RESULTS_SEARCH_8_PARAMETERS_QUANT_TYPE_keep_extreme_peptides_over_fraction	0
RESULTS_SEARCH_8_PARAMETERS_QUANT_TYPE_low_confidence_check	TRUE
RESULTS_SEARCH_8_PARAMETERS_QUANT_TYPE_low_intensity_check	TRUE
RESULTS_SEARCH_8_PARAMETERS_QUANT_TYPE_median_statistic	TRUE
RESULTS_SEARCH_8_PARAMETERS_QUANT_TYPE_mod_check	TRUE
RESULTS_SEARCH_8_PARAMETERS_QUANT_TYPE_quant_threshold	-1
RESULTS_SEARCH_8_PARAMETERS_QUANT_TYPE_quant_threshold_sn	1900-01-09
RESULTS_SEARCH_8_PARAMETERS_QUANT_TYPE_separate_searches	FALSE
RESULTS_SEARCH_8_PARAMETERS_QUANT_TYPE_shared_msms_check	TRUE
RESULTS_SEARCH_8_PARAMETERS_PARAGON_METHOD_SETTINGS_UI_SAMPLE_TYPE	Identification
RESULTS_SEARCH_8_PARAMETERS_PARAGON_METHOD_SETTINGS_UI_CYS_ALKYLATION	Iodoacetamide
RESULTS_SEARCH_8_PARAMETERS_PARAGON_METHOD_SETTINGS_UI_DIGESTION	Trypsin
RESULTS_SEARCH_8_PARAMETERS_PARAGON_METHOD_SETTINGS_UI_INSTRUMENT	TripleTOF 5600
RESULTS_SEARCH_8_PARAMETERS_PARAGON_METHOD_SETTINGS_UI_SEARCH_EFFORT	Thorough
RESULTS_SEARCH_8_PARAMETERS_PARAGON_METHOD_SETTINGS_UI_ID_FOCUS	Biological modifications
RESULTS_SEARCH_8_PARAMETERS_PARAGON_METHOD_SETTINGS_UI_USER_NAME	5600Procesado\5600 Procesado
RESULTS_SEARCH_8_PARAMETERS_PARAGON_METHOD_SETTINGS_UI_MACHINE_NAME	5600PROCESADO
RESULTS_SEARCH_8_PARAMETERS_PARAGON_METHOD_SETTINGS_UI_SEARCH_ID	6.36839e+17
RESULTS_SEARCH_8_PARAMETERS_PARAGON_METHOD_SETTINGS_UI_START_TIME	2019-01-24 13:47:57
RESULTS_SEARCH_8_PARAMETERS_PARAGON_METHOD_SETTINGS_UI_MIN_UNUSED_PROTSCORE	0.0458
RESULTS_SEARCH_8_PARAMETERS_PARAGON_METHOD_SETTINGS_UI_PSPEP	TRUE
RESULTS_SEARCH_9_time_cpu	170134
RESULTS_SEARCH_9_time_duration	170165
RESULTS_SEARCH_9_version	5.0.1.4874
RESULTS_SEARCH_9_xml:id	SEARCH:1:636839344768695708_4
RESULTS_SEARCH_9_PARAMETERS_chemical_data_edited	TRUE
RESULTS_SEARCH_9_PARAMETERS_do_multiprecursor_search	TRUE
RESULTS_SEARCH_9_PARAMETERS_do_reverse_search	TRUE
RESULTS_SEARCH_9_PARAMETERS_max_quant_labels	35
RESULTS_SEARCH_9_PARAMETERS_maxresults	15
RESULTS_SEARCH_9_PARAMETERS_separate_searches	FALSE
RESULTS_SEARCH_9_PARAMETERS_MSTOLERANCE_type	dalton
RESULTS_SEARCH_9_PARAMETERS_MSTOLERANCE_value	0.05
RESULTS_SEARCH_9_PARAMETERS_MSMSTOLERANCE_type	dalton
RESULTS_SEARCH_9_PARAMETERS_MSMSTOLERANCE_value	0.1
RESULTS_SEARCH_9_PARAMETERS_MS_STANDARD_DEVIATION_type	dalton
RESULTS_SEARCH_9_PARAMETERS_MS_STANDARD_DEVIATION_value	0.0011
RESULTS_SEARCH_9_PARAMETERS_MSMS_STANDARD_DEVIATION_type	dalton
RESULTS_SEARCH_9_PARAMETERS_MSMS_STANDARD_DEVIATION_value	0.01
RESULTS_SEARCH_9_PARAMETERS_FASTA_filename	C:\AB SCIEX\ProteinPilot Data\SearchDatabases\ProteomaAria_contami2018.fasta
RESULTS_SEARCH_9_PARAMETERS_AUTO_CALIBRATION_ms	TRUE
RESULTS_SEARCH_9_PARAMETERS_AUTO_CALIBRATION_msexport	FALSE
RESULTS_SEARCH_9_PARAMETERS_AUTO_CALIBRATION_msms	TRUE
RESULTS_SEARCH_9_PARAMETERS_AUTO_CALIBRATION_msmstolsdratio	2.75
RESULTS_SEARCH_9_PARAMETERS_AUTO_CALIBRATION_mstolsdratio	7
RESULTS_SEARCH_9_PARAMETERS_AUTO_CALIBRATION_squareroot	TRUE
RESULTS_SEARCH_9_PARAMETERS_AUTO_CALIBRATION_type	dalton
RESULTS_SEARCH_9_PARAMETERS_AUTO_CALIBRATION_MCP_d_s_s_f	0.0666667
RESULTS_SEARCH_9_PARAMETERS_AUTO_CALIBRATION_MCP_d_s_w_f	3
RESULTS_SEARCH_9_PARAMETERS_AUTO_CALIBRATION_MCP_m_f_r_mbc	200
RESULTS_SEARCH_9_PARAMETERS_AUTO_CALIBRATION_MCP_m_m_c	10
RESULTS_SEARCH_9_PARAMETERS_AUTO_CALIBRATION_MCP_m_m_f_s	0.25
RESULTS_SEARCH_9_PARAMETERS_AUTO_CALIBRATION_MCP_m_m_p_f	0.33
RESULTS_SEARCH_9_PARAMETERS_AUTO_CALIBRATION_MCP_m_m_p_rms_f	1
RESULTS_SEARCH_9_PARAMETERS_AUTO_CALIBRATION_MCP_m_p_t_f	1
RESULTS_SEARCH_9_PARAMETERS_AUTO_CALIBRATION_MCP_m_r_h_n_b	15
RESULTS_SEARCH_9_PARAMETERS_AUTO_CALIBRATION_MCP_m_z_n_s	99
RESULTS_SEARCH_9_PARAMETERS_AUTO_CALIBRATION_MCP_m_z_s_mn_f_r	0.0666667
RESULTS_SEARCH_9_PARAMETERS_AUTO_CALIBRATION_MCP_m_z_s_mx_f_r	0.1
RESULTS_SEARCH_9_PARAMETERS_MAX_PRECURSORS_FRAGLET	5
RESULTS_SEARCH_9_PARAMETERS_MAX_PRECURSORS_TAGLET	1
RESULTS_SEARCH_9_PARAMETERS_PRECURSORS_DR_FRAGLET	10
RESULTS_SEARCH_9_PARAMETERS_PRECURSORS_DR_TAGLET	3
RESULTS_SEARCH_9_PARAMETERS_DEFAULT_CHARGE_STATE_1_charge	2
RESULTS_SEARCH_9_PARAMETERS_DEFAULT_CHARGE_STATE_1_probability	1
RESULTS_SEARCH_9_PARAMETERS_DEFAULT_CHARGE_STATE_2_charge	3
RESULTS_SEARCH_9_PARAMETERS_DEFAULT_CHARGE_STATE_2_probability	1
RESULTS_SEARCH_9_PARAMETERS_DEFAULT_CHARGE_STATE_3_charge	4
RESULTS_SEARCH_9_PARAMETERS_DEFAULT_CHARGE_STATE_3_probability	1
RESULTS_SEARCH_9_PARAMETERS_VERSION	5.0.1.0, 4895
RESULTS_SEARCH_9_PARAMETERS_PARAGON_VERSION	5.0.1.0, 4874
RESULTS_SEARCH_9_PARAMETERS_APPLICATION	ProteinPilot(tm) Software
RESULTS_SEARCH_9_PARAMETERS_PROGROUP_alternativedispositionmaximumfoldprobabilitydrop	100
RESULTS_SEARCH_9_PARAMETERS_PROGROUP_alternativedispositionmaximumfoldscoredrop	1900-01-02
RESULTS_SEARCH_9_PARAMETERS_PROGROUP_autodiscordantpeptidethreshold	07:12:00
RESULTS_SEARCH_9_PARAMETERS_PROGROUP_bayesconfidencecalclulation	TRUE
RESULTS_SEARCH_9_PARAMETERS_PROGROUP_calibrateconfidence	TRUE
RESULTS_SEARCH_9_PARAMETERS_PROGROUP_compresspeptides	FALSE
RESULTS_SEARCH_9_PARAMETERS_PROGROUP_confidencepercentthresholdforexcludingothersfromquant	1900-01-15
RESULTS_SEARCH_9_PARAMETERS_PROGROUP_confidencepercentthresholdforincludingselfinquant	15
RESULTS_SEARCH_9_PARAMETERS_PROGROUP_donotstoremspeaklists	FALSE
RESULTS_SEARCH_9_PARAMETERS_PROGROUP_fasta	C:\AB SCIEX\ProteinPilot Data\SearchDatabases\ProteomaAria_contami2018.fasta
RESULTS_SEARCH_9_PARAMETERS_PROGROUP_featuregroupminpepconf	0.66
RESULTS_SEARCH_9_PARAMETERS_PROGROUP_featuregroupminups	0.47
RESULTS_SEARCH_9_PARAMETERS_PROGROUP_focusingintersection	4
RESULTS_SEARCH_9_PARAMETERS_PROGROUP_focusingminimummatchconfidence	0.1
RESULTS_SEARCH_9_PARAMETERS_PROGROUP_focusingminunusedprotscore	0.1
RESULTS_SEARCH_9_PARAMETERS_PROGROUP_focusingsubsetcutoff	6
RESULTS_SEARCH_9_PARAMETERS_PROGROUP_intersection	1.3
RESULTS_SEARCH_9_PARAMETERS_PROGROUP_minimummatchconfidencecutoff	0.001
RESULTS_SEARCH_9_PARAMETERS_PROGROUP_minunusedprotscore	0.0458
RESULTS_SEARCH_9_PARAMETERS_PROGROUP_subsetcutoff	2
RESULTS_SEARCH_9_PARAMETERS_PROGROUP_unusedprotscorethresholdforexcludingothersfromquant	1.3
RESULTS_SEARCH_9_PARAMETERS_PEAKLIST_count	3995
RESULTS_SEARCH_9_PARAMETERS_PEAKLIST_filenumber	1
RESULTS_SEARCH_9_PARAMETERS_PEAKLIST_original_count	3995
RESULTS_SEARCH_9_PARAMETERS_PEAKLIST_originalfilename	C:\Users\5600 Procesado\Desktop\Carpetas de datos en escritorio\Diego_23_01_19\Diego_23_01_19_WT.wiff
RESULTS_SEARCH_9_PARAMETERS_PEAKLIST_partnumber	5
RESULTS_SEARCH_9_PARAMETERS_QUANT_TYPE_background_correction	FALSE
RESULTS_SEARCH_9_PARAMETERS_QUANT_TYPE_bias_correction	TRUE
RESULTS_SEARCH_9_PARAMETERS_QUANT_TYPE_keep_extreme_peptides_over_fraction	0
RESULTS_SEARCH_9_PARAMETERS_QUANT_TYPE_low_confidence_check	TRUE
RESULTS_SEARCH_9_PARAMETERS_QUANT_TYPE_low_intensity_check	TRUE
RESULTS_SEARCH_9_PARAMETERS_QUANT_TYPE_median_statistic	TRUE
RESULTS_SEARCH_9_PARAMETERS_QUANT_TYPE_mod_check	TRUE
RESULTS_SEARCH_9_PARAMETERS_QUANT_TYPE_quant_threshold	-1
RESULTS_SEARCH_9_PARAMETERS_QUANT_TYPE_quant_threshold_sn	9
RESULTS_SEARCH_9_PARAMETERS_QUANT_TYPE_separate_searches	FALSE
RESULTS_SEARCH_9_PARAMETERS_QUANT_TYPE_shared_msms_check	TRUE
RESULTS_SEARCH_9_PARAMETERS_PARAGON_METHOD_SETTINGS_UI_SAMPLE_TYPE	Identification
RESULTS_SEARCH_9_PARAMETERS_PARAGON_METHOD_SETTINGS_UI_CYS_ALKYLATION	Iodoacetamide
RESULTS_SEARCH_9_PARAMETERS_PARAGON_METHOD_SETTINGS_UI_DIGESTION	Trypsin
RESULTS_SEARCH_9_PARAMETERS_PARAGON_METHOD_SETTINGS_UI_INSTRUMENT	TripleTOF 5600
RESULTS_SEARCH_9_PARAMETERS_PARAGON_METHOD_SETTINGS_UI_SEARCH_EFFORT	Thorough
RESULTS_SEARCH_9_PARAMETERS_PARAGON_METHOD_SETTINGS_UI_ID_FOCUS	Biological modifications
RESULTS_SEARCH_9_PARAMETERS_PARAGON_METHOD_SETTINGS_UI_USER_NAME	5600Procesado\5600 Procesado
RESULTS_SEARCH_9_PARAMETERS_PARAGON_METHOD_SETTINGS_UI_MACHINE_NAME	5600PROCESADO
RESULTS_SEARCH_9_PARAMETERS_PARAGON_METHOD_SETTINGS_UI_SEARCH_ID	6.36839e+17
RESULTS_SEARCH_9_PARAMETERS_PARAGON_METHOD_SETTINGS_UI_START_TIME	2019-01-24 13:47:57
RESULTS_SEARCH_9_PARAMETERS_PARAGON_METHOD_SETTINGS_UI_MIN_UNUSED_PROTSCORE	0.0458
RESULTS_SEARCH_9_PARAMETERS_PARAGON_METHOD_SETTINGS_UI_PSPEP	TRUE
RESULTS_SEARCH_10_time_cpu	199915
RESULTS_SEARCH_10_time_duration	199982
RESULTS_SEARCH_10_version	5.0.1.4874
RESULTS_SEARCH_10_xml:id	SEARCH:2:636839344768695708_4
RESULTS_SEARCH_10_PARAMETERS_chemical_data_edited	TRUE
RESULTS_SEARCH_10_PARAMETERS_do_multiprecursor_search	TRUE
RESULTS_SEARCH_10_PARAMETERS_do_reverse_search	TRUE
RESULTS_SEARCH_10_PARAMETERS_max_quant_labels	35
RESULTS_SEARCH_10_PARAMETERS_maxresults	15
RESULTS_SEARCH_10_PARAMETERS_separate_searches	FALSE
RESULTS_SEARCH_10_PARAMETERS_MSTOLERANCE_type	dalton
RESULTS_SEARCH_10_PARAMETERS_MSTOLERANCE_value	0.05
RESULTS_SEARCH_10_PARAMETERS_MSMSTOLERANCE_type	dalton
RESULTS_SEARCH_10_PARAMETERS_MSMSTOLERANCE_value	0.1
RESULTS_SEARCH_10_PARAMETERS_MS_STANDARD_DEVIATION_type	dalton
RESULTS_SEARCH_10_PARAMETERS_MS_STANDARD_DEVIATION_value	0.0011
RESULTS_SEARCH_10_PARAMETERS_MSMS_STANDARD_DEVIATION_type	dalton
RESULTS_SEARCH_10_PARAMETERS_MSMS_STANDARD_DEVIATION_value	0.01
RESULTS_SEARCH_10_PARAMETERS_FASTA_filename	C:\AB SCIEX\ProteinPilot Data\SearchDatabases\ProteomaAria_contami2018.fasta
RESULTS_SEARCH_10_PARAMETERS_AUTO_CALIBRATION_ms	TRUE
RESULTS_SEARCH_10_PARAMETERS_AUTO_CALIBRATION_msexport	FALSE
RESULTS_SEARCH_10_PARAMETERS_AUTO_CALIBRATION_msms	TRUE
RESULTS_SEARCH_10_PARAMETERS_AUTO_CALIBRATION_msmstolsdratio	2.75
RESULTS_SEARCH_10_PARAMETERS_AUTO_CALIBRATION_mstolsdratio	7
RESULTS_SEARCH_10_PARAMETERS_AUTO_CALIBRATION_squareroot	TRUE
RESULTS_SEARCH_10_PARAMETERS_AUTO_CALIBRATION_type	dalton
RESULTS_SEARCH_10_PARAMETERS_AUTO_CALIBRATION_MCP_d_s_s_f	0.0666667
RESULTS_SEARCH_10_PARAMETERS_AUTO_CALIBRATION_MCP_d_s_w_f	3
RESULTS_SEARCH_10_PARAMETERS_AUTO_CALIBRATION_MCP_m_f_r_mbc	200
RESULTS_SEARCH_10_PARAMETERS_AUTO_CALIBRATION_MCP_m_m_c	10
RESULTS_SEARCH_10_PARAMETERS_AUTO_CALIBRATION_MCP_m_m_f_s	0.25
RESULTS_SEARCH_10_PARAMETERS_AUTO_CALIBRATION_MCP_m_m_p_f	0.33
RESULTS_SEARCH_10_PARAMETERS_AUTO_CALIBRATION_MCP_m_m_p_rms_f	1
RESULTS_SEARCH_10_PARAMETERS_AUTO_CALIBRATION_MCP_m_p_t_f	1
RESULTS_SEARCH_10_PARAMETERS_AUTO_CALIBRATION_MCP_m_r_h_n_b	15
RESULTS_SEARCH_10_PARAMETERS_AUTO_CALIBRATION_MCP_m_z_n_s	99
RESULTS_SEARCH_10_PARAMETERS_AUTO_CALIBRATION_MCP_m_z_s_mn_f_r	0.0666667
RESULTS_SEARCH_10_PARAMETERS_AUTO_CALIBRATION_MCP_m_z_s_mx_f_r	0.1
RESULTS_SEARCH_10_PARAMETERS_MAX_PRECURSORS_FRAGLET	5
RESULTS_SEARCH_10_PARAMETERS_MAX_PRECURSORS_TAGLET	1
RESULTS_SEARCH_10_PARAMETERS_PRECURSORS_DR_FRAGLET	10
RESULTS_SEARCH_10_PARAMETERS_PRECURSORS_DR_TAGLET	3
RESULTS_SEARCH_10_PARAMETERS_DEFAULT_CHARGE_STATE_1_charge	2
RESULTS_SEARCH_10_PARAMETERS_DEFAULT_CHARGE_STATE_1_probability	1
RESULTS_SEARCH_10_PARAMETERS_DEFAULT_CHARGE_STATE_2_charge	3
RESULTS_SEARCH_10_PARAMETERS_DEFAULT_CHARGE_STATE_2_probability	1900-01-01
RESULTS_SEARCH_10_PARAMETERS_DEFAULT_CHARGE_STATE_3_charge	4
RESULTS_SEARCH_10_PARAMETERS_DEFAULT_CHARGE_STATE_3_probability	1
RESULTS_SEARCH_10_PARAMETERS_VERSION	5.0.1.0, 4895
RESULTS_SEARCH_10_PARAMETERS_PARAGON_VERSION	5.0.1.0, 4874
RESULTS_SEARCH_10_PARAMETERS_APPLICATION	ProteinPilot(tm) Software
RESULTS_SEARCH_10_PARAMETERS_PROGROUP_alternativedispositionmaximumfoldprobabilitydrop	100
RESULTS_SEARCH_10_PARAMETERS_PROGROUP_alternativedispositionmaximumfoldscoredrop	2
RESULTS_SEARCH_10_PARAMETERS_PROGROUP_autodiscordantpeptidethreshold	0.3
RESULTS_SEARCH_10_PARAMETERS_PROGROUP_bayesconfidencecalclulation	TRUE
RESULTS_SEARCH_10_PARAMETERS_PROGROUP_calibrateconfidence	TRUE
RESULTS_SEARCH_10_PARAMETERS_PROGROUP_compresspeptides	FALSE
RESULTS_SEARCH_10_PARAMETERS_PROGROUP_confidencepercentthresholdforexcludingothersfromquant	15
RESULTS_SEARCH_10_PARAMETERS_PROGROUP_confidencepercentthresholdforincludingselfinquant	15
RESULTS_SEARCH_10_PARAMETERS_PROGROUP_donotstoremspeaklists	FALSE
RESULTS_SEARCH_10_PARAMETERS_PROGROUP_fasta	C:\AB SCIEX\ProteinPilot Data\SearchDatabases\ProteomaAria_contami2018.fasta
RESULTS_SEARCH_10_PARAMETERS_PROGROUP_featuregroupminpepconf	0.66
RESULTS_SEARCH_10_PARAMETERS_PROGROUP_featuregroupminups	0.47
RESULTS_SEARCH_10_PARAMETERS_PROGROUP_focusingintersection	4
RESULTS_SEARCH_10_PARAMETERS_PROGROUP_focusingminimummatchconfidence	0.1
RESULTS_SEARCH_10_PARAMETERS_PROGROUP_focusingminunusedprotscore	0.1
RESULTS_SEARCH_10_PARAMETERS_PROGROUP_focusingsubsetcutoff	6
RESULTS_SEARCH_10_PARAMETERS_PROGROUP_intersection	1.3
RESULTS_SEARCH_10_PARAMETERS_PROGROUP_minimummatchconfidencecutoff	0.001
RESULTS_SEARCH_10_PARAMETERS_PROGROUP_minunusedprotscore	0.0458
RESULTS_SEARCH_10_PARAMETERS_PROGROUP_subsetcutoff	2
RESULTS_SEARCH_10_PARAMETERS_PROGROUP_unusedprotscorethresholdforexcludingothersfromquant	1.3
RESULTS_SEARCH_10_PARAMETERS_PEAKLIST_count	3995
RESULTS_SEARCH_10_PARAMETERS_PEAKLIST_filenumber	1
RESULTS_SEARCH_10_PARAMETERS_PEAKLIST_original_count	3995
RESULTS_SEARCH_10_PARAMETERS_PEAKLIST_originalfilename	C:\Users\5600 Procesado\Desktop\Carpetas de datos en escritorio\Diego_23_01_19\Diego_23_01_19_WT.wiff
RESULTS_SEARCH_10_PARAMETERS_PEAKLIST_partnumber	5
RESULTS_SEARCH_10_PARAMETERS_QUANT_TYPE_background_correction	FALSE
RESULTS_SEARCH_10_PARAMETERS_QUANT_TYPE_bias_correction	TRUE
RESULTS_SEARCH_10_PARAMETERS_QUANT_TYPE_keep_extreme_peptides_over_fraction	0
RESULTS_SEARCH_10_PARAMETERS_QUANT_TYPE_low_confidence_check	TRUE
RESULTS_SEARCH_10_PARAMETERS_QUANT_TYPE_low_intensity_check	TRUE
RESULTS_SEARCH_10_PARAMETERS_QUANT_TYPE_median_statistic	TRUE
RESULTS_SEARCH_10_PARAMETERS_QUANT_TYPE_mod_check	TRUE
RESULTS_SEARCH_10_PARAMETERS_QUANT_TYPE_quant_threshold	-1
RESULTS_SEARCH_10_PARAMETERS_QUANT_TYPE_quant_threshold_sn	9
RESULTS_SEARCH_10_PARAMETERS_QUANT_TYPE_separate_searches	FALSE
RESULTS_SEARCH_10_PARAMETERS_QUANT_TYPE_shared_msms_check	TRUE
RESULTS_SEARCH_10_PARAMETERS_PARAGON_METHOD_SETTINGS_UI_SAMPLE_TYPE	Identification
RESULTS_SEARCH_10_PARAMETERS_PARAGON_METHOD_SETTINGS_UI_CYS_ALKYLATION	Iodoacetamide
RESULTS_SEARCH_10_PARAMETERS_PARAGON_METHOD_SETTINGS_UI_DIGESTION	Trypsin
RESULTS_SEARCH_10_PARAMETERS_PARAGON_METHOD_SETTINGS_UI_INSTRUMENT	TripleTOF 5600
RESULTS_SEARCH_10_PARAMETERS_PARAGON_METHOD_SETTINGS_UI_SEARCH_EFFORT	Thorough
RESULTS_SEARCH_10_PARAMETERS_PARAGON_METHOD_SETTINGS_UI_ID_FOCUS	Biological modifications
RESULTS_SEARCH_10_PARAMETERS_PARAGON_METHOD_SETTINGS_UI_USER_NAME	5600Procesado\5600 Procesado
RESULTS_SEARCH_10_PARAMETERS_PARAGON_METHOD_SETTINGS_UI_MACHINE_NAME	5600PROCESADO
RESULTS_SEARCH_10_PARAMETERS_PARAGON_METHOD_SETTINGS_UI_SEARCH_ID	6.36839e+17
RESULTS_SEARCH_10_PARAMETERS_PARAGON_METHOD_SETTINGS_UI_START_TIME	2019-01-24 13:47:57
RESULTS_SEARCH_10_PARAMETERS_PARAGON_METHOD_SETTINGS_UI_MIN_UNUSED_PROTSCORE	0.0458
RESULTS_SEARCH_10_PARAMETERS_PARAGON_METHOD_SETTINGS_UI_PSPEP	TRUE
RESULTS_SEARCH_11_time_cpu	162303
RESULTS_SEARCH_11_time_duration	162350
RESULTS_SEARCH_11_version	5.0.1.4874
RESULTS_SEARCH_11_xml:id	SEARCH:1:636839344768695708_5
RESULTS_SEARCH_11_PARAMETERS_chemical_data_edited	TRUE
RESULTS_SEARCH_11_PARAMETERS_do_multiprecursor_search	TRUE
RESULTS_SEARCH_11_PARAMETERS_do_reverse_search	TRUE
RESULTS_SEARCH_11_PARAMETERS_max_quant_labels	35
RESULTS_SEARCH_11_PARAMETERS_maxresults	15
RESULTS_SEARCH_11_PARAMETERS_separate_searches	FALSE
RESULTS_SEARCH_11_PARAMETERS_MSTOLERANCE_type	dalton
RESULTS_SEARCH_11_PARAMETERS_MSTOLERANCE_value	0.05
RESULTS_SEARCH_11_PARAMETERS_MSMSTOLERANCE_type	dalton
RESULTS_SEARCH_11_PARAMETERS_MSMSTOLERANCE_value	0.1
RESULTS_SEARCH_11_PARAMETERS_MS_STANDARD_DEVIATION_type	dalton
RESULTS_SEARCH_11_PARAMETERS_MS_STANDARD_DEVIATION_value	0.0011
RESULTS_SEARCH_11_PARAMETERS_MSMS_STANDARD_DEVIATION_type	dalton
RESULTS_SEARCH_11_PARAMETERS_MSMS_STANDARD_DEVIATION_value	0.01
RESULTS_SEARCH_11_PARAMETERS_FASTA_filename	C:\AB SCIEX\ProteinPilot Data\SearchDatabases\ProteomaAria_contami2018.fasta
RESULTS_SEARCH_11_PARAMETERS_AUTO_CALIBRATION_ms	TRUE
RESULTS_SEARCH_11_PARAMETERS_AUTO_CALIBRATION_msexport	FALSE
RESULTS_SEARCH_11_PARAMETERS_AUTO_CALIBRATION_msms	TRUE
RESULTS_SEARCH_11_PARAMETERS_AUTO_CALIBRATION_msmstolsdratio	2.75
RESULTS_SEARCH_11_PARAMETERS_AUTO_CALIBRATION_mstolsdratio	7
RESULTS_SEARCH_11_PARAMETERS_AUTO_CALIBRATION_squareroot	TRUE
RESULTS_SEARCH_11_PARAMETERS_AUTO_CALIBRATION_type	dalton
RESULTS_SEARCH_11_PARAMETERS_AUTO_CALIBRATION_MCP_d_s_s_f	0.0666667
RESULTS_SEARCH_11_PARAMETERS_AUTO_CALIBRATION_MCP_d_s_w_f	3
RESULTS_SEARCH_11_PARAMETERS_AUTO_CALIBRATION_MCP_m_f_r_mbc	200
RESULTS_SEARCH_11_PARAMETERS_AUTO_CALIBRATION_MCP_m_m_c	10
RESULTS_SEARCH_11_PARAMETERS_AUTO_CALIBRATION_MCP_m_m_f_s	0.25
RESULTS_SEARCH_11_PARAMETERS_AUTO_CALIBRATION_MCP_m_m_p_f	0.33
RESULTS_SEARCH_11_PARAMETERS_AUTO_CALIBRATION_MCP_m_m_p_rms_f	1
RESULTS_SEARCH_11_PARAMETERS_AUTO_CALIBRATION_MCP_m_p_t_f	1
RESULTS_SEARCH_11_PARAMETERS_AUTO_CALIBRATION_MCP_m_r_h_n_b	15
RESULTS_SEARCH_11_PARAMETERS_AUTO_CALIBRATION_MCP_m_z_n_s	99
RESULTS_SEARCH_11_PARAMETERS_AUTO_CALIBRATION_MCP_m_z_s_mn_f_r	0.0666667
RESULTS_SEARCH_11_PARAMETERS_AUTO_CALIBRATION_MCP_m_z_s_mx_f_r	0.1
RESULTS_SEARCH_11_PARAMETERS_MAX_PRECURSORS_FRAGLET	5
RESULTS_SEARCH_11_PARAMETERS_MAX_PRECURSORS_TAGLET	1
RESULTS_SEARCH_11_PARAMETERS_PRECURSORS_DR_FRAGLET	10
RESULTS_SEARCH_11_PARAMETERS_PRECURSORS_DR_TAGLET	1900-01-03
RESULTS_SEARCH_11_PARAMETERS_DEFAULT_CHARGE_STATE_1_charge	2
RESULTS_SEARCH_11_PARAMETERS_DEFAULT_CHARGE_STATE_1_probability	1
RESULTS_SEARCH_11_PARAMETERS_DEFAULT_CHARGE_STATE_2_charge	3
RESULTS_SEARCH_11_PARAMETERS_DEFAULT_CHARGE_STATE_2_probability	1
RESULTS_SEARCH_11_PARAMETERS_DEFAULT_CHARGE_STATE_3_charge	4
RESULTS_SEARCH_11_PARAMETERS_DEFAULT_CHARGE_STATE_3_probability	1
RESULTS_SEARCH_11_PARAMETERS_VERSION	5.0.1.0, 4895
RESULTS_SEARCH_11_PARAMETERS_PARAGON_VERSION	5.0.1.0, 4874
RESULTS_SEARCH_11_PARAMETERS_APPLICATION	ProteinPilot(tm) Software
RESULTS_SEARCH_11_PARAMETERS_PROGROUP_alternativedispositionmaximumfoldprobabilitydrop	100
RESULTS_SEARCH_11_PARAMETERS_PROGROUP_alternativedispositionmaximumfoldscoredrop	2
RESULTS_SEARCH_11_PARAMETERS_PROGROUP_autodiscordantpeptidethreshold	0.3
RESULTS_SEARCH_11_PARAMETERS_PROGROUP_bayesconfidencecalclulation	TRUE
RESULTS_SEARCH_11_PARAMETERS_PROGROUP_calibrateconfidence	TRUE
RESULTS_SEARCH_11_PARAMETERS_PROGROUP_compresspeptides	FALSE
RESULTS_SEARCH_11_PARAMETERS_PROGROUP_confidencepercentthresholdforexcludingothersfromquant	1900-01-15
RESULTS_SEARCH_11_PARAMETERS_PROGROUP_confidencepercentthresholdforincludingselfinquant	15
RESULTS_SEARCH_11_PARAMETERS_PROGROUP_donotstoremspeaklists	FALSE
RESULTS_SEARCH_11_PARAMETERS_PROGROUP_fasta	C:\AB SCIEX\ProteinPilot Data\SearchDatabases\ProteomaAria_contami2018.fasta
RESULTS_SEARCH_11_PARAMETERS_PROGROUP_featuregroupminpepconf	0.66
RESULTS_SEARCH_11_PARAMETERS_PROGROUP_featuregroupminups	0.47
RESULTS_SEARCH_11_PARAMETERS_PROGROUP_focusingintersection	4
RESULTS_SEARCH_11_PARAMETERS_PROGROUP_focusingminimummatchconfidence	0.1
RESULTS_SEARCH_11_PARAMETERS_PROGROUP_focusingminunusedprotscore	0.1
RESULTS_SEARCH_11_PARAMETERS_PROGROUP_focusingsubsetcutoff	6
RESULTS_SEARCH_11_PARAMETERS_PROGROUP_intersection	1.3
RESULTS_SEARCH_11_PARAMETERS_PROGROUP_minimummatchconfidencecutoff	0.001
RESULTS_SEARCH_11_PARAMETERS_PROGROUP_minunusedprotscore	0.0458
RESULTS_SEARCH_11_PARAMETERS_PROGROUP_subsetcutoff	2
RESULTS_SEARCH_11_PARAMETERS_PROGROUP_unusedprotscorethresholdforexcludingothersfromquant	1.3
RESULTS_SEARCH_11_PARAMETERS_PEAKLIST_count	4000
RESULTS_SEARCH_11_PARAMETERS_PEAKLIST_filenumber	1
RESULTS_SEARCH_11_PARAMETERS_PEAKLIST_original_count	4000
RESULTS_SEARCH_11_PARAMETERS_PEAKLIST_originalfilename	C:\Users\5600 Procesado\Desktop\Carpetas de datos en escritorio\Diego_23_01_19\Diego_23_01_19_WT.wiff
RESULTS_SEARCH_11_PARAMETERS_PEAKLIST_partnumber	6
RESULTS_SEARCH_11_PARAMETERS_QUANT_TYPE_background_correction	FALSE
RESULTS_SEARCH_11_PARAMETERS_QUANT_TYPE_bias_correction	TRUE
RESULTS_SEARCH_11_PARAMETERS_QUANT_TYPE_keep_extreme_peptides_over_fraction	0
RESULTS_SEARCH_11_PARAMETERS_QUANT_TYPE_low_confidence_check	TRUE
RESULTS_SEARCH_11_PARAMETERS_QUANT_TYPE_low_intensity_check	TRUE
RESULTS_SEARCH_11_PARAMETERS_QUANT_TYPE_median_statistic	TRUE
RESULTS_SEARCH_11_PARAMETERS_QUANT_TYPE_mod_check	TRUE
RESULTS_SEARCH_11_PARAMETERS_QUANT_TYPE_quant_threshold	-1
RESULTS_SEARCH_11_PARAMETERS_QUANT_TYPE_quant_threshold_sn	9
RESULTS_SEARCH_11_PARAMETERS_QUANT_TYPE_separate_searches	FALSE
RESULTS_SEARCH_11_PARAMETERS_QUANT_TYPE_shared_msms_check	TRUE
RESULTS_SEARCH_11_PARAMETERS_PARAGON_METHOD_SETTINGS_UI_SAMPLE_TYPE	Identification
RESULTS_SEARCH_11_PARAMETERS_PARAGON_METHOD_SETTINGS_UI_CYS_ALKYLATION	Iodoacetamide
RESULTS_SEARCH_11_PARAMETERS_PARAGON_METHOD_SETTINGS_UI_DIGESTION	Trypsin
RESULTS_SEARCH_11_PARAMETERS_PARAGON_METHOD_SETTINGS_UI_INSTRUMENT	TripleTOF 5600
RESULTS_SEARCH_11_PARAMETERS_PARAGON_METHOD_SETTINGS_UI_SEARCH_EFFORT	Thorough
RESULTS_SEARCH_11_PARAMETERS_PARAGON_METHOD_SETTINGS_UI_ID_FOCUS	Biological modifications
RESULTS_SEARCH_11_PARAMETERS_PARAGON_METHOD_SETTINGS_UI_USER_NAME	5600Procesado\5600 Procesado
RESULTS_SEARCH_11_PARAMETERS_PARAGON_METHOD_SETTINGS_UI_MACHINE_NAME	5600PROCESADO
RESULTS_SEARCH_11_PARAMETERS_PARAGON_METHOD_SETTINGS_UI_SEARCH_ID	6.36839e+17
RESULTS_SEARCH_11_PARAMETERS_PARAGON_METHOD_SETTINGS_UI_START_TIME	2019-01-24 13:47:57
RESULTS_SEARCH_11_PARAMETERS_PARAGON_METHOD_SETTINGS_UI_MIN_UNUSED_PROTSCORE	0.0458
RESULTS_SEARCH_11_PARAMETERS_PARAGON_METHOD_SETTINGS_UI_PSPEP	TRUE
RESULTS_SEARCH_12_time_cpu	215624
RESULTS_SEARCH_12_time_duration	215645
RESULTS_SEARCH_12_version	5.0.1.4874
RESULTS_SEARCH_12_xml:id	SEARCH:2:636839344768695708_5
RESULTS_SEARCH_12_PARAMETERS_chemical_data_edited	TRUE
RESULTS_SEARCH_12_PARAMETERS_do_multiprecursor_search	TRUE
RESULTS_SEARCH_12_PARAMETERS_do_reverse_search	TRUE
RESULTS_SEARCH_12_PARAMETERS_max_quant_labels	35
RESULTS_SEARCH_12_PARAMETERS_maxresults	15
RESULTS_SEARCH_12_PARAMETERS_separate_searches	FALSE
RESULTS_SEARCH_12_PARAMETERS_MSTOLERANCE_type	dalton
RESULTS_SEARCH_12_PARAMETERS_MSTOLERANCE_value	0.05
RESULTS_SEARCH_12_PARAMETERS_MSMSTOLERANCE_type	dalton
RESULTS_SEARCH_12_PARAMETERS_MSMSTOLERANCE_value	0.1
RESULTS_SEARCH_12_PARAMETERS_MS_STANDARD_DEVIATION_type	dalton
RESULTS_SEARCH_12_PARAMETERS_MS_STANDARD_DEVIATION_value	0.0011
RESULTS_SEARCH_12_PARAMETERS_MSMS_STANDARD_DEVIATION_type	dalton
RESULTS_SEARCH_12_PARAMETERS_MSMS_STANDARD_DEVIATION_value	0.01
RESULTS_SEARCH_12_PARAMETERS_FASTA_filename	C:\AB SCIEX\ProteinPilot Data\SearchDatabases\ProteomaAria_contami2018.fasta
RESULTS_SEARCH_12_PARAMETERS_AUTO_CALIBRATION_ms	TRUE
RESULTS_SEARCH_12_PARAMETERS_AUTO_CALIBRATION_msexport	FALSE
RESULTS_SEARCH_12_PARAMETERS_AUTO_CALIBRATION_msms	TRUE
RESULTS_SEARCH_12_PARAMETERS_AUTO_CALIBRATION_msmstolsdratio	2.75
RESULTS_SEARCH_12_PARAMETERS_AUTO_CALIBRATION_mstolsdratio	7
RESULTS_SEARCH_12_PARAMETERS_AUTO_CALIBRATION_squareroot	TRUE
RESULTS_SEARCH_12_PARAMETERS_AUTO_CALIBRATION_type	dalton
RESULTS_SEARCH_12_PARAMETERS_AUTO_CALIBRATION_MCP_d_s_s_f	0.0666667
RESULTS_SEARCH_12_PARAMETERS_AUTO_CALIBRATION_MCP_d_s_w_f	3
RESULTS_SEARCH_12_PARAMETERS_AUTO_CALIBRATION_MCP_m_f_r_mbc	200
RESULTS_SEARCH_12_PARAMETERS_AUTO_CALIBRATION_MCP_m_m_c	10
RESULTS_SEARCH_12_PARAMETERS_AUTO_CALIBRATION_MCP_m_m_f_s	0.25
RESULTS_SEARCH_12_PARAMETERS_AUTO_CALIBRATION_MCP_m_m_p_f	0.33
RESULTS_SEARCH_12_PARAMETERS_AUTO_CALIBRATION_MCP_m_m_p_rms_f	1
RESULTS_SEARCH_12_PARAMETERS_AUTO_CALIBRATION_MCP_m_p_t_f	1
RESULTS_SEARCH_12_PARAMETERS_AUTO_CALIBRATION_MCP_m_r_h_n_b	15
RESULTS_SEARCH_12_PARAMETERS_AUTO_CALIBRATION_MCP_m_z_n_s	99
RESULTS_SEARCH_12_PARAMETERS_AUTO_CALIBRATION_MCP_m_z_s_mn_f_r	0.0666667
RESULTS_SEARCH_12_PARAMETERS_AUTO_CALIBRATION_MCP_m_z_s_mx_f_r	0.1
RESULTS_SEARCH_12_PARAMETERS_MAX_PRECURSORS_FRAGLET	5
RESULTS_SEARCH_12_PARAMETERS_MAX_PRECURSORS_TAGLET	1
RESULTS_SEARCH_12_PARAMETERS_PRECURSORS_DR_FRAGLET	10
RESULTS_SEARCH_12_PARAMETERS_PRECURSORS_DR_TAGLET	3
RESULTS_SEARCH_12_PARAMETERS_DEFAULT_CHARGE_STATE_1_charge	2
RESULTS_SEARCH_12_PARAMETERS_DEFAULT_CHARGE_STATE_1_probability	1
RESULTS_SEARCH_12_PARAMETERS_DEFAULT_CHARGE_STATE_2_charge	3
RESULTS_SEARCH_12_PARAMETERS_DEFAULT_CHARGE_STATE_2_probability	1
RESULTS_SEARCH_12_PARAMETERS_DEFAULT_CHARGE_STATE_3_charge	4
RESULTS_SEARCH_12_PARAMETERS_DEFAULT_CHARGE_STATE_3_probability	1
RESULTS_SEARCH_12_PARAMETERS_VERSION	5.0.1.0, 4895
RESULTS_SEARCH_12_PARAMETERS_PARAGON_VERSION	5.0.1.0, 4874
RESULTS_SEARCH_12_PARAMETERS_APPLICATION	ProteinPilot(tm) Software
RESULTS_SEARCH_12_PARAMETERS_PROGROUP_alternativedispositionmaximumfoldprobabilitydrop	100
RESULTS_SEARCH_12_PARAMETERS_PROGROUP_alternativedispositionmaximumfoldscoredrop	2
RESULTS_SEARCH_12_PARAMETERS_PROGROUP_autodiscordantpeptidethreshold	0.3
RESULTS_SEARCH_12_PARAMETERS_PROGROUP_bayesconfidencecalclulation	TRUE
RESULTS_SEARCH_12_PARAMETERS_PROGROUP_calibrateconfidence	TRUE
RESULTS_SEARCH_12_PARAMETERS_PROGROUP_compresspeptides	FALSE
RESULTS_SEARCH_12_PARAMETERS_PROGROUP_confidencepercentthresholdforexcludingothersfromquant	15
RESULTS_SEARCH_12_PARAMETERS_PROGROUP_confidencepercentthresholdforincludingselfinquant	15
RESULTS_SEARCH_12_PARAMETERS_PROGROUP_donotstoremspeaklists	FALSE
RESULTS_SEARCH_12_PARAMETERS_PROGROUP_fasta	C:\AB SCIEX\ProteinPilot Data\SearchDatabases\ProteomaAria_contami2018.fasta
RESULTS_SEARCH_12_PARAMETERS_PROGROUP_featuregroupminpepconf	0.66
RESULTS_SEARCH_12_PARAMETERS_PROGROUP_featuregroupminups	0.47
RESULTS_SEARCH_12_PARAMETERS_PROGROUP_focusingintersection	4
RESULTS_SEARCH_12_PARAMETERS_PROGROUP_focusingminimummatchconfidence	0.1
RESULTS_SEARCH_12_PARAMETERS_PROGROUP_focusingminunusedprotscore	0.1
RESULTS_SEARCH_12_PARAMETERS_PROGROUP_focusingsubsetcutoff	6
RESULTS_SEARCH_12_PARAMETERS_PROGROUP_intersection	1.3
RESULTS_SEARCH_12_PARAMETERS_PROGROUP_minimummatchconfidencecutoff	0.001
RESULTS_SEARCH_12_PARAMETERS_PROGROUP_minunusedprotscore	0.0458
RESULTS_SEARCH_12_PARAMETERS_PROGROUP_subsetcutoff	2
RESULTS_SEARCH_12_PARAMETERS_PROGROUP_unusedprotscorethresholdforexcludingothersfromquant	1.3
RESULTS_SEARCH_12_PARAMETERS_PEAKLIST_count	4000
RESULTS_SEARCH_12_PARAMETERS_PEAKLIST_filenumber	1
RESULTS_SEARCH_12_PARAMETERS_PEAKLIST_original_count	4000
RESULTS_SEARCH_12_PARAMETERS_PEAKLIST_originalfilename	C:\Users\5600 Procesado\Desktop\Carpetas de datos en escritorio\Diego_23_01_19\Diego_23_01_19_WT.wiff
RESULTS_SEARCH_12_PARAMETERS_PEAKLIST_partnumber	6
RESULTS_SEARCH_12_PARAMETERS_QUANT_TYPE_background_correction	FALSE
RESULTS_SEARCH_12_PARAMETERS_QUANT_TYPE_bias_correction	TRUE
RESULTS_SEARCH_12_PARAMETERS_QUANT_TYPE_keep_extreme_peptides_over_fraction	0
RESULTS_SEARCH_12_PARAMETERS_QUANT_TYPE_low_confidence_check	TRUE
RESULTS_SEARCH_12_PARAMETERS_QUANT_TYPE_low_intensity_check	TRUE
RESULTS_SEARCH_12_PARAMETERS_QUANT_TYPE_median_statistic	TRUE
RESULTS_SEARCH_12_PARAMETERS_QUANT_TYPE_mod_check	TRUE
RESULTS_SEARCH_12_PARAMETERS_QUANT_TYPE_quant_threshold	-1
RESULTS_SEARCH_12_PARAMETERS_QUANT_TYPE_quant_threshold_sn	9
RESULTS_SEARCH_12_PARAMETERS_QUANT_TYPE_separate_searches	FALSE
RESULTS_SEARCH_12_PARAMETERS_QUANT_TYPE_shared_msms_check	TRUE
RESULTS_SEARCH_12_PARAMETERS_PARAGON_METHOD_SETTINGS_UI_SAMPLE_TYPE	Identification
RESULTS_SEARCH_12_PARAMETERS_PARAGON_METHOD_SETTINGS_UI_CYS_ALKYLATION	Iodoacetamide
RESULTS_SEARCH_12_PARAMETERS_PARAGON_METHOD_SETTINGS_UI_DIGESTION	Trypsin
RESULTS_SEARCH_12_PARAMETERS_PARAGON_METHOD_SETTINGS_UI_INSTRUMENT	TripleTOF 5600
RESULTS_SEARCH_12_PARAMETERS_PARAGON_METHOD_SETTINGS_UI_SEARCH_EFFORT	Thorough
RESULTS_SEARCH_12_PARAMETERS_PARAGON_METHOD_SETTINGS_UI_ID_FOCUS	Biological modifications
RESULTS_SEARCH_12_PARAMETERS_PARAGON_METHOD_SETTINGS_UI_USER_NAME	5600Procesado\5600 Procesado
RESULTS_SEARCH_12_PARAMETERS_PARAGON_METHOD_SETTINGS_UI_MACHINE_NAME	5600PROCESADO
RESULTS_SEARCH_12_PARAMETERS_PARAGON_METHOD_SETTINGS_UI_SEARCH_ID	6.36839e+17
RESULTS_SEARCH_12_PARAMETERS_PARAGON_METHOD_SETTINGS_UI_START_TIME	2019-01-24 13:47:57
RESULTS_SEARCH_12_PARAMETERS_PARAGON_METHOD_SETTINGS_UI_MIN_UNUSED_PROTSCORE	0.0458
RESULTS_SEARCH_12_PARAMETERS_PARAGON_METHOD_SETTINGS_UI_PSPEP	TRUE
RESULTS_SEARCH_13_time_cpu	45209
RESULTS_SEARCH_13_time_duration	45249
RESULTS_SEARCH_13_version	5.0.1.4874
RESULTS_SEARCH_13_xml:id	SEARCH:1:636839344768695708_6
RESULTS_SEARCH_13_PARAMETERS_chemical_data_edited	TRUE
RESULTS_SEARCH_13_PARAMETERS_do_multiprecursor_search	TRUE
RESULTS_SEARCH_13_PARAMETERS_do_reverse_search	TRUE
RESULTS_SEARCH_13_PARAMETERS_max_quant_labels	35
RESULTS_SEARCH_13_PARAMETERS_maxresults	15
RESULTS_SEARCH_13_PARAMETERS_separate_searches	FALSE
RESULTS_SEARCH_13_PARAMETERS_MSTOLERANCE_type	dalton
RESULTS_SEARCH_13_PARAMETERS_MSTOLERANCE_value	0.05
RESULTS_SEARCH_13_PARAMETERS_MSMSTOLERANCE_type	dalton
RESULTS_SEARCH_13_PARAMETERS_MSMSTOLERANCE_value	0.1
RESULTS_SEARCH_13_PARAMETERS_MS_STANDARD_DEVIATION_type	dalton
RESULTS_SEARCH_13_PARAMETERS_MS_STANDARD_DEVIATION_value	0.0011
RESULTS_SEARCH_13_PARAMETERS_MSMS_STANDARD_DEVIATION_type	dalton
RESULTS_SEARCH_13_PARAMETERS_MSMS_STANDARD_DEVIATION_value	0.01
RESULTS_SEARCH_13_PARAMETERS_FASTA_filename	C:\AB SCIEX\ProteinPilot Data\SearchDatabases\ProteomaAria_contami2018.fasta
RESULTS_SEARCH_13_PARAMETERS_AUTO_CALIBRATION_ms	TRUE
RESULTS_SEARCH_13_PARAMETERS_AUTO_CALIBRATION_msexport	FALSE
RESULTS_SEARCH_13_PARAMETERS_AUTO_CALIBRATION_msms	TRUE
RESULTS_SEARCH_13_PARAMETERS_AUTO_CALIBRATION_msmstolsdratio	2.75
RESULTS_SEARCH_13_PARAMETERS_AUTO_CALIBRATION_mstolsdratio	7
RESULTS_SEARCH_13_PARAMETERS_AUTO_CALIBRATION_squareroot	TRUE
RESULTS_SEARCH_13_PARAMETERS_AUTO_CALIBRATION_type	dalton
RESULTS_SEARCH_13_PARAMETERS_AUTO_CALIBRATION_MCP_d_s_s_f	0.0666667
RESULTS_SEARCH_13_PARAMETERS_AUTO_CALIBRATION_MCP_d_s_w_f	3
RESULTS_SEARCH_13_PARAMETERS_AUTO_CALIBRATION_MCP_m_f_r_mbc	1900-07-18
RESULTS_SEARCH_13_PARAMETERS_AUTO_CALIBRATION_MCP_m_m_c	1900-01-10
RESULTS_SEARCH_13_PARAMETERS_AUTO_CALIBRATION_MCP_m_m_f_s	0.25
RESULTS_SEARCH_13_PARAMETERS_AUTO_CALIBRATION_MCP_m_m_p_f	0.33
RESULTS_SEARCH_13_PARAMETERS_AUTO_CALIBRATION_MCP_m_m_p_rms_f	1
RESULTS_SEARCH_13_PARAMETERS_AUTO_CALIBRATION_MCP_m_p_t_f	1
RESULTS_SEARCH_13_PARAMETERS_AUTO_CALIBRATION_MCP_m_r_h_n_b	15
RESULTS_SEARCH_13_PARAMETERS_AUTO_CALIBRATION_MCP_m_z_n_s	99
RESULTS_SEARCH_13_PARAMETERS_AUTO_CALIBRATION_MCP_m_z_s_mn_f_r	0.0666667
RESULTS_SEARCH_13_PARAMETERS_AUTO_CALIBRATION_MCP_m_z_s_mx_f_r	0.1
RESULTS_SEARCH_13_PARAMETERS_MS_AUTO_CALIBRATION_OUT_avres	-7.0152e-08
RESULTS_SEARCH_13_PARAMETERS_MS_AUTO_CALIBRATION_OUT_c0	0.000207609
RESULTS_SEARCH_13_PARAMETERS_MS_AUTO_CALIBRATION_OUT_c1minus1	-5.01586e-06
RESULTS_SEARCH_13_PARAMETERS_MS_AUTO_CALIBRATION_OUT_c2	0
RESULTS_SEARCH_13_PARAMETERS_MS_AUTO_CALIBRATION_OUT_file	1
RESULTS_SEARCH_13_PARAMETERS_MS_AUTO_CALIBRATION_OUT_partnumber	7
RESULTS_SEARCH_13_PARAMETERS_MS_AUTO_CALIBRATION_OUT_polyorder	1
RESULTS_SEARCH_13_PARAMETERS_MS_AUTO_CALIBRATION_OUT_sample	1
RESULTS_SEARCH_13_PARAMETERS_MS_AUTO_CALIBRATION_OUT_squareroot	TRUE
RESULTS_SEARCH_13_PARAMETERS_MSMS_AUTO_CALIBRATION_OUT_avres	7.75327e-08
RESULTS_SEARCH_13_PARAMETERS_MSMS_AUTO_CALIBRATION_OUT_c0	7.29781e-05
RESULTS_SEARCH_13_PARAMETERS_MSMS_AUTO_CALIBRATION_OUT_c1minus1	4.61375e-07
RESULTS_SEARCH_13_PARAMETERS_MSMS_AUTO_CALIBRATION_OUT_c2	0
RESULTS_SEARCH_13_PARAMETERS_MSMS_AUTO_CALIBRATION_OUT_file	1
RESULTS_SEARCH_13_PARAMETERS_MSMS_AUTO_CALIBRATION_OUT_partnumber	7
RESULTS_SEARCH_13_PARAMETERS_MSMS_AUTO_CALIBRATION_OUT_polyorder	1
RESULTS_SEARCH_13_PARAMETERS_MSMS_AUTO_CALIBRATION_OUT_sample	1
RESULTS_SEARCH_13_PARAMETERS_MSMS_AUTO_CALIBRATION_OUT_squareroot	TRUE
RESULTS_SEARCH_13_PARAMETERS_MAX_PRECURSORS_FRAGLET	5
RESULTS_SEARCH_13_PARAMETERS_MAX_PRECURSORS_TAGLET	1
RESULTS_SEARCH_13_PARAMETERS_PRECURSORS_DR_FRAGLET	10
RESULTS_SEARCH_13_PARAMETERS_PRECURSORS_DR_TAGLET	3
RESULTS_SEARCH_13_PARAMETERS_DEFAULT_CHARGE_STATE_1_charge	2
RESULTS_SEARCH_13_PARAMETERS_DEFAULT_CHARGE_STATE_1_probability	1
RESULTS_SEARCH_13_PARAMETERS_DEFAULT_CHARGE_STATE_2_charge	3
RESULTS_SEARCH_13_PARAMETERS_DEFAULT_CHARGE_STATE_2_probability	1
RESULTS_SEARCH_13_PARAMETERS_DEFAULT_CHARGE_STATE_3_charge	4
RESULTS_SEARCH_13_PARAMETERS_DEFAULT_CHARGE_STATE_3_probability	1
RESULTS_SEARCH_13_PARAMETERS_VERSION	5.0.1.0, 4895
RESULTS_SEARCH_13_PARAMETERS_PARAGON_VERSION	5.0.1.0, 4874
RESULTS_SEARCH_13_PARAMETERS_APPLICATION	ProteinPilot(tm) Software
RESULTS_SEARCH_13_PARAMETERS_PROGROUP_alternativedispositionmaximumfoldprobabilitydrop	100
RESULTS_SEARCH_13_PARAMETERS_PROGROUP_alternativedispositionmaximumfoldscoredrop	1900-01-02
RESULTS_SEARCH_13_PARAMETERS_PROGROUP_autodiscordantpeptidethreshold	0.3
RESULTS_SEARCH_13_PARAMETERS_PROGROUP_bayesconfidencecalclulation	TRUE
RESULTS_SEARCH_13_PARAMETERS_PROGROUP_calibrateconfidence	TRUE
RESULTS_SEARCH_13_PARAMETERS_PROGROUP_compresspeptides	FALSE
RESULTS_SEARCH_13_PARAMETERS_PROGROUP_confidencepercentthresholdforexcludingothersfromquant	15
RESULTS_SEARCH_13_PARAMETERS_PROGROUP_confidencepercentthresholdforincludingselfinquant	15
RESULTS_SEARCH_13_PARAMETERS_PROGROUP_donotstoremspeaklists	FALSE
RESULTS_SEARCH_13_PARAMETERS_PROGROUP_fasta	C:\AB SCIEX\ProteinPilot Data\SearchDatabases\ProteomaAria_contami2018.fasta
RESULTS_SEARCH_13_PARAMETERS_PROGROUP_featuregroupminpepconf	0.66
RESULTS_SEARCH_13_PARAMETERS_PROGROUP_featuregroupminups	0.47
RESULTS_SEARCH_13_PARAMETERS_PROGROUP_focusingintersection	4
RESULTS_SEARCH_13_PARAMETERS_PROGROUP_focusingminimummatchconfidence	0.1
RESULTS_SEARCH_13_PARAMETERS_PROGROUP_focusingminunusedprotscore	0.1
RESULTS_SEARCH_13_PARAMETERS_PROGROUP_focusingsubsetcutoff	6
RESULTS_SEARCH_13_PARAMETERS_PROGROUP_intersection	1.3
RESULTS_SEARCH_13_PARAMETERS_PROGROUP_minimummatchconfidencecutoff	0.001
RESULTS_SEARCH_13_PARAMETERS_PROGROUP_minunusedprotscore	0.0458
RESULTS_SEARCH_13_PARAMETERS_PROGROUP_subsetcutoff	2
RESULTS_SEARCH_13_PARAMETERS_PROGROUP_unusedprotscorethresholdforexcludingothersfromquant	1.3
RESULTS_SEARCH_13_PARAMETERS_PEAKLIST_count	4008
RESULTS_SEARCH_13_PARAMETERS_PEAKLIST_filenumber	1
RESULTS_SEARCH_13_PARAMETERS_PEAKLIST_original_count	4008
RESULTS_SEARCH_13_PARAMETERS_PEAKLIST_originalfilename	C:\Users\5600 Procesado\Desktop\Carpetas de datos en escritorio\Diego_23_01_19\Diego_23_01_19_WT.wiff
RESULTS_SEARCH_13_PARAMETERS_PEAKLIST_partnumber	7
RESULTS_SEARCH_13_PARAMETERS_QUANT_TYPE_background_correction	FALSE
RESULTS_SEARCH_13_PARAMETERS_QUANT_TYPE_bias_correction	TRUE
RESULTS_SEARCH_13_PARAMETERS_QUANT_TYPE_keep_extreme_peptides_over_fraction	0
RESULTS_SEARCH_13_PARAMETERS_QUANT_TYPE_low_confidence_check	TRUE
RESULTS_SEARCH_13_PARAMETERS_QUANT_TYPE_low_intensity_check	TRUE
RESULTS_SEARCH_13_PARAMETERS_QUANT_TYPE_median_statistic	TRUE
RESULTS_SEARCH_13_PARAMETERS_QUANT_TYPE_mod_check	TRUE
RESULTS_SEARCH_13_PARAMETERS_QUANT_TYPE_quant_threshold	-1
RESULTS_SEARCH_13_PARAMETERS_QUANT_TYPE_quant_threshold_sn	9
RESULTS_SEARCH_13_PARAMETERS_QUANT_TYPE_separate_searches	FALSE
RESULTS_SEARCH_13_PARAMETERS_QUANT_TYPE_shared_msms_check	TRUE
RESULTS_SEARCH_13_PARAMETERS_PARAGON_METHOD_SETTINGS_UI_SAMPLE_TYPE	Identification
RESULTS_SEARCH_13_PARAMETERS_PARAGON_METHOD_SETTINGS_UI_CYS_ALKYLATION	Iodoacetamide
RESULTS_SEARCH_13_PARAMETERS_PARAGON_METHOD_SETTINGS_UI_DIGESTION	Trypsin
RESULTS_SEARCH_13_PARAMETERS_PARAGON_METHOD_SETTINGS_UI_INSTRUMENT	TripleTOF 5600
RESULTS_SEARCH_13_PARAMETERS_PARAGON_METHOD_SETTINGS_UI_SEARCH_EFFORT	Thorough
RESULTS_SEARCH_13_PARAMETERS_PARAGON_METHOD_SETTINGS_UI_ID_FOCUS	Biological modifications
RESULTS_SEARCH_13_PARAMETERS_PARAGON_METHOD_SETTINGS_UI_USER_NAME	5600Procesado\5600 Procesado
RESULTS_SEARCH_13_PARAMETERS_PARAGON_METHOD_SETTINGS_UI_MACHINE_NAME	5600PROCESADO
RESULTS_SEARCH_13_PARAMETERS_PARAGON_METHOD_SETTINGS_UI_SEARCH_ID	6.36839e+17
RESULTS_SEARCH_13_PARAMETERS_PARAGON_METHOD_SETTINGS_UI_START_TIME	2019-01-24 13:47:57
RESULTS_SEARCH_13_PARAMETERS_PARAGON_METHOD_SETTINGS_UI_MIN_UNUSED_PROTSCORE	0.0458
RESULTS_SEARCH_13_PARAMETERS_PARAGON_METHOD_SETTINGS_UI_PSPEP	TRUE
RESULTS_SEARCH_14_time_cpu	147639
RESULTS_SEARCH_14_time_duration	147644
RESULTS_SEARCH_14_version	5.0.1.4874
RESULTS_SEARCH_14_xml:id	SEARCH:2:636839344768695708_6
RESULTS_SEARCH_14_PARAMETERS_chemical_data_edited	TRUE
RESULTS_SEARCH_14_PARAMETERS_do_multiprecursor_search	TRUE
RESULTS_SEARCH_14_PARAMETERS_do_reverse_search	TRUE
RESULTS_SEARCH_14_PARAMETERS_max_quant_labels	35
RESULTS_SEARCH_14_PARAMETERS_maxresults	15
RESULTS_SEARCH_14_PARAMETERS_separate_searches	FALSE
RESULTS_SEARCH_14_PARAMETERS_MSTOLERANCE_type	dalton
RESULTS_SEARCH_14_PARAMETERS_MSTOLERANCE_value	0.05
RESULTS_SEARCH_14_PARAMETERS_MSMSTOLERANCE_type	dalton
RESULTS_SEARCH_14_PARAMETERS_MSMSTOLERANCE_value	0.1
RESULTS_SEARCH_14_PARAMETERS_MS_STANDARD_DEVIATION_type	dalton
RESULTS_SEARCH_14_PARAMETERS_MS_STANDARD_DEVIATION_value	0.0011
RESULTS_SEARCH_14_PARAMETERS_MSMS_STANDARD_DEVIATION_type	dalton
RESULTS_SEARCH_14_PARAMETERS_MSMS_STANDARD_DEVIATION_value	0.01
RESULTS_SEARCH_14_PARAMETERS_FASTA_filename	C:\AB SCIEX\ProteinPilot Data\SearchDatabases\ProteomaAria_contami2018.fasta
RESULTS_SEARCH_14_PARAMETERS_AUTO_CALIBRATION_ms	TRUE
RESULTS_SEARCH_14_PARAMETERS_AUTO_CALIBRATION_msexport	FALSE
RESULTS_SEARCH_14_PARAMETERS_AUTO_CALIBRATION_msms	TRUE
RESULTS_SEARCH_14_PARAMETERS_AUTO_CALIBRATION_msmstolsdratio	2.75
RESULTS_SEARCH_14_PARAMETERS_AUTO_CALIBRATION_mstolsdratio	7
RESULTS_SEARCH_14_PARAMETERS_AUTO_CALIBRATION_squareroot	TRUE
RESULTS_SEARCH_14_PARAMETERS_AUTO_CALIBRATION_type	dalton
RESULTS_SEARCH_14_PARAMETERS_AUTO_CALIBRATION_MCP_d_s_s_f	0.0666667
RESULTS_SEARCH_14_PARAMETERS_AUTO_CALIBRATION_MCP_d_s_w_f	3
RESULTS_SEARCH_14_PARAMETERS_AUTO_CALIBRATION_MCP_m_f_r_mbc	200
RESULTS_SEARCH_14_PARAMETERS_AUTO_CALIBRATION_MCP_m_m_c	10
RESULTS_SEARCH_14_PARAMETERS_AUTO_CALIBRATION_MCP_m_m_f_s	0.25
RESULTS_SEARCH_14_PARAMETERS_AUTO_CALIBRATION_MCP_m_m_p_f	0.33
RESULTS_SEARCH_14_PARAMETERS_AUTO_CALIBRATION_MCP_m_m_p_rms_f	1
RESULTS_SEARCH_14_PARAMETERS_AUTO_CALIBRATION_MCP_m_p_t_f	1
RESULTS_SEARCH_14_PARAMETERS_AUTO_CALIBRATION_MCP_m_r_h_n_b	15
RESULTS_SEARCH_14_PARAMETERS_AUTO_CALIBRATION_MCP_m_z_n_s	99
RESULTS_SEARCH_14_PARAMETERS_AUTO_CALIBRATION_MCP_m_z_s_mn_f_r	0.0666667
RESULTS_SEARCH_14_PARAMETERS_AUTO_CALIBRATION_MCP_m_z_s_mx_f_r	0.1
RESULTS_SEARCH_14_PARAMETERS_MS_AUTO_CALIBRATION_OUT_avres	-7.0152e-08
RESULTS_SEARCH_14_PARAMETERS_MS_AUTO_CALIBRATION_OUT_c0	0.000207609
RESULTS_SEARCH_14_PARAMETERS_MS_AUTO_CALIBRATION_OUT_c1minus1	-5.01586e-06
RESULTS_SEARCH_14_PARAMETERS_MS_AUTO_CALIBRATION_OUT_c2	0
RESULTS_SEARCH_14_PARAMETERS_MS_AUTO_CALIBRATION_OUT_file	1
RESULTS_SEARCH_14_PARAMETERS_MS_AUTO_CALIBRATION_OUT_partnumber	7
RESULTS_SEARCH_14_PARAMETERS_MS_AUTO_CALIBRATION_OUT_polyorder	1
RESULTS_SEARCH_14_PARAMETERS_MS_AUTO_CALIBRATION_OUT_sample	1
RESULTS_SEARCH_14_PARAMETERS_MS_AUTO_CALIBRATION_OUT_squareroot	TRUE
RESULTS_SEARCH_14_PARAMETERS_MSMS_AUTO_CALIBRATION_OUT_avres	7.75327e-08
RESULTS_SEARCH_14_PARAMETERS_MSMS_AUTO_CALIBRATION_OUT_c0	7.29781e-05
RESULTS_SEARCH_14_PARAMETERS_MSMS_AUTO_CALIBRATION_OUT_c1minus1	4.61375e-07
RESULTS_SEARCH_14_PARAMETERS_MSMS_AUTO_CALIBRATION_OUT_c2	0
RESULTS_SEARCH_14_PARAMETERS_MSMS_AUTO_CALIBRATION_OUT_file	1
RESULTS_SEARCH_14_PARAMETERS_MSMS_AUTO_CALIBRATION_OUT_partnumber	7
RESULTS_SEARCH_14_PARAMETERS_MSMS_AUTO_CALIBRATION_OUT_polyorder	1
RESULTS_SEARCH_14_PARAMETERS_MSMS_AUTO_CALIBRATION_OUT_sample	1
RESULTS_SEARCH_14_PARAMETERS_MSMS_AUTO_CALIBRATION_OUT_squareroot	TRUE
RESULTS_SEARCH_14_PARAMETERS_MAX_PRECURSORS_FRAGLET	5
RESULTS_SEARCH_14_PARAMETERS_MAX_PRECURSORS_TAGLET	1
RESULTS_SEARCH_14_PARAMETERS_PRECURSORS_DR_FRAGLET	10
RESULTS_SEARCH_14_PARAMETERS_PRECURSORS_DR_TAGLET	3
RESULTS_SEARCH_14_PARAMETERS_DEFAULT_CHARGE_STATE_1_charge	2
RESULTS_SEARCH_14_PARAMETERS_DEFAULT_CHARGE_STATE_1_probability	1
RESULTS_SEARCH_14_PARAMETERS_DEFAULT_CHARGE_STATE_2_charge	3
RESULTS_SEARCH_14_PARAMETERS_DEFAULT_CHARGE_STATE_2_probability	1
RESULTS_SEARCH_14_PARAMETERS_DEFAULT_CHARGE_STATE_3_charge	4
RESULTS_SEARCH_14_PARAMETERS_DEFAULT_CHARGE_STATE_3_probability	1
RESULTS_SEARCH_14_PARAMETERS_VERSION	5.0.1.0, 4895
RESULTS_SEARCH_14_PARAMETERS_PARAGON_VERSION	5.0.1.0, 4874
RESULTS_SEARCH_14_PARAMETERS_APPLICATION	ProteinPilot(tm) Software
RESULTS_SEARCH_14_PARAMETERS_PROGROUP_alternativedispositionmaximumfoldprobabilitydrop	100
RESULTS_SEARCH_14_PARAMETERS_PROGROUP_alternativedispositionmaximumfoldscoredrop	2
RESULTS_SEARCH_14_PARAMETERS_PROGROUP_autodiscordantpeptidethreshold	07:12:00
RESULTS_SEARCH_14_PARAMETERS_PROGROUP_bayesconfidencecalclulation	TRUE
RESULTS_SEARCH_14_PARAMETERS_PROGROUP_calibrateconfidence	TRUE
RESULTS_SEARCH_14_PARAMETERS_PROGROUP_compresspeptides	FALSE
RESULTS_SEARCH_14_PARAMETERS_PROGROUP_confidencepercentthresholdforexcludingothersfromquant	15
RESULTS_SEARCH_14_PARAMETERS_PROGROUP_confidencepercentthresholdforincludingselfinquant	15
RESULTS_SEARCH_14_PARAMETERS_PROGROUP_donotstoremspeaklists	FALSE
RESULTS_SEARCH_14_PARAMETERS_PROGROUP_fasta	C:\AB SCIEX\ProteinPilot Data\SearchDatabases\ProteomaAria_contami2018.fasta
RESULTS_SEARCH_14_PARAMETERS_PROGROUP_featuregroupminpepconf	0.66
RESULTS_SEARCH_14_PARAMETERS_PROGROUP_featuregroupminups	0.47
RESULTS_SEARCH_14_PARAMETERS_PROGROUP_focusingintersection	4
RESULTS_SEARCH_14_PARAMETERS_PROGROUP_focusingminimummatchconfidence	0.1
RESULTS_SEARCH_14_PARAMETERS_PROGROUP_focusingminunusedprotscore	0.1
RESULTS_SEARCH_14_PARAMETERS_PROGROUP_focusingsubsetcutoff	6
RESULTS_SEARCH_14_PARAMETERS_PROGROUP_intersection	1.3
RESULTS_SEARCH_14_PARAMETERS_PROGROUP_minimummatchconfidencecutoff	0.001
RESULTS_SEARCH_14_PARAMETERS_PROGROUP_minunusedprotscore	0.0458
RESULTS_SEARCH_14_PARAMETERS_PROGROUP_subsetcutoff	2
RESULTS_SEARCH_14_PARAMETERS_PROGROUP_unusedprotscorethresholdforexcludingothersfromquant	1.3
RESULTS_SEARCH_14_PARAMETERS_PEAKLIST_count	4008
RESULTS_SEARCH_14_PARAMETERS_PEAKLIST_filenumber	1
RESULTS_SEARCH_14_PARAMETERS_PEAKLIST_original_count	4008
RESULTS_SEARCH_14_PARAMETERS_PEAKLIST_originalfilename	C:\Users\5600 Procesado\Desktop\Carpetas de datos en escritorio\Diego_23_01_19\Diego_23_01_19_WT.wiff
RESULTS_SEARCH_14_PARAMETERS_PEAKLIST_partnumber	7
RESULTS_SEARCH_14_PARAMETERS_QUANT_TYPE_background_correction	FALSE
RESULTS_SEARCH_14_PARAMETERS_QUANT_TYPE_bias_correction	TRUE
RESULTS_SEARCH_14_PARAMETERS_QUANT_TYPE_keep_extreme_peptides_over_fraction	0
RESULTS_SEARCH_14_PARAMETERS_QUANT_TYPE_low_confidence_check	TRUE
RESULTS_SEARCH_14_PARAMETERS_QUANT_TYPE_low_intensity_check	TRUE
RESULTS_SEARCH_14_PARAMETERS_QUANT_TYPE_median_statistic	TRUE
RESULTS_SEARCH_14_PARAMETERS_QUANT_TYPE_mod_check	TRUE
RESULTS_SEARCH_14_PARAMETERS_QUANT_TYPE_quant_threshold	-1
RESULTS_SEARCH_14_PARAMETERS_QUANT_TYPE_quant_threshold_sn	9
RESULTS_SEARCH_14_PARAMETERS_QUANT_TYPE_separate_searches	FALSE
RESULTS_SEARCH_14_PARAMETERS_QUANT_TYPE_shared_msms_check	TRUE
RESULTS_SEARCH_14_PARAMETERS_PARAGON_METHOD_SETTINGS_UI_SAMPLE_TYPE	Identification
RESULTS_SEARCH_14_PARAMETERS_PARAGON_METHOD_SETTINGS_UI_CYS_ALKYLATION	Iodoacetamide
RESULTS_SEARCH_14_PARAMETERS_PARAGON_METHOD_SETTINGS_UI_DIGESTION	Trypsin
RESULTS_SEARCH_14_PARAMETERS_PARAGON_METHOD_SETTINGS_UI_INSTRUMENT	TripleTOF 5600
RESULTS_SEARCH_14_PARAMETERS_PARAGON_METHOD_SETTINGS_UI_SEARCH_EFFORT	Thorough
RESULTS_SEARCH_14_PARAMETERS_PARAGON_METHOD_SETTINGS_UI_ID_FOCUS	Biological modifications
RESULTS_SEARCH_14_PARAMETERS_PARAGON_METHOD_SETTINGS_UI_USER_NAME	5600Procesado\5600 Procesado
RESULTS_SEARCH_14_PARAMETERS_PARAGON_METHOD_SETTINGS_UI_MACHINE_NAME	5600PROCESADO
RESULTS_SEARCH_14_PARAMETERS_PARAGON_METHOD_SETTINGS_UI_SEARCH_ID	6.36839e+17
RESULTS_SEARCH_14_PARAMETERS_PARAGON_METHOD_SETTINGS_UI_START_TIME	2019-01-24 13:47:57
RESULTS_SEARCH_14_PARAMETERS_PARAGON_METHOD_SETTINGS_UI_MIN_UNUSED_PROTSCORE	0.0458
RESULTS_SEARCH_14_PARAMETERS_PARAGON_METHOD_SETTINGS_UI_PSPEP	TRUE
RESULTS_SEARCH_15_time_cpu	103631
RESULTS_SEARCH_15_time_duration	103756
RESULTS_SEARCH_15_version	5.0.1.4874
RESULTS_SEARCH_15_xml:id	SEARCH:1:636839344768695708_7
RESULTS_SEARCH_15_PARAMETERS_chemical_data_edited	TRUE
RESULTS_SEARCH_15_PARAMETERS_do_multiprecursor_search	TRUE
RESULTS_SEARCH_15_PARAMETERS_do_reverse_search	TRUE
RESULTS_SEARCH_15_PARAMETERS_max_quant_labels	35
RESULTS_SEARCH_15_PARAMETERS_maxresults	15
RESULTS_SEARCH_15_PARAMETERS_separate_searches	FALSE
RESULTS_SEARCH_15_PARAMETERS_MSTOLERANCE_type	dalton
RESULTS_SEARCH_15_PARAMETERS_MSTOLERANCE_value	0.05
RESULTS_SEARCH_15_PARAMETERS_MSMSTOLERANCE_type	dalton
RESULTS_SEARCH_15_PARAMETERS_MSMSTOLERANCE_value	0.1
RESULTS_SEARCH_15_PARAMETERS_MS_STANDARD_DEVIATION_type	dalton
RESULTS_SEARCH_15_PARAMETERS_MS_STANDARD_DEVIATION_value	0.0011
RESULTS_SEARCH_15_PARAMETERS_MSMS_STANDARD_DEVIATION_type	dalton
RESULTS_SEARCH_15_PARAMETERS_MSMS_STANDARD_DEVIATION_value	0.01
RESULTS_SEARCH_15_PARAMETERS_FASTA_filename	C:\AB SCIEX\ProteinPilot Data\SearchDatabases\ProteomaAria_contami2018.fasta
RESULTS_SEARCH_15_PARAMETERS_AUTO_CALIBRATION_ms	TRUE
RESULTS_SEARCH_15_PARAMETERS_AUTO_CALIBRATION_msexport	FALSE
RESULTS_SEARCH_15_PARAMETERS_AUTO_CALIBRATION_msms	TRUE
RESULTS_SEARCH_15_PARAMETERS_AUTO_CALIBRATION_msmstolsdratio	2.75
RESULTS_SEARCH_15_PARAMETERS_AUTO_CALIBRATION_mstolsdratio	7
RESULTS_SEARCH_15_PARAMETERS_AUTO_CALIBRATION_squareroot	TRUE
RESULTS_SEARCH_15_PARAMETERS_AUTO_CALIBRATION_type	dalton
RESULTS_SEARCH_15_PARAMETERS_AUTO_CALIBRATION_MCP_d_s_s_f	0.0666667
RESULTS_SEARCH_15_PARAMETERS_AUTO_CALIBRATION_MCP_d_s_w_f	3
RESULTS_SEARCH_15_PARAMETERS_AUTO_CALIBRATION_MCP_m_f_r_mbc	200
RESULTS_SEARCH_15_PARAMETERS_AUTO_CALIBRATION_MCP_m_m_c	10
RESULTS_SEARCH_15_PARAMETERS_AUTO_CALIBRATION_MCP_m_m_f_s	0.25
RESULTS_SEARCH_15_PARAMETERS_AUTO_CALIBRATION_MCP_m_m_p_f	0.33
RESULTS_SEARCH_15_PARAMETERS_AUTO_CALIBRATION_MCP_m_m_p_rms_f	1
RESULTS_SEARCH_15_PARAMETERS_AUTO_CALIBRATION_MCP_m_p_t_f	1
RESULTS_SEARCH_15_PARAMETERS_AUTO_CALIBRATION_MCP_m_r_h_n_b	15
RESULTS_SEARCH_15_PARAMETERS_AUTO_CALIBRATION_MCP_m_z_n_s	99
RESULTS_SEARCH_15_PARAMETERS_AUTO_CALIBRATION_MCP_m_z_s_mn_f_r	0.0666667
RESULTS_SEARCH_15_PARAMETERS_AUTO_CALIBRATION_MCP_m_z_s_mx_f_r	0.1
RESULTS_SEARCH_15_PARAMETERS_MAX_PRECURSORS_FRAGLET	5
RESULTS_SEARCH_15_PARAMETERS_MAX_PRECURSORS_TAGLET	1
RESULTS_SEARCH_15_PARAMETERS_PRECURSORS_DR_FRAGLET	10
RESULTS_SEARCH_15_PARAMETERS_PRECURSORS_DR_TAGLET	1900-01-03
RESULTS_SEARCH_15_PARAMETERS_DEFAULT_CHARGE_STATE_1_charge	2
RESULTS_SEARCH_15_PARAMETERS_DEFAULT_CHARGE_STATE_1_probability	1
RESULTS_SEARCH_15_PARAMETERS_DEFAULT_CHARGE_STATE_2_charge	3
RESULTS_SEARCH_15_PARAMETERS_DEFAULT_CHARGE_STATE_2_probability	1
RESULTS_SEARCH_15_PARAMETERS_DEFAULT_CHARGE_STATE_3_charge	1900-01-04
RESULTS_SEARCH_15_PARAMETERS_DEFAULT_CHARGE_STATE_3_probability	1
RESULTS_SEARCH_15_PARAMETERS_VERSION	5.0.1.0, 4895
RESULTS_SEARCH_15_PARAMETERS_PARAGON_VERSION	5.0.1.0, 4874
RESULTS_SEARCH_15_PARAMETERS_APPLICATION	ProteinPilot(tm) Software
RESULTS_SEARCH_15_PARAMETERS_PROGROUP_alternativedispositionmaximumfoldprobabilitydrop	100
RESULTS_SEARCH_15_PARAMETERS_PROGROUP_alternativedispositionmaximumfoldscoredrop	2
RESULTS_SEARCH_15_PARAMETERS_PROGROUP_autodiscordantpeptidethreshold	0.3
RESULTS_SEARCH_15_PARAMETERS_PROGROUP_bayesconfidencecalclulation	TRUE
RESULTS_SEARCH_15_PARAMETERS_PROGROUP_calibrateconfidence	TRUE
RESULTS_SEARCH_15_PARAMETERS_PROGROUP_compresspeptides	FALSE
RESULTS_SEARCH_15_PARAMETERS_PROGROUP_confidencepercentthresholdforexcludingothersfromquant	15
RESULTS_SEARCH_15_PARAMETERS_PROGROUP_confidencepercentthresholdforincludingselfinquant	15
RESULTS_SEARCH_15_PARAMETERS_PROGROUP_donotstoremspeaklists	FALSE
RESULTS_SEARCH_15_PARAMETERS_PROGROUP_fasta	C:\AB SCIEX\ProteinPilot Data\SearchDatabases\ProteomaAria_contami2018.fasta
RESULTS_SEARCH_15_PARAMETERS_PROGROUP_featuregroupminpepconf	0.66
RESULTS_SEARCH_15_PARAMETERS_PROGROUP_featuregroupminups	0.47
RESULTS_SEARCH_15_PARAMETERS_PROGROUP_focusingintersection	4
RESULTS_SEARCH_15_PARAMETERS_PROGROUP_focusingminimummatchconfidence	0.1
RESULTS_SEARCH_15_PARAMETERS_PROGROUP_focusingminunusedprotscore	0.1
RESULTS_SEARCH_15_PARAMETERS_PROGROUP_focusingsubsetcutoff	6
RESULTS_SEARCH_15_PARAMETERS_PROGROUP_intersection	1.3
RESULTS_SEARCH_15_PARAMETERS_PROGROUP_minimummatchconfidencecutoff	0.001
RESULTS_SEARCH_15_PARAMETERS_PROGROUP_minunusedprotscore	0.0458
RESULTS_SEARCH_15_PARAMETERS_PROGROUP_subsetcutoff	2
RESULTS_SEARCH_15_PARAMETERS_PROGROUP_unusedprotscorethresholdforexcludingothersfromquant	1.3
RESULTS_SEARCH_15_PARAMETERS_PEAKLIST_count	1910-11-11
RESULTS_SEARCH_15_PARAMETERS_PEAKLIST_filenumber	1
RESULTS_SEARCH_15_PARAMETERS_PEAKLIST_original_count	3968
RESULTS_SEARCH_15_PARAMETERS_PEAKLIST_originalfilename	C:\Users\5600 Procesado\Desktop\Carpetas de datos en escritorio\Diego_23_01_19\Diego_23_01_19_WT.wiff
RESULTS_SEARCH_15_PARAMETERS_PEAKLIST_partnumber	8
RESULTS_SEARCH_15_PARAMETERS_QUANT_TYPE_background_correction	FALSE
RESULTS_SEARCH_15_PARAMETERS_QUANT_TYPE_bias_correction	TRUE
RESULTS_SEARCH_15_PARAMETERS_QUANT_TYPE_keep_extreme_peptides_over_fraction	0
RESULTS_SEARCH_15_PARAMETERS_QUANT_TYPE_low_confidence_check	TRUE
RESULTS_SEARCH_15_PARAMETERS_QUANT_TYPE_low_intensity_check	TRUE
RESULTS_SEARCH_15_PARAMETERS_QUANT_TYPE_median_statistic	TRUE
RESULTS_SEARCH_15_PARAMETERS_QUANT_TYPE_mod_check	TRUE
RESULTS_SEARCH_15_PARAMETERS_QUANT_TYPE_quant_threshold	-1
RESULTS_SEARCH_15_PARAMETERS_QUANT_TYPE_quant_threshold_sn	9
RESULTS_SEARCH_15_PARAMETERS_QUANT_TYPE_separate_searches	FALSE
RESULTS_SEARCH_15_PARAMETERS_QUANT_TYPE_shared_msms_check	TRUE
RESULTS_SEARCH_15_PARAMETERS_PARAGON_METHOD_SETTINGS_UI_SAMPLE_TYPE	Identification
RESULTS_SEARCH_15_PARAMETERS_PARAGON_METHOD_SETTINGS_UI_CYS_ALKYLATION	Iodoacetamide
RESULTS_SEARCH_15_PARAMETERS_PARAGON_METHOD_SETTINGS_UI_DIGESTION	Trypsin
RESULTS_SEARCH_15_PARAMETERS_PARAGON_METHOD_SETTINGS_UI_INSTRUMENT	TripleTOF 5600
RESULTS_SEARCH_15_PARAMETERS_PARAGON_METHOD_SETTINGS_UI_SEARCH_EFFORT	Thorough
RESULTS_SEARCH_15_PARAMETERS_PARAGON_METHOD_SETTINGS_UI_ID_FOCUS	Biological modifications
RESULTS_SEARCH_15_PARAMETERS_PARAGON_METHOD_SETTINGS_UI_USER_NAME	5600Procesado\5600 Procesado
RESULTS_SEARCH_15_PARAMETERS_PARAGON_METHOD_SETTINGS_UI_MACHINE_NAME	5600PROCESADO
RESULTS_SEARCH_15_PARAMETERS_PARAGON_METHOD_SETTINGS_UI_SEARCH_ID	6.36839e+17
RESULTS_SEARCH_15_PARAMETERS_PARAGON_METHOD_SETTINGS_UI_START_TIME	2019-01-24 13:47:57
RESULTS_SEARCH_15_PARAMETERS_PARAGON_METHOD_SETTINGS_UI_MIN_UNUSED_PROTSCORE	0.0458
RESULTS_SEARCH_15_PARAMETERS_PARAGON_METHOD_SETTINGS_UI_PSPEP	TRUE
RESULTS_SEARCH_16_time_cpu	258618
RESULTS_SEARCH_16_time_duration	258628
RESULTS_SEARCH_16_version	5.0.1.4874
RESULTS_SEARCH_16_xml:id	SEARCH:2:636839344768695708_7
RESULTS_SEARCH_16_PARAMETERS_chemical_data_edited	TRUE
RESULTS_SEARCH_16_PARAMETERS_do_multiprecursor_search	TRUE
RESULTS_SEARCH_16_PARAMETERS_do_reverse_search	TRUE
RESULTS_SEARCH_16_PARAMETERS_max_quant_labels	35
RESULTS_SEARCH_16_PARAMETERS_maxresults	15
RESULTS_SEARCH_16_PARAMETERS_separate_searches	FALSE
RESULTS_SEARCH_16_PARAMETERS_MSTOLERANCE_type	dalton
RESULTS_SEARCH_16_PARAMETERS_MSTOLERANCE_value	0.05
RESULTS_SEARCH_16_PARAMETERS_MSMSTOLERANCE_type	dalton
RESULTS_SEARCH_16_PARAMETERS_MSMSTOLERANCE_value	0.1
RESULTS_SEARCH_16_PARAMETERS_MS_STANDARD_DEVIATION_type	dalton
RESULTS_SEARCH_16_PARAMETERS_MS_STANDARD_DEVIATION_value	0.0011
RESULTS_SEARCH_16_PARAMETERS_MSMS_STANDARD_DEVIATION_type	dalton
RESULTS_SEARCH_16_PARAMETERS_MSMS_STANDARD_DEVIATION_value	0.01
RESULTS_SEARCH_16_PARAMETERS_FASTA_filename	C:\AB SCIEX\ProteinPilot Data\SearchDatabases\ProteomaAria_contami2018.fasta
RESULTS_SEARCH_16_PARAMETERS_AUTO_CALIBRATION_ms	TRUE
RESULTS_SEARCH_16_PARAMETERS_AUTO_CALIBRATION_msexport	FALSE
RESULTS_SEARCH_16_PARAMETERS_AUTO_CALIBRATION_msms	TRUE
RESULTS_SEARCH_16_PARAMETERS_AUTO_CALIBRATION_msmstolsdratio	2.75
RESULTS_SEARCH_16_PARAMETERS_AUTO_CALIBRATION_mstolsdratio	7
RESULTS_SEARCH_16_PARAMETERS_AUTO_CALIBRATION_squareroot	TRUE
RESULTS_SEARCH_16_PARAMETERS_AUTO_CALIBRATION_type	dalton
RESULTS_SEARCH_16_PARAMETERS_AUTO_CALIBRATION_MCP_d_s_s_f	0.0666667
RESULTS_SEARCH_16_PARAMETERS_AUTO_CALIBRATION_MCP_d_s_w_f	3
RESULTS_SEARCH_16_PARAMETERS_AUTO_CALIBRATION_MCP_m_f_r_mbc	200
RESULTS_SEARCH_16_PARAMETERS_AUTO_CALIBRATION_MCP_m_m_c	10
RESULTS_SEARCH_16_PARAMETERS_AUTO_CALIBRATION_MCP_m_m_f_s	0.25
RESULTS_SEARCH_16_PARAMETERS_AUTO_CALIBRATION_MCP_m_m_p_f	0.33
RESULTS_SEARCH_16_PARAMETERS_AUTO_CALIBRATION_MCP_m_m_p_rms_f	1
RESULTS_SEARCH_16_PARAMETERS_AUTO_CALIBRATION_MCP_m_p_t_f	1
RESULTS_SEARCH_16_PARAMETERS_AUTO_CALIBRATION_MCP_m_r_h_n_b	15
RESULTS_SEARCH_16_PARAMETERS_AUTO_CALIBRATION_MCP_m_z_n_s	99
RESULTS_SEARCH_16_PARAMETERS_AUTO_CALIBRATION_MCP_m_z_s_mn_f_r	0.0666667
RESULTS_SEARCH_16_PARAMETERS_AUTO_CALIBRATION_MCP_m_z_s_mx_f_r	0.1
RESULTS_SEARCH_16_PARAMETERS_MAX_PRECURSORS_FRAGLET	5
RESULTS_SEARCH_16_PARAMETERS_MAX_PRECURSORS_TAGLET	1
RESULTS_SEARCH_16_PARAMETERS_PRECURSORS_DR_FRAGLET	10
RESULTS_SEARCH_16_PARAMETERS_PRECURSORS_DR_TAGLET	3
RESULTS_SEARCH_16_PARAMETERS_DEFAULT_CHARGE_STATE_1_charge	2
RESULTS_SEARCH_16_PARAMETERS_DEFAULT_CHARGE_STATE_1_probability	1
RESULTS_SEARCH_16_PARAMETERS_DEFAULT_CHARGE_STATE_2_charge	3
RESULTS_SEARCH_16_PARAMETERS_DEFAULT_CHARGE_STATE_2_probability	1
RESULTS_SEARCH_16_PARAMETERS_DEFAULT_CHARGE_STATE_3_charge	4
RESULTS_SEARCH_16_PARAMETERS_DEFAULT_CHARGE_STATE_3_probability	1
RESULTS_SEARCH_16_PARAMETERS_VERSION	5.0.1.0, 4895
RESULTS_SEARCH_16_PARAMETERS_PARAGON_VERSION	5.0.1.0, 4874
RESULTS_SEARCH_16_PARAMETERS_APPLICATION	ProteinPilot(tm) Software
RESULTS_SEARCH_16_PARAMETERS_PROGROUP_alternativedispositionmaximumfoldprobabilitydrop	100
RESULTS_SEARCH_16_PARAMETERS_PROGROUP_alternativedispositionmaximumfoldscoredrop	2
RESULTS_SEARCH_16_PARAMETERS_PROGROUP_autodiscordantpeptidethreshold	0.3
RESULTS_SEARCH_16_PARAMETERS_PROGROUP_bayesconfidencecalclulation	TRUE
RESULTS_SEARCH_16_PARAMETERS_PROGROUP_calibrateconfidence	TRUE
RESULTS_SEARCH_16_PARAMETERS_PROGROUP_compresspeptides	FALSE
RESULTS_SEARCH_16_PARAMETERS_PROGROUP_confidencepercentthresholdforexcludingothersfromquant	15
RESULTS_SEARCH_16_PARAMETERS_PROGROUP_confidencepercentthresholdforincludingselfinquant	15
RESULTS_SEARCH_16_PARAMETERS_PROGROUP_donotstoremspeaklists	FALSE
RESULTS_SEARCH_16_PARAMETERS_PROGROUP_fasta	C:\AB SCIEX\ProteinPilot Data\SearchDatabases\ProteomaAria_contami2018.fasta
RESULTS_SEARCH_16_PARAMETERS_PROGROUP_featuregroupminpepconf	0.66
RESULTS_SEARCH_16_PARAMETERS_PROGROUP_featuregroupminups	0.47
RESULTS_SEARCH_16_PARAMETERS_PROGROUP_focusingintersection	1900-01-04
RESULTS_SEARCH_16_PARAMETERS_PROGROUP_focusingminimummatchconfidence	0.1
RESULTS_SEARCH_16_PARAMETERS_PROGROUP_focusingminunusedprotscore	0.1
RESULTS_SEARCH_16_PARAMETERS_PROGROUP_focusingsubsetcutoff	6
RESULTS_SEARCH_16_PARAMETERS_PROGROUP_intersection	1.3
RESULTS_SEARCH_16_PARAMETERS_PROGROUP_minimummatchconfidencecutoff	00:01:26.400000
RESULTS_SEARCH_16_PARAMETERS_PROGROUP_minunusedprotscore	01:05:57.120000
RESULTS_SEARCH_16_PARAMETERS_PROGROUP_subsetcutoff	2
RESULTS_SEARCH_16_PARAMETERS_PROGROUP_unusedprotscorethresholdforexcludingothersfromquant	1.3
RESULTS_SEARCH_16_PARAMETERS_PEAKLIST_count	3968
RESULTS_SEARCH_16_PARAMETERS_PEAKLIST_filenumber	1
RESULTS_SEARCH_16_PARAMETERS_PEAKLIST_original_count	3968
RESULTS_SEARCH_16_PARAMETERS_PEAKLIST_originalfilename	C:\Users\5600 Procesado\Desktop\Carpetas de datos en escritorio\Diego_23_01_19\Diego_23_01_19_WT.wiff
RESULTS_SEARCH_16_PARAMETERS_PEAKLIST_partnumber	8
RESULTS_SEARCH_16_PARAMETERS_QUANT_TYPE_background_correction	FALSE
RESULTS_SEARCH_16_PARAMETERS_QUANT_TYPE_bias_correction	TRUE
RESULTS_SEARCH_16_PARAMETERS_QUANT_TYPE_keep_extreme_peptides_over_fraction	0
RESULTS_SEARCH_16_PARAMETERS_QUANT_TYPE_low_confidence_check	TRUE
RESULTS_SEARCH_16_PARAMETERS_QUANT_TYPE_low_intensity_check	TRUE
RESULTS_SEARCH_16_PARAMETERS_QUANT_TYPE_median_statistic	TRUE
RESULTS_SEARCH_16_PARAMETERS_QUANT_TYPE_mod_check	TRUE
RESULTS_SEARCH_16_PARAMETERS_QUANT_TYPE_quant_threshold	-1
RESULTS_SEARCH_16_PARAMETERS_QUANT_TYPE_quant_threshold_sn	9
RESULTS_SEARCH_16_PARAMETERS_QUANT_TYPE_separate_searches	FALSE
RESULTS_SEARCH_16_PARAMETERS_QUANT_TYPE_shared_msms_check	TRUE
RESULTS_SEARCH_16_PARAMETERS_PARAGON_METHOD_SETTINGS_UI_SAMPLE_TYPE	Identification
RESULTS_SEARCH_16_PARAMETERS_PARAGON_METHOD_SETTINGS_UI_CYS_ALKYLATION	Iodoacetamide
RESULTS_SEARCH_16_PARAMETERS_PARAGON_METHOD_SETTINGS_UI_DIGESTION	Trypsin
RESULTS_SEARCH_16_PARAMETERS_PARAGON_METHOD_SETTINGS_UI_INSTRUMENT	TripleTOF 5600
RESULTS_SEARCH_16_PARAMETERS_PARAGON_METHOD_SETTINGS_UI_SEARCH_EFFORT	Thorough
RESULTS_SEARCH_16_PARAMETERS_PARAGON_METHOD_SETTINGS_UI_ID_FOCUS	Biological modifications
RESULTS_SEARCH_16_PARAMETERS_PARAGON_METHOD_SETTINGS_UI_USER_NAME	5600Procesado\5600 Procesado
RESULTS_SEARCH_16_PARAMETERS_PARAGON_METHOD_SETTINGS_UI_MACHINE_NAME	5600PROCESADO
RESULTS_SEARCH_16_PARAMETERS_PARAGON_METHOD_SETTINGS_UI_SEARCH_ID	6.36839e+17
RESULTS_SEARCH_16_PARAMETERS_PARAGON_METHOD_SETTINGS_UI_START_TIME	2019-01-24 13:47:57
RESULTS_SEARCH_16_PARAMETERS_PARAGON_METHOD_SETTINGS_UI_MIN_UNUSED_PROTSCORE	0.0458
RESULTS_SEARCH_16_PARAMETERS_PARAGON_METHOD_SETTINGS_UI_PSPEP	TRUE
RESULTS_GROUPRESULTSUMMARY_1_confidence	0.99
RESULTS_GROUPRESULTSUMMARY_1_distinctpeptides	218
RESULTS_GROUPRESULTSUMMARY_1_proteinsbeforegroupping	73
RESULTS_GROUPRESULTSUMMARY_1_proteinsidentified	37
RESULTS_GROUPRESULTSUMMARY_1_spectraidentified	606
RESULTS_GROUPRESULTSUMMARY_2_confidence	0.95
RESULTS_GROUPRESULTSUMMARY_2_distinctpeptides	252
RESULTS_GROUPRESULTSUMMARY_2_proteinsbeforegroupping	139
RESULTS_GROUPRESULTSUMMARY_2_proteinsidentified	66
RESULTS_GROUPRESULTSUMMARY_2_spectraidentified	667
RESULTS_GROUPRESULTSUMMARY_3_confidence	0.66
RESULTS_GROUPRESULTSUMMARY_3_distinctpeptides	256
RESULTS_GROUPRESULTSUMMARY_3_proteinsbeforegroupping	145
RESULTS_GROUPRESULTSUMMARY_3_proteinsidentified	70
RESULTS_GROUPRESULTSUMMARY_3_spectraidentified	675
RESULTS_GROUPRESULTSUMMARY_4_confidence	0.100088
RESULTS_GROUPRESULTSUMMARY_4_distinctpeptides	276
RESULTS_GROUPRESULTSUMMARY_4_proteinsbeforegroupping	186
RESULTS_GROUPRESULTSUMMARY_4_proteinsidentified	88
RESULTS_GROUPRESULTSUMMARY_4_spectraidentified	714

## Sheet: Metadata Calculations
	Subsearch	Search string	present		File index down	Part number	Spectra - 'original'	Spectra 'count' - non-empty?	max original Spectra for part	Max non-empty spectra for part	File Index for first only
	1	RESULTS_SEARCH_1_PARAMETERS_PEAKLIST_rawdatafilename		C:\Users\5600 Procesado\Desktop\Carpetas de datos en escritorio\Diego_23_01_19\Diego_23_01_19_WT.wiff	1	1	4004	4004	4004	4004	1
	2	RESULTS_SEARCH_2_PARAMETERS_PEAKLIST_rawdatafilename		C:\Users\5600 Procesado\Desktop\Carpetas de datos en escritorio\Diego_23_01_19\Diego_23_01_19_WT.wiff	1	1	4004	4004
	3	RESULTS_SEARCH_3_PARAMETERS_PEAKLIST_rawdatafilename		C:\Users\5600 Procesado\Desktop\Carpetas de datos en escritorio\Diego_23_01_19\Diego_23_01_19_WT.wiff	1	2	4015	4015	4015	4015
1 if Rapid, 2 if Thor	4	RESULTS_SEARCH_4_PARAMETERS_PEAKLIST_rawdatafilename		C:\Users\5600 Procesado\Desktop\Carpetas de datos en escritorio\Diego_23_01_19\Diego_23_01_19_WT.wiff	1	2	4015	4015
2	5	RESULTS_SEARCH_5_PARAMETERS_PEAKLIST_rawdatafilename		C:\Users\5600 Procesado\Desktop\Carpetas de datos en escritorio\Diego_23_01_19\Diego_23_01_19_WT.wiff	1	3	4023	4023	4023	4023
	6	RESULTS_SEARCH_6_PARAMETERS_PEAKLIST_rawdatafilename		C:\Users\5600 Procesado\Desktop\Carpetas de datos en escritorio\Diego_23_01_19\Diego_23_01_19_WT.wiff	1	3	4023	4023
# Segments	7	RESULTS_SEARCH_7_PARAMETERS_PEAKLIST_rawdatafilename		C:\Users\5600 Procesado\Desktop\Carpetas de datos en escritorio\Diego_23_01_19\Diego_23_01_19_WT.wiff	1	4	3956	3956	3956	3956
16	8	RESULTS_SEARCH_8_PARAMETERS_PEAKLIST_rawdatafilename		C:\Users\5600 Procesado\Desktop\Carpetas de datos en escritorio\Diego_23_01_19\Diego_23_01_19_WT.wiff	1	4	3956	3956
(max is 1000 segments)	9	RESULTS_SEARCH_9_PARAMETERS_PEAKLIST_rawdatafilename		C:\Users\5600 Procesado\Desktop\Carpetas de datos en escritorio\Diego_23_01_19\Diego_23_01_19_WT.wiff	1	5	3995	3995	3995	3995
	10	RESULTS_SEARCH_10_PARAMETERS_PEAKLIST_rawdatafilename		C:\Users\5600 Procesado\Desktop\Carpetas de datos en escritorio\Diego_23_01_19\Diego_23_01_19_WT.wiff	1	5	3995	3995
	11	RESULTS_SEARCH_11_PARAMETERS_PEAKLIST_rawdatafilename		C:\Users\5600 Procesado\Desktop\Carpetas de datos en escritorio\Diego_23_01_19\Diego_23_01_19_WT.wiff	1	6	4000	4000	4000	4000
	12	RESULTS_SEARCH_12_PARAMETERS_PEAKLIST_rawdatafilename		C:\Users\5600 Procesado\Desktop\Carpetas de datos en escritorio\Diego_23_01_19\Diego_23_01_19_WT.wiff	1	6	4000	4000
	13	RESULTS_SEARCH_13_PARAMETERS_PEAKLIST_rawdatafilename		C:\Users\5600 Procesado\Desktop\Carpetas de datos en escritorio\Diego_23_01_19\Diego_23_01_19_WT.wiff	1	7	4008	4008	4008	4008
	14	RESULTS_SEARCH_14_PARAMETERS_PEAKLIST_rawdatafilename		C:\Users\5600 Procesado\Desktop\Carpetas de datos en escritorio\Diego_23_01_19\Diego_23_01_19_WT.wiff	1	7	4008	4008
	15	RESULTS_SEARCH_15_PARAMETERS_PEAKLIST_rawdatafilename		C:\Users\5600 Procesado\Desktop\Carpetas de datos en escritorio\Diego_23_01_19\Diego_23_01_19_WT.wiff	1	8	3968	3968	3968	3968
	16	RESULTS_SEARCH_16_PARAMETERS_PEAKLIST_rawdatafilename		C:\Users\5600 Procesado\Desktop\Carpetas de datos en escritorio\Diego_23_01_19\Diego_23_01_19_WT.wiff	1	8	3968	3968

## Sheet: Curated Metadata
Group file metadata term	Metadata Description (of raw extracted item)	Use Partial Match	Term in Stream	Derived (Calculated)	Value	Validation check/comments	Conversion type, if done	Conversion factor		Metadata Category	Metadata Description of Final Metadata Item (converted manually, if applicable)	Value
	Group filename			1						Attributes - General	Group filename	Co-IP_WT_memb2.group
RESULTS_SEARCH_1_PARAMETERS_PARAGON_METHOD_SETTINGS_UI_START_TIME	Start date		1		2019-01-24 13:47:57					Attributes - General	Start date	2019-01-24 13:47:57
RESULTS_SEARCH_STAT_search_begin_time_clock	Start time		1		2019-01-24 13:47:57					Attributes - General	Start time	2019-01-24 13:47:57
RESULTS_SEARCH_1_PARAMETERS_PARAGON_METHOD_SETTINGS_UI_USER_NAME	User name		1		5600Procesado\5600 Procesado					Attributes - General	User name	5600Procesado\5600 Procesado
RESULTS_SEARCH_1_xml:id	Internal search identifier number		1	1						Attributes - General	Internal search identifier number
PARAMETERS_PEAKLIST_original_count				1						Attributes - Input data	Number of spectra in search	31969
PARAMETERS_PEAKLIST_count				1						Attributes - Input data	Number of non-empty spectra in search	31969
PARAMETERS_PEAKLIST_filenumber	Number of input files	1	1	1	1					Attributes - Input data	Number of input files	1
RESULTS_SEARCH_1_PARAMETERS_PARAGON_METHOD_SETTINGS_UI_SAMPLE_TYPE	Sample Type		1		Identification					Parameters - User settings	Sample Type	Identification
RESULTS_SEARCH_1_PARAMETERS_PARAGON_METHOD_SETTINGS_UI_CYS_ALKYLATION	Cysteine Alkylation		1		Iodoacetamide					Parameters - User settings	Cysteine Alkylation	Iodoacetamide
RESULTS_SEARCH_1_PARAMETERS_PARAGON_METHOD_SETTINGS_UI_DIGESTION	Digestion		1		Trypsin					Parameters - User settings	Digestion	Trypsin
RESULTS_SEARCH_1_PARAMETERS_PARAGON_METHOD_SETTINGS_UI_SPECIAL_FACTOR	Special Factors									Parameters - User settings	Special Factors
RESULTS_SEARCH_1_PARAMETERS_PARAGON_METHOD_SETTINGS_UI_INSTRUMENT	Instrument		1		TripleTOF 5600					Parameters - User settings	Instrument	TripleTOF 5600
RESULTS_SEARCH_1_PARAMETERS_PARAGON_METHOD_SETTINGS_UI_SPECIES	Species									Parameters - User settings	Species
RESULTS_SEARCH_1_PARAMETERS_PARAGON_METHOD_SETTINGS_UI_SEARCH_EFFORT	Search Effort		1		Thorough					Parameters - User settings	Search Effort	Thorough
RESULTS_SEARCH_1_PARAMETERS_PARAGON_METHOD_SETTINGS_UI_ID_FOCUS	ID Focus		1		Biological modifications					Parameters - User settings	ID Focus	Biological modifications
RESULTS_SEARCH_1_PARAMETERS_PARAGON_METHOD_SETTINGS_UI_MIN_UNUSED_PROTSCORE	Minimum Unused ProtScore		1		0.0458					Parameters - User settings	Minimum Unused ProtScore	0.0458
RESULTS_SEARCH_1_PARAMETERS_PARAGON_METHOD_SETTINGS_UI_PSPEP	FDR Analysis		1		TRUE		Logical to English			Parameters - User settings	FDR Analysis	Yes
	Quantitation						Logical to English			Parameters - User settings	Quantitation
RESULTS_SEARCH_1_PARAMETERS_QUANT_TYPE_background_correction	Background Correction		1		FALSE		Logical to English			Parameters - User settings	Background Correction	No
RESULTS_SEARCH_1_PARAMETERS_QUANT_TYPE_bias_correction	Bias Correction		1		TRUE		Logical to English			Parameters - User settings	Bias Correction	Yes
	Channel to use as denominator in ratios									Parameters - User settings	Channel to use as denominator in ratios
RESULTS_SEARCH_1_PARAMETERS_chemical_data_edited	Modified Data Dictionary or Parameter Translation		1		TRUE		Logical to English			Parameters - User settings	Modified Data Dictionary or Parameter Translation	Yes
RESULTS_SEARCH_1_PARAMETERS_FASTA_filename	Database filename		1		C:\AB SCIEX\ProteinPilot Data\SearchDatabases\ProteomaAria_contami2018.fasta					Attributes - Search database	Database filename	C:\AB SCIEX\ProteinPilot Data\SearchDatabases\ProteomaAria_contami2018.fasta
				1						Attributes - Search database	Number of Proteins in Database	39540
RESULTS_SEARCH_STAT_num_proteins	Number of proteins searched		1		79080					Attributes - Search database	Number of proteins searched	79080
				1						Attributes - Search database	Number of Residues in Database	16713521
RESULTS_SEARCH_STAT_num_residues	Number of residues searched		1		33427042					Attributes - Search database	Number of residues searched	33427042
RESULTS_SEARCH_STAT_computer_memory	RAM (MB)		1		32712					Attributes - Hardware	RAM (MB)	32712
RESULTS_SEARCH_STAT_computer_name	Computer name		1		5600PROCESADO					Attributes - Hardware	Computer name	5600PROCESADO
RESULTS_SEARCH_STAT_number_cores	Number of cores in computer		1		16					Attributes - Hardware	Number of cores in computer	16
RESULTS_SEARCH_STAT_number_processors	Number of threads (double cores if hyperthreading on)		1		32					Attributes - Hardware	Number of threads (double cores if hyperthreading on)	32
RESULTS_SEARCH_STAT_number_licensed_tasks	Number of cores licensed to use		1		16					Attributes - Software environment	Number of cores licensed to use	16
RESULTS_SEARCH_STAT_os	Operating system		1		Windows 7 Professional Service Pack 1 (6.1.7601)					Attributes - Software environment	Operating system	Windows 7 Professional Service Pack 1 (6.1.7601)
RESULTS_SEARCH_1_PARAMETERS_VERSION	ProteinPilot Software Version		1		5.0.1.0, 4895					Attributes - Software environment	ProteinPilot Software Version	5.0.1.0, 4895
RESULTS_SEARCH_1_PARAMETERS_PARAGON_VERSION	Paragon Algorithm Version		1		5.0.1.0, 4874					Attributes - Software environment	Paragon Algorithm Version	5.0.1.0, 4874
RESULTS_SEARCH_1_PARAMETERS_APPLICATION	Application name		1		ProteinPilot(tm) Software					Attributes - Software environment	Application name	ProteinPilot(tm) Software
RESULTS_GROUPRESULTSUMMARY_1_confidence	Confidence of first row in summary statistics ID statistics		1		0.99		Fraction to %	100		Statistics - Protein Summary Table	Percent Confidence of first row in Summary Statistics ID Statistics	99
RESULTS_GROUPRESULTSUMMARY_1_distinctpeptides	Distinct peptides associated with 99% confidence proteins		1		218					Statistics - Protein Summary Table	Distinct peptides associated with 99% confidence proteins	218
RESULTS_GROUPRESULTSUMMARY_1_proteinsbeforegroupping	Proteins before grouping (99% confidence)		1		73					Statistics - Protein Summary Table	Proteins before grouping (99% confidence)	73
RESULTS_GROUPRESULTSUMMARY_1_proteinsidentified	Proteins detected (99% confidence)		1		37					Statistics - Protein Summary Table	Proteins detected (99% confidence)	37
RESULTS_GROUPRESULTSUMMARY_1_spectraidentified	Spectra associated with 99% confidence proteins		1		606					Statistics - Protein Summary Table	Spectra associated with 99% confidence proteins	606
RESULTS_GROUPRESULTSUMMARY_2_confidence	Confidence of second row in Summary Statistics ID statistics		1		0.95		Fraction to %	100		Statistics - Protein Summary Table	Percent Confidence of first row in Summary Statistics ID Statistics	95
RESULTS_GROUPRESULTSUMMARY_2_distinctpeptides	Distinct peptides associated with 95% confidence proteins		1		252					Statistics - Protein Summary Table	Distinct peptides associated with 95% confidence proteins	252
RESULTS_GROUPRESULTSUMMARY_2_proteinsbeforegroupping	Proteins before grouping (95% confidence)		1		139					Statistics - Protein Summary Table	Proteins before grouping (95% confidence)	139
RESULTS_GROUPRESULTSUMMARY_2_proteinsidentified	Proteins detected (95% confidence)		1		66					Statistics - Protein Summary Table	Proteins detected (95% confidence)	66
RESULTS_GROUPRESULTSUMMARY_2_spectraidentified	Spectra associated with 95% confidence proteins		1		667					Statistics - Protein Summary Table	Spectra associated with 95% confidence proteins	667
RESULTS_GROUPRESULTSUMMARY_3_confidence	Confidence of third row in summary statistics ID statistics		1		0.66		Fraction to %	100		Statistics - Protein Summary Table	Percent Confidence of first row in Summary Statistics ID Statistics	66
RESULTS_GROUPRESULTSUMMARY_3_distinctpeptides	Distinct peptides associated with 66% confidence proteins		1		256					Statistics - Protein Summary Table	Distinct peptides associated with 66% confidence proteins	256
RESULTS_GROUPRESULTSUMMARY_3_proteinsbeforegroupping	Proteins before grouping (66% confidence)		1		145					Statistics - Protein Summary Table	Proteins before grouping (66% confidence)	145
RESULTS_GROUPRESULTSUMMARY_3_proteinsidentified	Proteins detected (66% confidence)		1		70					Statistics - Protein Summary Table	Proteins detected (66% confidence)	70
RESULTS_GROUPRESULTSUMMARY_3_spectraidentified	Spectra associated with 66% confidence proteins		1		675					Statistics - Protein Summary Table	Spectra associated with 66% confidence proteins	675
RESULTS_GROUPRESULTSUMMARY_4_confidence	Confidence of fourth row in Summary Statistics ID statistics		1		0.100088		Fraction to %	100		Statistics - Protein Summary Table	Percent Confidence of first row in Summary Statistics ID Statistics	10.0088
RESULTS_GROUPRESULTSUMMARY_4_distinctpeptides	Distinct peptides associated with 10% confidence proteins		1		276					Statistics - Protein Summary Table	Distinct peptides associated with 10% confidence proteins	276
RESULTS_GROUPRESULTSUMMARY_4_proteinsbeforegroupping	Proteins before grouping (10% confidence)		1		186					Statistics - Protein Summary Table	Proteins before grouping (10% confidence)	186
RESULTS_GROUPRESULTSUMMARY_4_proteinsidentified	Proteins detected (10% confidence)		1		88					Statistics - Protein Summary Table	Proteins detected (10% confidence)	88
RESULTS_GROUPRESULTSUMMARY_4_spectraidentified	Spectra associated with 10% confidence proteins		1		714					Statistics - Protein Summary Table	Spectra associated with 10% confidence proteins	714
PARAMETERS_PEAKLIST_partnumber	Number of segments the input data are broken into	1	1	1	8					Parameters - Search Dimension Factors	Number of segments the input data are broken into	8
				1						Parameters - Search Dimension Factors	Number of searches per segment (2 for Thorough, 1 for Rapid)	2
				1						Parameters - Search Dimension Factors	Number of apparent sub-searches in group file	16
RESULTS_SEARCH_1_PARAMETERS_do_reverse_search	Do reversed search		1		TRUE					Parameters - Search Dimension Factors	Do reversed search	TRUE
RESULTS_SEARCH_1_PARAMETERS_QUANT_TYPE_separate_searches	Do separate searches for each plex in MS1 quantitation		1		FALSE					Parameters - Search Dimension Factors	Do separate searches for each plex in MS1 quantitation	FALSE
RESULTS_SEARCH_1_PARAMETERS_maxresults	Maximum number of hypotheses to keep per spectrum		1		15					Parameters - Search Dimension Factors	Maximum number of hypotheses to keep per spectrum	15
RESULTS_SEARCH_1_PARAMETERS_MSTOLERANCE_type	MS1 initial mass error tolerance type		1		dalton					Parameters - Identification - Mass accuracy	MS1 initial mass error tolerance type	dalton
RESULTS_SEARCH_1_PARAMETERS_MSTOLERANCE_value	MS1 initial mass error tolerance value		1		0.05					Parameters - Identification - Mass accuracy	MS1 initial mass error tolerance value	0.05
RESULTS_SEARCH_1_PARAMETERS_MSMSTOLERANCE_type	MS2 initial mass error tolerance type		1		dalton					Parameters - Identification - Mass accuracy	MS2 initial mass error tolerance type	dalton
RESULTS_SEARCH_1_PARAMETERS_MSMSTOLERANCE_value	MS2 initial mass error tolerance value		1		0.1					Parameters - Identification - Mass accuracy	MS2 initial mass error tolerance value	0.1
RESULTS_SEARCH_1_PARAMETERS_MS_STANDARD_DEVIATION_type	MS1 final mass error standard deviation type		1		dalton					Parameters - Identification - Mass accuracy	MS1 final mass error standard deviation type	dalton
RESULTS_SEARCH_1_PARAMETERS_MS_STANDARD_DEVIATION_value	MS1 final mass error standard deviation value		1		0.0011					Parameters - Identification - Mass accuracy	MS1 final mass error standard deviation value	0.0011
RESULTS_SEARCH_1_PARAMETERS_MSMS_STANDARD_DEVIATION_type	MS2 final mass error standard deviation type		1		dalton					Parameters - Identification - Mass accuracy	MS2 final mass error standard deviation type	dalton
RESULTS_SEARCH_1_PARAMETERS_MSMS_STANDARD_DEVIATION_value	MS2 final mass error standard deviation value		1		0.01					Parameters - Identification - Mass accuracy	MS2 final mass error standard deviation value	0.01
RESULTS_SEARCH_1_PARAMETERS_do_multiprecursor_search	Use multi-precursor search function		1		TRUE					Parameters - Identification - Multi-precursor search	Use multi-precursor search function	TRUE
RESULTS_SEARCH_1_PARAMETERS_MAX_PRECURSORS_FRAGLET	Maximum number of different precursor masses to try to match to in the Fraglet stage when doing multi-precursor search		1		5					Parameters - Identification - Multi-precursor search	Maximum number of different precursor masses to try to match to in the Fraglet stage when doing multi-precursor search	5
RESULTS_SEARCH_1_PARAMETERS_PRECURSORS_DR_FRAGLET	Maximum dynamic range gap of secondary precursors vs primary precursor in the Fraglet stage when doing multi-precursor search		1		10					Parameters - Identification - Multi-precursor search	Maximum dynamic range gap of secondary precursors vs primary precursor in the Fraglet stage when doing multi-precursor search	10
RESULTS_SEARCH_1_PARAMETERS_MAX_PRECURSORS_TAGLET	Maximum number of different precursor masses to try to match to in the Taglet stage when doing multi-precursor search		1		1					Parameters - Identification - Multi-precursor search	Maximum number of different precursor masses to try to match to in the Taglet stage when doing multi-precursor search	1
RESULTS_SEARCH_1_PARAMETERS_PRECURSORS_DR_TAGLET	Maximum dynamic range gap of secondary precursors vs primary precursor in the Taglet stage when doing multi-precursor search		1		3					Parameters - Identification - Multi-precursor search	Maximum dynamic range gap of secondary precursors vs primary precursor in the Taglet stage when doing multi-precursor search	3
RESULTS_SEARCH_1_PARAMETERS_DEFAULT_CHARGE_STATE_1_charge	First charge state to consider when precursor z is not determined		1		2					Parameters - Identification - Charge ambiguity	First charge state to consider when precursor z is not determined	2
RESULTS_SEARCH_1_PARAMETERS_DEFAULT_CHARGE_STATE_1_probability	Probability of first charge state to consider when precursor z is not determined		1		1					Parameters - Identification - Charge ambiguity	Probability of first charge state to consider when precursor z is not determined	1
RESULTS_SEARCH_1_PARAMETERS_DEFAULT_CHARGE_STATE_2_charge	Second charge state to consider when precursor z is not determined		1		3					Parameters - Identification - Charge ambiguity	Second charge state to consider when precursor z is not determined	3
RESULTS_SEARCH_1_PARAMETERS_DEFAULT_CHARGE_STATE_2_probability	Probability of second charge state to consider when precursor z is not determined		1		1					Parameters - Identification - Charge ambiguity	Probability of second charge state to consider when precursor z is not determined	1
RESULTS_SEARCH_1_PARAMETERS_DEFAULT_CHARGE_STATE_3_charge	Third charge state to consider when precursor z is not determined		1		4					Parameters - Identification - Charge ambiguity	Third charge state to consider when precursor z is not determined	4
RESULTS_SEARCH_1_PARAMETERS_DEFAULT_CHARGE_STATE_3_probability	Probability of third charge state to consider when precursor z is not determined		1		1					Parameters - Identification - Charge ambiguity	Probability of third charge state to consider when precursor z is not determined	1
RESULTS_SEARCH_1_PARAMETERS_DEFAULT_CHARGE_STATE_4_charge	Fourth charge state to consider when precursor z is not determined									Parameters - Identification - Charge ambiguity	Fourth charge state to consider when precursor z is not determined
RESULTS_SEARCH_1_PARAMETERS_DEFAULT_CHARGE_STATE_4_probability	Probability of fourth charge state to consider when precursor z is not determined									Parameters - Identification - Charge ambiguity	Probability of fourth charge state to consider when precursor z is not determined
RESULTS_SEARCH_1_PARAMETERS_PROGROUP_bayesconfidencecalclulation	Use Bayesian protein confidence calculation		1		TRUE					Parameters - Protein Grouping	Use Bayesian protein confidence calculation	TRUE
RESULTS_SEARCH_1_PARAMETERS_PROGROUP_calibrateconfidence	Use peptide FDR analysis to recalibrate peptide confidences		1		TRUE					Parameters - Protein Grouping	Use peptide FDR analysis to recalibrate peptide confidences	TRUE
RESULTS_SEARCH_1_PARAMETERS_PROGROUP_focusingintersection	In mid-Pro Group, minimum Intersection ProtScore to be in Same Group		1		4					Parameters - Protein Grouping	In mid-Pro Group, minimum Intersection ProtScore to be in Same Group	4
RESULTS_SEARCH_1_PARAMETERS_PROGROUP_focusingminunusedprotscore	In mid-Pro Group, minimum Unused ProtScore to keep a Group		1		0.1					Parameters - Protein Grouping	In mid-Pro Group, minimum Unused ProtScore to keep a Group	0.1
RESULTS_SEARCH_1_PARAMETERS_PROGROUP_focusingsubsetcutoff	In mid-Pro Group, keep competitor proteins with ProtScore units from winner		1		6					Parameters - Protein Grouping	In mid-Pro Group, keep competitor proteins with ProtScore units from winner	6
RESULTS_SEARCH_1_PARAMETERS_PROGROUP_intersection	In final Pro Group, minimum Intersection ProtScore to be in same group		1		1.3					Parameters - Protein Grouping	In final Pro Group, minimum Intersection ProtScore to be in same group	1.3
RESULTS_SEARCH_1_PARAMETERS_PROGROUP_minunusedprotscore	In final Pro Group, minimum Unused ProtScore to keep a group		1		0.0458					Parameters - Protein Grouping	In final Pro Group, minimum Unused ProtScore to keep a group	0.0458
RESULTS_SEARCH_1_PARAMETERS_PROGROUP_subsetcutoff	In final Pro Group, keep competitor proteins with ProtScore units from winner		1		2					Parameters - Protein Grouping	In final Pro Group, keep competitor proteins with ProtScore units from winner	2
RESULTS_SEARCH_1_PARAMETERS_QUANT_TYPE_background_correction	Do isobaric quant background correction algorithm		1		FALSE					Parameters - Quantitation - processing	Do isobaric quant background correction algorithm	FALSE
RESULTS_SEARCH_1_PARAMETERS_QUANT_TYPE_bias_correction	Normalize the central tendency of protein ratios to be unity		1		TRUE					Parameters - Quantitation - processing	Normalize the central tendency of protein ratios to be unity	TRUE
RESULTS_SEARCH_1_PARAMETERS_QUANT_TYPE_median_statistic	Compute protein-level ratios from the median of peptide ratios		1		TRUE					Parameters - Quantitation - processing	Compute protein-level ratios from the median of peptide ratios	TRUE
RESULTS_SEARCH_1_PARAMETERS_QUANT_TYPE_quant_threshold	Quant threshold setting no longer used		1		-1					Parameters - Quantitation - processing	Quant threshold setting no longer used	-1
RESULTS_SEARCH_1_PARAMETERS_QUANT_TYPE_quant_threshold_sn	Use measures for quantitation if signal to noise is greater than		1		9					Parameters - Quantitation - processing	Use measures for quantitation if signal to noise is greater than	9
RESULTS_SEARCH_1_PARAMETERS_max_quant_labels	Maximum number of labels allowed on a peptide for it to be used for quantitation		1		35					Parameters - Quantitation - curation	Maximum number of labels allowed on a peptide for it to be used for quantitation	35
RESULTS_SEARCH_1_PARAMETERS_QUANT_TYPE_keep_extreme_peptides_over_fraction	Include extreme ratios in the protein ratio calculation if the fraction of peptides from a protein having extreme ratios is greater than		1		0					Parameters - Quantitation - curation	Include extreme ratios in the protein ratio calculation if the fraction of peptides from a protein having extreme ratios is greater than	0
RESULTS_SEARCH_1_PARAMETERS_QUANT_TYPE_low_confidence_check	Exclude quantitation data if identification confidence does not pass a threshold value		1		TRUE					Parameters - Quantitation - curation	Exclude quantitation data if identification confidence does not pass a threshold value	TRUE
RESULTS_SEARCH_1_PARAMETERS_QUANT_TYPE_low_intensity_check	Exclude quantitation data if a minimum intensity is not passed		1		TRUE					Parameters - Quantitation - curation	Exclude quantitation data if a minimum intensity is not passed	TRUE
RESULTS_SEARCH_1_PARAMETERS_QUANT_TYPE_mod_check	Exclude quantitation data based on discordant peptide logic		1		TRUE					Parameters - Quantitation - curation	Exclude quantitation data based on discordant peptide logic	TRUE
RESULTS_SEARCH_1_PARAMETERS_QUANT_TYPE_shared_msms_check	Exclude quantitation data using sharing logic		1		TRUE					Parameters - Quantitation - curation	Exclude quantitation data using sharing logic	TRUE
RESULTS_SEARCH_1_PARAMETERS_PROGROUP_unusedprotscorethresholdforexcludingothersfromquant	Minimum protein confidence to consider a protein confident and capable of excluding spectra as shared		1		1.3					Parameters - Quantitation - curation	Minimum protein confidence to consider a protein confident and capable of excluding spectra as shared	1.3
RESULTS_SEARCH_1_PARAMETERS_PROGROUP_confidencepercentthresholdforexcludingothersfromquant	Minimum peptide percent confidence from a confident protein to consider a spectrum shared		1		15					Parameters - Quantitation - curation	Minimum peptide percent confidence from a confident protein to consider a spectrum shared	15
RESULTS_SEARCH_1_PARAMETERS_PROGROUP_confidencepercentthresholdforincludingselfinquant	Minimum peptide confidence to be used for quantitation		1		15					Parameters - Quantitation - curation	Minimum peptide confidence to be used for quantitation	15
RESULTS_SEARCH_1_PARAMETERS_PROGROUP_autodiscordantpeptidethreshold	Consider a peptide discordant if joint feature probability less than		1		0.3					Parameters - Quantitation - curation	Consider a peptide discordant if joint feature probability less than	0.3
RESULTS_SEARCH_1_PARAMETERS_PROGROUP_compresspeptides	Show results only for distinct peptides, suppressing redundancy		1		FALSE					Parameters - Non-functional	Show results only for distinct peptides, suppressing redundancy	FALSE
RESULTS_SEARCH_1_PARAMETERS_PROGROUP_donotstoremspeaklists	Do not store MS1 level data		1		FALSE					Parameters - Non-functional	Do not store MS1 level data	FALSE
RESULTS_SEARCH_STAT_search_begin_time_clock	Start time - Search		1		2019-01-24 13:47:57					Statistics - Processing Times - Start&Stop Clock Times	Start time - Search	2019-01-24 13:47:57
RESULTS_SEARCH_STAT_search_end_time_clock	End time - Search		1		2019-01-24 14:06:25					Statistics - Processing Times - Start&Stop Clock Times	End time - Search	2019-01-24 14:06:25
RESULTS_SEARCH_STAT_stage_searching_begin_time_clock	Start time - Identification algorithm stages		1		2019-01-24 13:54:24					Statistics - Processing Times - Start&Stop Clock Times	Start time - Identification algorithm stages	2019-01-24 13:54:24
RESULTS_SEARCH_STAT_stage_searching_end_time_clock	End time - Identification algorithm stages		1		2019-01-24 14:06:14					Statistics - Processing Times - Start&Stop Clock Times	End time - Identification algorithm stages	2019-01-24 14:06:14
RESULTS_SEARCH_STAT_stage_signal_processing_begin_time_clock	Start time - Signal processing stage		1		2019-01-24 13:47:57					Statistics - Processing Times - Start&Stop Clock Times	Start time - Signal processing stage	2019-01-24 13:47:57
RESULTS_SEARCH_STAT_stage_signal_processing_end_time_clock	End time - Signal processing stage		1		2019-01-24 13:54:21					Statistics - Processing Times - Start&Stop Clock Times	End time - Signal processing stage	2019-01-24 13:54:21
RESULTS_SEARCH_STAT_stage_waiting_begin_time_clock	Start time - Waiting stage		1		2019-01-24 13:54:21					Statistics - Processing Times - Start&Stop Clock Times	Start time - Waiting stage	2019-01-24 13:54:21
RESULTS_SEARCH_STAT_stage_waiting_end_time_clock	End time - Waiting stage		1		2019-01-24 13:54:24					Statistics - Processing Times - Start&Stop Clock Times	End time - Waiting stage	2019-01-24 13:54:24
RESULTS_SEARCH_STAT_task_fraglet_exe_begin_time_clock	Start time - Fraglet Algorithm search stage		1		2019-01-24 13:54:27					Statistics - Processing Times - Start&Stop Clock Times	Start time - Fraglet Algorithm search stage	2019-01-24 13:54:27
RESULTS_SEARCH_STAT_task_fraglet_exe_end_time_clock	End time - Fraglet Algorithm search stage		1		2019-01-24 13:57:25					Statistics - Processing Times - Start&Stop Clock Times	End time - Fraglet Algorithm search stage	2019-01-24 13:57:25
RESULTS_SEARCH_STAT_task_focusing_begin_time_clock	Start time - Mid-Pro Group Algorithm stage		1		2019-01-24 13:57:25					Statistics - Processing Times - Start&Stop Clock Times	Start time - Mid-Pro Group Algorithm stage	2019-01-24 13:57:25
RESULTS_SEARCH_STAT_task_focusing_end_time_clock	End time - Mid-Pro Group Algorithm stage		1		2019-01-24 13:58:21					Statistics - Processing Times - Start&Stop Clock Times	End time - Mid-Pro Group Algorithm stage	2019-01-24 13:58:21
RESULTS_SEARCH_STAT_task_taglet_exe_begin_time_clock	Start time - Taglet Algorithm search stage		1		2019-01-24 13:58:21					Statistics - Processing Times - Start&Stop Clock Times	Start time - Taglet Algorithm search stage	2019-01-24 13:58:21
RESULTS_SEARCH_STAT_task_taglet_exe_end_time_clock	End time - Taglet Algorithm search stage		1		2019-01-24 14:04:50					Statistics - Processing Times - Start&Stop Clock Times	End time - Taglet Algorithm search stage	2019-01-24 14:04:50
RESULTS_SEARCH_STAT_task_progroup_begin_time_clock	Start time - Final Pro Group Algorithm stage		1		2019-01-24 14:04:50					Statistics - Processing Times - Start&Stop Clock Times	Start time - Final Pro Group Algorithm stage	2019-01-24 14:04:50
RESULTS_SEARCH_STAT_task_progroup_end_time_clock	End time - Final Pro Group Algorithm stage		1		2019-01-24 14:06:14					Statistics - Processing Times - Start&Stop Clock Times	End time - Final Pro Group Algorithm stage	2019-01-24 14:06:14
RESULTS_SEARCH_STAT_stage_fdr_begin_time_clock	Start time - FDR analysis stage		1		2019-01-24 14:06:14					Statistics - Processing Times - Start&Stop Clock Times	Start time - FDR analysis stage	2019-01-24 14:06:14
RESULTS_SEARCH_STAT_stage_fdr_end_time_clock	End time - FDR analysis stage		1		2019-01-24 14:06:25					Statistics - Processing Times - Start&Stop Clock Times	End time - FDR analysis stage	2019-01-24 14:06:25
RESULTS_SEARCH_STAT_search_time_duration	Clock Time Duration for Full Search (ms)		1		1108638		msec to min	1.66667e-05		Statistics - Processing Times - Duration in Real Clock Times	Clock time duration - Full search (min)	18.4773
RESULTS_SEARCH_STAT_stage_searching_time_duration	Clock Time Duration for Identification Algorithm Stages (ms)		1		710288		msec to min	1.66667e-05		Statistics - Processing Times - Duration in Real Clock Times	Clock time duration - Identification algorithm stages (min)	11.8381
RESULTS_SEARCH_STAT_stage_signal_processing_time_duration	Clock Time Duration for Waiting Stage (ms)		1		384369		msec to min	1.66667e-05		Statistics - Processing Times - Duration in Real Clock Times	Clock time duration - Signal processing stage (min)	6.40615
RESULTS_SEARCH_STAT_stage_waiting_time_duration	Clock Time Duration for Signal Processing Stage (ms)		1		2215		msec to min	1.66667e-05		Statistics - Processing Times - Duration in Real Clock Times	Clock time duration - Waiting stage (min)	0.0369167
RESULTS_SEARCH_STAT_task_fraglet_exe_time_duration	Clock Time Duration for Fraglet Algorithm Stage (ms)		1		178418		msec to min	1.66667e-05		Statistics - Processing Times - Duration in Real Clock Times	Clock time duration - Fraglet Algorithm stage (min)	2.97363
RESULTS_SEARCH_STAT_task_focusing_time_duration	Clock Time Duration for Mid-Pro Group Algorithm Stage (ms)		1		55645		msec to min	1.66667e-05		Statistics - Processing Times - Duration in Real Clock Times	Clock time duration - Mid-Pro Group Algorithm stage (min)	0.927417
RESULTS_SEARCH_STAT_task_taglet_exe_time_duration	Clock Time Duration for Taglet Algorithm Stage (ms)		1		389003		msec to min	1.66667e-05		Statistics - Processing Times - Duration in Real Clock Times	Clock time duration - Taglet Algorithm stage (min)	6.48338
RESULTS_SEARCH_STAT_task_progroup_time_duration	Clock Time Duration for Pro Group Algorithm Stage (ms)		1		83773		msec to min	1.66667e-05		Statistics - Processing Times - Duration in Real Clock Times	Clock time duration - Pro Group Algorithm stage (min)	1.39622
RESULTS_SEARCH_STAT_stage_fdr_time_duration	Clock Time Duration for FDR Analysis (ms)		1		11391		msec to min	1.66667e-05		Statistics - Processing Times - Duration in Real Clock Times	Clock time duration - FDR Analysis (min)	0.18985
				1						Statistics - Processing Times - Duration in Real Clock Times	Clock time not accounted for in measured stages	0.0637333
	CPU Time Duration for Signal Processing Stage (ms)						msec to min	1.66667e-05		Statistics - Processing Times - Duration in CPU Time	CPU time duration - Signal Processing stage (min)
RESULTS_SEARCH_STAT_task_fraglet_exe_time_cpu	CPU Time Duration for Fraglet Algorithm Stage (ms)		1		832343		msec to min	1.66667e-05		Statistics - Processing Times - Duration in CPU Time	CPU time duration - Fraglet Algorithm stage (min)	13.8724
RESULTS_SEARCH_STAT_task_focusing_time_cpu	CPU Time Duration for Mid-Pro Group Algorithm Stage (ms)		1		178714		msec to min	1.66667e-05		Statistics - Processing Times - Duration in CPU Time	CPU time duration - Mid-Pro Group Algorithm stage (min)	2.97857
RESULTS_SEARCH_STAT_task_taglet_exe_time_cpu	CPU Time Duration for Taglet Algorithm Stage (ms)		1		1696947		msec to min	1.66667e-05		Statistics - Processing Times - Duration in CPU Time	CPU time duration - Taglet Algorithm stage (min)	28.2825
RESULTS_SEARCH_STAT_task_progroup_time_cpu	CPU Time Duration for Pro Group Algorithm Stage (ms)		1		111805		msec to min	1.66667e-05		Statistics - Processing Times - Duration in CPU Time	CPU time duration - Pro Group Algorithm stage (min)	1.86342
				1						Statistics - Processing Times - Percent by Stage	Percent of clock time - Identification Algorithm stages	0.640685
				1						Statistics - Processing Times - Percent by Stage	Percent of clock time - Signal Processing stage	0.346704
				1						Statistics - Processing Times - Percent by Stage	Percent of clock time - Waiting stage	0.00199795
				1						Statistics - Processing Times - Percent by Stage	Percent of clock time - Fraglet Algorithm stage	0.160934
				1						Statistics - Processing Times - Percent by Stage	Percent of clock time - Mid-Pro Group Algorithm stage	0.0501922
				1						Statistics - Processing Times - Percent by Stage	Percent of clock time - Taglet Algorithm stage	0.350884
				1						Statistics - Processing Times - Percent by Stage	Percent of clock time - Pro Group Algorithm stage	0.0755639
				1						Statistics - Processing Times - Percent by Stage	Percent of clock time - FDR Analysis	0.0102748
				1						Statistics - Processing Rate - Clock (Sec/Spectrum)	Clock time rate (sec/spect) - Full Search	0.0346785
				1						Statistics - Processing Rate - Clock (Sec/Spectrum)	Clock time rate (sec/spect) - Identification Algorithm stages	0.022218
				1						Statistics - Processing Rate - Clock (Sec/Spectrum)	Clock time rate (sec/spect) - Signal processing stage	0.0120232
				1						Statistics - Processing Rate - Clock (Sec/Spectrum)	Clock time rate (sec/spect) - Waiting stage	6.92859e-05
				1						Statistics - Processing Rate - Clock (Sec/Spectrum)	Clock time rate (sec/spect) - Fraglet Algorithm stage	0.00558097
				1						Statistics - Processing Rate - Clock (Sec/Spectrum)	Clock time rate (sec/spect) - Mid-Pro Group Algorithm stage	0.00174059
				1						Statistics - Processing Rate - Clock (Sec/Spectrum)	Clock time rate (sec/spect) - Taglet Algorithm stage	0.0121681
				1						Statistics - Processing Rate - Clock (Sec/Spectrum)	Clock time rate (sec/spect) - Pro Group Algorithm stage	0.00262044
				1						Statistics - Processing Rate - Clock (Sec/Spectrum)	Clock time rate (sec/spect) - FDR Analysis	0.000356314
				1						Statistics - Processing Rate - CPU (Sec/Spectrum)	CPU time rate (sec/spect) - Signal processing stage
				1						Statistics - Processing Rate - CPU (Sec/Spectrum)	CPU time rate (sec/spect) - Fraglet Algorithm stage	0.0260359
				1						Statistics - Processing Rate - CPU (Sec/Spectrum)	CPU time rate (sec/spect) - Mid-Pro Group Algorithm stage	0.00559023
				1						Statistics - Processing Rate - CPU (Sec/Spectrum)	CPU time rate (sec/spect) - Taglet Algorithm stage	0.053081
				1						Statistics - Processing Rate - CPU (Sec/Spectrum)	CPU time rate (sec/spect) - Pro Group Algorithm stage	0.00349729
				1						Statistics - Processing Rate - Clock (Sec/Spectrum/DB Protein)	Clock time rate (sec/spect/DB protein) - Full search	4.38525e-07
				1						Statistics - Processing Rate - Clock (Sec/Spectrum/DB Protein)	Clock time rate (sec/spect/DB protein) - Identification algorithm stages	2.80956e-07
				1						Statistics - Processing Rate - Clock (Sec/Spectrum/DB Protein)	Clock time rate (sec/spect/DB protein) - Signal processing stage	1.52038e-07
				1						Statistics - Processing Rate - Clock (Sec/Spectrum/DB Protein)	Clock time rate (sec/spect/DB protein) - Waiting stage	8.76149e-10
				1						Statistics - Processing Rate - Clock (Sec/Spectrum/DB Protein)	Clock time rate (sec/spect/DB protein) - Fraglet Algorithm stage	7.05737e-08
				1						Statistics - Processing Rate - Clock (Sec/Spectrum/DB Protein)	Clock time rate (sec/spect/DB protein) - Mid-Pro Group Algorithm stage	2.20105e-08
				1						Statistics - Processing Rate - Clock (Sec/Spectrum/DB Protein)	Clock time rate (sec/spect/DB protein) - Taglet Algorithm stage	1.53871e-07
				1						Statistics - Processing Rate - Clock (Sec/Spectrum/DB Protein)	Clock time rate (sec/spect/DB protein) - Pro Group Algorithm stage	3.31366e-08
				1						Statistics - Processing Rate - Clock (Sec/Spectrum/DB Protein)	Clock time rate (sec/spect/DB protein) - FDR Analysis	4.50574e-09
				1						Statistics - Processing Rate - CPU (Sec/Spectrum/DB Protein)	CPU time rate (sec/spect/DB protein) - Signal processing stage
				1						Statistics - Processing Rate - CPU (Sec/Spectrum/DB Protein)	CPU time rate (sec/spect/DB protein) - Fraglet Algorithm stage	3.29235e-07
				1						Statistics - Processing Rate - CPU (Sec/Spectrum/DB Protein)	CPU time rate (sec/spect/DB protein) - Mid-Pro Group Algorithm stage	7.06908e-08
				1						Statistics - Processing Rate - CPU (Sec/Spectrum/DB Protein)	CPU time rate (sec/spect/DB protein) - Taglet Algorithm stage	6.71232e-07
				1						Statistics - Processing Rate - CPU (Sec/Spectrum/DB Protein)	CPU time rate (sec/spect/DB protein) - Pro Group Algorithm stage	4.42248e-08
				1						Statistics - Extent of Distribution - Fundamental	Distribution factor - CPU vs. clock time - Signal processing stage
				1						Statistics - Extent of Distribution - Fundamental	Distribution factor - CPU vs. clock time - Fraglet Algorithm stage	4.66513
				1						Statistics - Extent of Distribution - Fundamental	Distribution factor - CPU vs. clock time - Mid-Pro Group Algorithm stage	3.21168
				1						Statistics - Extent of Distribution - Fundamental	Distribution factor - CPU vs. clock time - Taglet Algorithm stage	4.3623
				1						Statistics - Extent of Distribution - Fundamental	Distribution factor - CPU vs. clock time - Pro Group Algorithm stage	1.33462
				1						Statistics - Extent of Distribution - vs Segments	Ratio of distribution factor to number of search segments - Signal processing stage
				1						Statistics - Extent of Distribution - vs Segments	Ratio of distribution factor to number of search segments - Fraglet Algorithm stage	0.583141
				1						Statistics - Extent of Distribution - vs Segments	Ratio of distribution factor to number of search segments - Mid-Pro Group Algorithm stage	0.40146
				1						Statistics - Extent of Distribution - vs Segments	Ratio of distribution factor to number of search segments - Taglet Algorithm stage	0.545287
				1						Statistics - Extent of Distribution - vs Segments	Ratio of distribution factor to number of search segments - Pro Group Algorithm stage	0.166827
				1						Statistics - Extent of Distribution - vs Licensed Cores	Ratio of distribution factor to number of licensed cores - Signal processing stage
				1						Statistics - Extent of Distribution - vs Licensed Cores	Ratio of distribution factor to number of licensed cores - Fraglet Algorithm stage	0.291571
				1						Statistics - Extent of Distribution - vs Licensed Cores	Ratio of distribution factor to number of licensed cores - Mid-Pro Group Algorithm stage	0.20073
				1						Statistics - Extent of Distribution - vs Licensed Cores	Ratio of distribution factor to number of licensed cores - Taglet Algorithm stage	0.272644
				1						Statistics - Extent of Distribution - vs Licensed Cores	Ratio of distribution factor to number of licensed cores - Pro Group Algorithm stage	0.0834137
PARAMETERS_PEAKLIST_original_count	Average number of spectra per segment	1	1	1	3996.12					Statistics - Search Segmentation	Average number of spectra per segment	3996.12
PARAMETERS_PEAKLIST_original_count	Standard deviation of number of spectra per segment	1	1	1	22.2077					Statistics - Search Segmentation	Standard deviation of number of spectra per segment	22.2077
PARAMETERS_PEAKLIST_original_count	Maximum number of spectra per segment	1	1	1	4023					Statistics - Search Segmentation	Maximum number of spectra per segment	4023
PARAMETERS_PEAKLIST_original_count	Minimum number of spectra per segment	1	1	1	3956					Statistics - Search Segmentation	Minimum number of spectra per segment	3956
										Attributes - Input data filenames	Filename of Input File 1	C:\Users\5600 Procesado\Desktop\Carpetas de datos en escritorio\Diego_23_01_19\Diego_23_01_19_WT.wiff
										Attributes - Input data filenames	Filename of Input File 2
										Attributes - Input data filenames	Filename of Input File 3
										Attributes - Input data filenames	Filename of Input File 4
										Attributes - Input data filenames	Filename of Input File 5
										Attributes - Input data filenames	Filename of Input File 6
										Attributes - Input data filenames	Filename of Input File 7
										Attributes - Input data filenames	Filename of Input File 8
										Attributes - Input data filenames	Filename of Input File 9
										Attributes - Input data filenames	Filename of Input File 10
										Attributes - Input data filenames	Filename of Input File 11
										Attributes - Input data filenames	Filename of Input File 12
										Attributes - Input data filenames	Filename of Input File 13
										Attributes - Input data filenames	Filename of Input File 14
										Attributes - Input data filenames	Filename of Input File 15
										Attributes - Input data filenames	Filename of Input File 16
										Attributes - Input data filenames	Filename of Input File 17
										Attributes - Input data filenames	Filename of Input File 18
										Attributes - Input data filenames	Filename of Input File 19
										Attributes - Input data filenames	Filename of Input File 20
										Attributes - Input data filenames	Filename of Input File 21
										Attributes - Input data filenames	Filename of Input File 22
										Attributes - Input data filenames	Filename of Input File 23
										Attributes - Input data filenames	Filename of Input File 24
										Attributes - Input data filenames	Filename of Input File 25
										Attributes - Input data filenames	Filename of Input File 26
										Attributes - Input data filenames	Filename of Input File 27
										Attributes - Input data filenames	Filename of Input File 28
										Attributes - Input data filenames	Filename of Input File 29
										Attributes - Input data filenames	Filename of Input File 30
										Attributes - Input data filenames	Filename of Input File 31
										Attributes - Input data filenames	Filename of Input File 32
										Attributes - Input data filenames	Filename of Input File 33
										Attributes - Input data filenames	Filename of Input File 34
										Attributes - Input data filenames	Filename of Input File 35
										Attributes - Input data filenames	Filename of Input File 36
										Attributes - Input data filenames	Filename of Input File 37
										Attributes - Input data filenames	Filename of Input File 38
										Attributes - Input data filenames	Filename of Input File 39
										Attributes - Input data filenames	Filename of Input File 40
										Attributes - Input data filenames	Filename of Input File 41
										Attributes - Input data filenames	Filename of Input File 42
										Attributes - Input data filenames	Filename of Input File 43
										Attributes - Input data filenames	Filename of Input File 44
										Attributes - Input data filenames	Filename of Input File 45
										Attributes - Input data filenames	Filename of Input File 46
										Attributes - Input data filenames	Filename of Input File 47
										Attributes - Input data filenames	Filename of Input File 48
										Attributes - Input data filenames	Filename of Input File 49
										Attributes - Input data filenames	Filename of Input File 50
										Attributes - Input data filenames	Filename of Input File 51
										Attributes - Input data filenames	Filename of Input File 52
										Attributes - Input data filenames	Filename of Input File 53
										Attributes - Input data filenames	Filename of Input File 54
										Attributes - Input data filenames	Filename of Input File 55
										Attributes - Input data filenames	Filename of Input File 56
										Attributes - Input data filenames	Filename of Input File 57
										Attributes - Input data filenames	Filename of Input File 58
										Attributes - Input data filenames	Filename of Input File 59
										Attributes - Input data filenames	Filename of Input File 60
										Attributes - Input data filenames	Filename of Input File 61
										Attributes - Input data filenames	Filename of Input File 62
										Attributes - Input data filenames	Filename of Input File 63
										Attributes - Input data filenames	Filename of Input File 64
										Attributes - Input data filenames	Filename of Input File 65
										Attributes - Input data filenames	Filename of Input File 66
										Attributes - Input data filenames	Filename of Input File 67
										Attributes - Input data filenames	Filename of Input File 68
										Attributes - Input data filenames	Filename of Input File 69
										Attributes - Input data filenames	Filename of Input File 70
										Attributes - Input data filenames	Filename of Input File 71
										Attributes - Input data filenames	Filename of Input File 72
										Attributes - Input data filenames	Filename of Input File 73
										Attributes - Input data filenames	Filename of Input File 74
										Attributes - Input data filenames	Filename of Input File 75
										Attributes - Input data filenames	Filename of Input File 76
										Attributes - Input data filenames	Filename of Input File 77
										Attributes - Input data filenames	Filename of Input File 78
										Attributes - Input data filenames	Filename of Input File 79
										Attributes - Input data filenames	Filename of Input File 80
										Attributes - Input data filenames	Filename of Input File 81
										Attributes - Input data filenames	Filename of Input File 82
										Attributes - Input data filenames	Filename of Input File 83
										Attributes - Input data filenames	Filename of Input File 84
										Attributes - Input data filenames	Filename of Input File 85
										Attributes - Input data filenames	Filename of Input File 86
										Attributes - Input data filenames	Filename of Input File 87
										Attributes - Input data filenames	Filename of Input File 88
										Attributes - Input data filenames	Filename of Input File 89
										Attributes - Input data filenames	Filename of Input File 90
										Attributes - Input data filenames	Filename of Input File 91
										Attributes - Input data filenames	Filename of Input File 92
										Attributes - Input data filenames	Filename of Input File 93
										Attributes - Input data filenames	Filename of Input File 94
										Attributes - Input data filenames	Filename of Input File 95
										Attributes - Input data filenames	Filename of Input File 96
										Attributes - Input data filenames	Filename of Input File 97
										Attributes - Input data filenames	Filename of Input File 98
										Attributes - Input data filenames	Filename of Input File 99
										Attributes - Input data filenames	Filename of Input File 100
										Attributes - Input data filenames	Filename of Input File 101
										Attributes - Input data filenames	Filename of Input File 102
										Attributes - Input data filenames	Filename of Input File 103
										Attributes - Input data filenames	Filename of Input File 104
										Attributes - Input data filenames	Filename of Input File 105
										Attributes - Input data filenames	Filename of Input File 106
										Attributes - Input data filenames	Filename of Input File 107
										Attributes - Input data filenames	Filename of Input File 108
										Attributes - Input data filenames	Filename of Input File 109
										Attributes - Input data filenames	Filename of Input File 110
										Attributes - Input data filenames	Filename of Input File 111
										Attributes - Input data filenames	Filename of Input File 112
										Attributes - Input data filenames	Filename of Input File 113
										Attributes - Input data filenames	Filename of Input File 114
										Attributes - Input data filenames	Filename of Input File 115
										Attributes - Input data filenames	Filename of Input File 116
										Attributes - Input data filenames	Filename of Input File 117
										Attributes - Input data filenames	Filename of Input File 118
										Attributes - Input data filenames	Filename of Input File 119
										Attributes - Input data filenames	Filename of Input File 120
										Attributes - Input data filenames	Filename of Input File 121
										Attributes - Input data filenames	Filename of Input File 122
										Attributes - Input data filenames	Filename of Input File 123
										Attributes - Input data filenames	Filename of Input File 124
										Attributes - Input data filenames	Filename of Input File 125
										Attributes - Input data filenames	Filename of Input File 126
										Attributes - Input data filenames	Filename of Input File 127
										Attributes - Input data filenames	Filename of Input File 128
										Attributes - Input data filenames	Filename of Input File 129
										Attributes - Input data filenames	Filename of Input File 130
										Attributes - Input data filenames	Filename of Input File 131
										Attributes - Input data filenames	Filename of Input File 132
										Attributes - Input data filenames	Filename of Input File 133
										Attributes - Input data filenames	Filename of Input File 134
										Attributes - Input data filenames	Filename of Input File 135
										Attributes - Input data filenames	Filename of Input File 136
										Attributes - Input data filenames	Filename of Input File 137
										Attributes - Input data filenames	Filename of Input File 138
										Attributes - Input data filenames	Filename of Input File 139
										Attributes - Input data filenames	Filename of Input File 140
										Attributes - Input data filenames	Filename of Input File 141
										Attributes - Input data filenames	Filename of Input File 142
										Attributes - Input data filenames	Filename of Input File 143
										Attributes - Input data filenames	Filename of Input File 144
										Attributes - Input data filenames	Filename of Input File 145
										Attributes - Input data filenames	Filename of Input File 146
										Attributes - Input data filenames	Filename of Input File 147
										Attributes - Input data filenames	Filename of Input File 148
										Attributes - Input data filenames	Filename of Input File 149
										Attributes - Input data filenames	Filename of Input File 150
										Attributes - Input data filenames	Filename of Input File 151
										Attributes - Input data filenames	Filename of Input File 152
										Attributes - Input data filenames	Filename of Input File 153
										Attributes - Input data filenames	Filename of Input File 154
										Attributes - Input data filenames	Filename of Input File 155
										Attributes - Input data filenames	Filename of Input File 156
										Attributes - Input data filenames	Filename of Input File 157
										Attributes - Input data filenames	Filename of Input File 158
										Attributes - Input data filenames	Filename of Input File 159
										Attributes - Input data filenames	Filename of Input File 160
										Attributes - Input data filenames	Filename of Input File 161
										Attributes - Input data filenames	Filename of Input File 162
										Attributes - Input data filenames	Filename of Input File 163
										Attributes - Input data filenames	Filename of Input File 164
										Attributes - Input data filenames	Filename of Input File 165
										Attributes - Input data filenames	Filename of Input File 166
										Attributes - Input data filenames	Filename of Input File 167
										Attributes - Input data filenames	Filename of Input File 168
										Attributes - Input data filenames	Filename of Input File 169
										Attributes - Input data filenames	Filename of Input File 170
										Attributes - Input data filenames	Filename of Input File 171
										Attributes - Input data filenames	Filename of Input File 172
										Attributes - Input data filenames	Filename of Input File 173
										Attributes - Input data filenames	Filename of Input File 174
										Attributes - Input data filenames	Filename of Input File 175
										Attributes - Input data filenames	Filename of Input File 176
										Attributes - Input data filenames	Filename of Input File 177
										Attributes - Input data filenames	Filename of Input File 178
										Attributes - Input data filenames	Filename of Input File 179
										Attributes - Input data filenames	Filename of Input File 180
										Attributes - Input data filenames	Filename of Input File 181
										Attributes - Input data filenames	Filename of Input File 182
										Attributes - Input data filenames	Filename of Input File 183
										Attributes - Input data filenames	Filename of Input File 184
										Attributes - Input data filenames	Filename of Input File 185
										Attributes - Input data filenames	Filename of Input File 186
										Attributes - Input data filenames	Filename of Input File 187
										Attributes - Input data filenames	Filename of Input File 188
										Attributes - Input data filenames	Filename of Input File 189
										Attributes - Input data filenames	Filename of Input File 190
										Attributes - Input data filenames	Filename of Input File 191
										Attributes - Input data filenames	Filename of Input File 192
										Attributes - Input data filenames	Filename of Input File 193
										Attributes - Input data filenames	Filename of Input File 194
										Attributes - Input data filenames	Filename of Input File 195
										Attributes - Input data filenames	Filename of Input File 196
										Attributes - Input data filenames	Filename of Input File 197
										Attributes - Input data filenames	Filename of Input File 198
										Attributes - Input data filenames	Filename of Input File 199
										Attributes - Input data filenames	Filename of Input File 200

## Sheet: Protein Level Data
Protein Level Data	Unused ProtScore Threshold	Confidence Threshold	Forward	Reverse	Correct	Incorrect	Total	Global FDR	q-value	Fit Unused ProtScore Threshold	Fit Confidence Threshold	Fit Forward	Fit Reverse	Fit Correct	Fit Incorrect	Fit Total	Fit Global FDR	Fit Local FDR
	30.87	1	1	0	1	0	1	0	0	30.87	1	0.99999	9.54415e-06	0.999981	1.90883e-05	1	1.90883e-05	1.91365e-05
	30.12	1	2	0	2	0	2	0	0	30.12	1	1.99998	1.91366e-05	1.99996	3.82731e-05	2	1.91366e-05	1.91848e-05
	18	1	3	0	3	0	3	0	0	18	1	2.99997	2.87773e-05	2.99994	5.75545e-05	3	1.91848e-05	1.92814e-05
	16.38	1	4	0	4	0	4	0	0	16.38	1	3.99996	3.84663e-05	3.99992	7.69326e-05	4	1.92332e-05	1.93781e-05
	13.38	1	5	0	5	0	5	0	0	13.38	1	4.99995	4.82038e-05	4.9999	9.64075e-05	5	1.92815e-05	1.94749e-05
	12.67	1	6	0	6	0	6	0	0	12.67	1	5.99994	5.79896e-05	5.99988	0.000115979	6	1.93299e-05	1.95717e-05
	11.44	1	7	0	7	0	7	0	0	11.44	1	6.99993	6.78239e-05	6.99986	0.000135648	7	1.93783e-05	1.96687e-05
	8	1	9	0	9	0	9	0	0	8	1	7.99992	7.77068e-05	7.99984	0.000155414	8	1.94267e-05	1.98142e-05
	6.38	1	10	0	10	0	10	0	0	8	1	8.99991	8.76381e-05	8.99982	0.000175276	9	1.94751e-05	1.98142e-05
	6	0.999999	16	0	16	0	16	0	0	6.38	1	9.9999	9.7618e-05	9.9998	0.000195236	10	1.95236e-05	1.99598e-05
	5.75	0.999998	17	0	17	0	17	0	0	6	0.999999	10.9999	0.000107647	10.9998	0.000215293	11	1.95721e-05	2.03002e-05
	4.88	0.999987	18	0	18	0	18	0	0	6	0.999999	11.9999	0.000117724	11.9998	0.000235447	12	1.96206e-05	2.03002e-05
	4.34	0.999954	19	0	19	0	19	0	0	6	0.999999	12.9999	0.000127849	12.9997	0.000255699	13	1.96691e-05	2.03002e-05
	4.11	0.999922	20	0	20	0	20	0	0	6	0.999999	13.9999	0.000138024	13.9997	0.000276048	14	1.97177e-05	2.03002e-05
	4.08	0.999917	21	0	21	0	21	0	0	6	0.999999	14.9999	0.000148247	14.9997	0.000296494	15	1.97663e-05	2.03002e-05
	4.06	0.999913	22	0	22	0	22	0	0	6	0.999999	15.9998	0.000158519	15.9997	0.000317038	16	1.98149e-05	2.03002e-05
	4	0.9999	33	0	33	0	33	0	0	5.75	0.999998	16.9998	0.000168839	16.9997	0.000337679	17	1.98635e-05	2.06411e-05
	3.08	0.999168	34	0	34	0	34	0	0	4.88	0.999987	17.9998	0.000179209	17.9996	0.000358417	18	1.99121e-05	2.07386e-05
	2.09	0.991872	35	0	35	0	35	0	0	4.34	0.999954	18.9998	0.000189627	18.9996	0.000379253	19	1.99607e-05	2.08361e-05
	2.08	0.991682	36	0	36	0	36	0	0	4.11	0.999922	19.9998	0.000200094	19.9996	0.000400187	20	2.00094e-05	2.09336e-05
	2.07	0.991489	37	0	37	0	37	0	0	4.08	0.999917	20.9998	0.000210609	20.9996	0.000421218	21	2.0058e-05	2.10312e-05
	2	0.99	64	1	63	2	65	0.0307692	0.0289855	4.06	0.999913	21.9998	0.000221173	21.9996	0.000442347	22	2.01067e-05	2.11287e-05
	1.32	0.952137	65	1	64	2	66	0.030303	0.0289855	4	0.9999	22.9998	0.000231787	22.9995	0.000463573	23	2.01554e-05	2.17141e-05
	0.74	0.81803	66	1	65	2	67	0.0298507	0.0289855	4	0.9999	23.9998	0.000242449	23.9995	0.000484897	24	2.0204e-05	2.17141e-05
	0.7	0.800474	67	1	66	2	68	0.0294118	0.0289855	4	0.9999	24.9997	0.000253159	24.9995	0.000506319	25	2.02527e-05	2.17141e-05
	0.62	0.760117	68	1	67	2	69	0.0289855	0.0289855	4	0.9999	25.9997	0.000263919	25.9995	0.000527838	26	2.03014e-05	2.17141e-05
	0.49	0.676406	68	2	66	4	70	0.0571429	0.0571429	4	0.9999	26.9997	0.000274727	26.9995	0.000549454	27	2.03502e-05	2.17141e-05
	0.21	0.383405	68	3	65	6	71	0.084507	0.08	4	0.9999	27.9997	0.000285584	27.9994	0.000571168	28	2.03989e-05	2.17141e-05
	0.15	0.292054	69	3	66	6	72	0.0833333	0.08	4	0.9999	28.9997	0.00029649	28.9994	0.00059298	29	2.04476e-05	2.17141e-05
	0.13	0.25869	70	3	67	6	73	0.0821918	0.08	4	0.9999	29.9997	0.000307445	29.9994	0.000614889	30	2.04963e-05	2.17141e-05
	0.12	0.241422	72	3	69	6	75	0.08	0.08	4	0.9999	30.9997	0.000318448	30.9994	0.000636896	31	2.0545e-05	2.17141e-05
	0.11	0.223753	73	4	69	8	77	0.103896	0.103896	4	0.9999	31.9997	0.0003295	31.9993	0.000659	32	2.05937e-05	2.17141e-05
	0.1	0.205672	74	5	69	10	79	0.126582	0.125	4	0.9999	32.9997	0.000340601	32.9993	0.000681201	33	2.06425e-05	2.17141e-05
	0.09	0.187169	75	5	70	10	80	0.125	0.125	3.08	0.999168	33.9996	0.00035175	33.9993	0.0007035	34	2.06912e-05	2.2299e-05
	0.08	0.168236	76	6	70	12	82	0.146341	0.146341	2.09	0.991872	34.9996	0.000362948	34.9993	0.000725897	35	2.07399e-05	2.23964e-05
	0.07	0.148862	77	7	70	14	84	0.166667	0.166667	2.08	0.991682	35.9996	0.000374195	35.9993	0.000748391	36	2.07886e-05	2.24937e-05
	0.06	0.129036	78	8	70	16	86	0.186047	0.186047	2.07	0.991489	36.9996	0.000385491	36.9992	0.000770982	37	2.08373e-05	2.2591e-05
	0.05	0.108749	79	9	70	18	88	0.204545	0.204545	2	0.99	37.9996	0.000396835	37.9992	0.00079367	38	2.0886e-05	2.39937e-05
										2	0.99	38.9996	0.000408228	38.9992	0.000816455	39	2.09347e-05	2.39937e-05
										2	0.99	39.9996	0.000419669	39.9992	0.000839338	40	2.09834e-05	2.39937e-05
										2	0.99	40.9996	0.000431159	40.9991	0.000862317	41	2.10321e-05	2.39937e-05
										2	0.99	41.9996	0.000442697	41.9991	0.000885394	42	2.10808e-05	2.39937e-05
										2	0.99	42.9995	0.000454283	42.9991	0.000908567	43	2.11295e-05	2.39937e-05
										2	0.99	43.9995	0.000465919	43.9991	0.000931837	44	2.11781e-05	2.39937e-05
										2	0.99	44.9995	0.000477602	44.999	0.000955204	45	2.12268e-05	2.39937e-05
										2	0.99	45.9995	0.000489334	45.999	0.000978668	46	2.12754e-05	2.39937e-05
										2	0.99	46.9995	0.000501114	46.999	0.00100223	47	2.1324e-05	2.39937e-05
										2	0.99	47.9995	0.000512942	47.999	0.00102588	48	2.13726e-05	2.39937e-05
										2	0.99	48.9995	0.000524819	48.999	0.00104964	49	2.14212e-05	2.39937e-05
										2	0.99	49.9995	0.000536744	49.9989	0.00107349	50	2.14698e-05	2.39937e-05
										2	0.99	50.9995	0.000548717	50.9989	0.00109743	51	2.15183e-05	2.39937e-05
										2	0.99	51.9994	0.000560737	51.9989	0.00112147	52	2.15668e-05	2.39937e-05
										2	0.99	52.9994	0.000572806	52.9989	0.00114561	53	2.16153e-05	2.39937e-05
										2	0.99	53.9994	0.000584923	53.9988	0.00116985	54	2.16638e-05	2.39937e-05
										2	0.99	54.9994	0.000597088	54.9988	0.00119418	55	2.17123e-05	2.39937e-05
										2	0.99	55.9994	0.0006093	55.9988	0.0012186	56	2.17607e-05	2.39937e-05
										2	0.99	56.9994	0.000621561	56.9988	0.00124312	57	2.18091e-05	2.39937e-05
										2	0.99	57.9994	0.000633869	57.9987	0.00126774	58	2.18575e-05	2.39937e-05
										2	0.99	58.9994	0.000646224	58.9987	0.00129245	59	2.19059e-05	2.39937e-05
										2	0.99	59.9993	0.000658627	59.9987	0.00131725	60	2.19542e-05	2.39937e-05
										2	0.99	60.9993	0.000671078	60.9987	0.00134216	61	2.20026e-05	2.39937e-05
										2	0.99	61.9993	0.000683576	61.9986	0.00136715	62	2.20508e-05	2.39937e-05
										2	0.99	62.9993	0.000696121	62.9986	0.00139224	63	2.20991e-05	2.39937e-05
										2	0.99	63.9993	0.000708714	63.9986	0.00141743	64	2.21473e-05	2.39937e-05
										2	0.99	64.9537	0.0462694	64.9075	0.0925389	65	0.00142368	2.39937e-05
										1.32	0.952137	65.6945	0.30552	65.389	0.61104	66	0.00925818	0.518502
										0.74	0.81803	66.4268	0.573153	65.8537	1.14631	67	0.0171091	0.535269
										0.7	0.800474	67.1509	0.849147	66.3017	1.69829	68	0.0249749	0.55199
										0.62	0.760117	67.8665	1.13347	66.7331	2.26695	69	0.0328543	0.568656
										0.49	0.676406	68.5739	1.4261	67.1478	2.8522	70	0.0407457	0.585257
										0.21	0.383405	69.273	1.72699	67.546	3.45398	71	0.0486477	0.601787
										0.15	0.292054	69.9639	2.03611	67.9278	4.07222	72	0.0565586	1
										0.13	0.25869	70.6466	2.35341	68.2932	4.70681	73	0.0644769	1
										0.12	0.241422	71.3212	2.67884	68.6423	5.35768	74	0.0724011	1
										0.12	0.241422	71.9876	3.01236	68.9753	6.02471	75	0.0803295	1
										0.11	0.223753	72.6461	3.35391	69.2922	6.70781	76	0.0882607	1
										0.11	0.223753	73.2966	3.70344	69.5931	7.40687	77	0.0961931	1
										0.1	0.205672	73.9391	4.06088	69.8782	8.12177	78	0.104125	1
										0.1	0.205672	74.5738	4.4262	70.1476	8.85239	79	0.112056	1
										0.09	0.187169	75.2007	4.79931	70.4014	9.59861	80	0.119983	1
										0.08	0.168236	75.8198	5.18016	70.6397	10.3603	81	0.127905	1
										0.08	0.168236	76.4313	5.56868	70.8626	11.1374	82	0.135821	1
										0.07	0.148862	77.0352	5.96481	71.0704	11.9296	83	0.14373	1
										0.07	0.148862	77.6315	6.36848	71.263	12.737	84	0.15163	1
										0.06	0.129036	78.2204	6.77962	71.4408	13.5592	85	0.159521	1
										0.06	0.129036	78.8018	7.19817	71.6037	14.3963	86	0.167399	1
										0.05	0.108749	79.3759	7.62406	71.7519	15.2481	87	0.175266	1
										0.05	0.108749	79.9428	8.0572	71.8856	16.1144	88	0.183118	1

## Sheet: Distinct Peptide Level Data
Distinct Peptide Level Data		Confidence Threshold	Forward	Reverse	Correct	Incorrect	Total	Global FDR	q-value		Fit Confidence Threshold	Fit Forward	Fit Reverse	Fit Correct	Fit Incorrect	Fit Total	Fit Global FDR	Fit Local FDR
		1	162	0	162	0	162	0	0		1	0.999994	6.25742e-06	0.999987	1.25148e-05	1	1.25148e-05	2.12671e-05
		0.9998	175	0	175	0	175	0	0		1	1.99999	1.25156e-05	1.99997	2.50312e-05	2	1.25156e-05	2.12671e-05
		0.9995	176	0	176	0	176	0	0		1	2.99998	1.87745e-05	2.99996	3.75489e-05	3	1.25163e-05	2.12671e-05
		0.9994	176	1	175	2	177	0.0112994	0.0103627		1	3.99997	2.50341e-05	3.99995	5.00682e-05	4	1.25171e-05	2.12671e-05
		0.9991	177	1	176	2	178	0.011236	0.0103627		1	4.99997	3.12945e-05	4.99994	6.25889e-05	5	1.25178e-05	2.12671e-05
		0.9987	178	1	177	2	179	0.0111732	0.0103627		1	5.99996	3.75556e-05	5.99992	7.51111e-05	6	1.25185e-05	2.12671e-05
		0.9984	179	1	178	2	180	0.0111111	0.0103627		1	6.99996	4.38174e-05	6.99991	8.76348e-05	7	1.25193e-05	2.12671e-05
		0.9972	180	1	179	2	181	0.0110497	0.0103627		1	7.99995	5.008e-05	7.9999	0.00010016	8	1.252e-05	2.12671e-05
		0.9969	181	1	180	2	182	0.010989	0.0103627		1	8.99994	5.63432e-05	8.99989	0.000112686	9	1.25207e-05	2.12671e-05
		0.9966	182	1	181	2	183	0.010929	0.0103627		1	9.99994	6.26073e-05	9.99987	0.000125215	10	1.25215e-05	2.12671e-05
		0.9965	185	1	184	2	186	0.0107527	0.0103627		1	10.9999	6.88721e-05	10.9999	0.000137744	11	1.25222e-05	2.12671e-05
		0.9961	186	1	185	2	187	0.0106952	0.0103627		1	11.9999	7.51376e-05	11.9998	0.000150275	12	1.25229e-05	2.12671e-05
		0.9951	187	1	186	2	188	0.0106383	0.0103627		1	12.9999	8.14038e-05	12.9998	0.000162808	13	1.25237e-05	2.12671e-05
		0.9917	189	1	188	2	190	0.0105263	0.0103627		1	13.9999	8.76708e-05	13.9998	0.000175342	14	1.25244e-05	2.12671e-05
		0.9892	190	1	189	2	191	0.0104712	0.0103627		1	14.9999	9.39385e-05	14.9998	0.000187877	15	1.25251e-05	2.12671e-05
		0.9819	191	1	190	2	192	0.0104167	0.0103627		1	15.9999	0.000100207	15.9998	0.000200414	16	1.25259e-05	2.12671e-05
		0.9697	192	1	191	2	193	0.0103627	0.0103627		1	16.9999	0.000106476	16.9998	0.000212952	17	1.25266e-05	2.12671e-05
		0.9553	192	2	190	4	194	0.0206186	0.0203046		1	17.9999	0.000112746	17.9998	0.000225492	18	1.25273e-05	2.12671e-05
		0.9496	194	2	192	4	196	0.0204082	0.0203046		1	18.9999	0.000119017	18.9998	0.000238033	19	1.25281e-05	2.12671e-05
		0.9493	195	2	193	4	197	0.0203046	0.0203046		1	19.9999	0.000125288	19.9997	0.000250576	20	1.25288e-05	2.12671e-05
		0.8648	195	3	192	6	198	0.030303	0.0294118		1	20.9999	0.00013156	20.9997	0.00026312	21	1.25295e-05	2.12671e-05
		0.8482	196	3	193	6	199	0.0301508	0.0294118		1	21.9999	0.000137833	21.9997	0.000275666	22	1.25303e-05	2.12671e-05
		0.8344	197	3	194	6	200	0.03	0.0294118		1	22.9999	0.000144107	22.9997	0.000288213	23	1.2531e-05	2.12671e-05
		0.7892	198	3	195	6	201	0.0298507	0.0294118		1	23.9998	0.000150381	23.9997	0.000300762	24	1.25317e-05	2.12671e-05
		0.7801	199	3	196	6	202	0.029703	0.0294118		1	24.9998	0.000156656	24.9997	0.000313312	25	1.25325e-05	2.12671e-05
		0.7748	200	3	197	6	203	0.0295567	0.0294118		1	25.9998	0.000162932	25.9997	0.000325864	26	1.25332e-05	2.12671e-05
		0.7694	201	3	198	6	204	0.0294118	0.0294118		1	26.9998	0.000169208	26.9997	0.000338417	27	1.2534e-05	2.12671e-05
		0.7641	201	4	197	8	205	0.0390244	0.037037		1	27.9998	0.000175486	27.9996	0.000350971	28	1.25347e-05	2.12671e-05
		0.7587	202	4	198	8	206	0.038835	0.037037		1	28.9998	0.000181764	28.9996	0.000363527	29	1.25354e-05	2.12671e-05
		0.7534	203	4	199	8	207	0.0386473	0.037037		1	29.9998	0.000188042	29.9996	0.000376085	30	1.25362e-05	2.12671e-05
		0.7481	204	4	200	8	208	0.0384615	0.037037		1	30.9998	0.000194322	30.9996	0.000388644	31	1.25369e-05	2.12671e-05
		0.7441	205	4	201	8	209	0.0382775	0.037037		1	31.9998	0.000200602	31.9996	0.000401204	32	1.25376e-05	2.12671e-05
		0.7428	206	4	202	8	210	0.0380952	0.037037		1	32.9998	0.000206883	32.9996	0.000413767	33	1.25384e-05	2.12671e-05
		0.7401	207	4	203	8	211	0.0379147	0.037037		1	33.9998	0.000213165	33.9996	0.00042633	34	1.25391e-05	2.12671e-05
		0.7375	208	4	204	8	212	0.0377358	0.037037		1	34.9998	0.000219448	34.9996	0.000438896	35	1.25399e-05	2.12671e-05
		0.7322	209	4	205	8	213	0.0375587	0.037037		1	35.9998	0.000225732	35.9995	0.000451463	36	1.25406e-05	2.12671e-05
		0.729	210	4	206	8	214	0.0373832	0.037037		1	36.9998	0.000232016	36.9995	0.000464033	37	1.25414e-05	2.12671e-05
		0.7269	211	4	207	8	215	0.0372093	0.037037		1	37.9998	0.000238302	37.9995	0.000476604	38	1.25422e-05	2.12671e-05
		0.7216	212	4	208	8	216	0.037037	0.037037		1	38.9998	0.000244589	38.9995	0.000489179	39	1.2543e-05	2.12671e-05
		0.7185	212	5	207	10	217	0.0460829	0.0460829		1	39.9997	0.000250878	39.9995	0.000501757	40	1.25439e-05	2.12671e-05
		0.7164	212	6	206	12	218	0.0550459	0.0540541		1	40.9997	0.000257169	40.9995	0.000514338	41	1.25448e-05	2.12671e-05
		0.7111	213	6	207	12	219	0.0547945	0.0540541		1	41.9997	0.000263462	41.9995	0.000526924	42	1.25458e-05	2.12671e-05
		0.709	214	6	208	12	220	0.0545455	0.0540541		1	42.9997	0.000269758	42.9995	0.000539516	43	1.25469e-05	2.12671e-05
		0.7059	215	6	209	12	221	0.0542986	0.0540541		1	43.9997	0.000276058	43.9994	0.000552115	44	1.25481e-05	2.12671e-05
		0.7043	216	6	210	12	222	0.0540541	0.0540541		1	44.9997	0.000282361	44.9994	0.000564723	45	1.25494e-05	2.12671e-05
		0.7007	216	7	209	14	223	0.0627803	0.0614035		1	45.9997	0.000288671	45.9994	0.000577341	46	1.25509e-05	2.12671e-05
		0.6996	217	7	210	14	224	0.0625	0.0614035		1	46.9997	0.000294986	46.9994	0.000589973	47	1.25526e-05	2.12671e-05
		0.6994	219	7	212	14	226	0.0619469	0.0614035		1	47.9997	0.00030131	47.9994	0.00060262	48	1.25546e-05	2.12671e-05
		0.687	220	7	213	14	227	0.061674	0.0614035		1	48.9997	0.000307643	48.9994	0.000615286	49	1.25569e-05	2.12671e-05
		0.6812	221	7	214	14	228	0.0614035	0.0614035		1	49.9997	0.000313988	49.9994	0.000627976	50	1.25595e-05	2.12671e-05
		0.6566	221	8	213	16	229	0.069869	0.0692641		1	50.9997	0.000320347	50.9994	0.000640694	51	1.25626e-05	2.12671e-05
		0.6546	222	8	214	16	230	0.0695652	0.0692641		1	51.9997	0.000326722	51.9993	0.000653444	52	1.25662e-05	2.12671e-05
		0.6418	223	8	215	16	231	0.0692641	0.0692641		1	52.9997	0.000333117	52.9993	0.000666234	53	1.25704e-05	2.12671e-05
		0.6293	223	9	214	18	232	0.0775862	0.0772532		1	53.9997	0.000339535	53.9993	0.000679069	54	1.25754e-05	2.12671e-05
		0.6212	224	9	215	18	233	0.0772532	0.0772532		1	54.9997	0.000345979	54.9993	0.000691958	55	1.25811e-05	2.12671e-05
		0.6053	224	10	214	20	234	0.0854701	0.0847458		1	55.9996	0.000352454	55.9993	0.000704909	56	1.25877e-05	2.12671e-05
		0.6014	226	10	216	20	236	0.0847458	0.0847458		1	56.9996	0.000358965	56.9993	0.000717931	57	1.25953e-05	2.12671e-05
		0.5975	226	11	215	22	237	0.092827	0.0916667		1	57.9996	0.000365518	57.9993	0.000731035	58	1.26041e-05	2.12671e-05
		0.5899	227	11	216	22	238	0.092437	0.0916667		1	58.9996	0.000372117	58.9993	0.000744234	59	1.26141e-05	2.12671e-05
		0.5825	228	11	217	22	239	0.0920502	0.0916667		1	59.9996	0.000378769	59.9992	0.000757538	60	1.26256e-05	2.12671e-05
		0.5751	229	11	218	22	240	0.0916667	0.0916667		1	60.9996	0.000385481	60.9992	0.000770963	61	1.26387e-05	2.12671e-05
		0.5679	229	12	217	24	241	0.0995851	0.0995851		1	61.9996	0.000392262	61.9992	0.000784523	62	1.26536e-05	2.12671e-05
		0.5638	229	13	216	26	242	0.107438	0.103586		1	62.9996	0.000399118	62.9992	0.000798235	63	1.26704e-05	2.12671e-05
		0.5609	230	13	217	26	243	0.106996	0.103586		1	63.9996	0.000406058	63.9992	0.000812117	64	1.26893e-05	2.12671e-05
		0.5539	231	13	218	26	244	0.106557	0.103586		1	64.9996	0.000413093	64.9992	0.000826187	65	1.27106e-05	2.12671e-05
		0.5471	232	13	219	26	245	0.106122	0.103586		1	65.9996	0.000420232	65.9992	0.000840465	66	1.27343e-05	2.12671e-05
		0.5404	233	13	220	26	246	0.105691	0.103586		1	66.9996	0.000427487	66.9991	0.000854974	67	1.27608e-05	2.12671e-05
		0.5339	235	13	222	26	248	0.104839	0.103586		1	67.9996	0.000434868	67.9991	0.000869736	68	1.27902e-05	2.12671e-05
		0.5211	236	13	223	26	249	0.104418	0.103586		1	68.9996	0.000442388	68.9991	0.000884776	69	1.28228e-05	2.12671e-05
		0.5149	237	13	224	26	250	0.104	0.103586		1	69.9995	0.000450061	69.9991	0.000900121	70	1.28589e-05	2.12671e-05
		0.5089	238	13	225	26	251	0.103586	0.103586		1	70.9995	0.000457899	70.9991	0.000915798	71	1.28986e-05	2.12671e-05
		0.5029	238	14	224	28	252	0.111111	0.109375		1	71.9995	0.000465918	71.9991	0.000931835	72	1.29422e-05	2.12671e-05
		0.5	239	14	225	28	253	0.110672	0.109375		1	72.9995	0.000474133	72.9991	0.000948265	73	1.29899e-05	2.12671e-05
		0.4971	240	14	226	28	254	0.110236	0.109375		1	73.9995	0.00048256	73.999	0.00096512	74	1.30422e-05	2.12671e-05
		0.4885	241	14	227	28	255	0.109804	0.109375		1	74.9995	0.000491217	74.999	0.000982434	75	1.30991e-05	2.12671e-05
		0.4857	242	14	228	28	256	0.109375	0.109375		1	75.9995	0.000500121	75.999	0.00100024	76	1.31611e-05	2.12671e-05
		0.4802	242	15	227	30	257	0.116732	0.113636		1	76.9995	0.000509293	76.999	0.00101859	77	1.32284e-05	2.12671e-05
		0.4789	243	15	228	30	258	0.116279	0.113636		1	77.9995	0.000518751	77.999	0.0010375	78	1.33013e-05	2.12671e-05
		0.4747	244	15	229	30	259	0.11583	0.113636		1	78.9995	0.000528516	78.9989	0.00105703	79	1.33802e-05	2.12671e-05
		0.4721	245	15	230	30	260	0.115385	0.113636		1	79.9995	0.000538612	79.9989	0.00107722	80	1.34653e-05	2.12671e-05
		0.4694	246	15	231	30	261	0.114943	0.113636		1	80.9995	0.000549061	80.9989	0.00109812	81	1.35571e-05	2.12671e-05
		0.4671	247	15	232	30	262	0.114504	0.113636		1	81.9994	0.000559887	81.9989	0.00111977	82	1.36558e-05	2.12671e-05
		0.4668	248	15	233	30	263	0.114068	0.113636		1	82.9994	0.000571117	82.9989	0.00114223	83	1.37619e-05	2.12671e-05
		0.4642	249	15	234	30	264	0.113636	0.113636		1	83.9994	0.000582778	83.9988	0.00116556	84	1.38757e-05	2.12671e-05
		0.4591	249	16	233	32	265	0.120755	0.120301		1	84.9994	0.000594898	84.9988	0.0011898	85	1.39976e-05	2.12671e-05
		0.458	250	16	234	32	266	0.120301	0.120301		1	85.9994	0.000607506	85.9988	0.00121501	86	1.41281e-05	2.12671e-05
		0.4541	250	17	233	34	267	0.127341	0.127341		1	86.9994	0.000620636	86.9988	0.00124127	87	1.42675e-05	2.12671e-05
		0.4491	250	18	232	36	268	0.134328	0.133333		1	87.9994	0.00063432	87.9987	0.00126864	88	1.44164e-05	2.12671e-05
		0.4443	251	18	233	36	269	0.133829	0.133333		1	88.9994	0.000648594	88.9987	0.00129719	89	1.45751e-05	2.12671e-05
		0.4395	252	18	234	36	270	0.133333	0.133333		1	89.9993	0.000663495	89.9987	0.00132699	90	1.47443e-05	2.12671e-05
		0.4349	252	19	233	38	271	0.140221	0.137184		1	90.9993	0.000679063	90.9986	0.00135813	91	1.49245e-05	2.12671e-05
		0.4339	253	19	234	38	272	0.139706	0.137184		1	91.9993	0.00069534	91.9986	0.00139068	92	1.51161e-05	2.12671e-05
		0.4214	254	19	235	38	273	0.139194	0.137184		1	92.9993	0.000712371	92.9986	0.00142474	93	1.53198e-05	2.12671e-05
		0.4171	255	19	236	38	274	0.138686	0.137184		1	93.9993	0.000730203	93.9985	0.00146041	94	1.55362e-05	2.12671e-05
		0.4149	256	19	237	38	275	0.138182	0.137184		1	94.9993	0.000748887	94.9985	0.00149777	95	1.57661e-05	2.12671e-05
		0.4128	257	19	238	38	276	0.137681	0.137184		1	95.9992	0.000768478	95.9985	0.00153696	96	1.601e-05	2.12671e-05
		0.4088	258	19	239	38	277	0.137184	0.137184		1	96.9992	0.000789032	96.9984	0.00157806	97	1.62687e-05	2.12671e-05
		0.4087	258	20	238	40	278	0.143885	0.141343		1	97.9992	0.000810611	97.9984	0.00162122	98	1.65431e-05	2.12671e-05
		0.4046	259	20	239	40	279	0.143369	0.141343		1	98.9992	0.000833281	98.9983	0.00166656	99	1.6834e-05	2.12671e-05
		0.4026	260	20	240	40	280	0.142857	0.141343		1	99.9991	0.000857114	99.9983	0.00171423	100	1.71423e-05	2.12671e-05
		0.3966	261	20	241	40	281	0.142349	0.141343		1	100.999	0.000882184	100.998	0.00176437	101	1.7469e-05	2.12671e-05
		0.3927	262	20	242	40	282	0.141844	0.141343		1	101.999	0.000908574	101.998	0.00181715	102	1.78152e-05	2.12671e-05
		0.3889	263	20	243	40	283	0.141343	0.141343		1	102.999	0.000936371	102.998	0.00187274	103	1.8182e-05	2.12671e-05
		0.3815	263	21	242	42	284	0.147887	0.146853		1	103.999	0.00096567	103.998	0.00193134	104	1.85706e-05	2.12671e-05
		0.3779	264	21	243	42	285	0.147368	0.146853		1	104.999	0.000996572	104.998	0.00199314	105	1.89823e-05	2.12671e-05
		0.3744	265	21	244	42	286	0.146853	0.146853		1	105.999	0.00102919	105.998	0.00205838	106	1.94187e-05	2.12671e-05
		0.3709	265	22	243	44	287	0.15331	0.15331		1	106.999	0.00106364	106.998	0.00212728	107	1.98811e-05	2.12671e-05
		0.3675	265	23	242	46	288	0.159722	0.158076		1	107.999	0.00110005	107.998	0.00220011	108	2.03714e-05	2.12671e-05
		0.3625	266	23	243	46	289	0.15917	0.158076		1	108.999	0.00113857	108.998	0.00227714	109	2.08912e-05	2.12671e-05
		0.3608	267	23	244	46	290	0.158621	0.158076		1	109.999	0.00117934	109.998	0.00235868	110	2.14425e-05	2.12671e-05
		0.3576	268	23	245	46	291	0.158076	0.158076		1	110.999	0.00122253	110.998	0.00244506	111	2.20275e-05	2.12671e-05
		0.3506	268	24	244	48	292	0.164384	0.163265		1	111.999	0.00126832	111.997	0.00253664	112	2.26485e-05	2.12671e-05
		0.3452	269	24	245	48	293	0.163823	0.163265		1	112.999	0.0013169	112.997	0.0026338	113	2.3308e-05	2.12671e-05
		0.3437	270	24	246	48	294	0.163265	0.163265		1	113.999	0.00136849	113.997	0.00273699	114	2.40087e-05	2.12671e-05
		0.3422	270	25	245	50	295	0.169492	0.168919		1	114.999	0.00142333	114.997	0.00284666	115	2.47535e-05	2.12671e-05
		0.3393	271	25	246	50	296	0.168919	0.168919		1	115.999	0.00148166	115.997	0.00296332	116	2.55458e-05	2.12671e-05
		0.3364	271	26	245	52	297	0.175084	0.174497		1	116.998	0.00154376	116.997	0.00308752	117	2.63891e-05	2.12671e-05
		0.3248	272	26	246	52	298	0.174497	0.174497		1	117.998	0.00160994	117.997	0.00321989	118	2.72872e-05	2.12671e-05
		0.3153	272	27	245	54	299	0.180602	0.180602		1	118.998	0.00168054	118.997	0.00336108	119	2.82443e-05	2.12671e-05
		0.3067	272	28	244	56	300	0.186667	0.184818		1	119.998	0.00175591	119.996	0.00351183	120	2.92652e-05	2.12671e-05
		0.2972	273	28	245	56	301	0.186047	0.184818		1	120.998	0.00183647	120.996	0.00367294	121	3.03549e-05	2.12671e-05
		0.293	274	28	246	56	302	0.18543	0.184818		1	121.998	0.00192266	121.996	0.00384531	122	3.15189e-05	2.12671e-05
		0.2891	275	28	247	56	303	0.184818	0.184818		1	122.998	0.00201495	122.996	0.00402991	123	3.27635e-05	2.12671e-05
		0.2871	275	29	246	58	304	0.190789	0.190789		1	123.998	0.00211391	123.996	0.00422781	124	3.40953e-05	2.12671e-05
		0.2716	275	30	245	60	305	0.196721	0.19544		1	124.998	0.00222011	124.996	0.00444021	125	3.55217e-05	2.12671e-05
		0.2705	276	30	246	60	306	0.196078	0.19544		1	125.998	0.00233421	125.995	0.00466842	126	3.7051e-05	2.12671e-05
		0.2566	277	30	247	60	307	0.19544	0.19544		1	126.998	0.00245695	126.995	0.00491389	127	3.8692e-05	2.12671e-05
		0.245	277	31	246	62	308	0.201299	0.201299		1	127.997	0.00258911	127.995	0.00517823	128	4.04549e-05	2.12671e-05
		0.2415	277	32	245	64	309	0.20712	0.201893		1	128.997	0.00273161	128.995	0.00546322	129	4.23505e-05	2.12671e-05
		0.2348	278	32	246	64	310	0.206452	0.201893		1	129.997	0.00288542	129.994	0.00577084	130	4.43911e-05	2.12671e-05
		0.2285	279	32	247	64	311	0.205788	0.201893		1	130.997	0.00305165	130.994	0.0061033	131	4.65901e-05	2.12671e-05
		0.2255	280	32	248	64	312	0.205128	0.201893		1	131.997	0.00323152	131.994	0.00646304	132	4.89624e-05	2.12671e-05
		0.2224	281	32	249	64	313	0.204473	0.201893		1	132.997	0.0034264	132.993	0.00685279	133	5.15247e-05	2.12671e-05
		0.2201	282	32	250	64	314	0.203822	0.201893		1	133.996	0.0036378	133.993	0.00727559	134	5.42955e-05	2.12671e-05
		0.2195	283	32	251	64	315	0.203175	0.201893		1	134.996	0.00386742	134.992	0.00773484	135	5.72951e-05	2.12671e-05
		0.2166	284	32	252	64	316	0.202532	0.201893		1	135.996	0.00411716	135.992	0.00823433	136	6.05465e-05	2.12671e-05
		0.2081	285	32	253	64	317	0.201893	0.201893		1	136.996	0.00438916	136.991	0.00877831	137	6.40753e-05	2.12671e-05
		0.2053	285	33	252	66	318	0.207547	0.206897		1	137.995	0.00468578	137.991	0.00937155	138	6.79098e-05	2.12671e-05
		0.2025	286	33	253	66	319	0.206897	0.206897		1	138.995	0.0050097	138.99	0.0100194	139	7.2082e-05	2.12671e-05
		0.1997	286	34	252	68	320	0.2125	0.2125		1	139.995	0.00536392	139.989	0.0107278	140	7.66274e-05	2.12671e-05
		0.1862	286	35	251	70	321	0.218069	0.216049		1	140.994	0.00575181	140.988	0.0115036	141	8.1586e-05	2.12671e-05
		0.1809	287	35	252	70	322	0.217391	0.216049		1	141.994	0.00617719	141.988	0.0123544	142	8.70027e-05	2.12671e-05
		0.1793	288	35	253	70	323	0.216718	0.216049		1	142.993	0.00664433	142.987	0.0132887	143	9.29277e-05	2.12671e-05
		0.1782	289	35	254	70	324	0.216049	0.216049		1	143.993	0.00715808	143.986	0.0143162	144	9.94178e-05	2.12671e-05
		0.1756	289	36	253	72	325	0.221538	0.221538		1	144.992	0.0077239	144.985	0.0154478	145	0.000106537	2.12671e-05
		0.1703	289	37	252	74	326	0.226994	0.226994		1	145.992	0.00834798	145.983	0.016696	146	0.000114356	2.12671e-05
		0.1676	289	38	251	76	327	0.232416	0.230303		1	146.991	0.00903734	146.982	0.0180747	147	0.000122957	2.12671e-05
		0.165	290	38	252	76	328	0.231707	0.230303		1	147.99	0.00979992	147.98	0.0195998	148	0.000132431	2.12671e-05
		0.1513	291	38	253	76	329	0.231003	0.230303		1	148.989	0.0106448	148.979	0.0212895	149	0.000142883	2.12671e-05
		0.1492	292	38	254	76	330	0.230303	0.230303		1	149.988	0.0115821	149.977	0.0231643	150	0.000154429	2.12671e-05
		0.1466	292	39	253	78	331	0.23565	0.23565		1	150.987	0.0126238	150.975	0.0252475	151	0.000167202	2.12671e-05
		0.144	292	40	252	80	332	0.240964	0.237389		1	151.986	0.0137829	151.972	0.0275658	152	0.000181354	2.12671e-05
		0.1387	295	40	255	80	335	0.238806	0.237389		1	152.985	0.0150748	152.97	0.0301495	153	0.000197056	2.12671e-05
		0.1341	296	40	256	80	336	0.238095	0.237389		1	153.983	0.0165167	153.967	0.0330335	154	0.000214503	2.12671e-05
		0.1294	297	40	257	80	337	0.237389	0.237389		1	154.982	0.0181286	154.964	0.0362572	155	0.000233917	2.12671e-05
		0.1282	297	41	256	82	338	0.242604	0.241888		1	155.98	0.0199331	155.96	0.0398661	156	0.000255552	2.12671e-05
		0.1256	298	41	257	82	339	0.241888	0.241888		1	156.978	0.0219561	156.956	0.0439121	157	0.000279695	2.12671e-05
		0.1203	298	42	256	84	340	0.247059	0.246334		1	157.976	0.0242273	157.952	0.0484547	158	0.000306675	2.12671e-05
		0.1177	299	42	257	84	341	0.246334	0.246334		1	158.973	0.026781	158.946	0.053562	159	0.000336868	2.12671e-05
		0.1172	299	43	256	86	342	0.251462	0.251462		1	159.97	0.0296562	159.941	0.0593123	160	0.000370702	2.12671e-05
		0.1151	299	44	255	88	343	0.25656	0.25656		1	160.967	0.0328977	160.934	0.0657953	161	0.000408667	2.12671e-05
		0.1125	299	45	254	90	344	0.261628	0.258621		1	161.963	0.036557	161.927	0.0731139	162	0.000451321	2.12671e-05
		0.1098	300	45	255	90	345	0.26087	0.258621		0.9998	162.959	0.0406931	162.919	0.0813863	163	0.000499302	0.017625
		0.1086	301	45	256	90	346	0.260116	0.258621		0.9998	163.955	0.0453739	163.909	0.0907479	164	0.000553341	0.017625
		0.1072	302	45	257	90	347	0.259366	0.258621		0.9998	164.949	0.050677	164.899	0.101354	165	0.000614267	0.017625
		0.1055	303	45	258	90	348	0.258621	0.258621		0.9998	165.943	0.0566913	165.887	0.113383	166	0.000683028	0.017625
		0.1019	303	46	257	92	349	0.26361	0.260623		0.9998	166.936	0.0635187	166.873	0.127037	167	0.000760704	0.017625
		0.09929	304	46	258	92	350	0.262857	0.260623		0.9998	167.929	0.0712756	167.857	0.142551	168	0.000848518	0.017625
		0.09665	305	46	259	92	351	0.262108	0.260623		0.9998	168.92	0.0800943	168.84	0.160189	169	0.000947862	0.017625
		0.09137	306	46	260	92	352	0.261364	0.260623		0.9998	169.91	0.0901259	169.82	0.180252	170	0.0010603	0.017625
		0.09098	307	46	261	92	353	0.260623	0.260623		0.9998	170.898	0.101541	170.797	0.203082	171	0.00118761	0.017625
		0.08873	307	47	260	94	354	0.265537	0.265537		0.9998	171.885	0.114533	171.771	0.229065	172	0.00133178	0.017625
		0.08609	307	48	259	96	355	0.270423	0.270423		0.9998	172.871	0.129317	172.741	0.258635	173	0.001495	0.017625
		0.08344	307	49	258	98	356	0.275281	0.27451		0.9998	173.854	0.146137	173.708	0.292274	174	0.00167974	0.017625
		0.08079	308	49	259	98	357	0.27451	0.27451		0.9998	174.835	0.16526	174.669	0.330521	175	0.00188869	0.017625
		0.07815	308	50	258	100	358	0.27933	0.278552		0.9995	175.813	0.186982	175.626	0.373963	176	0.00212479	0.0434158
		0.07754	309	50	259	100	359	0.278552	0.278552		0.9994	176.788	0.211622	176.577	0.423244	177	0.00239121	0.0492526
		0.07638	309	51	258	102	360	0.283333	0.283333		0.9991	177.76	0.239528	177.521	0.479056	178	0.00269133	0.0557809
		0.07602	309	52	257	104	361	0.288089	0.285714		0.9987	178.729	0.271066	178.458	0.542132	179	0.00302867	0.0630435
		0.0755	310	52	258	104	362	0.287293	0.285714		0.9984	179.693	0.306619	179.387	0.613238	180	0.00340688	0.0710732
		0.07524	311	52	259	104	363	0.286501	0.285714		0.9972	180.653	0.34658	180.307	0.69316	181	0.00382961	0.0798894
		0.07284	312	52	260	104	364	0.285714	0.285714		0.9969	181.609	0.391343	181.217	0.782685	182	0.00430047	0.0894936
		0.07019	312	53	259	106	365	0.290411	0.289617		0.9966	182.559	0.441291	182.117	0.882582	183	0.00482285	0.0998665
		0.06753	313	53	260	106	366	0.289617	0.289617		0.9965	183.503	0.496787	183.006	0.993575	184	0.00539986	0.122721
		0.06488	313	54	259	108	367	0.294278	0.294278		0.9965	184.442	0.55816	183.884	1.11632	185	0.00603416	0.122721
		0.05956	313	55	258	110	368	0.298913	0.297297		0.9965	185.374	0.625689	184.749	1.25138	186	0.00672784	0.122721
		0.05856	314	55	259	110	369	0.298103	0.297297		0.9961	186.3	0.699598	185.601	1.3992	187	0.00748234	0.147806
		0.05689	315	55	260	110	370	0.297297	0.297297		0.9951	187.22	0.780044	186.44	1.56009	188	0.00829835	0.160885
		0.05423	315	56	259	112	371	0.301887	0.301887		0.9917	188.133	0.86711	187.266	1.73422	189	0.00917577	0.180767
		0.05212	315	57	258	114	372	0.306452	0.304		0.9917	189.039	0.960802	188.078	1.9216	190	0.0101137	0.180767
		0.05157	316	57	259	114	373	0.30563	0.304		0.9892	189.939	1.06105	188.878	2.12211	191	0.0111105	0.200516
		0.0489	317	57	260	114	374	0.304813	0.304		0.9819	190.832	1.16773	189.665	2.33546	192	0.0121639	0.213372
		0.04849	318	57	261	114	375	0.304	0.304		0.9697	191.719	1.28064	190.439	2.56128	193	0.0132709	0.225838
		0.04786	318	58	260	116	376	0.308511	0.307692		0.9553	192.6	1.39954	191.201	2.79907	194	0.0144282	0.237817
		0.04715	319	58	261	116	377	0.307692	0.307692		0.9496	193.476	1.52414	191.952	3.04828	195	0.0156322	0.254718
		0.0469	319	59	260	118	378	0.312169	0.310526		0.9496	194.346	1.65415	192.692	3.3083	196	0.0168791	0.254718
		0.04356	320	59	261	118	379	0.311346	0.310526		0.9493	195.211	1.78925	193.422	3.57849	197	0.0181649	0.27022
		0.04251	321	59	262	118	380	0.310526	0.310526		0.8648	196.071	1.92911	194.142	3.85823	198	0.019486	0.279759
		0.03821	321	60	261	120	381	0.314961	0.314136		0.8482	196.927	2.07344	194.853	4.14688	199	0.0208386	0.288673
		0.03779	322	60	262	120	382	0.314136	0.314136		0.8344	197.778	2.22192	195.556	4.44384	200	0.0222192	0.296991
		0.0356	322	61	261	122	383	0.318538	0.316883		0.7892	198.626	2.37429	196.251	4.74857	201	0.0236247	0.304749
		0.03553	323	61	262	122	384	0.317708	0.316883		0.7801	199.47	2.53027	196.939	5.06054	202	0.0250522	0.311991
		0.03433	324	61	263	122	385	0.316883	0.316883		0.7748	200.31	2.68964	197.621	5.37929	203	0.0264989	0.318763
		0.0341	324	62	262	124	386	0.321244	0.321244		0.7694	201.148	2.85219	198.296	5.70438	204	0.0279627	0.325113
		0.03315	324	63	261	126	387	0.325581	0.325581		0.7641	201.982	3.01773	198.965	6.03546	205	0.0294413	0.331089
		0.03289	324	64	260	128	388	0.329897	0.329897		0.7587	202.814	3.18609	199.628	6.37218	206	0.0309329	0.336734
		0.03286	324	65	259	130	389	0.33419	0.332481		0.7534	203.643	3.35713	200.286	6.71426	207	0.0324361	0.342092
		0.03275	325	65	260	130	390	0.333333	0.332481		0.7481	204.469	3.53073	200.939	7.06145	208	0.0339493	0.3472
		0.03261	326	65	261	130	391	0.332481	0.332481		0.7441	205.293	3.70677	201.586	7.41354	209	0.0354715	0.352093
		0.03258	326	66	260	132	392	0.336735	0.336735		0.7428	206.115	3.88517	202.23	7.77034	210	0.0370016	0.356803
		0.03257	326	67	259	134	393	0.340967	0.340967		0.7401	206.934	4.06584	202.868	8.13169	211	0.0385388	0.361355
		0.03256	326	68	258	136	394	0.345178	0.345178		0.7375	207.751	4.24873	203.503	8.49745	212	0.0400823	0.365774
		0.03255	327	69	258	138	396	0.348485	0.348485		0.7322	208.566	4.43377	204.132	8.86753	213	0.0416316	0.37008
		0.03254	381	111	270	222	492	0.45122	0.450304		0.729	209.379	4.62091	204.758	9.24182	214	0.0431861	0.374292
		0.02671	382	111	271	222	493	0.450304	0.450304		0.7269	210.19	4.81012	205.38	9.62024	215	0.0447453	0.378423
		0.02481	382	112	270	224	494	0.453441	0.451098		0.7216	210.999	5.00136	205.997	10.0027	216	0.0463089	0.382488
		0.02213	383	112	271	224	495	0.452525	0.451098		0.7185	211.805	5.19461	206.611	10.3892	217	0.0478766	0.386496
		0.02145	383	113	270	226	496	0.455645	0.451098		0.7164	212.61	5.38984	207.22	10.7797	218	0.0494481	0.390458
		0.01945	384	113	271	226	497	0.454728	0.451098		0.7111	213.413	5.58703	207.826	11.1741	219	0.0510231	0.394379
		0.01676	385	113	272	226	498	0.453815	0.451098		0.709	214.214	5.78616	208.428	11.5723	220	0.0526015	0.398268
		0.01505	386	113	273	226	499	0.452906	0.451098		0.7059	215.013	5.98722	209.026	11.9744	221	0.054183	0.402128
		0.009737	387	113	274	226	500	0.452	0.451098		0.7043	215.81	6.19021	209.62	12.3804	222	0.0557676	0.405965
		0.002722	388	113	275	226	501	0.451098	0.451098		0.7007	216.605	6.3951	210.21	12.7902	223	0.0573551	0.409782
											0.6996	217.398	6.60189	210.796	13.2038	224	0.0589454	0.413582
											0.6994	218.189	6.81057	211.379	13.6211	225	0.0605384	0.419253
											0.6994	218.979	7.02114	211.958	14.0423	226	0.062134	0.419253
											0.687	219.766	7.23359	212.533	14.4672	227	0.063732	0.424898
											0.6812	220.552	7.44791	213.104	14.8958	228	0.0653326	0.428648
											0.6566	221.336	7.66411	213.672	15.3282	229	0.0669354	0.432388
											0.6546	222.118	7.88217	214.236	15.7643	230	0.0685406	0.43612
											0.6418	222.898	8.10209	214.796	16.2042	231	0.0701479	0.439844
											0.6293	223.676	8.32387	215.352	16.6477	232	0.0717575	0.44356
											0.6212	224.452	8.5475	215.905	17.095	233	0.0733691	0.447269
											0.6053	225.227	8.77299	216.454	17.546	234	0.0749828	0.450971
											0.6014	226	9.00032	216.999	18.0006	235	0.0765985	0.456512
											0.6014	226.771	9.2295	217.541	18.459	236	0.0782161	0.456512
											0.5975	227.539	9.46052	218.079	18.921	237	0.0798356	0.462037
											0.5899	228.307	9.69337	218.613	19.3867	238	0.0814569	0.465711
											0.5825	229.072	9.92806	219.144	19.8561	239	0.08308	0.46938
											0.5751	229.835	10.1646	219.671	20.3292	240	0.0847048	0.473041
											0.5679	230.597	10.4029	220.194	20.8059	241	0.0863314	0.476696
											0.5638	231.357	10.6431	220.714	21.2862	242	0.0879595	0.480344
											0.5609	232.115	10.8851	221.23	21.7702	243	0.0895892	0.483984
											0.5539	232.871	11.1289	221.742	22.2578	244	0.0912205	0.487618
											0.5471	233.625	11.3745	222.251	22.749	245	0.0928533	0.491245
											0.5404	234.378	11.622	222.756	23.2439	246	0.0944874	0.494864
											0.5339	235.129	11.8712	223.258	23.7424	247	0.096123	0.50028
											0.5339	235.878	12.1222	223.756	24.2445	248	0.09776	0.50028
											0.5211	236.625	12.3751	224.25	24.7501	249	0.0993982	0.505679
											0.5149	237.37	12.6297	224.741	25.2594	250	0.101038	0.509269
											0.5089	238.114	12.8861	225.228	25.7723	251	0.102678	0.512851
											0.5029	238.856	13.1443	225.711	26.2887	252	0.10432	0.516425
											0.5	239.596	13.4043	226.191	26.8087	253	0.105963	0.519992
											0.4971	240.334	13.6661	226.668	27.3322	254	0.107607	0.52355
											0.4885	241.07	13.9297	227.141	27.8593	255	0.109252	0.527101
											0.4857	241.805	14.195	227.61	28.39	256	0.110898	0.530643
											0.4802	242.538	14.4621	228.076	28.9242	257	0.112545	0.534178
											0.4789	243.269	14.7309	228.538	29.4619	258	0.114193	0.537704
											0.4747	243.998	15.0015	228.997	30.0031	259	0.115842	0.541222
											0.4721	244.726	15.2739	229.452	30.5478	260	0.117492	0.544731
											0.4694	245.452	15.548	229.904	31.096	261	0.119142	0.548232
											0.4671	246.176	15.8239	230.352	31.6478	262	0.120793	0.551725
											0.4668	246.899	16.1015	230.797	32.203	263	0.122445	0.555208
											0.4642	247.619	16.3808	231.238	32.7617	264	0.124097	0.558684
											0.4591	248.338	16.6619	231.676	33.3238	265	0.12575	0.56215
											0.458	249.055	16.9447	232.111	33.8894	266	0.127404	0.565608
											0.4541	249.771	17.2292	232.542	34.4585	267	0.129058	0.569056
											0.4491	250.485	17.5155	232.969	35.031	268	0.130713	0.572496
											0.4443	251.197	17.8034	233.393	35.6069	269	0.132368	0.575927
											0.4395	251.907	18.0931	233.814	36.1862	270	0.134023	0.579349
											0.4349	252.615	18.3845	234.231	36.769	271	0.135679	0.582762
											0.4339	253.322	18.6776	234.645	37.3552	272	0.137335	0.586166
											0.4214	254.028	18.9724	235.055	37.9447	273	0.138992	0.58956
											0.4171	254.731	19.2688	235.462	38.5377	274	0.140648	0.592946
											0.4149	255.433	19.567	235.866	39.134	275	0.142305	0.596322
											0.4128	256.133	19.8668	236.266	39.7337	276	0.143963	0.599688
											0.4088	256.832	20.1684	236.663	40.3367	277	0.14562	0.603046
											0.4087	257.528	20.4716	237.057	40.9431	278	0.147277	0.606394
											0.4046	258.224	20.7764	237.447	41.5529	279	0.148935	0.609733
											0.4026	258.917	21.083	237.834	42.1659	280	0.150593	0.613062
											0.3966	259.609	21.3911	238.218	42.7823	281	0.15225	0.616382
											0.3927	260.299	21.701	238.598	43.402	282	0.153908	0.619692
											0.3889	260.988	22.0125	238.975	44.025	283	0.155565	0.622993
											0.3815	261.674	22.3256	239.349	44.6513	284	0.157223	0.626284
											0.3779	262.36	22.6404	239.719	45.2808	285	0.15888	0.629566
											0.3744	263.043	22.9568	240.086	45.9137	286	0.160537	0.632838
											0.3709	263.725	23.2749	240.45	46.5498	287	0.162194	0.6361
											0.3675	264.405	23.5946	240.811	47.1891	288	0.163851	0.639353
											0.3625	265.084	23.9159	241.168	47.8317	289	0.165508	0.642596
											0.3608	265.761	24.2388	241.522	48.4775	290	0.167164	0.645829
											0.3576	266.437	24.5633	241.873	49.1266	291	0.16882	0.649053
											0.3506	267.111	24.8894	242.221	49.7789	292	0.170476	0.652266
											0.3452	267.783	25.2172	242.566	50.4343	293	0.172131	0.655471
											0.3437	268.454	25.5465	242.907	51.093	294	0.173786	0.658665
											0.3422	269.123	25.8774	243.245	51.7548	295	0.17544	0.661849
											0.3393	269.79	26.2099	243.58	52.4199	296	0.177094	0.665024
											0.3364	270.456	26.544	243.912	53.0881	297	0.178748	0.668189
											0.3248	271.12	26.8797	244.241	53.7594	298	0.180401	0.671344
											0.3153	271.783	27.2169	244.566	54.4339	299	0.182053	0.674489
											0.3067	272.444	27.5558	244.888	55.1115	300	0.183705	0.677624
											0.2972	273.104	27.8961	245.208	55.7923	301	0.185356	0.68075
											0.293	273.762	28.2381	245.524	56.4761	302	0.187007	0.683865
											0.2891	274.418	28.5815	245.837	57.1631	303	0.188657	0.686971
											0.2871	275.073	28.9266	246.147	57.8532	304	0.190306	0.690067
											0.2716	275.727	29.2732	246.454	58.5463	305	0.191955	0.693152
											0.2705	276.379	29.6213	246.757	59.2425	306	0.193603	0.696229
											0.2566	277.029	29.9709	247.058	59.9418	307	0.19525	0.699295
											0.245	277.678	30.3221	247.356	60.6442	308	0.196897	0.702351
											0.2415	278.325	30.6748	247.65	61.3496	309	0.198542	0.705397
											0.2348	278.971	31.029	247.942	62.058	310	0.200187	0.708434
											0.2285	279.615	31.3847	248.231	62.7695	311	0.201831	0.71146
											0.2255	280.258	31.742	248.516	63.484	312	0.203474	0.714477
											0.2224	280.899	32.1007	248.799	64.2014	313	0.205116	0.717484
											0.2201	281.539	32.461	249.078	64.9219	314	0.206758	0.720481
											0.2195	282.177	32.8227	249.355	65.6454	315	0.208398	0.723468
											0.2166	282.814	33.1859	249.628	66.3718	316	0.210037	0.726445
											0.2081	283.449	33.5506	249.899	67.1012	317	0.211676	0.729412
											0.2053	284.083	33.9168	250.166	67.8336	318	0.213313	0.732369
											0.2025	284.716	34.2845	250.431	68.5689	319	0.21495	0.735317
											0.1997	285.346	34.6536	250.693	69.3072	320	0.216585	0.738255
											0.1862	285.976	35.0242	250.952	70.0484	321	0.218219	0.741182
											0.1809	286.604	35.3962	251.208	70.7925	322	0.219852	0.7441
											0.1793	287.23	35.7697	251.461	71.5395	323	0.221484	0.747009
											0.1782	287.855	36.1447	251.711	72.2894	324	0.223115	0.749907
											0.1756	288.479	36.5211	251.958	73.0422	325	0.224745	0.752796
											0.1703	289.101	36.8989	252.202	73.7978	326	0.226374	0.755674
											0.1676	289.722	37.2782	252.444	74.5564	327	0.228001	0.758543
											0.165	290.341	37.6589	252.682	75.3178	328	0.229627	0.761403
											0.1513	290.959	38.041	252.918	76.082	329	0.231252	0.764252
											0.1492	291.575	38.4246	253.151	76.8491	330	0.232876	0.767092
											0.1466	292.19	38.8095	253.381	77.6191	331	0.234499	0.769922
											0.144	292.804	39.1959	253.608	78.3918	332	0.23612	0.772742
											0.1387	293.416	39.5837	253.833	79.1674	333	0.23774	0.778353
											0.1387	294.027	39.9729	254.054	79.9457	334	0.239358	0.778353
											0.1387	294.637	40.3634	254.273	80.7268	335	0.240976	0.778353
											0.1341	295.245	40.7554	254.489	81.5108	336	0.242592	0.783926
											0.1294	295.851	41.1487	254.703	82.2975	337	0.244206	0.786698
											0.1282	296.457	41.5435	254.913	83.0869	338	0.245819	0.78946
											0.1256	297.06	41.9396	255.121	83.8791	339	0.247431	0.792213
											0.1203	297.663	42.337	255.326	84.6741	340	0.249041	0.794956
											0.1177	298.264	42.7359	255.528	85.4718	341	0.25065	0.79769
											0.1172	298.864	43.1361	255.728	86.2722	342	0.252258	0.800414
											0.1151	299.462	43.5377	255.925	87.0753	343	0.253864	0.803128
											0.1125	300.059	43.9406	256.119	87.8812	344	0.255468	0.805833
											0.1098	300.655	44.3448	256.31	88.6897	345	0.257072	0.808529
											0.1086	301.25	44.7505	256.499	89.5009	346	0.258673	0.811215
											0.1072	301.843	45.1574	256.685	90.3148	347	0.260273	0.813891
											0.1055	302.434	45.5657	256.869	91.1314	348	0.261872	0.816559
											0.1019	303.025	45.9753	257.049	91.9506	349	0.263469	0.819216
											0.09929	303.614	46.3862	257.228	92.7724	350	0.265064	0.821865
											0.09665	304.202	46.7985	257.403	93.5969	351	0.266658	0.824504
											0.09137	304.788	47.212	257.576	94.4241	352	0.26825	0.827133
											0.09098	305.373	47.6269	257.746	95.2538	353	0.269841	0.829754
											0.08873	305.957	48.0431	257.914	96.0862	354	0.27143	0.832365
											0.08609	306.539	48.4606	258.079	96.9212	355	0.273017	0.834967
											0.08344	307.121	48.8794	258.241	97.7587	356	0.274603	0.837559
											0.08079	307.701	49.2994	258.401	98.5989	357	0.276187	0.840142
											0.07815	308.279	49.7208	258.558	99.4416	358	0.27777	0.842716
											0.07754	308.857	50.1434	258.713	100.287	359	0.279351	0.845281
											0.07638	309.433	50.5673	258.865	101.135	360	0.28093	0.847837
											0.07602	310.007	50.9925	259.015	101.985	361	0.282507	0.850384
											0.0755	310.581	51.419	259.162	102.838	362	0.284083	0.852921
											0.07524	311.153	51.8467	259.307	103.693	363	0.285657	0.85545
											0.07284	311.724	52.2757	259.449	104.551	364	0.287229	0.857969
											0.07019	312.294	52.7059	259.588	105.412	365	0.2888	0.860479
											0.06753	312.863	53.1374	259.725	106.275	366	0.290369	0.862981
											0.06488	313.43	53.5702	259.86	107.14	367	0.291936	0.865473
											0.05956	313.996	54.0042	259.992	108.008	368	0.293501	0.867956
											0.05856	314.561	54.4394	260.121	108.879	369	0.295064	0.870431
											0.05689	315.124	54.8758	260.248	109.752	370	0.296626	0.872896
											0.05423	315.687	55.3135	260.373	110.627	371	0.298186	0.875353
											0.05212	316.248	55.7524	260.495	111.505	372	0.299744	0.877801
											0.05157	316.807	56.1925	260.615	112.385	373	0.3013	0.88024
											0.0489	317.366	56.6338	260.732	113.268	374	0.302855	0.88267
											0.04849	317.924	57.0764	260.847	114.153	375	0.304407	0.885092
											0.04786	318.48	57.5201	260.96	115.04	376	0.305958	0.887504
											0.04715	319.035	57.9651	261.07	115.93	377	0.307507	0.889908
											0.0469	319.589	58.4112	261.178	116.822	378	0.309054	0.892303
											0.04356	320.141	58.8586	261.283	117.717	379	0.310599	0.89469
											0.04251	320.693	59.3071	261.386	118.614	380	0.312143	0.897068
											0.03821	321.243	59.7568	261.486	119.514	381	0.313684	0.899437
											0.03779	321.792	60.2077	261.585	120.415	382	0.315224	0.901798
											0.0356	322.34	60.6598	261.68	121.32	383	0.316761	0.90415
											0.03553	322.887	61.1131	261.774	122.226	384	0.318297	0.906494
											0.03433	323.433	61.5675	261.865	123.135	385	0.319831	0.908829
											0.0341	323.977	62.0231	261.954	124.046	386	0.321363	0.911156
											0.03315	324.52	62.4798	262.04	124.96	387	0.322893	0.913474
											0.03289	325.062	62.9377	262.125	125.875	388	0.324421	0.915784
											0.03286	325.603	63.3967	262.207	126.793	389	0.325947	0.918085
											0.03275	326.143	63.8569	262.286	127.714	390	0.327471	0.920378
											0.03261	326.682	64.3182	262.364	128.636	391	0.328994	0.922663
											0.03258	327.219	64.7807	262.439	129.561	392	0.330514	0.924939
											0.03257	327.756	65.2443	262.511	130.489	393	0.332032	0.927207
											0.03256	328.291	65.7091	262.582	131.418	394	0.333549	0.929467
											0.03255	328.825	66.1749	262.65	132.35	395	0.335063	0.932842
											0.03255	329.358	66.6419	262.716	133.284	396	0.336575	0.932842
											0.03254	329.89	67.11	262.78	134.22	397	0.338086	1
											0.03254	330.421	67.5792	262.842	135.158	398	0.339594	1
											0.03254	330.95	68.0495	262.901	136.099	399	0.3411	1
											0.03254	331.479	68.521	262.958	137.042	400	0.342605	1
											0.03254	332.007	68.9935	263.013	137.987	401	0.344107	1
											0.03254	332.533	69.4671	263.066	138.934	402	0.345608	1
											0.03254	333.058	69.9418	263.116	139.884	403	0.347106	1
											0.03254	333.582	70.4176	263.165	140.835	404	0.348602	1
											0.03254	334.105	70.8945	263.211	141.789	405	0.350096	1
											0.03254	334.627	71.3725	263.255	142.745	406	0.351589	1
											0.03254	335.148	71.8516	263.297	143.703	407	0.353079	1
											0.03254	335.668	72.3317	263.337	144.663	408	0.354567	1
											0.03254	336.187	72.8129	263.374	145.626	409	0.356053	1
											0.03254	336.705	73.2951	263.41	146.59	410	0.357537	1
											0.03254	337.222	73.7785	263.443	147.557	411	0.359019	1
											0.03254	337.737	74.2629	263.474	148.526	412	0.360499	1
											0.03254	338.252	74.7483	263.503	149.497	413	0.361977	1
											0.03254	338.765	75.2348	263.53	150.47	414	0.363453	1
											0.03254	339.278	75.7223	263.555	151.445	415	0.364927	1
											0.03254	339.789	76.2109	263.578	152.422	416	0.366399	1
											0.03254	340.299	76.7005	263.599	153.401	417	0.367868	1
											0.03254	340.809	77.1912	263.618	154.382	418	0.369336	1
											0.03254	341.317	77.6828	263.634	155.366	419	0.370801	1
											0.03254	341.824	78.1755	263.649	156.351	420	0.372265	1
											0.03254	342.331	78.6693	263.661	157.339	421	0.373726	1
											0.03254	342.836	79.164	263.672	158.328	422	0.375185	1
											0.03254	343.34	79.6598	263.68	159.32	423	0.376642	1
											0.03254	343.843	80.1566	263.687	160.313	424	0.378097	1
											0.03254	344.346	80.6544	263.691	161.309	425	0.37955	1
											0.03254	344.847	81.1532	263.694	162.306	426	0.381001	1
											0.03254	345.347	81.653	263.694	163.306	427	0.38245	1
											0.03254	345.846	82.1538	263.692	164.308	428	0.383896	1
											0.03254	346.344	82.6556	263.689	165.311	429	0.385341	1
											0.03254	346.842	83.1583	263.683	166.317	430	0.386783	1
											0.03254	347.338	83.6621	263.676	167.324	431	0.388223	1
											0.03254	347.833	84.1669	263.666	168.334	432	0.389661	1
											0.03254	348.327	84.6726	263.655	169.345	433	0.391097	1
											0.03254	348.821	85.1793	263.641	170.359	434	0.392531	1
											0.03254	349.313	85.687	263.626	171.374	435	0.393963	1
											0.03254	349.804	86.1956	263.609	172.391	436	0.395393	1
											0.03254	350.295	86.7053	263.589	173.411	437	0.39682	1
											0.03254	350.784	87.2158	263.568	174.432	438	0.398246	1
											0.03254	351.273	87.7274	263.545	175.455	439	0.399669	1
											0.03254	351.76	88.2399	263.52	176.48	440	0.40109	1
											0.03254	352.247	88.7533	263.493	177.507	441	0.402509	1
											0.03254	352.732	89.2677	263.465	178.535	442	0.403926	1
											0.03254	353.217	89.783	263.434	179.566	443	0.405341	1
											0.03254	353.701	90.2993	263.401	180.599	444	0.406754	1
											0.03254	354.183	90.8165	263.367	181.633	445	0.408164	1
											0.03254	354.665	91.3347	263.331	182.669	446	0.409573	1
											0.03254	355.146	91.8538	263.292	183.708	447	0.410979	1
											0.03254	355.626	92.3738	263.252	184.748	448	0.412383	1
											0.03254	356.105	92.8947	263.211	185.789	449	0.413785	1
											0.03254	356.583	93.4166	263.167	186.833	450	0.415185	1
											0.03254	357.061	93.9394	263.121	187.879	451	0.416583	1
											0.03254	357.537	94.4631	263.074	188.926	452	0.417978	1
											0.03254	358.012	94.9877	263.025	189.975	453	0.419372	1
											0.03254	358.487	95.5132	262.974	191.026	454	0.420763	1
											0.03254	358.96	96.0396	262.921	192.079	455	0.422152	1
											0.03254	359.433	96.5669	262.866	193.134	456	0.423539	1
											0.03254	359.905	97.0951	262.81	194.19	457	0.424924	1
											0.03254	360.376	97.6242	262.752	195.248	458	0.426307	1
											0.03254	360.846	98.1542	262.692	196.308	459	0.427687	1
											0.03254	361.315	98.6851	262.63	197.37	460	0.429066	1
											0.03254	361.783	99.2169	262.566	198.434	461	0.430442	1
											0.03254	362.25	99.7495	262.501	199.499	462	0.431816	1
											0.03254	362.717	100.283	262.434	200.566	463	0.433188	1
											0.03254	363.183	100.817	262.365	201.635	464	0.434558	1
											0.03254	363.647	101.353	262.294	202.706	465	0.435926	1
											0.03254	364.111	101.889	262.222	203.778	466	0.437292	1
											0.03254	364.574	102.426	262.148	204.852	467	0.438655	1
											0.03254	365.036	102.964	262.072	205.928	468	0.440016	1
											0.03254	365.497	103.503	261.995	207.005	469	0.441376	1
											0.03254	365.958	104.042	261.916	208.084	470	0.442733	1
											0.03254	366.417	104.583	261.835	209.165	471	0.444088	1
											0.03254	366.876	105.124	261.752	210.248	472	0.44544	1
											0.03254	367.334	105.666	261.668	211.332	473	0.446791	1
											0.03254	367.791	106.209	261.582	212.418	474	0.44814	1
											0.03254	368.247	106.753	261.494	213.506	475	0.449486	1
											0.03254	368.702	107.298	261.405	214.595	476	0.45083	1
											0.03254	369.157	107.843	261.314	215.686	477	0.452172	1
											0.03254	369.611	108.389	261.221	216.779	478	0.453512	1
											0.03254	370.063	108.937	261.127	217.873	479	0.45485	1
											0.03254	370.515	109.485	261.031	218.969	480	0.456186	1
											0.03254	370.967	110.033	260.933	220.067	481	0.45752	1
											0.03254	371.417	110.583	260.834	221.166	482	0.458851	1
											0.03254	371.866	111.134	260.733	222.267	483	0.46018	1
											0.03254	372.315	111.685	260.63	223.37	484	0.461508	1
											0.03254	372.763	112.237	260.526	224.474	485	0.462833	1
											0.03254	373.21	112.79	260.42	225.58	486	0.464156	1
											0.03254	373.656	113.344	260.313	226.687	487	0.465477	1
											0.03254	374.102	113.898	260.204	227.796	488	0.466795	1
											0.03254	374.547	114.453	260.093	228.907	489	0.468112	1
											0.03254	374.99	115.01	259.981	230.019	490	0.469427	1
											0.03254	375.434	115.566	259.867	231.133	491	0.470739	1
											0.03254	375.876	116.124	259.752	232.248	492	0.472049	1
											0.02671	376.317	116.683	259.635	233.365	493	0.473357	1
											0.02481	376.758	117.242	259.516	234.484	494	0.474663	1
											0.02213	377.198	117.802	259.396	235.604	495	0.475967	1
											0.02145	377.637	118.363	259.274	236.726	496	0.477269	1
											0.01945	378.076	118.924	259.151	237.849	497	0.478569	1
											0.01676	378.513	119.487	259.026	238.974	498	0.479867	1
											0.01505	378.95	120.05	258.9	240.1	499	0.481162	1
											0.009737	379.386	120.614	258.772	241.228	500	0.482456	1
											0.002722	379.821	121.179	258.643	242.357	501	0.483747	1

## Sheet: Spectral Level Data
Spectral Level Data		Confidence Threshold	Forward	Reverse	Correct	Incorrect	Total	Global FDR	q-value		Fit Confidence Threshold	Fit Forward	Fit Reverse	Fit Correct	Fit Incorrect	Fit Total	Fit Global FDR	Fit Local FDR
		1	328	0	328	0	328	0	0		1	1	1.12027e-09	1	2.24055e-09	1	2.24055e-09	0.00012417
		0.9998	346	0	346	0	346	0	0		1	2	2.24055e-09	2	4.4811e-09	2	2.24055e-09	0.00012417
		0.9995	350	0	350	0	350	0	0		1	3	3.36082e-09	3	6.72165e-09	3	2.24055e-09	0.00012417
		0.9994	350	1	349	2	351	0.00569801	0.00433839		1	4	4.4811e-09	4	8.9622e-09	4	2.24055e-09	0.00012417
		0.9993	353	1	352	2	354	0.00564972	0.00433839		1	5	5.60138e-09	5	1.12028e-08	5	2.24055e-09	0.00012417
		0.9992	354	1	353	2	355	0.0056338	0.00433839		1	6	6.72165e-09	6	1.34433e-08	6	2.24055e-09	0.00012417
		0.9991	360	1	359	2	361	0.00554017	0.00433839		1	7	7.84193e-09	7	1.56839e-08	7	2.24055e-09	0.00012417
		0.9989	361	1	360	2	362	0.00552486	0.00433839		1	8	8.96221e-09	8	1.79244e-08	8	2.24055e-09	0.00012417
		0.9987	365	1	364	2	366	0.00546448	0.00433839		1	9	1.00825e-08	9	2.0165e-08	9	2.24055e-09	0.00012417
		0.9984	366	1	365	2	367	0.00544959	0.00433839		1	10	1.12028e-08	10	2.24055e-08	10	2.24055e-09	0.00012417
		0.998	367	1	366	2	368	0.00543478	0.00433839		1	11	1.2323e-08	11	2.46461e-08	11	2.24055e-09	0.00012417
		0.9975	368	1	367	2	369	0.00542005	0.00433839		1	12	1.34433e-08	12	2.68866e-08	12	2.24055e-09	0.00012417
		0.9972	369	1	368	2	370	0.00540541	0.00433839		1	13	1.45636e-08	13	2.91272e-08	13	2.24055e-09	0.00012417
		0.9969	380	1	379	2	381	0.00524934	0.00433839		1	14	1.56839e-08	14	3.13677e-08	14	2.24055e-09	0.00012417
		0.9966	382	1	381	2	383	0.00522193	0.00433839		1	15	1.68042e-08	15	3.36083e-08	15	2.24055e-09	0.00012417
		0.9965	416	1	415	2	417	0.00479616	0.00433839		1	16	1.79244e-08	16	3.58489e-08	16	2.24055e-09	0.00012417
		0.9961	417	1	416	2	418	0.00478469	0.00433839		1	17	1.90447e-08	17	3.80894e-08	17	2.24055e-09	0.00012417
		0.9951	418	1	417	2	419	0.00477327	0.00433839		1	18	2.0165e-08	18	4.033e-08	18	2.24055e-09	0.00012417
		0.995	421	1	420	2	422	0.00473934	0.00433839		1	19	2.12853e-08	19	4.25705e-08	19	2.24056e-09	0.00012417
		0.9935	422	1	421	2	423	0.00472813	0.00433839		1	20	2.24056e-08	20	4.48111e-08	20	2.24056e-09	0.00012417
		0.9917	428	1	427	2	429	0.004662	0.00433839		1	21	2.35258e-08	21	4.70517e-08	21	2.24056e-09	0.00012417
		0.9892	429	1	428	2	430	0.00465116	0.00433839		1	22	2.46461e-08	22	4.92922e-08	22	2.24056e-09	0.00012417
		0.9861	435	1	434	2	436	0.00458716	0.00433839		1	23	2.57664e-08	23	5.15328e-08	23	2.24056e-09	0.00012417
		0.9839	450	1	449	2	451	0.00443459	0.00433839		1	24	2.68867e-08	24	5.37734e-08	24	2.24056e-09	0.00012417
		0.9819	451	1	450	2	452	0.00442478	0.00433839		1	25	2.8007e-08	25	5.60139e-08	25	2.24056e-09	0.00012417
		0.9811	453	1	452	2	454	0.00440529	0.00433839		1	26	2.91272e-08	26	5.82545e-08	26	2.24056e-09	0.00012417
		0.9766	458	1	457	2	459	0.0043573	0.00433839		1	27	3.02475e-08	27	6.04951e-08	27	2.24056e-09	0.00012417
		0.9697	459	1	458	2	460	0.00434783	0.00433839		1	28	3.13678e-08	28	6.27356e-08	28	2.24056e-09	0.00012417
		0.9695	460	1	459	2	461	0.00433839	0.00433839		1	29	3.24881e-08	29	6.49762e-08	29	2.24056e-09	0.00012417
		0.9553	460	2	458	4	462	0.00865801	0.00856531		1	30	3.36084e-08	30	6.72168e-08	30	2.24056e-09	0.00012417
		0.9496	462	2	460	4	464	0.00862069	0.00856531		1	31	3.47287e-08	31	6.94573e-08	31	2.24056e-09	0.00012417
		0.9493	463	2	461	4	465	0.00860215	0.00856531		1	32	3.5849e-08	32	7.16979e-08	32	2.24056e-09	0.00012417
		0.9347	464	2	462	4	466	0.00858369	0.00856531		1	33	3.69692e-08	33	7.39385e-08	33	2.24056e-09	0.00012417
		0.9163	465	2	463	4	467	0.00856531	0.00856531		1	34	3.80895e-08	34	7.61791e-08	34	2.24056e-09	0.00012417
		0.8648	465	3	462	6	468	0.0128205	0.0126316		1	35	3.92098e-08	35	7.84196e-08	35	2.24056e-09	0.00012417
		0.8482	466	3	463	6	469	0.0127932	0.0126316		1	36	4.03301e-08	36	8.06602e-08	36	2.24056e-09	0.00012417
		0.8344	467	3	464	6	470	0.012766	0.0126316		1	37	4.14504e-08	37	8.29008e-08	37	2.24056e-09	0.00012417
		0.7892	468	3	465	6	471	0.0127389	0.0126316		1	38	4.25707e-08	38	8.51414e-08	38	2.24056e-09	0.00012417
		0.7801	469	3	466	6	472	0.0127119	0.0126316		1	39	4.3691e-08	39	8.73819e-08	39	2.24056e-09	0.00012417
		0.7774	470	3	467	6	473	0.012685	0.0126316		1	40	4.48113e-08	40	8.96225e-08	40	2.24056e-09	0.00012417
		0.7748	471	3	468	6	474	0.0126582	0.0126316		1	41	4.59315e-08	41	9.18631e-08	41	2.24056e-09	0.00012417
		0.7694	472	3	469	6	475	0.0126316	0.0126316		1	42	4.70518e-08	42	9.41037e-08	42	2.24056e-09	0.00012417
		0.7641	472	4	468	8	476	0.0168067	0.0158103		1	43	4.81721e-08	43	9.63442e-08	43	2.24056e-09	0.00012417
		0.7614	474	4	470	8	478	0.0167364	0.0158103		1	44	4.92924e-08	44	9.85848e-08	44	2.24056e-09	0.00012417
		0.7587	475	4	471	8	479	0.0167015	0.0158103		1	45	5.04127e-08	45	1.00825e-07	45	2.24056e-09	0.00012417
		0.7561	477	4	473	8	481	0.016632	0.0158103		1	46	5.1533e-08	46	1.03066e-07	46	2.24057e-09	0.00012417
		0.7534	478	4	474	8	482	0.0165975	0.0158103		1	47	5.26533e-08	47	1.05307e-07	47	2.24057e-09	0.00012417
		0.7481	479	4	475	8	483	0.0165631	0.0158103		1	48	5.37736e-08	48	1.07547e-07	48	2.24057e-09	0.00012417
		0.7454	484	4	480	8	488	0.0163934	0.0158103		1	49	5.48939e-08	49	1.09788e-07	49	2.24057e-09	0.00012417
		0.7441	489	4	485	8	493	0.0162272	0.0158103		1	50	5.60143e-08	50	1.12029e-07	50	2.24057e-09	0.00012417
		0.7438	490	4	486	8	494	0.0161943	0.0158103		1	51	5.71346e-08	51	1.14269e-07	51	2.24057e-09	0.00012417
		0.7428	491	4	487	8	495	0.0161616	0.0158103		1	52	5.82551e-08	52	1.1651e-07	52	2.24058e-09	0.00012417
		0.7401	495	4	491	8	499	0.0160321	0.0158103		1	53	5.93756e-08	53	1.18751e-07	53	2.24059e-09	0.00012417
		0.7375	496	4	492	8	500	0.016	0.0158103		1	54	6.04964e-08	54	1.20993e-07	54	2.24061e-09	0.00012417
		0.7322	497	4	493	8	501	0.0159681	0.0158103		1	55	6.16174e-08	55	1.23235e-07	55	2.24063e-09	0.00012417
		0.729	498	4	494	8	502	0.0159363	0.0158103		1	56	6.2739e-08	56	1.25478e-07	56	2.24068e-09	0.00012417
		0.7269	499	4	495	8	503	0.0159046	0.0158103		1	57	6.38613e-08	57	1.27723e-07	57	2.24075e-09	0.00012417
		0.7242	501	4	497	8	505	0.0158416	0.0158103		1	58	6.49848e-08	58	1.2997e-07	58	2.24086e-09	0.00012417
		0.7216	502	4	498	8	506	0.0158103	0.0158103		1	59	6.61102e-08	59	1.3222e-07	59	2.24102e-09	0.00012417
		0.7185	502	5	497	10	507	0.0197239	0.0197239		1	60	6.72383e-08	60	1.34477e-07	60	2.24128e-09	0.00012417
		0.7164	502	6	496	12	508	0.023622	0.0229008		1	61	6.83705e-08	61	1.36741e-07	61	2.24166e-09	0.00012417
		0.7138	503	6	497	12	509	0.0235756	0.0229008		1	62	6.95088e-08	62	1.39018e-07	62	2.24222e-09	0.00012417
		0.7111	504	6	498	12	510	0.0235294	0.0229008		1	63	7.06556e-08	63	1.41311e-07	63	2.24304e-09	0.00012417
		0.709	505	6	499	12	511	0.0234834	0.0229008		1	64	7.18148e-08	64	1.4363e-07	64	2.24421e-09	0.00012417
		0.7059	506	6	500	12	512	0.0234375	0.0229008		1	65	7.29912e-08	65	1.45982e-07	65	2.24588e-09	0.00012417
		0.7043	518	6	512	12	524	0.0229008	0.0229008		1	66	7.41918e-08	66	1.48384e-07	66	2.24824e-09	0.00012417
		0.7007	518	7	511	14	525	0.0266667	0.0255009		1	67	7.54256e-08	67	1.50851e-07	67	2.25151e-09	0.00012417
		0.6996	519	7	512	14	526	0.026616	0.0255009		1	68	7.67047e-08	68	1.53409e-07	68	2.25602e-09	0.00012417
		0.6994	524	7	517	14	531	0.0263653	0.0255009		1	69	7.8045e-08	69	1.5609e-07	69	2.26217e-09	0.00012417
		0.6982	528	7	521	14	535	0.0261682	0.0255009		1	70	7.94671e-08	70	1.58934e-07	70	2.27049e-09	0.00012417
		0.6949	529	7	522	14	536	0.0261194	0.0255009		1	71	8.09977e-08	71	1.61995e-07	71	2.28163e-09	0.00012417
		0.6903	530	7	523	14	537	0.0260708	0.0255009		1	72	8.26709e-08	72	1.65342e-07	72	2.29641e-09	0.00012417
		0.687	531	7	524	14	538	0.0260223	0.0255009		1	73	8.45301e-08	73	1.6906e-07	73	2.31589e-09	0.00012417
		0.6858	534	7	527	14	541	0.025878	0.0255009		1	74	8.66298e-08	74	1.7326e-07	74	2.34135e-09	0.00012417
		0.6812	535	7	528	14	542	0.0258303	0.0255009		1	75	8.90386e-08	75	1.78077e-07	75	2.37436e-09	0.00012417
		0.6767	537	7	530	14	544	0.0257353	0.0255009		1	76	9.18411e-08	76	1.83682e-07	76	2.41687e-09	0.00012417
		0.6722	538	7	531	14	545	0.0256881	0.0255009		1	77	9.51424e-08	77	1.90285e-07	77	2.47123e-09	0.00012417
		0.6678	539	7	532	14	546	0.025641	0.0255009		1	78	9.90709e-08	78	1.98142e-07	78	2.54028e-09	0.00012417
		0.6634	540	7	533	14	547	0.0255941	0.0255009		1	79	1.03783e-07	79	2.07566e-07	79	2.62742e-09	0.00012417
		0.659	542	7	535	14	549	0.0255009	0.0255009		1	80	1.09469e-07	80	2.18938e-07	80	2.73673e-09	0.00012417
		0.6566	542	8	534	16	550	0.0290909	0.0286738		1	81	1.16357e-07	81	2.32715e-07	81	2.87302e-09	0.00012417
		0.6546	543	8	535	16	551	0.0290381	0.0286738		1	82	1.24722e-07	82	2.49444e-07	82	3.042e-09	0.00012417
		0.6461	544	8	536	16	552	0.0289855	0.0286738		1	83	1.34889e-07	83	2.69778e-07	83	3.25034e-09	0.00012417
		0.6418	550	8	542	16	558	0.0286738	0.0286738		1	84	1.47246e-07	84	2.94493e-07	84	3.50586e-09	0.00012417
		0.6376	550	9	541	18	559	0.0322004	0.0322004		1	85	1.6225e-07	85	3.24501e-07	85	3.81766e-09	0.00012417
		0.6293	550	10	540	20	560	0.0357143	0.0355872		1	86	1.80438e-07	86	3.60876e-07	86	4.19624e-09	0.00012417
		0.6212	551	10	541	20	561	0.0356506	0.0355872		1	87	2.02437e-07	87	4.04875e-07	87	4.65373e-09	0.00012417
		0.6132	552	10	542	20	562	0.0355872	0.0355872		1	88	2.28978e-07	88	4.57957e-07	88	5.20406e-09	0.00012417
		0.6053	552	11	541	22	563	0.0390764	0.0385965		1	89	2.60909e-07	89	5.21818e-07	89	5.86312e-09	0.00012417
		0.6014	559	11	548	22	570	0.0385965	0.0385965		1	90	2.99207e-07	90	5.98414e-07	90	6.64904e-09	0.00012417
		0.5975	559	12	547	24	571	0.0420315	0.0412371		1	91	3.44998e-07	91	6.89996e-07	91	7.58237e-09	0.00012417
		0.5937	564	12	552	24	576	0.0416667	0.0412371		1	92	3.99572e-07	92	7.99143e-07	92	8.68634e-09	0.00012417
		0.5899	565	12	553	24	577	0.0415945	0.0412371		1	93	4.644e-07	93	9.288e-07	93	9.98709e-09	0.00012417
		0.5825	566	12	554	24	578	0.0415225	0.0412371		1	94	5.41158e-07	94	1.08232e-06	94	1.1514e-08	0.00012417
		0.5788	568	12	556	24	580	0.0413793	0.0412371		1	95	6.31745e-07	95	1.26349e-06	95	1.32999e-08	0.00012417
		0.5751	569	12	557	24	581	0.0413081	0.0412371		1	96	7.38309e-07	96	1.47662e-06	96	1.53814e-08	0.00012417
		0.5715	570	12	558	24	582	0.0412371	0.0412371		1	97	8.63268e-07	97	1.72654e-06	97	1.77993e-08	0.00012417
		0.5679	570	13	557	26	583	0.0445969	0.0444444		1	98	1.00934e-06	98	2.01868e-06	98	2.05987e-08	0.00012417
		0.5644	572	13	559	26	585	0.0444444	0.0444444		1	99	1.17956e-06	99	2.35912e-06	99	2.38295e-08	0.00012417
		0.5638	572	14	558	28	586	0.0477816	0.0473773		1	100	1.37734e-06	100	2.75467e-06	100	2.75467e-08	0.00012417
		0.5609	573	14	559	28	587	0.0477002	0.0473773		1	101	1.60644e-06	101	3.21289e-06	101	3.18108e-08	0.00012417
		0.5574	574	14	560	28	588	0.047619	0.0473773		1	102	1.87109e-06	102	3.74217e-06	102	3.66879e-08	0.00012417
		0.5539	575	14	561	28	589	0.0475382	0.0473773		1	103	2.17592e-06	103	4.35183e-06	103	4.22508e-08	0.00012417
		0.5505	576	14	562	28	590	0.0474576	0.0473773		1	104	2.52607e-06	104	5.05215e-06	104	4.85784e-08	0.00012417
		0.5471	577	14	563	28	591	0.0473773	0.0473773		1	105	2.92723e-06	105	5.85446e-06	105	5.57568e-08	0.00012417
		0.5438	578	15	563	30	593	0.0505902	0.0501672		1	106	3.38561e-06	106	6.77123e-06	106	6.38795e-08	0.00012417
		0.5404	579	15	564	30	594	0.0505051	0.0501672		1	107	3.90806e-06	107	7.81611e-06	107	7.30478e-08	0.00012417
		0.5372	581	15	566	30	596	0.0503356	0.0501672		1	108	4.50205e-06	108	9.00409e-06	108	8.33712e-08	0.00012417
		0.5339	583	15	568	30	598	0.0501672	0.0501672		1	109	5.17575e-06	109	1.03515e-05	109	9.49679e-08	0.00012417
		0.5307	583	16	567	32	599	0.0534224	0.0532446		1	110	5.93808e-06	110	1.18762e-05	110	1.07965e-07	0.00012417
		0.5275	584	16	568	32	600	0.0533333	0.0532446		1	111	6.79872e-06	111	1.35974e-05	111	1.225e-07	0.00012417
		0.5211	585	16	569	32	601	0.0532446	0.0532446		1	112	7.76819e-06	112	1.55364e-05	112	1.38718e-07	0.00012417
		0.518	590	17	573	34	607	0.0560132	0.0555556		1	113	8.85789e-06	113	1.77158e-05	113	1.56777e-07	0.00012417
		0.5149	591	17	574	34	608	0.0559211	0.0555556		1	114	1.00801e-05	114	2.01603e-05	114	1.76844e-07	0.00012417
		0.5119	594	17	577	34	611	0.0556465	0.0555556		1	115	1.14482e-05	115	2.28964e-05	115	1.99099e-07	0.00012417
		0.5089	595	17	578	34	612	0.0555556	0.0555556		1	116	1.29765e-05	116	2.5953e-05	116	2.23732e-07	0.00012417
		0.5029	595	18	577	36	613	0.0587276	0.0587276		1	117	1.46804e-05	117	2.93607e-05	117	2.50946e-07	0.00012417
		0.5	600	19	581	38	619	0.0613893	0.0612903		1	118	1.65764e-05	118	3.31528e-05	118	2.80956e-07	0.00012417
		0.4971	601	19	582	38	620	0.0612903	0.0612903		1	119	1.86823e-05	119	3.73646e-05	119	3.13989e-07	0.00012417
		0.4942	601	21	580	42	622	0.0675241	0.066879		1	120	2.10172e-05	120	4.20344e-05	120	3.50286e-07	0.00012417
		0.4913	602	21	581	42	623	0.0674157	0.066879		1	121	2.36013e-05	121	4.72026e-05	121	3.90104e-07	0.00012417
		0.4885	605	21	584	42	626	0.0670927	0.066879		1	122	2.64563e-05	122	5.29126e-05	122	4.33709e-07	0.00012417
		0.4857	606	21	585	42	627	0.0669856	0.066879		1	123	2.96053e-05	123	5.92106e-05	123	4.81387e-07	0.00012417
		0.4829	607	21	586	42	628	0.066879	0.066879		1	124	3.30729e-05	124	6.61458e-05	124	5.33434e-07	0.00012417
		0.4802	607	22	585	44	629	0.0699523	0.0698413		1	125	3.68852e-05	125	7.37705e-05	125	5.90164e-07	0.00012417
		0.4789	608	22	586	44	630	0.0698413	0.0698413		1	126	4.107e-05	126	8.21401e-05	126	6.51905e-07	0.00012417
		0.4774	608	23	585	46	631	0.0729002	0.0717629		1	127	4.56567e-05	127	9.13134e-05	127	7.19003e-07	0.00012417
		0.4747	609	23	586	46	632	0.0727848	0.0717629		1	128	5.06763e-05	128	0.000101353	128	7.91817e-07	0.00012417
		0.4721	614	23	591	46	637	0.0722135	0.0717629		1	129	5.61617e-05	129	0.000112323	129	8.70724e-07	0.00012417
		0.4694	615	23	592	46	638	0.0721003	0.0717629		1	130	6.21477e-05	130	0.000124295	130	9.56118e-07	0.00012417
		0.4671	618	23	595	46	641	0.0717629	0.0717629		1	131	6.86709e-05	131	0.000137342	131	1.04841e-06	0.00012417
		0.4668	622	25	597	50	647	0.0772798	0.0770416		1	132	7.57699e-05	132	0.00015154	132	1.14803e-06	0.00012417
		0.4642	623	25	598	50	648	0.0771605	0.0770416		1	133	8.34852e-05	133	0.00016697	133	1.25542e-06	0.00012417
		0.4616	624	25	599	50	649	0.0770416	0.0770416		1	134	9.18596e-05	134	0.000183719	134	1.37104e-06	0.00012417
		0.4591	624	26	598	52	650	0.08	0.0796325		1	135	0.000100938	135	0.000201876	135	1.49538e-06	0.00012417
		0.458	625	26	599	52	651	0.0798771	0.0796325		1	136	0.000110767	136	0.000221534	136	1.62893e-06	0.00012417
		0.4566	627	26	601	52	653	0.0796325	0.0796325		1	137	0.000121396	137	0.000242793	137	1.77221e-06	0.00012417
		0.4541	627	27	600	54	654	0.0825688	0.0825688		1	138	0.000132877	138	0.000265755	138	1.92576e-06	0.00012417
		0.4516	628	28	600	56	656	0.0853659	0.0853659		1	139	0.000145264	139	0.000290528	139	2.09013e-06	0.00012417
		0.4491	628	29	599	58	657	0.0882801	0.0878788		1	140	0.000158612	140	0.000317225	140	2.26589e-06	0.00012417
		0.4443	629	29	600	58	658	0.0881459	0.0878788		1	141	0.000172982	141	0.000345963	141	2.45364e-06	0.00012417
		0.4395	630	29	601	58	659	0.0880121	0.0878788		1	142	0.000188433	142	0.000376866	142	2.65398e-06	0.00012417
		0.4372	631	29	602	58	660	0.0878788	0.0878788		1	143	0.00020503	143	0.00041006	143	2.86755e-06	0.00012417
		0.4349	631	30	601	60	661	0.0907716	0.0906344		1	144	0.00022284	144	0.000445679	144	3.095e-06	0.00012417
		0.4339	632	30	602	60	662	0.0906344	0.0906344		1	145	0.000241931	145	0.000483862	145	3.33698e-06	0.00012417
		0.4326	633	32	601	64	665	0.0962406	0.0960961		1	146	0.000262376	145.999	0.000524752	146	3.59419e-06	0.00012417
		0.4303	634	32	602	64	666	0.0960961	0.0960961		1	147	0.000284249	146.999	0.000568498	147	3.86733e-06	0.00012417
		0.4287	634	34	600	68	668	0.101796	0.100295		1	148	0.000307628	147.999	0.000615256	148	4.15713e-06	0.00012417
		0.428	636	34	602	68	670	0.101493	0.100295		1	149	0.000332593	148.999	0.000665186	149	4.46433e-06	0.00012417
		0.4258	637	34	603	68	671	0.101341	0.100295		1	150	0.000359227	149.999	0.000718454	150	4.7897e-06	0.00012417
		0.4214	638	34	604	68	672	0.10119	0.100295		1	151	0.000387617	150.999	0.000775234	151	5.134e-06	0.00012417
		0.4171	639	34	605	68	673	0.10104	0.100295		1	152	0.000417852	151.999	0.000835703	152	5.49805e-06	0.00012417
		0.4149	641	34	607	68	675	0.100741	0.100295		1	153	0.000450023	152.999	0.000900046	153	5.88266e-06	0.00012417
		0.4128	642	34	608	68	676	0.100592	0.100295		1	154	0.000484227	153.999	0.000968454	154	6.28866e-06	0.00012417
		0.4107	643	34	609	68	677	0.100443	0.100295		1	154.999	0.000520561	154.999	0.00104112	155	6.71692e-06	0.00012417
		0.4088	644	34	610	68	678	0.100295	0.100295		1	155.999	0.000559127	155.999	0.00111825	156	7.1683e-06	0.00012417
		0.4087	644	35	609	70	679	0.103093	0.103093		1	156.999	0.00060003	156.999	0.00120006	157	7.6437e-06	0.00012417
		0.4066	644	36	608	72	680	0.105882	0.104348		1	157.999	0.000643378	157.999	0.00128676	158	8.14402e-06	0.00012417
		0.4046	645	36	609	72	681	0.105727	0.104348		1	158.999	0.000689281	158.999	0.00137856	159	8.6702e-06	0.00012417
		0.4026	647	36	611	72	683	0.105417	0.104348		1	159.999	0.000737854	159.999	0.00147571	160	9.22318e-06	0.00012417
		0.4006	648	36	612	72	684	0.105263	0.104348		1	160.999	0.000789215	160.998	0.00157843	161	9.80391e-06	0.00012417
		0.3966	649	36	613	72	685	0.105109	0.104348		1	161.999	0.000843483	161.998	0.00168697	162	1.04134e-05	0.00012417
		0.3927	650	36	614	72	686	0.104956	0.104348		1	162.999	0.000900785	162.998	0.00180157	163	1.10526e-05	0.00012417
		0.3889	651	36	615	72	687	0.104803	0.104348		1	163.999	0.000961247	163.998	0.00192249	164	1.17225e-05	0.00012417
		0.3871	652	36	616	72	688	0.104651	0.104348		1	164.999	0.001025	164.998	0.00205	165	1.24242e-05	0.00012417
		0.3852	653	36	617	72	689	0.104499	0.104348		1	165.999	0.00109218	165.998	0.00218435	166	1.31588e-05	0.00012417
		0.3834	654	36	618	72	690	0.104348	0.104348		1	166.999	0.00116292	166.998	0.00232584	167	1.39272e-05	0.00012417
		0.3815	654	37	617	74	691	0.107091	0.105714		1	167.999	0.00123736	167.998	0.00247473	168	1.47305e-05	0.00012417
		0.3779	655	37	618	74	692	0.106936	0.105714		1	168.999	0.00131566	168.997	0.00263132	169	1.55699e-05	0.00012417
		0.3761	660	37	623	74	697	0.106169	0.105714		1	169.999	0.00139795	169.997	0.0027959	170	1.64465e-05	0.00012417
		0.375	661	37	624	74	698	0.106017	0.105714		1	170.999	0.00148439	170.997	0.00296878	171	1.73613e-05	0.00012417
		0.3744	662	37	625	74	699	0.105866	0.105714		1	171.998	0.00157513	171.997	0.00315026	172	1.83155e-05	0.00012417
		0.3722	663	37	626	74	700	0.105714	0.105714		1	172.998	0.00167034	172.997	0.00334067	173	1.93102e-05	0.00012417
		0.3709	663	38	625	76	701	0.108417	0.108417		1	173.998	0.00177016	173.996	0.00354033	174	2.03467e-05	0.00012417
		0.3675	663	39	624	78	702	0.111111	0.110795		1	174.998	0.00187478	174.996	0.00374956	175	2.14261e-05	0.00012417
		0.3658	664	39	625	78	703	0.110953	0.110795		1	175.998	0.00198435	175.996	0.00396871	176	2.25495e-05	0.00012417
		0.3641	665	39	626	78	704	0.110795	0.110795		1	176.998	0.00209906	176.996	0.00419812	177	2.37182e-05	0.00012417
		0.3625	668	40	628	80	708	0.112994	0.112835		1	177.998	0.00221907	177.996	0.00443814	178	2.49334e-05	0.00012417
		0.3608	669	40	629	80	709	0.112835	0.112835		1	178.998	0.00234456	178.995	0.00468913	179	2.61963e-05	0.00012417
		0.3592	670	41	629	82	711	0.115331	0.114846		1	179.998	0.00247573	179.995	0.00495146	180	2.75081e-05	0.00012417
		0.3576	671	41	630	82	712	0.115169	0.114846		1	180.997	0.00261275	180.995	0.00522549	181	2.88701e-05	0.00012417
		0.356	672	41	631	82	713	0.115007	0.114846		1	181.997	0.00275581	181.994	0.00551162	182	3.02836e-05	0.00012417
		0.3544	673	41	632	82	714	0.114846	0.114846		1	182.997	0.00290511	182.994	0.00581022	183	3.17498e-05	0.00012417
		0.3528	674	42	632	84	716	0.117318	0.117318		1	183.997	0.00306084	183.994	0.00612168	184	3.327e-05	0.00012417
		0.3513	674	43	631	86	717	0.119944	0.119944		1	184.997	0.00322321	184.994	0.00644642	185	3.48455e-05	0.00012417
		0.3506	674	44	630	88	718	0.122563	0.122563		1	185.997	0.00339242	185.993	0.00678484	186	3.64776e-05	0.00012417
		0.3497	675	45	630	90	720	0.125	0.124654		1	186.996	0.00356867	186.993	0.00713734	187	3.81676e-05	0.00012417
		0.3452	676	45	631	90	721	0.124827	0.124654		1	187.996	0.00375218	187.992	0.00750436	188	3.99168e-05	0.00012417
		0.3437	677	45	632	90	722	0.124654	0.124654		1	188.996	0.00394316	188.992	0.00788632	189	4.17266e-05	0.00012417
		0.3422	677	46	631	92	723	0.127248	0.127072		1	189.996	0.00414183	189.992	0.00828365	190	4.35982e-05	0.00012417
		0.3393	678	46	632	92	724	0.127072	0.127072		1	190.996	0.0043484	190.991	0.00869681	191	4.5533e-05	0.00012417
		0.3364	678	47	631	94	725	0.129655	0.128944		1	191.995	0.00456311	191.991	0.00912623	192	4.75324e-05	0.00012417
		0.335	680	47	633	94	727	0.129298	0.128944		1	192.995	0.00478618	192.99	0.00957237	193	4.95978e-05	0.00012417
		0.3248	681	47	634	94	728	0.129121	0.128944		1	193.995	0.00501785	193.99	0.0100357	194	5.17304e-05	0.00012417
		0.3239	682	47	635	94	729	0.128944	0.128944		1	194.995	0.00525834	194.989	0.0105167	195	5.39317e-05	0.00012417
		0.3153	682	48	634	96	730	0.131507	0.131507		1	195.994	0.00550789	195.989	0.0110158	196	5.6203e-05	0.00012417
		0.3067	682	49	633	98	731	0.134063	0.133515		1	196.994	0.00576675	196.988	0.0115335	197	5.85457e-05	0.00012417
		0.2972	683	49	634	98	732	0.13388	0.133515		1	197.994	0.00603517	197.988	0.0120703	198	6.09613e-05	0.00012417
		0.293	684	49	635	98	733	0.133697	0.133515		1	198.994	0.00631338	198.987	0.0126268	199	6.34511e-05	0.00012417
		0.2891	685	49	636	98	734	0.133515	0.133515		1	199.993	0.00660164	199.987	0.0132033	200	6.60164e-05	0.00012417
		0.2871	685	50	635	100	735	0.136054	0.136054		1	200.993	0.00690021	200.986	0.0138004	201	6.86588e-05	0.00012417
		0.2716	685	51	634	102	736	0.138587	0.138399		1	201.993	0.00720934	201.986	0.0144187	202	7.13796e-05	0.00012417
		0.2705	686	51	635	102	737	0.138399	0.138399		1	202.992	0.0075293	202.985	0.0150586	203	7.41803e-05	0.00012417
		0.2655	686	52	634	104	738	0.140921	0.140351		1	203.992	0.00786034	203.984	0.0157207	204	7.70622e-05	0.00012417
		0.2609	687	52	635	104	739	0.140731	0.140351		1	204.992	0.00820274	204.984	0.0164055	205	8.00268e-05	0.00012417
		0.2566	688	52	636	104	740	0.140541	0.140351		1	205.991	0.00855677	205.983	0.0171135	206	8.30755e-05	0.00012417
		0.2545	689	52	637	104	741	0.140351	0.140351		1	206.991	0.00892271	206.982	0.0178454	207	8.62097e-05	0.00012417
		0.2506	689	53	636	106	742	0.142857	0.142857		1	207.991	0.00930082	207.981	0.0186016	208	8.94309e-05	0.00012417
		0.245	689	54	635	108	743	0.145357	0.145357		1	208.99	0.00969139	208.981	0.0193828	209	9.27406e-05	0.00012417
		0.2415	689	55	634	110	744	0.147849	0.146082		1	209.99	0.0100947	209.98	0.0201894	210	9.61401e-05	0.00012417
		0.2398	690	55	635	110	745	0.147651	0.146082		1	210.989	0.0105111	210.979	0.0210221	211	9.96309e-05	0.00012417
		0.2348	691	55	636	110	746	0.147453	0.146082		1	211.989	0.0109407	211.978	0.0218815	212	0.000103214	0.00012417
		0.2285	692	55	637	110	747	0.147256	0.146082		1	212.989	0.011384	212.977	0.022768	213	0.000106892	0.00012417
		0.2255	693	55	638	110	748	0.147059	0.146082		1	213.988	0.0118412	213.976	0.0236824	214	0.000110666	0.00012417
		0.2239	694	55	639	110	749	0.146862	0.146082		1	214.988	0.0123126	214.975	0.0246252	215	0.000114536	0.00012417
		0.2201	695	55	640	110	750	0.146667	0.146082		1	215.987	0.0127985	215.974	0.0255971	216	0.000118505	0.00012417
		0.2195	696	55	641	110	751	0.146471	0.146082		1	216.987	0.0132993	216.973	0.0265986	217	0.000122574	0.00012417
		0.2166	697	55	642	110	752	0.146277	0.146082		1	217.986	0.0138152	217.972	0.0276303	218	0.000126745	0.00012417
		0.2151	698	55	643	110	753	0.146082	0.146082		1	218.986	0.0143465	218.971	0.028693	219	0.000131018	0.00012417
		0.2053	698	56	642	112	754	0.148541	0.148148		1	219.985	0.0148936	219.97	0.0297871	220	0.000135396	0.00012417
		0.2024	699	56	643	112	755	0.148344	0.148148		1	220.985	0.0154567	220.969	0.0309134	221	0.00013988	0.00012417
		0.2011	700	56	644	112	756	0.148148	0.148148		1	221.984	0.0160363	221.968	0.0320725	222	0.000144471	0.00012417
		0.1997	700	57	643	114	757	0.150594	0.150396		1	222.983	0.0166325	222.967	0.0332651	223	0.000149171	0.00012417
		0.1957	701	57	644	114	758	0.150396	0.150396		1	223.983	0.0172459	223.966	0.0344917	224	0.000153981	0.00012417
		0.1943	701	58	643	116	759	0.152833	0.152632		1	224.982	0.0178766	224.964	0.0357531	225	0.000158903	0.00012417
		0.1876	702	58	644	116	760	0.152632	0.152632		1	225.981	0.018525	225.963	0.03705	226	0.000163938	0.00012417
		0.1862	702	59	643	118	761	0.155059	0.155059		1	226.981	0.0191915	226.962	0.0383829	227	0.000169088	0.00012417
		0.1849	703	60	643	120	763	0.157274	0.157274		1	227.98	0.0198763	227.96	0.0397527	228	0.000174354	0.00012417
		0.1846	703	61	642	122	764	0.159686	0.158648		1	228.979	0.02058	228.959	0.0411599	229	0.000179738	0.00012417
		0.1822	705	61	644	122	766	0.159269	0.158648		1	229.979	0.0213026	229.957	0.0426053	230	0.00018524	0.00012417
		0.1809	706	61	645	122	767	0.159061	0.158648		1	230.978	0.0220448	230.956	0.0440895	231	0.000190864	0.00012417
		0.1793	707	61	646	122	768	0.158854	0.158648		1	231.977	0.0228067	231.954	0.0456134	232	0.000196609	0.00012417
		0.1782	708	61	647	122	769	0.158648	0.158648		1	232.976	0.0235887	232.953	0.0471775	233	0.000202478	0.00012417
		0.1756	708	62	646	124	770	0.161039	0.160622		1	233.976	0.0243913	233.951	0.0487826	234	0.000208473	0.00012417
		0.1742	710	62	648	124	772	0.160622	0.160622		1	234.975	0.0252147	234.95	0.0504294	235	0.000214593	0.00012417
		0.1716	712	63	649	126	775	0.162581	0.162581		1	235.974	0.0260594	235.948	0.0521187	236	0.000220842	0.00012417
		0.1703	712	64	648	128	776	0.164948	0.163683		1	236.973	0.0269256	236.946	0.0538512	237	0.00022722	0.00012417
		0.1688	713	64	649	128	777	0.164736	0.163683		1	237.972	0.0278138	237.944	0.0556277	238	0.00023373	0.00012417
		0.165	714	64	650	128	778	0.164524	0.163683		1	238.971	0.0287244	238.943	0.0574488	239	0.000240371	0.00012417
		0.1637	716	64	652	128	780	0.164103	0.163683		1	239.97	0.0296577	239.941	0.0593154	240	0.000247147	0.00012417
		0.1544	717	64	653	128	781	0.163892	0.163683		1	240.969	0.0306141	240.939	0.0612281	241	0.000254059	0.00012417
		0.1513	718	64	654	128	782	0.163683	0.163683		1	241.968	0.0315939	241.937	0.0631879	242	0.000261107	0.00012417
		0.1466	718	65	653	130	783	0.166028	0.164557		1	242.967	0.0325977	242.935	0.0651954	243	0.000268294	0.00012417
		0.1453	719	65	654	130	784	0.165816	0.164557		1	243.966	0.0336257	243.933	0.0672515	244	0.000275621	0.00012417
		0.1427	721	65	656	130	786	0.165394	0.164557		1	244.965	0.0346784	244.931	0.0693569	245	0.000283089	0.00012417
		0.1341	722	65	657	130	787	0.165184	0.164557		1	245.964	0.0357562	245.928	0.0715124	246	0.000290701	0.00012417
		0.1322	724	65	659	130	789	0.164766	0.164557		1	246.963	0.0368594	246.926	0.0737188	247	0.000298457	0.00012417
		0.1294	725	65	660	130	790	0.164557	0.164557		1	247.962	0.0379885	247.924	0.075977	248	0.000306359	0.00012417
		0.1282	725	66	659	132	791	0.166877	0.166247		1	248.961	0.0391439	248.922	0.0782877	249	0.000314409	0.00012417
		0.1256	726	66	660	132	792	0.166667	0.166247		1	249.96	0.0403259	249.919	0.0806518	250	0.000322607	0.00012417
		0.1243	728	66	662	132	794	0.166247	0.166247		1	250.958	0.0415351	250.917	0.0830702	251	0.000330957	0.00012417
		0.123	728	67	661	134	795	0.168553	0.16771		1	251.957	0.0427718	251.914	0.0855435	252	0.000339459	0.00012417
		0.1217	732	67	665	134	799	0.16771	0.16771		1	252.956	0.0440364	252.912	0.0880728	253	0.000348114	0.00012417
		0.1203	732	68	664	136	800	0.17	0.169788		1	253.955	0.0453294	253.909	0.0906588	254	0.000356925	0.00012417
		0.1186	733	68	665	136	801	0.169788	0.169788		1	254.953	0.0466512	254.907	0.0933025	255	0.000365892	0.00012417
		0.1172	733	69	664	138	802	0.17207	0.171856		1	255.952	0.0480023	255.904	0.0960046	256	0.000375018	0.00012417
		0.1164	734	69	665	138	803	0.171856	0.171856		1	256.951	0.049383	256.901	0.098766	257	0.000384304	0.00012417
		0.1151	734	70	664	140	804	0.174129	0.174129		1	257.949	0.0507939	257.898	0.101588	258	0.000393751	0.00012417
		0.1125	734	71	663	142	805	0.176398	0.174662		1	258.948	0.0522353	258.896	0.104471	259	0.000403361	0.00012417
		0.1098	735	71	664	142	806	0.176179	0.174662		1	259.946	0.0537077	259.893	0.107415	260	0.000413136	0.00012417
		0.1086	736	71	665	142	807	0.17596	0.174662		1	260.945	0.0552116	260.89	0.110423	261	0.000423077	0.00012417
		0.1072	737	71	666	142	808	0.175743	0.174662		1	261.943	0.0567474	261.887	0.113495	262	0.000433186	0.00012417
		0.1059	739	71	668	142	810	0.175309	0.174662		1	262.942	0.0583156	262.883	0.116631	263	0.000443465	0.00012417
		0.1055	740	71	669	142	811	0.175092	0.174662		1	263.94	0.0599166	263.88	0.119833	264	0.000453914	0.00012417
		0.1032	742	71	671	142	813	0.174662	0.174662		1	264.938	0.061551	264.877	0.123102	265	0.000464536	0.00012417
		0.1019	742	72	670	144	814	0.176904	0.176687		1	265.937	0.0632192	265.874	0.126438	266	0.000475332	0.00012417
		0.09929	743	72	671	144	815	0.176687	0.176687		1	266.935	0.0649216	266.87	0.129843	267	0.000486304	0.00012417
		0.09877	743	73	670	146	816	0.178922	0.178266		1	267.933	0.0666588	267.867	0.133318	268	0.000497454	0.00012417
		0.09269	744	73	671	146	817	0.178703	0.178266		1	268.932	0.0684312	268.863	0.136862	269	0.000508782	0.00012417
		0.09137	745	73	672	146	818	0.178484	0.178266		1	269.93	0.0702394	269.86	0.140479	270	0.000520292	0.00012417
		0.09098	746	73	673	146	819	0.178266	0.178266		1	270.928	0.0720838	270.856	0.144168	271	0.000531984	0.00012417
		0.08873	746	74	672	148	820	0.180488	0.180488		1	271.926	0.073965	271.852	0.14793	272	0.00054386	0.00012417
		0.08609	746	75	671	150	821	0.182704	0.181818		1	272.924	0.0758833	272.848	0.151767	273	0.000555922	0.00012417
		0.08476	747	75	672	150	822	0.182482	0.181818		1	273.922	0.0778395	273.844	0.155679	274	0.000568171	0.00012417
		0.0832	749	75	674	150	824	0.182039	0.181818		1	274.92	0.0798339	274.84	0.159668	275	0.00058061	0.00012417
		0.08079	750	75	675	150	825	0.181818	0.181818		1	275.918	0.0818671	275.836	0.163734	276	0.00059324	0.00012417
		0.07947	753	76	677	152	829	0.183353	0.183353		1	276.916	0.0839396	276.832	0.167879	277	0.000606062	0.00012417
		0.07815	753	77	676	154	830	0.185542	0.185319		1	277.914	0.0860519	277.828	0.172104	278	0.000619079	0.00012417
		0.07754	754	77	677	154	831	0.185319	0.185319		1	278.912	0.0882047	278.824	0.176409	279	0.000632291	0.00012417
		0.07638	754	78	676	156	832	0.1875	0.1875		1	279.91	0.0903983	279.819	0.180797	280	0.000645702	0.00012417
		0.07602	754	79	675	158	833	0.189676	0.189222		1	280.907	0.0926334	280.815	0.185267	281	0.000659313	0.00012417
		0.0755	755	79	676	158	834	0.189448	0.189222		1	281.905	0.0949106	281.81	0.189821	282	0.000673125	0.00012417
		0.07524	756	79	677	158	835	0.189222	0.189222		1	282.903	0.0972303	282.806	0.194461	283	0.00068714	0.00012417
		0.07417	756	80	676	160	836	0.191388	0.191159		1	283.9	0.0995932	283.801	0.199186	284	0.000701361	0.00012417
		0.07152	757	80	677	160	837	0.191159	0.191159		1	284.898	0.102	284.796	0.204	285	0.000715788	0.00012417
		0.07019	757	81	676	162	838	0.193317	0.193317		1	285.896	0.104451	285.791	0.208902	286	0.000730425	0.00012417
		0.06886	757	82	675	164	839	0.195471	0.195006		1	286.893	0.106947	286.786	0.213893	287	0.000745272	0.00012417
		0.06753	758	82	676	164	840	0.195238	0.195006		1	287.891	0.109488	287.781	0.218976	288	0.000760332	0.00012417
		0.06621	759	82	677	164	841	0.195006	0.195006		1	288.888	0.112075	288.776	0.22415	289	0.000775606	0.00012417
		0.06488	759	83	676	166	842	0.19715	0.19715		1	289.885	0.114709	289.771	0.229418	290	0.000791097	0.00012417
		0.06319	759	84	675	168	843	0.199288	0.199052		1	290.883	0.11739	290.765	0.234781	291	0.000806807	0.00012417
		0.06089	760	84	676	168	844	0.199052	0.199052		1	291.88	0.12012	291.76	0.240239	292	0.000822736	0.00012417
		0.05956	760	85	675	170	845	0.201183	0.200708		1	292.877	0.122897	292.754	0.245794	293	0.000838889	0.00012417
		0.05856	761	85	676	170	846	0.200946	0.200708		1	293.874	0.125724	293.749	0.251448	294	0.000855265	0.00012417
		0.05689	762	85	677	170	847	0.200708	0.200708		1	294.871	0.128601	294.743	0.257201	295	0.000871868	0.00012417
		0.05423	762	86	676	172	848	0.20283	0.202591		1	295.868	0.131528	295.737	0.263055	296	0.0008887	0.00012417
		0.0529	763	86	677	172	849	0.202591	0.202591		1	296.865	0.134506	296.731	0.269011	297	0.000905762	0.00012417
		0.05212	763	87	676	174	850	0.204706	0.204225		1	297.862	0.137535	297.725	0.275071	298	0.000923056	0.00012417
		0.0489	764	87	677	174	851	0.204465	0.204225		1	298.859	0.140618	298.719	0.281235	299	0.000940586	0.00012417
		0.04849	765	87	678	174	852	0.204225	0.204225		1	299.856	0.143753	299.712	0.287506	300	0.000958352	0.00012417
		0.04786	765	88	677	176	853	0.206331	0.206331		1	300.853	0.146942	300.706	0.293884	301	0.000976357	0.00012417
		0.04715	768	89	679	178	857	0.207701	0.207701		1	301.85	0.150185	301.7	0.30037	302	0.000994604	0.00012417
		0.0469	768	90	678	180	858	0.20979	0.20979		1	302.847	0.153484	302.693	0.306968	303	0.00101309	0.00012417
		0.04623	768	91	677	182	859	0.211874	0.210892		1	303.843	0.156838	303.686	0.313676	304	0.00103183	0.00012417
		0.04356	769	91	678	182	860	0.211628	0.210892		1	304.84	0.160249	304.68	0.320498	305	0.00105081	0.00012417
		0.04251	770	91	679	182	861	0.211382	0.210892		1	305.836	0.163717	305.673	0.327435	306	0.00107005	0.00012417
		0.04152	771	91	680	182	862	0.211137	0.210892		1	306.833	0.167244	306.666	0.334487	307	0.00108953	0.00012417
		0.03955	772	91	681	182	863	0.210892	0.210892		1	307.829	0.170828	307.658	0.341657	308	0.00110928	0.00012417
		0.03821	772	92	680	184	864	0.212963	0.212717		1	308.826	0.174473	308.651	0.348946	309	0.00112927	0.00012417
		0.03779	773	92	681	184	865	0.212717	0.212717		1	309.822	0.178178	309.644	0.356355	310	0.00114953	0.00012417
		0.03681	773	93	680	186	866	0.214781	0.214781		1	310.818	0.181943	310.636	0.363887	311	0.00117005	0.00012417
		0.0356	773	94	679	188	867	0.21684	0.21659		1	311.814	0.185771	311.628	0.371542	312	0.00119084	0.00012417
		0.03433	774	94	680	188	868	0.21659	0.21659		1	312.81	0.189661	312.621	0.379322	313	0.00121189	0.00012417
		0.0341	774	95	679	190	869	0.218642	0.21764		1	313.806	0.193614	313.613	0.387229	314	0.00123321	0.00012417
		0.0339	775	95	680	190	870	0.218391	0.21764		1	314.802	0.197632	314.605	0.395264	315	0.00125481	0.00012417
		0.03358	776	95	681	190	871	0.21814	0.21764		1	315.798	0.201715	315.597	0.40343	316	0.00127668	0.00012417
		0.03334	778	95	683	190	873	0.21764	0.21764		1	316.794	0.205863	316.588	0.411727	317	0.00129882	0.00012417
		0.03315	778	96	682	192	874	0.21968	0.21968		1	317.79	0.210079	317.58	0.420157	318	0.00132125	0.00012417
		0.03289	778	97	681	194	875	0.221714	0.221714		1	318.786	0.214361	318.571	0.428723	319	0.00134396	0.00012417
		0.03286	778	98	680	196	876	0.223744	0.222222		1	319.781	0.218712	319.563	0.437425	320	0.00136695	0.00012417
		0.03275	779	98	681	196	877	0.223489	0.222222		1	320.777	0.223133	320.554	0.446266	321	0.00139024	0.00012417
		0.0327	781	98	683	196	879	0.222981	0.222222		1	321.772	0.227623	321.545	0.455247	322	0.00141381	0.00012417
		0.03266	782	98	684	196	880	0.222727	0.222222		1	322.768	0.232185	322.536	0.46437	323	0.00143768	0.00012417
		0.03263	783	98	685	196	881	0.222474	0.222222		1	323.763	0.236819	323.526	0.473637	324	0.00146184	0.00012417
		0.03261	784	98	686	196	882	0.222222	0.222222		1	324.758	0.241525	324.517	0.48305	325	0.00148631	0.00012417
		0.0326	784	99	685	198	883	0.224236	0.224236		1	325.754	0.246305	325.507	0.49261	326	0.00151107	0.00012417
		0.03258	784	100	684	200	884	0.226244	0.226244		1	326.749	0.25116	326.498	0.50232	327	0.00153615	0.00012417
		0.03257	784	101	683	202	885	0.228249	0.228249		1	327.744	0.256091	327.488	0.512182	328	0.00156153	0.00012417
		0.03256	784	102	682	204	886	0.230248	0.230248		0.9998	328.739	0.261098	328.478	0.522196	329	0.00158722	0.0114006
		0.03255	786	103	683	206	889	0.231721	0.231721		0.9998	329.734	0.266183	329.468	0.532367	330	0.00161323	0.0114006
		0.03254	877	173	704	346	1050	0.329524	0.328585		0.9998	330.729	0.271347	330.457	0.542694	331	0.00163956	0.0114006
		0.03152	880	173	707	346	1053	0.328585	0.328585		0.9998	331.723	0.27659	331.447	0.553181	332	0.00166621	0.0114006
		0.03113	880	174	706	348	1054	0.330171	0.330171		0.9998	332.718	0.281914	332.436	0.563829	333	0.00169318	0.0114006
		0.03029	881	175	706	350	1056	0.331439	0.330813		0.9998	333.713	0.28732	333.425	0.57464	334	0.00172048	0.0114006
		0.03018	882	175	707	350	1057	0.331126	0.330813		0.9998	334.707	0.292809	334.414	0.585618	335	0.00174811	0.0114006
		0.02671	883	175	708	350	1058	0.330813	0.330813		0.9998	335.702	0.298381	335.403	0.596763	336	0.00177608	0.0114006
		0.0266	883	176	707	352	1059	0.332389	0.332389		0.9998	336.696	0.304039	336.392	0.608078	337	0.00180438	0.0114006
		0.02575	883	179	704	358	1062	0.3371	0.3371		0.9998	337.69	0.309782	337.38	0.619565	338	0.00183303	0.0114006
		0.02481	883	180	703	360	1063	0.338664	0.338664		0.9998	338.684	0.315613	338.369	0.631226	339	0.00186202	0.0114006
		0.02145	883	181	702	362	1064	0.340226	0.339587		0.9998	339.678	0.321532	339.357	0.643064	340	0.00189136	0.0114006
		0.02019	884	181	703	362	1065	0.339906	0.339587		0.9998	340.672	0.32754	340.345	0.655081	341	0.00192106	0.0114006
		0.01945	885	181	704	362	1066	0.339587	0.339587		0.9998	341.666	0.333639	341.333	0.667279	342	0.00195111	0.0114006
		0.01794	885	182	703	364	1067	0.341143	0.340782		0.9998	342.66	0.33983	342.32	0.67966	343	0.00198152	0.0114006
		0.01765	886	183	703	366	1069	0.342376	0.340782		0.9998	343.654	0.346114	343.308	0.692228	344	0.00201229	0.0114006
		0.01676	887	183	704	366	1070	0.342056	0.340782		0.9998	344.648	0.352492	344.295	0.704984	345	0.00204343	0.0114006
		0.01505	888	183	705	366	1071	0.341737	0.340782		0.9998	345.641	0.358965	345.282	0.717931	346	0.00207494	0.0114006
		0.01439	889	183	706	366	1072	0.341418	0.340782		0.9995	346.634	0.365536	346.269	0.731071	347	0.00210683	0.0134351
		0.01407	890	183	707	366	1073	0.3411	0.340782		0.9995	347.628	0.372204	347.256	0.744407	348	0.0021391	0.0134351
		0.01272	891	183	708	366	1074	0.340782	0.340782		0.9995	348.621	0.378971	348.242	0.757942	349	0.00217175	0.0134351
		0.01263	891	187	704	374	1078	0.346939	0.345906		0.9995	349.614	0.385839	349.228	0.771678	350	0.00220479	0.0134351
		0.01174	891	188	703	376	1079	0.348471	0.345906		0.9994	350.607	0.392809	350.214	0.785618	351	0.00223823	0.0139395
		0.01058	892	188	704	376	1080	0.348148	0.345906		0.9993	351.6	0.399882	351.2	0.799764	352	0.00227206	0.0143551
		0.01003	898	188	710	376	1086	0.346225	0.345906		0.9993	352.593	0.407059	352.186	0.814119	353	0.00230629	0.0143551
		0.009737	899	188	711	376	1087	0.345906	0.345906		0.9993	353.586	0.414343	353.171	0.828686	354	0.00234092	0.0143551
		0.009224	899	189	710	378	1088	0.347426	0.347426		0.9992	354.578	0.421734	354.157	0.843468	355	0.00237597	0.0147818
		0.008687	899	190	709	380	1089	0.348944	0.348304		0.9991	355.571	0.429234	355.142	0.858468	356	0.00241143	0.0155563
		0.00734	901	190	711	380	1091	0.348304	0.348304		0.9991	356.563	0.436844	356.126	0.873688	357	0.0024473	0.0155563
		0.007318	901	191	710	382	1092	0.349817	0.349497		0.9991	357.555	0.444566	357.111	0.889131	358	0.00248361	0.0155563
		0.005993	902	191	711	382	1093	0.349497	0.349497		0.9991	358.548	0.452401	358.095	0.904801	359	0.00252034	0.0155563
		0.004851	902	192	710	384	1094	0.351005	0.351005		0.9991	359.54	0.46035	359.079	0.920701	360	0.0025575	0.0155563
		0.004598	902	193	709	386	1095	0.352511	0.352511		0.9991	360.532	0.468416	360.063	0.936833	361	0.0025951	0.0155563
		0.003833	902	194	708	388	1096	0.354015	0.353692		0.9989	361.523	0.4766	361.047	0.9532	362	0.00263315	0.0163675
		0.003299	903	194	709	388	1097	0.353692	0.353692		0.9987	362.515	0.484903	362.03	0.969807	363	0.00267164	0.0169706
		0.002927	903	195	708	390	1098	0.355191	0.355191		0.9987	363.507	0.493328	363.013	0.986655	364	0.00271059	0.0169706
		0.002722	904	196	708	392	1100	0.356364	0.35604		0.9987	364.498	0.501874	363.996	1.00375	365	0.00275	0.0169706
		0.001386	905	196	709	392	1101	0.35604	0.35604		0.9987	365.489	0.510546	364.979	1.02109	366	0.00278987	0.0169706
		0.0007252	905	198	707	396	1103	0.359021	0.359021		0.9984	366.481	0.519343	365.961	1.03869	367	0.00283021	0.0175942
											0.998	367.472	0.528268	366.943	1.05654	368	0.00287102	0.0178495
											0.9975	368.463	0.537322	367.925	1.07464	369	0.00291231	0.0181083
											0.9972	369.453	0.546507	368.907	1.09301	370	0.00295409	0.0183707
											0.9969	370.444	0.555826	369.888	1.11165	371	0.00299636	0.0200216
											0.9969	371.435	0.565279	370.869	1.13056	372	0.00303913	0.0200216
											0.9969	372.425	0.574869	371.85	1.14974	373	0.00308241	0.0200216
											0.9969	373.415	0.584597	372.831	1.16919	374	0.00312619	0.0200216
											0.9969	374.406	0.594465	373.811	1.18893	375	0.00317048	0.0200216
											0.9969	375.396	0.604476	374.791	1.20895	376	0.0032153	0.0200216
											0.9969	376.385	0.614631	375.771	1.22926	377	0.00326064	0.0200216
											0.9969	377.375	0.624933	376.75	1.24987	378	0.00330652	0.0200216
											0.9969	378.365	0.635382	377.729	1.27076	379	0.00335294	0.0200216
											0.9969	379.354	0.645982	378.708	1.29196	380	0.00339991	0.0200216
											0.9969	380.343	0.656734	379.687	1.31347	381	0.00344742	0.0200216
											0.9966	381.332	0.667641	380.665	1.33528	382	0.0034955	0.0219692
											0.9966	382.321	0.678704	381.643	1.35741	383	0.00354415	0.0219692
											0.9965	383.31	0.689926	382.62	1.37985	384	0.00359337	0.0283725
											0.9965	384.299	0.701309	383.597	1.40262	385	0.00364316	0.0283725
											0.9965	385.287	0.712855	384.574	1.42571	386	0.00369355	0.0283725
											0.9965	386.275	0.724567	385.551	1.44913	387	0.00374453	0.0283725
											0.9965	387.264	0.736447	386.527	1.47289	388	0.00379612	0.0283725
											0.9965	388.252	0.748496	387.503	1.49699	389	0.00384831	0.0283725
											0.9965	389.239	0.760718	388.479	1.52144	390	0.00390112	0.0283725
											0.9965	390.227	0.773115	389.454	1.54623	391	0.00395455	0.0283725
											0.9965	391.214	0.78569	390.429	1.57138	392	0.00400862	0.0283725
											0.9965	392.202	0.798444	391.403	1.59689	393	0.00406333	0.0283725
											0.9965	393.189	0.811381	392.377	1.62276	394	0.00411868	0.0283725
											0.9965	394.175	0.824502	393.351	1.649	395	0.00417469	0.0283725
											0.9965	395.162	0.837811	394.324	1.67562	396	0.00423137	0.0283725
											0.9965	396.149	0.851311	395.297	1.70262	397	0.00428872	0.0283725
											0.9965	397.135	0.865003	396.27	1.73001	398	0.00434675	0.0283725
											0.9965	398.121	0.878891	397.242	1.75778	399	0.00440547	0.0283725
											0.9965	399.107	0.892977	398.214	1.78595	400	0.00446488	0.0283725
											0.9965	400.093	0.907264	399.185	1.81453	401	0.00452501	0.0283725
											0.9965	401.078	0.921755	400.156	1.84351	402	0.00458585	0.0283725
											0.9965	402.064	0.936453	401.127	1.87291	403	0.00464741	0.0283725
											0.9965	403.049	0.951361	402.097	1.90272	404	0.00470971	0.0283725
											0.9965	404.034	0.966482	403.067	1.93296	405	0.00477275	0.0283725
											0.9965	405.018	0.981819	404.036	1.96364	406	0.00483655	0.0283725
											0.9965	406.003	0.997375	405.005	1.99475	407	0.0049011	0.0283725
											0.9965	406.987	1.01315	405.974	2.0263	408	0.00496643	0.0283725
											0.9965	407.971	1.02916	406.942	2.05831	409	0.00503254	0.0283725
											0.9965	408.955	1.04539	407.909	2.09077	410	0.00509944	0.0283725
											0.9965	409.938	1.06185	408.876	2.1237	411	0.00516715	0.0283725
											0.9965	410.921	1.07855	409.843	2.15709	412	0.00523566	0.0283725
											0.9965	411.905	1.09548	410.809	2.19097	413	0.005305	0.0283725
											0.9965	412.887	1.11266	411.775	2.22532	414	0.00537517	0.0283725
											0.9965	413.87	1.13008	412.74	2.26017	415	0.00544619	0.0283725
											0.9965	414.852	1.14776	413.704	2.29551	416	0.00551806	0.0283725
											0.9965	415.834	1.16568	414.669	2.33136	417	0.00559079	0.0283725
											0.9961	416.816	1.18386	415.632	2.36772	418	0.0056644	0.0363592
											0.9951	417.798	1.2023	416.595	2.4046	419	0.00573889	0.0368782
											0.995	418.779	1.221	417.558	2.442	420	0.00581429	0.0379386
											0.995	419.76	1.23997	418.52	2.47994	421	0.00589059	0.0379386
											0.995	420.741	1.25921	419.482	2.51842	422	0.00596782	0.0379386
											0.9935	421.721	1.27873	420.443	2.55745	423	0.00604598	0.0390296
											0.9917	422.701	1.29852	421.403	2.59704	424	0.00612509	0.0410152
											0.9917	423.681	1.3186	422.363	2.63719	425	0.00620515	0.0410152
											0.9917	424.661	1.33896	423.322	2.67792	426	0.00628619	0.0410152
											0.9917	425.64	1.35961	424.281	2.71922	427	0.00636821	0.0410152
											0.9917	426.619	1.38056	425.239	2.76112	428	0.00645122	0.0410152
											0.9917	427.598	1.40181	426.196	2.80362	429	0.00653524	0.0410152
											0.9892	428.577	1.42336	427.153	2.84672	430	0.00662028	0.0431022
											0.9861	429.555	1.44522	428.11	2.89044	431	0.00670635	0.0452957
											0.9861	430.533	1.46739	429.065	2.93478	432	0.00679347	0.0452957
											0.9861	431.51	1.48988	430.02	2.97976	433	0.00688165	0.0452957
											0.9861	432.487	1.51269	430.975	3.02537	434	0.00697091	0.0452957
											0.9861	433.464	1.53582	431.928	3.07164	435	0.00706125	0.0452957
											0.9861	434.441	1.55929	432.881	3.11858	436	0.0071527	0.0452957
											0.9839	435.417	1.58309	433.834	3.16618	437	0.00724526	0.0525693
											0.9839	436.393	1.60723	434.786	3.21446	438	0.00733895	0.0525693
											0.9839	437.368	1.63171	435.737	3.26343	439	0.00743378	0.0525693
											0.9839	438.343	1.65655	436.687	3.3131	440	0.00752977	0.0525693
											0.9839	439.318	1.68174	437.637	3.36348	441	0.00762694	0.0525693
											0.9839	440.293	1.70729	438.585	3.41458	442	0.00772529	0.0525693
											0.9839	441.267	1.7332	439.534	3.46641	443	0.00782485	0.0525693
											0.9839	442.241	1.75949	440.481	3.51898	444	0.00792563	0.0525693
											0.9839	443.214	1.78615	441.428	3.5723	445	0.00802764	0.0525693
											0.9839	444.187	1.81319	442.374	3.62638	446	0.0081309	0.0525693
											0.9839	445.159	1.84062	443.319	3.68124	447	0.00823543	0.0525693
											0.9839	446.132	1.86844	444.263	3.73687	448	0.00834123	0.0525693
											0.9839	447.103	1.89665	445.207	3.7933	449	0.00844834	0.0525693
											0.9839	448.075	1.92527	446.149	3.85054	450	0.00855676	0.0525693
											0.9839	449.046	1.9543	447.091	3.90859	451	0.00866651	0.0525693
											0.9819	450.016	1.98374	448.033	3.96748	452	0.0087776	0.0588813
											0.9811	450.986	2.0136	448.973	4.0272	453	0.00889006	0.0601455
											0.9811	451.956	2.04389	449.912	4.08777	454	0.0090039	0.0601455
											0.9766	452.925	2.0746	450.851	4.14921	455	0.00911914	0.0632001
											0.9766	453.894	2.10576	451.788	4.21152	456	0.00923579	0.0632001
											0.9766	454.863	2.13736	452.725	4.27472	457	0.00935388	0.0632001
											0.9766	455.831	2.16941	453.661	4.33882	458	0.00947341	0.0632001
											0.9766	456.798	2.20192	454.596	4.40384	459	0.00959441	0.0632001
											0.9697	457.765	2.23489	455.53	4.46977	460	0.0097169	0.0659386
											0.9695	458.732	2.26833	456.463	4.53665	461	0.00984089	0.0668769
											0.9553	459.698	2.30224	457.396	4.60448	462	0.00996641	0.0678282
											0.9496	460.663	2.33664	458.327	4.67327	463	0.0100935	0.0692797
											0.9496	461.628	2.37152	459.257	4.74305	464	0.0102221	0.0692797
											0.9493	462.593	2.4069	460.186	4.81381	465	0.0103523	0.0707613
											0.9347	463.557	2.44279	461.114	4.88557	466	0.0104841	0.0717659
											0.9163	464.521	2.47918	462.042	4.95836	467	0.0106175	0.0727842
											0.8648	465.484	2.51609	462.968	5.03218	468	0.0107525	0.0738164
											0.8482	466.446	2.55352	463.893	5.10704	469	0.0108892	0.0748626
											0.8344	467.409	2.59148	464.817	5.18296	470	0.0110276	0.075923
											0.7892	468.37	2.62998	465.74	5.25996	471	0.0111676	0.0769977
											0.7801	469.331	2.66902	466.662	5.33805	472	0.0113094	0.0780868
											0.7774	470.291	2.70862	467.583	5.41724	473	0.0114529	0.0791905
											0.7748	471.251	2.74877	468.502	5.49755	474	0.0115982	0.080309
											0.7694	472.211	2.7895	469.421	5.57899	475	0.0117452	0.0814423
											0.7641	473.169	2.83079	470.338	5.66158	476	0.0118941	0.0825908
											0.7614	474.127	2.87267	471.255	5.74534	477	0.0120447	0.0843419
											0.7614	475.085	2.91514	472.17	5.83027	478	0.0121972	0.0843419
											0.7587	476.042	2.9582	473.084	5.9164	479	0.0123516	0.0861276
											0.7561	476.998	3.00187	473.996	6.00374	480	0.0125078	0.0879485
											0.7561	477.954	3.04615	474.908	6.0923	481	0.0126659	0.0879485
											0.7534	478.909	3.09105	475.818	6.18211	482	0.0128259	0.089805
											0.7481	479.863	3.13659	476.727	6.27317	483	0.0129879	0.0910626
											0.7454	480.817	3.18275	477.634	6.36551	484	0.0131519	0.094933
											0.7454	481.77	3.22957	478.541	6.45914	485	0.0133178	0.094933
											0.7454	482.723	3.27703	479.446	6.55407	486	0.0134857	0.094933
											0.7454	483.675	3.32516	480.35	6.65033	487	0.0136557	0.094933
											0.7454	484.626	3.37396	481.252	6.74792	488	0.0138277	0.094933
											0.7441	485.577	3.42344	482.153	6.84688	489	0.0140018	0.101716
											0.7441	486.526	3.4736	483.053	6.9472	490	0.014178	0.101716
											0.7441	487.476	3.52446	483.951	7.04892	491	0.0143563	0.101716
											0.7441	488.424	3.57602	484.848	7.15204	492	0.0145367	0.101716
											0.7441	489.372	3.6283	485.743	7.25659	493	0.0147193	0.101716
											0.7438	490.319	3.68129	486.637	7.36259	494	0.014904	0.105991
											0.7428	491.265	3.73502	487.53	7.47004	495	0.015091	0.107451
											0.7401	492.211	3.78948	488.421	7.57897	496	0.0152802	0.111178
											0.7401	493.155	3.8447	489.311	7.68939	497	0.0154716	0.111178
											0.7401	494.099	3.90066	490.199	7.80133	498	0.0156653	0.111178
											0.7401	495.043	3.9574	491.085	7.9148	499	0.0158613	0.111178
											0.7375	495.985	4.01491	491.97	8.02981	500	0.0160596	0.115016
											0.7322	496.927	4.0732	492.854	8.1464	501	0.0162603	0.116583
											0.729	497.868	4.13228	493.735	8.26457	502	0.0164633	0.118168
											0.7269	498.808	4.19217	494.616	8.38434	503	0.0166687	0.119771
											0.7242	499.747	4.25287	495.494	8.50573	504	0.0168765	0.12221
											0.7242	500.686	4.31438	496.371	8.62876	505	0.0170867	0.12221
											0.7216	501.623	4.37673	497.247	8.75346	506	0.0172993	0.124691
											0.7185	502.56	4.43991	498.12	8.87983	507	0.0175144	0.126368
											0.7164	503.496	4.50394	498.992	9.00789	508	0.0177321	0.128063
											0.7138	504.431	4.56883	499.862	9.13767	509	0.0179522	0.129777
											0.7111	505.365	4.63459	500.731	9.26918	510	0.0181749	0.131509
											0.709	506.299	4.70122	501.598	9.40244	511	0.0184001	0.133261
											0.7059	507.231	4.76873	502.463	9.53747	512	0.0186279	0.135031
											0.7043	508.163	4.83714	503.326	9.67429	513	0.0188583	0.146992
											0.7043	509.094	4.90646	504.187	9.81292	514	0.0190913	0.146992
											0.7043	510.023	4.97669	505.047	9.95337	515	0.0193269	0.146992
											0.7043	510.952	5.04783	505.904	10.0957	516	0.0195653	0.146992
											0.7043	511.88	5.11992	506.76	10.2398	517	0.0198063	0.146992
											0.7043	512.807	5.19294	507.614	10.3859	518	0.02005	0.146992
											0.7043	513.733	5.26691	508.466	10.5338	519	0.0202964	0.146992
											0.7043	514.658	5.34184	509.316	10.6837	520	0.0205456	0.146992
											0.7043	515.582	5.41775	510.165	10.8355	521	0.0207975	0.146992
											0.7043	516.505	5.49463	511.011	10.9893	522	0.0210522	0.146992
											0.7043	517.428	5.5725	511.855	11.145	523	0.0213097	0.146992
											0.7043	518.349	5.65136	512.697	11.3027	524	0.0215701	0.146992
											0.7007	519.269	5.73123	513.538	11.4625	525	0.0218333	0.159745
											0.6996	520.188	5.81212	514.376	11.6242	526	0.0220993	0.161776
											0.6994	521.106	5.89404	515.212	11.7881	527	0.0223683	0.167981
											0.6994	522.023	5.97698	516.046	11.954	528	0.0226401	0.167981
											0.6994	522.939	6.06097	516.878	12.1219	529	0.0229148	0.167981
											0.6994	523.854	6.14602	517.708	12.292	530	0.0231925	0.167981
											0.6994	524.768	6.23212	518.536	12.4642	531	0.0234732	0.167981
											0.6982	525.681	6.3193	519.361	12.6386	532	0.0237568	0.177593
											0.6982	526.592	6.40755	520.185	12.8151	533	0.0240433	0.177593
											0.6982	527.503	6.49689	521.006	12.9938	534	0.0243329	0.177593
											0.6982	528.413	6.58733	521.825	13.1747	535	0.0246255	0.177593
											0.6949	529.321	6.67888	522.642	13.3578	536	0.0249212	0.183088
											0.6903	530.228	6.77153	523.457	13.5431	537	0.0252199	0.185316
											0.687	531.135	6.86532	524.269	13.7306	538	0.0255216	0.187562
											0.6858	532.04	6.96023	525.08	13.9205	539	0.0258264	0.192103
											0.6858	532.944	7.05628	525.887	14.1126	540	0.0261344	0.192103
											0.6858	533.847	7.15348	526.693	14.307	541	0.0264454	0.192103
											0.6812	534.748	7.25184	527.496	14.5037	542	0.0267595	0.196711
											0.6767	535.649	7.35136	528.297	14.7027	543	0.0270768	0.200209
											0.6767	536.548	7.45205	529.096	14.9041	544	0.0273972	0.200209
											0.6722	537.446	7.55392	529.892	15.1078	545	0.0277208	0.203744
											0.6678	538.343	7.65698	530.686	15.314	546	0.0280475	0.206119
											0.6634	539.239	7.76123	531.478	15.5225	547	0.0283775	0.20851
											0.659	540.133	7.86669	532.267	15.7334	548	0.0287106	0.212125
											0.659	541.027	7.97336	533.053	15.9467	549	0.0290469	0.212125
											0.6566	541.919	8.08125	533.838	16.1625	550	0.0293864	0.215772
											0.6546	542.81	8.19036	534.619	16.3807	551	0.0297291	0.218222
											0.6461	543.699	8.3007	535.399	16.6014	552	0.030075	0.220685
											0.6418	544.588	8.41228	536.175	16.8246	553	0.0304242	0.229414
											0.6418	545.475	8.52511	536.95	17.0502	554	0.0307766	0.229414
											0.6418	546.361	8.63919	537.722	17.2784	555	0.0311322	0.229414
											0.6418	547.245	8.75453	538.491	17.5091	556	0.0314911	0.229414
											0.6418	548.129	8.87113	539.258	17.7423	557	0.0318532	0.229414
											0.6418	549.011	8.989	540.022	17.978	558	0.0322186	0.229414
											0.6376	549.892	9.10815	540.784	18.2163	559	0.0325873	0.238299
											0.6293	550.771	9.22858	541.543	18.4572	560	0.0329592	0.240864
											0.6212	551.65	9.35031	542.299	18.7006	561	0.0333344	0.243441
											0.6132	552.527	9.47332	543.053	18.9466	562	0.0337129	0.246028
											0.6053	553.402	9.59763	543.805	19.1953	563	0.0340946	0.248626
											0.6014	554.277	9.72325	544.553	19.4465	564	0.0344796	0.259117
											0.6014	555.15	9.85018	545.3	19.7004	565	0.0348679	0.259117
											0.6014	556.022	9.97842	546.043	19.9568	566	0.0352594	0.259117
											0.6014	556.892	10.108	546.784	20.216	567	0.0356542	0.259117
											0.6014	557.761	10.2389	547.522	20.4777	568	0.0360523	0.259117
											0.6014	558.629	10.3711	548.258	20.7421	569	0.0364537	0.259117
											0.6014	559.495	10.5046	548.991	21.0092	570	0.0368583	0.259117
											0.5975	560.361	10.6395	549.721	21.279	571	0.0372661	0.269748
											0.5937	561.224	10.7757	550.449	21.5514	572	0.0376772	0.277799
											0.5937	562.087	10.9132	551.174	21.8265	573	0.0380916	0.277799
											0.5937	562.948	11.0521	551.896	22.1043	574	0.0385092	0.277799
											0.5937	563.808	11.1924	552.615	22.3848	575	0.0389301	0.277799
											0.5937	564.666	11.334	553.332	22.668	576	0.0393541	0.277799
											0.5899	565.523	11.4769	554.046	22.9539	577	0.0397814	0.285904
											0.5825	566.379	11.6213	554.757	23.2425	578	0.0402119	0.288616
											0.5788	567.233	11.7669	555.466	23.5338	579	0.0406457	0.292693
											0.5788	568.086	11.9139	556.172	23.8279	580	0.0410826	0.292693
											0.5751	568.938	12.0623	556.875	24.1247	581	0.0415227	0.296778
											0.5715	569.788	12.2121	557.576	24.4242	582	0.0419659	0.299506
											0.5679	570.637	12.3632	558.274	24.7264	583	0.0424124	0.302237
											0.5644	571.484	12.5157	558.969	25.0314	584	0.042862	0.306337
											0.5644	572.33	12.6695	559.661	25.3391	585	0.0433147	0.306337
											0.5638	573.175	12.8248	560.35	25.6495	586	0.0437705	0.310442
											0.5609	574.019	12.9814	561.037	25.9627	587	0.0442295	0.31318
											0.5574	574.861	13.1393	561.721	26.2786	588	0.0446915	0.315919
											0.5539	575.701	13.2986	562.403	26.5973	589	0.0451567	0.318658
											0.5505	576.541	13.4593	563.081	26.9187	590	0.0456249	0.321398
											0.5471	577.379	13.6214	563.757	27.2428	591	0.0460961	0.324137
											0.5438	578.215	13.7848	564.43	27.5697	592	0.0465704	0.328245
											0.5438	579.05	13.9497	565.101	27.8993	593	0.0470477	0.328245
											0.5404	579.884	14.1158	565.768	28.2317	594	0.047528	0.332349
											0.5372	580.717	14.2834	566.433	28.5667	595	0.0480113	0.33645
											0.5372	581.548	14.4523	567.095	28.9046	596	0.0484976	0.33645
											0.5339	582.377	14.6225	567.755	29.2451	597	0.0489868	0.341908
											0.5339	583.206	14.7942	568.412	29.5884	598	0.0494789	0.341908
											0.5307	584.033	14.9672	569.066	29.9344	599	0.0499739	0.345994
											0.5275	584.858	15.1415	569.717	30.2831	600	0.0504718	0.348713
											0.5211	585.683	15.3173	570.365	30.6345	601	0.0509726	0.351429
											0.518	586.506	15.4943	571.011	30.9886	602	0.0514762	0.360895
											0.518	587.327	15.6727	571.655	31.3455	603	0.0519826	0.360895
											0.518	588.147	15.8525	572.295	31.705	604	0.0524918	0.360895
											0.518	588.966	16.0336	572.933	32.0673	605	0.0530038	0.360895
											0.518	589.784	16.2161	573.568	32.4322	606	0.0535185	0.360895
											0.518	590.6	16.3999	574.2	32.7998	607	0.054036	0.360895
											0.5149	591.415	16.5851	574.83	33.1701	608	0.0545561	0.370294
											0.5119	592.228	16.7715	575.457	33.5431	609	0.055079	0.375629
											0.5119	593.041	16.9594	576.081	33.9187	610	0.0556045	0.375629
											0.5119	593.851	17.1485	576.703	34.297	611	0.0561326	0.375629
											0.5089	594.661	17.339	577.322	34.6779	612	0.0566633	0.380935
											0.5029	595.469	17.5308	577.938	35.0615	613	0.0571966	0.383576
											0.5	596.276	17.7239	578.552	35.4477	614	0.0577324	0.392755
											0.5	597.082	17.9183	579.163	35.8366	615	0.0582708	0.392755
											0.5	597.886	18.114	579.772	36.228	616	0.0588117	0.392755
											0.5	598.689	18.311	580.378	36.6221	617	0.059355	0.392755
											0.5	599.491	18.5094	580.981	37.0187	618	0.0599008	0.392755
											0.5	600.291	18.709	581.582	37.418	619	0.0604491	0.392755
											0.4971	601.09	18.9099	582.18	37.8198	620	0.0609997	0.401825
											0.4942	601.888	19.1121	582.776	38.2242	621	0.0615526	0.405675
											0.4942	602.684	19.3156	583.369	38.6311	622	0.0621079	0.405675
											0.4913	603.48	19.5203	583.959	39.0406	623	0.0626655	0.409504
											0.4885	604.274	19.7263	584.547	39.4527	624	0.0632254	0.414571
											0.4885	605.066	19.9336	585.133	39.8673	625	0.0637876	0.414571
											0.4885	605.858	20.1422	585.716	40.2843	626	0.064352	0.414571
											0.4857	606.648	20.352	586.296	40.7039	627	0.0649186	0.419596
											0.4829	607.437	20.563	586.874	41.126	628	0.0654873	0.422092
											0.4802	608.225	20.7753	587.449	41.5506	629	0.0660582	0.424576
											0.4789	609.011	20.9888	588.022	41.9776	630	0.0666312	0.427049
											0.4774	609.796	21.2036	588.593	42.4072	631	0.0672063	0.429511
											0.4747	610.58	21.4196	589.161	42.8391	632	0.0677834	0.431961
											0.4721	611.363	21.6368	589.726	43.2735	633	0.0683626	0.43924
											0.4721	612.145	21.8552	590.29	43.7103	634	0.0689438	0.43924
											0.4721	612.925	22.0748	590.85	44.1496	635	0.0695269	0.43924
											0.4721	613.704	22.2956	591.409	44.5912	636	0.070112	0.43924
											0.4721	614.482	22.5176	591.965	45.0353	637	0.070699	0.43924
											0.4694	615.259	22.7408	592.518	45.4817	638	0.0712879	0.44641
											0.4671	616.035	22.9652	593.07	45.9304	639	0.0718786	0.451128
											0.4671	616.809	23.1908	593.618	46.3816	640	0.0724712	0.451128
											0.4671	617.582	23.4175	594.165	46.835	641	0.0730656	0.451128
											0.4668	618.355	23.6454	594.709	47.2908	642	0.0736617	0.461561
											0.4668	619.126	23.8745	595.251	47.7489	643	0.0742596	0.461561
											0.4668	619.895	24.1047	595.791	48.2094	644	0.0748592	0.461561
											0.4668	620.664	24.336	596.328	48.6721	645	0.0754606	0.461561
											0.4668	621.431	24.5685	596.863	49.137	646	0.0760635	0.461561
											0.4668	622.198	24.8021	597.396	49.6043	647	0.0766681	0.461561
											0.4642	622.963	25.0369	597.926	50.0738	648	0.0772744	0.469497
											0.4616	623.727	25.2728	598.454	50.5455	649	0.0778821	0.471736
											0.4591	624.49	25.5097	598.981	51.0195	650	0.0784915	0.473962
											0.458	625.252	25.7478	599.504	51.4957	651	0.0791024	0.476175
											0.4566	626.013	25.987	600.026	51.974	652	0.0797148	0.479471
											0.4566	626.773	26.2273	600.545	52.4546	653	0.0803286	0.479471
											0.4541	627.531	26.4687	601.063	52.9373	654	0.0809439	0.482738
											0.4516	628.289	26.7111	601.578	53.4222	655	0.0815606	0.485976
											0.4516	629.045	26.9546	602.091	53.9093	656	0.0821788	0.485976
											0.4491	629.801	27.1992	602.602	54.3985	657	0.0827983	0.489186
											0.4443	630.555	27.4449	603.11	54.8898	658	0.0834191	0.49131
											0.4395	631.308	27.6916	603.617	55.3832	659	0.0840413	0.493421
											0.4372	632.061	27.9394	604.121	55.8787	660	0.0846647	0.49552
											0.4349	632.812	28.1882	604.624	56.3763	661	0.0852894	0.497606
											0.4339	633.562	28.438	605.124	56.876	662	0.0859154	0.49968
											0.4326	634.311	28.6889	605.622	57.3777	663	0.0865426	0.50379
											0.4326	635.059	28.9408	606.118	57.8815	664	0.087171	0.50379
											0.4326	635.806	29.1937	606.613	58.3873	665	0.0878005	0.50379
											0.4303	636.552	29.4476	607.105	58.8952	666	0.0884312	0.50785
											0.4287	637.297	29.7025	607.595	59.4051	667	0.0890631	0.510864
											0.4287	638.042	29.9585	608.083	59.9169	668	0.089696	0.510864
											0.428	638.785	30.2154	608.569	60.4308	669	0.09033	0.514839
											0.428	639.527	30.4733	609.053	60.9466	670	0.0909651	0.514839
											0.4258	640.268	30.7322	609.536	61.4644	671	0.0916012	0.51779
											0.4214	641.008	30.9921	610.016	61.9841	672	0.0922383	0.519742
											0.4171	641.747	31.2529	610.494	62.5058	673	0.0928764	0.521682
											0.4149	642.485	31.5147	610.971	63.0294	674	0.0935155	0.524571
											0.4149	643.223	31.7775	611.445	63.5549	675	0.0941555	0.524571
											0.4128	643.959	32.0412	611.918	64.0824	676	0.0947964	0.527434
											0.4107	644.694	32.3059	612.388	64.6117	677	0.0954383	0.529328
											0.4088	645.429	32.5715	612.857	65.1429	678	0.096081	0.531211
											0.4087	646.162	32.838	613.324	65.676	679	0.0967246	0.533083
											0.4066	646.895	33.1055	613.789	66.2109	680	0.097369	0.534944
											0.4046	647.626	33.3739	614.252	66.7477	681	0.0980143	0.536793
											0.4026	648.357	33.6432	614.714	67.2864	682	0.0986604	0.539548
											0.4026	649.087	33.9134	615.173	67.8268	683	0.0993072	0.539548
											0.4006	649.815	34.1846	615.631	68.3691	684	0.0999548	0.542278
											0.3966	650.543	34.4566	616.087	68.9132	685	0.100603	0.544085
											0.3927	651.27	34.7295	616.541	69.4591	686	0.101252	0.545881
											0.3889	651.997	35.0034	616.993	70.0067	687	0.101902	0.547667
											0.3871	652.722	35.2781	617.444	70.5562	688	0.102553	0.549443
											0.3852	653.446	35.5537	617.893	71.1074	689	0.103204	0.551209
											0.3834	654.17	35.8302	618.34	71.6604	690	0.103856	0.552965
											0.3815	654.892	36.1075	618.785	72.2151	691	0.104508	0.554711
											0.3779	655.614	36.3858	619.228	72.7715	692	0.105161	0.556446
											0.3761	656.335	36.6648	619.67	73.3297	693	0.105815	0.561597
											0.3761	657.055	36.9448	620.11	73.8896	694	0.106469	0.561597
											0.3761	657.774	37.2256	620.549	74.4512	695	0.107124	0.561597
											0.3761	658.493	37.5072	620.986	75.0145	696	0.107779	0.561597
											0.3761	659.21	37.7897	621.421	75.5794	697	0.108435	0.561597
											0.375	659.927	38.0731	621.854	76.1461	698	0.109092	0.566663
											0.3744	660.643	38.3572	622.286	76.7144	699	0.109749	0.568333
											0.3722	661.358	38.6422	622.716	77.2844	700	0.110406	0.569995
											0.3709	662.072	38.928	623.144	77.8561	701	0.111064	0.571648
											0.3675	662.785	39.2147	623.571	78.4294	702	0.111723	0.573292
											0.3658	663.498	39.5021	623.996	79.0043	703	0.112382	0.574927
											0.3641	664.21	39.7904	624.419	79.5809	704	0.113041	0.576554
											0.3625	664.92	40.0795	624.841	80.159	705	0.113701	0.580585
											0.3625	665.631	40.3694	625.261	80.7388	706	0.114361	0.580585
											0.3625	666.34	40.6601	625.68	81.3202	707	0.115021	0.580585
											0.3625	667.048	40.9516	626.097	81.9032	708	0.115682	0.580585
											0.3608	667.756	41.2439	626.512	82.4877	709	0.116344	0.584566
											0.3592	668.463	41.5369	626.926	83.0739	710	0.117005	0.58693
											0.3592	669.169	41.8308	627.338	83.6616	711	0.117668	0.58693
											0.3576	669.875	42.1254	627.749	84.2509	712	0.11833	0.589278
											0.356	670.579	42.4209	628.158	84.8417	713	0.118993	0.590834
											0.3544	671.283	42.717	628.566	85.4341	714	0.119656	0.592382
											0.3528	671.986	43.014	628.972	86.028	715	0.120319	0.59469
											0.3528	672.688	43.3117	629.377	86.6235	716	0.120982	0.59469
											0.3513	673.39	43.6102	629.78	87.2204	717	0.121646	0.596983
											0.3506	674.091	43.9095	630.181	87.8189	718	0.122311	0.598502
											0.3497	674.791	44.2095	630.581	88.419	719	0.122975	0.600769
											0.3497	675.49	44.5102	630.98	89.0205	720	0.12364	0.600769
											0.3452	676.188	44.8118	631.376	89.6235	721	0.124304	0.60302
											0.3437	676.886	45.114	631.772	90.228	722	0.12497	0.604512
											0.3422	677.583	45.417	632.166	90.834	723	0.125635	0.605998
											0.3393	678.279	45.7207	632.559	91.4415	724	0.1263	0.607478
											0.3364	678.975	46.0252	632.95	92.0504	725	0.126966	0.608951
											0.335	679.67	46.3304	633.339	92.6609	726	0.127632	0.611149
											0.335	680.364	46.6364	633.727	93.2727	727	0.128298	0.611149
											0.3248	681.057	46.943	634.114	93.8861	728	0.128964	0.613334
											0.3239	681.75	47.2504	634.499	94.5009	729	0.129631	0.614783
											0.3153	682.441	47.5585	634.883	95.1171	730	0.130297	0.616226
											0.3067	683.133	47.8674	635.265	95.7347	731	0.130964	0.617663
											0.2972	683.823	48.1769	635.646	96.3538	732	0.131631	0.619094
											0.293	684.513	48.4872	636.026	96.9744	733	0.132298	0.62052
											0.2891	685.202	48.7981	636.404	97.5963	734	0.132965	0.62194
											0.2871	685.89	49.1098	636.78	98.2197	735	0.133632	0.623355
											0.2716	686.578	49.4222	637.156	98.8444	736	0.134299	0.624764
											0.2705	687.265	49.7353	637.529	99.4706	737	0.134967	0.626168
											0.2655	687.951	50.0491	637.902	100.098	738	0.135634	0.627567
											0.2609	688.636	50.3636	638.273	100.727	739	0.136302	0.628961
											0.2566	689.321	50.6787	638.643	101.357	740	0.13697	0.630349
											0.2545	690.005	50.9946	639.011	101.989	741	0.137637	0.631733
											0.2506	690.689	51.3112	639.378	102.622	742	0.138305	0.633112
											0.245	691.372	51.6284	639.743	103.257	743	0.138973	0.634485
											0.2415	692.054	51.9463	640.107	103.893	744	0.139641	0.635854
											0.2398	692.735	52.2649	640.47	104.53	745	0.140309	0.637219
											0.2348	693.416	52.5842	640.832	105.168	746	0.140976	0.638578
											0.2285	694.096	52.9042	641.192	105.808	747	0.141644	0.639933
											0.2255	694.775	53.2248	641.55	106.45	748	0.142312	0.641284
											0.2239	695.454	53.5461	641.908	107.092	749	0.14298	0.64263
											0.2201	696.132	53.8681	642.264	107.736	750	0.143648	0.643972
											0.2195	696.809	54.1908	642.618	108.382	751	0.144316	0.645309
											0.2166	697.486	54.5141	642.972	109.028	752	0.144984	0.646642
											0.2151	698.162	54.8381	643.324	109.676	753	0.145652	0.647971
											0.2053	698.837	55.1627	643.675	110.325	754	0.14632	0.649296
											0.2024	699.512	55.488	644.024	110.976	755	0.146988	0.650617
											0.2011	700.186	55.814	644.372	111.628	756	0.147656	0.651934
											0.1997	700.859	56.1406	644.719	112.281	757	0.148324	0.653246
											0.1957	701.532	56.4679	645.064	112.936	758	0.148992	0.654555
											0.1943	702.204	56.7958	645.408	113.592	759	0.14966	0.65586
											0.1876	702.876	57.1244	645.751	114.249	760	0.150327	0.657162
											0.1862	703.546	57.4537	646.093	114.907	761	0.150995	0.658459
											0.1849	704.216	57.7835	646.433	115.567	762	0.151663	0.660398
											0.1849	704.886	58.1141	646.772	116.228	763	0.15233	0.660398
											0.1846	705.555	58.4452	647.11	116.89	764	0.152998	0.662329
											0.1822	706.223	58.777	647.446	117.554	765	0.153665	0.664253
											0.1822	706.891	59.1095	647.781	118.219	766	0.154333	0.664253
											0.1809	707.557	59.4426	648.115	118.885	767	0.155	0.666168
											0.1793	708.224	59.7763	648.447	119.553	768	0.155667	0.667441
											0.1782	708.889	60.1106	648.779	120.221	769	0.156335	0.66871
											0.1756	709.554	60.4456	649.109	120.891	770	0.157002	0.669976
											0.1742	710.219	60.7812	649.438	121.562	771	0.157669	0.671869
											0.1742	710.883	61.1175	649.765	122.235	772	0.158335	0.671869
											0.1716	711.546	61.4544	650.091	122.909	773	0.159002	0.675008
											0.1716	712.208	61.7919	650.416	123.584	774	0.159669	0.675008
											0.1716	712.87	62.13	650.74	124.26	775	0.160335	0.675008
											0.1703	713.531	62.4687	651.063	124.937	776	0.161002	0.677505
											0.1688	714.192	62.8081	651.384	125.616	777	0.161668	0.678749
											0.165	714.852	63.1481	651.704	126.296	778	0.162334	0.67999
											0.1637	715.511	63.4887	652.023	126.977	779	0.163001	0.681846
											0.1637	716.17	63.83	652.34	127.66	780	0.163667	0.681846
											0.1544	716.828	64.1718	652.656	128.344	781	0.164332	0.683695
											0.1513	717.486	64.5143	652.971	129.029	782	0.164998	0.684925
											0.1466	718.143	64.8573	653.285	129.715	783	0.165664	0.686151
											0.1453	718.799	65.201	653.598	130.402	784	0.166329	0.687375
											0.1427	719.455	65.5453	653.909	131.091	785	0.166994	0.689206
											0.1427	720.11	65.8902	654.22	131.78	786	0.16766	0.689206
											0.1341	720.764	66.2358	654.528	132.472	787	0.168325	0.69103
											0.1322	721.418	66.5819	654.836	133.164	788	0.16899	0.692849
											0.1322	722.071	66.9286	655.143	133.857	789	0.169654	0.692849
											0.1294	722.724	67.2759	655.448	134.552	790	0.170319	0.694661
											0.1282	723.376	67.6239	655.752	135.248	791	0.170983	0.695867
											0.1256	724.028	67.9724	656.055	135.945	792	0.171647	0.697069
											0.1243	724.678	68.3215	656.357	136.643	793	0.172312	0.698869
											0.1243	725.329	68.6713	656.657	137.343	794	0.172975	0.698869
											0.123	725.978	69.0216	656.957	138.043	795	0.173639	0.700662
											0.1217	726.627	69.3725	657.255	138.745	796	0.174303	0.70364
											0.1217	727.276	69.7241	657.552	139.448	797	0.174966	0.70364
											0.1217	727.924	70.0762	657.848	140.152	798	0.175629	0.70364
											0.1217	728.571	70.4289	658.142	140.858	799	0.176293	0.70364
											0.1203	729.218	70.7822	658.436	141.564	800	0.176955	0.706603
											0.1186	729.864	71.1361	658.728	142.272	801	0.177618	0.707784
											0.1172	730.509	71.4906	659.019	142.981	802	0.178281	0.708963
											0.1164	731.154	71.8456	659.309	143.691	803	0.178943	0.710139
											0.1151	731.799	72.2013	659.597	144.403	804	0.179605	0.711313
											0.1125	732.442	72.5575	659.885	145.115	805	0.180267	0.712485
											0.1098	733.086	72.9143	660.171	145.829	806	0.180929	0.713655
											0.1086	733.728	73.2718	660.456	146.544	807	0.18159	0.714823
											0.1072	734.37	73.6298	660.74	147.26	808	0.182252	0.715988
											0.1059	735.012	73.9883	661.023	147.977	809	0.182913	0.717732
											0.1059	735.653	74.3475	661.305	148.695	810	0.183574	0.717732
											0.1055	736.293	74.7072	661.586	149.414	811	0.184235	0.719472
											0.1032	736.932	75.0675	661.865	150.135	812	0.184895	0.721206
											0.1032	737.572	75.4284	662.143	150.857	813	0.185556	0.721206
											0.1019	738.21	75.7899	662.42	151.58	814	0.186216	0.722936
											0.09929	738.848	76.1519	662.696	152.304	815	0.186876	0.724087
											0.09877	739.485	76.5146	662.971	153.029	816	0.187536	0.725236
											0.09269	740.122	76.8777	663.245	153.755	817	0.188195	0.726382
											0.09137	740.758	77.2415	663.517	154.483	818	0.188855	0.727527
											0.09098	741.394	77.6058	663.788	155.212	819	0.189514	0.72867
											0.08873	742.029	77.9708	664.058	155.942	820	0.190173	0.729811
											0.08609	742.664	78.3362	664.328	156.672	821	0.190831	0.730949
											0.08476	743.298	78.7023	664.595	157.405	822	0.19149	0.732086
											0.0832	743.931	79.0689	664.862	158.138	823	0.192148	0.733788
											0.0832	744.564	79.4361	665.128	158.872	824	0.192806	0.733788
											0.08079	745.196	79.8038	665.392	159.608	825	0.193464	0.735485
											0.07947	745.828	80.1721	665.656	160.344	826	0.194121	0.738305
											0.07947	746.459	80.541	665.918	161.082	827	0.194779	0.738305
											0.07947	747.09	80.9104	666.179	161.821	828	0.195436	0.738305
											0.07947	747.72	81.2804	666.439	162.561	829	0.196093	0.738305
											0.07815	748.349	81.651	666.698	163.302	830	0.196749	0.741113
											0.07754	748.978	82.0221	666.956	164.044	831	0.197406	0.742233
											0.07638	749.606	82.3938	667.212	164.788	832	0.198062	0.743351
											0.07602	750.234	82.766	667.468	165.532	833	0.198718	0.744468
											0.0755	750.861	83.1388	667.722	166.278	834	0.199374	0.745582
											0.07524	751.488	83.5121	667.976	167.024	835	0.200029	0.746695
											0.07417	752.114	83.886	668.228	167.772	836	0.200684	0.747806
											0.07152	752.74	84.2605	668.479	168.521	837	0.201339	0.748915
											0.07019	753.365	84.6355	668.729	169.271	838	0.201994	0.750023
											0.06886	753.989	85.0111	668.978	170.022	839	0.202649	0.751128
											0.06753	754.613	85.3872	669.226	170.774	840	0.203303	0.752232
											0.06621	755.236	85.7638	669.472	171.528	841	0.203957	0.753335
											0.06488	755.859	86.1411	669.718	172.282	842	0.204611	0.754435
											0.06319	756.481	86.5188	669.962	173.038	843	0.205264	0.755534
											0.06089	757.103	86.8971	670.206	173.794	844	0.205917	0.756631
											0.05956	757.724	87.276	670.448	174.552	845	0.20657	0.757726
											0.05856	758.345	87.6554	670.689	175.311	846	0.207223	0.75882
											0.05689	758.965	88.0354	670.929	176.071	847	0.207876	0.759912
											0.05423	759.584	88.4159	671.168	176.832	848	0.208528	0.761002
											0.0529	760.203	88.7969	671.406	177.594	849	0.20918	0.762091
											0.05212	760.821	89.1785	671.643	178.357	850	0.209832	0.763178
											0.0489	761.439	89.5606	671.879	179.121	851	0.210483	0.764263
											0.04849	762.057	89.9433	672.113	179.887	852	0.211135	0.765347
											0.04786	762.673	90.3265	672.347	180.653	853	0.211786	0.766429
											0.04715	763.29	90.7103	672.579	181.421	854	0.212436	0.769127
											0.04715	763.905	91.0946	672.811	182.189	855	0.213087	0.769127
											0.04715	764.521	91.4794	673.041	182.959	856	0.213737	0.769127
											0.04715	765.135	91.8648	673.27	183.73	857	0.214387	0.769127
											0.0469	765.749	92.2507	673.499	184.501	858	0.215037	0.771815
											0.04623	766.363	92.6371	673.726	185.274	859	0.215686	0.772888
											0.04356	766.976	93.0241	673.952	186.048	860	0.216335	0.773958
											0.04251	767.588	93.4116	674.177	186.823	861	0.216984	0.775027
											0.04152	768.2	93.7997	674.401	187.599	862	0.217633	0.776095
											0.03955	768.812	94.1883	674.623	188.377	863	0.218281	0.777161
											0.03821	769.423	94.5774	674.845	189.155	864	0.218929	0.778225
											0.03779	770.033	94.967	675.066	189.934	865	0.219577	0.779288
											0.03681	770.643	95.3572	675.286	190.714	866	0.220224	0.78035
											0.0356	771.252	95.7479	675.504	191.496	867	0.220872	0.781409
											0.03433	771.861	96.1391	675.722	192.278	868	0.221519	0.782467
											0.0341	772.469	96.5309	675.938	193.062	869	0.222165	0.783524
											0.0339	773.077	96.9232	676.154	193.846	870	0.222812	0.784579
											0.03358	773.684	97.316	676.368	194.632	871	0.223458	0.785633
											0.03334	774.291	97.7093	676.581	195.419	872	0.224104	0.78721
											0.03334	774.897	98.1032	676.794	196.206	873	0.22475	0.78721
											0.03315	775.502	98.4976	677.005	196.995	874	0.225395	0.788784
											0.03289	776.107	98.8925	677.215	197.785	875	0.22604	0.789831
											0.03286	776.712	99.2879	677.424	198.576	876	0.226685	0.790877
											0.03275	777.316	99.6839	677.632	199.368	877	0.227329	0.791921
											0.0327	777.92	100.08	677.839	200.161	878	0.227974	0.793485
											0.0327	778.523	100.477	678.045	200.955	879	0.228618	0.793485
											0.03266	779.125	100.875	678.25	201.75	880	0.229261	0.795045
											0.03263	779.727	101.273	678.454	202.546	881	0.229905	0.796084
											0.03261	780.328	101.672	678.657	203.343	882	0.230548	0.797121
											0.0326	780.929	102.071	678.859	204.141	883	0.23119	0.798156
											0.03258	781.53	102.47	679.06	204.94	884	0.231833	0.79919
											0.03257	782.13	102.87	679.259	205.741	885	0.232475	0.800222
											0.03256	782.729	103.271	679.458	206.542	886	0.233117	0.801253
											0.03255	783.328	103.672	679.656	207.344	887	0.233759	0.80331
											0.03255	783.926	104.074	679.853	208.147	888	0.2344	0.80331
											0.03255	784.524	104.476	680.048	208.952	889	0.235041	0.80331
											0.03254	785.121	104.879	680.243	209.757	890	0.235682	0.882798
											0.03254	785.718	105.282	680.436	210.564	891	0.236323	0.882798
											0.03254	786.315	105.685	680.629	211.371	892	0.236963	0.882798
											0.03254	786.91	106.09	680.821	212.179	893	0.237603	0.882798
											0.03254	787.506	106.494	681.011	212.989	894	0.238243	0.882798
											0.03254	788.1	106.9	681.201	213.799	895	0.238882	0.882798
											0.03254	788.695	107.305	681.389	214.611	896	0.239521	0.882798
											0.03254	789.288	107.712	681.577	215.423	897	0.24016	0.882798
											0.03254	789.882	108.118	681.763	216.237	898	0.240798	0.882798
											0.03254	790.474	108.526	681.949	217.051	899	0.241436	0.882798
											0.03254	791.067	108.933	682.133	217.867	900	0.242074	0.882798
											0.03254	791.658	109.342	682.317	218.683	901	0.242712	0.882798
											0.03254	792.25	109.75	682.499	219.501	902	0.243349	0.882798
											0.03254	792.84	110.16	682.681	220.319	903	0.243986	0.882798
											0.03254	793.43	110.57	682.861	221.139	904	0.244623	0.882798
											0.03254	794.02	110.98	683.04	221.96	905	0.245259	0.882798
											0.03254	794.609	111.391	683.219	222.781	906	0.245895	0.882798
											0.03254	795.198	111.802	683.396	223.604	907	0.246531	0.882798
											0.03254	795.786	112.214	683.573	224.427	908	0.247167	0.882798
											0.03254	796.374	112.626	683.748	225.252	909	0.247802	0.882798
											0.03254	796.961	113.039	683.923	226.077	910	0.248437	0.882798
											0.03254	797.548	113.452	684.096	226.904	911	0.249071	0.882798
											0.03254	798.134	113.866	684.269	227.731	912	0.249706	0.882798
											0.03254	798.72	114.28	684.44	228.56	913	0.25034	0.882798
											0.03254	799.305	114.695	684.61	229.39	914	0.250973	0.882798
											0.03254	799.89	115.11	684.78	230.22	915	0.251607	0.882798
											0.03254	800.474	115.526	684.948	231.052	916	0.25224	0.882798
											0.03254	801.058	115.942	685.116	231.884	917	0.252872	0.882798
											0.03254	801.641	116.359	685.283	232.717	918	0.253505	0.882798
											0.03254	802.224	116.776	685.448	233.552	919	0.254137	0.882798
											0.03254	802.806	117.194	685.613	234.387	920	0.254769	0.882798
											0.03254	803.388	117.612	685.776	235.224	921	0.2554	0.882798
											0.03254	803.969	118.031	685.939	236.061	922	0.256032	0.882798
											0.03254	804.55	118.45	686.1	236.9	923	0.256663	0.882798
											0.03254	805.131	118.869	686.261	237.739	924	0.257293	0.882798
											0.03254	805.71	119.29	686.421	238.579	925	0.257924	0.882798
											0.03254	806.29	119.71	686.579	239.421	926	0.258554	0.882798
											0.03254	806.869	120.131	686.737	240.263	927	0.259183	0.882798
											0.03254	807.447	120.553	686.894	241.106	928	0.259813	0.882798
											0.03254	808.025	120.975	687.05	241.95	929	0.260442	0.882798
											0.03254	808.602	121.398	687.205	242.795	930	0.26107	0.882798
											0.03254	809.179	121.821	687.358	243.642	931	0.261699	0.882798
											0.03254	809.756	122.244	687.511	244.489	932	0.262327	0.882798
											0.03254	810.332	122.668	687.663	245.337	933	0.262955	0.882798
											0.03254	810.907	123.093	687.814	246.186	934	0.263582	0.882798
											0.03254	811.482	123.518	687.964	247.036	935	0.264209	0.882798
											0.03254	812.057	123.943	688.113	247.887	936	0.264836	0.882798
											0.03254	812.631	124.369	688.261	248.739	937	0.265463	0.882798
											0.03254	813.204	124.796	688.408	249.592	938	0.266089	0.882798
											0.03254	813.777	125.223	688.555	250.445	939	0.266715	0.882798
											0.03254	814.35	125.65	688.7	251.3	940	0.267341	0.882798
											0.03254	814.922	126.078	688.844	252.156	941	0.267966	0.882798
											0.03254	815.494	126.506	688.987	253.013	942	0.268591	0.882798
											0.03254	816.065	126.935	689.13	253.87	943	0.269216	0.882798
											0.03254	816.636	127.364	689.271	254.729	944	0.26984	0.882798
											0.03254	817.206	127.794	689.412	255.588	945	0.270464	0.882798
											0.03254	817.776	128.224	689.551	256.449	946	0.271088	0.882798
											0.03254	818.345	128.655	689.69	257.31	947	0.271711	0.882798
											0.03254	818.914	129.086	689.827	258.173	948	0.272334	0.882798
											0.03254	819.482	129.518	689.964	259.036	949	0.272957	0.882798
											0.03254	820.05	129.95	690.1	259.9	950	0.273579	0.882798
											0.03254	820.617	130.383	690.235	260.765	951	0.274201	0.882798
											0.03254	821.184	130.816	690.368	261.632	952	0.274823	0.882798
											0.03254	821.751	131.249	690.501	262.499	953	0.275445	0.882798
											0.03254	822.317	131.683	690.633	263.367	954	0.276066	0.882798
											0.03254	822.882	132.118	690.764	264.236	955	0.276687	0.882798
											0.03254	823.447	132.553	690.894	265.106	956	0.277307	0.882798
											0.03254	824.012	132.988	691.024	265.976	957	0.277927	0.882798
											0.03254	824.576	133.424	691.152	266.848	958	0.278547	0.882798
											0.03254	825.14	133.86	691.279	267.721	959	0.279167	0.882798
											0.03254	825.703	134.297	691.406	268.594	960	0.279786	0.882798
											0.03254	826.266	134.734	691.531	269.469	961	0.280405	0.882798
											0.03254	826.828	135.172	691.656	270.344	962	0.281023	0.882798
											0.03254	827.39	135.61	691.779	271.221	963	0.281641	0.882798
											0.03254	827.951	136.049	691.902	272.098	964	0.282259	0.882798
											0.03254	828.512	136.488	692.024	272.976	965	0.282877	0.882798
											0.03254	829.072	136.928	692.145	273.855	966	0.283494	0.882798
											0.03254	829.632	137.368	692.265	274.735	967	0.284111	0.882798
											0.03254	830.192	137.808	692.384	275.616	968	0.284728	0.882798
											0.03254	830.751	138.249	692.502	276.498	969	0.285344	0.882798
											0.03254	831.31	138.69	692.619	277.381	970	0.28596	0.882798
											0.03254	831.868	139.132	692.735	278.265	971	0.286575	0.882798
											0.03254	832.425	139.575	692.851	279.149	972	0.287191	0.882798
											0.03254	832.983	140.017	692.965	280.035	973	0.287806	0.882798
											0.03254	833.539	140.461	693.079	280.921	974	0.28842	0.882798
											0.03254	834.096	140.904	693.191	281.809	975	0.289035	0.882798
											0.03254	834.652	141.348	693.303	282.697	976	0.289648	0.882798
											0.03254	835.207	141.793	693.414	283.586	977	0.290262	0.882798
											0.03254	835.762	142.238	693.524	284.476	978	0.290875	0.882798
											0.03254	836.316	142.684	693.633	285.367	979	0.291488	0.882798
											0.03254	836.871	143.129	693.741	286.259	980	0.292101	0.882798
											0.03254	837.424	143.576	693.848	287.152	981	0.292713	0.882798
											0.03254	837.977	144.023	693.955	288.045	982	0.293325	0.882798
											0.03254	838.53	144.47	694.06	288.94	983	0.293937	0.882798
											0.03254	839.082	144.918	694.165	289.835	984	0.294548	0.882798
											0.03254	839.634	145.366	694.268	290.732	985	0.295159	0.882798
											0.03254	840.185	145.815	694.371	291.629	986	0.29577	0.882798
											0.03254	840.736	146.264	694.473	292.527	987	0.29638	0.882798
											0.03254	841.287	146.713	694.574	293.426	988	0.29699	0.882798
											0.03254	841.837	147.163	694.674	294.326	989	0.2976	0.882798
											0.03254	842.386	147.614	694.773	295.227	990	0.298209	0.882798
											0.03254	842.936	148.064	694.871	296.129	991	0.298818	0.882798
											0.03254	843.484	148.516	694.969	297.031	992	0.299427	0.882798
											0.03254	844.033	148.967	695.065	297.935	993	0.300035	0.882798
											0.03254	844.58	149.42	695.161	298.839	994	0.300643	0.882798
											0.03254	845.128	149.872	695.256	299.744	995	0.301251	0.882798
											0.03254	845.675	150.325	695.349	300.651	996	0.301858	0.882798
											0.03254	846.221	150.779	695.442	301.558	997	0.302465	0.882798
											0.03254	846.767	151.233	695.535	302.465	998	0.303072	0.882798
											0.03254	847.313	151.687	695.626	303.374	999	0.303678	0.882798
											0.03254	847.858	152.142	695.716	304.284	1000	0.304284	0.882798
											0.03254	848.403	152.597	695.806	305.194	1001	0.304889	0.882798
											0.03254	848.947	153.053	695.894	306.106	1002	0.305495	0.882798
											0.03254	849.491	153.509	695.982	307.018	1003	0.3061	0.882798
											0.03254	850.034	153.966	696.069	307.931	1004	0.306704	0.882798
											0.03254	850.577	154.423	696.155	308.845	1005	0.307309	0.882798
											0.03254	851.12	154.88	696.24	309.76	1006	0.307912	0.882798
											0.03254	851.662	155.338	696.324	310.676	1007	0.308516	0.882798
											0.03254	852.204	155.796	696.408	311.592	1008	0.309119	0.882798
											0.03254	852.745	156.255	696.49	312.51	1009	0.309722	0.882798
											0.03254	853.286	156.714	696.572	313.428	1010	0.310325	0.882798
											0.03254	853.826	157.174	696.653	314.347	1011	0.310927	0.882798
											0.03254	854.366	157.634	696.733	315.267	1012	0.311529	0.882798
											0.03254	854.906	158.094	696.812	316.188	1013	0.312131	0.882798
											0.03254	855.445	158.555	696.89	317.11	1014	0.312732	0.882798
											0.03254	855.984	159.016	696.967	318.033	1015	0.313333	0.882798
											0.03254	856.522	159.478	697.044	318.956	1016	0.313933	0.882798
											0.03254	857.06	159.94	697.119	319.881	1017	0.314533	0.882798
											0.03254	857.597	160.403	697.194	320.806	1018	0.315133	0.882798
											0.03254	858.134	160.866	697.268	321.732	1019	0.315733	0.882798
											0.03254	858.671	161.329	697.341	322.659	1020	0.316332	0.882798
											0.03254	859.207	161.793	697.414	323.586	1021	0.316931	0.882798
											0.03254	859.742	162.258	697.485	324.515	1022	0.317529	0.882798
											0.03254	860.278	162.722	697.556	325.444	1023	0.318128	0.882798
											0.03254	860.813	163.187	697.625	326.375	1024	0.318725	0.882798
											0.03254	861.347	163.653	697.694	327.306	1025	0.319323	0.882798
											0.03254	861.881	164.119	697.762	328.238	1026	0.31992	0.882798
											0.03254	862.415	164.585	697.829	329.171	1027	0.320517	0.882798
											0.03254	862.948	165.052	697.896	330.104	1028	0.321113	0.882798
											0.03254	863.481	165.519	697.961	331.039	1029	0.321709	0.882798
											0.03254	864.013	165.987	698.026	331.974	1030	0.322305	0.882798
											0.03254	864.545	166.455	698.09	332.91	1031	0.322901	0.882798
											0.03254	865.076	166.924	698.153	333.847	1032	0.323496	0.882798
											0.03254	865.607	167.393	698.215	334.785	1033	0.32409	0.882798
											0.03254	866.138	167.862	698.276	335.724	1034	0.324685	0.882798
											0.03254	866.668	168.332	698.336	336.664	1035	0.325279	0.882798
											0.03254	867.198	168.802	698.396	337.604	1036	0.325873	0.882798
											0.03254	867.727	169.273	698.455	338.545	1037	0.326466	0.882798
											0.03254	868.256	169.744	698.513	339.487	1038	0.327059	0.882798
											0.03254	868.785	170.215	698.57	340.43	1039	0.327652	0.882798
											0.03254	869.313	170.687	698.626	341.374	1040	0.328244	0.882798
											0.03254	869.841	171.159	698.682	342.318	1041	0.328836	0.882798
											0.03254	870.368	171.632	698.736	343.264	1042	0.329428	0.882798
											0.03254	870.895	172.105	698.79	344.21	1043	0.330019	0.882798
											0.03254	871.422	172.578	698.843	345.157	1044	0.33061	0.882798
											0.03254	871.948	173.052	698.896	346.104	1045	0.3312	0.882798
											0.03254	872.473	173.527	698.947	347.053	1046	0.331791	0.882798
											0.03254	872.999	174.001	698.997	348.003	1047	0.332381	0.882798
											0.03254	873.524	174.476	699.047	348.953	1048	0.33297	0.882798
											0.03254	874.048	174.952	699.096	349.904	1049	0.333559	0.882798
											0.03254	874.572	175.428	699.144	350.856	1050	0.334148	0.882798
											0.03152	875.096	175.904	699.192	351.808	1051	0.334737	0.953521
											0.03152	875.619	176.381	699.238	352.762	1052	0.335325	0.953521
											0.03152	876.142	176.858	699.284	353.716	1053	0.335913	0.953521
											0.03113	876.664	177.336	699.329	354.671	1054	0.3365	0.955144
											0.03029	877.186	177.814	699.373	355.627	1055	0.337088	0.956359
											0.03029	877.708	178.292	699.416	356.584	1056	0.337674	0.956359
											0.03018	878.229	178.771	699.458	357.542	1057	0.338261	0.95757
											0.02671	878.75	179.25	699.5	358.5	1058	0.338847	0.958377
											0.0266	879.27	179.73	699.541	359.459	1059	0.339433	0.959182
											0.02575	879.79	180.21	699.581	360.419	1060	0.340018	0.96079
											0.02575	880.31	180.69	699.62	361.38	1061	0.340603	0.96079
											0.02575	880.829	181.171	699.658	362.342	1062	0.341188	0.96079
											0.02481	881.348	181.652	699.696	363.304	1063	0.341772	0.962392
											0.02145	881.866	182.134	699.733	364.267	1064	0.342356	0.963192
											0.02019	882.384	182.616	699.769	365.231	1065	0.34294	0.96399
											0.01945	882.902	183.098	699.804	366.196	1066	0.343524	0.964788
											0.01794	883.419	183.581	699.838	367.162	1067	0.344107	0.965584
											0.01765	883.936	184.064	699.872	368.128	1068	0.344689	0.966776
											0.01765	884.452	184.548	699.905	369.095	1069	0.345271	0.966776
											0.01676	884.968	185.032	699.937	370.063	1070	0.345853	0.967966
											0.01505	885.484	185.516	699.968	371.032	1071	0.346435	0.968757
											0.01439	885.999	186.001	699.999	372.001	1072	0.347016	0.969548
											0.01407	886.514	186.486	700.028	372.972	1073	0.347597	0.970337
											0.01272	887.029	186.971	700.057	373.943	1074	0.348178	0.971126
											0.01263	887.543	187.457	700.085	374.915	1075	0.348758	0.973091
											0.01263	888.056	187.944	700.112	375.888	1076	0.349338	0.973091
											0.01263	888.569	188.431	700.139	376.861	1077	0.349917	0.973091
											0.01263	889.082	188.918	700.165	377.835	1078	0.350497	0.973091
											0.01174	889.595	189.405	700.19	378.81	1079	0.351075	0.97505
											0.01058	890.107	189.893	700.214	379.786	1080	0.351654	0.975832
											0.01003	890.619	190.381	700.237	380.763	1081	0.352232	0.978558
											0.01003	891.13	190.87	700.26	381.74	1082	0.35281	0.978558
											0.01003	891.641	191.359	700.282	382.718	1083	0.353387	0.978558
											0.01003	892.151	191.849	700.303	383.697	1084	0.353964	0.978558
											0.01003	892.661	192.339	700.323	384.677	1085	0.354541	0.978558
											0.01003	893.171	192.829	700.342	385.658	1086	0.355117	0.978558
											0.009737	893.681	193.319	700.361	386.639	1087	0.355693	0.981271
											0.009224	894.19	193.81	700.379	387.621	1088	0.356269	0.982044
											0.008687	894.698	194.302	700.396	388.604	1089	0.356844	0.982816
											0.00734	895.206	194.794	700.413	389.587	1090	0.357419	0.983971
											0.00734	895.714	195.286	700.428	390.572	1091	0.357994	0.983971
											0.007318	896.222	195.778	700.443	391.557	1092	0.358568	0.985124
											0.005993	896.729	196.271	700.457	392.543	1093	0.359142	0.985891
											0.004851	897.235	196.765	700.471	393.529	1094	0.359716	0.986657
											0.004598	897.742	197.258	700.483	394.517	1095	0.360289	0.987422
											0.003833	898.248	197.752	700.495	395.505	1096	0.360862	0.988186
											0.003299	898.753	198.247	700.506	396.494	1097	0.361435	0.988949
											0.002927	899.258	198.742	700.516	397.484	1098	0.362007	0.98971
											0.002722	899.763	199.237	700.526	398.474	1099	0.362579	0.990851
											0.002722	900.267	199.733	700.535	399.465	1100	0.36315	0.990851
											0.001386	900.771	200.229	700.543	400.457	1101	0.363721	0.991989
											0.0007252	901.275	200.725	700.55	401.45	1102	0.364292	0.993124
											0.0007252	901.778	201.222	700.557	402.443	1103	0.364863	0.993124

## Sheet: Search Summary
	ProteinPilot™ Software Report
	Template Version	1.00 light report					Search Properties
	Summary of Identification Yields						General
	Data Level	FDR Type	FDR	ID Yield			Group filename	Co-IP_WT_memb2.group
Identification Yield at FDR Threshold	Protein	Local	0.01	65			Start date	2019-01-24 13:47:57
	Protein		0.05	65			Start time	2019-01-24 13:47:57
	Protein		0.1	65			User name	5600Procesado\5600 Procesado
	Protein	Global	0.01	66
	Protein		0.05	71			Search Input
	Protein		0.1	77			Number of spectra in search	31969
	Distinct peptide	Local	0.01	162			Number of input files	1
	Distinct peptide		0.05	177
	Distinct peptide		0.1	183			Search Method
	Distinct peptide	Global	0.01	189			Sample Type	Identification
	Distinct peptide		0.05	218			Cysteine Alkylation	Iodoacetamide
	Distinct peptide		0.1	249			Digestion	Trypsin
	Spectral	Local	0.01	328			Special Factors
	Spectral		0.05	436			Instrument	TripleTOF 5600
	Spectral		0.1	488			Species
	Spectral	Global	0.01	462			Search Effort	Thorough
	Spectral		0.05	599			ID Focus	Biological modifications
	Spectral		0.1	684			FDR Analysis	Yes
							Quantitation
Corresponding Confidence in ProteinPilot™ Software	Protein	Local	0.01	0.99			Background Correction	No
	Protein		0.05	0.99			Bias Correction	Yes
	Protein		0.1	0.99			Channel to use as denominator in ratios
	Protein	Global	0.01	0.952137			Modified Data Dictionary or Parameter Translation	Yes
	Protein		0.05	0.383405
	Protein		0.1	0.223753			Database Searched
	Distinct peptide	Local	0.01	1			Database filename	C:\AB SCIEX\ProteinPilot Data\SearchDatabases\ProteomaAria_contami2018.fasta
	Distinct peptide		0.05	0.9994			Number of Proteins in Database	39540
	Distinct peptide		0.1	0.9966			Number of proteins searched	79080
	Distinct peptide	Global	0.01	0.9917
	Distinct peptide		0.05	0.7164			Hardware and Software Environment
	Distinct peptide		0.1	0.5211			RAM (MB)	32712
	Spectral	Local	0.01	1			Computer name	5600PROCESADO
	Spectral		0.05	0.9861			Number of cores in computer	16
	Spectral		0.1	0.7454			Number of threads (double cores if hyperthreading on)	32
	Spectral	Global	0.01	0.9553			Number of cores licensed to use	16
	Spectral		0.05	0.5307			Operating system	Windows 7 Professional Service Pack 1 (6.1.7601)
	Spectral		0.1	0.4006			ProteinPilot Software Version	5.0.1.0, 4895
							Paragon Algorithm Version	5.0.1.0, 4874

## Sheet: Advanced Metadata
	Advanced Metadata
	Parameters - Search Dimension Factors
	Number of segments the input data are broken into	8
	Number of searches per segment (2 for Thorough, 1 for Rapid)	2
	Number of apparent sub-searches in group file	16
	Do reversed search	TRUE
	Do separate searches for each plex in MS1 quantitation	FALSE
	Maximum number of hypotheses to keep per spectrum	15
	Parameters - Identification
	MS1 initial mass error tolerance type	dalton
	MS1 initial mass error tolerance value	0.05
	MS2 initial mass error tolerance type	dalton
	MS2 initial mass error tolerance value	0.1
	MS1 final mass error standard deviation type	dalton
	MS1 final mass error standard deviation value	0.0011
	MS2 final mass error standard deviation type	dalton
	MS2 final mass error standard deviation value	0.01
	Use multi-precursor search function	TRUE
	Maximum number of different precursor masses to try to match to in the Fraglet stage when doing multi-precursor search	5
	Maximum dynamic range gap of secondary precursors vs primary precursor in the Fraglet stage when doing multi-precursor search	10
	Maximum number of different precursor masses to try to match to in the Taglet stage when doing multi-precursor search	1
	Maximum dynamic range gap of secondary precursors vs primary precursor in the Taglet stage when doing multi-precursor search	3
	First charge state to consider when precursor z is not determined	2
	Probability of first charge state to consider when precursor z is not determined	1
	Second charge state to consider when precursor z is not determined	3
	Probability of second charge state to consider when precursor z is not determined	1
	Third charge state to consider when precursor z is not determined	4
	Probability of third charge state to consider when precursor z is not determined	1
	Fourth charge state to consider when precursor z is not determined
	Probability of fourth charge state to consider when precursor z is not determined
	Parameters - Protein Grouping
	Use Bayesian protein confidence calculation	TRUE
	Use peptide FDR analysis to recalibrate peptide confidences	TRUE
	In mid-Pro Group, minimum Intersection ProtScore to be in Same Group	4
	In mid-Pro Group, minimum Unused ProtScore to keep a Group	0.1
	In mid-Pro Group, keep competitor proteins with ProtScore units from winner	6
	In final Pro Group, minimum Intersection ProtScore to be in same group	1.3
	In final Pro Group, minimum Unused ProtScore to keep a group	0.0458
	In final Pro Group, keep competitor proteins with ProtScore units from winner	2
	Parameters - Quantitation
	Do isobaric quant background correction algorithm	FALSE
	Normalize the central tendency of protein ratios to be unity	TRUE
	Compute protein-level ratios from the median of peptide ratios	TRUE
	Quant threshold setting no longer used	-1
	Use measures for quantitation if signal to noise is greater than	9
	Maximum number of labels allowed on a peptide for it to be used for quantitation	35
	Include extreme ratios in the protein ratio calculation if the fraction of peptides from a protein having extreme ratios is greater than	0
	Exclude quantitation data if identification confidence does not pass a threshold value	TRUE
	Exclude quantitation data if a minimum intensity is not passed	TRUE
	Exclude quantitation data based on discordant peptide logic	TRUE
	Exclude quantitation data using sharing logic	TRUE
	Minimum protein confidence to consider a protein confident and capable of excluding spectra as shared	1.3
	Minimum peptide percent confidence from a confident protein to consider a spectrum shared	15
	Minimum peptide confidence to be used for quantitation	15
	Consider a peptide discordant if joint feature probability less than	0.3
	Parameters - Non-Functional
	Show results only for distinct peptides, suppressing redundancy	FALSE
	Do not store MS1 level data	FALSE
	Statistics - Processing Times
	Start time - Search	2019-01-24 13:47:57
	End time - Search	2019-01-24 14:06:25
	Start time - Identification algorithm stages	2019-01-24 13:54:24
	End time - Identification algorithm stages	2019-01-24 14:06:14
	Start time - Signal processing stage	2019-01-24 13:47:57
	End time - Signal processing stage	2019-01-24 13:54:21
	Start time - Waiting stage	2019-01-24 13:54:21
	End time - Waiting stage	2019-01-24 13:54:24
	Start time - Fraglet Algorithm search stage	2019-01-24 13:54:27
	End time - Fraglet Algorithm search stage	2019-01-24 13:57:25
	Start time - Mid-Pro Group Algorithm stage	2019-01-24 13:57:25
	End time - Mid-Pro Group Algorithm stage	2019-01-24 13:58:21
	Start time - Taglet Algorithm search stage	2019-01-24 13:58:21
	End time - Taglet Algorithm search stage	2019-01-24 14:04:50
	Start time - Final Pro Group Algorithm stage	2019-01-24 14:04:50
	End time - Final Pro Group Algorithm stage	2019-01-24 14:06:14
	Start time - FDR analysis stage	2019-01-24 14:06:14
	End time - FDR analysis stage	2019-01-24 14:06:25
	Clock time duration - Full search (min)	18.4773
	Clock time duration - Identification algorithm stages (min)	11.8381
	Clock time duration - Signal processing stage (min)	6.40615
	Clock time duration - Waiting stage (min)	0.0369167
	Clock time duration - Fraglet Algorithm stage (min)	2.97363
	Clock time duration - Mid-Pro Group Algorithm stage (min)	0.927417
	Clock time duration - Taglet Algorithm stage (min)	6.48338
	Clock time duration - Pro Group Algorithm stage (min)	1.39622
	Clock time duration - FDR Analysis (min)	0.18985
	Clock time not accounted for in measured stages	0.0637333
	CPU time duration - Signal Processing stage (min)
	CPU time duration - Fraglet Algorithm stage (min)	13.8724
	CPU time duration - Mid-Pro Group Algorithm stage (min)	2.97857
	CPU time duration - Taglet Algorithm stage (min)	28.2825
	CPU time duration - Pro Group Algorithm stage (min)	1.86342
	Percent of clock time - Identification Algorithm stages	0.640685
	Percent of clock time - Signal Processing stage	0.346704
	Percent of clock time - Waiting stage	0.00199795
	Percent of clock time - Fraglet Algorithm stage	0.160934
	Percent of clock time - Mid-Pro Group Algorithm stage	0.0501922
	Percent of clock time - Taglet Algorithm stage	0.350884
	Percent of clock time - Pro Group Algorithm stage	0.0755639
	Percent of clock time - FDR Analysis	0.0102748
	Statistics - Processing Rates
	Clock time rate (sec/spect) - Full Search	0.0346785
	Clock time rate (sec/spect) - Identification Algorithm stages	0.022218
	Clock time rate (sec/spect) - Signal processing stage	0.0120232
	Clock time rate (sec/spect) - Waiting stage	6.92859e-05
	Clock time rate (sec/spect) - Fraglet Algorithm stage	0.00558097
	Clock time rate (sec/spect) - Mid-Pro Group Algorithm stage	0.00174059
	Clock time rate (sec/spect) - Taglet Algorithm stage	0.0121681
	Clock time rate (sec/spect) - Pro Group Algorithm stage	0.00262044
	Clock time rate (sec/spect) - FDR Analysis	0.000356314
	CPU time rate (sec/spect) - Signal processing stage
	CPU time rate (sec/spect) - Fraglet Algorithm stage	0.0260359
	CPU time rate (sec/spect) - Mid-Pro Group Algorithm stage	0.00559023
	CPU time rate (sec/spect) - Taglet Algorithm stage	0.053081
	CPU time rate (sec/spect) - Pro Group Algorithm stage	0.00349729
	Clock time rate (sec/spect/DB protein) - Full search	4.38525e-07
	Clock time rate (sec/spect/DB protein) - Identification algorithm stages	2.80956e-07
	Clock time rate (sec/spect/DB protein) - Signal processing stage	1.52038e-07
	Clock time rate (sec/spect/DB protein) - Waiting stage	8.76149e-10
	Clock time rate (sec/spect/DB protein) - Fraglet Algorithm stage	7.05737e-08
	Clock time rate (sec/spect/DB protein) - Mid-Pro Group Algorithm stage	2.20105e-08
	Clock time rate (sec/spect/DB protein) - Taglet Algorithm stage	1.53871e-07
	Clock time rate (sec/spect/DB protein) - Pro Group Algorithm stage	3.31366e-08
	Clock time rate (sec/spect/DB protein) - FDR Analysis	4.50574e-09
	CPU time rate (sec/spect/DB protein) - Signal processing stage
	CPU time rate (sec/spect/DB protein) - Fraglet Algorithm stage	3.29235e-07
	CPU time rate (sec/spect/DB protein) - Mid-Pro Group Algorithm stage	7.06908e-08
	CPU time rate (sec/spect/DB protein) - Taglet Algorithm stage	6.71232e-07
	CPU time rate (sec/spect/DB protein) - Pro Group Algorithm stage	4.42248e-08
	Statistics - Extent of Distribution
	Distribution factor - CPU vs. clock time - Fraglet Algorithm stage	4.66513
	Distribution factor - CPU vs. clock time - Mid-Pro Group Algorithm stage	3.21168
	Distribution factor - CPU vs. clock time - Taglet Algorithm stage	4.3623
	Distribution factor - CPU vs. clock time - Pro Group Algorithm stage	1.33462
	Ratio of distribution factor to number of search segments - Fraglet Algorithm stage	0.583141
	Ratio of distribution factor to number of search segments - Mid-Pro Group Algorithm stage	0.40146
	Ratio of distribution factor to number of search segments - Taglet Algorithm stage	0.545287
	Ratio of distribution factor to number of search segments - Pro Group Algorithm stage	0.166827
	Ratio of distribution factor to number of licensed cores - Fraglet Algorithm stage	0.291571
	Ratio of distribution factor to number of licensed cores - Mid-Pro Group Algorithm stage	0.20073
	Ratio of distribution factor to number of licensed cores - Taglet Algorithm stage	0.272644
	Ratio of distribution factor to number of licensed cores - Pro Group Algorithm stage	0.0834137
	Statistics - Search Segmentation
	Average number of spectra per segment	3996.12
	Standard deviation of number of spectra per segment	22.2077
	Maximum number of spectra per segment	4023
	Minimum number of spectra per segment	3956

## Sheet: Speed and Distribution Analysis
		Duration				Clock Rates			CPU Rates			Extent of Search Distribution
	Processing Stage	Clock Time (min)	Percent	CPU Time (min)		Sec/Spectrum	Sec/Spectrum per DB Protein		Sec/Spectrum	Sec/Spectrum per DB Protein		Fundamental Distribution Factor (CPU/Clock Time)	Ratio of Distribution Factor to # Segments	Ratio of Distribution Factor to # of Licensed Cores
	Signal Processing	6.40615	0.346704			0.0120232	1.52038e-07
	Waiting	0.0369167	0.00199795			6.92859e-05	8.76149e-10
	Fraglet Algorithm	2.97363	0.160934	13.8724		0.00558097	7.05737e-08		0.0260359	3.29235e-07		4.66513	0.583141	0.291571
	Mid-Pro Group Algorithm	0.927417	0.0501922	2.97857		0.00174059	2.20105e-08		0.00559023	7.06908e-08		3.21168	0.40146	0.20073
	Taglet Algorithm	6.48338	0.350884	28.2825		0.0121681	1.53871e-07		0.053081	6.71232e-07		4.3623	0.545287	0.272644
	Final Pro Group Algorithm	1.39622	0.0755639	1.86342		0.00262044	3.31366e-08		0.00349729	4.42248e-08		1.33462	0.166827	0.0834137
	FDR Analysis	0.18985	0.0102748			0.000356314	4.50574e-09
	Full Search	18.4773	0.996551			0.0346785	4.38525e-07
	Time not accounted for	0.0637333

## Sheet: Single Results Table
	Single Table Summary of All Results
	Data Level	FDR Type	FDR	ID Yield			Template Version
Identification Yield at FDR Threshold	Protein	Local	0.01	65
	Protein		0.05	65			2.01
	Protein		0.1	65
	Protein	Global	0.01	66
	Protein		0.05	71
	Protein		0.1	77
	Distinct peptide	Local	0.01	162
	Distinct peptide		0.05	177
	Distinct peptide		0.1	183
	Distinct peptide	Global	0.01	189
	Distinct peptide		0.05	218
	Distinct peptide		0.1	249
	Spectral	Local	0.01	328
	Spectral		0.05	436
	Spectral		0.1	488
	Spectral	Global	0.01	462
	Spectral		0.05	599
	Spectral		0.1	684
Corresponding Confidence in ProteinPilot™ Software	Protein	Local	0.01	0.99
	Protein		0.05	0.99
	Protein		0.1	0.99
	Protein	Global	0.01	0.952137
	Protein		0.05	0.383405
	Protein		0.1	0.223753
	Distinct peptide	Local	0.01	1
	Distinct peptide		0.05	0.9994
	Distinct peptide		0.1	0.9966
	Distinct peptide	Global	0.01	0.9917
	Distinct peptide		0.05	0.7164
	Distinct peptide		0.1	0.5211
	Spectral	Local	0.01	1
	Spectral		0.05	0.9861
	Spectral		0.1	0.7454
	Spectral	Global	0.01	0.9553
	Spectral		0.05	0.5307
	Spectral		0.1	0.4006

[truncated: 9 more sheets: Protein FDR Summary, Distinct Peptide FDR Summary, Spectrum FDR Summary, PDST Controls, Protein Summary, Peptide Summary, Distinct Peptide Summary, Feature Summary, Single Column Summary]
