# Supplementary material for: Arabidopsis fibrillin 1-2 subfamily members exert their functions via specific protein–protein interactions
Source: J Exp Bot. 2021 Oct 15;73(3):903–14. doi: 10.1093/jxb/erab452 (PMC8793873; doi:10.1093/jxb/erab452)
Supplement: erab452_suppl_Supplementary_Dataset_S7 [file erab452_suppl_supplementary_dataset_s7.xlsx]

## Sheet: Metadata
_RESULTS_version	5
RESULTS_SEARCH_STAT_search_begin_time_clock	2019-06-06 08:12:35
RESULTS_SEARCH_STAT_search_end_time_clock	2019-06-06 08:30:32
RESULTS_SEARCH_STAT_search_time_duration	4848-08-19
RESULTS_SEARCH_STAT_stage_signal_processing_begin_time_clock	2019-06-06 08:12:35
RESULTS_SEARCH_STAT_stage_signal_processing_end_time_clock	2019-06-06 08:20:02
RESULTS_SEARCH_STAT_stage_signal_processing_time_duration	3124-03-15
RESULTS_SEARCH_STAT_stage_waiting_begin_time_clock	2019-06-06 08:20:02
RESULTS_SEARCH_STAT_stage_waiting_end_time_clock	2019-06-06 08:20:05
RESULTS_SEARCH_STAT_stage_waiting_time_duration	1906-12-01
RESULTS_SEARCH_STAT_stage_searching_begin_time_clock	2019-06-06 08:20:05
RESULTS_SEARCH_STAT_stage_searching_end_time_clock	2019-06-06 08:30:19
RESULTS_SEARCH_STAT_stage_searching_time_duration	3580-07-24
RESULTS_SEARCH_STAT_stage_fdr_begin_time_clock	2019-06-06 08:30:19
RESULTS_SEARCH_STAT_stage_fdr_end_time_clock	2019-06-06 08:30:32
RESULTS_SEARCH_STAT_stage_fdr_time_duration	1935-12-17
RESULTS_SEARCH_STAT_task_fraglet_exe_begin_time_clock	2019-06-06 08:20:08
RESULTS_SEARCH_STAT_task_fraglet_exe_end_time_clock	2019-06-06 08:23:22
RESULTS_SEARCH_STAT_task_fraglet_exe_time_duration	194267
RESULTS_SEARCH_STAT_task_fraglet_exe_time_cpu	4225-01-01
RESULTS_SEARCH_STAT_task_taglet_exe_begin_time_clock	2019-06-06 08:24:16
RESULTS_SEARCH_STAT_task_taglet_exe_end_time_clock	2019-06-06 08:28:42
RESULTS_SEARCH_STAT_task_taglet_exe_time_duration	266105
RESULTS_SEARCH_STAT_task_taglet_exe_time_cpu	6519-12-10
RESULTS_SEARCH_STAT_task_progroup_begin_time_clock	2019-06-06 08:28:42
RESULTS_SEARCH_STAT_task_progroup_end_time_clock	2019-06-06 08:30:19
RESULTS_SEARCH_STAT_task_progroup_time_duration	96813
RESULTS_SEARCH_STAT_task_progroup_time_cpu	2234-11-08
RESULTS_SEARCH_STAT_task_focusing_begin_time_clock	2019-06-06 08:23:22
RESULTS_SEARCH_STAT_task_focusing_end_time_clock	2019-06-06 08:24:16
RESULTS_SEARCH_STAT_task_focusing_time_duration	53476
RESULTS_SEARCH_STAT_task_focusing_time_cpu	93819
RESULTS_SEARCH_STAT_computer_memory	32712
RESULTS_SEARCH_STAT_computer_name	5600PROCESADO
RESULTS_SEARCH_STAT_num_proteins	79080
RESULTS_SEARCH_STAT_num_residues	33427042
RESULTS_SEARCH_STAT_number_cores	16
RESULTS_SEARCH_STAT_number_licensed_tasks	16
RESULTS_SEARCH_STAT_number_processors	32
RESULTS_SEARCH_STAT_os	Windows 7 Professional Service Pack 1 (6.1.7601)
RESULTS_SEARCH_1_time_cpu	23727
RESULTS_SEARCH_1_time_duration	23774
RESULTS_SEARCH_1_version	5.0.1.4874
RESULTS_SEARCH_1_xml:id	SEARCH:1:636954055553178729_0
RESULTS_SEARCH_1_PARAMETERS_chemical_data_edited	TRUE
RESULTS_SEARCH_1_PARAMETERS_do_multiprecursor_search	TRUE
RESULTS_SEARCH_1_PARAMETERS_do_reverse_search	TRUE
RESULTS_SEARCH_1_PARAMETERS_max_quant_labels	35
RESULTS_SEARCH_1_PARAMETERS_maxresults	15
RESULTS_SEARCH_1_PARAMETERS_separate_searches	FALSE
RESULTS_SEARCH_1_PARAMETERS_MSTOLERANCE_type	dalton
RESULTS_SEARCH_1_PARAMETERS_MSTOLERANCE_value	0.05
RESULTS_SEARCH_1_PARAMETERS_MSMSTOLERANCE_type	dalton
RESULTS_SEARCH_1_PARAMETERS_MSMSTOLERANCE_value	0.1
RESULTS_SEARCH_1_PARAMETERS_MS_STANDARD_DEVIATION_type	dalton
RESULTS_SEARCH_1_PARAMETERS_MS_STANDARD_DEVIATION_value	0.0011
RESULTS_SEARCH_1_PARAMETERS_MSMS_STANDARD_DEVIATION_type	dalton
RESULTS_SEARCH_1_PARAMETERS_MSMS_STANDARD_DEVIATION_value	0.01
RESULTS_SEARCH_1_PARAMETERS_FASTA_filename	C:\AB SCIEX\ProteinPilot Data\SearchDatabases\ProteomaAria_contami2018.fasta
RESULTS_SEARCH_1_PARAMETERS_AUTO_CALIBRATION_ms	TRUE
RESULTS_SEARCH_1_PARAMETERS_AUTO_CALIBRATION_msexport	FALSE
RESULTS_SEARCH_1_PARAMETERS_AUTO_CALIBRATION_msms	TRUE
RESULTS_SEARCH_1_PARAMETERS_AUTO_CALIBRATION_msmstolsdratio	2.75
RESULTS_SEARCH_1_PARAMETERS_AUTO_CALIBRATION_mstolsdratio	7
RESULTS_SEARCH_1_PARAMETERS_AUTO_CALIBRATION_squareroot	TRUE
RESULTS_SEARCH_1_PARAMETERS_AUTO_CALIBRATION_type	dalton
RESULTS_SEARCH_1_PARAMETERS_AUTO_CALIBRATION_MCP_d_s_s_f	0.0666667
RESULTS_SEARCH_1_PARAMETERS_AUTO_CALIBRATION_MCP_d_s_w_f	3
RESULTS_SEARCH_1_PARAMETERS_AUTO_CALIBRATION_MCP_m_f_r_mbc	200
RESULTS_SEARCH_1_PARAMETERS_AUTO_CALIBRATION_MCP_m_m_c	10
RESULTS_SEARCH_1_PARAMETERS_AUTO_CALIBRATION_MCP_m_m_f_s	0.25
RESULTS_SEARCH_1_PARAMETERS_AUTO_CALIBRATION_MCP_m_m_p_f	0.33
RESULTS_SEARCH_1_PARAMETERS_AUTO_CALIBRATION_MCP_m_m_p_rms_f	1
RESULTS_SEARCH_1_PARAMETERS_AUTO_CALIBRATION_MCP_m_p_t_f	1
RESULTS_SEARCH_1_PARAMETERS_AUTO_CALIBRATION_MCP_m_r_h_n_b	15
RESULTS_SEARCH_1_PARAMETERS_AUTO_CALIBRATION_MCP_m_z_n_s	99
RESULTS_SEARCH_1_PARAMETERS_AUTO_CALIBRATION_MCP_m_z_s_mn_f_r	0.0666667
RESULTS_SEARCH_1_PARAMETERS_AUTO_CALIBRATION_MCP_m_z_s_mx_f_r	0.1
RESULTS_SEARCH_1_PARAMETERS_MAX_PRECURSORS_FRAGLET	5
RESULTS_SEARCH_1_PARAMETERS_MAX_PRECURSORS_TAGLET	1
RESULTS_SEARCH_1_PARAMETERS_PRECURSORS_DR_FRAGLET	10
RESULTS_SEARCH_1_PARAMETERS_PRECURSORS_DR_TAGLET	3
RESULTS_SEARCH_1_PARAMETERS_DEFAULT_CHARGE_STATE_1_charge	2
RESULTS_SEARCH_1_PARAMETERS_DEFAULT_CHARGE_STATE_1_probability	1
RESULTS_SEARCH_1_PARAMETERS_DEFAULT_CHARGE_STATE_2_charge	3
RESULTS_SEARCH_1_PARAMETERS_DEFAULT_CHARGE_STATE_2_probability	1
RESULTS_SEARCH_1_PARAMETERS_DEFAULT_CHARGE_STATE_3_charge	4
RESULTS_SEARCH_1_PARAMETERS_DEFAULT_CHARGE_STATE_3_probability	1
RESULTS_SEARCH_1_PARAMETERS_VERSION	5.0.1.0, 4895
RESULTS_SEARCH_1_PARAMETERS_PARAGON_VERSION	5.0.1.0, 4874
RESULTS_SEARCH_1_PARAMETERS_APPLICATION	ProteinPilot(tm) Software
RESULTS_SEARCH_1_PARAMETERS_PROGROUP_alternativedispositionmaximumfoldprobabilitydrop	100
RESULTS_SEARCH_1_PARAMETERS_PROGROUP_alternativedispositionmaximumfoldscoredrop	2
RESULTS_SEARCH_1_PARAMETERS_PROGROUP_autodiscordantpeptidethreshold	0.3
RESULTS_SEARCH_1_PARAMETERS_PROGROUP_bayesconfidencecalclulation	TRUE
RESULTS_SEARCH_1_PARAMETERS_PROGROUP_calibrateconfidence	TRUE
RESULTS_SEARCH_1_PARAMETERS_PROGROUP_compresspeptides	FALSE
RESULTS_SEARCH_1_PARAMETERS_PROGROUP_confidencepercentthresholdforexcludingothersfromquant	15
RESULTS_SEARCH_1_PARAMETERS_PROGROUP_confidencepercentthresholdforincludingselfinquant	15
RESULTS_SEARCH_1_PARAMETERS_PROGROUP_donotstoremspeaklists	FALSE
RESULTS_SEARCH_1_PARAMETERS_PROGROUP_fasta	C:\AB SCIEX\ProteinPilot Data\SearchDatabases\ProteomaAria_contami2018.fasta
RESULTS_SEARCH_1_PARAMETERS_PROGROUP_featuregroupminpepconf	0.66
RESULTS_SEARCH_1_PARAMETERS_PROGROUP_featuregroupminups	0.47
RESULTS_SEARCH_1_PARAMETERS_PROGROUP_focusingintersection	4
RESULTS_SEARCH_1_PARAMETERS_PROGROUP_focusingminimummatchconfidence	0.1
RESULTS_SEARCH_1_PARAMETERS_PROGROUP_focusingminunusedprotscore	0.1
RESULTS_SEARCH_1_PARAMETERS_PROGROUP_focusingsubsetcutoff	6
RESULTS_SEARCH_1_PARAMETERS_PROGROUP_intersection	1.3
RESULTS_SEARCH_1_PARAMETERS_PROGROUP_minimummatchconfidencecutoff	0.001
RESULTS_SEARCH_1_PARAMETERS_PROGROUP_minunusedprotscore	0.0458
RESULTS_SEARCH_1_PARAMETERS_PROGROUP_subsetcutoff	2
RESULTS_SEARCH_1_PARAMETERS_PROGROUP_unusedprotscorethresholdforexcludingothersfromquant	1.3
RESULTS_SEARCH_1_PARAMETERS_PEAKLIST_count	3648
RESULTS_SEARCH_1_PARAMETERS_PEAKLIST_filenumber	1
RESULTS_SEARCH_1_PARAMETERS_PEAKLIST_original_count	3648
RESULTS_SEARCH_1_PARAMETERS_PEAKLIST_originalfilename	C:\Users\5600 Procesado\Desktop\Carpetas de datos en escritorio\2019\Diego_05062019\Diego_05062019_WT.wiff
RESULTS_SEARCH_1_PARAMETERS_PEAKLIST_partnumber	1
RESULTS_SEARCH_1_PARAMETERS_QUANT_TYPE_background_correction	FALSE
RESULTS_SEARCH_1_PARAMETERS_QUANT_TYPE_bias_correction	TRUE
RESULTS_SEARCH_1_PARAMETERS_QUANT_TYPE_keep_extreme_peptides_over_fraction	0
RESULTS_SEARCH_1_PARAMETERS_QUANT_TYPE_low_confidence_check	TRUE
RESULTS_SEARCH_1_PARAMETERS_QUANT_TYPE_low_intensity_check	TRUE
RESULTS_SEARCH_1_PARAMETERS_QUANT_TYPE_median_statistic	TRUE
RESULTS_SEARCH_1_PARAMETERS_QUANT_TYPE_mod_check	TRUE
RESULTS_SEARCH_1_PARAMETERS_QUANT_TYPE_quant_threshold	-1
RESULTS_SEARCH_1_PARAMETERS_QUANT_TYPE_quant_threshold_sn	9
RESULTS_SEARCH_1_PARAMETERS_QUANT_TYPE_separate_searches	FALSE
RESULTS_SEARCH_1_PARAMETERS_QUANT_TYPE_shared_msms_check	TRUE
RESULTS_SEARCH_1_PARAMETERS_PARAGON_METHOD_SETTINGS_UI_SAMPLE_TYPE	Identification
RESULTS_SEARCH_1_PARAMETERS_PARAGON_METHOD_SETTINGS_UI_CYS_ALKYLATION	Iodoacetamide
RESULTS_SEARCH_1_PARAMETERS_PARAGON_METHOD_SETTINGS_UI_DIGESTION	Trypsin
RESULTS_SEARCH_1_PARAMETERS_PARAGON_METHOD_SETTINGS_UI_INSTRUMENT	TripleTOF 5600
RESULTS_SEARCH_1_PARAMETERS_PARAGON_METHOD_SETTINGS_UI_SEARCH_EFFORT	Thorough
RESULTS_SEARCH_1_PARAMETERS_PARAGON_METHOD_SETTINGS_UI_ID_FOCUS	Biological modifications
RESULTS_SEARCH_1_PARAMETERS_PARAGON_METHOD_SETTINGS_UI_USER_NAME	5600Procesado\5600 Procesado
RESULTS_SEARCH_1_PARAMETERS_PARAGON_METHOD_SETTINGS_UI_MACHINE_NAME	5600PROCESADO
RESULTS_SEARCH_1_PARAMETERS_PARAGON_METHOD_SETTINGS_UI_SEARCH_ID	6.36954e+17
RESULTS_SEARCH_1_PARAMETERS_PARAGON_METHOD_SETTINGS_UI_START_TIME	2019-06-06 08:12:35
RESULTS_SEARCH_1_PARAMETERS_PARAGON_METHOD_SETTINGS_UI_MIN_UNUSED_PROTSCORE	0.0458
RESULTS_SEARCH_1_PARAMETERS_PARAGON_METHOD_SETTINGS_UI_PSPEP	TRUE
RESULTS_SEARCH_2_time_cpu	2627-11-05
RESULTS_SEARCH_2_time_duration	265902
RESULTS_SEARCH_2_version	5.0.1.4874
RESULTS_SEARCH_2_xml:id	SEARCH:2:636954055553178729_0
RESULTS_SEARCH_2_PARAMETERS_chemical_data_edited	TRUE
RESULTS_SEARCH_2_PARAMETERS_do_multiprecursor_search	TRUE
RESULTS_SEARCH_2_PARAMETERS_do_reverse_search	TRUE
RESULTS_SEARCH_2_PARAMETERS_max_quant_labels	35
RESULTS_SEARCH_2_PARAMETERS_maxresults	15
RESULTS_SEARCH_2_PARAMETERS_separate_searches	FALSE
RESULTS_SEARCH_2_PARAMETERS_MSTOLERANCE_type	dalton
RESULTS_SEARCH_2_PARAMETERS_MSTOLERANCE_value	0.05
RESULTS_SEARCH_2_PARAMETERS_MSMSTOLERANCE_type	dalton
RESULTS_SEARCH_2_PARAMETERS_MSMSTOLERANCE_value	0.1
RESULTS_SEARCH_2_PARAMETERS_MS_STANDARD_DEVIATION_type	dalton
RESULTS_SEARCH_2_PARAMETERS_MS_STANDARD_DEVIATION_value	0.0011
RESULTS_SEARCH_2_PARAMETERS_MSMS_STANDARD_DEVIATION_type	dalton
RESULTS_SEARCH_2_PARAMETERS_MSMS_STANDARD_DEVIATION_value	0.01
RESULTS_SEARCH_2_PARAMETERS_FASTA_filename	C:\AB SCIEX\ProteinPilot Data\SearchDatabases\ProteomaAria_contami2018.fasta
RESULTS_SEARCH_2_PARAMETERS_AUTO_CALIBRATION_ms	TRUE
RESULTS_SEARCH_2_PARAMETERS_AUTO_CALIBRATION_msexport	FALSE
RESULTS_SEARCH_2_PARAMETERS_AUTO_CALIBRATION_msms	TRUE
RESULTS_SEARCH_2_PARAMETERS_AUTO_CALIBRATION_msmstolsdratio	2.75
RESULTS_SEARCH_2_PARAMETERS_AUTO_CALIBRATION_mstolsdratio	7
RESULTS_SEARCH_2_PARAMETERS_AUTO_CALIBRATION_squareroot	TRUE
RESULTS_SEARCH_2_PARAMETERS_AUTO_CALIBRATION_type	dalton
RESULTS_SEARCH_2_PARAMETERS_AUTO_CALIBRATION_MCP_d_s_s_f	0.0666667
RESULTS_SEARCH_2_PARAMETERS_AUTO_CALIBRATION_MCP_d_s_w_f	3
RESULTS_SEARCH_2_PARAMETERS_AUTO_CALIBRATION_MCP_m_f_r_mbc	200
RESULTS_SEARCH_2_PARAMETERS_AUTO_CALIBRATION_MCP_m_m_c	10
RESULTS_SEARCH_2_PARAMETERS_AUTO_CALIBRATION_MCP_m_m_f_s	0.25
RESULTS_SEARCH_2_PARAMETERS_AUTO_CALIBRATION_MCP_m_m_p_f	0.33
RESULTS_SEARCH_2_PARAMETERS_AUTO_CALIBRATION_MCP_m_m_p_rms_f	1
RESULTS_SEARCH_2_PARAMETERS_AUTO_CALIBRATION_MCP_m_p_t_f	1
RESULTS_SEARCH_2_PARAMETERS_AUTO_CALIBRATION_MCP_m_r_h_n_b	15
RESULTS_SEARCH_2_PARAMETERS_AUTO_CALIBRATION_MCP_m_z_n_s	99
RESULTS_SEARCH_2_PARAMETERS_AUTO_CALIBRATION_MCP_m_z_s_mn_f_r	0.0666667
RESULTS_SEARCH_2_PARAMETERS_AUTO_CALIBRATION_MCP_m_z_s_mx_f_r	0.1
RESULTS_SEARCH_2_PARAMETERS_MAX_PRECURSORS_FRAGLET	5
RESULTS_SEARCH_2_PARAMETERS_MAX_PRECURSORS_TAGLET	1
RESULTS_SEARCH_2_PARAMETERS_PRECURSORS_DR_FRAGLET	10
RESULTS_SEARCH_2_PARAMETERS_PRECURSORS_DR_TAGLET	3
RESULTS_SEARCH_2_PARAMETERS_DEFAULT_CHARGE_STATE_1_charge	2
RESULTS_SEARCH_2_PARAMETERS_DEFAULT_CHARGE_STATE_1_probability	1
RESULTS_SEARCH_2_PARAMETERS_DEFAULT_CHARGE_STATE_2_charge	3
RESULTS_SEARCH_2_PARAMETERS_DEFAULT_CHARGE_STATE_2_probability	1
RESULTS_SEARCH_2_PARAMETERS_DEFAULT_CHARGE_STATE_3_charge	4
RESULTS_SEARCH_2_PARAMETERS_DEFAULT_CHARGE_STATE_3_probability	1
RESULTS_SEARCH_2_PARAMETERS_VERSION	5.0.1.0, 4895
RESULTS_SEARCH_2_PARAMETERS_PARAGON_VERSION	5.0.1.0, 4874
RESULTS_SEARCH_2_PARAMETERS_APPLICATION	ProteinPilot(tm) Software
RESULTS_SEARCH_2_PARAMETERS_PROGROUP_alternativedispositionmaximumfoldprobabilitydrop	100
RESULTS_SEARCH_2_PARAMETERS_PROGROUP_alternativedispositionmaximumfoldscoredrop	2
RESULTS_SEARCH_2_PARAMETERS_PROGROUP_autodiscordantpeptidethreshold	0.3
RESULTS_SEARCH_2_PARAMETERS_PROGROUP_bayesconfidencecalclulation	TRUE
RESULTS_SEARCH_2_PARAMETERS_PROGROUP_calibrateconfidence	TRUE
RESULTS_SEARCH_2_PARAMETERS_PROGROUP_compresspeptides	FALSE
RESULTS_SEARCH_2_PARAMETERS_PROGROUP_confidencepercentthresholdforexcludingothersfromquant	15
RESULTS_SEARCH_2_PARAMETERS_PROGROUP_confidencepercentthresholdforincludingselfinquant	15
RESULTS_SEARCH_2_PARAMETERS_PROGROUP_donotstoremspeaklists	FALSE
RESULTS_SEARCH_2_PARAMETERS_PROGROUP_fasta	C:\AB SCIEX\ProteinPilot Data\SearchDatabases\ProteomaAria_contami2018.fasta
RESULTS_SEARCH_2_PARAMETERS_PROGROUP_featuregroupminpepconf	15:50:24
RESULTS_SEARCH_2_PARAMETERS_PROGROUP_featuregroupminups	0.47
RESULTS_SEARCH_2_PARAMETERS_PROGROUP_focusingintersection	4
RESULTS_SEARCH_2_PARAMETERS_PROGROUP_focusingminimummatchconfidence	0.1
RESULTS_SEARCH_2_PARAMETERS_PROGROUP_focusingminunusedprotscore	0.1
RESULTS_SEARCH_2_PARAMETERS_PROGROUP_focusingsubsetcutoff	6
RESULTS_SEARCH_2_PARAMETERS_PROGROUP_intersection	1.3
RESULTS_SEARCH_2_PARAMETERS_PROGROUP_minimummatchconfidencecutoff	0.001
RESULTS_SEARCH_2_PARAMETERS_PROGROUP_minunusedprotscore	0.0458
RESULTS_SEARCH_2_PARAMETERS_PROGROUP_subsetcutoff	2
RESULTS_SEARCH_2_PARAMETERS_PROGROUP_unusedprotscorethresholdforexcludingothersfromquant	1.3
RESULTS_SEARCH_2_PARAMETERS_PEAKLIST_count	3648
RESULTS_SEARCH_2_PARAMETERS_PEAKLIST_filenumber	1
RESULTS_SEARCH_2_PARAMETERS_PEAKLIST_original_count	3648
RESULTS_SEARCH_2_PARAMETERS_PEAKLIST_originalfilename	C:\Users\5600 Procesado\Desktop\Carpetas de datos en escritorio\2019\Diego_05062019\Diego_05062019_WT.wiff
RESULTS_SEARCH_2_PARAMETERS_PEAKLIST_partnumber	1
RESULTS_SEARCH_2_PARAMETERS_QUANT_TYPE_background_correction	FALSE
RESULTS_SEARCH_2_PARAMETERS_QUANT_TYPE_bias_correction	TRUE
RESULTS_SEARCH_2_PARAMETERS_QUANT_TYPE_keep_extreme_peptides_over_fraction	0
RESULTS_SEARCH_2_PARAMETERS_QUANT_TYPE_low_confidence_check	TRUE
RESULTS_SEARCH_2_PARAMETERS_QUANT_TYPE_low_intensity_check	TRUE
RESULTS_SEARCH_2_PARAMETERS_QUANT_TYPE_median_statistic	TRUE
RESULTS_SEARCH_2_PARAMETERS_QUANT_TYPE_mod_check	TRUE
RESULTS_SEARCH_2_PARAMETERS_QUANT_TYPE_quant_threshold	-1
RESULTS_SEARCH_2_PARAMETERS_QUANT_TYPE_quant_threshold_sn	9
RESULTS_SEARCH_2_PARAMETERS_QUANT_TYPE_separate_searches	FALSE
RESULTS_SEARCH_2_PARAMETERS_QUANT_TYPE_shared_msms_check	TRUE
RESULTS_SEARCH_2_PARAMETERS_PARAGON_METHOD_SETTINGS_UI_SAMPLE_TYPE	Identification
RESULTS_SEARCH_2_PARAMETERS_PARAGON_METHOD_SETTINGS_UI_CYS_ALKYLATION	Iodoacetamide
RESULTS_SEARCH_2_PARAMETERS_PARAGON_METHOD_SETTINGS_UI_DIGESTION	Trypsin
RESULTS_SEARCH_2_PARAMETERS_PARAGON_METHOD_SETTINGS_UI_INSTRUMENT	TripleTOF 5600
RESULTS_SEARCH_2_PARAMETERS_PARAGON_METHOD_SETTINGS_UI_SEARCH_EFFORT	Thorough
RESULTS_SEARCH_2_PARAMETERS_PARAGON_METHOD_SETTINGS_UI_ID_FOCUS	Biological modifications
RESULTS_SEARCH_2_PARAMETERS_PARAGON_METHOD_SETTINGS_UI_USER_NAME	5600Procesado\5600 Procesado
RESULTS_SEARCH_2_PARAMETERS_PARAGON_METHOD_SETTINGS_UI_MACHINE_NAME	5600PROCESADO
RESULTS_SEARCH_2_PARAMETERS_PARAGON_METHOD_SETTINGS_UI_SEARCH_ID	6.36954e+17
RESULTS_SEARCH_2_PARAMETERS_PARAGON_METHOD_SETTINGS_UI_START_TIME	2019-06-06 08:12:35
RESULTS_SEARCH_2_PARAMETERS_PARAGON_METHOD_SETTINGS_UI_MIN_UNUSED_PROTSCORE	0.0458
RESULTS_SEARCH_2_PARAMETERS_PARAGON_METHOD_SETTINGS_UI_PSPEP	TRUE
RESULTS_SEARCH_3_time_cpu	27206
RESULTS_SEARCH_3_time_duration	27253
RESULTS_SEARCH_3_version	5.0.1.4874
RESULTS_SEARCH_3_xml:id	SEARCH:1:636954055553178729_1
RESULTS_SEARCH_3_PARAMETERS_chemical_data_edited	TRUE
RESULTS_SEARCH_3_PARAMETERS_do_multiprecursor_search	TRUE
RESULTS_SEARCH_3_PARAMETERS_do_reverse_search	TRUE
RESULTS_SEARCH_3_PARAMETERS_max_quant_labels	35
RESULTS_SEARCH_3_PARAMETERS_maxresults	15
RESULTS_SEARCH_3_PARAMETERS_separate_searches	FALSE
RESULTS_SEARCH_3_PARAMETERS_MSTOLERANCE_type	dalton
RESULTS_SEARCH_3_PARAMETERS_MSTOLERANCE_value	0.05
RESULTS_SEARCH_3_PARAMETERS_MSMSTOLERANCE_type	dalton
RESULTS_SEARCH_3_PARAMETERS_MSMSTOLERANCE_value	0.1
RESULTS_SEARCH_3_PARAMETERS_MS_STANDARD_DEVIATION_type	dalton
RESULTS_SEARCH_3_PARAMETERS_MS_STANDARD_DEVIATION_value	0.0011
RESULTS_SEARCH_3_PARAMETERS_MSMS_STANDARD_DEVIATION_type	dalton
RESULTS_SEARCH_3_PARAMETERS_MSMS_STANDARD_DEVIATION_value	0.01
RESULTS_SEARCH_3_PARAMETERS_FASTA_filename	C:\AB SCIEX\ProteinPilot Data\SearchDatabases\ProteomaAria_contami2018.fasta
RESULTS_SEARCH_3_PARAMETERS_AUTO_CALIBRATION_ms	TRUE
RESULTS_SEARCH_3_PARAMETERS_AUTO_CALIBRATION_msexport	FALSE
RESULTS_SEARCH_3_PARAMETERS_AUTO_CALIBRATION_msms	TRUE
RESULTS_SEARCH_3_PARAMETERS_AUTO_CALIBRATION_msmstolsdratio	2.75
RESULTS_SEARCH_3_PARAMETERS_AUTO_CALIBRATION_mstolsdratio	7
RESULTS_SEARCH_3_PARAMETERS_AUTO_CALIBRATION_squareroot	TRUE
RESULTS_SEARCH_3_PARAMETERS_AUTO_CALIBRATION_type	dalton
RESULTS_SEARCH_3_PARAMETERS_AUTO_CALIBRATION_MCP_d_s_s_f	0.0666667
RESULTS_SEARCH_3_PARAMETERS_AUTO_CALIBRATION_MCP_d_s_w_f	3
RESULTS_SEARCH_3_PARAMETERS_AUTO_CALIBRATION_MCP_m_f_r_mbc	200
RESULTS_SEARCH_3_PARAMETERS_AUTO_CALIBRATION_MCP_m_m_c	10
RESULTS_SEARCH_3_PARAMETERS_AUTO_CALIBRATION_MCP_m_m_f_s	0.25
RESULTS_SEARCH_3_PARAMETERS_AUTO_CALIBRATION_MCP_m_m_p_f	0.33
RESULTS_SEARCH_3_PARAMETERS_AUTO_CALIBRATION_MCP_m_m_p_rms_f	1
RESULTS_SEARCH_3_PARAMETERS_AUTO_CALIBRATION_MCP_m_p_t_f	1
RESULTS_SEARCH_3_PARAMETERS_AUTO_CALIBRATION_MCP_m_r_h_n_b	15
RESULTS_SEARCH_3_PARAMETERS_AUTO_CALIBRATION_MCP_m_z_n_s	1900-04-08
RESULTS_SEARCH_3_PARAMETERS_AUTO_CALIBRATION_MCP_m_z_s_mn_f_r	0.0666667
RESULTS_SEARCH_3_PARAMETERS_AUTO_CALIBRATION_MCP_m_z_s_mx_f_r	0.1
RESULTS_SEARCH_3_PARAMETERS_MS_AUTO_CALIBRATION_OUT_avres	4.07159e-09
RESULTS_SEARCH_3_PARAMETERS_MS_AUTO_CALIBRATION_OUT_c0	-4.29201e-05
RESULTS_SEARCH_3_PARAMETERS_MS_AUTO_CALIBRATION_OUT_c1minus1	1.38571e-06
RESULTS_SEARCH_3_PARAMETERS_MS_AUTO_CALIBRATION_OUT_c2	0
RESULTS_SEARCH_3_PARAMETERS_MS_AUTO_CALIBRATION_OUT_file	1
RESULTS_SEARCH_3_PARAMETERS_MS_AUTO_CALIBRATION_OUT_partnumber	2
RESULTS_SEARCH_3_PARAMETERS_MS_AUTO_CALIBRATION_OUT_polyorder	1
RESULTS_SEARCH_3_PARAMETERS_MS_AUTO_CALIBRATION_OUT_sample	1
RESULTS_SEARCH_3_PARAMETERS_MS_AUTO_CALIBRATION_OUT_squareroot	TRUE
RESULTS_SEARCH_3_PARAMETERS_MSMS_AUTO_CALIBRATION_OUT_avres	-2.1858e-08
RESULTS_SEARCH_3_PARAMETERS_MSMS_AUTO_CALIBRATION_OUT_c0	-0.000130516
RESULTS_SEARCH_3_PARAMETERS_MSMS_AUTO_CALIBRATION_OUT_c1minus1	4.33072e-06
RESULTS_SEARCH_3_PARAMETERS_MSMS_AUTO_CALIBRATION_OUT_c2	0
RESULTS_SEARCH_3_PARAMETERS_MSMS_AUTO_CALIBRATION_OUT_file	1
RESULTS_SEARCH_3_PARAMETERS_MSMS_AUTO_CALIBRATION_OUT_partnumber	2
RESULTS_SEARCH_3_PARAMETERS_MSMS_AUTO_CALIBRATION_OUT_polyorder	1900-01-01
RESULTS_SEARCH_3_PARAMETERS_MSMS_AUTO_CALIBRATION_OUT_sample	1
RESULTS_SEARCH_3_PARAMETERS_MSMS_AUTO_CALIBRATION_OUT_squareroot	TRUE
RESULTS_SEARCH_3_PARAMETERS_MAX_PRECURSORS_FRAGLET	5
RESULTS_SEARCH_3_PARAMETERS_MAX_PRECURSORS_TAGLET	1
RESULTS_SEARCH_3_PARAMETERS_PRECURSORS_DR_FRAGLET	10
RESULTS_SEARCH_3_PARAMETERS_PRECURSORS_DR_TAGLET	3
RESULTS_SEARCH_3_PARAMETERS_DEFAULT_CHARGE_STATE_1_charge	2
RESULTS_SEARCH_3_PARAMETERS_DEFAULT_CHARGE_STATE_1_probability	1
RESULTS_SEARCH_3_PARAMETERS_DEFAULT_CHARGE_STATE_2_charge	3
RESULTS_SEARCH_3_PARAMETERS_DEFAULT_CHARGE_STATE_2_probability	1
RESULTS_SEARCH_3_PARAMETERS_DEFAULT_CHARGE_STATE_3_charge	4
RESULTS_SEARCH_3_PARAMETERS_DEFAULT_CHARGE_STATE_3_probability	1
RESULTS_SEARCH_3_PARAMETERS_VERSION	5.0.1.0, 4895
RESULTS_SEARCH_3_PARAMETERS_PARAGON_VERSION	5.0.1.0, 4874
RESULTS_SEARCH_3_PARAMETERS_APPLICATION	ProteinPilot(tm) Software
RESULTS_SEARCH_3_PARAMETERS_PROGROUP_alternativedispositionmaximumfoldprobabilitydrop	100
RESULTS_SEARCH_3_PARAMETERS_PROGROUP_alternativedispositionmaximumfoldscoredrop	2
RESULTS_SEARCH_3_PARAMETERS_PROGROUP_autodiscordantpeptidethreshold	0.3
RESULTS_SEARCH_3_PARAMETERS_PROGROUP_bayesconfidencecalclulation	TRUE
RESULTS_SEARCH_3_PARAMETERS_PROGROUP_calibrateconfidence	TRUE
RESULTS_SEARCH_3_PARAMETERS_PROGROUP_compresspeptides	FALSE
RESULTS_SEARCH_3_PARAMETERS_PROGROUP_confidencepercentthresholdforexcludingothersfromquant	15
RESULTS_SEARCH_3_PARAMETERS_PROGROUP_confidencepercentthresholdforincludingselfinquant	15
RESULTS_SEARCH_3_PARAMETERS_PROGROUP_donotstoremspeaklists	FALSE
RESULTS_SEARCH_3_PARAMETERS_PROGROUP_fasta	C:\AB SCIEX\ProteinPilot Data\SearchDatabases\ProteomaAria_contami2018.fasta
RESULTS_SEARCH_3_PARAMETERS_PROGROUP_featuregroupminpepconf	0.66
RESULTS_SEARCH_3_PARAMETERS_PROGROUP_featuregroupminups	0.47
RESULTS_SEARCH_3_PARAMETERS_PROGROUP_focusingintersection	4
RESULTS_SEARCH_3_PARAMETERS_PROGROUP_focusingminimummatchconfidence	0.1
RESULTS_SEARCH_3_PARAMETERS_PROGROUP_focusingminunusedprotscore	0.1
RESULTS_SEARCH_3_PARAMETERS_PROGROUP_focusingsubsetcutoff	6
RESULTS_SEARCH_3_PARAMETERS_PROGROUP_intersection	1.3
RESULTS_SEARCH_3_PARAMETERS_PROGROUP_minimummatchconfidencecutoff	0.001
RESULTS_SEARCH_3_PARAMETERS_PROGROUP_minunusedprotscore	0.0458
RESULTS_SEARCH_3_PARAMETERS_PROGROUP_subsetcutoff	2
RESULTS_SEARCH_3_PARAMETERS_PROGROUP_unusedprotscorethresholdforexcludingothersfromquant	1.3
RESULTS_SEARCH_3_PARAMETERS_PEAKLIST_count	3648
RESULTS_SEARCH_3_PARAMETERS_PEAKLIST_filenumber	1
RESULTS_SEARCH_3_PARAMETERS_PEAKLIST_original_count	1909-12-26
RESULTS_SEARCH_3_PARAMETERS_PEAKLIST_originalfilename	C:\Users\5600 Procesado\Desktop\Carpetas de datos en escritorio\2019\Diego_05062019\Diego_05062019_WT.wiff
RESULTS_SEARCH_3_PARAMETERS_PEAKLIST_partnumber	2
RESULTS_SEARCH_3_PARAMETERS_QUANT_TYPE_background_correction	FALSE
RESULTS_SEARCH_3_PARAMETERS_QUANT_TYPE_bias_correction	TRUE
RESULTS_SEARCH_3_PARAMETERS_QUANT_TYPE_keep_extreme_peptides_over_fraction	0
RESULTS_SEARCH_3_PARAMETERS_QUANT_TYPE_low_confidence_check	TRUE
RESULTS_SEARCH_3_PARAMETERS_QUANT_TYPE_low_intensity_check	TRUE
RESULTS_SEARCH_3_PARAMETERS_QUANT_TYPE_median_statistic	TRUE
RESULTS_SEARCH_3_PARAMETERS_QUANT_TYPE_mod_check	TRUE
RESULTS_SEARCH_3_PARAMETERS_QUANT_TYPE_quant_threshold	-1
RESULTS_SEARCH_3_PARAMETERS_QUANT_TYPE_quant_threshold_sn	9
RESULTS_SEARCH_3_PARAMETERS_QUANT_TYPE_separate_searches	FALSE
RESULTS_SEARCH_3_PARAMETERS_QUANT_TYPE_shared_msms_check	TRUE
RESULTS_SEARCH_3_PARAMETERS_PARAGON_METHOD_SETTINGS_UI_SAMPLE_TYPE	Identification
RESULTS_SEARCH_3_PARAMETERS_PARAGON_METHOD_SETTINGS_UI_CYS_ALKYLATION	Iodoacetamide
RESULTS_SEARCH_3_PARAMETERS_PARAGON_METHOD_SETTINGS_UI_DIGESTION	Trypsin
RESULTS_SEARCH_3_PARAMETERS_PARAGON_METHOD_SETTINGS_UI_INSTRUMENT	TripleTOF 5600
RESULTS_SEARCH_3_PARAMETERS_PARAGON_METHOD_SETTINGS_UI_SEARCH_EFFORT	Thorough
RESULTS_SEARCH_3_PARAMETERS_PARAGON_METHOD_SETTINGS_UI_ID_FOCUS	Biological modifications
RESULTS_SEARCH_3_PARAMETERS_PARAGON_METHOD_SETTINGS_UI_USER_NAME	5600Procesado\5600 Procesado
RESULTS_SEARCH_3_PARAMETERS_PARAGON_METHOD_SETTINGS_UI_MACHINE_NAME	5600PROCESADO
RESULTS_SEARCH_3_PARAMETERS_PARAGON_METHOD_SETTINGS_UI_SEARCH_ID	6.36954e+17
RESULTS_SEARCH_3_PARAMETERS_PARAGON_METHOD_SETTINGS_UI_START_TIME	2019-06-06 08:12:35
RESULTS_SEARCH_3_PARAMETERS_PARAGON_METHOD_SETTINGS_UI_MIN_UNUSED_PROTSCORE	0.0458
RESULTS_SEARCH_3_PARAMETERS_PARAGON_METHOD_SETTINGS_UI_PSPEP	TRUE
RESULTS_SEARCH_4_time_cpu	184003
RESULTS_SEARCH_4_time_duration	184002
RESULTS_SEARCH_4_version	5.0.1.4874
RESULTS_SEARCH_4_xml:id	SEARCH:2:636954055553178729_1
RESULTS_SEARCH_4_PARAMETERS_chemical_data_edited	TRUE
RESULTS_SEARCH_4_PARAMETERS_do_multiprecursor_search	TRUE
RESULTS_SEARCH_4_PARAMETERS_do_reverse_search	TRUE
RESULTS_SEARCH_4_PARAMETERS_max_quant_labels	1900-02-04
RESULTS_SEARCH_4_PARAMETERS_maxresults	15
RESULTS_SEARCH_4_PARAMETERS_separate_searches	FALSE
RESULTS_SEARCH_4_PARAMETERS_MSTOLERANCE_type	dalton
RESULTS_SEARCH_4_PARAMETERS_MSTOLERANCE_value	0.05
RESULTS_SEARCH_4_PARAMETERS_MSMSTOLERANCE_type	dalton
RESULTS_SEARCH_4_PARAMETERS_MSMSTOLERANCE_value	0.1
RESULTS_SEARCH_4_PARAMETERS_MS_STANDARD_DEVIATION_type	dalton
RESULTS_SEARCH_4_PARAMETERS_MS_STANDARD_DEVIATION_value	0.0011
RESULTS_SEARCH_4_PARAMETERS_MSMS_STANDARD_DEVIATION_type	dalton
RESULTS_SEARCH_4_PARAMETERS_MSMS_STANDARD_DEVIATION_value	0.01
RESULTS_SEARCH_4_PARAMETERS_FASTA_filename	C:\AB SCIEX\ProteinPilot Data\SearchDatabases\ProteomaAria_contami2018.fasta
RESULTS_SEARCH_4_PARAMETERS_AUTO_CALIBRATION_ms	TRUE
RESULTS_SEARCH_4_PARAMETERS_AUTO_CALIBRATION_msexport	FALSE
RESULTS_SEARCH_4_PARAMETERS_AUTO_CALIBRATION_msms	TRUE
RESULTS_SEARCH_4_PARAMETERS_AUTO_CALIBRATION_msmstolsdratio	2.75
RESULTS_SEARCH_4_PARAMETERS_AUTO_CALIBRATION_mstolsdratio	7
RESULTS_SEARCH_4_PARAMETERS_AUTO_CALIBRATION_squareroot	TRUE
RESULTS_SEARCH_4_PARAMETERS_AUTO_CALIBRATION_type	dalton
RESULTS_SEARCH_4_PARAMETERS_AUTO_CALIBRATION_MCP_d_s_s_f	0.0666667
RESULTS_SEARCH_4_PARAMETERS_AUTO_CALIBRATION_MCP_d_s_w_f	3
RESULTS_SEARCH_4_PARAMETERS_AUTO_CALIBRATION_MCP_m_f_r_mbc	200
RESULTS_SEARCH_4_PARAMETERS_AUTO_CALIBRATION_MCP_m_m_c	10
RESULTS_SEARCH_4_PARAMETERS_AUTO_CALIBRATION_MCP_m_m_f_s	0.25
RESULTS_SEARCH_4_PARAMETERS_AUTO_CALIBRATION_MCP_m_m_p_f	0.33
RESULTS_SEARCH_4_PARAMETERS_AUTO_CALIBRATION_MCP_m_m_p_rms_f	1
RESULTS_SEARCH_4_PARAMETERS_AUTO_CALIBRATION_MCP_m_p_t_f	1
RESULTS_SEARCH_4_PARAMETERS_AUTO_CALIBRATION_MCP_m_r_h_n_b	15
RESULTS_SEARCH_4_PARAMETERS_AUTO_CALIBRATION_MCP_m_z_n_s	99
RESULTS_SEARCH_4_PARAMETERS_AUTO_CALIBRATION_MCP_m_z_s_mn_f_r	0.0666667
RESULTS_SEARCH_4_PARAMETERS_AUTO_CALIBRATION_MCP_m_z_s_mx_f_r	0.1
RESULTS_SEARCH_4_PARAMETERS_MS_AUTO_CALIBRATION_OUT_avres	4.07159e-09
RESULTS_SEARCH_4_PARAMETERS_MS_AUTO_CALIBRATION_OUT_c0	-4.29201e-05
RESULTS_SEARCH_4_PARAMETERS_MS_AUTO_CALIBRATION_OUT_c1minus1	1.38571e-06
RESULTS_SEARCH_4_PARAMETERS_MS_AUTO_CALIBRATION_OUT_c2	0
RESULTS_SEARCH_4_PARAMETERS_MS_AUTO_CALIBRATION_OUT_file	1
RESULTS_SEARCH_4_PARAMETERS_MS_AUTO_CALIBRATION_OUT_partnumber	2
RESULTS_SEARCH_4_PARAMETERS_MS_AUTO_CALIBRATION_OUT_polyorder	1
RESULTS_SEARCH_4_PARAMETERS_MS_AUTO_CALIBRATION_OUT_sample	1
RESULTS_SEARCH_4_PARAMETERS_MS_AUTO_CALIBRATION_OUT_squareroot	TRUE
RESULTS_SEARCH_4_PARAMETERS_MSMS_AUTO_CALIBRATION_OUT_avres	-2.1858e-08
RESULTS_SEARCH_4_PARAMETERS_MSMS_AUTO_CALIBRATION_OUT_c0	-0.000130516
RESULTS_SEARCH_4_PARAMETERS_MSMS_AUTO_CALIBRATION_OUT_c1minus1	4.33072e-06
RESULTS_SEARCH_4_PARAMETERS_MSMS_AUTO_CALIBRATION_OUT_c2	0
RESULTS_SEARCH_4_PARAMETERS_MSMS_AUTO_CALIBRATION_OUT_file	1
RESULTS_SEARCH_4_PARAMETERS_MSMS_AUTO_CALIBRATION_OUT_partnumber	2
RESULTS_SEARCH_4_PARAMETERS_MSMS_AUTO_CALIBRATION_OUT_polyorder	1
RESULTS_SEARCH_4_PARAMETERS_MSMS_AUTO_CALIBRATION_OUT_sample	1
RESULTS_SEARCH_4_PARAMETERS_MSMS_AUTO_CALIBRATION_OUT_squareroot	TRUE
RESULTS_SEARCH_4_PARAMETERS_MAX_PRECURSORS_FRAGLET	5
RESULTS_SEARCH_4_PARAMETERS_MAX_PRECURSORS_TAGLET	1
RESULTS_SEARCH_4_PARAMETERS_PRECURSORS_DR_FRAGLET	10
RESULTS_SEARCH_4_PARAMETERS_PRECURSORS_DR_TAGLET	3
RESULTS_SEARCH_4_PARAMETERS_DEFAULT_CHARGE_STATE_1_charge	2
RESULTS_SEARCH_4_PARAMETERS_DEFAULT_CHARGE_STATE_1_probability	1
RESULTS_SEARCH_4_PARAMETERS_DEFAULT_CHARGE_STATE_2_charge	3
RESULTS_SEARCH_4_PARAMETERS_DEFAULT_CHARGE_STATE_2_probability	1
RESULTS_SEARCH_4_PARAMETERS_DEFAULT_CHARGE_STATE_3_charge	4
RESULTS_SEARCH_4_PARAMETERS_DEFAULT_CHARGE_STATE_3_probability	1
RESULTS_SEARCH_4_PARAMETERS_VERSION	5.0.1.0, 4895
RESULTS_SEARCH_4_PARAMETERS_PARAGON_VERSION	5.0.1.0, 4874
RESULTS_SEARCH_4_PARAMETERS_APPLICATION	ProteinPilot(tm) Software
RESULTS_SEARCH_4_PARAMETERS_PROGROUP_alternativedispositionmaximumfoldprobabilitydrop	100
RESULTS_SEARCH_4_PARAMETERS_PROGROUP_alternativedispositionmaximumfoldscoredrop	2
RESULTS_SEARCH_4_PARAMETERS_PROGROUP_autodiscordantpeptidethreshold	0.3
RESULTS_SEARCH_4_PARAMETERS_PROGROUP_bayesconfidencecalclulation	TRUE
RESULTS_SEARCH_4_PARAMETERS_PROGROUP_calibrateconfidence	TRUE
RESULTS_SEARCH_4_PARAMETERS_PROGROUP_compresspeptides	FALSE
RESULTS_SEARCH_4_PARAMETERS_PROGROUP_confidencepercentthresholdforexcludingothersfromquant	1900-01-15
RESULTS_SEARCH_4_PARAMETERS_PROGROUP_confidencepercentthresholdforincludingselfinquant	15
RESULTS_SEARCH_4_PARAMETERS_PROGROUP_donotstoremspeaklists	FALSE
RESULTS_SEARCH_4_PARAMETERS_PROGROUP_fasta	C:\AB SCIEX\ProteinPilot Data\SearchDatabases\ProteomaAria_contami2018.fasta
RESULTS_SEARCH_4_PARAMETERS_PROGROUP_featuregroupminpepconf	0.66
RESULTS_SEARCH_4_PARAMETERS_PROGROUP_featuregroupminups	0.47
RESULTS_SEARCH_4_PARAMETERS_PROGROUP_focusingintersection	4
RESULTS_SEARCH_4_PARAMETERS_PROGROUP_focusingminimummatchconfidence	0.1
RESULTS_SEARCH_4_PARAMETERS_PROGROUP_focusingminunusedprotscore	0.1
RESULTS_SEARCH_4_PARAMETERS_PROGROUP_focusingsubsetcutoff	6
RESULTS_SEARCH_4_PARAMETERS_PROGROUP_intersection	1.3
RESULTS_SEARCH_4_PARAMETERS_PROGROUP_minimummatchconfidencecutoff	0.001
RESULTS_SEARCH_4_PARAMETERS_PROGROUP_minunusedprotscore	0.0458
RESULTS_SEARCH_4_PARAMETERS_PROGROUP_subsetcutoff	2
RESULTS_SEARCH_4_PARAMETERS_PROGROUP_unusedprotscorethresholdforexcludingothersfromquant	1.3
RESULTS_SEARCH_4_PARAMETERS_PEAKLIST_count	3648
RESULTS_SEARCH_4_PARAMETERS_PEAKLIST_filenumber	1
RESULTS_SEARCH_4_PARAMETERS_PEAKLIST_original_count	3648
RESULTS_SEARCH_4_PARAMETERS_PEAKLIST_originalfilename	C:\Users\5600 Procesado\Desktop\Carpetas de datos en escritorio\2019\Diego_05062019\Diego_05062019_WT.wiff
RESULTS_SEARCH_4_PARAMETERS_PEAKLIST_partnumber	2
RESULTS_SEARCH_4_PARAMETERS_QUANT_TYPE_background_correction	FALSE
RESULTS_SEARCH_4_PARAMETERS_QUANT_TYPE_bias_correction	TRUE
RESULTS_SEARCH_4_PARAMETERS_QUANT_TYPE_keep_extreme_peptides_over_fraction	0
RESULTS_SEARCH_4_PARAMETERS_QUANT_TYPE_low_confidence_check	TRUE
RESULTS_SEARCH_4_PARAMETERS_QUANT_TYPE_low_intensity_check	TRUE
RESULTS_SEARCH_4_PARAMETERS_QUANT_TYPE_median_statistic	TRUE
RESULTS_SEARCH_4_PARAMETERS_QUANT_TYPE_mod_check	TRUE
RESULTS_SEARCH_4_PARAMETERS_QUANT_TYPE_quant_threshold	-1
RESULTS_SEARCH_4_PARAMETERS_QUANT_TYPE_quant_threshold_sn	9
RESULTS_SEARCH_4_PARAMETERS_QUANT_TYPE_separate_searches	FALSE
RESULTS_SEARCH_4_PARAMETERS_QUANT_TYPE_shared_msms_check	TRUE
RESULTS_SEARCH_4_PARAMETERS_PARAGON_METHOD_SETTINGS_UI_SAMPLE_TYPE	Identification
RESULTS_SEARCH_4_PARAMETERS_PARAGON_METHOD_SETTINGS_UI_CYS_ALKYLATION	Iodoacetamide
RESULTS_SEARCH_4_PARAMETERS_PARAGON_METHOD_SETTINGS_UI_DIGESTION	Trypsin
RESULTS_SEARCH_4_PARAMETERS_PARAGON_METHOD_SETTINGS_UI_INSTRUMENT	TripleTOF 5600
RESULTS_SEARCH_4_PARAMETERS_PARAGON_METHOD_SETTINGS_UI_SEARCH_EFFORT	Thorough
RESULTS_SEARCH_4_PARAMETERS_PARAGON_METHOD_SETTINGS_UI_ID_FOCUS	Biological modifications
RESULTS_SEARCH_4_PARAMETERS_PARAGON_METHOD_SETTINGS_UI_USER_NAME	5600Procesado\5600 Procesado
RESULTS_SEARCH_4_PARAMETERS_PARAGON_METHOD_SETTINGS_UI_MACHINE_NAME	5600PROCESADO
RESULTS_SEARCH_4_PARAMETERS_PARAGON_METHOD_SETTINGS_UI_SEARCH_ID	6.36954e+17
RESULTS_SEARCH_4_PARAMETERS_PARAGON_METHOD_SETTINGS_UI_START_TIME	2019-06-06 08:12:35
RESULTS_SEARCH_4_PARAMETERS_PARAGON_METHOD_SETTINGS_UI_MIN_UNUSED_PROTSCORE	0.0458
RESULTS_SEARCH_4_PARAMETERS_PARAGON_METHOD_SETTINGS_UI_PSPEP	TRUE
RESULTS_SEARCH_5_time_cpu	94427
RESULTS_SEARCH_5_time_duration	94473
RESULTS_SEARCH_5_version	5.0.1.4874
RESULTS_SEARCH_5_xml:id	SEARCH:1:636954055553178729_2
RESULTS_SEARCH_5_PARAMETERS_chemical_data_edited	TRUE
RESULTS_SEARCH_5_PARAMETERS_do_multiprecursor_search	TRUE
RESULTS_SEARCH_5_PARAMETERS_do_reverse_search	TRUE
RESULTS_SEARCH_5_PARAMETERS_max_quant_labels	35
RESULTS_SEARCH_5_PARAMETERS_maxresults	15
RESULTS_SEARCH_5_PARAMETERS_separate_searches	FALSE
RESULTS_SEARCH_5_PARAMETERS_MSTOLERANCE_type	dalton
RESULTS_SEARCH_5_PARAMETERS_MSTOLERANCE_value	0.05
RESULTS_SEARCH_5_PARAMETERS_MSMSTOLERANCE_type	dalton
RESULTS_SEARCH_5_PARAMETERS_MSMSTOLERANCE_value	0.1
RESULTS_SEARCH_5_PARAMETERS_MS_STANDARD_DEVIATION_type	dalton
RESULTS_SEARCH_5_PARAMETERS_MS_STANDARD_DEVIATION_value	0.0011
RESULTS_SEARCH_5_PARAMETERS_MSMS_STANDARD_DEVIATION_type	dalton
RESULTS_SEARCH_5_PARAMETERS_MSMS_STANDARD_DEVIATION_value	0.01
RESULTS_SEARCH_5_PARAMETERS_FASTA_filename	C:\AB SCIEX\ProteinPilot Data\SearchDatabases\ProteomaAria_contami2018.fasta
RESULTS_SEARCH_5_PARAMETERS_AUTO_CALIBRATION_ms	TRUE
RESULTS_SEARCH_5_PARAMETERS_AUTO_CALIBRATION_msexport	FALSE
RESULTS_SEARCH_5_PARAMETERS_AUTO_CALIBRATION_msms	TRUE
RESULTS_SEARCH_5_PARAMETERS_AUTO_CALIBRATION_msmstolsdratio	2.75
RESULTS_SEARCH_5_PARAMETERS_AUTO_CALIBRATION_mstolsdratio	7
RESULTS_SEARCH_5_PARAMETERS_AUTO_CALIBRATION_squareroot	TRUE
RESULTS_SEARCH_5_PARAMETERS_AUTO_CALIBRATION_type	dalton
RESULTS_SEARCH_5_PARAMETERS_AUTO_CALIBRATION_MCP_d_s_s_f	0.0666667
RESULTS_SEARCH_5_PARAMETERS_AUTO_CALIBRATION_MCP_d_s_w_f	3
RESULTS_SEARCH_5_PARAMETERS_AUTO_CALIBRATION_MCP_m_f_r_mbc	200
RESULTS_SEARCH_5_PARAMETERS_AUTO_CALIBRATION_MCP_m_m_c	1900-01-10
RESULTS_SEARCH_5_PARAMETERS_AUTO_CALIBRATION_MCP_m_m_f_s	0.25
RESULTS_SEARCH_5_PARAMETERS_AUTO_CALIBRATION_MCP_m_m_p_f	0.33
RESULTS_SEARCH_5_PARAMETERS_AUTO_CALIBRATION_MCP_m_m_p_rms_f	1
RESULTS_SEARCH_5_PARAMETERS_AUTO_CALIBRATION_MCP_m_p_t_f	1
RESULTS_SEARCH_5_PARAMETERS_AUTO_CALIBRATION_MCP_m_r_h_n_b	15
RESULTS_SEARCH_5_PARAMETERS_AUTO_CALIBRATION_MCP_m_z_n_s	99
RESULTS_SEARCH_5_PARAMETERS_AUTO_CALIBRATION_MCP_m_z_s_mn_f_r	0.0666667
RESULTS_SEARCH_5_PARAMETERS_AUTO_CALIBRATION_MCP_m_z_s_mx_f_r	0.1
RESULTS_SEARCH_5_PARAMETERS_MAX_PRECURSORS_FRAGLET	5
RESULTS_SEARCH_5_PARAMETERS_MAX_PRECURSORS_TAGLET	1
RESULTS_SEARCH_5_PARAMETERS_PRECURSORS_DR_FRAGLET	10
RESULTS_SEARCH_5_PARAMETERS_PRECURSORS_DR_TAGLET	1900-01-03
RESULTS_SEARCH_5_PARAMETERS_DEFAULT_CHARGE_STATE_1_charge	2
RESULTS_SEARCH_5_PARAMETERS_DEFAULT_CHARGE_STATE_1_probability	1
RESULTS_SEARCH_5_PARAMETERS_DEFAULT_CHARGE_STATE_2_charge	3
RESULTS_SEARCH_5_PARAMETERS_DEFAULT_CHARGE_STATE_2_probability	1
RESULTS_SEARCH_5_PARAMETERS_DEFAULT_CHARGE_STATE_3_charge	4
RESULTS_SEARCH_5_PARAMETERS_DEFAULT_CHARGE_STATE_3_probability	1
RESULTS_SEARCH_5_PARAMETERS_VERSION	5.0.1.0, 4895
RESULTS_SEARCH_5_PARAMETERS_PARAGON_VERSION	5.0.1.0, 4874
RESULTS_SEARCH_5_PARAMETERS_APPLICATION	ProteinPilot(tm) Software
RESULTS_SEARCH_5_PARAMETERS_PROGROUP_alternativedispositionmaximumfoldprobabilitydrop	100
RESULTS_SEARCH_5_PARAMETERS_PROGROUP_alternativedispositionmaximumfoldscoredrop	2
RESULTS_SEARCH_5_PARAMETERS_PROGROUP_autodiscordantpeptidethreshold	07:12:00
RESULTS_SEARCH_5_PARAMETERS_PROGROUP_bayesconfidencecalclulation	TRUE
RESULTS_SEARCH_5_PARAMETERS_PROGROUP_calibrateconfidence	TRUE
RESULTS_SEARCH_5_PARAMETERS_PROGROUP_compresspeptides	FALSE
RESULTS_SEARCH_5_PARAMETERS_PROGROUP_confidencepercentthresholdforexcludingothersfromquant	15
RESULTS_SEARCH_5_PARAMETERS_PROGROUP_confidencepercentthresholdforincludingselfinquant	15
RESULTS_SEARCH_5_PARAMETERS_PROGROUP_donotstoremspeaklists	FALSE
RESULTS_SEARCH_5_PARAMETERS_PROGROUP_fasta	C:\AB SCIEX\ProteinPilot Data\SearchDatabases\ProteomaAria_contami2018.fasta
RESULTS_SEARCH_5_PARAMETERS_PROGROUP_featuregroupminpepconf	0.66
RESULTS_SEARCH_5_PARAMETERS_PROGROUP_featuregroupminups	0.47
RESULTS_SEARCH_5_PARAMETERS_PROGROUP_focusingintersection	4
RESULTS_SEARCH_5_PARAMETERS_PROGROUP_focusingminimummatchconfidence	0.1
RESULTS_SEARCH_5_PARAMETERS_PROGROUP_focusingminunusedprotscore	0.1
RESULTS_SEARCH_5_PARAMETERS_PROGROUP_focusingsubsetcutoff	6
RESULTS_SEARCH_5_PARAMETERS_PROGROUP_intersection	1.3
RESULTS_SEARCH_5_PARAMETERS_PROGROUP_minimummatchconfidencecutoff	0.001
RESULTS_SEARCH_5_PARAMETERS_PROGROUP_minunusedprotscore	0.0458
RESULTS_SEARCH_5_PARAMETERS_PROGROUP_subsetcutoff	2
RESULTS_SEARCH_5_PARAMETERS_PROGROUP_unusedprotscorethresholdforexcludingothersfromquant	1.3
RESULTS_SEARCH_5_PARAMETERS_PEAKLIST_count	3651
RESULTS_SEARCH_5_PARAMETERS_PEAKLIST_filenumber	1
RESULTS_SEARCH_5_PARAMETERS_PEAKLIST_original_count	3651
RESULTS_SEARCH_5_PARAMETERS_PEAKLIST_originalfilename	C:\Users\5600 Procesado\Desktop\Carpetas de datos en escritorio\2019\Diego_05062019\Diego_05062019_WT.wiff
RESULTS_SEARCH_5_PARAMETERS_PEAKLIST_partnumber	3
RESULTS_SEARCH_5_PARAMETERS_QUANT_TYPE_background_correction	FALSE
RESULTS_SEARCH_5_PARAMETERS_QUANT_TYPE_bias_correction	TRUE
RESULTS_SEARCH_5_PARAMETERS_QUANT_TYPE_keep_extreme_peptides_over_fraction	0
RESULTS_SEARCH_5_PARAMETERS_QUANT_TYPE_low_confidence_check	TRUE
RESULTS_SEARCH_5_PARAMETERS_QUANT_TYPE_low_intensity_check	TRUE
RESULTS_SEARCH_5_PARAMETERS_QUANT_TYPE_median_statistic	TRUE
RESULTS_SEARCH_5_PARAMETERS_QUANT_TYPE_mod_check	TRUE
RESULTS_SEARCH_5_PARAMETERS_QUANT_TYPE_quant_threshold	-1
RESULTS_SEARCH_5_PARAMETERS_QUANT_TYPE_quant_threshold_sn	9
RESULTS_SEARCH_5_PARAMETERS_QUANT_TYPE_separate_searches	FALSE
RESULTS_SEARCH_5_PARAMETERS_QUANT_TYPE_shared_msms_check	TRUE
RESULTS_SEARCH_5_PARAMETERS_PARAGON_METHOD_SETTINGS_UI_SAMPLE_TYPE	Identification
RESULTS_SEARCH_5_PARAMETERS_PARAGON_METHOD_SETTINGS_UI_CYS_ALKYLATION	Iodoacetamide
RESULTS_SEARCH_5_PARAMETERS_PARAGON_METHOD_SETTINGS_UI_DIGESTION	Trypsin
RESULTS_SEARCH_5_PARAMETERS_PARAGON_METHOD_SETTINGS_UI_INSTRUMENT	TripleTOF 5600
RESULTS_SEARCH_5_PARAMETERS_PARAGON_METHOD_SETTINGS_UI_SEARCH_EFFORT	Thorough
RESULTS_SEARCH_5_PARAMETERS_PARAGON_METHOD_SETTINGS_UI_ID_FOCUS	Biological modifications
RESULTS_SEARCH_5_PARAMETERS_PARAGON_METHOD_SETTINGS_UI_USER_NAME	5600Procesado\5600 Procesado
RESULTS_SEARCH_5_PARAMETERS_PARAGON_METHOD_SETTINGS_UI_MACHINE_NAME	5600PROCESADO
RESULTS_SEARCH_5_PARAMETERS_PARAGON_METHOD_SETTINGS_UI_SEARCH_ID	6.36954e+17
RESULTS_SEARCH_5_PARAMETERS_PARAGON_METHOD_SETTINGS_UI_START_TIME	2019-06-06 08:12:35
RESULTS_SEARCH_5_PARAMETERS_PARAGON_METHOD_SETTINGS_UI_MIN_UNUSED_PROTSCORE	0.0458
RESULTS_SEARCH_5_PARAMETERS_PARAGON_METHOD_SETTINGS_UI_PSPEP	TRUE
RESULTS_SEARCH_6_time_cpu	174908
RESULTS_SEARCH_6_time_duration	174985
RESULTS_SEARCH_6_version	5.0.1.4874
RESULTS_SEARCH_6_xml:id	SEARCH:2:636954055553178729_2
RESULTS_SEARCH_6_PARAMETERS_chemical_data_edited	TRUE
RESULTS_SEARCH_6_PARAMETERS_do_multiprecursor_search	TRUE
RESULTS_SEARCH_6_PARAMETERS_do_reverse_search	TRUE
RESULTS_SEARCH_6_PARAMETERS_max_quant_labels	35
RESULTS_SEARCH_6_PARAMETERS_maxresults	15
RESULTS_SEARCH_6_PARAMETERS_separate_searches	FALSE
RESULTS_SEARCH_6_PARAMETERS_MSTOLERANCE_type	dalton
RESULTS_SEARCH_6_PARAMETERS_MSTOLERANCE_value	0.05
RESULTS_SEARCH_6_PARAMETERS_MSMSTOLERANCE_type	dalton
RESULTS_SEARCH_6_PARAMETERS_MSMSTOLERANCE_value	0.1
RESULTS_SEARCH_6_PARAMETERS_MS_STANDARD_DEVIATION_type	dalton
RESULTS_SEARCH_6_PARAMETERS_MS_STANDARD_DEVIATION_value	0.0011
RESULTS_SEARCH_6_PARAMETERS_MSMS_STANDARD_DEVIATION_type	dalton
RESULTS_SEARCH_6_PARAMETERS_MSMS_STANDARD_DEVIATION_value	0.01
RESULTS_SEARCH_6_PARAMETERS_FASTA_filename	C:\AB SCIEX\ProteinPilot Data\SearchDatabases\ProteomaAria_contami2018.fasta
RESULTS_SEARCH_6_PARAMETERS_AUTO_CALIBRATION_ms	TRUE
RESULTS_SEARCH_6_PARAMETERS_AUTO_CALIBRATION_msexport	FALSE
RESULTS_SEARCH_6_PARAMETERS_AUTO_CALIBRATION_msms	TRUE
RESULTS_SEARCH_6_PARAMETERS_AUTO_CALIBRATION_msmstolsdratio	2.75
RESULTS_SEARCH_6_PARAMETERS_AUTO_CALIBRATION_mstolsdratio	7
RESULTS_SEARCH_6_PARAMETERS_AUTO_CALIBRATION_squareroot	TRUE
RESULTS_SEARCH_6_PARAMETERS_AUTO_CALIBRATION_type	dalton
RESULTS_SEARCH_6_PARAMETERS_AUTO_CALIBRATION_MCP_d_s_s_f	0.0666667
RESULTS_SEARCH_6_PARAMETERS_AUTO_CALIBRATION_MCP_d_s_w_f	3
RESULTS_SEARCH_6_PARAMETERS_AUTO_CALIBRATION_MCP_m_f_r_mbc	200
RESULTS_SEARCH_6_PARAMETERS_AUTO_CALIBRATION_MCP_m_m_c	10
RESULTS_SEARCH_6_PARAMETERS_AUTO_CALIBRATION_MCP_m_m_f_s	0.25
RESULTS_SEARCH_6_PARAMETERS_AUTO_CALIBRATION_MCP_m_m_p_f	0.33
RESULTS_SEARCH_6_PARAMETERS_AUTO_CALIBRATION_MCP_m_m_p_rms_f	1
RESULTS_SEARCH_6_PARAMETERS_AUTO_CALIBRATION_MCP_m_p_t_f	1
RESULTS_SEARCH_6_PARAMETERS_AUTO_CALIBRATION_MCP_m_r_h_n_b	15
RESULTS_SEARCH_6_PARAMETERS_AUTO_CALIBRATION_MCP_m_z_n_s	99
RESULTS_SEARCH_6_PARAMETERS_AUTO_CALIBRATION_MCP_m_z_s_mn_f_r	0.0666667
RESULTS_SEARCH_6_PARAMETERS_AUTO_CALIBRATION_MCP_m_z_s_mx_f_r	0.1
RESULTS_SEARCH_6_PARAMETERS_MAX_PRECURSORS_FRAGLET	5
RESULTS_SEARCH_6_PARAMETERS_MAX_PRECURSORS_TAGLET	1
RESULTS_SEARCH_6_PARAMETERS_PRECURSORS_DR_FRAGLET	10
RESULTS_SEARCH_6_PARAMETERS_PRECURSORS_DR_TAGLET	3
RESULTS_SEARCH_6_PARAMETERS_DEFAULT_CHARGE_STATE_1_charge	2
RESULTS_SEARCH_6_PARAMETERS_DEFAULT_CHARGE_STATE_1_probability	1
RESULTS_SEARCH_6_PARAMETERS_DEFAULT_CHARGE_STATE_2_charge	3
RESULTS_SEARCH_6_PARAMETERS_DEFAULT_CHARGE_STATE_2_probability	1
RESULTS_SEARCH_6_PARAMETERS_DEFAULT_CHARGE_STATE_3_charge	4
RESULTS_SEARCH_6_PARAMETERS_DEFAULT_CHARGE_STATE_3_probability	1
RESULTS_SEARCH_6_PARAMETERS_VERSION	5.0.1.0, 4895
RESULTS_SEARCH_6_PARAMETERS_PARAGON_VERSION	5.0.1.0, 4874
RESULTS_SEARCH_6_PARAMETERS_APPLICATION	ProteinPilot(tm) Software
RESULTS_SEARCH_6_PARAMETERS_PROGROUP_alternativedispositionmaximumfoldprobabilitydrop	100
RESULTS_SEARCH_6_PARAMETERS_PROGROUP_alternativedispositionmaximumfoldscoredrop	2
RESULTS_SEARCH_6_PARAMETERS_PROGROUP_autodiscordantpeptidethreshold	0.3
RESULTS_SEARCH_6_PARAMETERS_PROGROUP_bayesconfidencecalclulation	TRUE
RESULTS_SEARCH_6_PARAMETERS_PROGROUP_calibrateconfidence	TRUE
RESULTS_SEARCH_6_PARAMETERS_PROGROUP_compresspeptides	FALSE
RESULTS_SEARCH_6_PARAMETERS_PROGROUP_confidencepercentthresholdforexcludingothersfromquant	15
RESULTS_SEARCH_6_PARAMETERS_PROGROUP_confidencepercentthresholdforincludingselfinquant	15
RESULTS_SEARCH_6_PARAMETERS_PROGROUP_donotstoremspeaklists	FALSE
RESULTS_SEARCH_6_PARAMETERS_PROGROUP_fasta	C:\AB SCIEX\ProteinPilot Data\SearchDatabases\ProteomaAria_contami2018.fasta
RESULTS_SEARCH_6_PARAMETERS_PROGROUP_featuregroupminpepconf	0.66
RESULTS_SEARCH_6_PARAMETERS_PROGROUP_featuregroupminups	0.47
RESULTS_SEARCH_6_PARAMETERS_PROGROUP_focusingintersection	4
RESULTS_SEARCH_6_PARAMETERS_PROGROUP_focusingminimummatchconfidence	0.1
RESULTS_SEARCH_6_PARAMETERS_PROGROUP_focusingminunusedprotscore	0.1
RESULTS_SEARCH_6_PARAMETERS_PROGROUP_focusingsubsetcutoff	6
RESULTS_SEARCH_6_PARAMETERS_PROGROUP_intersection	1.3
RESULTS_SEARCH_6_PARAMETERS_PROGROUP_minimummatchconfidencecutoff	0.001
RESULTS_SEARCH_6_PARAMETERS_PROGROUP_minunusedprotscore	0.0458
RESULTS_SEARCH_6_PARAMETERS_PROGROUP_subsetcutoff	2
RESULTS_SEARCH_6_PARAMETERS_PROGROUP_unusedprotscorethresholdforexcludingothersfromquant	1.3
RESULTS_SEARCH_6_PARAMETERS_PEAKLIST_count	3651
RESULTS_SEARCH_6_PARAMETERS_PEAKLIST_filenumber	1
RESULTS_SEARCH_6_PARAMETERS_PEAKLIST_original_count	3651
RESULTS_SEARCH_6_PARAMETERS_PEAKLIST_originalfilename	C:\Users\5600 Procesado\Desktop\Carpetas de datos en escritorio\2019\Diego_05062019\Diego_05062019_WT.wiff
RESULTS_SEARCH_6_PARAMETERS_PEAKLIST_partnumber	3
RESULTS_SEARCH_6_PARAMETERS_QUANT_TYPE_background_correction	FALSE
RESULTS_SEARCH_6_PARAMETERS_QUANT_TYPE_bias_correction	TRUE
RESULTS_SEARCH_6_PARAMETERS_QUANT_TYPE_keep_extreme_peptides_over_fraction	00:00:00
RESULTS_SEARCH_6_PARAMETERS_QUANT_TYPE_low_confidence_check	TRUE
RESULTS_SEARCH_6_PARAMETERS_QUANT_TYPE_low_intensity_check	TRUE
RESULTS_SEARCH_6_PARAMETERS_QUANT_TYPE_median_statistic	TRUE
RESULTS_SEARCH_6_PARAMETERS_QUANT_TYPE_mod_check	TRUE
RESULTS_SEARCH_6_PARAMETERS_QUANT_TYPE_quant_threshold	-1
RESULTS_SEARCH_6_PARAMETERS_QUANT_TYPE_quant_threshold_sn	9
RESULTS_SEARCH_6_PARAMETERS_QUANT_TYPE_separate_searches	FALSE
RESULTS_SEARCH_6_PARAMETERS_QUANT_TYPE_shared_msms_check	TRUE
RESULTS_SEARCH_6_PARAMETERS_PARAGON_METHOD_SETTINGS_UI_SAMPLE_TYPE	Identification
RESULTS_SEARCH_6_PARAMETERS_PARAGON_METHOD_SETTINGS_UI_CYS_ALKYLATION	Iodoacetamide
RESULTS_SEARCH_6_PARAMETERS_PARAGON_METHOD_SETTINGS_UI_DIGESTION	Trypsin
RESULTS_SEARCH_6_PARAMETERS_PARAGON_METHOD_SETTINGS_UI_INSTRUMENT	TripleTOF 5600
RESULTS_SEARCH_6_PARAMETERS_PARAGON_METHOD_SETTINGS_UI_SEARCH_EFFORT	Thorough
RESULTS_SEARCH_6_PARAMETERS_PARAGON_METHOD_SETTINGS_UI_ID_FOCUS	Biological modifications
RESULTS_SEARCH_6_PARAMETERS_PARAGON_METHOD_SETTINGS_UI_USER_NAME	5600Procesado\5600 Procesado
RESULTS_SEARCH_6_PARAMETERS_PARAGON_METHOD_SETTINGS_UI_MACHINE_NAME	5600PROCESADO
RESULTS_SEARCH_6_PARAMETERS_PARAGON_METHOD_SETTINGS_UI_SEARCH_ID	6.36954e+17
RESULTS_SEARCH_6_PARAMETERS_PARAGON_METHOD_SETTINGS_UI_START_TIME	2019-06-06 08:12:35
RESULTS_SEARCH_6_PARAMETERS_PARAGON_METHOD_SETTINGS_UI_MIN_UNUSED_PROTSCORE	0.0458
RESULTS_SEARCH_6_PARAMETERS_PARAGON_METHOD_SETTINGS_UI_PSPEP	TRUE
RESULTS_SEARCH_7_time_cpu	129839
RESULTS_SEARCH_7_time_duration	129870
RESULTS_SEARCH_7_version	5.0.1.4874
RESULTS_SEARCH_7_xml:id	SEARCH:1:636954055553178729_3
RESULTS_SEARCH_7_PARAMETERS_chemical_data_edited	TRUE
RESULTS_SEARCH_7_PARAMETERS_do_multiprecursor_search	TRUE
RESULTS_SEARCH_7_PARAMETERS_do_reverse_search	TRUE
RESULTS_SEARCH_7_PARAMETERS_max_quant_labels	35
RESULTS_SEARCH_7_PARAMETERS_maxresults	15
RESULTS_SEARCH_7_PARAMETERS_separate_searches	FALSE
RESULTS_SEARCH_7_PARAMETERS_MSTOLERANCE_type	dalton
RESULTS_SEARCH_7_PARAMETERS_MSTOLERANCE_value	0.05
RESULTS_SEARCH_7_PARAMETERS_MSMSTOLERANCE_type	dalton
RESULTS_SEARCH_7_PARAMETERS_MSMSTOLERANCE_value	0.1
RESULTS_SEARCH_7_PARAMETERS_MS_STANDARD_DEVIATION_type	dalton
RESULTS_SEARCH_7_PARAMETERS_MS_STANDARD_DEVIATION_value	0.0011
RESULTS_SEARCH_7_PARAMETERS_MSMS_STANDARD_DEVIATION_type	dalton
RESULTS_SEARCH_7_PARAMETERS_MSMS_STANDARD_DEVIATION_value	0.01
RESULTS_SEARCH_7_PARAMETERS_FASTA_filename	C:\AB SCIEX\ProteinPilot Data\SearchDatabases\ProteomaAria_contami2018.fasta
RESULTS_SEARCH_7_PARAMETERS_AUTO_CALIBRATION_ms	TRUE
RESULTS_SEARCH_7_PARAMETERS_AUTO_CALIBRATION_msexport	FALSE
RESULTS_SEARCH_7_PARAMETERS_AUTO_CALIBRATION_msms	TRUE
RESULTS_SEARCH_7_PARAMETERS_AUTO_CALIBRATION_msmstolsdratio	2.75
RESULTS_SEARCH_7_PARAMETERS_AUTO_CALIBRATION_mstolsdratio	7
RESULTS_SEARCH_7_PARAMETERS_AUTO_CALIBRATION_squareroot	TRUE
RESULTS_SEARCH_7_PARAMETERS_AUTO_CALIBRATION_type	dalton
RESULTS_SEARCH_7_PARAMETERS_AUTO_CALIBRATION_MCP_d_s_s_f	0.0666667
RESULTS_SEARCH_7_PARAMETERS_AUTO_CALIBRATION_MCP_d_s_w_f	3
RESULTS_SEARCH_7_PARAMETERS_AUTO_CALIBRATION_MCP_m_f_r_mbc	200
RESULTS_SEARCH_7_PARAMETERS_AUTO_CALIBRATION_MCP_m_m_c	10
RESULTS_SEARCH_7_PARAMETERS_AUTO_CALIBRATION_MCP_m_m_f_s	0.25
RESULTS_SEARCH_7_PARAMETERS_AUTO_CALIBRATION_MCP_m_m_p_f	0.33
RESULTS_SEARCH_7_PARAMETERS_AUTO_CALIBRATION_MCP_m_m_p_rms_f	1
RESULTS_SEARCH_7_PARAMETERS_AUTO_CALIBRATION_MCP_m_p_t_f	1
RESULTS_SEARCH_7_PARAMETERS_AUTO_CALIBRATION_MCP_m_r_h_n_b	15
RESULTS_SEARCH_7_PARAMETERS_AUTO_CALIBRATION_MCP_m_z_n_s	99
RESULTS_SEARCH_7_PARAMETERS_AUTO_CALIBRATION_MCP_m_z_s_mn_f_r	0.0666667
RESULTS_SEARCH_7_PARAMETERS_AUTO_CALIBRATION_MCP_m_z_s_mx_f_r	0.1
RESULTS_SEARCH_7_PARAMETERS_MAX_PRECURSORS_FRAGLET	5
RESULTS_SEARCH_7_PARAMETERS_MAX_PRECURSORS_TAGLET	1
RESULTS_SEARCH_7_PARAMETERS_PRECURSORS_DR_FRAGLET	10
RESULTS_SEARCH_7_PARAMETERS_PRECURSORS_DR_TAGLET	3
RESULTS_SEARCH_7_PARAMETERS_DEFAULT_CHARGE_STATE_1_charge	2
RESULTS_SEARCH_7_PARAMETERS_DEFAULT_CHARGE_STATE_1_probability	1
RESULTS_SEARCH_7_PARAMETERS_DEFAULT_CHARGE_STATE_2_charge	3
RESULTS_SEARCH_7_PARAMETERS_DEFAULT_CHARGE_STATE_2_probability	1
RESULTS_SEARCH_7_PARAMETERS_DEFAULT_CHARGE_STATE_3_charge	4
RESULTS_SEARCH_7_PARAMETERS_DEFAULT_CHARGE_STATE_3_probability	1
RESULTS_SEARCH_7_PARAMETERS_VERSION	5.0.1.0, 4895
RESULTS_SEARCH_7_PARAMETERS_PARAGON_VERSION	5.0.1.0, 4874
RESULTS_SEARCH_7_PARAMETERS_APPLICATION	ProteinPilot(tm) Software
RESULTS_SEARCH_7_PARAMETERS_PROGROUP_alternativedispositionmaximumfoldprobabilitydrop	100
RESULTS_SEARCH_7_PARAMETERS_PROGROUP_alternativedispositionmaximumfoldscoredrop	2
RESULTS_SEARCH_7_PARAMETERS_PROGROUP_autodiscordantpeptidethreshold	0.3
RESULTS_SEARCH_7_PARAMETERS_PROGROUP_bayesconfidencecalclulation	TRUE
RESULTS_SEARCH_7_PARAMETERS_PROGROUP_calibrateconfidence	TRUE
RESULTS_SEARCH_7_PARAMETERS_PROGROUP_compresspeptides	FALSE
RESULTS_SEARCH_7_PARAMETERS_PROGROUP_confidencepercentthresholdforexcludingothersfromquant	15
RESULTS_SEARCH_7_PARAMETERS_PROGROUP_confidencepercentthresholdforincludingselfinquant	15
RESULTS_SEARCH_7_PARAMETERS_PROGROUP_donotstoremspeaklists	FALSE
RESULTS_SEARCH_7_PARAMETERS_PROGROUP_fasta	C:\AB SCIEX\ProteinPilot Data\SearchDatabases\ProteomaAria_contami2018.fasta
RESULTS_SEARCH_7_PARAMETERS_PROGROUP_featuregroupminpepconf	0.66
RESULTS_SEARCH_7_PARAMETERS_PROGROUP_featuregroupminups	0.47
RESULTS_SEARCH_7_PARAMETERS_PROGROUP_focusingintersection	1900-01-04
RESULTS_SEARCH_7_PARAMETERS_PROGROUP_focusingminimummatchconfidence	02:24:00
RESULTS_SEARCH_7_PARAMETERS_PROGROUP_focusingminunusedprotscore	02:24:00
RESULTS_SEARCH_7_PARAMETERS_PROGROUP_focusingsubsetcutoff	6
RESULTS_SEARCH_7_PARAMETERS_PROGROUP_intersection	1.3
RESULTS_SEARCH_7_PARAMETERS_PROGROUP_minimummatchconfidencecutoff	0.001
RESULTS_SEARCH_7_PARAMETERS_PROGROUP_minunusedprotscore	0.0458
RESULTS_SEARCH_7_PARAMETERS_PROGROUP_subsetcutoff	2
RESULTS_SEARCH_7_PARAMETERS_PROGROUP_unusedprotscorethresholdforexcludingothersfromquant	1.3
RESULTS_SEARCH_7_PARAMETERS_PEAKLIST_count	3670
RESULTS_SEARCH_7_PARAMETERS_PEAKLIST_filenumber	1
RESULTS_SEARCH_7_PARAMETERS_PEAKLIST_original_count	3670
RESULTS_SEARCH_7_PARAMETERS_PEAKLIST_originalfilename	C:\Users\5600 Procesado\Desktop\Carpetas de datos en escritorio\2019\Diego_05062019\Diego_05062019_WT.wiff
RESULTS_SEARCH_7_PARAMETERS_PEAKLIST_partnumber	4
RESULTS_SEARCH_7_PARAMETERS_QUANT_TYPE_background_correction	FALSE
RESULTS_SEARCH_7_PARAMETERS_QUANT_TYPE_bias_correction	TRUE
RESULTS_SEARCH_7_PARAMETERS_QUANT_TYPE_keep_extreme_peptides_over_fraction	0
RESULTS_SEARCH_7_PARAMETERS_QUANT_TYPE_low_confidence_check	TRUE
RESULTS_SEARCH_7_PARAMETERS_QUANT_TYPE_low_intensity_check	TRUE
RESULTS_SEARCH_7_PARAMETERS_QUANT_TYPE_median_statistic	TRUE
RESULTS_SEARCH_7_PARAMETERS_QUANT_TYPE_mod_check	TRUE
RESULTS_SEARCH_7_PARAMETERS_QUANT_TYPE_quant_threshold	-1
RESULTS_SEARCH_7_PARAMETERS_QUANT_TYPE_quant_threshold_sn	9
RESULTS_SEARCH_7_PARAMETERS_QUANT_TYPE_separate_searches	FALSE
RESULTS_SEARCH_7_PARAMETERS_QUANT_TYPE_shared_msms_check	TRUE
RESULTS_SEARCH_7_PARAMETERS_PARAGON_METHOD_SETTINGS_UI_SAMPLE_TYPE	Identification
RESULTS_SEARCH_7_PARAMETERS_PARAGON_METHOD_SETTINGS_UI_CYS_ALKYLATION	Iodoacetamide
RESULTS_SEARCH_7_PARAMETERS_PARAGON_METHOD_SETTINGS_UI_DIGESTION	Trypsin
RESULTS_SEARCH_7_PARAMETERS_PARAGON_METHOD_SETTINGS_UI_INSTRUMENT	TripleTOF 5600
RESULTS_SEARCH_7_PARAMETERS_PARAGON_METHOD_SETTINGS_UI_SEARCH_EFFORT	Thorough
RESULTS_SEARCH_7_PARAMETERS_PARAGON_METHOD_SETTINGS_UI_ID_FOCUS	Biological modifications
RESULTS_SEARCH_7_PARAMETERS_PARAGON_METHOD_SETTINGS_UI_USER_NAME	5600Procesado\5600 Procesado
RESULTS_SEARCH_7_PARAMETERS_PARAGON_METHOD_SETTINGS_UI_MACHINE_NAME	5600PROCESADO
RESULTS_SEARCH_7_PARAMETERS_PARAGON_METHOD_SETTINGS_UI_SEARCH_ID	6.36954e+17
RESULTS_SEARCH_7_PARAMETERS_PARAGON_METHOD_SETTINGS_UI_START_TIME	2019-06-06 08:12:35
RESULTS_SEARCH_7_PARAMETERS_PARAGON_METHOD_SETTINGS_UI_MIN_UNUSED_PROTSCORE	0.0458
RESULTS_SEARCH_7_PARAMETERS_PARAGON_METHOD_SETTINGS_UI_PSPEP	TRUE
RESULTS_SEARCH_8_time_cpu	184564
RESULTS_SEARCH_8_time_duration	184579
RESULTS_SEARCH_8_version	5.0.1.4874
RESULTS_SEARCH_8_xml:id	SEARCH:2:636954055553178729_3
RESULTS_SEARCH_8_PARAMETERS_chemical_data_edited	TRUE
RESULTS_SEARCH_8_PARAMETERS_do_multiprecursor_search	TRUE
RESULTS_SEARCH_8_PARAMETERS_do_reverse_search	TRUE
RESULTS_SEARCH_8_PARAMETERS_max_quant_labels	35
RESULTS_SEARCH_8_PARAMETERS_maxresults	15
RESULTS_SEARCH_8_PARAMETERS_separate_searches	FALSE
RESULTS_SEARCH_8_PARAMETERS_MSTOLERANCE_type	dalton
RESULTS_SEARCH_8_PARAMETERS_MSTOLERANCE_value	0.05
RESULTS_SEARCH_8_PARAMETERS_MSMSTOLERANCE_type	dalton
RESULTS_SEARCH_8_PARAMETERS_MSMSTOLERANCE_value	0.1
RESULTS_SEARCH_8_PARAMETERS_MS_STANDARD_DEVIATION_type	dalton
RESULTS_SEARCH_8_PARAMETERS_MS_STANDARD_DEVIATION_value	0.0011
RESULTS_SEARCH_8_PARAMETERS_MSMS_STANDARD_DEVIATION_type	dalton
RESULTS_SEARCH_8_PARAMETERS_MSMS_STANDARD_DEVIATION_value	0.01
RESULTS_SEARCH_8_PARAMETERS_FASTA_filename	C:\AB SCIEX\ProteinPilot Data\SearchDatabases\ProteomaAria_contami2018.fasta
RESULTS_SEARCH_8_PARAMETERS_AUTO_CALIBRATION_ms	TRUE
RESULTS_SEARCH_8_PARAMETERS_AUTO_CALIBRATION_msexport	FALSE
RESULTS_SEARCH_8_PARAMETERS_AUTO_CALIBRATION_msms	TRUE
RESULTS_SEARCH_8_PARAMETERS_AUTO_CALIBRATION_msmstolsdratio	2.75
RESULTS_SEARCH_8_PARAMETERS_AUTO_CALIBRATION_mstolsdratio	7
RESULTS_SEARCH_8_PARAMETERS_AUTO_CALIBRATION_squareroot	TRUE
RESULTS_SEARCH_8_PARAMETERS_AUTO_CALIBRATION_type	dalton
RESULTS_SEARCH_8_PARAMETERS_AUTO_CALIBRATION_MCP_d_s_s_f	0.0666667
RESULTS_SEARCH_8_PARAMETERS_AUTO_CALIBRATION_MCP_d_s_w_f	3
RESULTS_SEARCH_8_PARAMETERS_AUTO_CALIBRATION_MCP_m_f_r_mbc	200
RESULTS_SEARCH_8_PARAMETERS_AUTO_CALIBRATION_MCP_m_m_c	10
RESULTS_SEARCH_8_PARAMETERS_AUTO_CALIBRATION_MCP_m_m_f_s	0.25
RESULTS_SEARCH_8_PARAMETERS_AUTO_CALIBRATION_MCP_m_m_p_f	0.33
RESULTS_SEARCH_8_PARAMETERS_AUTO_CALIBRATION_MCP_m_m_p_rms_f	1
RESULTS_SEARCH_8_PARAMETERS_AUTO_CALIBRATION_MCP_m_p_t_f	1
RESULTS_SEARCH_8_PARAMETERS_AUTO_CALIBRATION_MCP_m_r_h_n_b	15
RESULTS_SEARCH_8_PARAMETERS_AUTO_CALIBRATION_MCP_m_z_n_s	99
RESULTS_SEARCH_8_PARAMETERS_AUTO_CALIBRATION_MCP_m_z_s_mn_f_r	0.0666667
RESULTS_SEARCH_8_PARAMETERS_AUTO_CALIBRATION_MCP_m_z_s_mx_f_r	0.1
RESULTS_SEARCH_8_PARAMETERS_MAX_PRECURSORS_FRAGLET	5
RESULTS_SEARCH_8_PARAMETERS_MAX_PRECURSORS_TAGLET	1
RESULTS_SEARCH_8_PARAMETERS_PRECURSORS_DR_FRAGLET	10
RESULTS_SEARCH_8_PARAMETERS_PRECURSORS_DR_TAGLET	3
RESULTS_SEARCH_8_PARAMETERS_DEFAULT_CHARGE_STATE_1_charge	2
RESULTS_SEARCH_8_PARAMETERS_DEFAULT_CHARGE_STATE_1_probability	1
RESULTS_SEARCH_8_PARAMETERS_DEFAULT_CHARGE_STATE_2_charge	3
RESULTS_SEARCH_8_PARAMETERS_DEFAULT_CHARGE_STATE_2_probability	1
RESULTS_SEARCH_8_PARAMETERS_DEFAULT_CHARGE_STATE_3_charge	4
RESULTS_SEARCH_8_PARAMETERS_DEFAULT_CHARGE_STATE_3_probability	1
RESULTS_SEARCH_8_PARAMETERS_VERSION	5.0.1.0, 4895
RESULTS_SEARCH_8_PARAMETERS_PARAGON_VERSION	5.0.1.0, 4874
RESULTS_SEARCH_8_PARAMETERS_APPLICATION	ProteinPilot(tm) Software
RESULTS_SEARCH_8_PARAMETERS_PROGROUP_alternativedispositionmaximumfoldprobabilitydrop	100
RESULTS_SEARCH_8_PARAMETERS_PROGROUP_alternativedispositionmaximumfoldscoredrop	2
RESULTS_SEARCH_8_PARAMETERS_PROGROUP_autodiscordantpeptidethreshold	0.3
RESULTS_SEARCH_8_PARAMETERS_PROGROUP_bayesconfidencecalclulation	TRUE
RESULTS_SEARCH_8_PARAMETERS_PROGROUP_calibrateconfidence	TRUE
RESULTS_SEARCH_8_PARAMETERS_PROGROUP_compresspeptides	FALSE
RESULTS_SEARCH_8_PARAMETERS_PROGROUP_confidencepercentthresholdforexcludingothersfromquant	15
RESULTS_SEARCH_8_PARAMETERS_PROGROUP_confidencepercentthresholdforincludingselfinquant	15
RESULTS_SEARCH_8_PARAMETERS_PROGROUP_donotstoremspeaklists	FALSE
RESULTS_SEARCH_8_PARAMETERS_PROGROUP_fasta	C:\AB SCIEX\ProteinPilot Data\SearchDatabases\ProteomaAria_contami2018.fasta
RESULTS_SEARCH_8_PARAMETERS_PROGROUP_featuregroupminpepconf	0.66
RESULTS_SEARCH_8_PARAMETERS_PROGROUP_featuregroupminups	0.47
RESULTS_SEARCH_8_PARAMETERS_PROGROUP_focusingintersection	4
RESULTS_SEARCH_8_PARAMETERS_PROGROUP_focusingminimummatchconfidence	0.1
RESULTS_SEARCH_8_PARAMETERS_PROGROUP_focusingminunusedprotscore	0.1
RESULTS_SEARCH_8_PARAMETERS_PROGROUP_focusingsubsetcutoff	6
RESULTS_SEARCH_8_PARAMETERS_PROGROUP_intersection	1.3
RESULTS_SEARCH_8_PARAMETERS_PROGROUP_minimummatchconfidencecutoff	0.001
RESULTS_SEARCH_8_PARAMETERS_PROGROUP_minunusedprotscore	0.0458
RESULTS_SEARCH_8_PARAMETERS_PROGROUP_subsetcutoff	2
RESULTS_SEARCH_8_PARAMETERS_PROGROUP_unusedprotscorethresholdforexcludingothersfromquant	1.3
RESULTS_SEARCH_8_PARAMETERS_PEAKLIST_count	3670
RESULTS_SEARCH_8_PARAMETERS_PEAKLIST_filenumber	1
RESULTS_SEARCH_8_PARAMETERS_PEAKLIST_original_count	3670
RESULTS_SEARCH_8_PARAMETERS_PEAKLIST_originalfilename	C:\Users\5600 Procesado\Desktop\Carpetas de datos en escritorio\2019\Diego_05062019\Diego_05062019_WT.wiff
RESULTS_SEARCH_8_PARAMETERS_PEAKLIST_partnumber	4
RESULTS_SEARCH_8_PARAMETERS_QUANT_TYPE_background_correction	FALSE
RESULTS_SEARCH_8_PARAMETERS_QUANT_TYPE_bias_correction	TRUE
RESULTS_SEARCH_8_PARAMETERS_QUANT_TYPE_keep_extreme_peptides_over_fraction	0
RESULTS_SEARCH_8_PARAMETERS_QUANT_TYPE_low_confidence_check	TRUE
RESULTS_SEARCH_8_PARAMETERS_QUANT_TYPE_low_intensity_check	TRUE
RESULTS_SEARCH_8_PARAMETERS_QUANT_TYPE_median_statistic	TRUE
RESULTS_SEARCH_8_PARAMETERS_QUANT_TYPE_mod_check	TRUE
RESULTS_SEARCH_8_PARAMETERS_QUANT_TYPE_quant_threshold	-1
RESULTS_SEARCH_8_PARAMETERS_QUANT_TYPE_quant_threshold_sn	1900-01-09
RESULTS_SEARCH_8_PARAMETERS_QUANT_TYPE_separate_searches	FALSE
RESULTS_SEARCH_8_PARAMETERS_QUANT_TYPE_shared_msms_check	TRUE
RESULTS_SEARCH_8_PARAMETERS_PARAGON_METHOD_SETTINGS_UI_SAMPLE_TYPE	Identification
RESULTS_SEARCH_8_PARAMETERS_PARAGON_METHOD_SETTINGS_UI_CYS_ALKYLATION	Iodoacetamide
RESULTS_SEARCH_8_PARAMETERS_PARAGON_METHOD_SETTINGS_UI_DIGESTION	Trypsin
RESULTS_SEARCH_8_PARAMETERS_PARAGON_METHOD_SETTINGS_UI_INSTRUMENT	TripleTOF 5600
RESULTS_SEARCH_8_PARAMETERS_PARAGON_METHOD_SETTINGS_UI_SEARCH_EFFORT	Thorough
RESULTS_SEARCH_8_PARAMETERS_PARAGON_METHOD_SETTINGS_UI_ID_FOCUS	Biological modifications
RESULTS_SEARCH_8_PARAMETERS_PARAGON_METHOD_SETTINGS_UI_USER_NAME	5600Procesado\5600 Procesado
RESULTS_SEARCH_8_PARAMETERS_PARAGON_METHOD_SETTINGS_UI_MACHINE_NAME	5600PROCESADO
RESULTS_SEARCH_8_PARAMETERS_PARAGON_METHOD_SETTINGS_UI_SEARCH_ID	6.36954e+17
RESULTS_SEARCH_8_PARAMETERS_PARAGON_METHOD_SETTINGS_UI_START_TIME	2019-06-06 08:12:35
RESULTS_SEARCH_8_PARAMETERS_PARAGON_METHOD_SETTINGS_UI_MIN_UNUSED_PROTSCORE	0.0458
RESULTS_SEARCH_8_PARAMETERS_PARAGON_METHOD_SETTINGS_UI_PSPEP	TRUE
RESULTS_SEARCH_9_time_cpu	154050
RESULTS_SEARCH_9_time_duration	154065
RESULTS_SEARCH_9_version	5.0.1.4874
RESULTS_SEARCH_9_xml:id	SEARCH:1:636954055553178729_4
RESULTS_SEARCH_9_PARAMETERS_chemical_data_edited	TRUE
RESULTS_SEARCH_9_PARAMETERS_do_multiprecursor_search	TRUE
RESULTS_SEARCH_9_PARAMETERS_do_reverse_search	TRUE
RESULTS_SEARCH_9_PARAMETERS_max_quant_labels	35
RESULTS_SEARCH_9_PARAMETERS_maxresults	15
RESULTS_SEARCH_9_PARAMETERS_separate_searches	FALSE
RESULTS_SEARCH_9_PARAMETERS_MSTOLERANCE_type	dalton
RESULTS_SEARCH_9_PARAMETERS_MSTOLERANCE_value	0.05
RESULTS_SEARCH_9_PARAMETERS_MSMSTOLERANCE_type	dalton
RESULTS_SEARCH_9_PARAMETERS_MSMSTOLERANCE_value	0.1
RESULTS_SEARCH_9_PARAMETERS_MS_STANDARD_DEVIATION_type	dalton
RESULTS_SEARCH_9_PARAMETERS_MS_STANDARD_DEVIATION_value	0.0011
RESULTS_SEARCH_9_PARAMETERS_MSMS_STANDARD_DEVIATION_type	dalton
RESULTS_SEARCH_9_PARAMETERS_MSMS_STANDARD_DEVIATION_value	0.01
RESULTS_SEARCH_9_PARAMETERS_FASTA_filename	C:\AB SCIEX\ProteinPilot Data\SearchDatabases\ProteomaAria_contami2018.fasta
RESULTS_SEARCH_9_PARAMETERS_AUTO_CALIBRATION_ms	TRUE
RESULTS_SEARCH_9_PARAMETERS_AUTO_CALIBRATION_msexport	FALSE
RESULTS_SEARCH_9_PARAMETERS_AUTO_CALIBRATION_msms	TRUE
RESULTS_SEARCH_9_PARAMETERS_AUTO_CALIBRATION_msmstolsdratio	2.75
RESULTS_SEARCH_9_PARAMETERS_AUTO_CALIBRATION_mstolsdratio	7
RESULTS_SEARCH_9_PARAMETERS_AUTO_CALIBRATION_squareroot	TRUE
RESULTS_SEARCH_9_PARAMETERS_AUTO_CALIBRATION_type	dalton
RESULTS_SEARCH_9_PARAMETERS_AUTO_CALIBRATION_MCP_d_s_s_f	0.0666667
RESULTS_SEARCH_9_PARAMETERS_AUTO_CALIBRATION_MCP_d_s_w_f	3
RESULTS_SEARCH_9_PARAMETERS_AUTO_CALIBRATION_MCP_m_f_r_mbc	200
RESULTS_SEARCH_9_PARAMETERS_AUTO_CALIBRATION_MCP_m_m_c	10
RESULTS_SEARCH_9_PARAMETERS_AUTO_CALIBRATION_MCP_m_m_f_s	0.25
RESULTS_SEARCH_9_PARAMETERS_AUTO_CALIBRATION_MCP_m_m_p_f	0.33
RESULTS_SEARCH_9_PARAMETERS_AUTO_CALIBRATION_MCP_m_m_p_rms_f	1
RESULTS_SEARCH_9_PARAMETERS_AUTO_CALIBRATION_MCP_m_p_t_f	1
RESULTS_SEARCH_9_PARAMETERS_AUTO_CALIBRATION_MCP_m_r_h_n_b	15
RESULTS_SEARCH_9_PARAMETERS_AUTO_CALIBRATION_MCP_m_z_n_s	99
RESULTS_SEARCH_9_PARAMETERS_AUTO_CALIBRATION_MCP_m_z_s_mn_f_r	0.0666667
RESULTS_SEARCH_9_PARAMETERS_AUTO_CALIBRATION_MCP_m_z_s_mx_f_r	0.1
RESULTS_SEARCH_9_PARAMETERS_MAX_PRECURSORS_FRAGLET	5
RESULTS_SEARCH_9_PARAMETERS_MAX_PRECURSORS_TAGLET	1
RESULTS_SEARCH_9_PARAMETERS_PRECURSORS_DR_FRAGLET	10
RESULTS_SEARCH_9_PARAMETERS_PRECURSORS_DR_TAGLET	3
RESULTS_SEARCH_9_PARAMETERS_DEFAULT_CHARGE_STATE_1_charge	2
RESULTS_SEARCH_9_PARAMETERS_DEFAULT_CHARGE_STATE_1_probability	1
RESULTS_SEARCH_9_PARAMETERS_DEFAULT_CHARGE_STATE_2_charge	3
RESULTS_SEARCH_9_PARAMETERS_DEFAULT_CHARGE_STATE_2_probability	1
RESULTS_SEARCH_9_PARAMETERS_DEFAULT_CHARGE_STATE_3_charge	4
RESULTS_SEARCH_9_PARAMETERS_DEFAULT_CHARGE_STATE_3_probability	1
RESULTS_SEARCH_9_PARAMETERS_VERSION	5.0.1.0, 4895
RESULTS_SEARCH_9_PARAMETERS_PARAGON_VERSION	5.0.1.0, 4874
RESULTS_SEARCH_9_PARAMETERS_APPLICATION	ProteinPilot(tm) Software
RESULTS_SEARCH_9_PARAMETERS_PROGROUP_alternativedispositionmaximumfoldprobabilitydrop	100
RESULTS_SEARCH_9_PARAMETERS_PROGROUP_alternativedispositionmaximumfoldscoredrop	1900-01-02
RESULTS_SEARCH_9_PARAMETERS_PROGROUP_autodiscordantpeptidethreshold	07:12:00
RESULTS_SEARCH_9_PARAMETERS_PROGROUP_bayesconfidencecalclulation	TRUE
RESULTS_SEARCH_9_PARAMETERS_PROGROUP_calibrateconfidence	TRUE
RESULTS_SEARCH_9_PARAMETERS_PROGROUP_compresspeptides	FALSE
RESULTS_SEARCH_9_PARAMETERS_PROGROUP_confidencepercentthresholdforexcludingothersfromquant	1900-01-15
RESULTS_SEARCH_9_PARAMETERS_PROGROUP_confidencepercentthresholdforincludingselfinquant	15
RESULTS_SEARCH_9_PARAMETERS_PROGROUP_donotstoremspeaklists	FALSE
RESULTS_SEARCH_9_PARAMETERS_PROGROUP_fasta	C:\AB SCIEX\ProteinPilot Data\SearchDatabases\ProteomaAria_contami2018.fasta
RESULTS_SEARCH_9_PARAMETERS_PROGROUP_featuregroupminpepconf	0.66
RESULTS_SEARCH_9_PARAMETERS_PROGROUP_featuregroupminups	0.47
RESULTS_SEARCH_9_PARAMETERS_PROGROUP_focusingintersection	4
RESULTS_SEARCH_9_PARAMETERS_PROGROUP_focusingminimummatchconfidence	0.1
RESULTS_SEARCH_9_PARAMETERS_PROGROUP_focusingminunusedprotscore	0.1
RESULTS_SEARCH_9_PARAMETERS_PROGROUP_focusingsubsetcutoff	6
RESULTS_SEARCH_9_PARAMETERS_PROGROUP_intersection	1.3
RESULTS_SEARCH_9_PARAMETERS_PROGROUP_minimummatchconfidencecutoff	0.001
RESULTS_SEARCH_9_PARAMETERS_PROGROUP_minunusedprotscore	0.0458
RESULTS_SEARCH_9_PARAMETERS_PROGROUP_subsetcutoff	2
RESULTS_SEARCH_9_PARAMETERS_PROGROUP_unusedprotscorethresholdforexcludingothersfromquant	1.3
RESULTS_SEARCH_9_PARAMETERS_PEAKLIST_count	3631
RESULTS_SEARCH_9_PARAMETERS_PEAKLIST_filenumber	1
RESULTS_SEARCH_9_PARAMETERS_PEAKLIST_original_count	3631
RESULTS_SEARCH_9_PARAMETERS_PEAKLIST_originalfilename	C:\Users\5600 Procesado\Desktop\Carpetas de datos en escritorio\2019\Diego_05062019\Diego_05062019_WT.wiff
RESULTS_SEARCH_9_PARAMETERS_PEAKLIST_partnumber	5
RESULTS_SEARCH_9_PARAMETERS_QUANT_TYPE_background_correction	FALSE
RESULTS_SEARCH_9_PARAMETERS_QUANT_TYPE_bias_correction	TRUE
RESULTS_SEARCH_9_PARAMETERS_QUANT_TYPE_keep_extreme_peptides_over_fraction	0
RESULTS_SEARCH_9_PARAMETERS_QUANT_TYPE_low_confidence_check	TRUE
RESULTS_SEARCH_9_PARAMETERS_QUANT_TYPE_low_intensity_check	TRUE
RESULTS_SEARCH_9_PARAMETERS_QUANT_TYPE_median_statistic	TRUE
RESULTS_SEARCH_9_PARAMETERS_QUANT_TYPE_mod_check	TRUE
RESULTS_SEARCH_9_PARAMETERS_QUANT_TYPE_quant_threshold	-1
RESULTS_SEARCH_9_PARAMETERS_QUANT_TYPE_quant_threshold_sn	9
RESULTS_SEARCH_9_PARAMETERS_QUANT_TYPE_separate_searches	FALSE
RESULTS_SEARCH_9_PARAMETERS_QUANT_TYPE_shared_msms_check	TRUE
RESULTS_SEARCH_9_PARAMETERS_PARAGON_METHOD_SETTINGS_UI_SAMPLE_TYPE	Identification
RESULTS_SEARCH_9_PARAMETERS_PARAGON_METHOD_SETTINGS_UI_CYS_ALKYLATION	Iodoacetamide
RESULTS_SEARCH_9_PARAMETERS_PARAGON_METHOD_SETTINGS_UI_DIGESTION	Trypsin
RESULTS_SEARCH_9_PARAMETERS_PARAGON_METHOD_SETTINGS_UI_INSTRUMENT	TripleTOF 5600
RESULTS_SEARCH_9_PARAMETERS_PARAGON_METHOD_SETTINGS_UI_SEARCH_EFFORT	Thorough
RESULTS_SEARCH_9_PARAMETERS_PARAGON_METHOD_SETTINGS_UI_ID_FOCUS	Biological modifications
RESULTS_SEARCH_9_PARAMETERS_PARAGON_METHOD_SETTINGS_UI_USER_NAME	5600Procesado\5600 Procesado
RESULTS_SEARCH_9_PARAMETERS_PARAGON_METHOD_SETTINGS_UI_MACHINE_NAME	5600PROCESADO
RESULTS_SEARCH_9_PARAMETERS_PARAGON_METHOD_SETTINGS_UI_SEARCH_ID	6.36954e+17
RESULTS_SEARCH_9_PARAMETERS_PARAGON_METHOD_SETTINGS_UI_START_TIME	2019-06-06 08:12:35
RESULTS_SEARCH_9_PARAMETERS_PARAGON_METHOD_SETTINGS_UI_MIN_UNUSED_PROTSCORE	0.0458
RESULTS_SEARCH_9_PARAMETERS_PARAGON_METHOD_SETTINGS_UI_PSPEP	TRUE
RESULTS_SEARCH_10_time_cpu	202021
RESULTS_SEARCH_10_time_duration	202067
RESULTS_SEARCH_10_version	5.0.1.4874
RESULTS_SEARCH_10_xml:id	SEARCH:2:636954055553178729_4
RESULTS_SEARCH_10_PARAMETERS_chemical_data_edited	TRUE
RESULTS_SEARCH_10_PARAMETERS_do_multiprecursor_search	TRUE
RESULTS_SEARCH_10_PARAMETERS_do_reverse_search	TRUE
RESULTS_SEARCH_10_PARAMETERS_max_quant_labels	35
RESULTS_SEARCH_10_PARAMETERS_maxresults	15
RESULTS_SEARCH_10_PARAMETERS_separate_searches	FALSE
RESULTS_SEARCH_10_PARAMETERS_MSTOLERANCE_type	dalton
RESULTS_SEARCH_10_PARAMETERS_MSTOLERANCE_value	0.05
RESULTS_SEARCH_10_PARAMETERS_MSMSTOLERANCE_type	dalton
RESULTS_SEARCH_10_PARAMETERS_MSMSTOLERANCE_value	0.1
RESULTS_SEARCH_10_PARAMETERS_MS_STANDARD_DEVIATION_type	dalton
RESULTS_SEARCH_10_PARAMETERS_MS_STANDARD_DEVIATION_value	0.0011
RESULTS_SEARCH_10_PARAMETERS_MSMS_STANDARD_DEVIATION_type	dalton
RESULTS_SEARCH_10_PARAMETERS_MSMS_STANDARD_DEVIATION_value	0.01
RESULTS_SEARCH_10_PARAMETERS_FASTA_filename	C:\AB SCIEX\ProteinPilot Data\SearchDatabases\ProteomaAria_contami2018.fasta
RESULTS_SEARCH_10_PARAMETERS_AUTO_CALIBRATION_ms	TRUE
RESULTS_SEARCH_10_PARAMETERS_AUTO_CALIBRATION_msexport	FALSE
RESULTS_SEARCH_10_PARAMETERS_AUTO_CALIBRATION_msms	TRUE
RESULTS_SEARCH_10_PARAMETERS_AUTO_CALIBRATION_msmstolsdratio	2.75
RESULTS_SEARCH_10_PARAMETERS_AUTO_CALIBRATION_mstolsdratio	7
RESULTS_SEARCH_10_PARAMETERS_AUTO_CALIBRATION_squareroot	TRUE
RESULTS_SEARCH_10_PARAMETERS_AUTO_CALIBRATION_type	dalton
RESULTS_SEARCH_10_PARAMETERS_AUTO_CALIBRATION_MCP_d_s_s_f	0.0666667
RESULTS_SEARCH_10_PARAMETERS_AUTO_CALIBRATION_MCP_d_s_w_f	3
RESULTS_SEARCH_10_PARAMETERS_AUTO_CALIBRATION_MCP_m_f_r_mbc	200
RESULTS_SEARCH_10_PARAMETERS_AUTO_CALIBRATION_MCP_m_m_c	10
RESULTS_SEARCH_10_PARAMETERS_AUTO_CALIBRATION_MCP_m_m_f_s	0.25
RESULTS_SEARCH_10_PARAMETERS_AUTO_CALIBRATION_MCP_m_m_p_f	0.33
RESULTS_SEARCH_10_PARAMETERS_AUTO_CALIBRATION_MCP_m_m_p_rms_f	1
RESULTS_SEARCH_10_PARAMETERS_AUTO_CALIBRATION_MCP_m_p_t_f	1
RESULTS_SEARCH_10_PARAMETERS_AUTO_CALIBRATION_MCP_m_r_h_n_b	15
RESULTS_SEARCH_10_PARAMETERS_AUTO_CALIBRATION_MCP_m_z_n_s	99
RESULTS_SEARCH_10_PARAMETERS_AUTO_CALIBRATION_MCP_m_z_s_mn_f_r	0.0666667
RESULTS_SEARCH_10_PARAMETERS_AUTO_CALIBRATION_MCP_m_z_s_mx_f_r	0.1
RESULTS_SEARCH_10_PARAMETERS_MAX_PRECURSORS_FRAGLET	5
RESULTS_SEARCH_10_PARAMETERS_MAX_PRECURSORS_TAGLET	1
RESULTS_SEARCH_10_PARAMETERS_PRECURSORS_DR_FRAGLET	10
RESULTS_SEARCH_10_PARAMETERS_PRECURSORS_DR_TAGLET	3
RESULTS_SEARCH_10_PARAMETERS_DEFAULT_CHARGE_STATE_1_charge	2
RESULTS_SEARCH_10_PARAMETERS_DEFAULT_CHARGE_STATE_1_probability	1
RESULTS_SEARCH_10_PARAMETERS_DEFAULT_CHARGE_STATE_2_charge	3
RESULTS_SEARCH_10_PARAMETERS_DEFAULT_CHARGE_STATE_2_probability	1900-01-01
RESULTS_SEARCH_10_PARAMETERS_DEFAULT_CHARGE_STATE_3_charge	4
RESULTS_SEARCH_10_PARAMETERS_DEFAULT_CHARGE_STATE_3_probability	1
RESULTS_SEARCH_10_PARAMETERS_VERSION	5.0.1.0, 4895
RESULTS_SEARCH_10_PARAMETERS_PARAGON_VERSION	5.0.1.0, 4874
RESULTS_SEARCH_10_PARAMETERS_APPLICATION	ProteinPilot(tm) Software
RESULTS_SEARCH_10_PARAMETERS_PROGROUP_alternativedispositionmaximumfoldprobabilitydrop	100
RESULTS_SEARCH_10_PARAMETERS_PROGROUP_alternativedispositionmaximumfoldscoredrop	2
RESULTS_SEARCH_10_PARAMETERS_PROGROUP_autodiscordantpeptidethreshold	0.3
RESULTS_SEARCH_10_PARAMETERS_PROGROUP_bayesconfidencecalclulation	TRUE
RESULTS_SEARCH_10_PARAMETERS_PROGROUP_calibrateconfidence	TRUE
RESULTS_SEARCH_10_PARAMETERS_PROGROUP_compresspeptides	FALSE
RESULTS_SEARCH_10_PARAMETERS_PROGROUP_confidencepercentthresholdforexcludingothersfromquant	15
RESULTS_SEARCH_10_PARAMETERS_PROGROUP_confidencepercentthresholdforincludingselfinquant	15
RESULTS_SEARCH_10_PARAMETERS_PROGROUP_donotstoremspeaklists	FALSE
RESULTS_SEARCH_10_PARAMETERS_PROGROUP_fasta	C:\AB SCIEX\ProteinPilot Data\SearchDatabases\ProteomaAria_contami2018.fasta
RESULTS_SEARCH_10_PARAMETERS_PROGROUP_featuregroupminpepconf	0.66
RESULTS_SEARCH_10_PARAMETERS_PROGROUP_featuregroupminups	0.47
RESULTS_SEARCH_10_PARAMETERS_PROGROUP_focusingintersection	4
RESULTS_SEARCH_10_PARAMETERS_PROGROUP_focusingminimummatchconfidence	0.1
RESULTS_SEARCH_10_PARAMETERS_PROGROUP_focusingminunusedprotscore	0.1
RESULTS_SEARCH_10_PARAMETERS_PROGROUP_focusingsubsetcutoff	6
RESULTS_SEARCH_10_PARAMETERS_PROGROUP_intersection	1.3
RESULTS_SEARCH_10_PARAMETERS_PROGROUP_minimummatchconfidencecutoff	0.001
RESULTS_SEARCH_10_PARAMETERS_PROGROUP_minunusedprotscore	0.0458
RESULTS_SEARCH_10_PARAMETERS_PROGROUP_subsetcutoff	2
RESULTS_SEARCH_10_PARAMETERS_PROGROUP_unusedprotscorethresholdforexcludingothersfromquant	1.3
RESULTS_SEARCH_10_PARAMETERS_PEAKLIST_count	3631
RESULTS_SEARCH_10_PARAMETERS_PEAKLIST_filenumber	1
RESULTS_SEARCH_10_PARAMETERS_PEAKLIST_original_count	3631
RESULTS_SEARCH_10_PARAMETERS_PEAKLIST_originalfilename	C:\Users\5600 Procesado\Desktop\Carpetas de datos en escritorio\2019\Diego_05062019\Diego_05062019_WT.wiff
RESULTS_SEARCH_10_PARAMETERS_PEAKLIST_partnumber	5
RESULTS_SEARCH_10_PARAMETERS_QUANT_TYPE_background_correction	FALSE
RESULTS_SEARCH_10_PARAMETERS_QUANT_TYPE_bias_correction	TRUE
RESULTS_SEARCH_10_PARAMETERS_QUANT_TYPE_keep_extreme_peptides_over_fraction	0
RESULTS_SEARCH_10_PARAMETERS_QUANT_TYPE_low_confidence_check	TRUE
RESULTS_SEARCH_10_PARAMETERS_QUANT_TYPE_low_intensity_check	TRUE
RESULTS_SEARCH_10_PARAMETERS_QUANT_TYPE_median_statistic	TRUE
RESULTS_SEARCH_10_PARAMETERS_QUANT_TYPE_mod_check	TRUE
RESULTS_SEARCH_10_PARAMETERS_QUANT_TYPE_quant_threshold	-1
RESULTS_SEARCH_10_PARAMETERS_QUANT_TYPE_quant_threshold_sn	9
RESULTS_SEARCH_10_PARAMETERS_QUANT_TYPE_separate_searches	FALSE
RESULTS_SEARCH_10_PARAMETERS_QUANT_TYPE_shared_msms_check	TRUE
RESULTS_SEARCH_10_PARAMETERS_PARAGON_METHOD_SETTINGS_UI_SAMPLE_TYPE	Identification
RESULTS_SEARCH_10_PARAMETERS_PARAGON_METHOD_SETTINGS_UI_CYS_ALKYLATION	Iodoacetamide
RESULTS_SEARCH_10_PARAMETERS_PARAGON_METHOD_SETTINGS_UI_DIGESTION	Trypsin
RESULTS_SEARCH_10_PARAMETERS_PARAGON_METHOD_SETTINGS_UI_INSTRUMENT	TripleTOF 5600
RESULTS_SEARCH_10_PARAMETERS_PARAGON_METHOD_SETTINGS_UI_SEARCH_EFFORT	Thorough
RESULTS_SEARCH_10_PARAMETERS_PARAGON_METHOD_SETTINGS_UI_ID_FOCUS	Biological modifications
RESULTS_SEARCH_10_PARAMETERS_PARAGON_METHOD_SETTINGS_UI_USER_NAME	5600Procesado\5600 Procesado
RESULTS_SEARCH_10_PARAMETERS_PARAGON_METHOD_SETTINGS_UI_MACHINE_NAME	5600PROCESADO
RESULTS_SEARCH_10_PARAMETERS_PARAGON_METHOD_SETTINGS_UI_SEARCH_ID	6.36954e+17
RESULTS_SEARCH_10_PARAMETERS_PARAGON_METHOD_SETTINGS_UI_START_TIME	2019-06-06 08:12:35
RESULTS_SEARCH_10_PARAMETERS_PARAGON_METHOD_SETTINGS_UI_MIN_UNUSED_PROTSCORE	0.0458
RESULTS_SEARCH_10_PARAMETERS_PARAGON_METHOD_SETTINGS_UI_PSPEP	TRUE
RESULTS_SEARCH_11_time_cpu	186467
RESULTS_SEARCH_11_time_duration	186482
RESULTS_SEARCH_11_version	5.0.1.4874
RESULTS_SEARCH_11_xml:id	SEARCH:1:636954055553178729_5
RESULTS_SEARCH_11_PARAMETERS_chemical_data_edited	TRUE
RESULTS_SEARCH_11_PARAMETERS_do_multiprecursor_search	TRUE
RESULTS_SEARCH_11_PARAMETERS_do_reverse_search	TRUE
RESULTS_SEARCH_11_PARAMETERS_max_quant_labels	35
RESULTS_SEARCH_11_PARAMETERS_maxresults	15
RESULTS_SEARCH_11_PARAMETERS_separate_searches	FALSE
RESULTS_SEARCH_11_PARAMETERS_MSTOLERANCE_type	dalton
RESULTS_SEARCH_11_PARAMETERS_MSTOLERANCE_value	0.05
RESULTS_SEARCH_11_PARAMETERS_MSMSTOLERANCE_type	dalton
RESULTS_SEARCH_11_PARAMETERS_MSMSTOLERANCE_value	0.1
RESULTS_SEARCH_11_PARAMETERS_MS_STANDARD_DEVIATION_type	dalton
RESULTS_SEARCH_11_PARAMETERS_MS_STANDARD_DEVIATION_value	0.0011
RESULTS_SEARCH_11_PARAMETERS_MSMS_STANDARD_DEVIATION_type	dalton
RESULTS_SEARCH_11_PARAMETERS_MSMS_STANDARD_DEVIATION_value	0.01
RESULTS_SEARCH_11_PARAMETERS_FASTA_filename	C:\AB SCIEX\ProteinPilot Data\SearchDatabases\ProteomaAria_contami2018.fasta
RESULTS_SEARCH_11_PARAMETERS_AUTO_CALIBRATION_ms	TRUE
RESULTS_SEARCH_11_PARAMETERS_AUTO_CALIBRATION_msexport	FALSE
RESULTS_SEARCH_11_PARAMETERS_AUTO_CALIBRATION_msms	TRUE
RESULTS_SEARCH_11_PARAMETERS_AUTO_CALIBRATION_msmstolsdratio	2.75
RESULTS_SEARCH_11_PARAMETERS_AUTO_CALIBRATION_mstolsdratio	7
RESULTS_SEARCH_11_PARAMETERS_AUTO_CALIBRATION_squareroot	TRUE
RESULTS_SEARCH_11_PARAMETERS_AUTO_CALIBRATION_type	dalton
RESULTS_SEARCH_11_PARAMETERS_AUTO_CALIBRATION_MCP_d_s_s_f	0.0666667
RESULTS_SEARCH_11_PARAMETERS_AUTO_CALIBRATION_MCP_d_s_w_f	3
RESULTS_SEARCH_11_PARAMETERS_AUTO_CALIBRATION_MCP_m_f_r_mbc	200
RESULTS_SEARCH_11_PARAMETERS_AUTO_CALIBRATION_MCP_m_m_c	10
RESULTS_SEARCH_11_PARAMETERS_AUTO_CALIBRATION_MCP_m_m_f_s	0.25
RESULTS_SEARCH_11_PARAMETERS_AUTO_CALIBRATION_MCP_m_m_p_f	0.33
RESULTS_SEARCH_11_PARAMETERS_AUTO_CALIBRATION_MCP_m_m_p_rms_f	1
RESULTS_SEARCH_11_PARAMETERS_AUTO_CALIBRATION_MCP_m_p_t_f	1
RESULTS_SEARCH_11_PARAMETERS_AUTO_CALIBRATION_MCP_m_r_h_n_b	15
RESULTS_SEARCH_11_PARAMETERS_AUTO_CALIBRATION_MCP_m_z_n_s	99
RESULTS_SEARCH_11_PARAMETERS_AUTO_CALIBRATION_MCP_m_z_s_mn_f_r	0.0666667
RESULTS_SEARCH_11_PARAMETERS_AUTO_CALIBRATION_MCP_m_z_s_mx_f_r	0.1
RESULTS_SEARCH_11_PARAMETERS_MAX_PRECURSORS_FRAGLET	5
RESULTS_SEARCH_11_PARAMETERS_MAX_PRECURSORS_TAGLET	1
RESULTS_SEARCH_11_PARAMETERS_PRECURSORS_DR_FRAGLET	10
RESULTS_SEARCH_11_PARAMETERS_PRECURSORS_DR_TAGLET	1900-01-03
RESULTS_SEARCH_11_PARAMETERS_DEFAULT_CHARGE_STATE_1_charge	2
RESULTS_SEARCH_11_PARAMETERS_DEFAULT_CHARGE_STATE_1_probability	1
RESULTS_SEARCH_11_PARAMETERS_DEFAULT_CHARGE_STATE_2_charge	3
RESULTS_SEARCH_11_PARAMETERS_DEFAULT_CHARGE_STATE_2_probability	1
RESULTS_SEARCH_11_PARAMETERS_DEFAULT_CHARGE_STATE_3_charge	4
RESULTS_SEARCH_11_PARAMETERS_DEFAULT_CHARGE_STATE_3_probability	1
RESULTS_SEARCH_11_PARAMETERS_VERSION	5.0.1.0, 4895
RESULTS_SEARCH_11_PARAMETERS_PARAGON_VERSION	5.0.1.0, 4874
RESULTS_SEARCH_11_PARAMETERS_APPLICATION	ProteinPilot(tm) Software
RESULTS_SEARCH_11_PARAMETERS_PROGROUP_alternativedispositionmaximumfoldprobabilitydrop	100
RESULTS_SEARCH_11_PARAMETERS_PROGROUP_alternativedispositionmaximumfoldscoredrop	2
RESULTS_SEARCH_11_PARAMETERS_PROGROUP_autodiscordantpeptidethreshold	0.3
RESULTS_SEARCH_11_PARAMETERS_PROGROUP_bayesconfidencecalclulation	TRUE
RESULTS_SEARCH_11_PARAMETERS_PROGROUP_calibrateconfidence	TRUE
RESULTS_SEARCH_11_PARAMETERS_PROGROUP_compresspeptides	FALSE
RESULTS_SEARCH_11_PARAMETERS_PROGROUP_confidencepercentthresholdforexcludingothersfromquant	1900-01-15
RESULTS_SEARCH_11_PARAMETERS_PROGROUP_confidencepercentthresholdforincludingselfinquant	15
RESULTS_SEARCH_11_PARAMETERS_PROGROUP_donotstoremspeaklists	FALSE
RESULTS_SEARCH_11_PARAMETERS_PROGROUP_fasta	C:\AB SCIEX\ProteinPilot Data\SearchDatabases\ProteomaAria_contami2018.fasta
RESULTS_SEARCH_11_PARAMETERS_PROGROUP_featuregroupminpepconf	0.66
RESULTS_SEARCH_11_PARAMETERS_PROGROUP_featuregroupminups	0.47
RESULTS_SEARCH_11_PARAMETERS_PROGROUP_focusingintersection	4
RESULTS_SEARCH_11_PARAMETERS_PROGROUP_focusingminimummatchconfidence	0.1
RESULTS_SEARCH_11_PARAMETERS_PROGROUP_focusingminunusedprotscore	0.1
RESULTS_SEARCH_11_PARAMETERS_PROGROUP_focusingsubsetcutoff	6
RESULTS_SEARCH_11_PARAMETERS_PROGROUP_intersection	1.3
RESULTS_SEARCH_11_PARAMETERS_PROGROUP_minimummatchconfidencecutoff	0.001
RESULTS_SEARCH_11_PARAMETERS_PROGROUP_minunusedprotscore	0.0458
RESULTS_SEARCH_11_PARAMETERS_PROGROUP_subsetcutoff	2
RESULTS_SEARCH_11_PARAMETERS_PROGROUP_unusedprotscorethresholdforexcludingothersfromquant	1.3
RESULTS_SEARCH_11_PARAMETERS_PEAKLIST_count	3649
RESULTS_SEARCH_11_PARAMETERS_PEAKLIST_filenumber	1
RESULTS_SEARCH_11_PARAMETERS_PEAKLIST_original_count	3649
RESULTS_SEARCH_11_PARAMETERS_PEAKLIST_originalfilename	C:\Users\5600 Procesado\Desktop\Carpetas de datos en escritorio\2019\Diego_05062019\Diego_05062019_WT.wiff
RESULTS_SEARCH_11_PARAMETERS_PEAKLIST_partnumber	6
RESULTS_SEARCH_11_PARAMETERS_QUANT_TYPE_background_correction	FALSE
RESULTS_SEARCH_11_PARAMETERS_QUANT_TYPE_bias_correction	TRUE
RESULTS_SEARCH_11_PARAMETERS_QUANT_TYPE_keep_extreme_peptides_over_fraction	0
RESULTS_SEARCH_11_PARAMETERS_QUANT_TYPE_low_confidence_check	TRUE
RESULTS_SEARCH_11_PARAMETERS_QUANT_TYPE_low_intensity_check	TRUE
RESULTS_SEARCH_11_PARAMETERS_QUANT_TYPE_median_statistic	TRUE
RESULTS_SEARCH_11_PARAMETERS_QUANT_TYPE_mod_check	TRUE
RESULTS_SEARCH_11_PARAMETERS_QUANT_TYPE_quant_threshold	-1
RESULTS_SEARCH_11_PARAMETERS_QUANT_TYPE_quant_threshold_sn	9
RESULTS_SEARCH_11_PARAMETERS_QUANT_TYPE_separate_searches	FALSE
RESULTS_SEARCH_11_PARAMETERS_QUANT_TYPE_shared_msms_check	TRUE
RESULTS_SEARCH_11_PARAMETERS_PARAGON_METHOD_SETTINGS_UI_SAMPLE_TYPE	Identification
RESULTS_SEARCH_11_PARAMETERS_PARAGON_METHOD_SETTINGS_UI_CYS_ALKYLATION	Iodoacetamide
RESULTS_SEARCH_11_PARAMETERS_PARAGON_METHOD_SETTINGS_UI_DIGESTION	Trypsin
RESULTS_SEARCH_11_PARAMETERS_PARAGON_METHOD_SETTINGS_UI_INSTRUMENT	TripleTOF 5600
RESULTS_SEARCH_11_PARAMETERS_PARAGON_METHOD_SETTINGS_UI_SEARCH_EFFORT	Thorough
RESULTS_SEARCH_11_PARAMETERS_PARAGON_METHOD_SETTINGS_UI_ID_FOCUS	Biological modifications
RESULTS_SEARCH_11_PARAMETERS_PARAGON_METHOD_SETTINGS_UI_USER_NAME	5600Procesado\5600 Procesado
RESULTS_SEARCH_11_PARAMETERS_PARAGON_METHOD_SETTINGS_UI_MACHINE_NAME	5600PROCESADO
RESULTS_SEARCH_11_PARAMETERS_PARAGON_METHOD_SETTINGS_UI_SEARCH_ID	6.36954e+17
RESULTS_SEARCH_11_PARAMETERS_PARAGON_METHOD_SETTINGS_UI_START_TIME	2019-06-06 08:12:35
RESULTS_SEARCH_11_PARAMETERS_PARAGON_METHOD_SETTINGS_UI_MIN_UNUSED_PROTSCORE	0.0458
RESULTS_SEARCH_11_PARAMETERS_PARAGON_METHOD_SETTINGS_UI_PSPEP	TRUE
RESULTS_SEARCH_12_time_cpu	212067
RESULTS_SEARCH_12_time_duration	212082
RESULTS_SEARCH_12_version	5.0.1.4874
RESULTS_SEARCH_12_xml:id	SEARCH:2:636954055553178729_5
RESULTS_SEARCH_12_PARAMETERS_chemical_data_edited	TRUE
RESULTS_SEARCH_12_PARAMETERS_do_multiprecursor_search	TRUE
RESULTS_SEARCH_12_PARAMETERS_do_reverse_search	TRUE
RESULTS_SEARCH_12_PARAMETERS_max_quant_labels	35
RESULTS_SEARCH_12_PARAMETERS_maxresults	15
RESULTS_SEARCH_12_PARAMETERS_separate_searches	FALSE
RESULTS_SEARCH_12_PARAMETERS_MSTOLERANCE_type	dalton
RESULTS_SEARCH_12_PARAMETERS_MSTOLERANCE_value	0.05
RESULTS_SEARCH_12_PARAMETERS_MSMSTOLERANCE_type	dalton
RESULTS_SEARCH_12_PARAMETERS_MSMSTOLERANCE_value	0.1
RESULTS_SEARCH_12_PARAMETERS_MS_STANDARD_DEVIATION_type	dalton
RESULTS_SEARCH_12_PARAMETERS_MS_STANDARD_DEVIATION_value	0.0011
RESULTS_SEARCH_12_PARAMETERS_MSMS_STANDARD_DEVIATION_type	dalton
RESULTS_SEARCH_12_PARAMETERS_MSMS_STANDARD_DEVIATION_value	0.01
RESULTS_SEARCH_12_PARAMETERS_FASTA_filename	C:\AB SCIEX\ProteinPilot Data\SearchDatabases\ProteomaAria_contami2018.fasta
RESULTS_SEARCH_12_PARAMETERS_AUTO_CALIBRATION_ms	TRUE
RESULTS_SEARCH_12_PARAMETERS_AUTO_CALIBRATION_msexport	FALSE
RESULTS_SEARCH_12_PARAMETERS_AUTO_CALIBRATION_msms	TRUE
RESULTS_SEARCH_12_PARAMETERS_AUTO_CALIBRATION_msmstolsdratio	2.75
RESULTS_SEARCH_12_PARAMETERS_AUTO_CALIBRATION_mstolsdratio	7
RESULTS_SEARCH_12_PARAMETERS_AUTO_CALIBRATION_squareroot	TRUE
RESULTS_SEARCH_12_PARAMETERS_AUTO_CALIBRATION_type	dalton
RESULTS_SEARCH_12_PARAMETERS_AUTO_CALIBRATION_MCP_d_s_s_f	0.0666667
RESULTS_SEARCH_12_PARAMETERS_AUTO_CALIBRATION_MCP_d_s_w_f	3
RESULTS_SEARCH_12_PARAMETERS_AUTO_CALIBRATION_MCP_m_f_r_mbc	200
RESULTS_SEARCH_12_PARAMETERS_AUTO_CALIBRATION_MCP_m_m_c	10
RESULTS_SEARCH_12_PARAMETERS_AUTO_CALIBRATION_MCP_m_m_f_s	0.25
RESULTS_SEARCH_12_PARAMETERS_AUTO_CALIBRATION_MCP_m_m_p_f	0.33
RESULTS_SEARCH_12_PARAMETERS_AUTO_CALIBRATION_MCP_m_m_p_rms_f	1
RESULTS_SEARCH_12_PARAMETERS_AUTO_CALIBRATION_MCP_m_p_t_f	1
RESULTS_SEARCH_12_PARAMETERS_AUTO_CALIBRATION_MCP_m_r_h_n_b	15
RESULTS_SEARCH_12_PARAMETERS_AUTO_CALIBRATION_MCP_m_z_n_s	99
RESULTS_SEARCH_12_PARAMETERS_AUTO_CALIBRATION_MCP_m_z_s_mn_f_r	0.0666667
RESULTS_SEARCH_12_PARAMETERS_AUTO_CALIBRATION_MCP_m_z_s_mx_f_r	0.1
RESULTS_SEARCH_12_PARAMETERS_MAX_PRECURSORS_FRAGLET	5
RESULTS_SEARCH_12_PARAMETERS_MAX_PRECURSORS_TAGLET	1
RESULTS_SEARCH_12_PARAMETERS_PRECURSORS_DR_FRAGLET	10
RESULTS_SEARCH_12_PARAMETERS_PRECURSORS_DR_TAGLET	3
RESULTS_SEARCH_12_PARAMETERS_DEFAULT_CHARGE_STATE_1_charge	2
RESULTS_SEARCH_12_PARAMETERS_DEFAULT_CHARGE_STATE_1_probability	1
RESULTS_SEARCH_12_PARAMETERS_DEFAULT_CHARGE_STATE_2_charge	3
RESULTS_SEARCH_12_PARAMETERS_DEFAULT_CHARGE_STATE_2_probability	1
RESULTS_SEARCH_12_PARAMETERS_DEFAULT_CHARGE_STATE_3_charge	4
RESULTS_SEARCH_12_PARAMETERS_DEFAULT_CHARGE_STATE_3_probability	1
RESULTS_SEARCH_12_PARAMETERS_VERSION	5.0.1.0, 4895
RESULTS_SEARCH_12_PARAMETERS_PARAGON_VERSION	5.0.1.0, 4874
RESULTS_SEARCH_12_PARAMETERS_APPLICATION	ProteinPilot(tm) Software
RESULTS_SEARCH_12_PARAMETERS_PROGROUP_alternativedispositionmaximumfoldprobabilitydrop	100
RESULTS_SEARCH_12_PARAMETERS_PROGROUP_alternativedispositionmaximumfoldscoredrop	2
RESULTS_SEARCH_12_PARAMETERS_PROGROUP_autodiscordantpeptidethreshold	0.3
RESULTS_SEARCH_12_PARAMETERS_PROGROUP_bayesconfidencecalclulation	TRUE
RESULTS_SEARCH_12_PARAMETERS_PROGROUP_calibrateconfidence	TRUE
RESULTS_SEARCH_12_PARAMETERS_PROGROUP_compresspeptides	FALSE
RESULTS_SEARCH_12_PARAMETERS_PROGROUP_confidencepercentthresholdforexcludingothersfromquant	15
RESULTS_SEARCH_12_PARAMETERS_PROGROUP_confidencepercentthresholdforincludingselfinquant	15
RESULTS_SEARCH_12_PARAMETERS_PROGROUP_donotstoremspeaklists	FALSE
RESULTS_SEARCH_12_PARAMETERS_PROGROUP_fasta	C:\AB SCIEX\ProteinPilot Data\SearchDatabases\ProteomaAria_contami2018.fasta
RESULTS_SEARCH_12_PARAMETERS_PROGROUP_featuregroupminpepconf	0.66
RESULTS_SEARCH_12_PARAMETERS_PROGROUP_featuregroupminups	0.47
RESULTS_SEARCH_12_PARAMETERS_PROGROUP_focusingintersection	4
RESULTS_SEARCH_12_PARAMETERS_PROGROUP_focusingminimummatchconfidence	0.1
RESULTS_SEARCH_12_PARAMETERS_PROGROUP_focusingminunusedprotscore	0.1
RESULTS_SEARCH_12_PARAMETERS_PROGROUP_focusingsubsetcutoff	6
RESULTS_SEARCH_12_PARAMETERS_PROGROUP_intersection	1.3
RESULTS_SEARCH_12_PARAMETERS_PROGROUP_minimummatchconfidencecutoff	0.001
RESULTS_SEARCH_12_PARAMETERS_PROGROUP_minunusedprotscore	0.0458
RESULTS_SEARCH_12_PARAMETERS_PROGROUP_subsetcutoff	2
RESULTS_SEARCH_12_PARAMETERS_PROGROUP_unusedprotscorethresholdforexcludingothersfromquant	1.3
RESULTS_SEARCH_12_PARAMETERS_PEAKLIST_count	3649
RESULTS_SEARCH_12_PARAMETERS_PEAKLIST_filenumber	1
RESULTS_SEARCH_12_PARAMETERS_PEAKLIST_original_count	3649
RESULTS_SEARCH_12_PARAMETERS_PEAKLIST_originalfilename	C:\Users\5600 Procesado\Desktop\Carpetas de datos en escritorio\2019\Diego_05062019\Diego_05062019_WT.wiff
RESULTS_SEARCH_12_PARAMETERS_PEAKLIST_partnumber	6
RESULTS_SEARCH_12_PARAMETERS_QUANT_TYPE_background_correction	FALSE
RESULTS_SEARCH_12_PARAMETERS_QUANT_TYPE_bias_correction	TRUE
RESULTS_SEARCH_12_PARAMETERS_QUANT_TYPE_keep_extreme_peptides_over_fraction	0
RESULTS_SEARCH_12_PARAMETERS_QUANT_TYPE_low_confidence_check	TRUE
RESULTS_SEARCH_12_PARAMETERS_QUANT_TYPE_low_intensity_check	TRUE
RESULTS_SEARCH_12_PARAMETERS_QUANT_TYPE_median_statistic	TRUE
RESULTS_SEARCH_12_PARAMETERS_QUANT_TYPE_mod_check	TRUE
RESULTS_SEARCH_12_PARAMETERS_QUANT_TYPE_quant_threshold	-1
RESULTS_SEARCH_12_PARAMETERS_QUANT_TYPE_quant_threshold_sn	9
RESULTS_SEARCH_12_PARAMETERS_QUANT_TYPE_separate_searches	FALSE
RESULTS_SEARCH_12_PARAMETERS_QUANT_TYPE_shared_msms_check	TRUE
RESULTS_SEARCH_12_PARAMETERS_PARAGON_METHOD_SETTINGS_UI_SAMPLE_TYPE	Identification
RESULTS_SEARCH_12_PARAMETERS_PARAGON_METHOD_SETTINGS_UI_CYS_ALKYLATION	Iodoacetamide
RESULTS_SEARCH_12_PARAMETERS_PARAGON_METHOD_SETTINGS_UI_DIGESTION	Trypsin
RESULTS_SEARCH_12_PARAMETERS_PARAGON_METHOD_SETTINGS_UI_INSTRUMENT	TripleTOF 5600
RESULTS_SEARCH_12_PARAMETERS_PARAGON_METHOD_SETTINGS_UI_SEARCH_EFFORT	Thorough
RESULTS_SEARCH_12_PARAMETERS_PARAGON_METHOD_SETTINGS_UI_ID_FOCUS	Biological modifications
RESULTS_SEARCH_12_PARAMETERS_PARAGON_METHOD_SETTINGS_UI_USER_NAME	5600Procesado\5600 Procesado
RESULTS_SEARCH_12_PARAMETERS_PARAGON_METHOD_SETTINGS_UI_MACHINE_NAME	5600PROCESADO
RESULTS_SEARCH_12_PARAMETERS_PARAGON_METHOD_SETTINGS_UI_SEARCH_ID	6.36954e+17
RESULTS_SEARCH_12_PARAMETERS_PARAGON_METHOD_SETTINGS_UI_START_TIME	2019-06-06 08:12:35
RESULTS_SEARCH_12_PARAMETERS_PARAGON_METHOD_SETTINGS_UI_MIN_UNUSED_PROTSCORE	0.0458
RESULTS_SEARCH_12_PARAMETERS_PARAGON_METHOD_SETTINGS_UI_PSPEP	TRUE
RESULTS_SEARCH_13_time_cpu	47299
RESULTS_SEARCH_13_time_duration	47330
RESULTS_SEARCH_13_version	5.0.1.4874
RESULTS_SEARCH_13_xml:id	SEARCH:1:636954055553178729_6
RESULTS_SEARCH_13_PARAMETERS_chemical_data_edited	TRUE
RESULTS_SEARCH_13_PARAMETERS_do_multiprecursor_search	TRUE
RESULTS_SEARCH_13_PARAMETERS_do_reverse_search	TRUE
RESULTS_SEARCH_13_PARAMETERS_max_quant_labels	35
RESULTS_SEARCH_13_PARAMETERS_maxresults	15
RESULTS_SEARCH_13_PARAMETERS_separate_searches	FALSE
RESULTS_SEARCH_13_PARAMETERS_MSTOLERANCE_type	dalton
RESULTS_SEARCH_13_PARAMETERS_MSTOLERANCE_value	0.05
RESULTS_SEARCH_13_PARAMETERS_MSMSTOLERANCE_type	dalton
RESULTS_SEARCH_13_PARAMETERS_MSMSTOLERANCE_value	0.1
RESULTS_SEARCH_13_PARAMETERS_MS_STANDARD_DEVIATION_type	dalton
RESULTS_SEARCH_13_PARAMETERS_MS_STANDARD_DEVIATION_value	0.0011
RESULTS_SEARCH_13_PARAMETERS_MSMS_STANDARD_DEVIATION_type	dalton
RESULTS_SEARCH_13_PARAMETERS_MSMS_STANDARD_DEVIATION_value	0.01
RESULTS_SEARCH_13_PARAMETERS_FASTA_filename	C:\AB SCIEX\ProteinPilot Data\SearchDatabases\ProteomaAria_contami2018.fasta
RESULTS_SEARCH_13_PARAMETERS_AUTO_CALIBRATION_ms	TRUE
RESULTS_SEARCH_13_PARAMETERS_AUTO_CALIBRATION_msexport	FALSE
RESULTS_SEARCH_13_PARAMETERS_AUTO_CALIBRATION_msms	TRUE
RESULTS_SEARCH_13_PARAMETERS_AUTO_CALIBRATION_msmstolsdratio	2.75
RESULTS_SEARCH_13_PARAMETERS_AUTO_CALIBRATION_mstolsdratio	7
RESULTS_SEARCH_13_PARAMETERS_AUTO_CALIBRATION_squareroot	TRUE
RESULTS_SEARCH_13_PARAMETERS_AUTO_CALIBRATION_type	dalton
RESULTS_SEARCH_13_PARAMETERS_AUTO_CALIBRATION_MCP_d_s_s_f	0.0666667
RESULTS_SEARCH_13_PARAMETERS_AUTO_CALIBRATION_MCP_d_s_w_f	3
RESULTS_SEARCH_13_PARAMETERS_AUTO_CALIBRATION_MCP_m_f_r_mbc	1900-07-18
RESULTS_SEARCH_13_PARAMETERS_AUTO_CALIBRATION_MCP_m_m_c	1900-01-10
RESULTS_SEARCH_13_PARAMETERS_AUTO_CALIBRATION_MCP_m_m_f_s	0.25
RESULTS_SEARCH_13_PARAMETERS_AUTO_CALIBRATION_MCP_m_m_p_f	0.33
RESULTS_SEARCH_13_PARAMETERS_AUTO_CALIBRATION_MCP_m_m_p_rms_f	1
RESULTS_SEARCH_13_PARAMETERS_AUTO_CALIBRATION_MCP_m_p_t_f	1
RESULTS_SEARCH_13_PARAMETERS_AUTO_CALIBRATION_MCP_m_r_h_n_b	15
RESULTS_SEARCH_13_PARAMETERS_AUTO_CALIBRATION_MCP_m_z_n_s	99
RESULTS_SEARCH_13_PARAMETERS_AUTO_CALIBRATION_MCP_m_z_s_mn_f_r	0.0666667
RESULTS_SEARCH_13_PARAMETERS_AUTO_CALIBRATION_MCP_m_z_s_mx_f_r	0.1
RESULTS_SEARCH_13_PARAMETERS_MS_AUTO_CALIBRATION_OUT_avres	-9.92731e-09
RESULTS_SEARCH_13_PARAMETERS_MS_AUTO_CALIBRATION_OUT_c0	-5.30272e-05
RESULTS_SEARCH_13_PARAMETERS_MS_AUTO_CALIBRATION_OUT_c1minus1	2.05989e-06
RESULTS_SEARCH_13_PARAMETERS_MS_AUTO_CALIBRATION_OUT_c2	0
RESULTS_SEARCH_13_PARAMETERS_MS_AUTO_CALIBRATION_OUT_file	1
RESULTS_SEARCH_13_PARAMETERS_MS_AUTO_CALIBRATION_OUT_partnumber	7
RESULTS_SEARCH_13_PARAMETERS_MS_AUTO_CALIBRATION_OUT_polyorder	1
RESULTS_SEARCH_13_PARAMETERS_MS_AUTO_CALIBRATION_OUT_sample	1
RESULTS_SEARCH_13_PARAMETERS_MS_AUTO_CALIBRATION_OUT_squareroot	TRUE
RESULTS_SEARCH_13_PARAMETERS_MSMS_AUTO_CALIBRATION_OUT_avres	7.47796e-08
RESULTS_SEARCH_13_PARAMETERS_MSMS_AUTO_CALIBRATION_OUT_c0	-8.44154e-05
RESULTS_SEARCH_13_PARAMETERS_MSMS_AUTO_CALIBRATION_OUT_c1minus1	3.21225e-06
RESULTS_SEARCH_13_PARAMETERS_MSMS_AUTO_CALIBRATION_OUT_c2	0
RESULTS_SEARCH_13_PARAMETERS_MSMS_AUTO_CALIBRATION_OUT_file	1
RESULTS_SEARCH_13_PARAMETERS_MSMS_AUTO_CALIBRATION_OUT_partnumber	7
RESULTS_SEARCH_13_PARAMETERS_MSMS_AUTO_CALIBRATION_OUT_polyorder	1
RESULTS_SEARCH_13_PARAMETERS_MSMS_AUTO_CALIBRATION_OUT_sample	1
RESULTS_SEARCH_13_PARAMETERS_MSMS_AUTO_CALIBRATION_OUT_squareroot	TRUE
RESULTS_SEARCH_13_PARAMETERS_MAX_PRECURSORS_FRAGLET	5
RESULTS_SEARCH_13_PARAMETERS_MAX_PRECURSORS_TAGLET	1
RESULTS_SEARCH_13_PARAMETERS_PRECURSORS_DR_FRAGLET	10
RESULTS_SEARCH_13_PARAMETERS_PRECURSORS_DR_TAGLET	3
RESULTS_SEARCH_13_PARAMETERS_DEFAULT_CHARGE_STATE_1_charge	2
RESULTS_SEARCH_13_PARAMETERS_DEFAULT_CHARGE_STATE_1_probability	1
RESULTS_SEARCH_13_PARAMETERS_DEFAULT_CHARGE_STATE_2_charge	3
RESULTS_SEARCH_13_PARAMETERS_DEFAULT_CHARGE_STATE_2_probability	1
RESULTS_SEARCH_13_PARAMETERS_DEFAULT_CHARGE_STATE_3_charge	4
RESULTS_SEARCH_13_PARAMETERS_DEFAULT_CHARGE_STATE_3_probability	1
RESULTS_SEARCH_13_PARAMETERS_VERSION	5.0.1.0, 4895
RESULTS_SEARCH_13_PARAMETERS_PARAGON_VERSION	5.0.1.0, 4874
RESULTS_SEARCH_13_PARAMETERS_APPLICATION	ProteinPilot(tm) Software
RESULTS_SEARCH_13_PARAMETERS_PROGROUP_alternativedispositionmaximumfoldprobabilitydrop	100
RESULTS_SEARCH_13_PARAMETERS_PROGROUP_alternativedispositionmaximumfoldscoredrop	1900-01-02
RESULTS_SEARCH_13_PARAMETERS_PROGROUP_autodiscordantpeptidethreshold	0.3
RESULTS_SEARCH_13_PARAMETERS_PROGROUP_bayesconfidencecalclulation	TRUE
RESULTS_SEARCH_13_PARAMETERS_PROGROUP_calibrateconfidence	TRUE
RESULTS_SEARCH_13_PARAMETERS_PROGROUP_compresspeptides	FALSE
RESULTS_SEARCH_13_PARAMETERS_PROGROUP_confidencepercentthresholdforexcludingothersfromquant	15
RESULTS_SEARCH_13_PARAMETERS_PROGROUP_confidencepercentthresholdforincludingselfinquant	15
RESULTS_SEARCH_13_PARAMETERS_PROGROUP_donotstoremspeaklists	FALSE
RESULTS_SEARCH_13_PARAMETERS_PROGROUP_fasta	C:\AB SCIEX\ProteinPilot Data\SearchDatabases\ProteomaAria_contami2018.fasta
RESULTS_SEARCH_13_PARAMETERS_PROGROUP_featuregroupminpepconf	0.66
RESULTS_SEARCH_13_PARAMETERS_PROGROUP_featuregroupminups	0.47
RESULTS_SEARCH_13_PARAMETERS_PROGROUP_focusingintersection	4
RESULTS_SEARCH_13_PARAMETERS_PROGROUP_focusingminimummatchconfidence	0.1
RESULTS_SEARCH_13_PARAMETERS_PROGROUP_focusingminunusedprotscore	0.1
RESULTS_SEARCH_13_PARAMETERS_PROGROUP_focusingsubsetcutoff	6
RESULTS_SEARCH_13_PARAMETERS_PROGROUP_intersection	1.3
RESULTS_SEARCH_13_PARAMETERS_PROGROUP_minimummatchconfidencecutoff	0.001
RESULTS_SEARCH_13_PARAMETERS_PROGROUP_minunusedprotscore	0.0458
RESULTS_SEARCH_13_PARAMETERS_PROGROUP_subsetcutoff	2
RESULTS_SEARCH_13_PARAMETERS_PROGROUP_unusedprotscorethresholdforexcludingothersfromquant	1.3
RESULTS_SEARCH_13_PARAMETERS_PEAKLIST_count	3638
RESULTS_SEARCH_13_PARAMETERS_PEAKLIST_filenumber	1
RESULTS_SEARCH_13_PARAMETERS_PEAKLIST_original_count	3638
RESULTS_SEARCH_13_PARAMETERS_PEAKLIST_originalfilename	C:\Users\5600 Procesado\Desktop\Carpetas de datos en escritorio\2019\Diego_05062019\Diego_05062019_WT.wiff
RESULTS_SEARCH_13_PARAMETERS_PEAKLIST_partnumber	7
RESULTS_SEARCH_13_PARAMETERS_QUANT_TYPE_background_correction	FALSE
RESULTS_SEARCH_13_PARAMETERS_QUANT_TYPE_bias_correction	TRUE
RESULTS_SEARCH_13_PARAMETERS_QUANT_TYPE_keep_extreme_peptides_over_fraction	0
RESULTS_SEARCH_13_PARAMETERS_QUANT_TYPE_low_confidence_check	TRUE
RESULTS_SEARCH_13_PARAMETERS_QUANT_TYPE_low_intensity_check	TRUE
RESULTS_SEARCH_13_PARAMETERS_QUANT_TYPE_median_statistic	TRUE
RESULTS_SEARCH_13_PARAMETERS_QUANT_TYPE_mod_check	TRUE
RESULTS_SEARCH_13_PARAMETERS_QUANT_TYPE_quant_threshold	-1
RESULTS_SEARCH_13_PARAMETERS_QUANT_TYPE_quant_threshold_sn	9
RESULTS_SEARCH_13_PARAMETERS_QUANT_TYPE_separate_searches	FALSE
RESULTS_SEARCH_13_PARAMETERS_QUANT_TYPE_shared_msms_check	TRUE
RESULTS_SEARCH_13_PARAMETERS_PARAGON_METHOD_SETTINGS_UI_SAMPLE_TYPE	Identification
RESULTS_SEARCH_13_PARAMETERS_PARAGON_METHOD_SETTINGS_UI_CYS_ALKYLATION	Iodoacetamide
RESULTS_SEARCH_13_PARAMETERS_PARAGON_METHOD_SETTINGS_UI_DIGESTION	Trypsin
RESULTS_SEARCH_13_PARAMETERS_PARAGON_METHOD_SETTINGS_UI_INSTRUMENT	TripleTOF 5600
RESULTS_SEARCH_13_PARAMETERS_PARAGON_METHOD_SETTINGS_UI_SEARCH_EFFORT	Thorough
RESULTS_SEARCH_13_PARAMETERS_PARAGON_METHOD_SETTINGS_UI_ID_FOCUS	Biological modifications
RESULTS_SEARCH_13_PARAMETERS_PARAGON_METHOD_SETTINGS_UI_USER_NAME	5600Procesado\5600 Procesado
RESULTS_SEARCH_13_PARAMETERS_PARAGON_METHOD_SETTINGS_UI_MACHINE_NAME	5600PROCESADO
RESULTS_SEARCH_13_PARAMETERS_PARAGON_METHOD_SETTINGS_UI_SEARCH_ID	6.36954e+17
RESULTS_SEARCH_13_PARAMETERS_PARAGON_METHOD_SETTINGS_UI_START_TIME	2019-06-06 08:12:35
RESULTS_SEARCH_13_PARAMETERS_PARAGON_METHOD_SETTINGS_UI_MIN_UNUSED_PROTSCORE	0.0458
RESULTS_SEARCH_13_PARAMETERS_PARAGON_METHOD_SETTINGS_UI_PSPEP	TRUE
RESULTS_SEARCH_14_time_cpu	129512
RESULTS_SEARCH_14_time_duration	129573
RESULTS_SEARCH_14_version	5.0.1.4874
RESULTS_SEARCH_14_xml:id	SEARCH:2:636954055553178729_6
RESULTS_SEARCH_14_PARAMETERS_chemical_data_edited	TRUE
RESULTS_SEARCH_14_PARAMETERS_do_multiprecursor_search	TRUE
RESULTS_SEARCH_14_PARAMETERS_do_reverse_search	TRUE
RESULTS_SEARCH_14_PARAMETERS_max_quant_labels	35
RESULTS_SEARCH_14_PARAMETERS_maxresults	15
RESULTS_SEARCH_14_PARAMETERS_separate_searches	FALSE
RESULTS_SEARCH_14_PARAMETERS_MSTOLERANCE_type	dalton
RESULTS_SEARCH_14_PARAMETERS_MSTOLERANCE_value	0.05
RESULTS_SEARCH_14_PARAMETERS_MSMSTOLERANCE_type	dalton
RESULTS_SEARCH_14_PARAMETERS_MSMSTOLERANCE_value	0.1
RESULTS_SEARCH_14_PARAMETERS_MS_STANDARD_DEVIATION_type	dalton
RESULTS_SEARCH_14_PARAMETERS_MS_STANDARD_DEVIATION_value	0.0011
RESULTS_SEARCH_14_PARAMETERS_MSMS_STANDARD_DEVIATION_type	dalton
RESULTS_SEARCH_14_PARAMETERS_MSMS_STANDARD_DEVIATION_value	0.01
RESULTS_SEARCH_14_PARAMETERS_FASTA_filename	C:\AB SCIEX\ProteinPilot Data\SearchDatabases\ProteomaAria_contami2018.fasta
RESULTS_SEARCH_14_PARAMETERS_AUTO_CALIBRATION_ms	TRUE
RESULTS_SEARCH_14_PARAMETERS_AUTO_CALIBRATION_msexport	FALSE
RESULTS_SEARCH_14_PARAMETERS_AUTO_CALIBRATION_msms	TRUE
RESULTS_SEARCH_14_PARAMETERS_AUTO_CALIBRATION_msmstolsdratio	2.75
RESULTS_SEARCH_14_PARAMETERS_AUTO_CALIBRATION_mstolsdratio	7
RESULTS_SEARCH_14_PARAMETERS_AUTO_CALIBRATION_squareroot	TRUE
RESULTS_SEARCH_14_PARAMETERS_AUTO_CALIBRATION_type	dalton
RESULTS_SEARCH_14_PARAMETERS_AUTO_CALIBRATION_MCP_d_s_s_f	0.0666667
RESULTS_SEARCH_14_PARAMETERS_AUTO_CALIBRATION_MCP_d_s_w_f	3
RESULTS_SEARCH_14_PARAMETERS_AUTO_CALIBRATION_MCP_m_f_r_mbc	200
RESULTS_SEARCH_14_PARAMETERS_AUTO_CALIBRATION_MCP_m_m_c	10
RESULTS_SEARCH_14_PARAMETERS_AUTO_CALIBRATION_MCP_m_m_f_s	0.25
RESULTS_SEARCH_14_PARAMETERS_AUTO_CALIBRATION_MCP_m_m_p_f	0.33
RESULTS_SEARCH_14_PARAMETERS_AUTO_CALIBRATION_MCP_m_m_p_rms_f	1
RESULTS_SEARCH_14_PARAMETERS_AUTO_CALIBRATION_MCP_m_p_t_f	1
RESULTS_SEARCH_14_PARAMETERS_AUTO_CALIBRATION_MCP_m_r_h_n_b	15
RESULTS_SEARCH_14_PARAMETERS_AUTO_CALIBRATION_MCP_m_z_n_s	99
RESULTS_SEARCH_14_PARAMETERS_AUTO_CALIBRATION_MCP_m_z_s_mn_f_r	0.0666667
RESULTS_SEARCH_14_PARAMETERS_AUTO_CALIBRATION_MCP_m_z_s_mx_f_r	0.1
RESULTS_SEARCH_14_PARAMETERS_MS_AUTO_CALIBRATION_OUT_avres	-9.92731e-09
RESULTS_SEARCH_14_PARAMETERS_MS_AUTO_CALIBRATION_OUT_c0	-5.30272e-05
RESULTS_SEARCH_14_PARAMETERS_MS_AUTO_CALIBRATION_OUT_c1minus1	2.05989e-06
RESULTS_SEARCH_14_PARAMETERS_MS_AUTO_CALIBRATION_OUT_c2	0
RESULTS_SEARCH_14_PARAMETERS_MS_AUTO_CALIBRATION_OUT_file	1
RESULTS_SEARCH_14_PARAMETERS_MS_AUTO_CALIBRATION_OUT_partnumber	7
RESULTS_SEARCH_14_PARAMETERS_MS_AUTO_CALIBRATION_OUT_polyorder	1
RESULTS_SEARCH_14_PARAMETERS_MS_AUTO_CALIBRATION_OUT_sample	1
RESULTS_SEARCH_14_PARAMETERS_MS_AUTO_CALIBRATION_OUT_squareroot	TRUE
RESULTS_SEARCH_14_PARAMETERS_MSMS_AUTO_CALIBRATION_OUT_avres	7.47796e-08
RESULTS_SEARCH_14_PARAMETERS_MSMS_AUTO_CALIBRATION_OUT_c0	-8.44154e-05
RESULTS_SEARCH_14_PARAMETERS_MSMS_AUTO_CALIBRATION_OUT_c1minus1	3.21225e-06
RESULTS_SEARCH_14_PARAMETERS_MSMS_AUTO_CALIBRATION_OUT_c2	0
RESULTS_SEARCH_14_PARAMETERS_MSMS_AUTO_CALIBRATION_OUT_file	1
RESULTS_SEARCH_14_PARAMETERS_MSMS_AUTO_CALIBRATION_OUT_partnumber	7
RESULTS_SEARCH_14_PARAMETERS_MSMS_AUTO_CALIBRATION_OUT_polyorder	1
RESULTS_SEARCH_14_PARAMETERS_MSMS_AUTO_CALIBRATION_OUT_sample	1
RESULTS_SEARCH_14_PARAMETERS_MSMS_AUTO_CALIBRATION_OUT_squareroot	TRUE
RESULTS_SEARCH_14_PARAMETERS_MAX_PRECURSORS_FRAGLET	5
RESULTS_SEARCH_14_PARAMETERS_MAX_PRECURSORS_TAGLET	1
RESULTS_SEARCH_14_PARAMETERS_PRECURSORS_DR_FRAGLET	10
RESULTS_SEARCH_14_PARAMETERS_PRECURSORS_DR_TAGLET	3
RESULTS_SEARCH_14_PARAMETERS_DEFAULT_CHARGE_STATE_1_charge	2
RESULTS_SEARCH_14_PARAMETERS_DEFAULT_CHARGE_STATE_1_probability	1
RESULTS_SEARCH_14_PARAMETERS_DEFAULT_CHARGE_STATE_2_charge	3
RESULTS_SEARCH_14_PARAMETERS_DEFAULT_CHARGE_STATE_2_probability	1
RESULTS_SEARCH_14_PARAMETERS_DEFAULT_CHARGE_STATE_3_charge	4
RESULTS_SEARCH_14_PARAMETERS_DEFAULT_CHARGE_STATE_3_probability	1
RESULTS_SEARCH_14_PARAMETERS_VERSION	5.0.1.0, 4895
RESULTS_SEARCH_14_PARAMETERS_PARAGON_VERSION	5.0.1.0, 4874
RESULTS_SEARCH_14_PARAMETERS_APPLICATION	ProteinPilot(tm) Software
RESULTS_SEARCH_14_PARAMETERS_PROGROUP_alternativedispositionmaximumfoldprobabilitydrop	100
RESULTS_SEARCH_14_PARAMETERS_PROGROUP_alternativedispositionmaximumfoldscoredrop	2
RESULTS_SEARCH_14_PARAMETERS_PROGROUP_autodiscordantpeptidethreshold	07:12:00
RESULTS_SEARCH_14_PARAMETERS_PROGROUP_bayesconfidencecalclulation	TRUE
RESULTS_SEARCH_14_PARAMETERS_PROGROUP_calibrateconfidence	TRUE
RESULTS_SEARCH_14_PARAMETERS_PROGROUP_compresspeptides	FALSE
RESULTS_SEARCH_14_PARAMETERS_PROGROUP_confidencepercentthresholdforexcludingothersfromquant	15
RESULTS_SEARCH_14_PARAMETERS_PROGROUP_confidencepercentthresholdforincludingselfinquant	15
RESULTS_SEARCH_14_PARAMETERS_PROGROUP_donotstoremspeaklists	FALSE
RESULTS_SEARCH_14_PARAMETERS_PROGROUP_fasta	C:\AB SCIEX\ProteinPilot Data\SearchDatabases\ProteomaAria_contami2018.fasta
RESULTS_SEARCH_14_PARAMETERS_PROGROUP_featuregroupminpepconf	0.66
RESULTS_SEARCH_14_PARAMETERS_PROGROUP_featuregroupminups	0.47
RESULTS_SEARCH_14_PARAMETERS_PROGROUP_focusingintersection	4
RESULTS_SEARCH_14_PARAMETERS_PROGROUP_focusingminimummatchconfidence	0.1
RESULTS_SEARCH_14_PARAMETERS_PROGROUP_focusingminunusedprotscore	0.1
RESULTS_SEARCH_14_PARAMETERS_PROGROUP_focusingsubsetcutoff	6
RESULTS_SEARCH_14_PARAMETERS_PROGROUP_intersection	1.3
RESULTS_SEARCH_14_PARAMETERS_PROGROUP_minimummatchconfidencecutoff	0.001
RESULTS_SEARCH_14_PARAMETERS_PROGROUP_minunusedprotscore	0.0458
RESULTS_SEARCH_14_PARAMETERS_PROGROUP_subsetcutoff	2
RESULTS_SEARCH_14_PARAMETERS_PROGROUP_unusedprotscorethresholdforexcludingothersfromquant	1.3
RESULTS_SEARCH_14_PARAMETERS_PEAKLIST_count	3638
RESULTS_SEARCH_14_PARAMETERS_PEAKLIST_filenumber	1
RESULTS_SEARCH_14_PARAMETERS_PEAKLIST_original_count	3638
RESULTS_SEARCH_14_PARAMETERS_PEAKLIST_originalfilename	C:\Users\5600 Procesado\Desktop\Carpetas de datos en escritorio\2019\Diego_05062019\Diego_05062019_WT.wiff
RESULTS_SEARCH_14_PARAMETERS_PEAKLIST_partnumber	7
RESULTS_SEARCH_14_PARAMETERS_QUANT_TYPE_background_correction	FALSE
RESULTS_SEARCH_14_PARAMETERS_QUANT_TYPE_bias_correction	TRUE
RESULTS_SEARCH_14_PARAMETERS_QUANT_TYPE_keep_extreme_peptides_over_fraction	0
RESULTS_SEARCH_14_PARAMETERS_QUANT_TYPE_low_confidence_check	TRUE
RESULTS_SEARCH_14_PARAMETERS_QUANT_TYPE_low_intensity_check	TRUE
RESULTS_SEARCH_14_PARAMETERS_QUANT_TYPE_median_statistic	TRUE
RESULTS_SEARCH_14_PARAMETERS_QUANT_TYPE_mod_check	TRUE
RESULTS_SEARCH_14_PARAMETERS_QUANT_TYPE_quant_threshold	-1
RESULTS_SEARCH_14_PARAMETERS_QUANT_TYPE_quant_threshold_sn	9
RESULTS_SEARCH_14_PARAMETERS_QUANT_TYPE_separate_searches	FALSE
RESULTS_SEARCH_14_PARAMETERS_QUANT_TYPE_shared_msms_check	TRUE
RESULTS_SEARCH_14_PARAMETERS_PARAGON_METHOD_SETTINGS_UI_SAMPLE_TYPE	Identification
RESULTS_SEARCH_14_PARAMETERS_PARAGON_METHOD_SETTINGS_UI_CYS_ALKYLATION	Iodoacetamide
RESULTS_SEARCH_14_PARAMETERS_PARAGON_METHOD_SETTINGS_UI_DIGESTION	Trypsin
RESULTS_SEARCH_14_PARAMETERS_PARAGON_METHOD_SETTINGS_UI_INSTRUMENT	TripleTOF 5600
RESULTS_SEARCH_14_PARAMETERS_PARAGON_METHOD_SETTINGS_UI_SEARCH_EFFORT	Thorough
RESULTS_SEARCH_14_PARAMETERS_PARAGON_METHOD_SETTINGS_UI_ID_FOCUS	Biological modifications
RESULTS_SEARCH_14_PARAMETERS_PARAGON_METHOD_SETTINGS_UI_USER_NAME	5600Procesado\5600 Procesado
RESULTS_SEARCH_14_PARAMETERS_PARAGON_METHOD_SETTINGS_UI_MACHINE_NAME	5600PROCESADO
RESULTS_SEARCH_14_PARAMETERS_PARAGON_METHOD_SETTINGS_UI_SEARCH_ID	6.36954e+17
RESULTS_SEARCH_14_PARAMETERS_PARAGON_METHOD_SETTINGS_UI_START_TIME	2019-06-06 08:12:35
RESULTS_SEARCH_14_PARAMETERS_PARAGON_METHOD_SETTINGS_UI_MIN_UNUSED_PROTSCORE	0.0458
RESULTS_SEARCH_14_PARAMETERS_PARAGON_METHOD_SETTINGS_UI_PSPEP	TRUE
RESULTS_SEARCH_15_time_cpu	62915
RESULTS_SEARCH_15_time_duration	62946
RESULTS_SEARCH_15_version	5.0.1.4874
RESULTS_SEARCH_15_xml:id	SEARCH:1:636954055553178729_7
RESULTS_SEARCH_15_PARAMETERS_chemical_data_edited	TRUE
RESULTS_SEARCH_15_PARAMETERS_do_multiprecursor_search	TRUE
RESULTS_SEARCH_15_PARAMETERS_do_reverse_search	TRUE
RESULTS_SEARCH_15_PARAMETERS_max_quant_labels	35
RESULTS_SEARCH_15_PARAMETERS_maxresults	15
RESULTS_SEARCH_15_PARAMETERS_separate_searches	FALSE
RESULTS_SEARCH_15_PARAMETERS_MSTOLERANCE_type	dalton
RESULTS_SEARCH_15_PARAMETERS_MSTOLERANCE_value	0.05
RESULTS_SEARCH_15_PARAMETERS_MSMSTOLERANCE_type	dalton
RESULTS_SEARCH_15_PARAMETERS_MSMSTOLERANCE_value	0.1
RESULTS_SEARCH_15_PARAMETERS_MS_STANDARD_DEVIATION_type	dalton
RESULTS_SEARCH_15_PARAMETERS_MS_STANDARD_DEVIATION_value	0.0011
RESULTS_SEARCH_15_PARAMETERS_MSMS_STANDARD_DEVIATION_type	dalton
RESULTS_SEARCH_15_PARAMETERS_MSMS_STANDARD_DEVIATION_value	0.01
RESULTS_SEARCH_15_PARAMETERS_FASTA_filename	C:\AB SCIEX\ProteinPilot Data\SearchDatabases\ProteomaAria_contami2018.fasta
RESULTS_SEARCH_15_PARAMETERS_AUTO_CALIBRATION_ms	TRUE
RESULTS_SEARCH_15_PARAMETERS_AUTO_CALIBRATION_msexport	FALSE
RESULTS_SEARCH_15_PARAMETERS_AUTO_CALIBRATION_msms	TRUE
RESULTS_SEARCH_15_PARAMETERS_AUTO_CALIBRATION_msmstolsdratio	2.75
RESULTS_SEARCH_15_PARAMETERS_AUTO_CALIBRATION_mstolsdratio	7
RESULTS_SEARCH_15_PARAMETERS_AUTO_CALIBRATION_squareroot	TRUE
RESULTS_SEARCH_15_PARAMETERS_AUTO_CALIBRATION_type	dalton
RESULTS_SEARCH_15_PARAMETERS_AUTO_CALIBRATION_MCP_d_s_s_f	0.0666667
RESULTS_SEARCH_15_PARAMETERS_AUTO_CALIBRATION_MCP_d_s_w_f	3
RESULTS_SEARCH_15_PARAMETERS_AUTO_CALIBRATION_MCP_m_f_r_mbc	200
RESULTS_SEARCH_15_PARAMETERS_AUTO_CALIBRATION_MCP_m_m_c	10
RESULTS_SEARCH_15_PARAMETERS_AUTO_CALIBRATION_MCP_m_m_f_s	0.25
RESULTS_SEARCH_15_PARAMETERS_AUTO_CALIBRATION_MCP_m_m_p_f	0.33
RESULTS_SEARCH_15_PARAMETERS_AUTO_CALIBRATION_MCP_m_m_p_rms_f	1
RESULTS_SEARCH_15_PARAMETERS_AUTO_CALIBRATION_MCP_m_p_t_f	1
RESULTS_SEARCH_15_PARAMETERS_AUTO_CALIBRATION_MCP_m_r_h_n_b	15
RESULTS_SEARCH_15_PARAMETERS_AUTO_CALIBRATION_MCP_m_z_n_s	99
RESULTS_SEARCH_15_PARAMETERS_AUTO_CALIBRATION_MCP_m_z_s_mn_f_r	0.0666667
RESULTS_SEARCH_15_PARAMETERS_AUTO_CALIBRATION_MCP_m_z_s_mx_f_r	0.1
RESULTS_SEARCH_15_PARAMETERS_MS_AUTO_CALIBRATION_OUT_avres	1.27535e-07
RESULTS_SEARCH_15_PARAMETERS_MS_AUTO_CALIBRATION_OUT_c0	-0.00010681
RESULTS_SEARCH_15_PARAMETERS_MS_AUTO_CALIBRATION_OUT_c1minus1	3.81625e-06
RESULTS_SEARCH_15_PARAMETERS_MS_AUTO_CALIBRATION_OUT_c2	0
RESULTS_SEARCH_15_PARAMETERS_MS_AUTO_CALIBRATION_OUT_file	1
RESULTS_SEARCH_15_PARAMETERS_MS_AUTO_CALIBRATION_OUT_partnumber	8
RESULTS_SEARCH_15_PARAMETERS_MS_AUTO_CALIBRATION_OUT_polyorder	1
RESULTS_SEARCH_15_PARAMETERS_MS_AUTO_CALIBRATION_OUT_sample	1
RESULTS_SEARCH_15_PARAMETERS_MS_AUTO_CALIBRATION_OUT_squareroot	TRUE
RESULTS_SEARCH_15_PARAMETERS_MSMS_AUTO_CALIBRATION_OUT_avres	-1.48864e-07
RESULTS_SEARCH_15_PARAMETERS_MSMS_AUTO_CALIBRATION_OUT_c0	-8.92104e-05
RESULTS_SEARCH_15_PARAMETERS_MSMS_AUTO_CALIBRATION_OUT_c1minus1	3.53209e-06
RESULTS_SEARCH_15_PARAMETERS_MSMS_AUTO_CALIBRATION_OUT_c2	0
RESULTS_SEARCH_15_PARAMETERS_MSMS_AUTO_CALIBRATION_OUT_file	1
RESULTS_SEARCH_15_PARAMETERS_MSMS_AUTO_CALIBRATION_OUT_partnumber	8
RESULTS_SEARCH_15_PARAMETERS_MSMS_AUTO_CALIBRATION_OUT_polyorder	1
RESULTS_SEARCH_15_PARAMETERS_MSMS_AUTO_CALIBRATION_OUT_sample	1
RESULTS_SEARCH_15_PARAMETERS_MSMS_AUTO_CALIBRATION_OUT_squareroot	TRUE
RESULTS_SEARCH_15_PARAMETERS_MAX_PRECURSORS_FRAGLET	5
RESULTS_SEARCH_15_PARAMETERS_MAX_PRECURSORS_TAGLET	1
RESULTS_SEARCH_15_PARAMETERS_PRECURSORS_DR_FRAGLET	10
RESULTS_SEARCH_15_PARAMETERS_PRECURSORS_DR_TAGLET	3
RESULTS_SEARCH_15_PARAMETERS_DEFAULT_CHARGE_STATE_1_charge	2
RESULTS_SEARCH_15_PARAMETERS_DEFAULT_CHARGE_STATE_1_probability	1
RESULTS_SEARCH_15_PARAMETERS_DEFAULT_CHARGE_STATE_2_charge	3
RESULTS_SEARCH_15_PARAMETERS_DEFAULT_CHARGE_STATE_2_probability	1
RESULTS_SEARCH_15_PARAMETERS_DEFAULT_CHARGE_STATE_3_charge	4
RESULTS_SEARCH_15_PARAMETERS_DEFAULT_CHARGE_STATE_3_probability	1
RESULTS_SEARCH_15_PARAMETERS_VERSION	5.0.1.0, 4895
RESULTS_SEARCH_15_PARAMETERS_PARAGON_VERSION	5.0.1.0, 4874
RESULTS_SEARCH_15_PARAMETERS_APPLICATION	ProteinPilot(tm) Software
RESULTS_SEARCH_15_PARAMETERS_PROGROUP_alternativedispositionmaximumfoldprobabilitydrop	100
RESULTS_SEARCH_15_PARAMETERS_PROGROUP_alternativedispositionmaximumfoldscoredrop	2
RESULTS_SEARCH_15_PARAMETERS_PROGROUP_autodiscordantpeptidethreshold	0.3
RESULTS_SEARCH_15_PARAMETERS_PROGROUP_bayesconfidencecalclulation	TRUE
RESULTS_SEARCH_15_PARAMETERS_PROGROUP_calibrateconfidence	TRUE
RESULTS_SEARCH_15_PARAMETERS_PROGROUP_compresspeptides	FALSE
RESULTS_SEARCH_15_PARAMETERS_PROGROUP_confidencepercentthresholdforexcludingothersfromquant	15
RESULTS_SEARCH_15_PARAMETERS_PROGROUP_confidencepercentthresholdforincludingselfinquant	15
RESULTS_SEARCH_15_PARAMETERS_PROGROUP_donotstoremspeaklists	FALSE
RESULTS_SEARCH_15_PARAMETERS_PROGROUP_fasta	C:\AB SCIEX\ProteinPilot Data\SearchDatabases\ProteomaAria_contami2018.fasta
RESULTS_SEARCH_15_PARAMETERS_PROGROUP_featuregroupminpepconf	0.66
RESULTS_SEARCH_15_PARAMETERS_PROGROUP_featuregroupminups	0.47
RESULTS_SEARCH_15_PARAMETERS_PROGROUP_focusingintersection	4
RESULTS_SEARCH_15_PARAMETERS_PROGROUP_focusingminimummatchconfidence	0.1
RESULTS_SEARCH_15_PARAMETERS_PROGROUP_focusingminunusedprotscore	0.1
RESULTS_SEARCH_15_PARAMETERS_PROGROUP_focusingsubsetcutoff	6
RESULTS_SEARCH_15_PARAMETERS_PROGROUP_intersection	1.3
RESULTS_SEARCH_15_PARAMETERS_PROGROUP_minimummatchconfidencecutoff	0.001
RESULTS_SEARCH_15_PARAMETERS_PROGROUP_minunusedprotscore	0.0458
RESULTS_SEARCH_15_PARAMETERS_PROGROUP_subsetcutoff	2
RESULTS_SEARCH_15_PARAMETERS_PROGROUP_unusedprotscorethresholdforexcludingothersfromquant	1.3
RESULTS_SEARCH_15_PARAMETERS_PEAKLIST_count	3620
RESULTS_SEARCH_15_PARAMETERS_PEAKLIST_filenumber	1
RESULTS_SEARCH_15_PARAMETERS_PEAKLIST_original_count	3620
RESULTS_SEARCH_15_PARAMETERS_PEAKLIST_originalfilename	C:\Users\5600 Procesado\Desktop\Carpetas de datos en escritorio\2019\Diego_05062019\Diego_05062019_WT.wiff
RESULTS_SEARCH_15_PARAMETERS_PEAKLIST_partnumber	8
RESULTS_SEARCH_15_PARAMETERS_QUANT_TYPE_background_correction	FALSE
RESULTS_SEARCH_15_PARAMETERS_QUANT_TYPE_bias_correction	TRUE
RESULTS_SEARCH_15_PARAMETERS_QUANT_TYPE_keep_extreme_peptides_over_fraction	0
RESULTS_SEARCH_15_PARAMETERS_QUANT_TYPE_low_confidence_check	TRUE
RESULTS_SEARCH_15_PARAMETERS_QUANT_TYPE_low_intensity_check	TRUE
RESULTS_SEARCH_15_PARAMETERS_QUANT_TYPE_median_statistic	TRUE
RESULTS_SEARCH_15_PARAMETERS_QUANT_TYPE_mod_check	TRUE
RESULTS_SEARCH_15_PARAMETERS_QUANT_TYPE_quant_threshold	-1
RESULTS_SEARCH_15_PARAMETERS_QUANT_TYPE_quant_threshold_sn	9
RESULTS_SEARCH_15_PARAMETERS_QUANT_TYPE_separate_searches	FALSE
RESULTS_SEARCH_15_PARAMETERS_QUANT_TYPE_shared_msms_check	TRUE
RESULTS_SEARCH_15_PARAMETERS_PARAGON_METHOD_SETTINGS_UI_SAMPLE_TYPE	Identification
RESULTS_SEARCH_15_PARAMETERS_PARAGON_METHOD_SETTINGS_UI_CYS_ALKYLATION	Iodoacetamide
RESULTS_SEARCH_15_PARAMETERS_PARAGON_METHOD_SETTINGS_UI_DIGESTION	Trypsin
RESULTS_SEARCH_15_PARAMETERS_PARAGON_METHOD_SETTINGS_UI_INSTRUMENT	TripleTOF 5600
RESULTS_SEARCH_15_PARAMETERS_PARAGON_METHOD_SETTINGS_UI_SEARCH_EFFORT	Thorough
RESULTS_SEARCH_15_PARAMETERS_PARAGON_METHOD_SETTINGS_UI_ID_FOCUS	Biological modifications
RESULTS_SEARCH_15_PARAMETERS_PARAGON_METHOD_SETTINGS_UI_USER_NAME	5600Procesado\5600 Procesado
RESULTS_SEARCH_15_PARAMETERS_PARAGON_METHOD_SETTINGS_UI_MACHINE_NAME	5600PROCESADO
RESULTS_SEARCH_15_PARAMETERS_PARAGON_METHOD_SETTINGS_UI_SEARCH_ID	6.36954e+17
RESULTS_SEARCH_15_PARAMETERS_PARAGON_METHOD_SETTINGS_UI_START_TIME	2019-06-06 08:12:35
RESULTS_SEARCH_15_PARAMETERS_PARAGON_METHOD_SETTINGS_UI_MIN_UNUSED_PROTSCORE	0.0458
RESULTS_SEARCH_15_PARAMETERS_PARAGON_METHOD_SETTINGS_UI_PSPEP	TRUE
RESULTS_SEARCH_16_time_cpu	131025
RESULTS_SEARCH_16_time_duration	131087
RESULTS_SEARCH_16_version	5.0.1.4874
RESULTS_SEARCH_16_xml:id	SEARCH:2:636954055553178729_7
RESULTS_SEARCH_16_PARAMETERS_chemical_data_edited	TRUE
RESULTS_SEARCH_16_PARAMETERS_do_multiprecursor_search	TRUE
RESULTS_SEARCH_16_PARAMETERS_do_reverse_search	TRUE
RESULTS_SEARCH_16_PARAMETERS_max_quant_labels	35
RESULTS_SEARCH_16_PARAMETERS_maxresults	15
RESULTS_SEARCH_16_PARAMETERS_separate_searches	FALSE
RESULTS_SEARCH_16_PARAMETERS_MSTOLERANCE_type	dalton
RESULTS_SEARCH_16_PARAMETERS_MSTOLERANCE_value	0.05
RESULTS_SEARCH_16_PARAMETERS_MSMSTOLERANCE_type	dalton
RESULTS_SEARCH_16_PARAMETERS_MSMSTOLERANCE_value	0.1
RESULTS_SEARCH_16_PARAMETERS_MS_STANDARD_DEVIATION_type	dalton
RESULTS_SEARCH_16_PARAMETERS_MS_STANDARD_DEVIATION_value	0.0011
RESULTS_SEARCH_16_PARAMETERS_MSMS_STANDARD_DEVIATION_type	dalton
RESULTS_SEARCH_16_PARAMETERS_MSMS_STANDARD_DEVIATION_value	0.01
RESULTS_SEARCH_16_PARAMETERS_FASTA_filename	C:\AB SCIEX\ProteinPilot Data\SearchDatabases\ProteomaAria_contami2018.fasta
RESULTS_SEARCH_16_PARAMETERS_AUTO_CALIBRATION_ms	TRUE
RESULTS_SEARCH_16_PARAMETERS_AUTO_CALIBRATION_msexport	FALSE
RESULTS_SEARCH_16_PARAMETERS_AUTO_CALIBRATION_msms	TRUE
RESULTS_SEARCH_16_PARAMETERS_AUTO_CALIBRATION_msmstolsdratio	2.75
RESULTS_SEARCH_16_PARAMETERS_AUTO_CALIBRATION_mstolsdratio	7
RESULTS_SEARCH_16_PARAMETERS_AUTO_CALIBRATION_squareroot	TRUE
RESULTS_SEARCH_16_PARAMETERS_AUTO_CALIBRATION_type	dalton
RESULTS_SEARCH_16_PARAMETERS_AUTO_CALIBRATION_MCP_d_s_s_f	0.0666667
RESULTS_SEARCH_16_PARAMETERS_AUTO_CALIBRATION_MCP_d_s_w_f	3
RESULTS_SEARCH_16_PARAMETERS_AUTO_CALIBRATION_MCP_m_f_r_mbc	200
RESULTS_SEARCH_16_PARAMETERS_AUTO_CALIBRATION_MCP_m_m_c	10
RESULTS_SEARCH_16_PARAMETERS_AUTO_CALIBRATION_MCP_m_m_f_s	0.25
RESULTS_SEARCH_16_PARAMETERS_AUTO_CALIBRATION_MCP_m_m_p_f	0.33
RESULTS_SEARCH_16_PARAMETERS_AUTO_CALIBRATION_MCP_m_m_p_rms_f	1
RESULTS_SEARCH_16_PARAMETERS_AUTO_CALIBRATION_MCP_m_p_t_f	1
RESULTS_SEARCH_16_PARAMETERS_AUTO_CALIBRATION_MCP_m_r_h_n_b	15
RESULTS_SEARCH_16_PARAMETERS_AUTO_CALIBRATION_MCP_m_z_n_s	99
RESULTS_SEARCH_16_PARAMETERS_AUTO_CALIBRATION_MCP_m_z_s_mn_f_r	0.0666667
RESULTS_SEARCH_16_PARAMETERS_AUTO_CALIBRATION_MCP_m_z_s_mx_f_r	0.1
RESULTS_SEARCH_16_PARAMETERS_MS_AUTO_CALIBRATION_OUT_avres	1.27535e-07
RESULTS_SEARCH_16_PARAMETERS_MS_AUTO_CALIBRATION_OUT_c0	-0.00010681
RESULTS_SEARCH_16_PARAMETERS_MS_AUTO_CALIBRATION_OUT_c1minus1	3.81625e-06
RESULTS_SEARCH_16_PARAMETERS_MS_AUTO_CALIBRATION_OUT_c2	0
RESULTS_SEARCH_16_PARAMETERS_MS_AUTO_CALIBRATION_OUT_file	1
RESULTS_SEARCH_16_PARAMETERS_MS_AUTO_CALIBRATION_OUT_partnumber	8
RESULTS_SEARCH_16_PARAMETERS_MS_AUTO_CALIBRATION_OUT_polyorder	1
RESULTS_SEARCH_16_PARAMETERS_MS_AUTO_CALIBRATION_OUT_sample	1900-01-01
RESULTS_SEARCH_16_PARAMETERS_MS_AUTO_CALIBRATION_OUT_squareroot	TRUE
RESULTS_SEARCH_16_PARAMETERS_MSMS_AUTO_CALIBRATION_OUT_avres	-1.48864e-07
RESULTS_SEARCH_16_PARAMETERS_MSMS_AUTO_CALIBRATION_OUT_c0	-8.92104e-05
RESULTS_SEARCH_16_PARAMETERS_MSMS_AUTO_CALIBRATION_OUT_c1minus1	3.53209e-06
RESULTS_SEARCH_16_PARAMETERS_MSMS_AUTO_CALIBRATION_OUT_c2	0
RESULTS_SEARCH_16_PARAMETERS_MSMS_AUTO_CALIBRATION_OUT_file	1900-01-01
RESULTS_SEARCH_16_PARAMETERS_MSMS_AUTO_CALIBRATION_OUT_partnumber	8
RESULTS_SEARCH_16_PARAMETERS_MSMS_AUTO_CALIBRATION_OUT_polyorder	1
RESULTS_SEARCH_16_PARAMETERS_MSMS_AUTO_CALIBRATION_OUT_sample	1
RESULTS_SEARCH_16_PARAMETERS_MSMS_AUTO_CALIBRATION_OUT_squareroot	TRUE
RESULTS_SEARCH_16_PARAMETERS_MAX_PRECURSORS_FRAGLET	5
RESULTS_SEARCH_16_PARAMETERS_MAX_PRECURSORS_TAGLET	1
RESULTS_SEARCH_16_PARAMETERS_PRECURSORS_DR_FRAGLET	10
RESULTS_SEARCH_16_PARAMETERS_PRECURSORS_DR_TAGLET	3
RESULTS_SEARCH_16_PARAMETERS_DEFAULT_CHARGE_STATE_1_charge	2
RESULTS_SEARCH_16_PARAMETERS_DEFAULT_CHARGE_STATE_1_probability	1
RESULTS_SEARCH_16_PARAMETERS_DEFAULT_CHARGE_STATE_2_charge	3
RESULTS_SEARCH_16_PARAMETERS_DEFAULT_CHARGE_STATE_2_probability	1900-01-01
RESULTS_SEARCH_16_PARAMETERS_DEFAULT_CHARGE_STATE_3_charge	4
RESULTS_SEARCH_16_PARAMETERS_DEFAULT_CHARGE_STATE_3_probability	1
RESULTS_SEARCH_16_PARAMETERS_VERSION	5.0.1.0, 4895
RESULTS_SEARCH_16_PARAMETERS_PARAGON_VERSION	5.0.1.0, 4874
RESULTS_SEARCH_16_PARAMETERS_APPLICATION	ProteinPilot(tm) Software
RESULTS_SEARCH_16_PARAMETERS_PROGROUP_alternativedispositionmaximumfoldprobabilitydrop	100
RESULTS_SEARCH_16_PARAMETERS_PROGROUP_alternativedispositionmaximumfoldscoredrop	2
RESULTS_SEARCH_16_PARAMETERS_PROGROUP_autodiscordantpeptidethreshold	0.3
RESULTS_SEARCH_16_PARAMETERS_PROGROUP_bayesconfidencecalclulation	TRUE
RESULTS_SEARCH_16_PARAMETERS_PROGROUP_calibrateconfidence	TRUE
RESULTS_SEARCH_16_PARAMETERS_PROGROUP_compresspeptides	FALSE
RESULTS_SEARCH_16_PARAMETERS_PROGROUP_confidencepercentthresholdforexcludingothersfromquant	15
RESULTS_SEARCH_16_PARAMETERS_PROGROUP_confidencepercentthresholdforincludingselfinquant	15
RESULTS_SEARCH_16_PARAMETERS_PROGROUP_donotstoremspeaklists	FALSE
RESULTS_SEARCH_16_PARAMETERS_PROGROUP_fasta	C:\AB SCIEX\ProteinPilot Data\SearchDatabases\ProteomaAria_contami2018.fasta
RESULTS_SEARCH_16_PARAMETERS_PROGROUP_featuregroupminpepconf	0.66
RESULTS_SEARCH_16_PARAMETERS_PROGROUP_featuregroupminups	0.47
RESULTS_SEARCH_16_PARAMETERS_PROGROUP_focusingintersection	4
RESULTS_SEARCH_16_PARAMETERS_PROGROUP_focusingminimummatchconfidence	0.1
RESULTS_SEARCH_16_PARAMETERS_PROGROUP_focusingminunusedprotscore	0.1
RESULTS_SEARCH_16_PARAMETERS_PROGROUP_focusingsubsetcutoff	6
RESULTS_SEARCH_16_PARAMETERS_PROGROUP_intersection	1.3
RESULTS_SEARCH_16_PARAMETERS_PROGROUP_minimummatchconfidencecutoff	0.001
RESULTS_SEARCH_16_PARAMETERS_PROGROUP_minunusedprotscore	0.0458
RESULTS_SEARCH_16_PARAMETERS_PROGROUP_subsetcutoff	2
RESULTS_SEARCH_16_PARAMETERS_PROGROUP_unusedprotscorethresholdforexcludingothersfromquant	1.3
RESULTS_SEARCH_16_PARAMETERS_PEAKLIST_count	3620
RESULTS_SEARCH_16_PARAMETERS_PEAKLIST_filenumber	1
RESULTS_SEARCH_16_PARAMETERS_PEAKLIST_original_count	3620
RESULTS_SEARCH_16_PARAMETERS_PEAKLIST_originalfilename	C:\Users\5600 Procesado\Desktop\Carpetas de datos en escritorio\2019\Diego_05062019\Diego_05062019_WT.wiff
RESULTS_SEARCH_16_PARAMETERS_PEAKLIST_partnumber	8
RESULTS_SEARCH_16_PARAMETERS_QUANT_TYPE_background_correction	FALSE
RESULTS_SEARCH_16_PARAMETERS_QUANT_TYPE_bias_correction	TRUE
RESULTS_SEARCH_16_PARAMETERS_QUANT_TYPE_keep_extreme_peptides_over_fraction	0
RESULTS_SEARCH_16_PARAMETERS_QUANT_TYPE_low_confidence_check	TRUE
RESULTS_SEARCH_16_PARAMETERS_QUANT_TYPE_low_intensity_check	TRUE
RESULTS_SEARCH_16_PARAMETERS_QUANT_TYPE_median_statistic	TRUE
RESULTS_SEARCH_16_PARAMETERS_QUANT_TYPE_mod_check	TRUE
RESULTS_SEARCH_16_PARAMETERS_QUANT_TYPE_quant_threshold	-1
RESULTS_SEARCH_16_PARAMETERS_QUANT_TYPE_quant_threshold_sn	9
RESULTS_SEARCH_16_PARAMETERS_QUANT_TYPE_separate_searches	FALSE
RESULTS_SEARCH_16_PARAMETERS_QUANT_TYPE_shared_msms_check	TRUE
RESULTS_SEARCH_16_PARAMETERS_PARAGON_METHOD_SETTINGS_UI_SAMPLE_TYPE	Identification
RESULTS_SEARCH_16_PARAMETERS_PARAGON_METHOD_SETTINGS_UI_CYS_ALKYLATION	Iodoacetamide
RESULTS_SEARCH_16_PARAMETERS_PARAGON_METHOD_SETTINGS_UI_DIGESTION	Trypsin
RESULTS_SEARCH_16_PARAMETERS_PARAGON_METHOD_SETTINGS_UI_INSTRUMENT	TripleTOF 5600
RESULTS_SEARCH_16_PARAMETERS_PARAGON_METHOD_SETTINGS_UI_SEARCH_EFFORT	Thorough
RESULTS_SEARCH_16_PARAMETERS_PARAGON_METHOD_SETTINGS_UI_ID_FOCUS	Biological modifications
RESULTS_SEARCH_16_PARAMETERS_PARAGON_METHOD_SETTINGS_UI_USER_NAME	5600Procesado\5600 Procesado
RESULTS_SEARCH_16_PARAMETERS_PARAGON_METHOD_SETTINGS_UI_MACHINE_NAME	5600PROCESADO
RESULTS_SEARCH_16_PARAMETERS_PARAGON_METHOD_SETTINGS_UI_SEARCH_ID	6.36954e+17
RESULTS_SEARCH_16_PARAMETERS_PARAGON_METHOD_SETTINGS_UI_START_TIME	2019-06-06 08:12:35
RESULTS_SEARCH_16_PARAMETERS_PARAGON_METHOD_SETTINGS_UI_MIN_UNUSED_PROTSCORE	0.0458
RESULTS_SEARCH_16_PARAMETERS_PARAGON_METHOD_SETTINGS_UI_PSPEP	TRUE
RESULTS_SEARCH_17_time_cpu	83273
RESULTS_SEARCH_17_time_duration	83304
RESULTS_SEARCH_17_version	5.0.1.4874
RESULTS_SEARCH_17_xml:id	SEARCH:1:636954055553178729_8
RESULTS_SEARCH_17_PARAMETERS_chemical_data_edited	TRUE
RESULTS_SEARCH_17_PARAMETERS_do_multiprecursor_search	TRUE
RESULTS_SEARCH_17_PARAMETERS_do_reverse_search	TRUE
RESULTS_SEARCH_17_PARAMETERS_max_quant_labels	35
RESULTS_SEARCH_17_PARAMETERS_maxresults	15
RESULTS_SEARCH_17_PARAMETERS_separate_searches	FALSE
RESULTS_SEARCH_17_PARAMETERS_MSTOLERANCE_type	dalton
RESULTS_SEARCH_17_PARAMETERS_MSTOLERANCE_value	0.05
RESULTS_SEARCH_17_PARAMETERS_MSMSTOLERANCE_type	dalton
RESULTS_SEARCH_17_PARAMETERS_MSMSTOLERANCE_value	0.1
RESULTS_SEARCH_17_PARAMETERS_MS_STANDARD_DEVIATION_type	dalton
RESULTS_SEARCH_17_PARAMETERS_MS_STANDARD_DEVIATION_value	0.0011
RESULTS_SEARCH_17_PARAMETERS_MSMS_STANDARD_DEVIATION_type	dalton
RESULTS_SEARCH_17_PARAMETERS_MSMS_STANDARD_DEVIATION_value	0.01
RESULTS_SEARCH_17_PARAMETERS_FASTA_filename	C:\AB SCIEX\ProteinPilot Data\SearchDatabases\ProteomaAria_contami2018.fasta
RESULTS_SEARCH_17_PARAMETERS_AUTO_CALIBRATION_ms	TRUE
RESULTS_SEARCH_17_PARAMETERS_AUTO_CALIBRATION_msexport	FALSE
RESULTS_SEARCH_17_PARAMETERS_AUTO_CALIBRATION_msms	TRUE
RESULTS_SEARCH_17_PARAMETERS_AUTO_CALIBRATION_msmstolsdratio	2.75
RESULTS_SEARCH_17_PARAMETERS_AUTO_CALIBRATION_mstolsdratio	7
RESULTS_SEARCH_17_PARAMETERS_AUTO_CALIBRATION_squareroot	TRUE
RESULTS_SEARCH_17_PARAMETERS_AUTO_CALIBRATION_type	dalton
RESULTS_SEARCH_17_PARAMETERS_AUTO_CALIBRATION_MCP_d_s_s_f	0.0666667
RESULTS_SEARCH_17_PARAMETERS_AUTO_CALIBRATION_MCP_d_s_w_f	3
RESULTS_SEARCH_17_PARAMETERS_AUTO_CALIBRATION_MCP_m_f_r_mbc	200
RESULTS_SEARCH_17_PARAMETERS_AUTO_CALIBRATION_MCP_m_m_c	10
RESULTS_SEARCH_17_PARAMETERS_AUTO_CALIBRATION_MCP_m_m_f_s	0.25
RESULTS_SEARCH_17_PARAMETERS_AUTO_CALIBRATION_MCP_m_m_p_f	0.33
RESULTS_SEARCH_17_PARAMETERS_AUTO_CALIBRATION_MCP_m_m_p_rms_f	1
RESULTS_SEARCH_17_PARAMETERS_AUTO_CALIBRATION_MCP_m_p_t_f	1
RESULTS_SEARCH_17_PARAMETERS_AUTO_CALIBRATION_MCP_m_r_h_n_b	15
RESULTS_SEARCH_17_PARAMETERS_AUTO_CALIBRATION_MCP_m_z_n_s	99
RESULTS_SEARCH_17_PARAMETERS_AUTO_CALIBRATION_MCP_m_z_s_mn_f_r	0.0666667
RESULTS_SEARCH_17_PARAMETERS_AUTO_CALIBRATION_MCP_m_z_s_mx_f_r	0.1
RESULTS_SEARCH_17_PARAMETERS_MAX_PRECURSORS_FRAGLET	5
RESULTS_SEARCH_17_PARAMETERS_MAX_PRECURSORS_TAGLET	1
RESULTS_SEARCH_17_PARAMETERS_PRECURSORS_DR_FRAGLET	10
RESULTS_SEARCH_17_PARAMETERS_PRECURSORS_DR_TAGLET	3
RESULTS_SEARCH_17_PARAMETERS_DEFAULT_CHARGE_STATE_1_charge	2
RESULTS_SEARCH_17_PARAMETERS_DEFAULT_CHARGE_STATE_1_probability	1
RESULTS_SEARCH_17_PARAMETERS_DEFAULT_CHARGE_STATE_2_charge	1900-01-03
RESULTS_SEARCH_17_PARAMETERS_DEFAULT_CHARGE_STATE_2_probability	1
RESULTS_SEARCH_17_PARAMETERS_DEFAULT_CHARGE_STATE_3_charge	4
RESULTS_SEARCH_17_PARAMETERS_DEFAULT_CHARGE_STATE_3_probability	1
RESULTS_SEARCH_17_PARAMETERS_VERSION	5.0.1.0, 4895
RESULTS_SEARCH_17_PARAMETERS_PARAGON_VERSION	5.0.1.0, 4874
RESULTS_SEARCH_17_PARAMETERS_APPLICATION	ProteinPilot(tm) Software
RESULTS_SEARCH_17_PARAMETERS_PROGROUP_alternativedispositionmaximumfoldprobabilitydrop	100
RESULTS_SEARCH_17_PARAMETERS_PROGROUP_alternativedispositionmaximumfoldscoredrop	2
RESULTS_SEARCH_17_PARAMETERS_PROGROUP_autodiscordantpeptidethreshold	0.3
RESULTS_SEARCH_17_PARAMETERS_PROGROUP_bayesconfidencecalclulation	TRUE
RESULTS_SEARCH_17_PARAMETERS_PROGROUP_calibrateconfidence	TRUE
RESULTS_SEARCH_17_PARAMETERS_PROGROUP_compresspeptides	FALSE
RESULTS_SEARCH_17_PARAMETERS_PROGROUP_confidencepercentthresholdforexcludingothersfromquant	15
RESULTS_SEARCH_17_PARAMETERS_PROGROUP_confidencepercentthresholdforincludingselfinquant	15
RESULTS_SEARCH_17_PARAMETERS_PROGROUP_donotstoremspeaklists	FALSE
RESULTS_SEARCH_17_PARAMETERS_PROGROUP_fasta	C:\AB SCIEX\ProteinPilot Data\SearchDatabases\ProteomaAria_contami2018.fasta
RESULTS_SEARCH_17_PARAMETERS_PROGROUP_featuregroupminpepconf	0.66
RESULTS_SEARCH_17_PARAMETERS_PROGROUP_featuregroupminups	0.47
RESULTS_SEARCH_17_PARAMETERS_PROGROUP_focusingintersection	4
RESULTS_SEARCH_17_PARAMETERS_PROGROUP_focusingminimummatchconfidence	0.1
RESULTS_SEARCH_17_PARAMETERS_PROGROUP_focusingminunusedprotscore	0.1
RESULTS_SEARCH_17_PARAMETERS_PROGROUP_focusingsubsetcutoff	6
RESULTS_SEARCH_17_PARAMETERS_PROGROUP_intersection	1.3
RESULTS_SEARCH_17_PARAMETERS_PROGROUP_minimummatchconfidencecutoff	0.001
RESULTS_SEARCH_17_PARAMETERS_PROGROUP_minunusedprotscore	0.0458
RESULTS_SEARCH_17_PARAMETERS_PROGROUP_subsetcutoff	2
RESULTS_SEARCH_17_PARAMETERS_PROGROUP_unusedprotscorethresholdforexcludingothersfromquant	1.3
RESULTS_SEARCH_17_PARAMETERS_PEAKLIST_count	3637
RESULTS_SEARCH_17_PARAMETERS_PEAKLIST_filenumber	1
RESULTS_SEARCH_17_PARAMETERS_PEAKLIST_original_count	1909-12-15
RESULTS_SEARCH_17_PARAMETERS_PEAKLIST_originalfilename	C:\Users\5600 Procesado\Desktop\Carpetas de datos en escritorio\2019\Diego_05062019\Diego_05062019_WT.wiff
RESULTS_SEARCH_17_PARAMETERS_PEAKLIST_partnumber	9
RESULTS_SEARCH_17_PARAMETERS_QUANT_TYPE_background_correction	FALSE
RESULTS_SEARCH_17_PARAMETERS_QUANT_TYPE_bias_correction	TRUE
RESULTS_SEARCH_17_PARAMETERS_QUANT_TYPE_keep_extreme_peptides_over_fraction	0
RESULTS_SEARCH_17_PARAMETERS_QUANT_TYPE_low_confidence_check	TRUE
RESULTS_SEARCH_17_PARAMETERS_QUANT_TYPE_low_intensity_check	TRUE
RESULTS_SEARCH_17_PARAMETERS_QUANT_TYPE_median_statistic	TRUE
RESULTS_SEARCH_17_PARAMETERS_QUANT_TYPE_mod_check	TRUE
RESULTS_SEARCH_17_PARAMETERS_QUANT_TYPE_quant_threshold	-1
RESULTS_SEARCH_17_PARAMETERS_QUANT_TYPE_quant_threshold_sn	1900-01-09
RESULTS_SEARCH_17_PARAMETERS_QUANT_TYPE_separate_searches	FALSE
RESULTS_SEARCH_17_PARAMETERS_QUANT_TYPE_shared_msms_check	TRUE
RESULTS_SEARCH_17_PARAMETERS_PARAGON_METHOD_SETTINGS_UI_SAMPLE_TYPE	Identification
RESULTS_SEARCH_17_PARAMETERS_PARAGON_METHOD_SETTINGS_UI_CYS_ALKYLATION	Iodoacetamide
RESULTS_SEARCH_17_PARAMETERS_PARAGON_METHOD_SETTINGS_UI_DIGESTION	Trypsin
RESULTS_SEARCH_17_PARAMETERS_PARAGON_METHOD_SETTINGS_UI_INSTRUMENT	TripleTOF 5600
RESULTS_SEARCH_17_PARAMETERS_PARAGON_METHOD_SETTINGS_UI_SEARCH_EFFORT	Thorough
RESULTS_SEARCH_17_PARAMETERS_PARAGON_METHOD_SETTINGS_UI_ID_FOCUS	Biological modifications
RESULTS_SEARCH_17_PARAMETERS_PARAGON_METHOD_SETTINGS_UI_USER_NAME	5600Procesado\5600 Procesado
RESULTS_SEARCH_17_PARAMETERS_PARAGON_METHOD_SETTINGS_UI_MACHINE_NAME	5600PROCESADO
RESULTS_SEARCH_17_PARAMETERS_PARAGON_METHOD_SETTINGS_UI_SEARCH_ID	6.36954e+17
RESULTS_SEARCH_17_PARAMETERS_PARAGON_METHOD_SETTINGS_UI_START_TIME	2019-06-06 08:12:35
RESULTS_SEARCH_17_PARAMETERS_PARAGON_METHOD_SETTINGS_UI_MIN_UNUSED_PROTSCORE	0.0458
RESULTS_SEARCH_17_PARAMETERS_PARAGON_METHOD_SETTINGS_UI_PSPEP	TRUE
RESULTS_SEARCH_18_time_cpu	201818
RESULTS_SEARCH_18_time_duration	201833
RESULTS_SEARCH_18_version	5.0.1.4874
RESULTS_SEARCH_18_xml:id	SEARCH:2:636954055553178729_8
RESULTS_SEARCH_18_PARAMETERS_chemical_data_edited	TRUE
RESULTS_SEARCH_18_PARAMETERS_do_multiprecursor_search	TRUE
RESULTS_SEARCH_18_PARAMETERS_do_reverse_search	TRUE
RESULTS_SEARCH_18_PARAMETERS_max_quant_labels	35
RESULTS_SEARCH_18_PARAMETERS_maxresults	15
RESULTS_SEARCH_18_PARAMETERS_separate_searches	FALSE
RESULTS_SEARCH_18_PARAMETERS_MSTOLERANCE_type	dalton
RESULTS_SEARCH_18_PARAMETERS_MSTOLERANCE_value	0.05
RESULTS_SEARCH_18_PARAMETERS_MSMSTOLERANCE_type	dalton
RESULTS_SEARCH_18_PARAMETERS_MSMSTOLERANCE_value	0.1
RESULTS_SEARCH_18_PARAMETERS_MS_STANDARD_DEVIATION_type	dalton
RESULTS_SEARCH_18_PARAMETERS_MS_STANDARD_DEVIATION_value	0.0011
RESULTS_SEARCH_18_PARAMETERS_MSMS_STANDARD_DEVIATION_type	dalton
RESULTS_SEARCH_18_PARAMETERS_MSMS_STANDARD_DEVIATION_value	0.01
RESULTS_SEARCH_18_PARAMETERS_FASTA_filename	C:\AB SCIEX\ProteinPilot Data\SearchDatabases\ProteomaAria_contami2018.fasta
RESULTS_SEARCH_18_PARAMETERS_AUTO_CALIBRATION_ms	TRUE
RESULTS_SEARCH_18_PARAMETERS_AUTO_CALIBRATION_msexport	FALSE
RESULTS_SEARCH_18_PARAMETERS_AUTO_CALIBRATION_msms	TRUE
RESULTS_SEARCH_18_PARAMETERS_AUTO_CALIBRATION_msmstolsdratio	2.75
RESULTS_SEARCH_18_PARAMETERS_AUTO_CALIBRATION_mstolsdratio	7
RESULTS_SEARCH_18_PARAMETERS_AUTO_CALIBRATION_squareroot	TRUE
RESULTS_SEARCH_18_PARAMETERS_AUTO_CALIBRATION_type	dalton
RESULTS_SEARCH_18_PARAMETERS_AUTO_CALIBRATION_MCP_d_s_s_f	0.0666667
RESULTS_SEARCH_18_PARAMETERS_AUTO_CALIBRATION_MCP_d_s_w_f	3
RESULTS_SEARCH_18_PARAMETERS_AUTO_CALIBRATION_MCP_m_f_r_mbc	200
RESULTS_SEARCH_18_PARAMETERS_AUTO_CALIBRATION_MCP_m_m_c	10
RESULTS_SEARCH_18_PARAMETERS_AUTO_CALIBRATION_MCP_m_m_f_s	0.25
RESULTS_SEARCH_18_PARAMETERS_AUTO_CALIBRATION_MCP_m_m_p_f	0.33
RESULTS_SEARCH_18_PARAMETERS_AUTO_CALIBRATION_MCP_m_m_p_rms_f	1
RESULTS_SEARCH_18_PARAMETERS_AUTO_CALIBRATION_MCP_m_p_t_f	1
RESULTS_SEARCH_18_PARAMETERS_AUTO_CALIBRATION_MCP_m_r_h_n_b	15
RESULTS_SEARCH_18_PARAMETERS_AUTO_CALIBRATION_MCP_m_z_n_s	99
RESULTS_SEARCH_18_PARAMETERS_AUTO_CALIBRATION_MCP_m_z_s_mn_f_r	0.0666667
RESULTS_SEARCH_18_PARAMETERS_AUTO_CALIBRATION_MCP_m_z_s_mx_f_r	0.1
RESULTS_SEARCH_18_PARAMETERS_MAX_PRECURSORS_FRAGLET	5
RESULTS_SEARCH_18_PARAMETERS_MAX_PRECURSORS_TAGLET	1
RESULTS_SEARCH_18_PARAMETERS_PRECURSORS_DR_FRAGLET	10
RESULTS_SEARCH_18_PARAMETERS_PRECURSORS_DR_TAGLET	3
RESULTS_SEARCH_18_PARAMETERS_DEFAULT_CHARGE_STATE_1_charge	2
RESULTS_SEARCH_18_PARAMETERS_DEFAULT_CHARGE_STATE_1_probability	1
RESULTS_SEARCH_18_PARAMETERS_DEFAULT_CHARGE_STATE_2_charge	3
RESULTS_SEARCH_18_PARAMETERS_DEFAULT_CHARGE_STATE_2_probability	1
RESULTS_SEARCH_18_PARAMETERS_DEFAULT_CHARGE_STATE_3_charge	4
RESULTS_SEARCH_18_PARAMETERS_DEFAULT_CHARGE_STATE_3_probability	1
RESULTS_SEARCH_18_PARAMETERS_VERSION	5.0.1.0, 4895
RESULTS_SEARCH_18_PARAMETERS_PARAGON_VERSION	5.0.1.0, 4874
RESULTS_SEARCH_18_PARAMETERS_APPLICATION	ProteinPilot(tm) Software
RESULTS_SEARCH_18_PARAMETERS_PROGROUP_alternativedispositionmaximumfoldprobabilitydrop	100
RESULTS_SEARCH_18_PARAMETERS_PROGROUP_alternativedispositionmaximumfoldscoredrop	2
RESULTS_SEARCH_18_PARAMETERS_PROGROUP_autodiscordantpeptidethreshold	0.3
RESULTS_SEARCH_18_PARAMETERS_PROGROUP_bayesconfidencecalclulation	TRUE
RESULTS_SEARCH_18_PARAMETERS_PROGROUP_calibrateconfidence	TRUE
RESULTS_SEARCH_18_PARAMETERS_PROGROUP_compresspeptides	FALSE
RESULTS_SEARCH_18_PARAMETERS_PROGROUP_confidencepercentthresholdforexcludingothersfromquant	15
RESULTS_SEARCH_18_PARAMETERS_PROGROUP_confidencepercentthresholdforincludingselfinquant	15
RESULTS_SEARCH_18_PARAMETERS_PROGROUP_donotstoremspeaklists	FALSE
RESULTS_SEARCH_18_PARAMETERS_PROGROUP_fasta	C:\AB SCIEX\ProteinPilot Data\SearchDatabases\ProteomaAria_contami2018.fasta
RESULTS_SEARCH_18_PARAMETERS_PROGROUP_featuregroupminpepconf	15:50:24
RESULTS_SEARCH_18_PARAMETERS_PROGROUP_featuregroupminups	0.47
RESULTS_SEARCH_18_PARAMETERS_PROGROUP_focusingintersection	4
RESULTS_SEARCH_18_PARAMETERS_PROGROUP_focusingminimummatchconfidence	0.1
RESULTS_SEARCH_18_PARAMETERS_PROGROUP_focusingminunusedprotscore	0.1
RESULTS_SEARCH_18_PARAMETERS_PROGROUP_focusingsubsetcutoff	6
RESULTS_SEARCH_18_PARAMETERS_PROGROUP_intersection	1.3
RESULTS_SEARCH_18_PARAMETERS_PROGROUP_minimummatchconfidencecutoff	0.001
RESULTS_SEARCH_18_PARAMETERS_PROGROUP_minunusedprotscore	0.0458
RESULTS_SEARCH_18_PARAMETERS_PROGROUP_subsetcutoff	2
RESULTS_SEARCH_18_PARAMETERS_PROGROUP_unusedprotscorethresholdforexcludingothersfromquant	1.3
RESULTS_SEARCH_18_PARAMETERS_PEAKLIST_count	3637
RESULTS_SEARCH_18_PARAMETERS_PEAKLIST_filenumber	1
RESULTS_SEARCH_18_PARAMETERS_PEAKLIST_original_count	3637
RESULTS_SEARCH_18_PARAMETERS_PEAKLIST_originalfilename	C:\Users\5600 Procesado\Desktop\Carpetas de datos en escritorio\2019\Diego_05062019\Diego_05062019_WT.wiff
RESULTS_SEARCH_18_PARAMETERS_PEAKLIST_partnumber	9
RESULTS_SEARCH_18_PARAMETERS_QUANT_TYPE_background_correction	FALSE
RESULTS_SEARCH_18_PARAMETERS_QUANT_TYPE_bias_correction	TRUE
RESULTS_SEARCH_18_PARAMETERS_QUANT_TYPE_keep_extreme_peptides_over_fraction	0
RESULTS_SEARCH_18_PARAMETERS_QUANT_TYPE_low_confidence_check	TRUE
RESULTS_SEARCH_18_PARAMETERS_QUANT_TYPE_low_intensity_check	TRUE
RESULTS_SEARCH_18_PARAMETERS_QUANT_TYPE_median_statistic	TRUE
RESULTS_SEARCH_18_PARAMETERS_QUANT_TYPE_mod_check	TRUE
RESULTS_SEARCH_18_PARAMETERS_QUANT_TYPE_quant_threshold	-1
RESULTS_SEARCH_18_PARAMETERS_QUANT_TYPE_quant_threshold_sn	9
RESULTS_SEARCH_18_PARAMETERS_QUANT_TYPE_separate_searches	FALSE
RESULTS_SEARCH_18_PARAMETERS_QUANT_TYPE_shared_msms_check	TRUE
RESULTS_SEARCH_18_PARAMETERS_PARAGON_METHOD_SETTINGS_UI_SAMPLE_TYPE	Identification
RESULTS_SEARCH_18_PARAMETERS_PARAGON_METHOD_SETTINGS_UI_CYS_ALKYLATION	Iodoacetamide
RESULTS_SEARCH_18_PARAMETERS_PARAGON_METHOD_SETTINGS_UI_DIGESTION	Trypsin
RESULTS_SEARCH_18_PARAMETERS_PARAGON_METHOD_SETTINGS_UI_INSTRUMENT	TripleTOF 5600
RESULTS_SEARCH_18_PARAMETERS_PARAGON_METHOD_SETTINGS_UI_SEARCH_EFFORT	Thorough
RESULTS_SEARCH_18_PARAMETERS_PARAGON_METHOD_SETTINGS_UI_ID_FOCUS	Biological modifications
RESULTS_SEARCH_18_PARAMETERS_PARAGON_METHOD_SETTINGS_UI_USER_NAME	5600Procesado\5600 Procesado
RESULTS_SEARCH_18_PARAMETERS_PARAGON_METHOD_SETTINGS_UI_MACHINE_NAME	5600PROCESADO
RESULTS_SEARCH_18_PARAMETERS_PARAGON_METHOD_SETTINGS_UI_SEARCH_ID	6.36954e+17
RESULTS_SEARCH_18_PARAMETERS_PARAGON_METHOD_SETTINGS_UI_START_TIME	2019-06-06 08:12:35
RESULTS_SEARCH_18_PARAMETERS_PARAGON_METHOD_SETTINGS_UI_MIN_UNUSED_PROTSCORE	0.0458
RESULTS_SEARCH_18_PARAMETERS_PARAGON_METHOD_SETTINGS_UI_PSPEP	TRUE
RESULTS_GROUPRESULTSUMMARY_1_confidence	0.99
RESULTS_GROUPRESULTSUMMARY_1_distinctpeptides	363
RESULTS_GROUPRESULTSUMMARY_1_proteinsbeforegroupping	65
RESULTS_GROUPRESULTSUMMARY_1_proteinsidentified	36
RESULTS_GROUPRESULTSUMMARY_1_spectraidentified	1513
RESULTS_GROUPRESULTSUMMARY_2_confidence	0.95
RESULTS_GROUPRESULTSUMMARY_2_distinctpeptides	392
RESULTS_GROUPRESULTSUMMARY_2_proteinsbeforegroupping	90
RESULTS_GROUPRESULTSUMMARY_2_proteinsidentified	51
RESULTS_GROUPRESULTSUMMARY_2_spectraidentified	1558
RESULTS_GROUPRESULTSUMMARY_3_confidence	0.66
RESULTS_GROUPRESULTSUMMARY_3_distinctpeptides	431
RESULTS_GROUPRESULTSUMMARY_3_proteinsbeforegroupping	114
RESULTS_GROUPRESULTSUMMARY_3_proteinsidentified	67
RESULTS_GROUPRESULTSUMMARY_3_spectraidentified	1654
RESULTS_GROUPRESULTSUMMARY_4_confidence	0.100088
RESULTS_GROUPRESULTSUMMARY_4_distinctpeptides	491
RESULTS_GROUPRESULTSUMMARY_4_proteinsbeforegroupping	256
RESULTS_GROUPRESULTSUMMARY_4_proteinsidentified	116
RESULTS_GROUPRESULTSUMMARY_4_spectraidentified	1806

## Sheet: Metadata Calculations
	Subsearch	Search string	present		File index down	Part number	Spectra - 'original'	Spectra 'count' - non-empty?	max original Spectra for part	Max non-empty spectra for part	File Index for first only
	1	RESULTS_SEARCH_1_PARAMETERS_PEAKLIST_rawdatafilename		C:\Users\5600 Procesado\Desktop\Carpetas de datos en escritorio\2019\Diego_05062019\Diego_05062019_WT.wiff	1	1	3648	3648	3648	3648	1
	2	RESULTS_SEARCH_2_PARAMETERS_PEAKLIST_rawdatafilename		C:\Users\5600 Procesado\Desktop\Carpetas de datos en escritorio\2019\Diego_05062019\Diego_05062019_WT.wiff	1	1	3648	3648
	3	RESULTS_SEARCH_3_PARAMETERS_PEAKLIST_rawdatafilename		C:\Users\5600 Procesado\Desktop\Carpetas de datos en escritorio\2019\Diego_05062019\Diego_05062019_WT.wiff	1	2	3648	3648	3648	3648
1 if Rapid, 2 if Thor	4	RESULTS_SEARCH_4_PARAMETERS_PEAKLIST_rawdatafilename		C:\Users\5600 Procesado\Desktop\Carpetas de datos en escritorio\2019\Diego_05062019\Diego_05062019_WT.wiff	1	2	3648	3648
2	5	RESULTS_SEARCH_5_PARAMETERS_PEAKLIST_rawdatafilename		C:\Users\5600 Procesado\Desktop\Carpetas de datos en escritorio\2019\Diego_05062019\Diego_05062019_WT.wiff	1	3	3651	3651	3651	3651
	6	RESULTS_SEARCH_6_PARAMETERS_PEAKLIST_rawdatafilename		C:\Users\5600 Procesado\Desktop\Carpetas de datos en escritorio\2019\Diego_05062019\Diego_05062019_WT.wiff	1	3	3651	3651
# Segments	7	RESULTS_SEARCH_7_PARAMETERS_PEAKLIST_rawdatafilename		C:\Users\5600 Procesado\Desktop\Carpetas de datos en escritorio\2019\Diego_05062019\Diego_05062019_WT.wiff	1	4	3670	3670	3670	3670
18	8	RESULTS_SEARCH_8_PARAMETERS_PEAKLIST_rawdatafilename		C:\Users\5600 Procesado\Desktop\Carpetas de datos en escritorio\2019\Diego_05062019\Diego_05062019_WT.wiff	1	4	3670	3670
(max is 1000 segments)	9	RESULTS_SEARCH_9_PARAMETERS_PEAKLIST_rawdatafilename		C:\Users\5600 Procesado\Desktop\Carpetas de datos en escritorio\2019\Diego_05062019\Diego_05062019_WT.wiff	1	5	3631	3631	3631	3631
	10	RESULTS_SEARCH_10_PARAMETERS_PEAKLIST_rawdatafilename		C:\Users\5600 Procesado\Desktop\Carpetas de datos en escritorio\2019\Diego_05062019\Diego_05062019_WT.wiff	1	5	3631	3631
	11	RESULTS_SEARCH_11_PARAMETERS_PEAKLIST_rawdatafilename		C:\Users\5600 Procesado\Desktop\Carpetas de datos en escritorio\2019\Diego_05062019\Diego_05062019_WT.wiff	1	6	3649	3649	3649	3649
	12	RESULTS_SEARCH_12_PARAMETERS_PEAKLIST_rawdatafilename		C:\Users\5600 Procesado\Desktop\Carpetas de datos en escritorio\2019\Diego_05062019\Diego_05062019_WT.wiff	1	6	3649	3649
	13	RESULTS_SEARCH_13_PARAMETERS_PEAKLIST_rawdatafilename		C:\Users\5600 Procesado\Desktop\Carpetas de datos en escritorio\2019\Diego_05062019\Diego_05062019_WT.wiff	1	7	3638	3638	3638	3638
	14	RESULTS_SEARCH_14_PARAMETERS_PEAKLIST_rawdatafilename		C:\Users\5600 Procesado\Desktop\Carpetas de datos en escritorio\2019\Diego_05062019\Diego_05062019_WT.wiff	1	7	3638	3638
	15	RESULTS_SEARCH_15_PARAMETERS_PEAKLIST_rawdatafilename		C:\Users\5600 Procesado\Desktop\Carpetas de datos en escritorio\2019\Diego_05062019\Diego_05062019_WT.wiff	1	8	3620	3620	3620	3620
	16	RESULTS_SEARCH_16_PARAMETERS_PEAKLIST_rawdatafilename		C:\Users\5600 Procesado\Desktop\Carpetas de datos en escritorio\2019\Diego_05062019\Diego_05062019_WT.wiff	1	8	3620	3620
	17	RESULTS_SEARCH_17_PARAMETERS_PEAKLIST_rawdatafilename		C:\Users\5600 Procesado\Desktop\Carpetas de datos en escritorio\2019\Diego_05062019\Diego_05062019_WT.wiff	1	9	3637	3637	3637	3637
	18	RESULTS_SEARCH_18_PARAMETERS_PEAKLIST_rawdatafilename		C:\Users\5600 Procesado\Desktop\Carpetas de datos en escritorio\2019\Diego_05062019\Diego_05062019_WT.wiff	1	9	3637	3637

## Sheet: Curated Metadata
Group file metadata term	Metadata Description (of raw extracted item)	Use Partial Match	Term in Stream	Derived (Calculated)	Value	Validation check/comments	Conversion type, if done	Conversion factor		Metadata Category	Metadata Description of Final Metadata Item (converted manually, if applicable)	Value
	Group filename			1						Attributes - General	Group filename	Co-IP_WT_memb3.group
RESULTS_SEARCH_1_PARAMETERS_PARAGON_METHOD_SETTINGS_UI_START_TIME	Start date		1		2019-06-06 08:12:35					Attributes - General	Start date	2019-06-06 08:12:35
RESULTS_SEARCH_STAT_search_begin_time_clock	Start time		1		2019-06-06 08:12:35					Attributes - General	Start time	2019-06-06 08:12:35
RESULTS_SEARCH_1_PARAMETERS_PARAGON_METHOD_SETTINGS_UI_USER_NAME	User name		1		5600Procesado\5600 Procesado					Attributes - General	User name	5600Procesado\5600 Procesado
RESULTS_SEARCH_1_xml:id	Internal search identifier number		1	1						Attributes - General	Internal search identifier number
PARAMETERS_PEAKLIST_original_count				1						Attributes - Input data	Number of spectra in search	32792
PARAMETERS_PEAKLIST_count				1						Attributes - Input data	Number of non-empty spectra in search	32792
PARAMETERS_PEAKLIST_filenumber	Number of input files	1	1	1	1					Attributes - Input data	Number of input files	1
RESULTS_SEARCH_1_PARAMETERS_PARAGON_METHOD_SETTINGS_UI_SAMPLE_TYPE	Sample Type		1		Identification					Parameters - User settings	Sample Type	Identification
RESULTS_SEARCH_1_PARAMETERS_PARAGON_METHOD_SETTINGS_UI_CYS_ALKYLATION	Cysteine Alkylation		1		Iodoacetamide					Parameters - User settings	Cysteine Alkylation	Iodoacetamide
RESULTS_SEARCH_1_PARAMETERS_PARAGON_METHOD_SETTINGS_UI_DIGESTION	Digestion		1		Trypsin					Parameters - User settings	Digestion	Trypsin
RESULTS_SEARCH_1_PARAMETERS_PARAGON_METHOD_SETTINGS_UI_SPECIAL_FACTOR	Special Factors									Parameters - User settings	Special Factors
RESULTS_SEARCH_1_PARAMETERS_PARAGON_METHOD_SETTINGS_UI_INSTRUMENT	Instrument		1		TripleTOF 5600					Parameters - User settings	Instrument	TripleTOF 5600
RESULTS_SEARCH_1_PARAMETERS_PARAGON_METHOD_SETTINGS_UI_SPECIES	Species									Parameters - User settings	Species
RESULTS_SEARCH_1_PARAMETERS_PARAGON_METHOD_SETTINGS_UI_SEARCH_EFFORT	Search Effort		1		Thorough					Parameters - User settings	Search Effort	Thorough
RESULTS_SEARCH_1_PARAMETERS_PARAGON_METHOD_SETTINGS_UI_ID_FOCUS	ID Focus		1		Biological modifications					Parameters - User settings	ID Focus	Biological modifications
RESULTS_SEARCH_1_PARAMETERS_PARAGON_METHOD_SETTINGS_UI_MIN_UNUSED_PROTSCORE	Minimum Unused ProtScore		1		0.0458					Parameters - User settings	Minimum Unused ProtScore	0.0458
RESULTS_SEARCH_1_PARAMETERS_PARAGON_METHOD_SETTINGS_UI_PSPEP	FDR Analysis		1		TRUE		Logical to English			Parameters - User settings	FDR Analysis	Yes
	Quantitation						Logical to English			Parameters - User settings	Quantitation
RESULTS_SEARCH_1_PARAMETERS_QUANT_TYPE_background_correction	Background Correction		1		FALSE		Logical to English			Parameters - User settings	Background Correction	No
RESULTS_SEARCH_1_PARAMETERS_QUANT_TYPE_bias_correction	Bias Correction		1		TRUE		Logical to English			Parameters - User settings	Bias Correction	Yes
	Channel to use as denominator in ratios									Parameters - User settings	Channel to use as denominator in ratios
RESULTS_SEARCH_1_PARAMETERS_chemical_data_edited	Modified Data Dictionary or Parameter Translation		1		TRUE		Logical to English			Parameters - User settings	Modified Data Dictionary or Parameter Translation	Yes
RESULTS_SEARCH_1_PARAMETERS_FASTA_filename	Database filename		1		C:\AB SCIEX\ProteinPilot Data\SearchDatabases\ProteomaAria_contami2018.fasta					Attributes - Search database	Database filename	C:\AB SCIEX\ProteinPilot Data\SearchDatabases\ProteomaAria_contami2018.fasta
				1						Attributes - Search database	Number of Proteins in Database	39540
RESULTS_SEARCH_STAT_num_proteins	Number of proteins searched		1		79080					Attributes - Search database	Number of proteins searched	79080
				1						Attributes - Search database	Number of Residues in Database	16713521
RESULTS_SEARCH_STAT_num_residues	Number of residues searched		1		33427042					Attributes - Search database	Number of residues searched	33427042
RESULTS_SEARCH_STAT_computer_memory	RAM (MB)		1		32712					Attributes - Hardware	RAM (MB)	32712
RESULTS_SEARCH_STAT_computer_name	Computer name		1		5600PROCESADO					Attributes - Hardware	Computer name	5600PROCESADO
RESULTS_SEARCH_STAT_number_cores	Number of cores in computer		1		16					Attributes - Hardware	Number of cores in computer	16
RESULTS_SEARCH_STAT_number_processors	Number of threads (double cores if hyperthreading on)		1		32					Attributes - Hardware	Number of threads (double cores if hyperthreading on)	32
RESULTS_SEARCH_STAT_number_licensed_tasks	Number of cores licensed to use		1		16					Attributes - Software environment	Number of cores licensed to use	16
RESULTS_SEARCH_STAT_os	Operating system		1		Windows 7 Professional Service Pack 1 (6.1.7601)					Attributes - Software environment	Operating system	Windows 7 Professional Service Pack 1 (6.1.7601)
RESULTS_SEARCH_1_PARAMETERS_VERSION	ProteinPilot Software Version		1		5.0.1.0, 4895					Attributes - Software environment	ProteinPilot Software Version	5.0.1.0, 4895
RESULTS_SEARCH_1_PARAMETERS_PARAGON_VERSION	Paragon Algorithm Version		1		5.0.1.0, 4874					Attributes - Software environment	Paragon Algorithm Version	5.0.1.0, 4874
RESULTS_SEARCH_1_PARAMETERS_APPLICATION	Application name		1		ProteinPilot(tm) Software					Attributes - Software environment	Application name	ProteinPilot(tm) Software
RESULTS_GROUPRESULTSUMMARY_1_confidence	Confidence of first row in summary statistics ID statistics		1		0.99		Fraction to %	100		Statistics - Protein Summary Table	Percent Confidence of first row in Summary Statistics ID Statistics	99
RESULTS_GROUPRESULTSUMMARY_1_distinctpeptides	Distinct peptides associated with 99% confidence proteins		1		363					Statistics - Protein Summary Table	Distinct peptides associated with 99% confidence proteins	363
RESULTS_GROUPRESULTSUMMARY_1_proteinsbeforegroupping	Proteins before grouping (99% confidence)		1		65					Statistics - Protein Summary Table	Proteins before grouping (99% confidence)	65
RESULTS_GROUPRESULTSUMMARY_1_proteinsidentified	Proteins detected (99% confidence)		1		36					Statistics - Protein Summary Table	Proteins detected (99% confidence)	36
RESULTS_GROUPRESULTSUMMARY_1_spectraidentified	Spectra associated with 99% confidence proteins		1		1513					Statistics - Protein Summary Table	Spectra associated with 99% confidence proteins	1513
RESULTS_GROUPRESULTSUMMARY_2_confidence	Confidence of second row in Summary Statistics ID statistics		1		0.95		Fraction to %	100		Statistics - Protein Summary Table	Percent Confidence of first row in Summary Statistics ID Statistics	95
RESULTS_GROUPRESULTSUMMARY_2_distinctpeptides	Distinct peptides associated with 95% confidence proteins		1		392					Statistics - Protein Summary Table	Distinct peptides associated with 95% confidence proteins	392
RESULTS_GROUPRESULTSUMMARY_2_proteinsbeforegroupping	Proteins before grouping (95% confidence)		1		90					Statistics - Protein Summary Table	Proteins before grouping (95% confidence)	90
RESULTS_GROUPRESULTSUMMARY_2_proteinsidentified	Proteins detected (95% confidence)		1		51					Statistics - Protein Summary Table	Proteins detected (95% confidence)	51
RESULTS_GROUPRESULTSUMMARY_2_spectraidentified	Spectra associated with 95% confidence proteins		1		1558					Statistics - Protein Summary Table	Spectra associated with 95% confidence proteins	1558
RESULTS_GROUPRESULTSUMMARY_3_confidence	Confidence of third row in summary statistics ID statistics		1		0.66		Fraction to %	100		Statistics - Protein Summary Table	Percent Confidence of first row in Summary Statistics ID Statistics	66
RESULTS_GROUPRESULTSUMMARY_3_distinctpeptides	Distinct peptides associated with 66% confidence proteins		1		431					Statistics - Protein Summary Table	Distinct peptides associated with 66% confidence proteins	431
RESULTS_GROUPRESULTSUMMARY_3_proteinsbeforegroupping	Proteins before grouping (66% confidence)		1		114					Statistics - Protein Summary Table	Proteins before grouping (66% confidence)	114
RESULTS_GROUPRESULTSUMMARY_3_proteinsidentified	Proteins detected (66% confidence)		1		67					Statistics - Protein Summary Table	Proteins detected (66% confidence)	67
RESULTS_GROUPRESULTSUMMARY_3_spectraidentified	Spectra associated with 66% confidence proteins		1		1654					Statistics - Protein Summary Table	Spectra associated with 66% confidence proteins	1654
RESULTS_GROUPRESULTSUMMARY_4_confidence	Confidence of fourth row in Summary Statistics ID statistics		1		0.100088		Fraction to %	100		Statistics - Protein Summary Table	Percent Confidence of first row in Summary Statistics ID Statistics	10.0088
RESULTS_GROUPRESULTSUMMARY_4_distinctpeptides	Distinct peptides associated with 10% confidence proteins		1		491					Statistics - Protein Summary Table	Distinct peptides associated with 10% confidence proteins	491
RESULTS_GROUPRESULTSUMMARY_4_proteinsbeforegroupping	Proteins before grouping (10% confidence)		1		256					Statistics - Protein Summary Table	Proteins before grouping (10% confidence)	256
RESULTS_GROUPRESULTSUMMARY_4_proteinsidentified	Proteins detected (10% confidence)		1		116					Statistics - Protein Summary Table	Proteins detected (10% confidence)	116
RESULTS_GROUPRESULTSUMMARY_4_spectraidentified	Spectra associated with 10% confidence proteins		1		1806					Statistics - Protein Summary Table	Spectra associated with 10% confidence proteins	1806
PARAMETERS_PEAKLIST_partnumber	Number of segments the input data are broken into	1	1	1	9					Parameters - Search Dimension Factors	Number of segments the input data are broken into	9
				1						Parameters - Search Dimension Factors	Number of searches per segment (2 for Thorough, 1 for Rapid)	2
				1						Parameters - Search Dimension Factors	Number of apparent sub-searches in group file	18
RESULTS_SEARCH_1_PARAMETERS_do_reverse_search	Do reversed search		1		TRUE					Parameters - Search Dimension Factors	Do reversed search	TRUE
RESULTS_SEARCH_1_PARAMETERS_QUANT_TYPE_separate_searches	Do separate searches for each plex in MS1 quantitation		1		FALSE					Parameters - Search Dimension Factors	Do separate searches for each plex in MS1 quantitation	FALSE
RESULTS_SEARCH_1_PARAMETERS_maxresults	Maximum number of hypotheses to keep per spectrum		1		15					Parameters - Search Dimension Factors	Maximum number of hypotheses to keep per spectrum	15
RESULTS_SEARCH_1_PARAMETERS_MSTOLERANCE_type	MS1 initial mass error tolerance type		1		dalton					Parameters - Identification - Mass accuracy	MS1 initial mass error tolerance type	dalton
RESULTS_SEARCH_1_PARAMETERS_MSTOLERANCE_value	MS1 initial mass error tolerance value		1		0.05					Parameters - Identification - Mass accuracy	MS1 initial mass error tolerance value	0.05
RESULTS_SEARCH_1_PARAMETERS_MSMSTOLERANCE_type	MS2 initial mass error tolerance type		1		dalton					Parameters - Identification - Mass accuracy	MS2 initial mass error tolerance type	dalton
RESULTS_SEARCH_1_PARAMETERS_MSMSTOLERANCE_value	MS2 initial mass error tolerance value		1		0.1					Parameters - Identification - Mass accuracy	MS2 initial mass error tolerance value	0.1
RESULTS_SEARCH_1_PARAMETERS_MS_STANDARD_DEVIATION_type	MS1 final mass error standard deviation type		1		dalton					Parameters - Identification - Mass accuracy	MS1 final mass error standard deviation type	dalton
RESULTS_SEARCH_1_PARAMETERS_MS_STANDARD_DEVIATION_value	MS1 final mass error standard deviation value		1		0.0011					Parameters - Identification - Mass accuracy	MS1 final mass error standard deviation value	0.0011
RESULTS_SEARCH_1_PARAMETERS_MSMS_STANDARD_DEVIATION_type	MS2 final mass error standard deviation type		1		dalton					Parameters - Identification - Mass accuracy	MS2 final mass error standard deviation type	dalton
RESULTS_SEARCH_1_PARAMETERS_MSMS_STANDARD_DEVIATION_value	MS2 final mass error standard deviation value		1		0.01					Parameters - Identification - Mass accuracy	MS2 final mass error standard deviation value	0.01
RESULTS_SEARCH_1_PARAMETERS_do_multiprecursor_search	Use multi-precursor search function		1		TRUE					Parameters - Identification - Multi-precursor search	Use multi-precursor search function	TRUE
RESULTS_SEARCH_1_PARAMETERS_MAX_PRECURSORS_FRAGLET	Maximum number of different precursor masses to try to match to in the Fraglet stage when doing multi-precursor search		1		5					Parameters - Identification - Multi-precursor search	Maximum number of different precursor masses to try to match to in the Fraglet stage when doing multi-precursor search	5
RESULTS_SEARCH_1_PARAMETERS_PRECURSORS_DR_FRAGLET	Maximum dynamic range gap of secondary precursors vs primary precursor in the Fraglet stage when doing multi-precursor search		1		10					Parameters - Identification - Multi-precursor search	Maximum dynamic range gap of secondary precursors vs primary precursor in the Fraglet stage when doing multi-precursor search	10
RESULTS_SEARCH_1_PARAMETERS_MAX_PRECURSORS_TAGLET	Maximum number of different precursor masses to try to match to in the Taglet stage when doing multi-precursor search		1		1					Parameters - Identification - Multi-precursor search	Maximum number of different precursor masses to try to match to in the Taglet stage when doing multi-precursor search	1
RESULTS_SEARCH_1_PARAMETERS_PRECURSORS_DR_TAGLET	Maximum dynamic range gap of secondary precursors vs primary precursor in the Taglet stage when doing multi-precursor search		1		3					Parameters - Identification - Multi-precursor search	Maximum dynamic range gap of secondary precursors vs primary precursor in the Taglet stage when doing multi-precursor search	3
RESULTS_SEARCH_1_PARAMETERS_DEFAULT_CHARGE_STATE_1_charge	First charge state to consider when precursor z is not determined		1		2					Parameters - Identification - Charge ambiguity	First charge state to consider when precursor z is not determined	2
RESULTS_SEARCH_1_PARAMETERS_DEFAULT_CHARGE_STATE_1_probability	Probability of first charge state to consider when precursor z is not determined		1		1					Parameters - Identification - Charge ambiguity	Probability of first charge state to consider when precursor z is not determined	1
RESULTS_SEARCH_1_PARAMETERS_DEFAULT_CHARGE_STATE_2_charge	Second charge state to consider when precursor z is not determined		1		3					Parameters - Identification - Charge ambiguity	Second charge state to consider when precursor z is not determined	3
RESULTS_SEARCH_1_PARAMETERS_DEFAULT_CHARGE_STATE_2_probability	Probability of second charge state to consider when precursor z is not determined		1		1					Parameters - Identification - Charge ambiguity	Probability of second charge state to consider when precursor z is not determined	1
RESULTS_SEARCH_1_PARAMETERS_DEFAULT_CHARGE_STATE_3_charge	Third charge state to consider when precursor z is not determined		1		4					Parameters - Identification - Charge ambiguity	Third charge state to consider when precursor z is not determined	4
RESULTS_SEARCH_1_PARAMETERS_DEFAULT_CHARGE_STATE_3_probability	Probability of third charge state to consider when precursor z is not determined		1		1					Parameters - Identification - Charge ambiguity	Probability of third charge state to consider when precursor z is not determined	1
RESULTS_SEARCH_1_PARAMETERS_DEFAULT_CHARGE_STATE_4_charge	Fourth charge state to consider when precursor z is not determined									Parameters - Identification - Charge ambiguity	Fourth charge state to consider when precursor z is not determined
RESULTS_SEARCH_1_PARAMETERS_DEFAULT_CHARGE_STATE_4_probability	Probability of fourth charge state to consider when precursor z is not determined									Parameters - Identification - Charge ambiguity	Probability of fourth charge state to consider when precursor z is not determined
RESULTS_SEARCH_1_PARAMETERS_PROGROUP_bayesconfidencecalclulation	Use Bayesian protein confidence calculation		1		TRUE					Parameters - Protein Grouping	Use Bayesian protein confidence calculation	TRUE
RESULTS_SEARCH_1_PARAMETERS_PROGROUP_calibrateconfidence	Use peptide FDR analysis to recalibrate peptide confidences		1		TRUE					Parameters - Protein Grouping	Use peptide FDR analysis to recalibrate peptide confidences	TRUE
RESULTS_SEARCH_1_PARAMETERS_PROGROUP_focusingintersection	In mid-Pro Group, minimum Intersection ProtScore to be in Same Group		1		4					Parameters - Protein Grouping	In mid-Pro Group, minimum Intersection ProtScore to be in Same Group	4
RESULTS_SEARCH_1_PARAMETERS_PROGROUP_focusingminunusedprotscore	In mid-Pro Group, minimum Unused ProtScore to keep a Group		1		0.1					Parameters - Protein Grouping	In mid-Pro Group, minimum Unused ProtScore to keep a Group	0.1
RESULTS_SEARCH_1_PARAMETERS_PROGROUP_focusingsubsetcutoff	In mid-Pro Group, keep competitor proteins with ProtScore units from winner		1		6					Parameters - Protein Grouping	In mid-Pro Group, keep competitor proteins with ProtScore units from winner	6
RESULTS_SEARCH_1_PARAMETERS_PROGROUP_intersection	In final Pro Group, minimum Intersection ProtScore to be in same group		1		1.3					Parameters - Protein Grouping	In final Pro Group, minimum Intersection ProtScore to be in same group	1.3
RESULTS_SEARCH_1_PARAMETERS_PROGROUP_minunusedprotscore	In final Pro Group, minimum Unused ProtScore to keep a group		1		0.0458					Parameters - Protein Grouping	In final Pro Group, minimum Unused ProtScore to keep a group	0.0458
RESULTS_SEARCH_1_PARAMETERS_PROGROUP_subsetcutoff	In final Pro Group, keep competitor proteins with ProtScore units from winner		1		2					Parameters - Protein Grouping	In final Pro Group, keep competitor proteins with ProtScore units from winner	2
RESULTS_SEARCH_1_PARAMETERS_QUANT_TYPE_background_correction	Do isobaric quant background correction algorithm		1		FALSE					Parameters - Quantitation - processing	Do isobaric quant background correction algorithm	FALSE
RESULTS_SEARCH_1_PARAMETERS_QUANT_TYPE_bias_correction	Normalize the central tendency of protein ratios to be unity		1		TRUE					Parameters - Quantitation - processing	Normalize the central tendency of protein ratios to be unity	TRUE
RESULTS_SEARCH_1_PARAMETERS_QUANT_TYPE_median_statistic	Compute protein-level ratios from the median of peptide ratios		1		TRUE					Parameters - Quantitation - processing	Compute protein-level ratios from the median of peptide ratios	TRUE
RESULTS_SEARCH_1_PARAMETERS_QUANT_TYPE_quant_threshold	Quant threshold setting no longer used		1		-1					Parameters - Quantitation - processing	Quant threshold setting no longer used	-1
RESULTS_SEARCH_1_PARAMETERS_QUANT_TYPE_quant_threshold_sn	Use measures for quantitation if signal to noise is greater than		1		9					Parameters - Quantitation - processing	Use measures for quantitation if signal to noise is greater than	9
RESULTS_SEARCH_1_PARAMETERS_max_quant_labels	Maximum number of labels allowed on a peptide for it to be used for quantitation		1		35					Parameters - Quantitation - curation	Maximum number of labels allowed on a peptide for it to be used for quantitation	35
RESULTS_SEARCH_1_PARAMETERS_QUANT_TYPE_keep_extreme_peptides_over_fraction	Include extreme ratios in the protein ratio calculation if the fraction of peptides from a protein having extreme ratios is greater than		1		0					Parameters - Quantitation - curation	Include extreme ratios in the protein ratio calculation if the fraction of peptides from a protein having extreme ratios is greater than	0
RESULTS_SEARCH_1_PARAMETERS_QUANT_TYPE_low_confidence_check	Exclude quantitation data if identification confidence does not pass a threshold value		1		TRUE					Parameters - Quantitation - curation	Exclude quantitation data if identification confidence does not pass a threshold value	TRUE
RESULTS_SEARCH_1_PARAMETERS_QUANT_TYPE_low_intensity_check	Exclude quantitation data if a minimum intensity is not passed		1		TRUE					Parameters - Quantitation - curation	Exclude quantitation data if a minimum intensity is not passed	TRUE
RESULTS_SEARCH_1_PARAMETERS_QUANT_TYPE_mod_check	Exclude quantitation data based on discordant peptide logic		1		TRUE					Parameters - Quantitation - curation	Exclude quantitation data based on discordant peptide logic	TRUE
RESULTS_SEARCH_1_PARAMETERS_QUANT_TYPE_shared_msms_check	Exclude quantitation data using sharing logic		1		TRUE					Parameters - Quantitation - curation	Exclude quantitation data using sharing logic	TRUE
RESULTS_SEARCH_1_PARAMETERS_PROGROUP_unusedprotscorethresholdforexcludingothersfromquant	Minimum protein confidence to consider a protein confident and capable of excluding spectra as shared		1		1.3					Parameters - Quantitation - curation	Minimum protein confidence to consider a protein confident and capable of excluding spectra as shared	1.3
RESULTS_SEARCH_1_PARAMETERS_PROGROUP_confidencepercentthresholdforexcludingothersfromquant	Minimum peptide percent confidence from a confident protein to consider a spectrum shared		1		15					Parameters - Quantitation - curation	Minimum peptide percent confidence from a confident protein to consider a spectrum shared	15
RESULTS_SEARCH_1_PARAMETERS_PROGROUP_confidencepercentthresholdforincludingselfinquant	Minimum peptide confidence to be used for quantitation		1		15					Parameters - Quantitation - curation	Minimum peptide confidence to be used for quantitation	15
RESULTS_SEARCH_1_PARAMETERS_PROGROUP_autodiscordantpeptidethreshold	Consider a peptide discordant if joint feature probability less than		1		0.3					Parameters - Quantitation - curation	Consider a peptide discordant if joint feature probability less than	0.3
RESULTS_SEARCH_1_PARAMETERS_PROGROUP_compresspeptides	Show results only for distinct peptides, suppressing redundancy		1		FALSE					Parameters - Non-functional	Show results only for distinct peptides, suppressing redundancy	FALSE
RESULTS_SEARCH_1_PARAMETERS_PROGROUP_donotstoremspeaklists	Do not store MS1 level data		1		FALSE					Parameters - Non-functional	Do not store MS1 level data	FALSE
RESULTS_SEARCH_STAT_search_begin_time_clock	Start time - Search		1		2019-06-06 08:12:35					Statistics - Processing Times - Start&Stop Clock Times	Start time - Search	2019-06-06 08:12:35
RESULTS_SEARCH_STAT_search_end_time_clock	End time - Search		1		2019-06-06 08:30:32					Statistics - Processing Times - Start&Stop Clock Times	End time - Search	2019-06-06 08:30:32
RESULTS_SEARCH_STAT_stage_searching_begin_time_clock	Start time - Identification algorithm stages		1		2019-06-06 08:20:05					Statistics - Processing Times - Start&Stop Clock Times	Start time - Identification algorithm stages	2019-06-06 08:20:05
RESULTS_SEARCH_STAT_stage_searching_end_time_clock	End time - Identification algorithm stages		1		2019-06-06 08:30:19					Statistics - Processing Times - Start&Stop Clock Times	End time - Identification algorithm stages	2019-06-06 08:30:19
RESULTS_SEARCH_STAT_stage_signal_processing_begin_time_clock	Start time - Signal processing stage		1		2019-06-06 08:12:35					Statistics - Processing Times - Start&Stop Clock Times	Start time - Signal processing stage	2019-06-06 08:12:35
RESULTS_SEARCH_STAT_stage_signal_processing_end_time_clock	End time - Signal processing stage		1		2019-06-06 08:20:02					Statistics - Processing Times - Start&Stop Clock Times	End time - Signal processing stage	2019-06-06 08:20:02
RESULTS_SEARCH_STAT_stage_waiting_begin_time_clock	Start time - Waiting stage		1		2019-06-06 08:20:02					Statistics - Processing Times - Start&Stop Clock Times	Start time - Waiting stage	2019-06-06 08:20:02
RESULTS_SEARCH_STAT_stage_waiting_end_time_clock	End time - Waiting stage		1		2019-06-06 08:20:05					Statistics - Processing Times - Start&Stop Clock Times	End time - Waiting stage	2019-06-06 08:20:05
RESULTS_SEARCH_STAT_task_fraglet_exe_begin_time_clock	Start time - Fraglet Algorithm search stage		1		2019-06-06 08:20:08					Statistics - Processing Times - Start&Stop Clock Times	Start time - Fraglet Algorithm search stage	2019-06-06 08:20:08
RESULTS_SEARCH_STAT_task_fraglet_exe_end_time_clock	End time - Fraglet Algorithm search stage		1		2019-06-06 08:23:22					Statistics - Processing Times - Start&Stop Clock Times	End time - Fraglet Algorithm search stage	2019-06-06 08:23:22
RESULTS_SEARCH_STAT_task_focusing_begin_time_clock	Start time - Mid-Pro Group Algorithm stage		1		2019-06-06 08:23:22					Statistics - Processing Times - Start&Stop Clock Times	Start time - Mid-Pro Group Algorithm stage	2019-06-06 08:23:22
RESULTS_SEARCH_STAT_task_focusing_end_time_clock	End time - Mid-Pro Group Algorithm stage		1		2019-06-06 08:24:16					Statistics - Processing Times - Start&Stop Clock Times	End time - Mid-Pro Group Algorithm stage	2019-06-06 08:24:16
RESULTS_SEARCH_STAT_task_taglet_exe_begin_time_clock	Start time - Taglet Algorithm search stage		1		2019-06-06 08:24:16					Statistics - Processing Times - Start&Stop Clock Times	Start time - Taglet Algorithm search stage	2019-06-06 08:24:16
RESULTS_SEARCH_STAT_task_taglet_exe_end_time_clock	End time - Taglet Algorithm search stage		1		2019-06-06 08:28:42					Statistics - Processing Times - Start&Stop Clock Times	End time - Taglet Algorithm search stage	2019-06-06 08:28:42
RESULTS_SEARCH_STAT_task_progroup_begin_time_clock	Start time - Final Pro Group Algorithm stage		1		2019-06-06 08:28:42					Statistics - Processing Times - Start&Stop Clock Times	Start time - Final Pro Group Algorithm stage	2019-06-06 08:28:42
RESULTS_SEARCH_STAT_task_progroup_end_time_clock	End time - Final Pro Group Algorithm stage		1		2019-06-06 08:30:19					Statistics - Processing Times - Start&Stop Clock Times	End time - Final Pro Group Algorithm stage	2019-06-06 08:30:19
RESULTS_SEARCH_STAT_stage_fdr_begin_time_clock	Start time - FDR analysis stage		1		2019-06-06 08:30:19					Statistics - Processing Times - Start&Stop Clock Times	Start time - FDR analysis stage	2019-06-06 08:30:19
RESULTS_SEARCH_STAT_stage_fdr_end_time_clock	End time - FDR analysis stage		1		2019-06-06 08:30:32					Statistics - Processing Times - Start&Stop Clock Times	End time - FDR analysis stage	2019-06-06 08:30:32
RESULTS_SEARCH_STAT_search_time_duration	Clock Time Duration for Full Search (ms)		1		1076968		msec to min	1.66667e-05		Statistics - Processing Times - Duration in Real Clock Times	Clock time duration - Full search (min)	17.9495
RESULTS_SEARCH_STAT_stage_searching_time_duration	Clock Time Duration for Identification Algorithm Stages (ms)		1		613814		msec to min	1.66667e-05		Statistics - Processing Times - Duration in Real Clock Times	Clock time duration - Identification algorithm stages (min)	10.2302
RESULTS_SEARCH_STAT_stage_signal_processing_time_duration	Clock Time Duration for Waiting Stage (ms)		1		447132		msec to min	1.66667e-05		Statistics - Processing Times - Duration in Real Clock Times	Clock time duration - Signal processing stage (min)	7.4522
RESULTS_SEARCH_STAT_stage_waiting_time_duration	Clock Time Duration for Signal Processing Stage (ms)		1		2527		msec to min	1.66667e-05		Statistics - Processing Times - Duration in Real Clock Times	Clock time duration - Waiting stage (min)	0.0421167
RESULTS_SEARCH_STAT_task_fraglet_exe_time_duration	Clock Time Duration for Fraglet Algorithm Stage (ms)		1		194267		msec to min	1.66667e-05		Statistics - Processing Times - Duration in Real Clock Times	Clock time duration - Fraglet Algorithm stage (min)	3.23778
RESULTS_SEARCH_STAT_task_focusing_time_duration	Clock Time Duration for Mid-Pro Group Algorithm Stage (ms)		1		53476		msec to min	1.66667e-05		Statistics - Processing Times - Duration in Real Clock Times	Clock time duration - Mid-Pro Group Algorithm stage (min)	0.891267
RESULTS_SEARCH_STAT_task_taglet_exe_time_duration	Clock Time Duration for Taglet Algorithm Stage (ms)		1		266105		msec to min	1.66667e-05		Statistics - Processing Times - Duration in Real Clock Times	Clock time duration - Taglet Algorithm stage (min)	4.43508
RESULTS_SEARCH_STAT_task_progroup_time_duration	Clock Time Duration for Pro Group Algorithm Stage (ms)		1		96813		msec to min	1.66667e-05		Statistics - Processing Times - Duration in Real Clock Times	Clock time duration - Pro Group Algorithm stage (min)	1.61355
RESULTS_SEARCH_STAT_stage_fdr_time_duration	Clock Time Duration for FDR Analysis (ms)		1		13135		msec to min	1.66667e-05		Statistics - Processing Times - Duration in Real Clock Times	Clock time duration - FDR Analysis (min)	0.218917
				1						Statistics - Processing Times - Duration in Real Clock Times	Clock time not accounted for in measured stages	0.05855
	CPU Time Duration for Signal Processing Stage (ms)						msec to min	1.66667e-05		Statistics - Processing Times - Duration in CPU Time	CPU time duration - Signal Processing stage (min)
RESULTS_SEARCH_STAT_task_fraglet_exe_time_cpu	CPU Time Duration for Fraglet Algorithm Stage (ms)		1		849191		msec to min	1.66667e-05		Statistics - Processing Times - Duration in CPU Time	CPU time duration - Fraglet Algorithm stage (min)	14.1532
RESULTS_SEARCH_STAT_task_focusing_time_cpu	CPU Time Duration for Mid-Pro Group Algorithm Stage (ms)		1		93819		msec to min	1.66667e-05		Statistics - Processing Times - Duration in CPU Time	CPU time duration - Mid-Pro Group Algorithm stage (min)	1.56365
RESULTS_SEARCH_STAT_task_taglet_exe_time_cpu	CPU Time Duration for Taglet Algorithm Stage (ms)		1		1687400		msec to min	1.66667e-05		Statistics - Processing Times - Duration in CPU Time	CPU time duration - Taglet Algorithm stage (min)	28.1233
RESULTS_SEARCH_STAT_task_progroup_time_cpu	CPU Time Duration for Pro Group Algorithm Stage (ms)		1		122304		msec to min	1.66667e-05		Statistics - Processing Times - Duration in CPU Time	CPU time duration - Pro Group Algorithm stage (min)	2.0384
				1						Statistics - Processing Times - Percent by Stage	Percent of clock time - Identification Algorithm stages	0.569946
				1						Statistics - Processing Times - Percent by Stage	Percent of clock time - Signal Processing stage	0.415177
				1						Statistics - Processing Times - Percent by Stage	Percent of clock time - Waiting stage	0.0023464
				1						Statistics - Processing Times - Percent by Stage	Percent of clock time - Fraglet Algorithm stage	0.180383
				1						Statistics - Processing Times - Percent by Stage	Percent of clock time - Mid-Pro Group Algorithm stage	0.0496542
				1						Statistics - Processing Times - Percent by Stage	Percent of clock time - Taglet Algorithm stage	0.247087
				1						Statistics - Processing Times - Percent by Stage	Percent of clock time - Pro Group Algorithm stage	0.089894
				1						Statistics - Processing Times - Percent by Stage	Percent of clock time - FDR Analysis	0.0121963
				1						Statistics - Processing Rate - Clock (Sec/Spectrum)	Clock time rate (sec/spect) - Full Search	0.0328424
				1						Statistics - Processing Rate - Clock (Sec/Spectrum)	Clock time rate (sec/spect) - Identification Algorithm stages	0.0187184
				1						Statistics - Processing Rate - Clock (Sec/Spectrum)	Clock time rate (sec/spect) - Signal processing stage	0.0136354
				1						Statistics - Processing Rate - Clock (Sec/Spectrum)	Clock time rate (sec/spect) - Waiting stage	7.70615e-05
				1						Statistics - Processing Rate - Clock (Sec/Spectrum)	Clock time rate (sec/spect) - Fraglet Algorithm stage	0.00592422
				1						Statistics - Processing Rate - Clock (Sec/Spectrum)	Clock time rate (sec/spect) - Mid-Pro Group Algorithm stage	0.00163076
				1						Statistics - Processing Rate - Clock (Sec/Spectrum)	Clock time rate (sec/spect) - Taglet Algorithm stage	0.00811494
				1						Statistics - Processing Rate - Clock (Sec/Spectrum)	Clock time rate (sec/spect) - Pro Group Algorithm stage	0.00295234
				1						Statistics - Processing Rate - Clock (Sec/Spectrum)	Clock time rate (sec/spect) - FDR Analysis	0.000400555
				1						Statistics - Processing Rate - CPU (Sec/Spectrum)	CPU time rate (sec/spect) - Signal processing stage
				1						Statistics - Processing Rate - CPU (Sec/Spectrum)	CPU time rate (sec/spect) - Fraglet Algorithm stage	0.0258963
				1						Statistics - Processing Rate - CPU (Sec/Spectrum)	CPU time rate (sec/spect) - Mid-Pro Group Algorithm stage	0.00286103
				1						Statistics - Processing Rate - CPU (Sec/Spectrum)	CPU time rate (sec/spect) - Taglet Algorithm stage	0.0514577
				1						Statistics - Processing Rate - CPU (Sec/Spectrum)	CPU time rate (sec/spect) - Pro Group Algorithm stage	0.00372969
				1						Statistics - Processing Rate - Clock (Sec/Spectrum/DB Protein)	Clock time rate (sec/spect/DB protein) - Full search	4.15306e-07
				1						Statistics - Processing Rate - Clock (Sec/Spectrum/DB Protein)	Clock time rate (sec/spect/DB protein) - Identification algorithm stages	2.36702e-07
				1						Statistics - Processing Rate - Clock (Sec/Spectrum/DB Protein)	Clock time rate (sec/spect/DB protein) - Signal processing stage	1.72425e-07
				1						Statistics - Processing Rate - Clock (Sec/Spectrum/DB Protein)	Clock time rate (sec/spect/DB protein) - Waiting stage	9.74475e-10
				1						Statistics - Processing Rate - Clock (Sec/Spectrum/DB Protein)	Clock time rate (sec/spect/DB protein) - Fraglet Algorithm stage	7.49143e-08
				1						Statistics - Processing Rate - Clock (Sec/Spectrum/DB Protein)	Clock time rate (sec/spect/DB protein) - Mid-Pro Group Algorithm stage	2.06217e-08
				1						Statistics - Processing Rate - Clock (Sec/Spectrum/DB Protein)	Clock time rate (sec/spect/DB protein) - Taglet Algorithm stage	1.02617e-07
				1						Statistics - Processing Rate - Clock (Sec/Spectrum/DB Protein)	Clock time rate (sec/spect/DB protein) - Pro Group Algorithm stage	3.73335e-08
				1						Statistics - Processing Rate - Clock (Sec/Spectrum/DB Protein)	Clock time rate (sec/spect/DB protein) - FDR Analysis	5.06519e-09
				1						Statistics - Processing Rate - CPU (Sec/Spectrum/DB Protein)	CPU time rate (sec/spect/DB protein) - Signal processing stage
				1						Statistics - Processing Rate - CPU (Sec/Spectrum/DB Protein)	CPU time rate (sec/spect/DB protein) - Fraglet Algorithm stage	3.27469e-07
				1						Statistics - Processing Rate - CPU (Sec/Spectrum/DB Protein)	CPU time rate (sec/spect/DB protein) - Mid-Pro Group Algorithm stage	3.6179e-08
				1						Statistics - Processing Rate - CPU (Sec/Spectrum/DB Protein)	CPU time rate (sec/spect/DB protein) - Taglet Algorithm stage	6.50704e-07
				1						Statistics - Processing Rate - CPU (Sec/Spectrum/DB Protein)	CPU time rate (sec/spect/DB protein) - Pro Group Algorithm stage	4.71635e-08
				1						Statistics - Extent of Distribution - Fundamental	Distribution factor - CPU vs. clock time - Signal processing stage
				1						Statistics - Extent of Distribution - Fundamental	Distribution factor - CPU vs. clock time - Fraglet Algorithm stage	4.37126
				1						Statistics - Extent of Distribution - Fundamental	Distribution factor - CPU vs. clock time - Mid-Pro Group Algorithm stage	1.75441
				1						Statistics - Extent of Distribution - Fundamental	Distribution factor - CPU vs. clock time - Taglet Algorithm stage	6.34111
				1						Statistics - Extent of Distribution - Fundamental	Distribution factor - CPU vs. clock time - Pro Group Algorithm stage	1.2633
				1						Statistics - Extent of Distribution - vs Segments	Ratio of distribution factor to number of search segments - Signal processing stage
				1						Statistics - Extent of Distribution - vs Segments	Ratio of distribution factor to number of search segments - Fraglet Algorithm stage	0.485695
				1						Statistics - Extent of Distribution - vs Segments	Ratio of distribution factor to number of search segments - Mid-Pro Group Algorithm stage	0.194935
				1						Statistics - Extent of Distribution - vs Segments	Ratio of distribution factor to number of search segments - Taglet Algorithm stage	0.704567
				1						Statistics - Extent of Distribution - vs Segments	Ratio of distribution factor to number of search segments - Pro Group Algorithm stage	0.140367
				1						Statistics - Extent of Distribution - vs Licensed Cores	Ratio of distribution factor to number of licensed cores - Signal processing stage
				1						Statistics - Extent of Distribution - vs Licensed Cores	Ratio of distribution factor to number of licensed cores - Fraglet Algorithm stage	0.273204
				1						Statistics - Extent of Distribution - vs Licensed Cores	Ratio of distribution factor to number of licensed cores - Mid-Pro Group Algorithm stage	0.109651
				1						Statistics - Extent of Distribution - vs Licensed Cores	Ratio of distribution factor to number of licensed cores - Taglet Algorithm stage	0.396319
				1						Statistics - Extent of Distribution - vs Licensed Cores	Ratio of distribution factor to number of licensed cores - Pro Group Algorithm stage	0.0789563
PARAMETERS_PEAKLIST_original_count	Average number of spectra per segment	1	1	1	3643.56					Statistics - Search Segmentation	Average number of spectra per segment	3643.56
PARAMETERS_PEAKLIST_original_count	Standard deviation of number of spectra per segment	1	1	1	13.7636					Statistics - Search Segmentation	Standard deviation of number of spectra per segment	13.7636
PARAMETERS_PEAKLIST_original_count	Maximum number of spectra per segment	1	1	1	3670					Statistics - Search Segmentation	Maximum number of spectra per segment	3670
PARAMETERS_PEAKLIST_original_count	Minimum number of spectra per segment	1	1	1	3620					Statistics - Search Segmentation	Minimum number of spectra per segment	3620
										Attributes - Input data filenames	Filename of Input File 1	C:\Users\5600 Procesado\Desktop\Carpetas de datos en escritorio\2019\Diego_05062019\Diego_05062019_WT.wiff
										Attributes - Input data filenames	Filename of Input File 2
										Attributes - Input data filenames	Filename of Input File 3
										Attributes - Input data filenames	Filename of Input File 4
										Attributes - Input data filenames	Filename of Input File 5
										Attributes - Input data filenames	Filename of Input File 6
										Attributes - Input data filenames	Filename of Input File 7
										Attributes - Input data filenames	Filename of Input File 8
										Attributes - Input data filenames	Filename of Input File 9
										Attributes - Input data filenames	Filename of Input File 10
										Attributes - Input data filenames	Filename of Input File 11
										Attributes - Input data filenames	Filename of Input File 12
										Attributes - Input data filenames	Filename of Input File 13
										Attributes - Input data filenames	Filename of Input File 14
										Attributes - Input data filenames	Filename of Input File 15
										Attributes - Input data filenames	Filename of Input File 16
										Attributes - Input data filenames	Filename of Input File 17
										Attributes - Input data filenames	Filename of Input File 18
										Attributes - Input data filenames	Filename of Input File 19
										Attributes - Input data filenames	Filename of Input File 20
										Attributes - Input data filenames	Filename of Input File 21
										Attributes - Input data filenames	Filename of Input File 22
										Attributes - Input data filenames	Filename of Input File 23
										Attributes - Input data filenames	Filename of Input File 24
										Attributes - Input data filenames	Filename of Input File 25
										Attributes - Input data filenames	Filename of Input File 26
										Attributes - Input data filenames	Filename of Input File 27
										Attributes - Input data filenames	Filename of Input File 28
										Attributes - Input data filenames	Filename of Input File 29
										Attributes - Input data filenames	Filename of Input File 30
										Attributes - Input data filenames	Filename of Input File 31
										Attributes - Input data filenames	Filename of Input File 32
										Attributes - Input data filenames	Filename of Input File 33
										Attributes - Input data filenames	Filename of Input File 34
										Attributes - Input data filenames	Filename of Input File 35
										Attributes - Input data filenames	Filename of Input File 36
										Attributes - Input data filenames	Filename of Input File 37
										Attributes - Input data filenames	Filename of Input File 38
										Attributes - Input data filenames	Filename of Input File 39
										Attributes - Input data filenames	Filename of Input File 40
										Attributes - Input data filenames	Filename of Input File 41
										Attributes - Input data filenames	Filename of Input File 42
										Attributes - Input data filenames	Filename of Input File 43
										Attributes - Input data filenames	Filename of Input File 44
										Attributes - Input data filenames	Filename of Input File 45
										Attributes - Input data filenames	Filename of Input File 46
										Attributes - Input data filenames	Filename of Input File 47
										Attributes - Input data filenames	Filename of Input File 48
										Attributes - Input data filenames	Filename of Input File 49
										Attributes - Input data filenames	Filename of Input File 50
										Attributes - Input data filenames	Filename of Input File 51
										Attributes - Input data filenames	Filename of Input File 52
										Attributes - Input data filenames	Filename of Input File 53
										Attributes - Input data filenames	Filename of Input File 54
										Attributes - Input data filenames	Filename of Input File 55
										Attributes - Input data filenames	Filename of Input File 56
										Attributes - Input data filenames	Filename of Input File 57
										Attributes - Input data filenames	Filename of Input File 58
										Attributes - Input data filenames	Filename of Input File 59
										Attributes - Input data filenames	Filename of Input File 60
										Attributes - Input data filenames	Filename of Input File 61
										Attributes - Input data filenames	Filename of Input File 62
										Attributes - Input data filenames	Filename of Input File 63
										Attributes - Input data filenames	Filename of Input File 64
										Attributes - Input data filenames	Filename of Input File 65
										Attributes - Input data filenames	Filename of Input File 66
										Attributes - Input data filenames	Filename of Input File 67
										Attributes - Input data filenames	Filename of Input File 68
										Attributes - Input data filenames	Filename of Input File 69
										Attributes - Input data filenames	Filename of Input File 70
										Attributes - Input data filenames	Filename of Input File 71
										Attributes - Input data filenames	Filename of Input File 72
										Attributes - Input data filenames	Filename of Input File 73
										Attributes - Input data filenames	Filename of Input File 74
										Attributes - Input data filenames	Filename of Input File 75
										Attributes - Input data filenames	Filename of Input File 76
										Attributes - Input data filenames	Filename of Input File 77
										Attributes - Input data filenames	Filename of Input File 78
										Attributes - Input data filenames	Filename of Input File 79
										Attributes - Input data filenames	Filename of Input File 80
										Attributes - Input data filenames	Filename of Input File 81
										Attributes - Input data filenames	Filename of Input File 82
										Attributes - Input data filenames	Filename of Input File 83
										Attributes - Input data filenames	Filename of Input File 84
										Attributes - Input data filenames	Filename of Input File 85
										Attributes - Input data filenames	Filename of Input File 86
										Attributes - Input data filenames	Filename of Input File 87
										Attributes - Input data filenames	Filename of Input File 88
										Attributes - Input data filenames	Filename of Input File 89
										Attributes - Input data filenames	Filename of Input File 90
										Attributes - Input data filenames	Filename of Input File 91
										Attributes - Input data filenames	Filename of Input File 92
										Attributes - Input data filenames	Filename of Input File 93
										Attributes - Input data filenames	Filename of Input File 94
										Attributes - Input data filenames	Filename of Input File 95
										Attributes - Input data filenames	Filename of Input File 96
										Attributes - Input data filenames	Filename of Input File 97
										Attributes - Input data filenames	Filename of Input File 98
										Attributes - Input data filenames	Filename of Input File 99
										Attributes - Input data filenames	Filename of Input File 100
										Attributes - Input data filenames	Filename of Input File 101
										Attributes - Input data filenames	Filename of Input File 102
										Attributes - Input data filenames	Filename of Input File 103
										Attributes - Input data filenames	Filename of Input File 104
										Attributes - Input data filenames	Filename of Input File 105
										Attributes - Input data filenames	Filename of Input File 106
										Attributes - Input data filenames	Filename of Input File 107
										Attributes - Input data filenames	Filename of Input File 108
										Attributes - Input data filenames	Filename of Input File 109
										Attributes - Input data filenames	Filename of Input File 110
										Attributes - Input data filenames	Filename of Input File 111
										Attributes - Input data filenames	Filename of Input File 112
										Attributes - Input data filenames	Filename of Input File 113
										Attributes - Input data filenames	Filename of Input File 114
										Attributes - Input data filenames	Filename of Input File 115
										Attributes - Input data filenames	Filename of Input File 116
										Attributes - Input data filenames	Filename of Input File 117
										Attributes - Input data filenames	Filename of Input File 118
										Attributes - Input data filenames	Filename of Input File 119
										Attributes - Input data filenames	Filename of Input File 120
										Attributes - Input data filenames	Filename of Input File 121
										Attributes - Input data filenames	Filename of Input File 122
										Attributes - Input data filenames	Filename of Input File 123
										Attributes - Input data filenames	Filename of Input File 124
										Attributes - Input data filenames	Filename of Input File 125
										Attributes - Input data filenames	Filename of Input File 126
										Attributes - Input data filenames	Filename of Input File 127
										Attributes - Input data filenames	Filename of Input File 128
										Attributes - Input data filenames	Filename of Input File 129
										Attributes - Input data filenames	Filename of Input File 130
										Attributes - Input data filenames	Filename of Input File 131
										Attributes - Input data filenames	Filename of Input File 132
										Attributes - Input data filenames	Filename of Input File 133
										Attributes - Input data filenames	Filename of Input File 134
										Attributes - Input data filenames	Filename of Input File 135
										Attributes - Input data filenames	Filename of Input File 136
										Attributes - Input data filenames	Filename of Input File 137
										Attributes - Input data filenames	Filename of Input File 138
										Attributes - Input data filenames	Filename of Input File 139
										Attributes - Input data filenames	Filename of Input File 140
										Attributes - Input data filenames	Filename of Input File 141
										Attributes - Input data filenames	Filename of Input File 142
										Attributes - Input data filenames	Filename of Input File 143
										Attributes - Input data filenames	Filename of Input File 144
										Attributes - Input data filenames	Filename of Input File 145
										Attributes - Input data filenames	Filename of Input File 146
										Attributes - Input data filenames	Filename of Input File 147
										Attributes - Input data filenames	Filename of Input File 148
										Attributes - Input data filenames	Filename of Input File 149
										Attributes - Input data filenames	Filename of Input File 150
										Attributes - Input data filenames	Filename of Input File 151
										Attributes - Input data filenames	Filename of Input File 152
										Attributes - Input data filenames	Filename of Input File 153
										Attributes - Input data filenames	Filename of Input File 154
										Attributes - Input data filenames	Filename of Input File 155
										Attributes - Input data filenames	Filename of Input File 156
										Attributes - Input data filenames	Filename of Input File 157
										Attributes - Input data filenames	Filename of Input File 158
										Attributes - Input data filenames	Filename of Input File 159
										Attributes - Input data filenames	Filename of Input File 160
										Attributes - Input data filenames	Filename of Input File 161
										Attributes - Input data filenames	Filename of Input File 162
										Attributes - Input data filenames	Filename of Input File 163
										Attributes - Input data filenames	Filename of Input File 164
										Attributes - Input data filenames	Filename of Input File 165
										Attributes - Input data filenames	Filename of Input File 166
										Attributes - Input data filenames	Filename of Input File 167
										Attributes - Input data filenames	Filename of Input File 168
										Attributes - Input data filenames	Filename of Input File 169
										Attributes - Input data filenames	Filename of Input File 170
										Attributes - Input data filenames	Filename of Input File 171
										Attributes - Input data filenames	Filename of Input File 172
										Attributes - Input data filenames	Filename of Input File 173
										Attributes - Input data filenames	Filename of Input File 174
										Attributes - Input data filenames	Filename of Input File 175
										Attributes - Input data filenames	Filename of Input File 176
										Attributes - Input data filenames	Filename of Input File 177
										Attributes - Input data filenames	Filename of Input File 178
										Attributes - Input data filenames	Filename of Input File 179
										Attributes - Input data filenames	Filename of Input File 180
										Attributes - Input data filenames	Filename of Input File 181
										Attributes - Input data filenames	Filename of Input File 182
										Attributes - Input data filenames	Filename of Input File 183
										Attributes - Input data filenames	Filename of Input File 184
										Attributes - Input data filenames	Filename of Input File 185
										Attributes - Input data filenames	Filename of Input File 186
										Attributes - Input data filenames	Filename of Input File 187
										Attributes - Input data filenames	Filename of Input File 188
										Attributes - Input data filenames	Filename of Input File 189
										Attributes - Input data filenames	Filename of Input File 190
										Attributes - Input data filenames	Filename of Input File 191
										Attributes - Input data filenames	Filename of Input File 192
										Attributes - Input data filenames	Filename of Input File 193
										Attributes - Input data filenames	Filename of Input File 194
										Attributes - Input data filenames	Filename of Input File 195
										Attributes - Input data filenames	Filename of Input File 196
										Attributes - Input data filenames	Filename of Input File 197
										Attributes - Input data filenames	Filename of Input File 198
										Attributes - Input data filenames	Filename of Input File 199
										Attributes - Input data filenames	Filename of Input File 200

## Sheet: Protein Level Data
Protein Level Data	Unused ProtScore Threshold	Confidence Threshold	Forward	Reverse	Correct	Incorrect	Total	Global FDR	q-value	Fit Unused ProtScore Threshold	Fit Confidence Threshold	Fit Forward	Fit Reverse	Fit Correct	Fit Incorrect	Fit Total	Fit Global FDR	Fit Local FDR
	38.51	1	1	0	1	0	1	0	0	38.51	1	0.999997	2.92575e-06	0.999994	5.8515e-06	1	5.8515e-06	5.85851e-06
	32.24	1	2	0	2	0	2	0	0	32.24	1	1.99999	5.85851e-06	1.99999	1.1717e-05	2	5.85851e-06	5.86552e-06
	29.56	1	3	0	3	0	3	0	0	29.56	1	2.99999	8.79829e-06	2.99998	1.75966e-05	3	5.86553e-06	5.87956e-06
	20.63	1	4	0	4	0	4	0	0	20.63	1	3.99999	1.17451e-05	3.99998	2.34902e-05	4	5.87255e-06	5.89361e-06
	12.14	1	5	0	5	0	5	0	0	12.14	1	4.99999	1.46989e-05	4.99997	2.93979e-05	5	5.87958e-06	5.90769e-06
	10.61	1	6	0	6	0	6	0	0	10.61	1	5.99998	1.76598e-05	5.99996	3.53197e-05	6	5.88661e-06	5.92179e-06
	8.78	1	7	0	7	0	7	0	0	8.78	1	6.99998	2.06278e-05	6.99996	4.12556e-05	7	5.89365e-06	5.93591e-06
	7.42	1	8	0	8	0	8	0	0	7.42	1	7.99998	2.36028e-05	7.99995	4.72056e-05	8	5.9007e-06	5.95004e-06
	6.83	1	9	0	9	0	9	0	0	6.83	1	8.99997	2.65849e-05	8.99995	5.31698e-05	9	5.90776e-06	5.9642e-06
	6.49	1	10	0	10	0	10	0	0	6.49	1	9.99997	2.95741e-05	9.99994	5.91482e-05	10	5.91482e-06	5.97838e-06
	6.27	0.999999	11	0	11	0	11	0	0	6.27	0.999999	11	3.25704e-05	10.9999	6.51408e-05	11	5.92189e-06	5.99258e-06
	6.24	0.999999	12	0	12	0	12	0	0	6.24	0.999999	12	3.55738e-05	11.9999	7.11476e-05	12	5.92897e-06	6.0068e-06
	6.19	0.999999	13	0	13	0	13	0	0	6.19	0.999999	13	3.85843e-05	12.9999	7.71686e-05	13	5.93605e-06	6.02104e-06
	6.12	0.999999	14	0	14	0	14	0	0	6.12	0.999999	14	4.1602e-05	13.9999	8.32039e-05	14	5.94314e-06	6.0353e-06
	5.66	0.999998	15	0	15	0	15	0	0	5.66	0.999998	15	4.46268e-05	14.9999	8.92535e-05	15	5.95023e-06	6.04958e-06
	5.51	0.999997	16	0	16	0	16	0	0	5.51	0.999997	16	4.76587e-05	15.9999	9.53174e-05	16	5.95734e-06	6.06388e-06
	5	0.99999	17	0	17	0	17	0	0	5	0.99999	16.9999	5.06978e-05	16.9999	0.000101396	17	5.96445e-06	6.0782e-06
	4.93	0.999988	18	0	18	0	18	0	0	4.93	0.999988	17.9999	5.37441e-05	17.9999	0.000107488	18	5.97156e-06	6.09254e-06
	4.58	0.999974	19	0	19	0	19	0	0	4.58	0.999974	18.9999	5.67975e-05	18.9999	0.000113595	19	5.97869e-06	6.10691e-06
	4.25	0.999944	20	0	20	0	20	0	0	4.25	0.999944	19.9999	5.98582e-05	19.9999	0.000119716	20	5.98582e-06	6.12129e-06
	4.1	0.999921	21	0	21	0	21	0	0	4.1	0.999921	20.9999	6.2926e-05	20.9999	0.000125852	21	5.99295e-06	6.13569e-06
	3.72	0.999809	22	0	22	0	22	0	0	3.72	0.999809	21.9999	6.60011e-05	21.9999	0.000132002	22	6.0001e-06	6.15011e-06
	3.67	0.999786	23	0	23	0	23	0	0	3.67	0.999786	22.9999	6.90833e-05	22.9999	0.000138167	23	6.00725e-06	6.16455e-06
	3.55	0.999718	24	0	24	0	24	0	0	3.55	0.999718	23.9999	7.21729e-05	23.9999	0.000144346	24	6.0144e-06	6.17901e-06
	3.5	0.999684	25	0	25	0	25	0	0	3.5	0.999684	24.9999	7.52696e-05	24.9998	0.000150539	25	6.02157e-06	6.19349e-06
	3.36	0.999563	26	0	26	0	26	0	0	3.36	0.999563	25.9999	7.83736e-05	25.9998	0.000156747	26	6.02874e-06	6.20799e-06
	3.14	0.999276	27	0	27	0	27	0	0	3.14	0.999276	26.9999	8.14848e-05	26.9998	0.00016297	27	6.03591e-06	6.22251e-06
	3.12	0.999241	28	0	28	0	28	0	0	3.12	0.999241	27.9999	8.46034e-05	27.9998	0.000169207	28	6.0431e-06	6.23705e-06
	2.7	0.998005	29	0	29	0	29	0	0	2.7	0.998005	28.9999	8.77292e-05	28.9998	0.000175458	29	6.05029e-06	6.25161e-06
	2.53	0.997049	30	0	30	0	30	0	0	2.53	0.997049	29.9999	9.08623e-05	29.9998	0.000181725	30	6.05748e-06	6.26619e-06
	2.15	0.992921	31	0	31	0	31	0	0	2.15	0.992921	30.9999	9.40027e-05	30.9998	0.000188005	31	6.06469e-06	6.28078e-06
	2.14	0.992756	32	0	32	0	32	0	0	2.14	0.992756	31.9999	9.71504e-05	31.9998	0.000194301	32	6.0719e-06	6.2954e-06
	2.11	0.992238	33	0	33	0	33	0	0	2.11	0.992238	32.9999	0.000100305	32.9998	0.000200611	33	6.07911e-06	6.31004e-06
	2.06	0.99129	34	0	34	0	34	0	0	2.06	0.99129	33.9999	0.000103468	33.9998	0.000206935	34	6.08634e-06	6.32469e-06
	2.03	0.990667	35	0	35	0	35	0	0	2.03	0.990667	34.9999	0.000106637	34.9998	0.000213275	35	6.09357e-06	6.33937e-06
	2.01	0.990228	36	0	36	0	36	0	0	2.01	0.990228	35.9999	0.000109814	35.9998	0.000219629	36	6.1008e-06	6.35407e-06
	2	0.99	42	0	42	0	42	0	0	2	0.99	36.9999	0.000112999	36.9998	0.000225998	37	6.10805e-06	6.40565e-06
	1.76	0.982622	43	0	43	0	43	0	0	2	0.99	37.9999	0.000116191	37.9998	0.000232381	38	6.11529e-06	6.40565e-06
	1.67	0.97862	44	0	44	0	44	0	0	2	0.99	38.9999	0.00011939	38.9998	0.000238779	39	6.12255e-06	6.40565e-06
	1.64	0.977091	46	0	46	0	46	0	0	2	0.99	39.9999	0.000122596	39.9998	0.000245193	40	6.12981e-06	6.40565e-06
	1.54	0.97116	47	0	47	0	47	0	0	2	0.99	40.9999	0.00012581	40.9997	0.00025162	41	6.13708e-06	6.40565e-06
	1.52	0.9698	48	0	48	0	48	0	0	2	0.99	41.9999	0.000129031	41.9997	0.000258063	42	6.14436e-06	6.40565e-06
	1.38	0.958313	49	0	49	0	49	0	0	1.76	0.982622	42.9999	0.00013226	42.9997	0.00026452	43	6.15164e-06	6.45747e-06
	1.31	0.951022	51	0	51	0	51	0	0	1.67	0.97862	43.9999	0.000135496	43.9997	0.000270993	44	6.15893e-06	6.47232e-06
	1.3	0.949881	52	0	52	0	52	0	0	1.64	0.977091	44.9999	0.00013874	44.9997	0.00027748	45	6.16622e-06	6.49463e-06
	1.28	0.947519	53	0	53	0	53	0	0	1.64	0.977091	45.9999	0.000141991	45.9997	0.000283982	46	6.17352e-06	6.49463e-06
	1.21	0.938341	55	0	55	0	55	0	0	1.54	0.97116	46.9999	0.00014525	46.9997	0.000290499	47	6.18083e-06	6.51698e-06
	1.2	0.936904	56	0	56	0	56	0	0	1.52	0.9698	47.9999	0.000148515	47.9997	0.000297031	48	6.18814e-06	6.5319e-06
	1.14	0.927556	57	0	57	0	57	0	0	1.38	0.958313	48.9998	0.000151789	48.9997	0.000303578	49	6.19546e-06	6.54685e-06
	1.09	0.918717	58	0	58	0	58	0	0	1.31	0.951022	49.9998	0.00015507	49.9997	0.00031014	50	6.20279e-06	6.5693e-06
	1.03	0.906675	59	0	59	0	59	0	0	1.31	0.951022	50.9998	0.000158358	50.9997	0.000316716	51	6.21012e-06	6.5693e-06
	0.99	0.897671	60	0	60	0	60	0	0	1.3	0.949881	51.9998	0.000161654	51.9997	0.000323308	52	6.21746e-06	6.59179e-06
	0.94	0.885185	61	0	61	0	61	0	0	1.28	0.947519	52.9998	0.000164957	52.9997	0.000329915	53	6.22481e-06	6.6068e-06
	0.91	0.876973	62	0	62	0	62	0	0	1.21	0.938341	53.9998	0.000168268	53.9997	0.000336537	54	6.23216e-06	6.62937e-06
	0.88	0.868174	62	1	61	2	63	0.031746	0.0266667	1.21	0.938341	54.9998	0.000171587	54.9997	0.000343174	55	6.23952e-06	6.62937e-06
	0.75	0.822172	63	1	62	2	64	0.03125	0.0266667	1.2	0.936904	55.9998	0.000174913	55.9997	0.000349826	56	6.24689e-06	6.65197e-06
	0.65	0.776128	64	1	63	2	65	0.0307692	0.0266667	1.14	0.927556	56.9998	0.000178246	56.9996	0.000356493	57	6.25426e-06	6.66706e-06
	0.55	0.718162	65	1	64	2	66	0.030303	0.0266667	1.09	0.918717	57.9998	0.000181587	57.9996	0.000363175	58	6.26164e-06	6.68217e-06
	0.5	0.683772	66	1	65	2	67	0.0298507	0.0266667	1.03	0.906675	58.9998	0.000184936	58.9996	0.000369872	59	6.26902e-06	6.6973e-06
	0.44	0.636922	68	1	67	2	69	0.0289855	0.0266667	0.99	0.897671	59.9998	0.000188292	59.9996	0.000376585	60	6.27641e-06	6.71244e-06
	0.32	0.52137	69	1	68	2	70	0.0285714	0.0266667	0.94	0.885185	60.9998	0.000191656	60.9996	0.000383312	61	6.28381e-06	6.72761e-06
	0.28	0.475193	70	1	69	2	71	0.028169	0.0266667	0.91	0.876973	61.9772	0.0228466	61.9543	0.0456932	62	0.000736988	0.000722415
	0.26	0.450459	71	1	70	2	72	0.0277778	0.0266667	0.88	0.868174	62.8933	0.106678	62.7866	0.213356	63	0.0033866	0.16765
	0.24	0.42456	72	1	71	2	73	0.0273973	0.0266667	0.75	0.822172	63.8035	0.196543	63.6069	0.393087	64	0.00614198	0.179714
	0.23	0.411156	73	1	72	2	74	0.027027	0.0266667	0.65	0.776128	64.7073	0.292651	64.4147	0.585302	65	0.00900465	0.192198
	0.21	0.383405	74	1	73	2	75	0.0266667	0.0266667	0.55	0.718162	65.6048	0.395207	65.2096	0.790415	66	0.011976	0.205095
	0.2	0.369043	74	2	72	4	76	0.0526316	0.0526316	0.5	0.683772	66.4956	0.504413	65.9912	1.00883	67	0.0150571	0.218396
	0.18	0.339307	74	3	71	6	77	0.0779221	0.0731707	0.44	0.636922	67.3795	0.620467	66.7591	1.24093	68	0.018249	0.239083
	0.17	0.323917	75	3	72	6	78	0.0769231	0.0731707	0.44	0.636922	68.2564	0.743559	67.5129	1.48712	69	0.0215524	0.239083
	0.15	0.292054	76	3	73	6	79	0.0759494	0.0731707	0.32	0.52137	69.1261	0.873878	68.2522	1.74776	70	0.024968	0.260623
	0.14	0.275564	78	3	75	6	81	0.0740741	0.0731707	0.28	0.475193	69.9884	1.01161	68.9768	2.02321	71	0.028496	0.275441
	0.13	0.25869	79	3	76	6	82	0.0731707	0.0731707	0.26	0.450459	70.8431	1.15692	69.6862	2.31384	72	0.0321366	0.290612
	0.12	0.241422	79	4	75	8	83	0.0963855	0.0963855	0.24	0.42456	71.69	1.30999	70.38	2.61998	73	0.0358901	0.306126
	0.11	0.223753	80	5	75	10	85	0.117647	0.117647	0.23	0.411156	72.529	1.47098	71.058	2.94196	74	0.0397563	0.321971
	0.1	0.205672	83	6	77	12	89	0.134831	0.134831	0.21	0.383405	73.3599	1.64006	71.7199	3.28011	75	0.0437348	0.338137
	0.09	0.187169	86	7	79	14	93	0.150538	0.145833	0.2	0.369043	74.1826	1.81737	72.3653	3.63474	76	0.0478255	0.354612
	0.08	0.168236	89	7	82	14	96	0.145833	0.145833	0.18	0.339307	74.9969	2.00307	72.9939	4.00613	77	0.0520277	0.371385
	0.07	0.148862	93	10	83	20	103	0.194175	0.194175	0.17	0.323917	75.8027	2.19729	73.6054	4.39459	78	0.0563409	0.388444
	0.06	0.129036	93	12	81	24	105	0.228571	0.228571	0.15	0.292054	76.5998	2.40019	74.1996	4.80038	79	0.0607643	1
	0.05	0.108749	99	17	82	34	116	0.293103	0.293103	0.14	0.275564	77.3881	2.61188	74.7762	5.22377	80	0.0652971	1
										0.14	0.275564	78.1675	2.8325	75.335	5.66501	81	0.0699383	1
										0.13	0.25869	78.9378	3.06217	75.8757	6.12434	82	0.0746871	1
										0.12	0.241422	79.699	3.301	76.398	6.602	83	0.0795421	1
										0.11	0.223753	80.4509	3.5491	76.9018	7.0982	84	0.0845023	1
										0.11	0.223753	81.1934	3.80657	77.3869	7.61315	85	0.0895665	1
										0.1	0.205672	81.9265	4.07353	77.8529	8.14705	86	0.0947332	1
										0.1	0.205672	82.65	4.35005	78.2999	8.7001	87	0.100001	1
										0.1	0.205672	83.3638	4.63623	78.7275	9.27246	88	0.105369	1
										0.1	0.205672	84.0678	4.93215	79.1357	9.8643	89	0.110835	1
										0.09	0.187169	84.7621	5.23789	79.5242	10.4758	90	0.116398	1
										0.09	0.187169	85.4465	5.55353	79.8929	11.1071	91	0.122056	1
										0.09	0.187169	86.1209	5.87914	80.2417	11.7583	92	0.127807	1
										0.09	0.187169	86.7852	6.21477	80.5705	12.4295	93	0.133651	1
										0.08	0.168236	87.4395	6.56049	80.879	13.121	94	0.139585	1
										0.08	0.168236	88.0836	6.91636	81.1673	13.8327	95	0.145608	1
										0.08	0.168236	88.7176	7.28242	81.4352	14.5648	96	0.151717	1
										0.07	0.148862	89.3413	7.65873	81.6825	15.3175	97	0.157912	1
										0.07	0.148862	89.9547	8.04532	81.9094	16.0906	98	0.16419	1
										0.07	0.148862	90.5578	8.44224	82.1155	16.8845	99	0.17055	1
										0.07	0.148862	91.1505	8.84952	82.301	17.699	100	0.17699	1
										0.07	0.148862	91.7328	9.2672	82.4656	18.5344	101	0.183509	1
										0.07	0.148862	92.3047	9.69529	82.6094	19.3906	102	0.190104	1
										0.07	0.148862	92.8662	10.1338	82.7323	20.2677	103	0.196774	1
										0.06	0.129036	93.4172	10.5828	82.8343	21.1657	104	0.203516	1
										0.06	0.129036	93.9577	11.0423	82.9153	22.0847	105	0.21033	1
										0.05	0.108749	94.4877	11.5123	82.9753	23.0247	106	0.217214	1
										0.05	0.108749	95.0072	11.9928	83.0143	23.9857	107	0.224165	1
										0.05	0.108749	95.5161	12.4839	83.0323	24.9677	108	0.231182	1
										0.05	0.108749	96.0146	12.9854	83.0292	25.9708	109	0.238264	1
										0.05	0.108749	96.5025	13.4975	83.0051	26.9949	110	0.245409	1
										0.05	0.108749	96.9799	14.0201	82.9599	28.0401	111	0.252614	1
										0.05	0.108749	97.4468	14.5532	82.8936	29.1064	112	0.259879	1
										0.05	0.108749	97.9032	15.0968	82.8063	30.1937	113	0.267201	1
										0.05	0.108749	98.349	15.651	82.698	31.302	114	0.274579	1
										0.05	0.108749	98.7843	16.2157	82.5687	32.4313	115	0.282012	1
										0.05	0.108749	99.2092	16.7908	82.4184	33.5816	116	0.289497	1

## Sheet: Distinct Peptide Level Data
Distinct Peptide Level Data		Confidence Threshold	Forward	Reverse	Correct	Incorrect	Total	Global FDR	q-value		Fit Confidence Threshold	Fit Forward	Fit Reverse	Fit Correct	Fit Incorrect	Fit Total	Fit Global FDR	Fit Local FDR
		1	43	0	43	0	43	0	0		1	0.999804	0.000196355	0.999607	0.000392709	1	0.000392709	0.000393481
		0.9999	48	0	48	0	48	0	0		1	1.99961	0.000392727	1.99921	0.000785454	2	0.000392727	0.000393481
		0.9998	49	0	49	0	49	0	0		1	2.99941	0.000589117	2.99882	0.00117823	3	0.000392744	0.000393481
		0.9997	53	0	53	0	53	0	0		1	3.99921	0.000785524	3.99843	0.00157105	4	0.000392762	0.000393481
		0.9996	55	0	55	0	55	0	0		1	4.99902	0.000981949	4.99804	0.0019639	5	0.00039278	0.000393481
		0.9995	58	0	58	0	58	0	0		1	5.99882	0.00117839	5.99764	0.00235678	6	0.000392797	0.000393481
		0.9994	62	0	62	0	62	0	0		1	6.99863	0.00137485	6.99725	0.0027497	7	0.000392815	0.000393481
		0.9992	65	0	65	0	65	0	0		1	7.99843	0.00157133	7.99686	0.00314266	8	0.000392832	0.000393481
		0.9991	66	0	66	0	66	0	0		1	8.99823	0.00176782	8.99646	0.00353565	9	0.00039285	0.000393481
		0.999	70	0	70	0	70	0	0		1	9.99804	0.00196434	9.99607	0.00392867	10	0.000392867	0.000393481
		0.9989	74	0	74	0	74	0	0		1	10.9978	0.00216087	10.9957	0.00432174	11	0.000392885	0.000393481
		0.9988	76	0	76	0	76	0	0		1	11.9976	0.00235742	11.9953	0.00471483	12	0.000392903	0.000393481
		0.9987	77	0	77	0	77	0	0		1	12.9974	0.00255398	12.9949	0.00510796	13	0.00039292	0.000393481
		0.9986	81	0	81	0	81	0	0		1	13.9972	0.00275056	13.9945	0.00550113	14	0.000392938	0.000393481
		0.9985	82	0	82	0	82	0	0		1	14.9971	0.00294717	14.9941	0.00589433	15	0.000392955	0.000393481
		0.9984	83	0	83	0	83	0	0		1	15.9969	0.00314378	15.9937	0.00628757	16	0.000392973	0.000393481
		0.9983	85	0	85	0	85	0	0		1	16.9967	0.00334042	16.9933	0.00668084	17	0.000392991	0.000393481
		0.9982	87	0	87	0	87	0	0		1	17.9965	0.00353707	17.9929	0.00707415	18	0.000393008	0.000393481
		0.9981	88	0	88	0	88	0	0		1	18.9963	0.00373375	18.9925	0.00746749	19	0.000393026	0.000393481
		0.998	91	0	91	0	91	0	0		1	19.9961	0.00393044	19.9921	0.00786088	20	0.000393044	0.000393481
		0.9979	92	0	92	0	92	0	0		1	20.9959	0.00412715	20.9917	0.00825431	21	0.000393062	0.000393481
		0.9978	94	0	94	0	94	0	0		1	21.9957	0.00432389	21.9914	0.00864779	22	0.000393081	0.000393481
		0.9977	95	0	95	0	95	0	0		1	22.9955	0.00452067	22.991	0.00904134	23	0.000393102	0.000393481
		0.9976	96	0	96	0	96	0	0		1	23.9953	0.00471749	23.9906	0.00943499	24	0.000393125	0.000393481
		0.9975	98	0	98	0	98	0	0		1	24.9951	0.00491439	24.9902	0.00982878	25	0.000393151	0.000393481
		0.9973	99	0	99	0	99	0	0		1	25.9949	0.00511139	25.9898	0.0102228	26	0.000393183	0.000393481
		0.9972	100	0	100	0	100	0	0		1	26.9947	0.00530853	26.9894	0.0106171	27	0.000393224	0.000393481
		0.997	101	0	101	0	101	0	0		1	27.9945	0.00550589	27.989	0.0110118	28	0.000393278	0.000393481
		0.9969	103	0	103	0	103	0	0		1	28.9943	0.00570354	28.9886	0.0114071	29	0.000393348	0.000393481
		0.9968	104	0	104	0	104	0	0		1	29.9941	0.00590161	29.9882	0.0118032	30	0.000393441	0.000393481
		0.9965	108	0	108	0	108	0	0		1	30.9939	0.00610024	30.9878	0.0122005	31	0.000393564	0.000393481
		0.9961	109	0	109	0	109	0	0		1	31.9937	0.0062996	31.9874	0.0125992	32	0.000393725	0.000393481
		0.9958	110	0	110	0	110	0	0		1	32.9935	0.00649993	32.987	0.0129999	33	0.000393935	0.000393481
		0.9956	111	0	111	0	111	0	0		1	33.9933	0.0067015	33.9866	0.013403	34	0.000394206	0.000393481
		0.9955	113	0	113	0	113	0	0		1	34.9931	0.00690461	34.9862	0.0138092	35	0.000394549	0.000393481
		0.9954	114	0	114	0	114	0	0		1	35.9929	0.00710964	35.9858	0.0142193	36	0.00039498	0.000393481
		0.9949	115	0	115	0	115	0	0		1	36.9927	0.00731702	36.9854	0.014634	37	0.000395515	0.000393481
		0.9946	117	0	117	0	117	0	0		1	37.9925	0.00752724	37.9849	0.0150545	38	0.00039617	0.000393481
		0.9943	121	0	121	0	121	0	0		1	38.9923	0.00774083	38.9845	0.0154817	39	0.000396966	0.000393481
		0.9941	122	0	122	0	122	0	0		1	39.992	0.00795842	39.9841	0.0159168	40	0.000397921	0.000393481
		0.9939	125	0	125	0	125	0	0		1	40.9918	0.00818066	40.9836	0.0163613	41	0.000399057	0.000393481
		0.9937	126	0	126	0	126	0	0		1	41.9916	0.0084083	41.9832	0.0168166	42	0.000400395	0.000393481
		0.9936	131	0	131	0	131	0	0		1	42.9914	0.00864212	42.9827	0.0172842	43	0.000401959	0.000393481
		0.9934	132	0	132	0	132	0	0		0.9999	43.9911	0.00888299	43.9822	0.017766	44	0.000403772	0.000515419
		0.993	133	0	133	0	133	0	0		0.9999	44.9909	0.00913181	44.9817	0.0182636	45	0.000405858	0.000515419
		0.9929	134	0	134	0	134	0	0		0.9999	45.9906	0.00938956	45.9812	0.0187791	46	0.000408242	0.000515419
		0.9928	135	0	135	0	135	0	0		0.9999	46.9903	0.00965727	46.9807	0.0193145	47	0.000410948	0.000515419
		0.9925	139	0	139	0	139	0	0		0.9999	47.9901	0.00993602	47.9801	0.019872	48	0.000414001	0.000515419
		0.9921	141	0	141	0	141	0	0		0.9998	48.9898	0.0102269	48.9795	0.0204538	49	0.000417425	0.000581714
		0.9913	144	0	144	0	144	0	0		0.9997	49.9895	0.0105312	49.9789	0.0210623	50	0.000421247	0.000652977
		0.9912	145	0	145	0	145	0	0		0.9997	50.9892	0.01085	50.9783	0.0216999	51	0.000425489	0.000652977
		0.9911	146	0	146	0	146	0	0		0.9997	51.9888	0.0111846	51.9776	0.0223691	52	0.000430176	0.000652977
		0.9907	148	0	148	0	148	0	0		0.9997	52.9885	0.0115363	52.9769	0.0230725	53	0.000435331	0.000652977
		0.9905	149	0	149	0	149	0	0		0.9996	53.9881	0.0119064	53.9762	0.0238128	54	0.000440978	0.000759573
		0.9902	150	0	150	0	150	0	0		0.9996	54.9877	0.0122963	54.9754	0.0245926	55	0.000447138	0.000759573
		0.9898	152	0	152	0	152	0	0		0.9995	55.9873	0.0127073	55.9746	0.0254147	56	0.000453834	0.000867074
		0.9893	153	0	153	0	153	0	0		0.9995	56.9869	0.0131409	56.9737	0.0262819	57	0.000461086	0.000867074
		0.9892	154	0	154	0	154	0	0		0.9995	57.9864	0.0135985	57.9728	0.027197	58	0.000468914	0.000867074
		0.9887	155	0	155	0	155	0	0		0.9994	58.9859	0.0140814	58.9718	0.0281629	59	0.000477337	0.00104735
		0.9882	156	0	156	0	156	0	0		0.9994	59.9854	0.0145912	59.9708	0.0291824	60	0.000486374	0.00104735
		0.988	157	0	157	0	157	0	0		0.9994	60.9849	0.0151293	60.9697	0.0302586	61	0.000496042	0.00104735
		0.9875	158	0	158	0	158	0	0		0.9994	61.9843	0.0156971	61.9686	0.0313941	62	0.000506357	0.00104735
		0.9872	159	0	159	0	159	0	0		0.9992	62.9837	0.0162961	62.9674	0.0325921	63	0.000517335	0.00126314
		0.987	160	0	160	0	160	0	0		0.9992	63.9831	0.0169277	63.9661	0.0338554	64	0.00052899	0.00126314
		0.9864	161	0	161	0	161	0	0		0.9992	64.9824	0.0175934	64.9648	0.0351869	65	0.000541336	0.00126314
		0.9857	162	0	162	0	162	0	0		0.9991	65.9817	0.0182947	65.9634	0.0365894	66	0.000554385	0.00140247
		0.9856	163	0	163	0	163	0	0		0.999	66.981	0.019033	66.9619	0.038066	67	0.00056815	0.00159287
		0.9852	164	0	164	0	164	0	0		0.999	67.9802	0.0198098	67.9604	0.0396195	68	0.00058264	0.00159287
		0.9851	166	0	166	0	166	0	0		0.999	68.9794	0.0206264	68.9587	0.0412527	69	0.000597866	0.00159287
		0.9847	167	0	167	0	167	0	0		0.999	69.9785	0.0214843	69.957	0.0429685	70	0.000613836	0.00159287
		0.9844	168	0	168	0	168	0	0		0.9989	70.9776	0.0223849	70.9552	0.0447697	71	0.000630559	0.00193436
		0.9842	169	0	169	0	169	0	0		0.9989	71.9767	0.0233295	71.9533	0.0466591	72	0.000648043	0.00193436
		0.9838	170	0	170	0	170	0	0		0.9989	72.9757	0.0243197	72.9514	0.0486393	73	0.000666292	0.00193436
		0.9837	172	0	172	0	172	0	0		0.9989	73.9746	0.0253566	73.9493	0.0507133	74	0.000685315	0.00193436
		0.9833	173	0	173	0	173	0	0		0.9988	74.9736	0.0264418	74.9471	0.0528836	75	0.000705114	0.00221935
		0.9827	174	0	174	0	174	0	0		0.9988	75.9724	0.0275764	75.9448	0.0551529	76	0.000725696	0.00221935
		0.9816	175	0	175	0	175	0	0		0.9987	76.9712	0.0287619	76.9425	0.0575238	77	0.000747063	0.00237084
		0.9813	176	0	176	0	176	0	0		0.9986	77.97	0.0299995	77.94	0.059999	78	0.000769218	0.00263624
		0.9811	177	0	177	0	177	0	0		0.9986	78.9687	0.0312905	78.9374	0.062581	79	0.000792165	0.00263624
		0.9805	179	0	179	0	179	0	0		0.9986	79.9674	0.0326362	79.9347	0.0652723	80	0.000815904	0.00263624
		0.9792	180	0	180	0	180	0	0		0.9986	80.966	0.0340377	80.9319	0.0680755	81	0.000840438	0.00263624
		0.9786	181	0	181	0	181	0	0		0.9985	81.9645	0.0354964	81.929	0.0709929	82	0.000865767	0.00291733
		0.9778	182	0	182	0	182	0	0		0.9984	82.963	0.0370135	82.926	0.074027	83	0.000891892	0.00303404
		0.9765	183	0	183	0	183	0	0		0.9983	83.9614	0.0385901	83.9228	0.0771803	84	0.000918813	0.00321359
		0.9758	184	0	184	0	184	0	0		0.9983	84.9598	0.0402275	84.9195	0.080455	85	0.000946529	0.00321359
		0.975	185	0	185	0	185	0	0		0.9982	85.9581	0.0419268	85.9161	0.0838535	86	0.000975041	0.00346117
		0.9748	187	0	187	0	187	0	0		0.9982	86.9563	0.0436891	86.9126	0.0873781	87	0.00100435	0.00346117
		0.9734	188	0	188	0	188	0	0		0.9981	87.9545	0.0455155	87.909	0.0910311	88	0.00103444	0.00365287
		0.9717	188	1	187	2	189	0.010582	0.00896861		0.998	88.9526	0.0474073	88.9052	0.0948146	89	0.00106533	0.00391628
		0.9714	189	1	188	2	190	0.0105263	0.00896861		0.998	89.9506	0.0493655	89.9013	0.098731	90	0.00109701	0.00391628
		0.9699	190	1	189	2	191	0.0104712	0.00896861		0.998	90.9486	0.0513912	90.8972	0.102782	91	0.00112948	0.00391628
		0.9689	192	1	191	2	193	0.0103627	0.00896861		0.9979	91.9465	0.0534854	91.893	0.106971	92	0.00116273	0.00418843
		0.9675	195	1	194	2	196	0.0102041	0.00896861		0.9978	92.9444	0.0556493	92.8887	0.111299	93	0.00119676	0.00439817
		0.9662	196	1	195	2	197	0.0101523	0.00896861		0.9978	93.9421	0.057884	93.8842	0.115768	94	0.00123157	0.00439817
		0.9661	197	1	196	2	198	0.010101	0.00896861		0.9977	94.9398	0.0601903	94.8796	0.120381	95	0.00126716	0.00461263
		0.9659	198	1	197	2	199	0.0100503	0.00896861		0.9976	95.9374	0.0625695	95.8749	0.125139	96	0.00130353	0.00475821
		0.9632	199	1	198	2	200	0.01	0.00896861		0.9975	96.935	0.0650224	96.87	0.130045	97	0.00134067	0.00498041
		0.9625	200	1	199	2	201	0.00995025	0.00896861		0.9975	97.9324	0.0675502	97.8649	0.1351	98	0.00137858	0.00498041
		0.9613	201	1	200	2	202	0.00990099	0.00896861		0.9973	98.9298	0.0701538	98.8597	0.140308	99	0.00141725	0.00520719
		0.9601	202	1	201	2	203	0.00985222	0.00896861		0.9972	99.9272	0.0728343	99.8543	0.145669	100	0.00145669	0.00536088
		0.9592	203	1	202	2	204	0.00980392	0.00896861		0.997	100.924	0.0755927	100.849	0.151185	101	0.00149688	0.00551658
		0.9588	204	1	203	2	205	0.0097561	0.00896861		0.9969	101.922	0.0784298	101.843	0.15686	102	0.00153784	0.00575384
		0.9584	205	1	204	2	206	0.00970874	0.00896861		0.9969	102.919	0.0813468	102.837	0.162694	103	0.00157955	0.00575384
		0.9575	206	1	205	2	207	0.00966184	0.00896861		0.9968	103.916	0.0843447	103.831	0.168689	104	0.00162201	0.00599555
		0.9566	207	1	206	2	208	0.00961538	0.00896861		0.9965	104.913	0.0874243	104.825	0.174849	105	0.00166522	0.00640821
		0.9547	208	1	207	2	209	0.00956938	0.00896861		0.9965	105.909	0.0905867	105.819	0.181173	106	0.00170918	0.00640821
		0.9529	209	1	208	2	210	0.00952381	0.00896861		0.9965	106.906	0.0938328	106.812	0.187666	107	0.00175388	0.00640821
		0.9521	210	1	209	2	211	0.00947867	0.00896861		0.9965	107.903	0.0971637	107.806	0.194327	108	0.00179933	0.00640821
		0.9507	214	1	213	2	215	0.00930233	0.00896861		0.9961	108.899	0.10058	108.799	0.201161	109	0.00184551	0.00683309
		0.9503	215	1	214	2	216	0.00925926	0.00896861		0.9958	109.896	0.104084	109.792	0.208167	110	0.00189243	0.00700647
		0.947	216	1	215	2	217	0.00921659	0.00896861		0.9956	110.892	0.107674	110.785	0.215349	111	0.00194008	0.00718181
		0.9468	218	1	217	2	219	0.00913242	0.00896861		0.9955	111.889	0.111354	111.777	0.222708	112	0.00198847	0.0074485
		0.9462	219	1	218	2	220	0.00909091	0.00896861		0.9955	112.885	0.115123	112.77	0.230247	113	0.00203758	0.0074485
		0.9446	220	1	219	2	221	0.00904977	0.00896861		0.9954	113.881	0.118983	113.762	0.237966	114	0.00208742	0.00771963
		0.944	221	1	220	2	222	0.00900901	0.00896861		0.9949	114.877	0.122935	114.754	0.245869	115	0.00213799	0.00790286
		0.9436	222	1	221	2	223	0.00896861	0.00896861		0.9946	115.873	0.126979	115.746	0.253957	116	0.00218929	0.00818145
		0.94	223	2	221	4	225	0.0177778	0.0152091		0.9946	116.869	0.131116	116.738	0.262233	117	0.00224131	0.00818145
		0.9394	224	2	222	4	226	0.0176991	0.0152091		0.9943	117.865	0.135349	117.729	0.270698	118	0.00229405	0.00875227
		0.9381	225	2	223	4	227	0.0176211	0.0152091		0.9943	118.86	0.139677	118.721	0.279353	119	0.00234751	0.00875227
		0.9361	226	2	224	4	228	0.0175439	0.0152091		0.9943	119.856	0.144101	119.712	0.288203	120	0.00240169	0.00875227
		0.935	227	2	225	4	229	0.0174672	0.0152091		0.9943	120.851	0.148624	120.703	0.297247	121	0.00245659	0.00875227
		0.9323	228	2	226	4	230	0.0173913	0.0152091		0.9941	121.847	0.153245	121.694	0.30649	122	0.00251221	0.00924208
		0.932	229	2	227	4	231	0.017316	0.0152091		0.9939	122.842	0.157966	122.684	0.315931	123	0.00256855	0.00964336
		0.9299	230	2	228	4	232	0.0172414	0.0152091		0.9939	123.837	0.162787	123.674	0.325575	124	0.0026256	0.00964336
		0.9296	231	2	229	4	233	0.0171674	0.0152091		0.9939	124.832	0.167711	124.665	0.335422	125	0.00268338	0.00964336
		0.9277	232	2	230	4	234	0.017094	0.0152091		0.9937	125.827	0.172738	125.655	0.345475	126	0.00274187	0.0100532
		0.9267	235	2	233	4	237	0.0168776	0.0152091		0.9936	126.822	0.177868	126.644	0.355737	127	0.00280108	0.0106845
		0.9238	236	2	234	4	238	0.0168067	0.0152091		0.9936	127.817	0.183104	127.634	0.366209	128	0.00286101	0.0106845
		0.9182	237	2	235	4	239	0.0167364	0.0152091		0.9936	128.812	0.188447	128.623	0.376893	129	0.00292165	0.0106845
		0.9176	238	2	236	4	240	0.0166667	0.0152091		0.9936	129.806	0.193896	129.612	0.387793	130	0.00298302	0.0106845
		0.913	239	2	237	4	241	0.0165975	0.0152091		0.9936	130.801	0.199455	130.601	0.39891	131	0.00304511	0.0106845
		0.9112	240	2	238	4	242	0.0165289	0.0152091		0.9934	131.795	0.205123	131.59	0.410246	132	0.00310792	0.0113361
		0.911	241	2	239	4	243	0.0164609	0.0152091		0.993	132.789	0.210902	132.578	0.421804	133	0.00317146	0.011558
		0.9076	242	2	240	4	244	0.0163934	0.0152091		0.9929	133.783	0.216793	133.566	0.433586	134	0.00323572	0.0117823
		0.9056	243	2	241	4	245	0.0163265	0.0152091		0.9928	134.777	0.222798	134.554	0.445595	135	0.00330071	0.012009
		0.9002	245	2	243	4	247	0.0161943	0.0152091		0.9925	135.771	0.228917	135.542	0.457833	136	0.00336642	0.0125864
		0.8971	246	2	244	4	248	0.016129	0.0152091		0.9925	136.765	0.235152	136.53	0.470303	137	0.00343287	0.0125864
		0.8964	247	2	245	4	249	0.0160643	0.0152091		0.9925	137.758	0.241504	137.517	0.483007	138	0.00350005	0.0125864
		0.8925	248	2	246	4	250	0.016	0.0152091		0.9925	138.752	0.247974	138.504	0.495948	139	0.00356797	0.0125864
		0.8894	249	2	247	4	251	0.0159363	0.0152091		0.9921	139.745	0.254564	139.491	0.509128	140	0.00363663	0.0133004
		0.8884	250	2	248	4	252	0.015873	0.0152091		0.9921	140.739	0.261275	140.477	0.52255	141	0.00370603	0.0133004
		0.8843	252	2	250	4	254	0.015748	0.0152091		0.9913	141.732	0.268108	141.464	0.536216	142	0.00377617	0.0139136
		0.8827	253	2	251	4	255	0.0156863	0.0152091		0.9913	142.725	0.275065	142.45	0.55013	143	0.00384706	0.0139136
		0.8756	254	2	252	4	256	0.015625	0.0152091		0.9913	143.718	0.282147	143.436	0.564293	144	0.0039187	0.0139136
		0.872	255	2	253	4	257	0.0155642	0.0152091		0.9912	144.711	0.289355	144.421	0.57871	145	0.0039911	0.0144164
		0.8711	256	2	254	4	258	0.0155039	0.0152091		0.9911	145.703	0.296691	145.407	0.593382	146	0.00406426	0.0146721
		0.8706	257	2	255	4	259	0.015444	0.0152091		0.9907	146.696	0.304156	146.392	0.608313	147	0.00413818	0.015061
		0.8682	258	2	256	4	260	0.0153846	0.0152091		0.9907	147.688	0.311753	147.376	0.623505	148	0.00421287	0.015061
		0.8665	259	2	257	4	261	0.0153257	0.0152091		0.9905	148.681	0.319481	148.361	0.638962	149	0.00428833	0.0154565
		0.8644	260	2	258	4	262	0.0152672	0.0152091		0.9902	149.673	0.327343	149.345	0.654686	150	0.00436457	0.015724
		0.862	261	2	259	4	263	0.0152091	0.0152091		0.9898	150.665	0.33534	150.329	0.67068	151	0.00444159	0.0161309
		0.8618	261	3	258	6	264	0.0227273	0.0206897		0.9898	151.657	0.343474	151.313	0.686949	152	0.0045194	0.0161309
		0.8605	262	3	259	6	265	0.0226415	0.0206897		0.9893	152.648	0.351747	152.297	0.703494	153	0.004598	0.0165449
		0.8569	263	3	260	6	266	0.0225564	0.0206897		0.9892	153.64	0.360159	153.28	0.720319	154	0.00467739	0.0168249
		0.8524	264	3	261	6	267	0.0224719	0.0206897		0.9887	154.631	0.368713	154.263	0.737427	155	0.00475759	0.0171081
		0.852	265	3	262	6	268	0.0223881	0.0206897		0.9882	155.623	0.377411	155.245	0.754822	156	0.0048386	0.0173947
		0.8483	266	3	263	6	269	0.0223048	0.0206897		0.988	156.614	0.386253	156.227	0.772506	157	0.00492042	0.0176846
		0.844	267	3	264	6	270	0.0222222	0.0206897		0.9875	157.605	0.395242	157.21	0.790484	158	0.00500307	0.0179779
		0.8434	268	3	265	6	271	0.0221402	0.0206897		0.9872	158.596	0.40438	158.191	0.808759	159	0.00508654	0.0182747
		0.8418	269	3	266	6	272	0.0220588	0.0206897		0.987	159.586	0.413667	159.173	0.827335	160	0.00517084	0.0185751
		0.8412	270	3	267	6	273	0.021978	0.0206897		0.9864	160.577	0.423107	160.154	0.846214	161	0.00525599	0.018879
		0.8379	271	3	268	6	274	0.0218978	0.0206897		0.9857	161.567	0.4327	161.135	0.8654	162	0.00534198	0.0191866
		0.8352	272	3	269	6	275	0.0218182	0.0206897		0.9856	162.558	0.442449	162.115	0.884898	163	0.00542883	0.0194979
		0.8313	273	3	270	6	276	0.0217391	0.0206897		0.9852	163.548	0.452356	163.095	0.904712	164	0.00551653	0.0198129
		0.8298	274	3	271	6	277	0.0216606	0.0206897		0.9851	164.538	0.462422	164.075	0.924843	165	0.00560511	0.0202926
		0.8261	275	3	272	6	278	0.0215827	0.0206897		0.9851	165.527	0.472649	165.055	0.945298	166	0.00569457	0.0202926
		0.8259	276	3	273	6	279	0.0215054	0.0206897		0.9847	166.517	0.48304	166.034	0.966079	167	0.00578491	0.0207812
		0.8204	277	3	274	6	280	0.0214286	0.0206897		0.9844	167.506	0.493596	167.013	0.987191	168	0.00587614	0.0211118
		0.8178	278	3	275	6	281	0.0213523	0.0206897		0.9842	168.496	0.504319	167.991	1.00864	169	0.00596827	0.0214466
		0.8167	279	3	276	6	282	0.0212766	0.0206897		0.9838	169.485	0.515212	168.97	1.03042	170	0.00606132	0.0217855
		0.8092	280	3	277	6	283	0.0212014	0.0206897		0.9837	170.474	0.526276	169.947	1.05255	171	0.00615528	0.0223017
		0.8069	281	3	278	6	284	0.0211268	0.0206897		0.9837	171.462	0.537514	170.925	1.07503	172	0.00625017	0.0223017
		0.8035	282	3	279	6	285	0.0210526	0.0206897		0.9833	172.451	0.548928	171.902	1.09786	173	0.00634599	0.0228275
		0.7977	283	3	280	6	286	0.020979	0.0206897		0.9827	173.439	0.56052	172.879	1.12104	174	0.00644276	0.0231836
		0.7969	284	3	281	6	287	0.0209059	0.0206897		0.9816	174.428	0.572292	173.855	1.14458	175	0.00654048	0.0235441
		0.7919	287	3	284	6	290	0.0206897	0.0206897		0.9813	175.416	0.584247	174.832	1.16849	176	0.00663917	0.0239092
		0.787	287	4	283	8	291	0.0274914	0.0253165		0.9811	176.404	0.596386	175.807	1.19277	177	0.00673883	0.0242789
		0.7865	288	4	284	8	292	0.0273973	0.0253165		0.9805	177.391	0.608713	176.783	1.21743	178	0.00683947	0.0248422
		0.7861	289	4	285	8	293	0.0273038	0.0253165		0.9805	178.379	0.621229	177.758	1.24246	179	0.00694111	0.0248422
		0.7758	290	4	286	8	294	0.0272109	0.0253165		0.9792	179.366	0.633938	178.732	1.26788	180	0.00704375	0.0254163
		0.7649	291	4	287	8	295	0.0271186	0.0253165		0.9786	180.353	0.64684	179.706	1.29368	181	0.00714741	0.0258052
		0.7633	292	4	288	8	296	0.027027	0.0253165		0.9778	181.34	0.65994	180.68	1.31988	182	0.00725209	0.026199
		0.7538	293	4	289	8	297	0.026936	0.0253165		0.9765	182.327	0.673239	181.654	1.34648	183	0.00735781	0.0265979
		0.7504	294	4	290	8	298	0.0268456	0.0253165		0.9758	183.313	0.68674	182.627	1.37348	184	0.00746457	0.0270019
		0.7424	295	4	291	8	299	0.0267559	0.0253165		0.975	184.3	0.700446	183.599	1.40089	185	0.00757239	0.0274112
		0.7385	296	4	292	8	300	0.0266667	0.0253165		0.9748	185.286	0.714359	184.571	1.42872	186	0.00768128	0.0280349
		0.735	297	4	293	8	301	0.0265781	0.0253165		0.9748	186.272	0.728482	185.543	1.45696	187	0.00779125	0.0280349
		0.7326	298	4	294	8	302	0.0264901	0.0253165		0.9734	187.257	0.742817	186.514	1.48563	188	0.00790231	0.0286709
		0.7322	299	4	295	8	303	0.0264026	0.0253165		0.9717	188.243	0.757368	187.485	1.51474	189	0.00801448	0.0291018
		0.7309	300	4	296	8	304	0.0263158	0.0253165		0.9714	189.228	0.772138	188.456	1.54428	190	0.00812776	0.0295383
		0.728	301	4	297	8	305	0.0262295	0.0253165		0.9699	190.213	0.787128	189.426	1.57426	191	0.00824218	0.0299805
		0.7266	302	4	298	8	306	0.0261438	0.0253165		0.9689	191.198	0.802342	190.395	1.60468	192	0.00835773	0.0306547
		0.725	303	4	299	8	307	0.0260586	0.0253165		0.9689	192.182	0.817784	191.364	1.63557	193	0.00847444	0.0306547
		0.7191	304	4	300	8	308	0.025974	0.0253165		0.9675	193.167	0.833455	192.333	1.66691	194	0.00859232	0.0318081
		0.7149	305	4	301	8	309	0.02589	0.0253165		0.9675	194.151	0.849359	193.301	1.69872	195	0.00871137	0.0318081
		0.7073	306	4	302	8	310	0.0258065	0.0253165		0.9675	195.135	0.865499	194.269	1.731	196	0.00883162	0.0318081
		0.7034	307	4	303	8	311	0.0257235	0.0253165		0.9662	196.118	0.881879	195.236	1.76376	197	0.00895308	0.0327584
		0.6977	308	4	304	8	312	0.025641	0.0253165		0.9661	197.101	0.8985	196.203	1.797	198	0.00907576	0.0332429
		0.6954	309	4	305	8	313	0.0255591	0.0253165		0.9659	198.085	0.915367	197.169	1.83073	199	0.00919967	0.0337339
		0.6894	310	4	306	8	314	0.0254777	0.0253165		0.9632	199.068	0.932483	198.135	1.86497	200	0.00932483	0.0342315
		0.681	311	4	307	8	315	0.0253968	0.0253165		0.9625	200.05	0.949851	199.1	1.8997	201	0.00945125	0.0347356
		0.6755	312	4	308	8	316	0.0253165	0.0253165		0.9613	201.033	0.967474	200.065	1.93495	202	0.00957895	0.0352464
		0.6751	312	5	307	10	317	0.0315457	0.0315457		0.9601	202.015	0.985357	201.029	1.97071	203	0.00970795	0.035764
		0.6701	312	6	306	12	318	0.0377358	0.0377358		0.9592	202.996	1.0035	201.993	2.007	204	0.00983824	0.0362885
		0.6661	312	7	305	14	319	0.0438871	0.042042		0.9588	203.978	1.02191	202.956	2.04382	205	0.00996986	0.0368201
		0.6641	313	7	306	14	320	0.04375	0.042042		0.9584	204.959	1.04059	203.919	2.08118	206	0.0101028	0.0373587
		0.6628	314	7	307	14	321	0.0436137	0.042042		0.9575	205.94	1.05954	204.881	2.11909	207	0.0102371	0.0379045
		0.6597	315	7	308	14	322	0.0434783	0.042042		0.9566	206.921	1.07877	205.842	2.15754	208	0.0103728	0.0384576
		0.6495	316	7	309	14	323	0.0433437	0.042042		0.9547	207.902	1.09828	206.803	2.19656	209	0.0105099	0.0390181
		0.6473	317	7	310	14	324	0.0432099	0.042042		0.9529	208.882	1.11807	207.764	2.23615	210	0.0106483	0.0395862
		0.6397	318	7	311	14	325	0.0430769	0.042042		0.9521	209.862	1.13816	208.724	2.27631	211	0.0107882	0.0401618
		0.6353	319	7	312	14	326	0.0429448	0.042042		0.9507	210.841	1.15853	209.683	2.31706	212	0.0109295	0.0416349
		0.6339	320	7	313	14	327	0.0428135	0.042042		0.9507	211.821	1.1792	210.642	2.35839	213	0.0110723	0.0416349
		0.6302	321	7	314	14	328	0.0426829	0.042042		0.9507	212.8	1.20016	211.6	2.40033	214	0.0112165	0.0416349
		0.625	322	7	315	14	329	0.0425532	0.042042		0.9507	213.779	1.22144	212.557	2.44287	215	0.0113622	0.0416349
		0.6235	323	7	316	14	330	0.0424242	0.042042		0.9503	214.757	1.24302	213.514	2.48603	216	0.0115094	0.043158
		0.6234	324	7	317	14	331	0.0422961	0.042042		0.947	215.735	1.26491	214.47	2.52981	217	0.0116581	0.0437816
		0.621	325	7	318	14	332	0.0421687	0.042042		0.9468	216.713	1.28711	215.426	2.57423	218	0.0118084	0.0447328
		0.6122	326	7	319	14	333	0.042042	0.042042		0.9468	217.69	1.30964	216.381	2.61928	219	0.0119602	0.0447328
		0.6118	326	8	318	16	334	0.0479042	0.0465116		0.9462	218.668	1.33249	217.335	2.66498	220	0.0121136	0.0457032
		0.608	327	8	319	16	335	0.0477612	0.0465116		0.9446	219.644	1.35567	218.289	2.71135	221	0.0122685	0.0463611
		0.6038	328	8	320	16	336	0.047619	0.0465116		0.944	220.621	1.37919	219.242	2.75837	222	0.0124251	0.0470278
		0.6034	329	8	321	16	337	0.0474777	0.0465116		0.9436	221.597	1.40304	220.194	2.80608	223	0.0125833	0.0477034
		0.6009	330	8	322	16	338	0.0473373	0.0465116		0.94	222.573	1.42723	221.146	2.85447	224	0.0127432	0.048734
		0.6002	331	8	323	16	339	0.0471976	0.0465116		0.94	223.548	1.45177	222.096	2.90355	225	0.0129047	0.048734
		0.5956	332	8	324	16	340	0.0470588	0.0465116		0.9394	224.523	1.47667	223.047	2.95333	226	0.0130679	0.0497854
		0.5888	333	8	325	16	341	0.0469208	0.0465116		0.9381	225.498	1.50192	223.996	3.00383	227	0.0132327	0.0504981
		0.5878	334	8	326	16	342	0.0467836	0.0465116		0.9361	226.472	1.52753	224.945	3.05505	228	0.0133994	0.0512204
		0.5858	335	8	327	16	343	0.0466472	0.0465116		0.935	227.446	1.5535	225.893	3.10701	229	0.0135677	0.0519524
		0.5803	336	8	328	16	344	0.0465116	0.0465116		0.9323	228.42	1.57985	226.84	3.1597	230	0.0137378	0.0526942
		0.5777	336	9	327	18	345	0.0521739	0.0515759		0.932	229.393	1.60657	227.787	3.21315	231	0.0139097	0.053446
		0.5667	337	9	328	18	346	0.0520231	0.0515759		0.9299	230.366	1.63368	228.733	3.26736	232	0.0140834	0.0542078
		0.5661	338	9	329	18	347	0.0518732	0.0515759		0.9296	231.339	1.66117	229.678	3.32234	233	0.014259	0.0549799
		0.5628	339	9	330	18	348	0.0517241	0.0515759		0.9277	232.311	1.68905	230.622	3.3781	234	0.0144363	0.0557622
		0.5614	340	9	331	18	349	0.0515759	0.0515759		0.9267	233.283	1.71733	231.565	3.43465	235	0.0146156	0.0573585
		0.5594	340	10	330	20	350	0.0571429	0.0561798		0.9267	234.254	1.74601	232.508	3.49201	236	0.0147967	0.0573585
		0.553	341	10	331	20	351	0.0569801	0.0561798		0.9267	235.225	1.77509	233.45	3.55019	237	0.0149797	0.0573585
		0.549	342	10	332	20	352	0.0568182	0.0561798		0.9238	236.195	1.80459	234.391	3.60918	238	0.0151646	0.0589977
		0.5468	343	10	333	20	353	0.0566572	0.0561798		0.9182	237.165	1.83451	235.331	3.66902	239	0.0153515	0.0598338
		0.5456	344	10	334	20	354	0.0564972	0.0561798		0.9176	238.135	1.86485	236.27	3.7297	240	0.0155404	0.0606809
		0.5455	345	10	335	20	355	0.056338	0.0561798		0.913	239.104	1.89562	237.209	3.79124	241	0.0157313	0.0615394
		0.5408	346	10	336	20	356	0.0561798	0.0561798		0.9112	240.073	1.92682	238.146	3.85365	242	0.0159242	0.0624092
		0.5355	346	11	335	22	357	0.0616246	0.0596206		0.911	241.042	1.95847	239.083	3.91694	243	0.0161191	0.0632905
		0.5349	347	11	336	22	358	0.0614525	0.0596206		0.9076	242.009	1.99056	240.019	3.98112	244	0.0163161	0.0641836
		0.5327	348	11	337	22	359	0.0612813	0.0596206		0.9056	242.977	2.02311	240.954	4.04621	245	0.0165152	0.0650884
		0.5257	349	11	338	22	360	0.0611111	0.0596206		0.9002	243.944	2.05611	241.888	4.11222	246	0.0167163	0.0664682
		0.5212	350	11	339	22	361	0.0609418	0.0596206		0.9002	244.91	2.08958	242.821	4.17915	247	0.0169197	0.0664682
		0.5209	351	11	340	22	362	0.0607735	0.0596206		0.8971	245.876	2.12351	243.753	4.24703	248	0.0171251	0.0678753
		0.5185	352	11	341	22	363	0.0606061	0.0596206		0.8964	246.842	2.15793	244.684	4.31586	249	0.0173328	0.0688288
		0.5161	353	11	342	22	364	0.0604396	0.0596206		0.8925	247.807	2.19283	245.614	4.38565	250	0.0175426	0.0697948
		0.5149	354	11	343	22	365	0.060274	0.0596206		0.8894	248.772	2.22821	246.544	4.45643	251	0.0177547	0.0707734
		0.5134	355	11	344	22	366	0.0601093	0.0596206		0.8884	249.736	2.2641	247.472	4.52819	252	0.017969	0.0717649
		0.5109	356	11	345	22	367	0.0599455	0.0596206		0.8843	250.7	2.30048	248.399	4.60096	253	0.0181856	0.0732764
		0.5084	357	11	346	22	368	0.0597826	0.0596206		0.8843	251.663	2.33738	249.325	4.67475	254	0.0184045	0.0732764
		0.5069	358	11	347	22	369	0.0596206	0.0596206		0.8827	252.625	2.37478	250.25	4.74957	255	0.0186258	0.0748175
		0.5047	358	12	346	24	370	0.0648649	0.0629921		0.8756	253.587	2.41272	251.175	4.82543	256	0.0188493	0.0758616
		0.5035	359	12	347	24	371	0.06469	0.0629921		0.872	254.549	2.45118	252.098	4.90235	257	0.0190753	0.0769193
		0.4996	360	12	348	24	372	0.0645161	0.0629921		0.8711	255.51	2.49017	253.02	4.98034	258	0.0193037	0.0779905
		0.4987	361	12	349	24	373	0.0643432	0.0629921		0.8706	256.47	2.52971	253.941	5.05942	259	0.0195344	0.0790756
		0.498	362	12	350	24	374	0.0641711	0.0629921		0.8682	257.43	2.5698	254.86	5.13959	260	0.0197677	0.0801747
		0.4978	363	12	351	24	375	0.064	0.0629921		0.8665	258.39	2.61044	255.779	5.22088	261	0.0200034	0.0812878
		0.4963	364	12	352	24	376	0.0638298	0.0629921		0.8644	259.348	2.65165	256.697	5.3033	262	0.0202416	0.0824152
		0.494	365	12	353	24	377	0.0636605	0.0629921		0.862	260.307	2.69343	257.613	5.38686	263	0.0204823	0.0835569
		0.4894	367	12	355	24	379	0.0633245	0.0629921		0.8618	261.264	2.73578	258.528	5.47157	264	0.0207256	0.0847132
		0.4852	368	12	356	24	380	0.0631579	0.0629921		0.8605	262.221	2.77873	259.443	5.55745	265	0.0209715	0.0858842
		0.4849	369	12	357	24	381	0.0629921	0.0629921		0.8569	263.178	2.82226	260.355	5.64452	266	0.02122	0.08707
		0.4805	369	13	356	26	382	0.0680628	0.0678851		0.8524	264.134	2.8664	261.267	5.7328	267	0.0214711	0.0882708
		0.4771	370	13	357	26	383	0.0678851	0.0678851		0.852	265.089	2.91114	262.178	5.82228	268	0.0217249	0.0894866
		0.472	370	14	356	28	384	0.0729167	0.0727273		0.8483	266.043	2.9565	263.087	5.913	269	0.0219814	0.0907178
		0.4663	371	14	357	28	385	0.0727273	0.0727273		0.844	266.998	3.00248	263.995	6.00497	270	0.0222406	0.0919643
		0.464	371	15	356	30	386	0.0777202	0.0773196		0.8434	267.951	3.0491	264.902	6.09819	271	0.0225026	0.0932264
		0.4637	372	15	357	30	387	0.0775194	0.0773196		0.8418	268.904	3.09635	265.807	6.1927	272	0.0227673	0.0945041
		0.4623	373	15	358	30	388	0.0773196	0.0773196		0.8412	269.856	3.14425	266.712	6.2885	273	0.0230348	0.0957977
		0.4597	373	16	357	32	389	0.0822622	0.0812183		0.8379	270.807	3.1928	267.614	6.38561	274	0.0233051	0.0971072
		0.4582	374	16	358	32	390	0.0820513	0.0812183		0.8352	271.758	3.24202	268.516	6.48404	275	0.0235783	0.0984329
		0.4577	376	16	360	32	392	0.0816327	0.0812183		0.8313	272.708	3.29191	269.416	6.58381	276	0.0238544	0.0997748
		0.4557	377	16	361	32	393	0.0814249	0.0812183		0.8298	273.658	3.34247	270.315	6.68495	277	0.0241334	0.101133
		0.4538	378	16	362	32	394	0.0812183	0.0812183		0.8261	274.606	3.39373	271.213	6.78746	278	0.0244153	0.102508
		0.4512	378	17	361	34	395	0.0860759	0.0860759		0.8259	275.554	3.44568	272.109	6.89136	279	0.0247002	0.103899
		0.4447	378	18	360	36	396	0.0909091	0.0909091		0.8204	276.502	3.49833	273.003	6.99666	280	0.0249881	0.105308
		0.4444	378	19	359	38	397	0.0957179	0.0954774		0.8178	277.448	3.5517	273.897	7.1034	281	0.025279	0.106733
		0.438	379	19	360	38	398	0.0954774	0.0954774		0.8167	278.394	3.60579	274.788	7.21157	282	0.025573	0.108175
		0.4367	379	20	359	40	399	0.100251	0.0997506		0.8092	279.339	3.6606	275.679	7.32121	283	0.02587	0.109635
		0.4356	380	20	360	40	400	0.1	0.0997506		0.8069	280.284	3.71616	276.568	7.43232	284	0.0261701	0.111111
		0.4349	381	20	361	40	401	0.0997506	0.0997506		0.8035	281.228	3.77246	277.455	7.54493	285	0.0264734	0.112606
		0.4331	381	21	360	42	402	0.104478	0.10396		0.7977	282.17	3.82952	278.341	7.65905	286	0.0267799	0.114118
		0.4318	382	21	361	42	403	0.104218	0.10396		0.7969	283.113	3.88735	279.225	7.77469	287	0.0270895	0.115647
		0.4295	383	21	362	42	404	0.10396	0.10396		0.7919	284.054	3.94594	280.108	7.89189	288	0.0274024	0.11876
		0.426	383	22	361	44	405	0.108642	0.107579		0.7919	284.995	4.00533	280.989	8.01065	289	0.0277185	0.11876
		0.4259	384	22	362	44	406	0.108374	0.107579		0.7919	285.935	4.0655	281.869	8.13099	290	0.0280379	0.11876
		0.4225	385	22	363	44	407	0.108108	0.107579		0.787	286.874	4.12647	282.747	8.25294	291	0.0283606	0.121945
		0.4149	386	22	364	44	408	0.107843	0.107579		0.7865	287.812	4.18825	283.623	8.37651	292	0.0286867	0.123565
		0.4123	387	22	365	44	409	0.107579	0.107579		0.7861	288.749	4.25085	284.498	8.50171	293	0.0290161	0.125203
		0.4122	387	23	364	46	410	0.112195	0.112195		0.7758	289.686	4.31428	285.371	8.62857	294	0.0293489	0.12686
		0.4097	387	24	363	48	411	0.116788	0.115663		0.7649	290.621	4.37855	286.243	8.75711	295	0.0296851	0.128535
		0.4063	388	24	364	48	412	0.116505	0.115663		0.7633	291.556	4.44367	287.113	8.88734	296	0.0300248	0.13023
		0.4056	389	24	365	48	413	0.116223	0.115663		0.7538	292.49	4.50964	287.981	9.01928	297	0.0303679	0.131943
		0.4048	390	24	366	48	414	0.115942	0.115663		0.7504	293.424	4.57648	288.847	9.15296	298	0.0307146	0.133675
		0.4001	391	24	367	48	415	0.115663	0.115663		0.7424	294.356	4.64419	289.712	9.28838	299	0.0310648	0.135426
		0.3991	391	25	366	50	416	0.120192	0.120192		0.7385	295.287	4.71279	290.574	9.42558	300	0.0314186	0.137196
		0.396	391	26	365	52	417	0.1247	0.1247		0.735	296.218	4.78228	291.435	9.56457	301	0.031776	0.138986
		0.3956	391	27	364	54	418	0.129187	0.126464		0.7326	297.147	4.85268	292.295	9.70536	302	0.032137	0.140794
		0.3928	393	27	366	54	420	0.128571	0.126464		0.7322	298.076	4.92399	293.152	9.84798	303	0.0325016	0.142623
		0.3913	394	27	367	54	421	0.128266	0.126464		0.7309	299.004	4.99623	294.008	9.99246	304	0.0328699	0.14447
		0.3907	395	27	368	54	422	0.127962	0.126464		0.728	299.931	5.0694	294.861	10.1388	305	0.0332419	0.146337
		0.3898	396	27	369	54	423	0.12766	0.126464		0.7266	300.856	5.14351	295.713	10.287	306	0.0336177	0.148224
		0.3872	397	27	370	54	424	0.127358	0.126464		0.725	301.781	5.21857	296.563	10.4371	307	0.0339972	0.150131
		0.3867	398	27	371	54	425	0.127059	0.126464		0.7191	302.705	5.2946	297.411	10.5892	308	0.0343805	0.152057
		0.3837	399	27	372	54	426	0.126761	0.126464		0.7149	303.628	5.37161	298.257	10.7432	309	0.0347677	0.154003
		0.3833	400	27	373	54	427	0.126464	0.126464		0.7073	304.55	5.44959	299.101	10.8992	310	0.0351587	0.155969
		0.3795	400	28	372	56	428	0.130841	0.12963		0.7034	305.471	5.52857	299.943	11.0571	311	0.0355535	0.157955
		0.3777	401	28	373	56	429	0.130536	0.12963		0.6977	306.391	5.60855	300.783	11.2171	312	0.0359522	0.159961
		0.3759	402	28	374	56	430	0.130233	0.12963		0.6954	307.31	5.68954	301.621	11.3791	313	0.0363549	0.161987
		0.3748	403	28	375	56	431	0.12993	0.12963		0.6894	308.228	5.77156	302.457	11.5431	314	0.0367615	0.164033
		0.3734	404	28	376	56	432	0.12963	0.12963		0.681	309.145	5.85461	303.291	11.7092	315	0.0371721	0.166099
		0.3725	404	29	375	58	433	0.133949	0.133028		0.6755	310.061	5.9387	304.123	11.8774	316	0.0375867	0.168185
		0.3705	406	29	377	58	435	0.133333	0.133028		0.6751	310.976	6.02385	304.952	12.0477	317	0.0380054	0.170291
		0.3692	407	29	378	58	436	0.133028	0.133028		0.6701	311.89	6.11006	305.78	12.2201	318	0.038428	0.172418
		0.3663	407	30	377	60	437	0.1373	0.135747		0.6661	312.803	6.19734	306.605	12.3947	319	0.0388548	0.174565
		0.3649	408	30	378	60	438	0.136986	0.135747		0.6641	313.714	6.28571	307.429	12.5714	320	0.0392857	0.176732
		0.3635	409	30	379	60	439	0.136674	0.135747		0.6628	314.625	6.37517	308.25	12.7503	321	0.0397207	0.178919
		0.3607	410	30	380	60	440	0.136364	0.135747		0.6597	315.534	6.46573	309.069	12.9315	322	0.0401598	0.181126
		0.36	411	30	381	60	441	0.136054	0.135747		0.6495	316.443	6.55741	309.885	13.1148	323	0.0406031	0.183353
		0.3586	412	30	382	60	442	0.135747	0.135747		0.6473	317.35	6.65021	310.7	13.3004	324	0.0410507	0.185601
		0.3576	412	31	381	62	443	0.139955	0.138085		0.6397	318.256	6.74414	311.512	13.4883	325	0.0415024	0.187869
		0.357	413	31	382	62	444	0.13964	0.138085		0.6353	319.161	6.83922	312.322	13.6784	326	0.0419584	0.190157
		0.3527	414	31	383	62	445	0.139326	0.138085		0.6339	320.065	6.93545	313.129	13.8709	327	0.0424187	0.192464
		0.3519	415	31	384	62	446	0.139013	0.138085		0.6302	320.967	7.03285	313.934	14.0657	328	0.0428832	0.194792
		0.3474	416	31	385	62	447	0.138702	0.138085		0.625	321.869	7.13142	314.737	14.2628	329	0.0433521	0.19714
		0.3469	417	31	386	62	448	0.138393	0.138085		0.6235	322.769	7.23118	315.538	14.4624	330	0.0438253	0.199508
		0.3449	418	31	387	62	449	0.138085	0.138085		0.6234	323.668	7.33213	316.336	14.6643	331	0.0443029	0.201896
		0.3445	418	32	386	64	450	0.142222	0.141631		0.621	324.566	7.43428	317.131	14.8686	332	0.0447848	0.204304
		0.3423	419	32	387	64	451	0.141907	0.141631		0.6122	325.462	7.53764	317.925	15.0753	333	0.0452711	0.206731
		0.3401	419	33	386	66	452	0.146018	0.141631		0.6118	326.358	7.64223	318.716	15.2845	334	0.0457619	0.209178
		0.3398	420	33	387	66	453	0.145695	0.141631		0.608	327.252	7.74806	319.504	15.4961	335	0.0462571	0.211645
		0.339	421	33	388	66	454	0.145374	0.141631		0.6038	328.145	7.85512	320.29	15.7102	336	0.0467567	0.214131
		0.3379	422	33	389	66	455	0.145055	0.141631		0.6034	329.037	7.96344	321.073	15.9269	337	0.0472608	0.216637
		0.3373	423	33	390	66	456	0.144737	0.141631		0.6009	329.927	8.07302	321.854	16.146	338	0.0477694	0.219162
		0.3349	424	33	391	66	457	0.14442	0.141631		0.6002	330.816	8.18388	322.632	16.3678	339	0.0482825	0.221706
		0.3324	425	33	392	66	458	0.144105	0.141631		0.5956	331.704	8.29601	323.408	16.592	340	0.0488001	0.224269
		0.3319	426	33	393	66	459	0.143791	0.141631		0.5888	332.591	8.40944	324.181	16.8189	341	0.0493222	0.226851
		0.33	427	33	394	66	460	0.143478	0.141631		0.5878	333.476	8.52416	324.952	17.0483	342	0.0498489	0.229452
		0.3299	428	33	395	66	461	0.143167	0.141631		0.5858	334.36	8.6402	325.72	17.2804	343	0.0503802	0.232071
		0.3228	429	33	396	66	462	0.142857	0.141631		0.5803	335.242	8.75755	326.485	17.5151	344	0.050916	0.234709
		0.3211	430	33	397	66	463	0.142549	0.141631		0.5777	336.124	8.87624	327.248	17.7525	345	0.0514564	0.237366
		0.3194	431	33	398	66	464	0.142241	0.141631		0.5667	337.004	8.99626	328.007	17.9925	346	0.0520015	0.24004
		0.3192	432	33	399	66	465	0.141935	0.141631		0.5661	337.882	9.11762	328.765	18.2352	347	0.0525511	0.242733
		0.3178	433	33	400	66	466	0.141631	0.141631		0.5628	338.76	9.24035	329.519	18.4807	348	0.0531054	0.245443
		0.3162	433	34	399	68	467	0.14561	0.145299		0.5614	339.636	9.36443	330.271	18.7289	349	0.0536644	0.248172
		0.3147	434	34	400	68	468	0.145299	0.145299		0.5594	340.51	9.48989	331.02	18.9798	350	0.054228	0.250917
		0.3123	434	35	399	70	469	0.149254	0.149254		0.553	341.383	9.61673	331.767	19.2335	351	0.0547962	0.25368
		0.3117	434	37	397	74	471	0.157113	0.15678		0.549	342.255	9.74496	332.51	19.4899	352	0.0553691	0.25646
		0.3102	435	37	398	74	472	0.15678	0.15678		0.5468	343.125	9.87459	333.251	19.7492	353	0.0559467	0.259257
		0.3088	435	38	397	76	473	0.160677	0.159664		0.5456	343.994	10.0056	333.989	20.0113	354	0.056529	0.26207
		0.3074	436	38	398	76	474	0.160338	0.159664		0.5455	344.862	10.1381	334.724	20.2762	355	0.0571159	0.2649
		0.306	437	38	399	76	475	0.16	0.159664		0.5408	345.728	10.2719	335.456	20.5439	356	0.0577076	0.267746
		0.3053	438	38	400	76	476	0.159664	0.159664		0.5355	346.593	10.4073	336.185	20.8145	357	0.0583039	0.270608
		0.302	438	39	399	78	477	0.163522	0.163522		0.5349	347.456	10.544	336.912	21.088	358	0.058905	0.273485
		0.3016	438	40	398	80	478	0.167364	0.167015		0.5327	348.318	10.6822	337.636	21.3644	359	0.0595108	0.276378
		0.3013	439	40	399	80	479	0.167015	0.167015		0.5257	349.178	10.8218	338.356	21.6437	360	0.0601213	0.279286
		0.3011	439	41	398	82	480	0.170833	0.170124		0.5212	350.037	10.9629	339.074	21.9259	361	0.0607365	0.282209
		0.3007	440	41	399	82	481	0.170478	0.170124		0.5209	350.894	11.1055	339.789	22.211	362	0.0613564	0.285147
		0.299	441	41	400	82	482	0.170124	0.170124		0.5185	351.75	11.2496	340.501	22.4991	363	0.061981	0.288098
		0.2981	441	42	399	84	483	0.173913	0.173196		0.5161	352.605	11.3951	341.21	22.7902	364	0.0626104	0.291064
		0.2975	442	42	400	84	484	0.173554	0.173196		0.5149	353.458	11.5421	341.916	23.0842	365	0.0632444	0.294044
		0.297	443	42	401	84	485	0.173196	0.173196		0.5134	354.309	11.6906	342.619	23.3813	366	0.0638832	0.297037
		0.2956	443	43	400	86	486	0.176955	0.175869		0.5109	355.159	11.8407	343.319	23.6813	367	0.0645267	0.300043
		0.295	444	43	401	86	487	0.176591	0.175869		0.5084	356.008	11.9922	344.016	23.9844	368	0.0651749	0.303061
		0.2926	445	43	402	86	488	0.17623	0.175869		0.5069	356.855	12.1452	344.71	24.2905	369	0.0658278	0.306093
		0.2914	446	43	403	86	489	0.175869	0.175869		0.5047	357.7	12.2998	345.4	24.5996	370	0.0664854	0.309136
		0.2909	446	44	402	88	490	0.179592	0.179226		0.5035	358.544	12.4559	346.088	24.9118	371	0.0671477	0.312191
		0.2891	447	44	403	88	491	0.179226	0.179226		0.4996	359.386	12.6135	346.773	25.227	372	0.0678146	0.315258
		0.2874	447	45	402	90	492	0.182927	0.179283		0.4987	360.227	12.7727	347.455	25.5454	373	0.0684863	0.318335
		0.2871	448	45	403	90	493	0.182556	0.179283		0.498	361.067	12.9334	348.133	25.8668	374	0.0691626	0.321423
		0.2863	449	45	404	90	494	0.182186	0.179283		0.4978	361.904	13.0957	348.809	26.1913	375	0.0698435	0.324522
		0.2862	450	45	405	90	495	0.181818	0.179283		0.4963	362.741	13.2595	349.481	26.519	376	0.0705291	0.327631
		0.2852	451	45	406	90	496	0.181452	0.179283		0.494	363.575	13.4249	350.15	26.8497	377	0.0712194	0.330749
		0.2851	452	45	407	90	497	0.181087	0.179283		0.4894	364.408	13.5918	350.816	27.1836	378	0.0719142	0.335444
		0.2841	453	45	408	90	498	0.180723	0.179283		0.4894	365.24	13.7603	351.479	27.5206	379	0.0726137	0.335444
		0.2824	454	45	409	90	499	0.180361	0.179283		0.4852	366.07	13.9304	352.139	27.8608	380	0.0733178	0.340158
		0.282	455	45	410	90	500	0.18	0.179283		0.4849	366.898	14.102	352.796	28.2041	381	0.0740264	0.343311
		0.281	456	45	411	90	501	0.179641	0.179283		0.4805	367.725	14.2753	353.449	28.5505	382	0.0747396	0.346472
		0.2799	457	45	412	90	502	0.179283	0.179283		0.4771	368.55	14.4501	354.1	28.9002	383	0.0754574	0.34964
		0.2796	457	46	411	92	503	0.182903	0.181818		0.472	369.374	14.6265	354.747	29.253	384	0.0761797	0.352815
		0.2787	458	46	412	92	504	0.18254	0.181818		0.4663	370.196	14.8045	355.391	29.609	385	0.0769065	0.355996
		0.2778	459	46	413	92	505	0.182178	0.181818		0.464	371.016	14.9841	356.032	29.9682	386	0.0776378	0.359184
		0.2749	460	46	414	92	506	0.181818	0.181818		0.4637	371.835	15.1653	356.669	30.3306	387	0.0783735	0.362377
		0.2739	460	47	413	94	507	0.185404	0.185404		0.4623	372.652	15.3481	357.304	30.6961	388	0.0791137	0.365576
		0.273	460	48	412	96	508	0.188976	0.188976		0.4597	373.468	15.5325	357.935	31.0649	389	0.0798584	0.368779
		0.272	460	49	411	98	509	0.192534	0.190661		0.4582	374.282	15.7184	358.563	31.4369	390	0.0806074	0.371987
		0.2692	461	49	412	98	510	0.192157	0.190661		0.4577	375.094	15.906	359.188	31.8121	391	0.0813609	0.376806
		0.2683	462	49	413	98	511	0.191781	0.190661		0.4577	375.905	16.0953	359.809	32.1905	392	0.0821186	0.376806
		0.2674	463	49	414	98	512	0.191406	0.190661		0.4557	376.714	16.2861	360.428	32.5721	393	0.0828808	0.381633
		0.2672	464	49	415	98	513	0.191033	0.190661		0.4538	377.522	16.4785	361.043	32.957	394	0.0836472	0.384854
		0.2665	465	49	416	98	514	0.190661	0.190661		0.4512	378.327	16.6725	361.655	33.3451	395	0.0844179	0.388077
		0.2656	465	50	415	100	515	0.194175	0.193424		0.4447	379.132	16.8682	362.264	33.7364	396	0.0851929	0.391303
		0.2638	466	50	416	100	516	0.193798	0.193424		0.4444	379.935	17.0655	362.869	34.1309	397	0.0859721	0.39453
		0.2634	467	50	417	100	517	0.193424	0.193424		0.438	380.736	17.2643	363.471	34.5287	398	0.0867554	0.397758
		0.2612	467	52	415	104	519	0.200385	0.198853		0.4367	381.535	17.4648	364.07	34.9296	399	0.087543	0.400986
		0.2605	468	52	416	104	520	0.2	0.198853		0.4356	382.333	17.6669	364.666	35.3339	400	0.0883347	0.404215
		0.2588	469	52	417	104	521	0.199616	0.198853		0.4349	383.129	17.8707	365.259	35.7413	401	0.0891304	0.407443
		0.2563	470	52	418	104	522	0.199234	0.198853		0.4331	383.924	18.076	365.848	36.152	402	0.0899303	0.410671
		0.2555	471	52	419	104	523	0.198853	0.198853		0.4318	384.717	18.2829	366.434	36.5659	403	0.0907342	0.413898
		0.254	471	53	418	106	524	0.20229	0.201521		0.4295	385.509	18.4915	367.017	36.983	404	0.0915421	0.417123
		0.2525	472	53	419	106	525	0.201905	0.201521		0.426	386.298	18.7017	367.597	37.4033	405	0.0923539	0.420346
		0.2501	473	53	420	106	526	0.201521	0.201521		0.4259	387.087	18.9135	368.173	37.8269	406	0.0931697	0.423567
		0.2492	473	54	419	108	527	0.204934	0.204159		0.4225	387.873	19.1268	368.746	38.2537	407	0.0939894	0.426784
		0.249	474	54	420	108	528	0.204545	0.204159		0.4149	388.658	19.3418	369.316	38.6837	408	0.094813	0.429999
		0.2479	475	54	421	108	529	0.204159	0.204159		0.4123	389.442	19.5585	369.883	39.1169	409	0.0956404	0.43321
		0.2472	475	55	420	110	530	0.207547	0.207156		0.4122	390.223	19.7767	370.447	39.5533	410	0.0964715	0.436417
		0.2464	476	55	421	110	531	0.207156	0.207156		0.4097	391.004	19.9965	371.007	39.9929	411	0.0973064	0.439619
		0.2449	476	56	420	112	532	0.210526	0.210526		0.4063	391.782	20.2179	371.564	40.4358	412	0.098145	0.442816
		0.2424	476	57	419	114	533	0.213884	0.213884		0.4056	392.559	20.4409	372.118	40.8818	413	0.0989873	0.446008
		0.2419	476	58	418	116	534	0.217228	0.215213		0.4048	393.335	20.6655	372.669	41.331	414	0.0998332	0.449194
		0.2417	477	58	419	116	535	0.216822	0.215213		0.4001	394.108	20.8917	373.217	41.7833	415	0.100683	0.452374
		0.2384	478	58	420	116	536	0.216418	0.215213		0.3991	394.881	21.1194	373.761	42.2389	416	0.101536	0.455548
		0.2376	479	58	421	116	537	0.216015	0.215213		0.396	395.651	21.3488	374.302	42.6976	417	0.102392	0.458714
		0.2371	480	58	422	116	538	0.215613	0.215213		0.3956	396.42	21.5797	374.841	43.1595	418	0.103252	0.461874
		0.2356	481	58	423	116	539	0.215213	0.215213		0.3928	397.188	21.8122	375.376	43.6245	419	0.104116	0.466598
		0.2353	481	59	422	118	540	0.218519	0.217712		0.3928	397.954	22.0463	375.907	44.0927	420	0.104983	0.466598
		0.2348	482	59	423	118	541	0.218115	0.217712		0.3913	398.718	22.282	376.436	44.564	421	0.105853	0.471303
		0.2347	483	59	424	118	542	0.217712	0.217712		0.3907	399.481	22.5192	376.962	45.0384	422	0.106726	0.47443
		0.2341	483	60	423	120	543	0.220994	0.21978		0.3898	400.242	22.758	377.484	45.5159	423	0.107603	0.477546
		0.2339	484	60	424	120	544	0.220588	0.21978		0.3872	401.002	22.9983	378.003	45.9966	424	0.108483	0.480654
		0.2335	485	60	425	120	545	0.220183	0.21978		0.3867	401.76	23.2402	378.52	46.4803	425	0.109366	0.483751
		0.2332	486	60	426	120	546	0.21978	0.21978		0.3837	402.516	23.4836	379.033	46.9672	426	0.110252	0.486838
		0.2317	486	61	425	122	547	0.223035	0.221818		0.3833	403.271	23.7285	379.543	47.4571	427	0.111141	0.489914
		0.2312	487	61	426	122	548	0.222628	0.221818		0.3795	404.025	23.975	380.05	47.9501	428	0.112033	0.492979
		0.2311	488	61	427	122	549	0.222222	0.221818		0.3777	404.777	24.2231	380.554	48.4461	429	0.112928	0.496033
		0.2307	489	61	428	122	550	0.221818	0.221818		0.3759	405.527	24.4726	381.055	48.9452	430	0.113826	0.499075
		0.2305	489	62	427	124	551	0.225045	0.221825		0.3748	406.276	24.7236	381.553	49.4473	431	0.114727	0.502106
		0.2299	490	62	428	124	552	0.224638	0.221825		0.3734	407.024	24.9762	382.048	49.9524	432	0.115631	0.505124
		0.2294	491	62	429	124	553	0.224231	0.221825		0.3725	407.77	25.2303	382.539	50.4605	433	0.116537	0.508129
		0.2288	492	62	430	124	554	0.223827	0.221825		0.3705	408.514	25.4858	383.028	50.9717	434	0.117446	0.512613
		0.2287	493	62	431	124	555	0.223423	0.221825		0.3705	409.257	25.7429	383.514	51.4858	435	0.118358	0.512613
		0.2283	494	62	432	124	556	0.223022	0.221825		0.3692	409.999	26.0014	383.997	52.0028	436	0.119273	0.517066
		0.2272	495	62	433	124	557	0.222621	0.221825		0.3663	410.739	26.2614	384.477	52.5228	437	0.12019	0.520018
		0.2245	496	62	434	124	558	0.222222	0.221825		0.3649	411.477	26.5229	384.954	53.0458	438	0.121109	0.522956
		0.2241	497	62	435	124	559	0.221825	0.221825		0.3635	412.214	26.7858	385.428	53.5717	439	0.122031	0.525879
		0.2239	497	63	434	126	560	0.225	0.225		0.3607	412.95	27.0502	385.9	54.1005	440	0.122956	0.528788
		0.2229	498	64	434	128	562	0.227758	0.227758		0.36	413.684	27.3161	386.368	54.6321	441	0.123882	0.531682
		0.2219	498	65	433	130	563	0.230906	0.229682		0.3586	414.417	27.5834	386.833	55.1667	442	0.124812	0.534561
		0.2216	499	65	434	130	564	0.230496	0.229682		0.3576	415.148	27.8521	387.296	55.7041	443	0.125743	0.537425
		0.2214	500	65	435	130	565	0.230088	0.229682		0.357	415.878	28.1222	387.756	56.2444	444	0.126677	0.540272
		0.2207	501	65	436	130	566	0.229682	0.229682		0.3527	416.606	28.3938	388.212	56.7875	445	0.127612	0.543104
		0.2191	501	66	435	132	567	0.232804	0.231986		0.3519	417.333	28.6667	388.667	57.3334	446	0.12855	0.54592
		0.2185	502	66	436	132	568	0.232394	0.231986		0.3474	418.059	28.9411	389.118	57.8821	447	0.12949	0.54872
		0.2179	503	66	437	132	569	0.231986	0.231986		0.3469	418.783	29.2168	389.566	58.4336	448	0.130432	0.551503
		0.2167	503	67	436	134	570	0.235088	0.234266		0.3449	419.506	29.494	390.012	58.9879	449	0.131376	0.55427
		0.2156	504	67	437	134	571	0.234676	0.234266		0.3445	420.228	29.7725	390.455	59.5449	450	0.132322	0.55702
		0.2143	505	67	438	134	572	0.234266	0.234266		0.3423	420.948	30.0523	390.895	60.1047	451	0.13327	0.559752
		0.2138	505	68	437	136	573	0.237347	0.236934		0.3401	421.666	30.3336	391.333	60.6672	452	0.134219	0.562468
		0.2137	506	68	438	136	574	0.236934	0.236934		0.3398	422.384	30.6162	391.768	61.2323	453	0.135171	0.565166
		0.2136	506	69	437	138	575	0.24	0.24		0.339	423.1	30.9001	392.2	61.8002	454	0.136124	0.567846
		0.2131	506	70	436	140	576	0.243056	0.242215		0.3379	423.815	31.1853	392.629	62.3707	455	0.137078	0.570509
		0.2127	507	70	437	140	577	0.242634	0.242215		0.3373	424.528	31.4719	393.056	62.9438	456	0.138035	0.573154
		0.2121	508	70	438	140	578	0.242215	0.242215		0.3349	425.24	31.7598	393.48	63.5196	457	0.138993	0.575781
		0.2119	508	71	437	142	579	0.24525	0.244828		0.3324	425.951	32.049	393.902	64.098	458	0.139952	0.57839
		0.2112	509	71	438	142	580	0.244828	0.244828		0.3319	426.661	32.3395	394.321	64.679	459	0.140913	0.58098
		0.2096	510	72	438	144	582	0.247423	0.247423		0.33	427.369	32.6313	394.737	65.2625	460	0.141875	0.583552
		0.2092	510	73	437	146	583	0.250429	0.25		0.3299	428.076	32.9243	395.151	65.8486	461	0.142839	0.586106
		0.2084	511	73	438	146	584	0.25	0.25		0.3228	428.781	33.2186	395.563	66.4373	462	0.143804	0.588641
		0.2082	511	74	437	148	585	0.252991	0.250847		0.3211	429.486	33.5142	395.972	67.0284	463	0.14477	0.591157
		0.208	512	74	438	148	586	0.25256	0.250847		0.3194	430.189	33.811	396.378	67.6221	464	0.145737	0.593655
		0.2079	513	74	439	148	587	0.252129	0.250847		0.3192	430.891	34.1091	396.782	68.2182	465	0.146706	0.596133
		0.2072	514	74	440	148	588	0.251701	0.250847		0.3178	431.592	34.4084	397.183	68.8168	466	0.147676	0.598593
		0.2064	515	74	441	148	589	0.251273	0.250847		0.3162	432.291	34.7089	397.582	69.4178	467	0.148646	0.601034
		0.2056	516	74	442	148	590	0.250847	0.250847		0.3147	432.989	35.0106	397.979	70.0213	468	0.149618	0.603455
		0.2041	516	75	441	150	591	0.253807	0.252951		0.3123	433.686	35.3136	398.373	70.6271	469	0.150591	0.605858
		0.2034	518	75	443	150	593	0.252951	0.252951		0.3117	434.382	35.6177	398.765	71.2354	470	0.151565	0.609425
		0.2029	518	76	442	152	594	0.255892	0.255892		0.3117	435.077	35.923	399.154	71.846	471	0.152539	0.609425
		0.2023	518	77	441	154	595	0.258824	0.257956		0.3102	435.771	36.2295	399.541	72.4589	472	0.153515	0.61295
		0.2012	519	77	442	154	596	0.258389	0.257956		0.3088	436.463	36.5371	399.926	73.0742	473	0.154491	0.615275
		0.1992	520	77	443	154	597	0.257956	0.257956		0.3074	437.154	36.8459	400.308	73.6918	474	0.155468	0.617581
		0.1991	520	78	442	156	598	0.26087	0.26087		0.306	437.844	37.1558	400.688	74.3117	475	0.156446	0.619868
		0.1988	520	79	441	158	599	0.263773	0.263333		0.3053	438.533	37.4669	401.066	74.9338	476	0.157424	0.622135
		0.1981	521	79	442	158	600	0.263333	0.263333		0.302	439.221	37.7791	401.442	75.5582	477	0.158403	0.624383
		0.1972	521	80	441	160	601	0.266223	0.266223		0.3016	439.908	38.0924	401.815	76.1848	478	0.159382	0.626611
		0.1965	521	82	439	164	603	0.271973	0.271973		0.3013	440.593	38.4068	402.186	76.8136	479	0.160362	0.62882
		0.1962	521	83	438	166	604	0.274834	0.274834		0.3011	441.278	38.7223	402.555	77.4446	480	0.161343	0.63101
		0.1959	521	84	437	168	605	0.277686	0.277686		0.3007	441.961	39.0389	402.922	78.0778	481	0.162324	0.63318
		0.1955	521	85	436	170	606	0.280528	0.280066		0.299	442.643	39.3566	403.287	78.7131	482	0.163305	0.635331
		0.1954	522	85	437	170	607	0.280066	0.280066		0.2981	443.325	39.6753	403.649	79.3506	483	0.164287	0.637463
		0.1953	522	86	436	172	608	0.282895	0.281967		0.2975	444.005	39.9951	404.01	79.9902	484	0.165269	0.639575
		0.1943	523	86	437	172	609	0.28243	0.281967		0.297	444.684	40.3159	404.368	80.6318	485	0.166251	0.641668
		0.194	524	86	438	172	610	0.281967	0.281967		0.2956	445.362	40.6378	404.724	81.2756	486	0.167234	0.643742
		0.1931	524	87	437	174	611	0.284779	0.28201		0.295	446.039	40.9607	405.079	81.9214	487	0.168216	0.645796
		0.1929	525	87	438	174	612	0.284314	0.28201		0.2926	446.715	41.2846	405.431	82.5692	488	0.169199	0.647832
		0.1923	526	87	439	174	613	0.28385	0.28201		0.2914	447.39	41.6095	405.781	83.219	489	0.170182	0.649848
		0.1908	527	87	440	174	614	0.283388	0.28201		0.2909	448.065	41.9354	406.129	83.8709	490	0.171165	0.651845
		0.1905	528	87	441	174	615	0.282927	0.28201		0.2891	448.738	42.2624	406.475	84.5247	491	0.172148	0.653823
		0.1897	529	87	442	174	616	0.282468	0.28201		0.2874	449.41	42.5902	406.82	85.1805	492	0.173131	0.655782
		0.1895	530	87	443	174	617	0.28201	0.28201		0.2871	450.081	42.9191	407.162	85.8382	493	0.174114	0.657723
		0.1881	530	88	442	176	618	0.28479	0.282958		0.2863	450.751	43.2489	407.502	86.4979	494	0.175097	0.659644
		0.1879	531	88	443	176	619	0.28433	0.282958		0.2862	451.42	43.5797	407.841	87.1594	495	0.17608	0.661547
		0.1873	532	88	444	176	620	0.283871	0.282958		0.2852	452.089	43.9114	408.177	87.8228	496	0.177062	0.663431
		0.1871	533	88	445	176	621	0.283414	0.282958		0.2851	452.756	44.2441	408.512	88.4881	497	0.178045	0.665297
		0.1863	534	88	446	176	622	0.282958	0.282958		0.2841	453.422	44.5776	408.845	89.1553	498	0.179027	0.667144
		0.1856	534	89	445	178	623	0.285714	0.283019		0.2824	454.088	44.9121	409.176	89.8242	499	0.180009	0.668972
		0.1853	535	90	445	180	625	0.288	0.283019		0.282	454.752	45.2475	409.505	90.495	500	0.18099	0.670783
		0.1851	537	90	447	180	627	0.287081	0.283019		0.281	455.416	45.5838	409.832	91.1676	501	0.181971	0.672575
		0.1844	538	90	448	180	628	0.286624	0.283019		0.2799	456.079	45.921	410.158	91.842	502	0.182952	0.674349
		0.184	539	90	449	180	629	0.286169	0.283019		0.2796	456.741	46.259	410.482	92.5181	503	0.183933	0.676105
		0.1832	540	90	450	180	630	0.285714	0.283019		0.2787	457.402	46.5979	410.804	93.1959	504	0.184912	0.677843
		0.1827	541	90	451	180	631	0.285261	0.283019		0.2778	458.062	46.9377	411.125	93.8755	505	0.185892	0.679563
		0.1823	542	90	452	180	632	0.28481	0.283019		0.2749	458.722	47.2784	411.443	94.5567	506	0.186871	0.681265
		0.1821	543	90	453	180	633	0.28436	0.283019		0.2739	459.38	47.6198	411.76	95.2397	507	0.187849	0.68295
		0.1816	544	90	454	180	634	0.283912	0.283019		0.273	460.038	47.9621	412.076	95.9243	508	0.188827	0.684618
		0.1815	545	90	455	180	635	0.283465	0.283019		0.272	460.695	48.3053	412.389	96.6106	509	0.189805	0.686267
		0.1814	546	90	456	180	636	0.283019	0.283019		0.2692	461.351	48.6492	412.702	97.2985	510	0.190781	0.6879
		0.1796	546	91	455	182	637	0.285714	0.285266		0.2683	462.006	48.994	413.012	97.988	511	0.191757	0.689516
		0.1793	547	91	456	182	638	0.285266	0.285266		0.2674	462.66	49.3395	413.321	98.6791	512	0.192733	0.691114
		0.1786	547	92	455	184	639	0.28795	0.28795		0.2672	463.314	49.6859	413.628	99.3718	513	0.193707	0.692696
		0.1778	547	93	454	186	640	0.290625	0.290625		0.2665	463.967	50.033	413.934	100.066	514	0.194681	0.69426
		0.1768	547	94	453	188	641	0.293292	0.291473		0.2656	464.619	50.3809	414.238	100.762	515	0.195654	0.695809
		0.1764	548	94	454	188	642	0.292835	0.291473		0.2638	465.27	50.7296	414.541	101.459	516	0.196626	0.69734
		0.1762	549	94	455	188	643	0.292379	0.291473		0.2634	465.921	51.079	414.842	102.158	517	0.197598	0.698855
		0.176	550	94	456	188	644	0.291925	0.291473		0.2612	466.571	51.4292	415.142	102.858	518	0.198568	0.701097
		0.1755	551	94	457	188	645	0.291473	0.291473		0.2612	467.22	51.7801	415.44	103.56	519	0.199538	0.701097
		0.1751	551	95	456	190	646	0.294118	0.293663		0.2605	467.868	52.1318	415.736	104.264	520	0.200507	0.703303
		0.1747	552	95	457	190	647	0.293663	0.293663		0.2588	468.516	52.4841	416.032	104.968	521	0.201475	0.704754
		0.174	552	96	456	192	648	0.296296	0.296296		0.2563	469.163	52.8372	416.326	105.674	522	0.202442	0.706189
		0.1735	552	97	455	194	649	0.298921	0.298462		0.2555	469.809	53.191	416.618	106.382	523	0.203407	0.707608
		0.1734	553	97	456	194	650	0.298462	0.298462		0.254	470.454	53.5455	416.909	107.091	524	0.204372	0.709012
		0.173	553	98	455	196	651	0.301075	0.300153		0.2525	471.099	53.9007	417.199	107.801	525	0.205336	0.710401
		0.1728	555	98	457	196	653	0.300153	0.300153		0.2501	471.743	54.2566	417.487	108.513	526	0.206299	0.711774
		0.1726	556	99	457	198	655	0.30229	0.30229		0.2492	472.387	54.6132	417.774	109.226	527	0.207261	0.713132
		0.1724	556	100	456	200	656	0.304878	0.303951		0.249	473.03	54.9704	418.059	109.941	528	0.208221	0.714475
		0.1721	557	100	457	200	657	0.304414	0.303951		0.2479	473.672	55.3283	418.343	110.657	529	0.209181	0.715803
		0.1719	558	100	458	200	658	0.303951	0.303951		0.2472	474.313	55.6869	418.626	111.374	530	0.210139	0.717117
		0.1718	558	101	457	202	659	0.306525	0.306525		0.2464	474.954	56.0461	418.908	112.092	531	0.211096	0.718416
		0.1713	558	102	456	204	660	0.309091	0.309091		0.2449	475.594	56.406	419.188	112.812	532	0.212052	0.719701
		0.1706	558	103	455	206	661	0.311649	0.311649		0.2424	476.234	56.7664	419.467	113.533	533	0.213007	0.720971
		0.1702	558	104	454	208	662	0.314199	0.314199		0.2419	476.872	57.1276	419.745	114.255	534	0.213961	0.722228
		0.1699	558	105	453	210	663	0.316742	0.316742		0.2417	477.511	57.4893	420.021	114.979	535	0.214913	0.72347
		0.1694	558	106	452	212	664	0.319277	0.319277		0.2384	478.148	57.8516	420.297	115.703	536	0.215864	0.724698
		0.1663	558	107	451	214	665	0.321805	0.321805		0.2376	478.785	58.2146	420.571	116.429	537	0.216814	0.725913
		0.1648	558	108	450	216	666	0.324324	0.324324		0.2371	479.422	58.5782	420.844	117.156	538	0.217763	0.727114
		0.1647	558	109	449	218	667	0.326837	0.325859		0.2356	480.058	58.9423	421.115	117.885	539	0.21871	0.728302
		0.1633	559	109	450	218	668	0.326347	0.325859		0.2353	480.693	59.307	421.386	118.614	540	0.219656	0.729476
		0.1625	560	109	451	218	669	0.325859	0.325859		0.2348	481.328	59.6724	421.655	119.345	541	0.2206	0.730637
		0.1618	560	110	450	220	670	0.328358	0.328358		0.2347	481.962	60.0383	421.923	120.077	542	0.221543	0.731786
		0.1596	560	111	449	222	671	0.330849	0.329866		0.2341	482.595	60.4047	422.191	120.809	543	0.222485	0.732921
		0.1582	561	111	450	222	672	0.330357	0.329866		0.2339	483.228	60.7717	422.457	121.543	544	0.223425	0.734043
		0.1564	562	111	451	222	673	0.329866	0.329866		0.2335	483.861	61.1393	422.721	122.279	545	0.224364	0.735153
		0.1553	562	112	450	224	674	0.332344	0.332344		0.2332	484.493	61.5074	422.985	123.015	546	0.225302	0.736251
		0.1529	562	113	449	226	675	0.334815	0.333826		0.2317	485.124	61.8761	423.248	123.752	547	0.226238	0.737336
		0.1521	563	113	450	226	676	0.33432	0.333826		0.2312	485.755	62.2453	423.509	124.491	548	0.227173	0.738409
		0.1514	564	113	451	226	677	0.333826	0.333826		0.2311	486.385	62.615	423.77	125.23	549	0.228106	0.73947
		0.1489	564	114	450	228	678	0.336283	0.335788		0.2307	487.015	62.9853	424.029	125.971	550	0.229037	0.740519
		0.1476	565	114	451	228	679	0.335788	0.335788		0.2305	487.644	63.3561	424.288	126.712	551	0.229968	0.741556
		0.1468	565	115	450	230	680	0.338235	0.337739		0.2299	488.273	63.7274	424.545	127.455	552	0.230896	0.742581
		0.1428	566	115	451	230	681	0.337739	0.337739		0.2294	488.901	64.0992	424.802	128.198	553	0.231823	0.743595
		0.1422	566	116	450	232	682	0.340176	0.339678		0.2288	489.529	64.4715	425.057	128.943	554	0.232749	0.744597
		0.1411	567	116	451	232	683	0.339678	0.339678		0.2287	490.156	64.8443	425.311	129.689	555	0.233673	0.745588
		0.141	567	117	450	234	684	0.342105	0.340611		0.2283	490.782	65.2175	425.565	130.435	556	0.234595	0.746568
		0.1409	568	117	451	234	685	0.341606	0.340611		0.2272	491.409	65.5913	425.817	131.183	557	0.235516	0.747537
		0.1399	569	117	452	234	686	0.341108	0.340611		0.2245	492.034	65.9656	426.069	131.931	558	0.236436	0.748496
		0.1385	570	117	453	234	687	0.340611	0.340611		0.2241	492.66	66.3403	426.319	132.681	559	0.237353	0.749443
		0.1374	570	118	452	236	688	0.343023	0.343023		0.2239	493.285	66.7155	426.569	133.431	560	0.23827	0.75038
		0.1372	570	119	451	238	689	0.345428	0.345428		0.2229	493.909	67.0911	426.818	134.182	561	0.239184	0.751765
		0.1356	570	120	450	240	690	0.347826	0.347202		0.2229	494.533	67.4672	427.066	134.934	562	0.240097	0.751765
		0.1355	571	120	451	240	691	0.347323	0.347202		0.2219	495.156	67.8438	427.312	135.688	563	0.241008	0.753127
		0.135	571	121	450	242	692	0.349711	0.347202		0.2216	495.779	68.2208	427.558	136.442	564	0.241918	0.754023
		0.1319	572	121	451	242	693	0.349206	0.347202		0.2214	496.402	68.5983	427.803	137.197	565	0.242826	0.754908
		0.1308	573	121	452	242	694	0.348703	0.347202		0.2207	497.024	68.9762	428.048	137.952	566	0.243732	0.755784
		0.1266	574	121	453	242	695	0.348201	0.347202		0.2191	497.646	69.3545	428.291	138.709	567	0.244637	0.756649
		0.1265	575	121	454	242	696	0.347701	0.347202		0.2185	498.267	69.7332	428.534	139.466	568	0.24554	0.757505
		0.1252	576	121	455	242	697	0.347202	0.347202		0.2179	498.888	70.1124	428.775	140.225	569	0.246441	0.758352
		0.1233	576	122	454	244	698	0.34957	0.348074		0.2167	499.508	70.492	429.016	140.984	570	0.24734	0.759189
		0.1221	577	122	455	244	699	0.34907	0.348074		0.2156	500.128	70.872	429.256	141.744	571	0.248238	0.760017
		0.1208	578	122	456	244	700	0.348571	0.348074		0.2143	500.748	71.2524	429.495	142.505	572	0.249134	0.760836
		0.1204	579	122	457	244	701	0.348074	0.348074		0.2138	501.367	71.6332	429.734	143.266	573	0.250029	0.761645
		0.1194	579	123	456	246	702	0.350427	0.349929		0.2137	501.986	72.0145	429.971	144.029	574	0.250921	0.762446
		0.1189	580	123	457	246	703	0.349929	0.349929		0.2136	502.604	72.3961	430.208	144.792	575	0.251812	0.763238
		0.1175	581	124	457	248	705	0.351773	0.350778		0.2131	503.222	72.7781	430.444	145.556	576	0.252702	0.764021
		0.1171	582	124	458	248	706	0.351275	0.350778		0.2127	503.84	73.1605	430.679	146.321	577	0.253589	0.764795
		0.1165	583	124	459	248	707	0.350778	0.350778		0.2121	504.457	73.5433	430.913	147.087	578	0.254475	0.765561
		0.1163	583	125	458	250	708	0.353107	0.353107		0.2119	505.074	73.9264	431.147	147.853	579	0.255359	0.766319
		0.1154	583	126	457	252	709	0.35543	0.35543		0.2112	505.69	74.31	431.38	148.62	580	0.256241	0.767068
		0.1151	583	127	456	254	710	0.357746	0.357243		0.2096	506.306	74.6939	431.612	149.388	581	0.257122	0.768177
		0.113	584	127	457	254	711	0.357243	0.357243		0.2096	506.922	75.0781	431.844	150.156	582	0.258	0.768177
		0.1125	584	128	456	256	712	0.359551	0.358543		0.2092	507.537	75.4628	432.074	150.926	583	0.258877	0.769267
		0.1121	585	128	457	256	713	0.359046	0.358543		0.2084	508.152	75.8478	432.304	151.696	584	0.259753	0.769985
		0.1111	586	128	458	256	714	0.358543	0.358543		0.2082	508.767	76.2331	432.534	152.466	585	0.260626	0.770694
		0.1094	586	129	457	258	715	0.360839	0.359833		0.208	509.381	76.6188	432.762	153.238	586	0.261498	0.771396
		0.1078	587	129	458	258	716	0.360335	0.359833		0.2079	509.995	77.0049	432.99	154.01	587	0.262367	0.77209
		0.1077	588	129	459	258	717	0.359833	0.359833		0.2072	510.609	77.3912	433.218	154.782	588	0.263236	0.772777
		0.1073	588	130	458	260	718	0.362117	0.361613		0.2064	511.222	77.778	433.444	155.556	589	0.264102	0.773456
		0.1072	589	130	459	260	719	0.361613	0.361613		0.2056	511.835	78.165	433.67	156.33	590	0.264966	0.774128
		0.107	589	131	458	262	720	0.363889	0.363889		0.2041	512.448	78.5524	433.895	157.105	591	0.265829	0.774793
		0.1065	589	132	457	264	721	0.366158	0.365651		0.2034	513.06	78.9402	434.12	157.88	592	0.26669	0.775777
		0.1052	590	132	458	264	722	0.365651	0.365651		0.2034	513.672	79.3282	434.344	158.656	593	0.267549	0.775777
		0.1049	590	133	457	266	723	0.367911	0.367911		0.2029	514.283	79.7166	434.567	159.433	594	0.268406	0.776746
		0.1041	590	134	456	268	724	0.370166	0.369146		0.2023	514.895	80.1053	434.789	160.211	595	0.269261	0.777383
		0.103	591	134	457	268	725	0.369655	0.369146		0.2012	515.506	80.4943	435.011	160.989	596	0.270115	0.778013
		0.1021	592	134	458	268	726	0.369146	0.369146		0.1992	516.116	80.8836	435.233	161.767	597	0.270967	0.778637
		0.1012	592	135	457	270	727	0.371389	0.370879		0.1991	516.727	81.2732	435.454	162.546	598	0.271817	0.779254
		0.1007	593	135	458	270	728	0.370879	0.370879		0.1988	517.337	81.6632	435.674	163.326	599	0.272665	0.779865
		0.1004	593	136	457	272	729	0.373114	0.372603		0.1981	517.947	82.0534	435.893	164.107	600	0.273511	0.780469
		0.09966	594	136	458	272	730	0.372603	0.372603		0.1972	518.556	82.4439	436.112	164.888	601	0.274356	0.781067
		0.0996	594	137	457	274	731	0.374829	0.373297		0.1965	519.165	82.8348	436.33	165.67	602	0.275199	0.781953
		0.09937	595	137	458	274	732	0.374317	0.373297		0.1965	519.774	83.2259	436.548	166.452	603	0.276039	0.781953
		0.09889	596	137	459	274	733	0.373806	0.373297		0.1962	520.383	83.6173	436.765	167.235	604	0.276878	0.782825
		0.09879	597	137	460	274	734	0.373297	0.373297		0.1959	520.991	84.009	436.982	168.018	605	0.277716	0.783399
		0.09837	598	138	460	276	736	0.375	0.375		0.1955	521.599	84.401	437.198	168.802	606	0.278551	0.783967
		0.09824	598	139	459	278	737	0.377205	0.377205		0.1954	522.207	84.7932	437.414	169.586	607	0.279385	0.784529
		0.09798	598	140	458	280	738	0.379404	0.379404		0.1953	522.814	85.1858	437.628	170.372	608	0.280216	0.785086
		0.09766	598	141	457	282	739	0.381597	0.381081		0.1943	523.421	85.5786	437.843	171.157	609	0.281046	0.785636
		0.09762	599	141	458	282	740	0.381081	0.381081		0.194	524.028	85.9717	438.057	171.943	610	0.281874	0.786182
		0.09739	599	142	457	284	741	0.383266	0.382749		0.1931	524.635	86.3651	438.27	172.73	611	0.282701	0.786722
		0.09705	600	142	458	284	742	0.382749	0.382749		0.1929	525.241	86.7587	438.483	173.517	612	0.283525	0.787256
		0.09684	600	143	457	286	743	0.384926	0.383893		0.1923	525.847	87.1526	438.695	174.305	613	0.284348	0.787785
		0.09678	601	143	458	286	744	0.384409	0.383893		0.1908	526.453	87.5467	438.907	175.093	614	0.285168	0.788309
		0.09656	602	143	459	286	745	0.383893	0.383893		0.1905	527.059	87.9411	439.118	175.882	615	0.285987	0.788828
		0.09651	602	144	458	288	746	0.386059	0.386059		0.1897	527.664	88.3358	439.328	176.672	616	0.286805	0.789341
		0.09629	602	145	457	290	747	0.38822	0.38822		0.1895	528.269	88.7307	439.539	177.461	617	0.28762	0.78985
		0.09601	602	146	456	292	748	0.390374	0.390374		0.1881	528.874	89.1259	439.748	178.252	618	0.288433	0.790353
		0.09554	602	147	455	294	749	0.392523	0.390957		0.1879	529.479	89.5213	439.957	179.043	619	0.289245	0.790852
		0.09515	603	147	456	294	750	0.392	0.390957		0.1873	530.083	89.917	440.166	179.834	620	0.290055	0.791345
		0.09509	604	147	457	294	751	0.391478	0.390957		0.1871	530.687	90.3129	440.374	180.626	621	0.290863	0.791834
		0.09427	605	147	458	294	752	0.390957	0.390957		0.1863	531.291	90.7091	440.582	181.418	622	0.291669	0.792319
		0.09424	605	148	457	296	753	0.393094	0.391017		0.1856	531.895	91.1055	440.789	182.211	623	0.292473	0.792798
		0.09389	606	148	458	296	754	0.392573	0.391017		0.1853	532.498	91.5021	440.996	183.004	624	0.293276	0.793509
		0.09353	607	148	459	296	755	0.392053	0.391017		0.1853	533.101	91.899	441.202	183.798	625	0.294077	0.793509
		0.09318	608	148	460	296	756	0.391534	0.391017		0.1851	533.704	92.2961	441.408	184.592	626	0.294876	0.794441
		0.09286	609	148	461	296	757	0.391017	0.391017		0.1851	534.307	92.6934	441.613	185.387	627	0.295673	0.794441
		0.09255	609	149	460	298	758	0.39314	0.392105		0.1844	534.909	93.091	441.818	186.182	628	0.296468	0.795129
		0.09225	610	149	461	298	759	0.392622	0.392105		0.184	535.511	93.4888	442.022	186.978	629	0.297262	0.795582
		0.09196	611	149	462	298	760	0.392105	0.392105		0.1832	536.113	93.8868	442.226	187.774	630	0.298053	0.79603
		0.09169	611	150	461	300	761	0.394218	0.393701		0.1827	536.715	94.285	442.43	188.57	631	0.298843	0.796475
		0.09117	612	150	462	300	762	0.393701	0.393701		0.1823	537.316	94.6835	442.633	189.367	632	0.299631	0.796916
		0.09093	612	151	461	302	763	0.395806	0.395806		0.1821	537.918	95.0822	442.836	190.164	633	0.300418	0.797352
		0.09087	612	152	460	304	764	0.397906	0.396867		0.1816	538.519	95.4811	443.038	190.962	634	0.301202	0.797785
		0.0907	613	152	461	304	765	0.397386	0.396867		0.1815	539.12	95.8802	443.24	191.76	635	0.301985	0.798213
		0.09047	614	152	462	304	766	0.396867	0.396867		0.1814	539.721	96.2795	443.441	192.559	636	0.302766	0.798638
		0.09044	614	153	461	306	767	0.398957	0.398957		0.1796	540.321	96.679	443.642	193.358	637	0.303545	0.799058
		0.09025	614	154	460	308	768	0.401042	0.4		0.1793	540.921	97.0788	443.842	194.158	638	0.304322	0.799475
		0.09004	615	154	461	308	769	0.40052	0.4		0.1786	541.521	97.4787	444.043	194.957	639	0.305098	0.799889
		0.08964	616	154	462	308	770	0.4	0.4		0.1778	542.121	97.8789	444.242	195.758	640	0.305871	0.800298
		0.08908	616	155	461	310	771	0.402075	0.402075		0.1768	542.721	98.2792	444.442	196.558	641	0.306643	0.800704
		0.08891	616	156	460	312	772	0.404145	0.404118		0.1764	543.32	98.6798	444.64	197.36	642	0.307414	0.801107
		0.08874	616	157	459	314	773	0.40621	0.404118		0.1762	543.919	99.0805	444.839	198.161	643	0.308182	0.801505
		0.08857	617	157	460	314	774	0.405685	0.404118		0.176	544.519	99.4815	445.037	198.963	644	0.308949	0.801901
		0.08825	618	157	461	314	775	0.405161	0.404118		0.1755	545.117	99.8826	445.235	199.765	645	0.309714	0.802293
		0.08809	619	157	462	314	776	0.404639	0.404118		0.1751	545.716	100.284	445.432	200.568	646	0.310477	0.802681
		0.08794	620	157	463	314	777	0.404118	0.404118		0.1747	546.315	100.685	445.629	201.371	647	0.311238	0.803066
		0.08781	620	158	462	316	778	0.40617	0.405128		0.174	546.913	101.087	445.826	202.174	648	0.311998	0.803448
		0.08765	621	158	463	316	779	0.405648	0.405128		0.1735	547.511	101.489	446.022	202.978	649	0.312755	0.803827
		0.08751	622	158	464	316	780	0.405128	0.405128		0.1734	548.109	101.891	446.218	203.782	650	0.313511	0.804202
		0.08737	622	159	463	318	781	0.40717	0.40717		0.173	548.706	102.294	446.413	204.587	651	0.314266	0.804574
		0.08723	622	160	462	320	782	0.409207	0.409207		0.1728	549.304	102.696	446.608	205.392	652	0.315018	0.805127
		0.0871	622	161	461	322	783	0.411239	0.410714		0.1728	549.901	103.099	446.803	206.197	653	0.315769	0.805127
		0.08697	623	161	462	322	784	0.410714	0.410714		0.1726	550.499	103.501	446.997	207.003	654	0.316518	0.805853
		0.08684	623	162	461	324	785	0.412739	0.412739		0.1726	551.096	103.904	447.191	207.809	655	0.317266	0.805853
		0.08671	623	163	460	326	786	0.414758	0.414231		0.1724	551.692	104.308	447.385	208.615	656	0.318011	0.806389
		0.08659	624	163	461	326	787	0.414231	0.414231		0.1721	552.289	104.711	447.578	209.422	657	0.318755	0.806743
		0.08646	624	164	460	328	788	0.416244	0.416244		0.1719	552.885	105.115	447.771	210.229	658	0.319497	0.807094
		0.08641	624	165	459	330	789	0.418251	0.416667		0.1718	553.482	105.518	447.963	211.037	659	0.320238	0.807443
		0.08634	625	165	460	330	790	0.417722	0.416667		0.1713	554.078	105.922	448.156	211.844	660	0.320976	0.807788
		0.08622	626	165	461	330	791	0.417193	0.416667		0.1706	554.674	106.326	448.347	212.653	661	0.321713	0.808131
		0.0861	627	165	462	330	792	0.416667	0.416667		0.1702	555.269	106.731	448.539	213.461	662	0.322449	0.808471
		0.08599	627	166	461	332	793	0.418663	0.418663		0.1699	555.865	107.135	448.73	214.27	663	0.323182	0.808808
		0.08587	627	167	460	334	794	0.420655	0.420655		0.1694	556.461	107.539	448.921	215.079	664	0.323914	0.809143
		0.08576	627	168	459	336	795	0.422642	0.422642		0.1663	557.056	107.944	449.112	215.888	665	0.324644	0.809475
		0.08554	627	169	458	338	796	0.424623	0.423559		0.1648	557.651	108.349	449.302	216.698	666	0.325373	0.809804
		0.08543	628	169	459	338	797	0.42409	0.423559		0.1647	558.246	108.754	449.492	217.508	667	0.3261	0.810131
		0.08533	629	169	460	338	798	0.423559	0.423559		0.1633	558.841	109.159	449.681	218.319	668	0.326825	0.810456
		0.08522	629	170	459	340	799	0.425532	0.425532		0.1625	559.435	109.565	449.87	219.13	669	0.327548	0.810777
		0.08511	629	171	458	342	800	0.4275	0.426966		0.1618	560.03	109.97	450.059	219.941	670	0.32827	0.811097
		0.08501	630	171	459	342	801	0.426966	0.426966		0.1596	560.624	110.376	450.248	220.752	671	0.32899	0.811414
		0.08491	630	172	458	344	802	0.428928	0.428748		0.1582	561.218	110.782	450.436	221.564	672	0.329708	0.811728
		0.08481	630	173	457	346	803	0.430884	0.428748		0.1564	561.812	111.188	450.624	222.376	673	0.330425	0.81204
		0.08471	631	173	458	346	804	0.430348	0.428748		0.1553	562.406	111.594	450.812	223.188	674	0.33114	0.81235
		0.08461	632	173	459	346	805	0.429814	0.428748		0.1529	563	112	450.999	224.001	675	0.331853	0.812658
		0.08451	633	173	460	346	806	0.42928	0.428748		0.1521	563.593	112.407	451.186	224.814	676	0.332565	0.812963
		0.08441	634	173	461	346	807	0.428748	0.428748		0.1514	564.186	112.814	451.373	225.627	677	0.333275	0.813266
		0.08431	634	174	460	348	808	0.430693	0.42963		0.1489	564.78	113.22	451.559	226.441	678	0.333983	0.813567
		0.08422	635	174	461	348	809	0.430161	0.42963		0.1476	565.373	113.627	451.745	227.255	679	0.33469	0.813865
		0.08403	636	174	462	348	810	0.42963	0.42963		0.1468	565.966	114.034	451.931	228.069	680	0.335395	0.814162
		0.08393	636	175	461	350	811	0.431566	0.429975		0.1428	566.558	114.442	452.117	228.883	681	0.336099	0.814456
		0.08384	637	175	462	350	812	0.431034	0.429975		0.1422	567.151	114.849	452.302	229.698	682	0.3368	0.814748
		0.08375	638	175	463	350	813	0.430504	0.429975		0.1411	567.744	115.256	452.487	230.513	683	0.337501	0.815038
		0.08369	639	175	464	350	814	0.429975	0.429975		0.141	568.336	115.664	452.672	231.328	684	0.338199	0.815327
		0.08365	639	176	463	352	815	0.431902	0.430318		0.1409	568.928	116.072	452.856	232.144	685	0.338896	0.815613
		0.08356	640	176	464	352	816	0.431373	0.430318		0.1399	569.52	116.48	453.04	232.96	686	0.339592	0.815897
		0.08347	642	176	466	352	818	0.430318	0.430318		0.1385	570.112	116.888	453.224	233.776	687	0.340285	0.816179
		0.08338	642	177	465	354	819	0.432234	0.430657		0.1374	570.704	117.296	453.408	234.592	688	0.340977	0.816459
		0.08322	643	177	466	354	820	0.431707	0.430657		0.1372	571.295	117.705	453.591	235.409	689	0.341668	0.816737
		0.0832	644	177	467	354	821	0.431181	0.430657		0.1356	571.887	118.113	453.774	236.226	690	0.342357	0.817013
		0.08312	645	177	468	354	822	0.430657	0.430657		0.1355	572.478	118.522	453.957	237.043	691	0.343044	0.817288
		0.08303	645	178	467	356	823	0.432564	0.432564		0.135	573.069	118.931	454.139	237.861	692	0.34373	0.81756
		0.08294	645	180	465	360	825	0.436364	0.434783		0.1319	573.661	119.339	454.321	238.679	693	0.344414	0.817831
		0.08285	646	180	466	360	826	0.435835	0.434783		0.1308	574.252	119.748	454.503	239.497	694	0.345097	0.8181
		0.08259	647	180	467	360	827	0.435308	0.434783		0.1266	574.842	120.158	454.685	240.315	695	0.345777	0.818367
		0.08251	648	180	468	360	828	0.434783	0.434783		0.1265	575.433	120.567	454.866	241.134	696	0.346457	0.818632
		0.08234	648	181	467	362	829	0.436671	0.436671		0.1252	576.024	120.976	455.047	241.953	697	0.347135	0.818896
		0.08226	648	182	466	364	830	0.438554	0.438026		0.1233	576.614	121.386	455.228	242.772	698	0.347811	0.819157
		0.08217	649	182	467	364	831	0.438026	0.438026		0.1221	577.204	121.796	455.409	243.591	699	0.348486	0.819418
		0.08201	649	183	466	366	832	0.439904	0.439766		0.1208	577.794	122.206	455.589	244.411	700	0.349159	0.819676
		0.08192	649	184	465	368	833	0.441777	0.439766		0.1204	578.384	122.616	455.769	245.231	701	0.34983	0.819933
		0.08184	650	184	466	368	834	0.441247	0.439766		0.1194	578.974	123.026	455.949	246.051	702	0.3505	0.820188
		0.08176	651	184	467	368	835	0.440719	0.439766		0.1189	579.564	123.436	456.128	246.872	703	0.351169	0.820442
		0.08168	652	184	468	368	836	0.440191	0.439766		0.1175	580.154	123.846	456.308	247.692	704	0.351836	0.820819
		0.08151	652	185	467	370	837	0.442055	0.439766		0.1175	580.743	124.257	456.487	248.513	705	0.352501	0.820819
		0.08135	652	186	466	372	838	0.443914	0.439766		0.1171	581.333	124.667	456.665	249.335	706	0.353165	0.821193
		0.08127	653	186	467	372	839	0.443385	0.439766		0.1165	581.922	125.078	456.844	250.156	707	0.353827	0.82144
		0.08119	654	186	468	372	840	0.442857	0.439766		0.1163	582.511	125.489	457.022	250.978	708	0.354488	0.821686
		0.08111	655	186	469	372	841	0.442331	0.439766		0.1154	583.1	125.9	457.2	251.8	709	0.355147	0.82193
		0.08103	655	187	468	374	842	0.444181	0.439766		0.1151	583.689	126.311	457.378	252.622	710	0.355805	0.822172
		0.08095	656	187	469	374	843	0.443654	0.439766		0.113	584.278	126.722	457.556	253.444	711	0.356462	0.822414
		0.08087	657	187	470	374	844	0.443128	0.439766		0.1125	584.867	127.133	457.733	254.267	712	0.357116	0.822653
		0.0808	658	187	471	374	845	0.442604	0.439766		0.1121	585.455	127.545	457.91	255.09	713	0.35777	0.822892
		0.08072	659	187	472	374	846	0.44208	0.439766		0.1111	586.044	127.956	458.087	255.913	714	0.358421	0.823129
		0.08064	660	187	473	374	847	0.441558	0.439766		0.1094	586.632	128.368	458.264	256.736	715	0.359072	0.823364
		0.08056	661	187	474	374	848	0.441038	0.439766		0.1078	587.22	128.78	458.44	257.56	716	0.35972	0.823598
		0.08048	661	188	473	376	849	0.442874	0.439766		0.1077	587.808	129.192	458.616	258.384	717	0.360368	0.823831
		0.0804	662	188	474	376	850	0.442353	0.439766		0.1073	588.396	129.604	458.792	259.208	718	0.361013	0.824062
		0.08033	663	188	475	376	851	0.441833	0.439766		0.1072	588.984	130.016	458.968	260.032	719	0.361658	0.824292
		0.08025	664	188	476	376	852	0.441315	0.439766		0.107	589.572	130.428	459.144	260.856	720	0.362301	0.824521
		0.08017	665	188	477	376	853	0.440797	0.439766		0.1065	590.159	130.841	459.319	261.681	721	0.362942	0.824748
		0.08009	666	188	478	376	854	0.440281	0.439766		0.1052	590.747	131.253	459.494	262.506	722	0.363582	0.824974
		0.08003	667	188	479	376	855	0.439766	0.439766		0.1049	591.334	131.666	459.669	263.331	723	0.36422	0.825199
		0.08002	667	189	478	378	856	0.441589	0.441074		0.1041	591.922	132.078	459.843	264.157	724	0.364858	0.825422
		0.07994	668	189	479	378	857	0.441074	0.441074		0.103	592.509	132.491	460.018	264.982	725	0.365493	0.825645
		0.07991	668	190	478	380	858	0.44289	0.442375		0.1021	593.096	132.904	460.192	265.808	726	0.366127	0.825866
		0.07986	669	190	479	380	859	0.442375	0.442375		0.1012	593.683	133.317	460.366	266.634	727	0.36676	0.826085
		0.07979	669	191	478	382	860	0.444186	0.444186		0.1007	594.27	133.73	460.539	267.461	728	0.367391	0.826304
		0.07967	669	193	476	386	862	0.447796	0.445455		0.1004	594.856	134.144	460.713	268.287	729	0.368021	0.826521
		0.07956	670	193	477	386	863	0.447277	0.445455		0.09966	595.443	134.557	460.886	269.114	730	0.368649	0.826737
		0.07948	670	194	476	388	864	0.449074	0.445455		0.0996	596.03	134.97	461.059	269.941	731	0.369276	0.826952
		0.07941	671	194	477	388	865	0.448555	0.445455		0.09937	596.616	135.384	461.232	270.768	732	0.369902	0.827166
		0.07933	672	194	478	388	866	0.448037	0.445455		0.09889	597.202	135.798	461.405	271.595	733	0.370526	0.827379
		0.07926	673	194	479	388	867	0.44752	0.445455		0.09879	597.788	136.212	461.577	272.423	734	0.371149	0.82759
		0.07911	674	194	480	388	868	0.447005	0.445455		0.09837	598.375	136.625	461.749	273.251	735	0.37177	0.827905
		0.07903	674	195	479	390	869	0.448792	0.445455		0.09837	598.961	137.039	461.921	274.079	736	0.37239	0.827905
		0.07896	675	195	480	390	870	0.448276	0.445455		0.09824	599.546	137.454	462.093	274.907	737	0.373008	0.828218
		0.07888	676	195	481	390	871	0.447761	0.445455		0.09798	600.132	137.868	462.264	275.736	738	0.373625	0.828425
		0.07884	677	195	482	390	872	0.447248	0.445455		0.09766	600.718	138.282	462.436	276.564	739	0.374241	0.828631
		0.07881	678	195	483	390	873	0.446735	0.445455		0.09762	601.303	138.697	462.607	277.393	740	0.374855	0.828836
		0.07866	679	195	484	390	874	0.446224	0.445455		0.09739	601.889	139.111	462.778	278.222	741	0.375468	0.82904
		0.07858	679	196	483	392	875	0.448	0.445455		0.09705	602.474	139.526	462.949	279.051	742	0.37608	0.829243
		0.07851	680	196	484	392	876	0.447489	0.445455		0.09684	603.06	139.94	463.119	279.881	743	0.37669	0.829444
		0.07843	681	196	485	392	877	0.446978	0.445455		0.09678	603.645	140.355	463.29	280.71	744	0.377299	0.829645
		0.07829	682	196	486	392	878	0.446469	0.445455		0.09656	604.23	140.77	463.46	281.54	745	0.377906	0.829845
		0.07821	683	196	487	392	879	0.445961	0.445455		0.09651	604.815	141.185	463.63	282.37	746	0.378512	0.830044
		0.07814	684	196	488	392	880	0.445455	0.445455		0.09629	605.4	141.6	463.799	283.201	747	0.379117	0.830241
		0.07806	684	197	487	394	881	0.447219	0.447219		0.09601	605.985	142.015	463.969	284.031	748	0.379721	0.830438
		0.07799	684	198	486	396	882	0.44898	0.44898		0.09554	606.569	142.431	464.138	284.862	749	0.380323	0.830634
		0.07792	684	199	485	398	883	0.450736	0.450736		0.09515	607.154	142.846	464.308	285.692	750	0.380923	0.830829
		0.07784	684	200	484	400	884	0.452489	0.450958		0.09509	607.738	143.262	464.477	286.523	751	0.381523	0.831022
		0.07777	685	200	485	400	885	0.451977	0.450958		0.09427	608.323	143.677	464.645	287.355	752	0.382121	0.831215
		0.0777	686	200	486	400	886	0.451467	0.450958		0.09424	608.907	144.093	464.814	288.186	753	0.382717	0.831407
		0.07762	687	200	487	400	887	0.450958	0.450958		0.09389	609.491	144.509	464.982	289.018	754	0.383313	0.831598
		0.07755	687	201	486	402	888	0.452703	0.452703		0.09353	610.075	144.925	465.151	289.849	755	0.383907	0.831788
		0.07748	687	202	485	404	889	0.454443	0.453333		0.09318	610.659	145.341	465.319	290.681	756	0.384499	0.831977
		0.0774	687	203	484	406	890	0.45618	0.453333		0.09286	611.243	145.757	465.486	291.514	757	0.385091	0.832166
		0.07727	688	203	485	406	891	0.455668	0.453333		0.09255	611.827	146.173	465.654	292.346	758	0.385681	0.832353
		0.07568	689	203	486	406	892	0.455157	0.453333		0.09225	612.411	146.589	465.822	293.178	759	0.386269	0.832539
		0.07493	689	204	485	408	893	0.456887	0.453333		0.09196	612.994	147.006	465.989	294.011	760	0.386857	0.832725
		0.07447	690	204	486	408	894	0.456376	0.453333		0.09169	613.578	147.422	466.156	294.844	761	0.387443	0.83291
		0.07369	691	204	487	408	895	0.455866	0.453333		0.09117	614.161	147.839	466.323	295.677	762	0.388028	0.833094
		0.07285	692	204	488	408	896	0.455357	0.453333		0.09093	614.745	148.255	466.49	296.51	763	0.388611	0.833277
		0.07179	693	204	489	408	897	0.454849	0.453333		0.09087	615.328	148.672	466.656	297.344	764	0.389194	0.833459
		0.071	694	204	490	408	898	0.454343	0.453333		0.0907	615.911	149.089	466.822	298.178	765	0.389775	0.83364
		0.06998	695	204	491	408	899	0.453838	0.453333		0.09047	616.494	149.506	466.989	299.011	766	0.390354	0.833821
		0.06934	696	204	492	408	900	0.453333	0.453333		0.09044	617.077	149.923	467.155	299.845	767	0.390933	0.834
		0.06825	696	205	491	410	901	0.45505	0.45505		0.09025	617.66	150.34	467.32	300.68	768	0.39151	0.834179
		0.06783	696	206	490	412	902	0.456763	0.456257		0.09004	618.243	150.757	467.486	301.514	769	0.392086	0.834357
		0.06659	697	206	491	412	903	0.456257	0.456257		0.08964	618.826	151.174	467.652	302.348	770	0.39266	0.834535
		0.06647	697	207	490	414	904	0.457965	0.457965		0.08908	619.408	151.592	467.817	303.183	771	0.393234	0.834711
		0.06522	697	208	489	416	905	0.459669	0.45815		0.08891	619.991	152.009	467.982	304.018	772	0.393806	0.834887
		0.06409	698	208	490	416	906	0.459161	0.45815		0.08874	620.573	152.427	468.147	304.853	773	0.394377	0.835062
		0.06343	699	208	491	416	907	0.458655	0.45815		0.08857	621.156	152.844	468.312	305.688	774	0.394946	0.835236
		0.06267	700	208	492	416	908	0.45815	0.45815		0.08825	621.738	153.262	468.476	306.524	775	0.395515	0.835409
		0.06226	700	209	491	418	909	0.459846	0.459846		0.08809	622.32	153.68	468.641	307.359	776	0.396082	0.835582
		0.06192	700	210	490	420	910	0.461538	0.460022		0.08794	622.902	154.098	468.805	308.195	777	0.396648	0.835754
		0.0615	701	210	491	420	911	0.461032	0.460022		0.08781	623.484	154.516	468.969	309.031	778	0.397212	0.835925
		0.06118	702	210	492	420	912	0.460526	0.460022		0.08765	624.066	154.934	469.133	309.867	779	0.397776	0.836095
		0.06045	703	210	493	420	913	0.460022	0.460022		0.08751	624.648	155.352	469.297	310.703	780	0.398338	0.836265
		0.06035	703	211	492	422	914	0.461707	0.461707		0.08737	625.23	155.77	469.46	311.54	781	0.398899	0.836434
		0.05957	703	212	491	424	915	0.463388	0.462377		0.08723	625.812	156.188	469.624	312.376	782	0.399458	0.836602
		0.05885	704	212	492	424	916	0.462882	0.462377		0.0871	626.393	156.607	469.787	313.213	783	0.400017	0.836769
		0.05817	705	212	493	424	917	0.462377	0.462377		0.08697	626.975	157.025	469.95	314.05	784	0.400574	0.836936
		0.05762	705	213	492	426	918	0.464052	0.463203		0.08684	627.556	157.444	470.113	314.887	785	0.40113	0.837102
		0.05752	705	214	491	428	919	0.465724	0.463203		0.08671	628.138	157.862	470.275	315.725	786	0.401685	0.837268
		0.05635	706	214	492	428	920	0.465217	0.463203		0.08659	628.719	158.281	470.438	316.562	787	0.402239	0.837432
		0.0548	707	214	493	428	921	0.464712	0.463203		0.08646	629.3	158.7	470.6	317.4	788	0.402791	0.837596
		0.05433	708	214	494	428	922	0.464208	0.463203		0.08641	629.881	159.119	470.763	318.237	789	0.403343	0.83776
		0.05388	709	214	495	428	923	0.463705	0.463203		0.08634	630.462	159.538	470.925	319.075	790	0.403893	0.837922
		0.05359	710	214	496	428	924	0.463203	0.463203		0.08622	631.043	159.957	471.087	319.913	791	0.404442	0.838084
		0.05303	710	215	495	430	925	0.464865	0.464865		0.0861	631.624	160.376	471.248	320.752	792	0.404989	0.838246
		0.05225	710	216	494	432	926	0.466523	0.466523		0.08599	632.205	160.795	471.41	321.59	793	0.405536	0.838406
		0.05188	710	217	493	434	927	0.468177	0.466667		0.08587	632.786	161.214	471.571	322.429	794	0.406081	0.838566
		0.05152	711	217	494	434	928	0.467672	0.466667		0.08576	633.366	161.634	471.733	323.267	795	0.406625	0.838726
		0.05117	712	217	495	434	929	0.467169	0.466667		0.08554	633.947	162.053	471.894	324.106	796	0.407169	0.838884
		0.05101	713	217	496	434	930	0.466667	0.466667		0.08543	634.527	162.473	472.055	324.945	797	0.40771	0.839042
		0.05083	713	218	495	436	931	0.468314	0.467811		0.08533	635.108	162.892	472.216	325.784	798	0.408251	0.8392
		0.05018	714	218	496	436	932	0.467811	0.467811		0.08522	635.688	163.312	472.376	326.624	799	0.408791	0.839357
		0.04987	714	219	495	438	933	0.469453	0.467949		0.08511	636.268	163.732	472.537	327.463	800	0.409329	0.839513
		0.04975	715	219	496	438	934	0.468951	0.467949		0.08501	636.849	164.151	472.697	328.303	801	0.409866	0.839668
		0.04957	716	219	497	438	935	0.468449	0.467949		0.08491	637.429	164.571	472.857	329.143	802	0.410402	0.839823
		0.04927	717	219	498	438	936	0.467949	0.467949		0.08481	638.009	164.991	473.017	329.983	803	0.410937	0.839978
		0.04898	717	220	497	440	937	0.469584	0.469584		0.08471	638.589	165.411	473.177	330.823	804	0.411471	0.840132
		0.04815	717	221	496	442	938	0.471215	0.470213		0.08461	639.168	165.832	473.337	331.663	805	0.412004	0.840285
		0.04789	718	221	497	442	939	0.470714	0.470213		0.08451	639.748	166.252	473.496	332.504	806	0.412535	0.840437
		0.04728	719	221	498	442	940	0.470213	0.470213		0.08441	640.328	166.672	473.656	333.344	807	0.413066	0.840589
		0.04662	719	222	497	444	941	0.471838	0.471338		0.08431	640.908	167.092	473.815	334.185	808	0.413595	0.840741
		0.04614	720	222	498	444	942	0.471338	0.471338		0.08422	641.487	167.513	473.974	335.026	809	0.414123	0.840891
		0.04591	720	223	497	446	943	0.472959	0.471958		0.08403	642.067	167.933	474.133	335.867	810	0.41465	0.841042
		0.04568	721	223	498	446	944	0.472458	0.471958		0.08393	642.646	168.354	474.292	336.708	811	0.415176	0.841191
		0.04522	722	223	499	446	945	0.471958	0.471958		0.08384	643.225	168.775	474.451	337.549	812	0.415701	0.84134
		0.045	722	224	498	448	946	0.473573	0.473573		0.08375	643.805	169.195	474.609	338.391	813	0.416225	0.841489
		0.04487	722	225	497	450	947	0.475185	0.474684		0.08369	644.384	169.616	474.768	339.232	814	0.416748	0.841637
		0.04478	723	225	498	450	948	0.474684	0.474684		0.08365	644.963	170.037	474.926	340.074	815	0.417269	0.841784
		0.04456	723	226	497	452	949	0.476291	0.476291		0.08356	645.542	170.458	475.084	340.916	816	0.417789	0.841931
		0.04434	723	227	496	454	950	0.477895	0.477392		0.08347	646.121	170.879	475.242	341.758	817	0.418309	0.84215
		0.04413	724	227	497	454	951	0.477392	0.477392		0.08347	646.7	171.3	475.399	342.601	818	0.418827	0.84215
		0.04391	724	228	496	456	952	0.478992	0.478489		0.08338	647.279	171.721	475.557	343.443	819	0.419344	0.842368
		0.0437	725	228	497	456	953	0.478489	0.478489		0.08322	647.857	172.143	475.715	344.285	820	0.41986	0.842513
		0.04363	725	229	496	458	954	0.480084	0.478579		0.0832	648.436	172.564	475.872	345.128	821	0.420375	0.842657
		0.04355	726	229	497	458	955	0.479581	0.478579		0.08312	649.015	172.985	476.029	345.971	822	0.420889	0.842801
		0.04349	727	229	498	458	956	0.479079	0.478579		0.08303	649.593	173.407	476.186	346.814	823	0.421402	0.842944
		0.04309	728	229	499	458	957	0.478579	0.478579		0.08294	650.172	173.828	476.343	347.657	824	0.421914	0.843158
		0.04308	728	230	498	460	958	0.480167	0.480167		0.08294	650.75	174.25	476.5	348.5	825	0.422424	0.843158
		0.04288	728	231	497	462	959	0.481752	0.481752		0.08285	651.328	174.672	476.657	349.343	826	0.422934	0.84337
		0.04267	728	232	496	464	960	0.483333	0.48283		0.08259	651.907	175.093	476.813	350.187	827	0.423443	0.843511
		0.04257	729	232	497	464	961	0.48283	0.48283		0.08251	652.485	175.515	476.969	351.031	828	0.42395	0.843651
		0.04247	729	233	496	466	962	0.484407	0.483042		0.08234	653.063	175.937	477.126	351.874	829	0.424456	0.843791
		0.04227	730	233	497	466	963	0.483904	0.483042		0.08226	653.641	176.359	477.282	352.718	830	0.424962	0.843931
		0.04207	731	233	498	466	964	0.483402	0.483042		0.08217	654.219	176.781	477.438	353.562	831	0.425466	0.84407
		0.04188	731	234	497	468	965	0.484974	0.483042		0.08201	654.797	177.203	477.593	354.407	832	0.42597	0.844208
		0.04168	732	234	498	468	966	0.484472	0.483042		0.08192	655.375	177.625	477.749	355.251	833	0.426472	0.844346
		0.04149	732	235	497	470	967	0.486039	0.483042		0.08184	655.952	178.048	477.905	356.095	834	0.426973	0.844484
		0.04129	733	235	498	470	968	0.485537	0.483042		0.08176	656.53	178.47	478.06	356.94	835	0.427473	0.844621
		0.04119	734	235	499	470	969	0.485036	0.483042		0.08168	657.108	178.892	478.215	357.785	836	0.427972	0.844758
		0.0411	735	235	500	470	970	0.484536	0.483042		0.08151	657.685	179.315	478.37	358.63	837	0.42847	0.844894
		0.04091	736	235	501	470	971	0.484037	0.483042		0.08135	658.263	179.737	478.525	359.475	838	0.428967	0.845029
		0.04072	737	235	502	470	972	0.483539	0.483042		0.08127	658.84	180.16	478.68	360.32	839	0.429464	0.845164
		0.04043	738	235	503	470	973	0.483042	0.483042		0.08119	659.417	180.583	478.835	361.165	840	0.429959	0.845299
		0.04017	738	236	502	472	974	0.4846	0.484103		0.08111	659.995	181.005	478.989	362.011	841	0.430453	0.845433
		0.03996	739	236	503	472	975	0.484103	0.484103		0.08103	660.572	181.428	479.144	362.856	842	0.430946	0.845567
		0.03977	739	237	502	474	976	0.485656	0.485656		0.08095	661.149	181.851	479.298	363.702	843	0.431438	0.8457
		0.03959	740	238	502	476	978	0.486708	0.486708		0.08087	661.726	182.274	479.452	364.548	844	0.431929	0.845833
		0.0394	740	239	501	478	979	0.488253	0.486869		0.0808	662.303	182.697	479.606	365.394	845	0.432419	0.845965
		0.03922	740	240	500	480	980	0.489796	0.486869		0.08072	662.88	183.12	479.76	366.24	846	0.432908	0.846097
		0.03885	741	240	501	480	981	0.489297	0.486869		0.08064	663.457	183.543	479.914	367.086	847	0.433396	0.846228
		0.03866	741	241	500	482	982	0.490835	0.486869		0.08056	664.034	183.966	480.068	367.932	848	0.433883	0.846359
		0.03848	742	241	501	482	983	0.490336	0.486869		0.08048	664.611	184.389	480.221	368.779	849	0.434369	0.84649
		0.0383	743	241	502	482	984	0.489837	0.486869		0.0804	665.187	184.813	480.374	369.626	850	0.434854	0.84662
		0.03812	744	241	503	482	985	0.48934	0.486869		0.08033	665.764	185.236	480.528	370.472	851	0.435338	0.84675
		0.03787	745	241	504	482	986	0.488844	0.486869		0.08025	666.34	185.66	480.681	371.319	852	0.435821	0.846879
		0.03776	746	241	505	482	987	0.488349	0.486869		0.08017	666.917	186.083	480.834	372.166	853	0.436303	0.847008
		0.0374	747	241	506	482	988	0.487854	0.486869		0.08009	667.493	186.507	480.987	373.013	854	0.436784	0.847136
		0.03673	748	241	507	482	989	0.487361	0.486869		0.08003	668.07	186.93	481.139	373.861	855	0.437264	0.847264
		0.03669	749	241	508	482	990	0.486869	0.486869		0.08002	668.646	187.354	481.292	374.708	856	0.437743	0.847391
		0.03651	749	242	507	484	991	0.488396	0.487903		0.07994	669.222	187.778	481.445	375.555	857	0.438221	0.847518
		0.03633	750	242	508	484	992	0.487903	0.487903		0.07991	669.798	188.202	481.597	376.403	858	0.438698	0.847645
		0.03598	750	243	507	486	993	0.489426	0.489426		0.07986	670.375	188.625	481.749	377.251	859	0.439174	0.847771
		0.0358	750	244	506	488	994	0.490946	0.48996		0.07979	670.951	189.049	481.901	378.099	860	0.43965	0.847897
		0.03563	751	244	507	488	995	0.490452	0.48996		0.07967	671.527	189.473	482.053	378.947	861	0.440124	0.848085
		0.0356	752	244	508	488	996	0.48996	0.48996		0.07967	672.103	189.897	482.205	379.795	862	0.440597	0.848085
		0.03545	752	245	507	490	997	0.491474	0.490982		0.07956	672.678	190.322	482.357	380.643	863	0.44107	0.848272
		0.03528	753	245	508	490	998	0.490982	0.490982		0.07948	673.254	190.746	482.508	381.492	864	0.441541	0.848396
		0.03458	753	246	507	492	999	0.492492	0.492		0.07941	673.83	191.17	482.66	382.34	865	0.442012	0.84852
		0.03448	754	246	508	492	1000	0.492	0.492		0.07933	674.406	191.594	482.811	383.189	866	0.442481	0.848643
		0.03424	754	247	507	494	1001	0.493506	0.493506		0.07926	674.981	192.019	482.962	384.038	867	0.44295	0.848766
		0.0342	754	248	506	496	1002	0.49501	0.49501		0.07911	675.557	192.443	483.114	384.886	868	0.443418	0.848889
		0.03407	754	249	505	498	1003	0.49651	0.49651		0.07903	676.132	192.868	483.265	385.735	869	0.443884	0.849011
		0.03372	754	250	504	500	1004	0.498008	0.497512		0.07896	676.708	193.292	483.415	386.585	870	0.44435	0.849133
		0.03338	755	250	505	500	1005	0.497512	0.497512		0.07888	677.283	193.717	483.566	387.434	871	0.444815	0.849254
		0.03321	755	251	504	502	1006	0.499006	0.49851		0.07884	677.858	194.142	483.717	388.283	872	0.445279	0.849375
		0.03286	756	251	505	502	1007	0.49851	0.49851		0.07881	678.434	194.566	483.867	389.133	873	0.445742	0.849495
		0.03252	756	252	504	504	1008	0.5	0.5		0.07866	679.009	194.991	484.018	389.982	874	0.446204	0.849616
		0.03201	756	253	503	506	1009	0.501487	0.501487		0.07858	679.584	195.416	484.168	390.832	875	0.446665	0.849735
		0.03195	756	254	502	508	1010	0.50297	0.502473		0.07851	680.159	195.841	484.318	391.682	876	0.447125	0.849855
		0.03184	757	254	503	508	1011	0.502473	0.502473		0.07843	680.734	196.266	484.468	392.532	877	0.447585	0.849974
		0.03167	757	255	502	510	1012	0.503953	0.502935		0.07829	681.309	196.691	484.618	393.382	878	0.448043	0.850092
		0.0315	758	255	503	510	1013	0.503455	0.502935		0.07821	681.884	197.116	484.768	394.232	879	0.448501	0.850211
		0.03116	758	256	502	512	1014	0.504931	0.502935		0.07814	682.459	197.541	484.917	395.083	880	0.448957	0.850329
		0.03099	759	256	503	512	1015	0.504433	0.502935		0.07806	683.034	197.966	485.067	395.933	881	0.449413	0.850446
		0.03082	760	256	504	512	1016	0.503937	0.502935		0.07799	683.608	198.392	485.216	396.784	882	0.449868	0.850563
		0.03065	761	256	505	512	1017	0.503441	0.502935		0.07792	684.183	198.817	485.366	397.634	883	0.450322	0.85068
		0.03049	762	256	506	512	1018	0.502947	0.502935		0.07784	684.758	199.242	485.515	398.485	884	0.450775	0.850796
		0.03032	762	257	505	514	1019	0.504416	0.502935		0.07777	685.332	199.668	485.664	399.336	885	0.451227	0.850913
		0.03029	763	257	506	514	1020	0.503922	0.502935		0.0777	685.907	200.093	485.813	400.187	886	0.451678	0.851028
		0.03015	764	257	507	514	1021	0.503428	0.502935		0.07762	686.481	200.519	485.962	401.038	887	0.452129	0.851144
		0.03004	765	257	508	514	1022	0.502935	0.502935		0.07755	687.055	200.945	486.111	401.889	888	0.452578	0.851258
		0.0299	766	258	508	516	1024	0.503906	0.503906		0.07748	687.63	201.37	486.259	402.741	889	0.453027	0.851373
		0.02964	766	259	507	518	1025	0.505366	0.504873		0.0774	688.204	201.796	486.408	403.592	890	0.453474	0.851487
		0.02894	767	259	508	518	1026	0.504873	0.504873		0.07727	688.778	202.222	486.556	404.444	891	0.453921	0.851601
		0.02784	767	260	507	520	1027	0.506329	0.505814		0.07568	689.352	202.648	486.704	405.296	892	0.454367	0.851715
		0.02675	768	260	508	520	1028	0.505837	0.505814		0.07493	689.926	203.074	486.853	406.147	893	0.454812	0.851828
		0.0258	768	261	507	522	1029	0.507289	0.505814		0.07447	690.5	203.5	487.001	406.999	894	0.455256	0.851941
		0.02567	769	261	508	522	1030	0.506796	0.505814		0.07369	691.074	203.926	487.149	407.851	895	0.4557	0.852053
		0.02512	770	261	509	522	1031	0.506305	0.505814		0.07285	691.648	204.352	487.296	408.704	896	0.456142	0.852165
		0.0235	771	261	510	522	1032	0.505814	0.505814		0.07179	692.222	204.778	487.444	409.556	897	0.456584	0.852277
		0.02318	771	262	509	524	1033	0.50726	0.50726		0.071	692.796	205.204	487.592	410.408	898	0.457025	0.852389
		0.02155	772	264	508	528	1036	0.509653	0.508671		0.06998	693.37	205.63	487.739	411.261	899	0.457465	0.8525
		0.02135	773	264	509	528	1037	0.509161	0.508671		0.06934	693.943	206.057	487.887	412.113	900	0.457904	0.852611
		0.02081	774	264	510	528	1038	0.508671	0.508671		0.06825	694.517	206.483	488.034	412.966	901	0.458342	0.852721
		0.02051	774	265	509	530	1039	0.510106	0.509615		0.06783	695.091	206.909	488.181	413.819	902	0.458779	0.852831
		0.01921	775	265	510	530	1040	0.509615	0.509615		0.06659	695.664	207.336	488.328	414.672	903	0.459216	0.852941
		0.01913	775	266	509	532	1041	0.511047	0.511005		0.06647	696.238	207.762	488.475	415.525	904	0.459651	0.85305
		0.01906	775	267	508	534	1042	0.512476	0.511005		0.06522	696.811	208.189	488.622	416.378	905	0.460086	0.85316
		0.01888	776	267	509	534	1043	0.511985	0.511005		0.06409	697.384	208.616	488.769	417.231	906	0.46052	0.853268
		0.01883	777	267	510	534	1044	0.511494	0.511005		0.06343	697.958	209.042	488.915	418.085	907	0.460953	0.853377
		0.01877	778	267	511	534	1045	0.511005	0.511005		0.06267	698.531	209.469	489.062	418.938	908	0.461386	0.853485
		0.01862	778	268	510	536	1046	0.512428	0.512428		0.06226	699.104	209.896	489.208	419.792	909	0.461817	0.853593
		0.01861	778	269	509	538	1047	0.513849	0.513359		0.06192	699.677	210.323	489.355	420.645	910	0.462248	0.8537
		0.01859	779	269	510	538	1048	0.513359	0.513359		0.0615	700.25	210.75	489.501	421.499	911	0.462678	0.853807
		0.01856	779	270	509	540	1049	0.514776	0.514776		0.06118	700.823	211.177	489.647	422.353	912	0.463107	0.853914
		0.01847	779	271	508	542	1050	0.51619	0.515209		0.06045	701.396	211.604	489.793	423.207	913	0.463535	0.854021
		0.01844	780	271	509	542	1051	0.515699	0.515209		0.06035	701.969	212.031	489.939	424.061	914	0.463962	0.854127
		0.01842	781	271	510	542	1052	0.515209	0.515209		0.05957	702.542	212.458	490.084	424.916	915	0.464389	0.854233
		0.01839	781	272	509	544	1053	0.516619	0.51564		0.05885	703.115	212.885	490.23	425.77	916	0.464814	0.854338
		0.01838	782	272	510	544	1054	0.516129	0.51564		0.05817	703.688	213.312	490.376	426.624	917	0.465239	0.854444
		0.01834	783	272	511	544	1055	0.51564	0.51564		0.05762	704.261	213.739	490.521	427.479	918	0.465663	0.854549
		0.01833	783	273	510	546	1056	0.517045	0.517045		0.05752	704.833	214.167	490.667	428.333	919	0.466086	0.854653
		0.0183	783	274	509	548	1057	0.518448	0.518448		0.05635	705.406	214.594	490.812	429.188	920	0.466509	0.854757
		0.01829	783	275	508	550	1058	0.519849	0.519849		0.0548	705.978	215.022	490.957	430.043	921	0.466931	0.854861
		0.01828	783	276	507	552	1059	0.521246	0.52037		0.05433	706.551	215.449	491.102	430.898	922	0.467351	0.854965
		0.01825	783	277	506	554	1060	0.522642	0.52037		0.05388	707.123	215.877	491.247	431.753	923	0.467772	0.855069
		0.01821	784	278	506	556	1062	0.52354	0.52037		0.05359	707.696	216.304	491.392	432.608	924	0.468191	0.855172
		0.01819	785	278	507	556	1063	0.523048	0.52037		0.05303	708.268	216.732	491.536	433.464	925	0.468609	0.855274
		0.01816	787	278	509	556	1065	0.522066	0.52037		0.05225	708.841	217.159	491.681	434.319	926	0.469027	0.855377
		0.01815	787	279	508	558	1066	0.523452	0.52037		0.05188	709.413	217.587	491.826	435.174	927	0.469444	0.855479
		0.01814	789	280	509	560	1069	0.523854	0.52037		0.05152	709.985	218.015	491.97	436.03	928	0.46986	0.855581
		0.01813	790	280	510	560	1070	0.523364	0.52037		0.05117	710.557	218.443	492.114	436.886	929	0.470275	0.855683
		0.01811	791	280	511	560	1071	0.522876	0.52037		0.05101	711.129	218.871	492.259	437.741	930	0.47069	0.855784
		0.0181	794	281	513	562	1075	0.522791	0.52037		0.05083	711.701	219.299	492.403	438.597	931	0.471104	0.855885
		0.01809	796	281	515	562	1077	0.52182	0.52037		0.05018	712.273	219.727	492.547	439.453	932	0.471516	0.855986
		0.01806	798	281	517	562	1079	0.520853	0.52037		0.04987	712.845	220.155	492.691	440.309	933	0.471929	0.856086
		0.01805	799	281	518	562	1080	0.52037	0.52037		0.04975	713.417	220.583	492.834	441.166	934	0.47234	0.856186
		0.01804	800	282	518	564	1082	0.521257	0.521257		0.04957	713.989	221.011	492.978	442.022	935	0.472751	0.856286
		0.01803	801	283	518	566	1084	0.52214	0.52214		0.04927	714.561	221.439	493.122	442.878	936	0.473161	0.856386
		0.01802	801	284	517	568	1085	0.523502	0.523502		0.04898	715.133	221.867	493.265	443.735	937	0.47357	0.856485
		0.01801	803	287	516	574	1090	0.526606	0.526606		0.04815	715.704	222.296	493.409	444.591	938	0.473978	0.856584
		0.018	803	288	515	576	1091	0.527956	0.527956		0.04789	716.276	222.724	493.552	445.448	939	0.474386	0.856683
		0.01799	804	289	515	578	1093	0.52882	0.52882		0.04728	716.848	223.152	493.695	446.305	940	0.474792	0.856781
		0.01798	804	291	513	582	1095	0.531507	0.531022		0.04662	717.419	223.581	493.838	447.162	941	0.475198	0.856879
		0.01797	805	291	514	582	1096	0.531022	0.531022		0.04614	717.991	224.009	493.981	448.019	942	0.475604	0.856977
		0.01796	806	292	514	584	1098	0.531876	0.531876		0.04591	718.562	224.438	494.124	448.876	943	0.476008	0.857075
		0.01795	807	293	514	586	1100	0.532727	0.532727		0.04568	719.134	224.866	494.267	449.733	944	0.476412	0.857172
		0.01708	807	294	513	588	1101	0.53406	0.53406		0.04522	719.705	225.295	494.41	450.59	945	0.476815	0.857269
		0.01291	807	295	512	590	1102	0.53539	0.53442		0.045	720.276	225.724	494.552	451.448	946	0.477217	0.857366
		0.006532	808	295	513	590	1103	0.534905	0.53442		0.04487	720.847	226.153	494.695	452.305	947	0.477619	0.857462
		0.005815	809	295	514	590	1104	0.53442	0.53442		0.04478	721.419	226.581	494.837	453.163	948	0.47802	0.857558
											0.04456	721.99	227.01	494.98	454.02	949	0.47842	0.857654
											0.04434	722.561	227.439	495.122	454.878	950	0.478819	0.85775
											0.04413	723.132	227.868	495.264	455.736	951	0.479218	0.857845
											0.04391	723.703	228.297	495.406	456.594	952	0.479615	0.857941
											0.0437	724.274	228.726	495.548	457.452	953	0.480012	0.858035
											0.04363	724.845	229.155	495.69	458.31	954	0.480409	0.85813
											0.04355	725.416	229.584	495.832	459.168	955	0.480804	0.858224
											0.04349	725.987	230.013	495.974	460.026	956	0.481199	0.858318
											0.04309	726.558	230.442	496.115	460.885	957	0.481593	0.858412
											0.04308	727.128	230.872	496.257	461.743	958	0.481987	0.858506
											0.04288	727.699	231.301	496.398	462.602	959	0.48238	0.858599
											0.04267	728.27	231.73	496.539	463.461	960	0.482772	0.858692
											0.04257	728.84	232.16	496.681	464.319	961	0.483163	0.858785
											0.04247	729.411	232.589	496.822	465.178	962	0.483553	0.858877
											0.04227	729.981	233.019	496.963	466.037	963	0.483943	0.858969
											0.04207	730.552	233.448	497.104	466.896	964	0.484332	0.859061
											0.04188	731.122	233.878	497.244	467.756	965	0.484721	0.859153
											0.04168	731.693	234.307	497.385	468.615	966	0.485108	0.859245
											0.04149	732.263	234.737	497.526	469.474	967	0.485495	0.859336
											0.04129	732.833	235.167	497.666	470.334	968	0.485882	0.859427
											0.04119	733.403	235.597	497.807	471.193	969	0.486267	0.859517
											0.0411	733.974	236.026	497.947	472.053	970	0.486652	0.859608
											0.04091	734.544	236.456	498.088	472.912	971	0.487036	0.859698
											0.04072	735.114	236.886	498.228	473.772	972	0.48742	0.859788
											0.04043	735.684	237.316	498.368	474.632	973	0.487803	0.859878
											0.04017	736.254	237.746	498.508	475.492	974	0.488185	0.859967
											0.03996	736.824	238.176	498.648	476.352	975	0.488566	0.860056
											0.03977	737.394	238.606	498.788	477.212	976	0.488947	0.860145
											0.03959	737.964	239.036	498.928	478.072	977	0.489327	0.860278
											0.03959	738.534	239.466	499.067	478.933	978	0.489706	0.860278
											0.0394	739.103	239.897	499.207	479.793	979	0.490085	0.860411
											0.03922	739.673	240.327	499.346	480.654	980	0.490463	0.860499
											0.03885	740.243	240.757	499.486	481.514	981	0.49084	0.860587
											0.03866	740.813	241.187	499.625	482.375	982	0.491217	0.860674
											0.03848	741.382	241.618	499.764	483.236	983	0.491593	0.860761
											0.0383	741.952	242.048	499.903	484.097	984	0.491968	0.860848
											0.03812	742.521	242.479	500.043	484.957	985	0.492343	0.860935
											0.03787	743.091	242.909	500.181	485.819	986	0.492717	0.861022
											0.03776	743.66	243.34	500.32	486.68	987	0.49309	0.861108
											0.0374	744.23	243.77	500.459	487.541	988	0.493462	0.861194
											0.03673	744.799	244.201	500.598	488.402	989	0.493834	0.86128
											0.03669	745.368	244.632	500.737	489.263	990	0.494206	0.861366
											0.03651	745.938	245.062	500.875	490.125	991	0.494576	0.861451
											0.03633	746.507	245.493	501.014	490.986	992	0.494946	0.861536
											0.03598	747.076	245.924	501.152	491.848	993	0.495315	0.861621
											0.0358	747.645	246.355	501.29	492.71	994	0.495684	0.861706
											0.03563	748.214	246.786	501.428	493.572	995	0.496052	0.861791
											0.0356	748.783	247.217	501.567	494.433	996	0.496419	0.861875
											0.03545	749.352	247.648	501.705	495.295	997	0.496786	0.861959
											0.03528	749.921	248.079	501.843	496.157	998	0.497152	0.862043
											0.03458	750.49	248.51	501.98	497.02	999	0.497517	0.862126
											0.03448	751.059	248.941	502.118	497.882	1000	0.497882	0.86221
											0.03424	751.628	249.372	502.256	498.744	1001	0.498246	0.862293
											0.0342	752.197	249.803	502.394	499.606	1002	0.498609	0.862376
											0.03407	752.766	250.234	502.531	500.469	1003	0.498972	0.862459
											0.03372	753.334	250.666	502.669	501.331	1004	0.499334	0.862541
											0.03338	753.903	251.097	502.806	502.194	1005	0.499696	0.862623
											0.03321	754.472	251.528	502.943	503.057	1006	0.500056	0.862705
											0.03286	755.04	251.96	503.08	503.92	1007	0.500417	0.862787
											0.03252	755.609	252.391	503.218	504.782	1008	0.500776	0.862869
											0.03201	756.177	252.823	503.355	505.645	1009	0.501135	0.86295
											0.03195	756.746	253.254	503.492	506.508	1010	0.501493	0.863031
											0.03184	757.314	253.686	503.628	507.372	1011	0.501851	0.863112
											0.03167	757.883	254.117	503.765	508.235	1012	0.502208	0.863193
											0.0315	758.451	254.549	503.902	509.098	1013	0.502565	0.863274
											0.03116	759.019	254.981	504.039	509.961	1014	0.50292	0.863354
											0.03099	759.588	255.412	504.175	510.825	1015	0.503276	0.863434
											0.03082	760.156	255.844	504.312	511.688	1016	0.50363	0.863514
											0.03065	760.724	256.276	504.448	512.552	1017	0.503984	0.863594
											0.03049	761.292	256.708	504.584	513.416	1018	0.504337	0.863673
											0.03032	761.86	257.14	504.721	514.279	1019	0.50469	0.863753
											0.03029	762.428	257.572	504.857	515.143	1020	0.505042	0.863832
											0.03015	762.996	258.004	504.993	516.007	1021	0.505394	0.863911
											0.03004	763.564	258.436	505.129	516.871	1022	0.505745	0.863989
											0.0299	764.132	258.868	505.265	517.735	1023	0.506095	0.864107
											0.0299	764.7	259.3	505.401	518.599	1024	0.506445	0.864107
											0.02964	765.268	259.732	505.537	519.463	1025	0.506794	0.864224
											0.02894	765.836	260.164	505.672	520.328	1026	0.507142	0.864302
											0.02784	766.404	260.596	505.808	521.192	1027	0.50749	0.864379
											0.02675	766.972	261.028	505.943	522.057	1028	0.507837	0.864457
											0.0258	767.539	261.461	506.079	522.921	1029	0.508184	0.864534
											0.02567	768.107	261.893	506.214	523.786	1030	0.50853	0.864611
											0.02512	768.675	262.325	506.35	524.65	1031	0.508875	0.864688
											0.0235	769.242	262.758	506.485	525.515	1032	0.50922	0.864765
											0.02318	769.81	263.19	506.62	526.38	1033	0.509564	0.864841
											0.02155	770.378	263.622	506.755	527.245	1034	0.509908	0.864993
											0.02155	770.945	264.055	506.89	528.11	1035	0.510251	0.864993
											0.02155	771.512	264.488	507.025	528.975	1036	0.510594	0.864993
											0.02135	772.08	264.92	507.16	529.84	1037	0.510936	0.865145
											0.02081	772.647	265.353	507.295	530.705	1038	0.511277	0.865221
											0.02051	773.215	265.785	507.429	531.571	1039	0.511618	0.865296
											0.01921	773.782	266.218	507.564	532.436	1040	0.511958	0.865371
											0.01913	774.349	266.651	507.698	533.302	1041	0.512297	0.865446
											0.01906	774.916	267.084	507.833	534.167	1042	0.512636	0.86552
											0.01888	775.484	267.516	507.967	535.033	1043	0.512975	0.865595
											0.01883	776.051	267.949	508.102	535.898	1044	0.513313	0.865669
											0.01877	776.618	268.382	508.236	536.764	1045	0.51365	0.865743
											0.01862	777.185	268.815	508.37	537.63	1046	0.513986	0.865817
											0.01861	777.752	269.248	508.504	538.496	1047	0.514323	0.865891
											0.01859	778.319	269.681	508.638	539.362	1048	0.514658	0.865965
											0.01856	778.886	270.114	508.772	540.228	1049	0.514993	0.866038
											0.01847	779.453	270.547	508.906	541.094	1050	0.515327	0.866111
											0.01844	780.02	270.98	509.04	541.96	1051	0.515661	0.866184
											0.01842	780.587	271.413	509.174	542.826	1052	0.515995	0.866257
											0.01839	781.154	271.846	509.307	543.693	1053	0.516327	0.86633
											0.01838	781.72	272.28	509.441	544.559	1054	0.516659	0.866402
											0.01834	782.287	272.713	509.574	545.426	1055	0.516991	0.866474
											0.01833	782.854	273.146	509.708	546.292	1056	0.517322	0.866547
											0.0183	783.421	273.579	509.841	547.159	1057	0.517652	0.866618
											0.01829	783.987	274.013	509.975	548.025	1058	0.517982	0.86669
											0.01828	784.554	274.446	510.108	548.892	1059	0.518312	0.866762
											0.01825	785.121	274.879	510.241	549.759	1060	0.518641	0.866833
											0.01821	785.687	275.313	510.374	550.626	1061	0.518969	0.86694
											0.01821	786.254	275.746	510.507	551.493	1062	0.519296	0.86694
											0.01819	786.82	276.18	510.64	552.36	1063	0.519624	0.867046
											0.01816	787.386	276.614	510.773	553.227	1064	0.51995	0.867152
											0.01816	787.953	277.047	510.906	554.094	1065	0.520276	0.867152
											0.01815	788.519	277.481	511.039	554.961	1066	0.520602	0.867257
											0.01814	789.086	277.914	511.171	555.829	1067	0.520927	0.867398
											0.01814	789.652	278.348	511.304	556.696	1068	0.521251	0.867398
											0.01814	790.218	278.782	511.436	557.564	1069	0.521575	0.867398
											0.01813	790.784	279.216	511.569	558.431	1070	0.521898	0.867537
											0.01811	791.351	279.649	511.701	559.299	1071	0.522221	0.867606
											0.0181	791.917	280.083	511.834	560.166	1072	0.522543	0.867779
											0.0181	792.483	280.517	511.966	561.034	1073	0.522865	0.867779
											0.0181	793.049	280.951	512.098	561.902	1074	0.523186	0.867779
											0.0181	793.615	281.385	512.23	562.77	1075	0.523507	0.867779
											0.01809	794.181	281.819	512.362	563.638	1076	0.523827	0.867985
											0.01809	794.747	282.253	512.494	564.506	1077	0.524147	0.867985
											0.01806	795.313	282.687	512.626	565.374	1078	0.524466	0.868121
											0.01806	795.879	283.121	512.758	566.242	1079	0.524784	0.868121
											0.01805	796.445	283.555	512.89	567.11	1080	0.525102	0.868223
											0.01804	797.011	283.989	513.021	567.979	1081	0.52542	0.868325
											0.01804	797.577	284.423	513.153	568.847	1082	0.525737	0.868325
											0.01803	798.142	284.858	513.285	569.715	1083	0.526053	0.86846
											0.01803	798.708	285.292	513.416	570.584	1084	0.526369	0.86846
											0.01802	799.274	285.726	513.548	571.452	1085	0.526684	0.86856
											0.01801	799.839	286.161	513.679	572.321	1086	0.526999	0.86876
											0.01801	800.405	286.595	513.81	573.19	1087	0.527314	0.86876
											0.01801	800.971	287.029	513.941	574.059	1088	0.527627	0.86876
											0.01801	801.536	287.464	514.073	574.927	1089	0.527941	0.86876
											0.01801	802.102	287.898	514.204	575.796	1090	0.528253	0.86876
											0.018	803.5	287.5	516	575	1091	0.527039	1
											0.01799	804	288	516	576	1092	0.527473	1
											0.01799	804.5	288.5	516	577	1093	0.527905	1
											0.01798	805	289	516	578	1094	0.528336	1
											0.01798	805.5	289.5	516	579	1095	0.528767	1
											0.01797	806	290	516	580	1096	0.529197	1
											0.01796	806.5	290.5	516	581	1097	0.529626	1
											0.01796	807	291	516	582	1098	0.530055	1
											0.01795	807.5	291.5	516	583	1099	0.530482	1
											0.01795	808	292	516	584	1100	0.530909	1
											0.01708	808.5	292.5	516	585	1101	0.531335	1
											0.01291	809	293	516	586	1102	0.53176	1
											0.006532	809.5	293.5	516	587	1103	0.532185	1
											0.005815	810	294	516	588	1104	0.532609	1

## Sheet: Spectral Level Data
Spectral Level Data		Confidence Threshold	Forward	Reverse	Correct	Incorrect	Total	Global FDR	q-value		Fit Confidence Threshold	Fit Forward	Fit Reverse	Fit Correct	Fit Incorrect	Fit Total	Fit Global FDR	Fit Local FDR
		1	117	0	117	0	117	0	0		1	0.999856	0.000143895	0.999712	0.000287791	1	0.000287791	0.000287818
		0.9999	126	0	126	0	126	0	0		1	1.99971	0.000287791	1.99942	0.000575582	2	0.000287791	0.000287818
		0.9998	130	0	130	0	130	0	0		1	2.99957	0.000431687	2.99914	0.000863374	3	0.000287791	0.000287818
		0.9997	145	0	145	0	145	0	0		1	3.99942	0.000575583	3.99885	0.00115117	4	0.000287792	0.000287818
		0.9996	152	0	152	0	152	0	0		1	4.99928	0.000719479	4.99856	0.00143896	5	0.000287792	0.000287818
		0.9995	156	0	156	0	156	0	0		1	5.99914	0.000863376	5.99827	0.00172675	6	0.000287792	0.000287818
		0.9994	171	0	171	0	171	0	0		1	6.99899	0.00100727	6.99799	0.00201455	7	0.000287792	0.000287818
		0.9993	172	0	172	0	172	0	0		1	7.99885	0.00115117	7.9977	0.00230234	8	0.000287792	0.000287818
		0.9992	181	0	181	0	181	0	0		1	8.9987	0.00129507	8.99741	0.00259013	9	0.000287793	0.000287818
		0.9991	187	0	187	0	187	0	0		1	9.99856	0.00143896	9.99712	0.00287793	10	0.000287793	0.000287818
		0.999	196	0	196	0	196	0	0		1	10.9984	0.00158286	10.9968	0.00316572	11	0.000287793	0.000287818
		0.9989	207	0	207	0	207	0	0		1	11.9983	0.00172676	11.9965	0.00345352	12	0.000287793	0.000287818
		0.9988	211	0	211	0	211	0	0		1	12.9981	0.00187066	12.9963	0.00374132	13	0.000287794	0.000287818
		0.9987	212	0	212	0	212	0	0		1	13.998	0.00201456	13.996	0.00402911	14	0.000287794	0.000287818
		0.9986	223	0	223	0	223	0	0		1	14.9978	0.00215846	14.9957	0.00431691	15	0.000287794	0.000287818
		0.9985	225	0	225	0	225	0	0		1	15.9977	0.00230235	15.9954	0.00460471	16	0.000287794	0.000287818
		0.9984	232	0	232	0	232	0	0		1	16.9976	0.00244625	16.9951	0.00489251	17	0.000287795	0.000287818
		0.9983	240	0	240	0	240	0	0		1	17.9974	0.00259015	17.9948	0.00518031	18	0.000287795	0.000287818
		0.9982	244	0	244	0	244	0	0		1	18.9973	0.00273405	18.9945	0.00546811	19	0.000287795	0.000287818
		0.9981	245	0	245	0	245	0	0		1	19.9971	0.00287795	19.9942	0.00575591	20	0.000287795	0.000287818
		0.998	254	0	254	0	254	0	0		1	20.997	0.00302185	20.994	0.00604371	21	0.000287796	0.000287818
		0.9979	259	0	259	0	259	0	0		1	21.9968	0.00316575	21.9937	0.00633151	22	0.000287796	0.000287818
		0.9978	261	0	261	0	261	0	0		1	22.9967	0.00330965	22.9934	0.00661931	23	0.000287796	0.000287818
		0.9977	265	0	265	0	265	0	0		1	23.9965	0.00345355	23.9931	0.00690711	24	0.000287796	0.000287818
		0.9976	271	0	271	0	271	0	0		1	24.9964	0.00359746	24.9928	0.00719491	25	0.000287796	0.000287818
		0.9975	273	0	273	0	273	0	0		1	25.9963	0.00374136	25.9925	0.00748271	26	0.000287797	0.000287818
		0.9974	275	0	275	0	275	0	0		1	26.9961	0.00388526	26.9922	0.00777052	27	0.000287797	0.000287818
		0.9973	277	0	277	0	277	0	0		1	27.996	0.00402916	27.9919	0.00805832	28	0.000287797	0.000287818
		0.9972	279	0	279	0	279	0	0		1	28.9958	0.00417306	28.9917	0.00834612	29	0.000287797	0.000287818
		0.9971	287	0	287	0	287	0	0		1	29.9957	0.00431696	29.9914	0.00863393	30	0.000287798	0.000287818
		0.997	289	0	289	0	289	0	0		1	30.9955	0.00446087	30.9911	0.00892173	31	0.000287798	0.000287818
		0.9969	294	0	294	0	294	0	0		1	31.9954	0.00460477	31.9908	0.00920954	32	0.000287798	0.000287818
		0.9968	295	0	295	0	295	0	0		1	32.9953	0.00474867	32.9905	0.00949734	33	0.000287798	0.000287818
		0.9966	297	0	297	0	297	0	0		1	33.9951	0.00489258	33.9902	0.00978515	34	0.000287799	0.000287818
		0.9965	310	0	310	0	310	0	0		1	34.995	0.00503648	34.9899	0.010073	35	0.000287799	0.000287818
		0.9964	311	0	311	0	311	0	0		1	35.9948	0.00518038	35.9896	0.0103608	36	0.000287799	0.000287818
		0.9961	313	0	313	0	313	0	0		1	36.9947	0.00532429	36.9894	0.0106486	37	0.000287799	0.000287818
		0.9959	314	0	314	0	314	0	0		1	37.9945	0.00546819	37.9891	0.0109364	38	0.000287799	0.000287818
		0.9958	316	0	316	0	316	0	0		1	38.9944	0.00561209	38.9888	0.0112242	39	0.0002878	0.000287818
		0.9956	317	0	317	0	317	0	0		1	39.9942	0.005756	39.9885	0.011512	40	0.0002878	0.000287818
		0.9955	320	0	320	0	320	0	0		1	40.9941	0.0058999	40.9882	0.0117998	41	0.0002878	0.000287818
		0.9954	321	0	321	0	321	0	0		1	41.994	0.00604381	41.9879	0.0120876	42	0.0002878	0.000287818
		0.9951	322	0	322	0	322	0	0		1	42.9938	0.00618771	42.9876	0.0123754	43	0.000287801	0.000287818
		0.9949	326	0	326	0	326	0	0		1	43.9937	0.00633162	43.9873	0.0126632	44	0.000287801	0.000287818
		0.9948	327	0	327	0	327	0	0		1	44.9935	0.00647553	44.987	0.0129511	45	0.000287801	0.000287818
		0.9946	333	0	333	0	333	0	0		1	45.9934	0.00661943	45.9868	0.0132389	46	0.000287801	0.000287818
		0.9944	334	0	334	0	334	0	0		1	46.9932	0.00676334	46.9865	0.0135267	47	0.000287802	0.000287818
		0.9943	338	0	338	0	338	0	0		1	47.9931	0.00690724	47.9862	0.0138145	48	0.000287802	0.000287818
		0.9941	339	0	339	0	339	0	0		1	48.9929	0.00705115	48.9859	0.0141023	49	0.000287802	0.000287818
		0.9939	343	0	343	0	343	0	0		1	49.9928	0.00719506	49.9856	0.0143901	50	0.000287802	0.000287818
		0.9937	344	0	344	0	344	0	0		1	50.9927	0.00733896	50.9853	0.0146779	51	0.000287803	0.000287818
		0.9936	371	0	371	0	371	0	0		1	51.9925	0.00748287	51.985	0.0149657	52	0.000287803	0.000287818
		0.9934	372	0	372	0	372	0	0		1	52.9924	0.00762678	52.9847	0.0152536	53	0.000287803	0.000287818
		0.993	373	0	373	0	373	0	0		1	53.9922	0.00777069	53.9845	0.0155414	54	0.000287803	0.000287818
		0.9929	374	0	374	0	374	0	0		1	54.9921	0.0079146	54.9842	0.0158292	55	0.000287803	0.000287818
		0.9928	378	0	378	0	378	0	0		1	55.9919	0.0080585	55.9839	0.016117	56	0.000287804	0.000287818
		0.9925	390	0	390	0	390	0	0		1	56.9918	0.00820241	56.9836	0.0164048	57	0.000287804	0.000287818
		0.9923	392	0	392	0	392	0	0		1	57.9917	0.00834632	57.9833	0.0166926	58	0.000287804	0.000287818
		0.9921	394	0	394	0	394	0	0		1	58.9915	0.00849023	58.983	0.0169805	59	0.000287804	0.000287818
		0.9918	397	0	397	0	397	0	0		1	59.9914	0.00863414	59.9827	0.0172683	60	0.000287805	0.000287818
		0.9916	399	0	399	0	399	0	0		1	60.9912	0.00877805	60.9824	0.0175561	61	0.000287805	0.000287818
		0.9913	415	0	415	0	415	0	0		1	61.9911	0.00892196	61.9822	0.0178439	62	0.000287805	0.000287818
		0.9912	416	0	416	0	416	0	0		1	62.9909	0.00906587	62.9819	0.0181317	63	0.000287805	0.000287818
		0.9911	417	0	417	0	417	0	0		1	63.9908	0.00920978	63.9816	0.0184196	64	0.000287806	0.000287818
		0.9908	420	0	420	0	420	0	0		1	64.9906	0.00935369	64.9813	0.0187074	65	0.000287806	0.000287818
		0.9907	422	0	422	0	422	0	0		1	65.9905	0.0094976	65.981	0.0189952	66	0.000287806	0.000287818
		0.9905	423	0	423	0	423	0	0		1	66.9904	0.00964151	66.9807	0.019283	67	0.000287806	0.000287818
		0.9902	424	0	424	0	424	0	0		1	67.9902	0.00978542	67.9804	0.0195708	68	0.000287807	0.000287818
		0.9898	429	0	429	0	429	0	0		1	68.9901	0.00992933	68.9801	0.0198587	69	0.000287807	0.000287818
		0.9897	432	0	432	0	432	0	0		1	69.9899	0.0100732	69.9799	0.0201465	70	0.000287807	0.000287818
		0.9893	433	0	433	0	433	0	0		1	70.9898	0.0102172	70.9796	0.0204343	71	0.000287807	0.000287818
		0.9892	434	0	434	0	434	0	0		1	71.9896	0.0103611	71.9793	0.0207221	72	0.000287807	0.000287818
		0.989	435	0	435	0	435	0	0		1	72.9895	0.010505	72.979	0.02101	73	0.000287808	0.000287818
		0.9887	436	0	436	0	436	0	0		1	73.9894	0.0106489	73.9787	0.0212978	74	0.000287808	0.000287818
		0.9882	437	0	437	0	437	0	0		1	74.9892	0.0107928	74.9784	0.0215856	75	0.000287808	0.000287818
		0.9875	441	0	441	0	441	0	0		1	75.9891	0.0109367	75.9781	0.0218734	76	0.000287808	0.000287818
		0.9872	442	0	442	0	442	0	0		1	76.9889	0.0110806	76.9778	0.0221613	77	0.000287809	0.000287818
		0.987	443	0	443	0	443	0	0		1	77.9888	0.0112245	77.9776	0.0224491	78	0.000287809	0.000287818
		0.9865	444	0	444	0	444	0	0		1	78.9886	0.0113685	78.9773	0.0227369	79	0.000287809	0.000287818
		0.9864	448	0	448	0	448	0	0		1	79.9885	0.0115124	79.977	0.0230247	80	0.000287809	0.000287818
		0.9857	449	0	449	0	449	0	0		1	80.9883	0.0116563	80.9767	0.0233126	81	0.00028781	0.000287818
		0.9856	450	0	450	0	450	0	0		1	81.9882	0.0118002	81.9764	0.0236004	82	0.00028781	0.000287818
		0.9852	453	0	453	0	453	0	0		1	82.9881	0.0119441	82.9761	0.0238882	83	0.00028781	0.000287818
		0.9851	456	0	456	0	456	0	0		1	83.9879	0.012088	83.9758	0.0241761	84	0.00028781	0.000287818
		0.9847	457	0	457	0	457	0	0		1	84.9878	0.0122319	84.9755	0.0244639	85	0.00028781	0.000287818
		0.9844	458	0	458	0	458	0	0		1	85.9876	0.0123759	85.9752	0.0247517	86	0.000287811	0.000287818
		0.9842	467	0	467	0	467	0	0		1	86.9875	0.0125198	86.975	0.0250396	87	0.000287811	0.000287818
		0.9838	468	0	468	0	468	0	0		1	87.9873	0.0126637	87.9747	0.0253274	88	0.000287811	0.000287818
		0.9837	481	0	481	0	481	0	0		1	88.9872	0.0128076	88.9744	0.0256152	89	0.000287811	0.000287818
		0.9833	483	0	483	0	483	0	0		1	89.987	0.0129515	89.9741	0.025903	90	0.000287812	0.000287818
		0.9832	488	0	488	0	488	0	0		1	90.9869	0.0130954	90.9738	0.0261909	91	0.000287812	0.000287818
		0.9829	489	0	489	0	489	0	0		1	91.9868	0.0132394	91.9735	0.0264787	92	0.000287812	0.000287818
		0.9827	490	0	490	0	490	0	0		1	92.9866	0.0133833	92.9732	0.0267666	93	0.000287812	0.000287818
		0.9822	497	0	497	0	497	0	0		1	93.9865	0.0135272	93.9729	0.0270544	94	0.000287813	0.000287818
		0.9816	515	0	515	0	515	0	0		1	94.9863	0.0136711	94.9727	0.0273422	95	0.000287813	0.000287818
		0.9813	516	0	516	0	516	0	0		1	95.9862	0.013815	95.9724	0.0276301	96	0.000287813	0.000287818
		0.9811	518	0	518	0	518	0	0		1	96.986	0.0139589	96.9721	0.0279179	97	0.000287813	0.000287818
		0.9805	522	0	522	0	522	0	0		1	97.9859	0.0141029	97.9718	0.0282057	98	0.000287814	0.000287818
		0.9799	523	0	523	0	523	0	0		1	98.9858	0.0142468	98.9715	0.0284936	99	0.000287814	0.000287818
		0.9796	524	0	524	0	524	0	0		1	99.9856	0.0143907	99.9712	0.0287814	100	0.000287814	0.000287818
		0.9792	525	0	525	0	525	0	0		1	100.985	0.0145346	100.971	0.0290692	101	0.000287814	0.000287818
		0.9787	526	0	526	0	526	0	0		1	101.985	0.0146785	101.971	0.0293571	102	0.000287814	0.000287818
		0.9786	532	0	532	0	532	0	0		1	102.985	0.0148225	102.97	0.0296449	103	0.000287815	0.000287818
		0.9779	533	0	533	0	533	0	0		1	103.985	0.0149664	103.97	0.0299328	104	0.000287815	0.000287818
		0.9778	534	0	534	0	534	0	0		1	104.985	0.0151103	104.97	0.0302206	105	0.000287815	0.000287818
		0.9775	536	0	536	0	536	0	0		1	105.985	0.0152542	105.969	0.0305084	106	0.000287815	0.000287818
		0.9765	537	0	537	0	537	0	0		1	106.985	0.0153981	106.969	0.0307963	107	0.000287816	0.000287818
		0.9758	543	0	543	0	543	0	0		1	107.984	0.0155421	107.969	0.0310841	108	0.000287816	0.000287818
		0.975	544	0	544	0	544	0	0		1	108.984	0.015686	108.969	0.031372	109	0.000287816	0.000287818
		0.9748	549	0	549	0	549	0	0		1	109.984	0.0158299	109.968	0.0316598	110	0.000287816	0.000287818
		0.9742	550	0	550	0	550	0	0		1	110.984	0.0159738	110.968	0.0319476	111	0.000287817	0.000287818
		0.9737	551	0	551	0	551	0	0		1	111.984	0.0161177	111.968	0.0322355	112	0.000287817	0.000287818
		0.9734	552	0	552	0	552	0	0		1	112.984	0.0162617	112.967	0.0325233	113	0.000287817	0.000287818
		0.973	553	0	553	0	553	0	0		1	113.984	0.0164056	113.967	0.0328112	114	0.000287817	0.000287818
		0.9725	554	0	554	0	554	0	0		1	114.983	0.0165495	114.967	0.033099	115	0.000287818	0.000287818
		0.9721	566	0	566	0	566	0	0		1	115.983	0.0166934	115.967	0.0333869	116	0.000287818	0.000287818
		0.9717	566	1	565	2	567	0.00352734	0.00275862		1	116.983	0.0168374	116.966	0.0336747	117	0.000287818	0.000287818
		0.9714	567	1	566	2	568	0.00352113	0.00275862		0.9999	117.983	0.0169813	117.966	0.0339625	118	0.000287818	0.000287847
		0.9708	570	1	569	2	571	0.00350263	0.00275862		0.9999	118.983	0.0171252	118.966	0.0342504	119	0.000287818	0.000287847
		0.9706	572	1	571	2	573	0.0034904	0.00275862		0.9999	119.983	0.0172691	119.965	0.0345382	120	0.000287819	0.000287847
		0.9699	573	1	572	2	574	0.00348432	0.00275862		0.9999	120.983	0.017413	120.965	0.0348261	121	0.000287819	0.000287847
		0.9689	583	1	582	2	584	0.00342466	0.00275862		0.9999	121.982	0.017557	121.965	0.0351139	122	0.000287819	0.000287847
		0.968	592	1	591	2	593	0.00337268	0.00275862		0.9999	122.982	0.0177009	122.965	0.0354018	123	0.000287819	0.000287847
		0.9679	593	1	592	2	594	0.003367	0.00275862		0.9999	123.982	0.0178448	123.964	0.0356896	124	0.00028782	0.000287847
		0.9675	597	1	596	2	598	0.00334448	0.00275862		0.9999	124.982	0.0179887	124.964	0.0359775	125	0.00028782	0.000287847
		0.9669	611	1	610	2	612	0.00326797	0.00275862		0.9999	125.982	0.0181327	125.964	0.0362653	126	0.00028782	0.000287847
		0.9662	612	1	611	2	613	0.00326264	0.00275862		0.9998	126.982	0.0182766	126.963	0.0365532	127	0.00028782	0.000287851
		0.9661	613	1	612	2	614	0.00325733	0.00275862		0.9998	127.982	0.0184205	127.963	0.036841	128	0.000287821	0.000287851
		0.9659	614	1	613	2	615	0.00325203	0.00275862		0.9998	128.981	0.0185644	128.963	0.0371289	129	0.000287821	0.000287851
		0.9653	615	1	614	2	616	0.00324675	0.00275862		0.9998	129.981	0.0187084	129.963	0.0374167	130	0.000287821	0.000287851
		0.9648	623	1	622	2	624	0.00320513	0.00275862		0.9997	130.981	0.0188523	130.962	0.0377046	131	0.000287821	0.000287855
		0.9637	624	1	623	2	625	0.0032	0.00275862		0.9997	131.981	0.0189962	131.962	0.0379924	132	0.000287821	0.000287855
		0.9632	625	1	624	2	626	0.00319489	0.00275862		0.9997	132.981	0.0191401	132.962	0.0382803	133	0.000287822	0.000287855
		0.9625	635	1	634	2	636	0.00314465	0.00275862		0.9997	133.981	0.0192841	133.961	0.0385681	134	0.000287822	0.000287855
		0.9623	667	1	666	2	668	0.00299401	0.00275862		0.9997	134.981	0.019428	134.961	0.038856	135	0.000287822	0.000287855
		0.9617	668	1	667	2	669	0.00298954	0.00275862		0.9997	135.98	0.0195719	135.961	0.0391439	136	0.000287822	0.000287855
		0.9613	669	1	668	2	670	0.00298507	0.00275862		0.9997	136.98	0.0197159	136.961	0.0394317	137	0.000287823	0.000287855
		0.9601	670	1	669	2	671	0.00298063	0.00275862		0.9997	137.98	0.0198598	137.96	0.0397196	138	0.000287823	0.000287855
		0.9592	671	1	670	2	672	0.00297619	0.00275862		0.9997	138.98	0.0200037	138.96	0.0400074	139	0.000287823	0.000287855
		0.9588	672	1	671	2	673	0.00297177	0.00275862		0.9997	139.98	0.0201476	139.96	0.0402953	140	0.000287823	0.000287855
		0.9584	675	1	674	2	676	0.00295858	0.00275862		0.9997	140.98	0.0202916	140.959	0.0405831	141	0.000287824	0.000287855
		0.9575	683	1	682	2	684	0.00292398	0.00275862		0.9997	141.98	0.0204355	141.959	0.040871	142	0.000287824	0.000287855
		0.9566	684	1	683	2	685	0.00291971	0.00275862		0.9997	142.979	0.0205794	142.959	0.0411588	143	0.000287824	0.000287855
		0.9561	685	1	684	2	686	0.00291545	0.00275862		0.9997	143.979	0.0207233	143.959	0.0414467	144	0.000287824	0.000287855
		0.9558	706	1	705	2	707	0.00282885	0.00275862		0.9997	144.979	0.0208673	144.958	0.0417346	145	0.000287825	0.000287855
		0.9548	708	1	707	2	709	0.00282087	0.00275862		0.9996	145.979	0.0210112	145.958	0.0420224	146	0.000287825	0.00028786
		0.9547	711	1	710	2	712	0.00280899	0.00275862		0.9996	146.979	0.0211551	146.958	0.0423103	147	0.000287825	0.00028786
		0.9533	712	1	711	2	713	0.00280505	0.00275862		0.9996	147.979	0.0212991	147.957	0.0425981	148	0.000287825	0.00028786
		0.9529	713	1	712	2	714	0.00280112	0.00275862		0.9996	148.979	0.021443	148.957	0.042886	149	0.000287825	0.00028786
		0.9521	714	1	713	2	715	0.0027972	0.00275862		0.9996	149.978	0.0215869	149.957	0.0431739	150	0.000287826	0.00028786
		0.9518	715	1	714	2	716	0.0027933	0.00275862		0.9996	150.978	0.0217309	150.957	0.0434617	151	0.000287826	0.00028786
		0.9507	723	1	722	2	724	0.00276243	0.00275862		0.9996	151.978	0.0218748	151.956	0.0437496	152	0.000287826	0.00028786
		0.9503	724	1	723	2	725	0.00275862	0.00275862		0.9995	152.978	0.0220187	152.956	0.0440374	153	0.000287826	0.000287863
		0.9489	724	2	722	4	726	0.00550964	0.0052356		0.9995	153.978	0.0221627	153.956	0.0443253	154	0.000287827	0.000287863
		0.9487	725	2	723	4	727	0.00550206	0.0052356		0.9995	154.978	0.0223066	154.955	0.0446132	155	0.000287827	0.000287863
		0.9484	731	2	729	4	733	0.00545703	0.0052356		0.9995	155.978	0.0224505	155.955	0.044901	156	0.000287827	0.000287863
		0.9482	753	2	751	4	755	0.00529801	0.0052356		0.9994	156.977	0.0225944	156.955	0.0451889	157	0.000287827	0.000287868
		0.947	754	2	752	4	756	0.00529101	0.0052356		0.9994	157.977	0.0227384	157.955	0.0454768	158	0.000287828	0.000287868
		0.9468	756	2	754	4	758	0.00527704	0.0052356		0.9994	158.977	0.0228823	158.954	0.0457646	159	0.000287828	0.000287868
		0.9462	757	2	755	4	759	0.00527009	0.0052356		0.9994	159.977	0.0230262	159.954	0.0460525	160	0.000287828	0.000287868
		0.9454	758	2	756	4	760	0.00526316	0.0052356		0.9994	160.977	0.0231702	160.954	0.0463404	161	0.000287828	0.000287868
		0.9446	759	2	757	4	761	0.00525624	0.0052356		0.9994	161.977	0.0233141	161.953	0.0466282	162	0.000287829	0.000287868
		0.944	760	2	758	4	762	0.00524934	0.0052356		0.9994	162.977	0.023458	162.953	0.0469161	163	0.000287829	0.000287868
		0.9436	761	2	759	4	763	0.00524246	0.0052356		0.9994	163.976	0.023602	163.953	0.047204	164	0.000287829	0.000287868
		0.9423	762	2	760	4	764	0.0052356	0.0052356		0.9994	164.976	0.0237459	164.953	0.0474918	165	0.000287829	0.000287868
		0.94	763	3	760	6	766	0.0078329	0.00772201		0.9994	165.976	0.0238898	165.952	0.0477797	166	0.000287829	0.000287868
		0.9394	771	3	768	6	774	0.00775194	0.00772201		0.9994	166.976	0.0240338	166.952	0.0480676	167	0.00028783	0.000287868
		0.9381	772	3	769	6	775	0.00774194	0.00772201		0.9994	167.976	0.0241777	167.952	0.0483554	168	0.00028783	0.000287868
		0.9361	773	3	770	6	776	0.00773196	0.00772201		0.9994	168.976	0.0243217	168.951	0.0486433	169	0.00028783	0.000287868
		0.935	774	3	771	6	777	0.00772201	0.00772201		0.9994	169.976	0.0244656	169.951	0.0489312	170	0.00028783	0.000287868
		0.9345	774	4	770	8	778	0.0102828	0.00885936		0.9994	170.975	0.0246095	170.951	0.049219	171	0.000287831	0.000287868
		0.9341	779	4	775	8	783	0.0102171	0.00885936		0.9993	171.975	0.0247535	171.95	0.0495069	172	0.000287831	0.000287872
		0.9323	784	4	780	8	788	0.0101523	0.00885936		0.9992	172.975	0.0248974	172.95	0.0497948	173	0.000287831	0.000287876
		0.932	785	4	781	8	789	0.0101394	0.00885936		0.9992	173.975	0.0250413	173.95	0.0500827	174	0.000287831	0.000287876
		0.9299	786	4	782	8	790	0.0101266	0.00885936		0.9992	174.975	0.0251853	174.95	0.0503705	175	0.000287832	0.000287876
		0.9296	787	4	783	8	791	0.0101138	0.00885936		0.9992	175.975	0.0253292	175.949	0.0506584	176	0.000287832	0.000287876
		0.9293	797	4	793	8	801	0.00998752	0.00885936		0.9992	176.975	0.0254731	176.949	0.0509463	177	0.000287832	0.000287876
		0.9277	798	4	794	8	802	0.00997506	0.00885936		0.9992	177.974	0.0256171	177.949	0.0512342	178	0.000287832	0.000287876
		0.9267	806	4	802	8	810	0.00987654	0.00885936		0.9992	178.974	0.025761	178.948	0.051522	179	0.000287833	0.000287876
		0.9254	808	4	804	8	812	0.00985222	0.00885936		0.9992	179.974	0.025905	179.948	0.0518099	180	0.000287833	0.000287876
		0.9238	809	4	805	8	813	0.0098401	0.00885936		0.9992	180.974	0.0260489	180.948	0.0520978	181	0.000287833	0.000287876
		0.9237	810	4	806	8	814	0.00982801	0.00885936		0.9991	181.974	0.0261928	181.948	0.0523857	182	0.000287833	0.000287883
		0.9231	811	4	807	8	815	0.00981595	0.00885936		0.9991	182.974	0.0263368	182.947	0.0526736	183	0.000287834	0.000287883
		0.9225	812	4	808	8	816	0.00980392	0.00885936		0.9991	183.974	0.0264807	183.947	0.0529614	184	0.000287834	0.000287883
		0.9207	817	4	813	8	821	0.00974421	0.00885936		0.9991	184.973	0.0266247	184.947	0.0532493	185	0.000287834	0.000287883
		0.9182	818	4	814	8	822	0.00973236	0.00885936		0.9991	185.973	0.0267686	185.946	0.0535372	186	0.000287834	0.000287883
		0.9176	822	4	818	8	826	0.00968523	0.00885936		0.9991	186.973	0.0269125	186.946	0.0538251	187	0.000287835	0.000287883
		0.9156	824	4	820	8	828	0.00966184	0.00885936		0.999	187.973	0.0270565	187.946	0.054113	188	0.000287835	0.000287894
		0.9144	825	4	821	8	829	0.00965018	0.00885936		0.999	188.973	0.0272004	188.946	0.0544009	189	0.000287835	0.000287894
		0.913	826	4	822	8	830	0.00963855	0.00885936		0.999	189.973	0.0273444	189.945	0.0546888	190	0.000287836	0.000287894
		0.9112	827	4	823	8	831	0.00962696	0.00885936		0.999	190.973	0.0274883	190.945	0.0549767	191	0.000287836	0.000287894
		0.911	828	4	824	8	832	0.00961538	0.00885936		0.999	191.972	0.0276323	191.945	0.0552645	192	0.000287836	0.000287894
		0.9103	831	4	827	8	835	0.00958084	0.00885936		0.999	192.972	0.0277762	192.944	0.0555524	193	0.000287836	0.000287894
		0.9076	832	4	828	8	836	0.00956938	0.00885936		0.999	193.972	0.0279202	193.944	0.0558403	194	0.000287837	0.000287894
		0.9075	833	4	829	8	837	0.00955795	0.00885936		0.999	194.972	0.0280641	194.944	0.0561282	195	0.000287837	0.000287894
		0.9056	834	4	830	8	838	0.00954654	0.00885936		0.999	195.972	0.0282081	195.944	0.0564161	196	0.000287837	0.000287894
		0.9043	835	4	831	8	839	0.00953516	0.00885936		0.9989	196.972	0.028352	196.943	0.056704	197	0.000287838	0.000287923
		0.9039	836	4	832	8	840	0.00952381	0.00885936		0.9989	197.972	0.028496	197.943	0.056992	198	0.000287838	0.000287923
		0.9018	837	4	833	8	841	0.00951249	0.00885936		0.9989	198.971	0.0286399	198.943	0.0572799	199	0.000287839	0.000287923
		0.9002	839	4	835	8	843	0.00948992	0.00885936		0.9989	199.971	0.0287839	199.942	0.0575678	200	0.000287839	0.000287923
		0.8988	841	4	837	8	845	0.00946746	0.00885936		0.9989	200.971	0.0289279	200.942	0.0578557	201	0.000287839	0.000287923
		0.8971	842	4	838	8	846	0.00945626	0.00885936		0.9989	201.971	0.0290718	201.942	0.0581436	202	0.00028784	0.000287923
		0.8969	843	4	839	8	847	0.0094451	0.00885936		0.9989	202.971	0.0292158	202.942	0.0584316	203	0.00028784	0.000287923
		0.8964	844	4	840	8	848	0.00943396	0.00885936		0.9989	203.971	0.0293597	203.941	0.0587195	204	0.000287841	0.000287923
		0.8958	845	4	841	8	849	0.00942285	0.00885936		0.9989	204.97	0.0295037	204.941	0.0590074	205	0.000287841	0.000287923
		0.8926	846	4	842	8	850	0.00941176	0.00885936		0.9989	205.97	0.0296477	205.941	0.0592954	206	0.000287842	0.000287923
		0.8925	849	4	845	8	853	0.00937866	0.00885936		0.9989	206.97	0.0297917	206.94	0.0595833	207	0.000287842	0.000287923
		0.8894	850	4	846	8	854	0.00936768	0.00885936		0.9988	207.97	0.0299356	207.94	0.0598713	208	0.000287843	0.000287966
		0.889	856	4	852	8	860	0.00930233	0.00885936		0.9988	208.97	0.0300796	208.94	0.0601592	209	0.000287843	0.000287966
		0.8884	857	4	853	8	861	0.00929152	0.00885936		0.9988	209.97	0.0302236	209.94	0.0604472	210	0.000287844	0.000287966
		0.8861	859	4	855	8	863	0.00926999	0.00885936		0.9988	210.97	0.0303676	210.939	0.0607352	211	0.000287844	0.000287966
		0.8843	863	4	859	8	867	0.00922722	0.00885936		0.9987	211.969	0.0305116	211.939	0.0610232	212	0.000287845	0.000287987
		0.8827	864	4	860	8	868	0.00921659	0.00885936		0.9986	212.969	0.0306556	212.939	0.0613112	213	0.000287846	0.000288055
		0.8805	865	4	861	8	869	0.00920598	0.00885936		0.9986	213.969	0.0307996	213.938	0.0615992	214	0.000287847	0.000288055
		0.88	866	4	862	8	870	0.0091954	0.00885936		0.9986	214.969	0.0309436	214.938	0.0618872	215	0.000287847	0.000288055
		0.8756	868	4	864	8	872	0.00917431	0.00885936		0.9986	215.969	0.0310876	215.938	0.0621752	216	0.000287848	0.000288055
		0.872	870	4	866	8	874	0.00915332	0.00885936		0.9986	216.969	0.0312316	216.938	0.0624633	217	0.000287849	0.000288055
		0.8716	875	4	871	8	879	0.00910125	0.00885936		0.9986	217.969	0.0313757	217.937	0.0627513	218	0.00028785	0.000288055
		0.8711	876	4	872	8	880	0.00909091	0.00885936		0.9986	218.968	0.0315197	218.937	0.0630394	219	0.000287851	0.000288055
		0.8706	887	4	883	8	891	0.00897868	0.00885936		0.9986	219.968	0.0316637	219.937	0.0633275	220	0.000287852	0.000288055
		0.8682	888	4	884	8	892	0.00896861	0.00885936		0.9986	220.968	0.0318078	220.936	0.0636156	221	0.000287853	0.000288055
		0.8665	892	4	888	8	896	0.00892857	0.00885936		0.9986	221.968	0.0319518	221.936	0.0639037	222	0.000287854	0.000288055
		0.8644	898	4	894	8	902	0.00886918	0.00885936		0.9986	222.968	0.0320959	222.936	0.0641918	223	0.000287856	0.000288055
		0.862	899	4	895	8	903	0.00885936	0.00885936		0.9985	223.968	0.03224	223.936	0.06448	224	0.000287857	0.000288172
		0.8618	899	5	894	10	904	0.0110619	0.0107066		0.9985	224.968	0.0323841	224.935	0.0647682	225	0.000287859	0.000288172
		0.8605	900	5	895	10	905	0.0110497	0.0107066		0.9984	225.967	0.0325282	225.935	0.0650564	226	0.00028786	0.000288289
		0.8569	907	5	902	10	912	0.0109649	0.0107066		0.9984	226.967	0.0326723	226.935	0.0653446	227	0.000287862	0.000288289
		0.8565	908	5	903	10	913	0.0109529	0.0107066		0.9984	227.967	0.0328164	227.934	0.0656329	228	0.000287864	0.000288289
		0.8551	909	5	904	10	914	0.0109409	0.0107066		0.9984	228.967	0.0329606	228.934	0.0659212	229	0.000287865	0.000288289
		0.8524	910	5	905	10	915	0.010929	0.0107066		0.9984	229.967	0.0331047	229.934	0.0662095	230	0.000287867	0.000288289
		0.852	911	5	906	10	916	0.010917	0.0107066		0.9984	230.967	0.0332489	230.934	0.0664978	231	0.000287869	0.000288289
		0.8483	917	5	912	10	922	0.010846	0.0107066		0.9984	231.967	0.0333931	231.933	0.0667862	232	0.000287872	0.000288289
		0.844	918	5	913	10	923	0.0108342	0.0107066		0.9983	232.966	0.0335373	232.933	0.0670747	233	0.000287874	0.00028858
		0.8434	919	5	914	10	924	0.0108225	0.0107066		0.9983	233.966	0.0336816	233.933	0.0673631	234	0.000287877	0.00028858
		0.8418	920	5	915	10	925	0.0108108	0.0107066		0.9983	234.966	0.0338258	234.932	0.0676516	235	0.000287879	0.00028858
		0.8412	921	5	916	10	926	0.0107991	0.0107066		0.9983	235.966	0.0339701	235.932	0.0679402	236	0.000287882	0.00028858
		0.8379	922	5	917	10	927	0.0107875	0.0107066		0.9983	236.966	0.0341144	236.932	0.0682288	237	0.000287885	0.00028858
		0.8366	924	5	919	10	929	0.0107643	0.0107066		0.9983	237.966	0.0342587	237.931	0.0685175	238	0.000287888	0.00028858
		0.8352	925	5	920	10	930	0.0107527	0.0107066		0.9983	238.966	0.0344031	238.931	0.0688062	239	0.000287892	0.00028858
		0.8313	926	5	921	10	931	0.0107411	0.0107066		0.9983	239.965	0.0345475	239.931	0.0690949	240	0.000287896	0.00028858
		0.8307	929	5	924	10	934	0.0107066	0.0107066		0.9982	240.965	0.0346919	240.931	0.0693838	241	0.000287899	0.000288932
		0.8298	933	6	927	12	939	0.0127796	0.0125261		0.9982	241.965	0.0348363	241.93	0.0696727	242	0.000287904	0.000288932
		0.8261	934	6	928	12	940	0.012766	0.0125261		0.9982	242.965	0.0349808	242.93	0.0699616	243	0.000287908	0.000288932
		0.8259	937	6	931	12	943	0.0127253	0.0125261		0.9982	243.965	0.0351253	243.93	0.0702507	244	0.000287913	0.000288932
		0.8215	944	6	938	12	950	0.0126316	0.0125261		0.9981	244.965	0.0352699	244.929	0.0705398	245	0.000287918	0.00028912
		0.8204	945	6	939	12	951	0.0126183	0.0125261		0.998	245.965	0.0354145	245.929	0.070829	246	0.000287923	0.000289586
		0.8178	946	6	940	12	952	0.012605	0.0125261		0.998	246.964	0.0355591	246.929	0.0711183	247	0.000287928	0.000289586
		0.8167	947	6	941	12	953	0.0125918	0.0125261		0.998	247.964	0.0357038	247.929	0.0714077	248	0.000287934	0.000289586
		0.8155	949	6	943	12	955	0.0125654	0.0125261		0.998	248.964	0.0358486	248.928	0.0716972	249	0.00028794	0.000289586
		0.8119	950	6	944	12	956	0.0125523	0.0125261		0.998	249.964	0.0359934	249.928	0.0719867	250	0.000287947	0.000289586
		0.8092	951	6	945	12	957	0.0125392	0.0125261		0.998	250.964	0.0361382	250.928	0.0722764	251	0.000287954	0.000289586
		0.8069	952	6	946	12	958	0.0125261	0.0125261		0.998	251.964	0.0362831	251.927	0.0725663	252	0.000287961	0.000289586
		0.8052	964	11	953	22	975	0.0225641	0.0224949		0.998	252.964	0.0364281	252.927	0.0728562	253	0.000287969	0.000289586
		0.8035	965	11	954	22	976	0.022541	0.0224949		0.998	253.963	0.0365731	253.927	0.0731463	254	0.000287977	0.000289586
		0.7977	966	11	955	22	977	0.0225179	0.0224949		0.9979	254.963	0.0367182	254.927	0.0734365	255	0.000287986	0.000290492
		0.7969	967	11	956	22	978	0.0224949	0.0224949		0.9979	255.963	0.0368634	255.926	0.0737268	256	0.000287995	0.000290492
		0.7919	970	12	958	24	982	0.0244399	0.0244399		0.9979	256.963	0.0370086	256.926	0.0740173	257	0.000288005	0.000290492
		0.787	970	13	957	26	983	0.0264496	0.0261044		0.9979	257.963	0.037154	257.926	0.0743079	258	0.000288015	0.000290492
		0.7865	971	13	958	26	984	0.0264228	0.0261044		0.9979	258.963	0.0372994	258.925	0.0745988	259	0.000288026	0.000290492
		0.7861	972	13	959	26	985	0.0263959	0.0261044		0.9978	259.963	0.0374449	259.925	0.0748897	260	0.000288037	0.000291086
		0.7812	979	13	966	26	992	0.0262097	0.0261044		0.9978	260.962	0.0375905	260.925	0.0751809	261	0.00028805	0.000291086
		0.7802	983	13	970	26	996	0.0261044	0.0261044		0.9977	261.962	0.0377362	261.925	0.0754723	262	0.000288062	0.000291684
		0.7779	989	17	972	34	1006	0.0337972	0.0335968		0.9977	262.962	0.0378819	262.924	0.0757639	263	0.000288076	0.000291684
		0.7758	990	17	973	34	1007	0.0337637	0.0335968		0.9977	263.962	0.0380278	263.924	0.0760557	264	0.00028809	0.000291684
		0.7743	991	17	974	34	1008	0.0337302	0.0335968		0.9977	264.962	0.0381738	264.924	0.0763477	265	0.000288105	0.000291684
		0.7704	994	17	977	34	1011	0.0336301	0.0335968		0.9976	265.962	0.03832	265.923	0.0766399	266	0.00028812	0.000292897
		0.7633	995	17	978	34	1012	0.0335968	0.0335968		0.9976	266.962	0.0384662	266.923	0.0769325	267	0.000288137	0.000292897
		0.7624	995	18	977	36	1013	0.035538	0.0346487		0.9976	267.961	0.0386126	267.923	0.0772252	268	0.000288154	0.000292897
		0.7594	996	18	978	36	1014	0.035503	0.0346487		0.9976	268.961	0.0387591	268.922	0.0775182	269	0.000288172	0.000292897
		0.7579	997	18	979	36	1015	0.035468	0.0346487		0.9976	269.961	0.0389058	269.922	0.0778116	270	0.000288191	0.000292897
		0.7538	998	18	980	36	1016	0.0354331	0.0346487		0.9976	270.961	0.0390526	270.922	0.0781052	271	0.000288211	0.000292897
		0.7504	999	18	981	36	1017	0.0353982	0.0346487		0.9975	271.961	0.0391996	271.922	0.0783991	272	0.000288232	0.000294094
		0.7424	1000	18	982	36	1018	0.0353635	0.0346487		0.9975	272.961	0.0393467	272.921	0.0786934	273	0.000288254	0.000294094
		0.7391	1003	18	985	36	1021	0.0352595	0.0346487		0.9974	273.961	0.039494	273.921	0.078988	274	0.000288277	0.00029478
		0.7385	1004	18	986	36	1022	0.035225	0.0346487		0.9974	274.96	0.0396415	274.921	0.0792829	275	0.000288302	0.00029478
		0.7367	1015	18	997	36	1033	0.03485	0.0346487		0.9973	275.96	0.0397891	275.92	0.0795783	276	0.000288327	0.00029553
		0.735	1016	18	998	36	1034	0.0348162	0.0346487		0.9973	276.96	0.039937	276.92	0.079874	277	0.000288354	0.00029553
		0.7326	1017	18	999	36	1035	0.0347826	0.0346487		0.9972	277.96	0.0400851	277.92	0.0801702	278	0.000288382	0.000296348
		0.7322	1018	18	1000	36	1036	0.034749	0.0346487		0.9972	278.96	0.0402334	278.92	0.0804667	279	0.000288411	0.000296348
		0.7309	1019	18	1001	36	1037	0.0347155	0.0346487		0.9971	279.96	0.0403819	279.919	0.0807637	280	0.000288442	0.00029873
		0.728	1020	18	1002	36	1038	0.0346821	0.0346487		0.9971	280.959	0.0405306	280.919	0.0810612	281	0.000288474	0.00029873
		0.7266	1021	18	1003	36	1039	0.0346487	0.0346487		0.9971	281.959	0.0406796	281.919	0.0813592	282	0.000288508	0.00029873
		0.725	1026	19	1007	38	1045	0.0363636	0.0359848		0.9971	282.959	0.0408288	282.918	0.0816576	283	0.000288543	0.00029873
		0.7208	1027	19	1008	38	1046	0.0363289	0.0359848		0.9971	283.959	0.0409783	283.918	0.0819566	284	0.00028858	0.00029873
		0.7191	1028	19	1009	38	1047	0.0362942	0.0359848		0.9971	284.959	0.0411281	284.918	0.0822562	285	0.000288618	0.00029873
		0.7149	1029	19	1010	38	1048	0.0362595	0.0359848		0.9971	285.959	0.0412782	285.917	0.0825563	286	0.000288658	0.00029873
		0.7126	1031	19	1012	38	1050	0.0361905	0.0359848		0.9971	286.959	0.0414285	286.917	0.082857	287	0.0002887	0.00029873
		0.711	1032	19	1013	38	1051	0.036156	0.0359848		0.997	287.958	0.0415792	287.917	0.0831584	288	0.000288744	0.000301659
		0.7091	1034	19	1015	38	1053	0.0360874	0.0359848		0.997	288.958	0.0417302	288.917	0.0834603	289	0.00028879	0.000301659
		0.7073	1035	19	1016	38	1054	0.0360531	0.0359848		0.9969	289.958	0.0418815	289.916	0.083763	290	0.000288838	0.000304088
		0.7034	1036	19	1017	38	1055	0.036019	0.0359848		0.9969	290.958	0.0420332	290.916	0.0840664	291	0.000288888	0.000304088
		0.7013	1037	19	1018	38	1056	0.0359848	0.0359848		0.9969	291.958	0.0421852	291.916	0.0843705	292	0.00028894	0.000304088
		0.6986	1037	20	1017	40	1057	0.037843	0.0366972		0.9969	292.958	0.0423377	292.915	0.0846753	293	0.000288994	0.000304088
		0.6977	1039	20	1019	40	1059	0.0377715	0.0366972		0.9969	293.958	0.0424905	293.915	0.0849809	294	0.000289051	0.000304088
		0.692	1040	20	1020	40	1060	0.0377358	0.0366972		0.9968	294.957	0.0426437	294.915	0.0852874	295	0.00028911	0.00030645
		0.6894	1046	20	1026	40	1066	0.0375235	0.0366972		0.9966	295.957	0.0427973	295.914	0.0855947	296	0.000289171	0.000307736
		0.6834	1047	20	1027	40	1067	0.0374883	0.0366972		0.9966	296.957	0.0429514	296.914	0.0859029	297	0.000289235	0.000307736
		0.681	1048	20	1028	40	1068	0.0374532	0.0366972		0.9965	297.957	0.043106	297.914	0.086212	298	0.000289302	0.000315351
		0.6809	1065	20	1045	40	1085	0.0368664	0.0366972		0.9965	298.957	0.043261	298.913	0.086522	299	0.000289371	0.000315351
		0.6773	1069	20	1049	40	1089	0.0367309	0.0366972		0.9965	299.957	0.0434165	299.913	0.0868331	300	0.000289444	0.000315351
		0.6755	1070	20	1050	40	1090	0.0366972	0.0366972		0.9965	300.956	0.0435726	300.913	0.0871451	301	0.000289519	0.000315351
		0.6751	1070	21	1049	42	1091	0.0384968	0.0384263		0.9965	301.956	0.0437291	301.913	0.0874582	302	0.000289597	0.000315351
		0.6714	1071	21	1050	42	1092	0.0384615	0.0384263		0.9965	302.956	0.0438862	302.912	0.0877724	303	0.000289678	0.000315351
		0.6713	1072	21	1051	42	1093	0.0384263	0.0384263		0.9965	303.956	0.0440439	303.912	0.0880878	304	0.000289762	0.000315351
		0.6701	1072	22	1050	44	1094	0.0402194	0.0402194		0.9965	304.956	0.0442022	304.912	0.0884043	305	0.00028985	0.000315351
		0.6661	1072	23	1049	46	1095	0.0420091	0.041629		0.9965	305.956	0.044361	305.911	0.0887221	306	0.000289941	0.000315351
		0.6653	1079	23	1056	46	1102	0.0417423	0.041629		0.9965	306.955	0.0445205	306.911	0.0890411	307	0.000290036	0.000315351
		0.6641	1080	23	1057	46	1103	0.0417044	0.041629		0.9965	307.955	0.0446807	307.911	0.0893614	308	0.000290134	0.000315351
		0.6628	1081	23	1058	46	1104	0.0416667	0.041629		0.9965	308.955	0.0448416	308.91	0.0896831	309	0.000290237	0.000315351
		0.6597	1082	23	1059	46	1105	0.041629	0.041629		0.9965	309.955	0.0450031	309.91	0.0900062	310	0.000290343	0.000315351
		0.6593	1082	24	1058	48	1106	0.0433996	0.0433996		0.9964	310.955	0.0451654	310.91	0.0903307	311	0.000290453	0.000324537
		0.6545	1083	25	1058	50	1108	0.0451264	0.044964		0.9961	311.955	0.0453284	311.909	0.0906568	312	0.000290567	0.000326807
		0.6495	1084	25	1059	50	1109	0.0450857	0.044964		0.9961	312.955	0.0454922	312.909	0.0909844	313	0.000290685	0.000326807
		0.6473	1085	25	1060	50	1110	0.045045	0.044964		0.9959	313.954	0.0456568	313.909	0.0913136	314	0.000290808	0.000329193
		0.6445	1087	25	1062	50	1112	0.044964	0.044964		0.9958	314.954	0.0458222	314.908	0.0916444	315	0.000290935	0.0003317
		0.6441	1088	26	1062	52	1114	0.0466786	0.0457344		0.9958	315.954	0.0459885	315.908	0.091977	316	0.000291066	0.0003317
		0.6413	1089	26	1063	52	1115	0.0466368	0.0457344		0.9956	316.954	0.0461557	316.908	0.0923113	317	0.000291203	0.000334332
		0.6397	1090	26	1064	52	1116	0.046595	0.0457344		0.9955	317.954	0.0463237	317.907	0.0926475	318	0.000291344	0.000338045
		0.6353	1091	26	1065	52	1117	0.0465533	0.0457344		0.9955	318.954	0.0464928	318.907	0.0929855	319	0.000291491	0.000338045
		0.6349	1094	26	1068	52	1120	0.0464286	0.0457344		0.9955	319.953	0.0466628	319.907	0.0933255	320	0.000291642	0.000338045
		0.6339	1096	26	1070	52	1122	0.0463458	0.0457344		0.9954	320.953	0.0468338	320.906	0.0936675	321	0.000291799	0.000342001
		0.6313	1097	26	1071	52	1123	0.0463045	0.0457344		0.9951	321.953	0.0470058	321.906	0.0940116	322	0.000291961	0.000344074
		0.6302	1098	26	1072	52	1124	0.0462633	0.0457344		0.9949	322.953	0.0471789	322.906	0.0943578	323	0.000292129	0.000349547
		0.625	1099	26	1073	52	1125	0.0462222	0.0457344		0.9949	323.953	0.0473531	323.905	0.0947062	324	0.000292303	0.000349547
		0.6235	1100	26	1074	52	1126	0.0461812	0.0457344		0.9949	324.952	0.0475285	324.905	0.0950569	325	0.000292483	0.000349547
		0.6234	1105	26	1079	52	1131	0.045977	0.0457344		0.9949	325.952	0.047705	325.905	0.09541	326	0.000292669	0.000349547
		0.621	1106	26	1080	52	1132	0.0459364	0.0457344		0.9948	326.952	0.0478827	326.904	0.0957654	327	0.000292861	0.000355453
		0.6176	1109	26	1083	52	1135	0.045815	0.0457344		0.9946	327.952	0.0480617	327.904	0.0961234	328	0.000293059	0.000364499
		0.6166	1110	26	1084	52	1136	0.0457746	0.0457344		0.9946	328.952	0.0482419	328.904	0.0964839	329	0.000293264	0.000364499
		0.6122	1111	26	1085	52	1137	0.0457344	0.0457344		0.9946	329.952	0.0484235	329.903	0.096847	330	0.000293476	0.000364499
		0.6118	1111	27	1084	54	1138	0.0474517	0.0474517		0.9946	330.951	0.0486065	330.903	0.0972129	331	0.000293695	0.000364499
		0.608	1113	28	1085	56	1141	0.0490798	0.0485269		0.9946	331.951	0.0487908	331.902	0.0975816	332	0.00029392	0.000364499
		0.606	1115	28	1087	56	1143	0.0489939	0.0485269		0.9946	332.951	0.0489766	332.902	0.0979531	333	0.000294154	0.000364499
		0.6038	1116	28	1088	56	1144	0.048951	0.0485269		0.9944	333.951	0.0491638	333.902	0.0983277	334	0.000294394	0.000374519
		0.6034	1117	28	1089	56	1145	0.0489083	0.0485269		0.9943	334.951	0.0493526	334.901	0.0987052	335	0.000294642	0.000382316
		0.6009	1118	28	1090	56	1146	0.0488656	0.0485269		0.9943	335.95	0.049543	335.901	0.0990859	336	0.000294899	0.000382316
		0.6002	1119	28	1091	56	1147	0.048823	0.0485269		0.9943	336.95	0.0497349	336.901	0.0994699	337	0.000295163	0.000382316
		0.5997	1122	28	1094	56	1150	0.0486957	0.0485269		0.9943	337.95	0.0499286	337.9	0.0998572	338	0.000295435	0.000382316
		0.5956	1123	28	1095	56	1151	0.0486533	0.0485269		0.9941	338.95	0.0501239	338.9	0.100248	339	0.000295716	0.00039068
		0.5888	1124	28	1096	56	1152	0.0486111	0.0485269		0.9939	339.95	0.050321	339.899	0.100642	340	0.000296006	0.00039964
		0.5878	1125	28	1097	56	1153	0.048569	0.0485269		0.9939	340.949	0.0505199	340.899	0.10104	341	0.000296305	0.00039964
		0.5858	1126	28	1098	56	1154	0.0485269	0.0485269		0.9939	341.949	0.0507207	341.899	0.101441	342	0.000296612	0.00039964
		0.584	1129	29	1100	58	1158	0.0500864	0.05		0.9939	342.949	0.0509233	342.898	0.101847	343	0.000296929	0.00039964
		0.5832	1130	29	1101	58	1159	0.0500431	0.05		0.9937	343.949	0.051128	343.898	0.102256	344	0.000297256	0.000409229
		0.5803	1131	29	1102	58	1160	0.05	0.05		0.9936	344.949	0.0513346	344.897	0.102669	345	0.000297592	0.000476094
		0.5777	1131	30	1101	60	1161	0.0516796	0.0511945		0.9936	345.948	0.0515433	345.897	0.103087	346	0.000297938	0.000476094
		0.5767	1133	30	1103	60	1163	0.0515907	0.0511945		0.9936	346.948	0.0517541	346.896	0.103508	347	0.000298294	0.000476094
		0.5731	1134	30	1104	60	1164	0.0515464	0.0511945		0.9936	347.948	0.0519671	347.896	0.103934	348	0.000298661	0.000476094
		0.5696	1139	30	1109	60	1169	0.0513259	0.0511945		0.9936	348.948	0.0521823	348.896	0.104365	349	0.000299039	0.000476094
		0.5672	1140	30	1110	60	1170	0.0512821	0.0511945		0.9936	349.948	0.0523998	349.895	0.1048	350	0.000299427	0.000476094
		0.5667	1141	30	1111	60	1171	0.0512383	0.0511945		0.9936	350.947	0.0526196	350.895	0.105239	351	0.000299827	0.000476094
		0.5661	1142	30	1112	60	1172	0.0511945	0.0511945		0.9936	351.947	0.0528419	351.894	0.105684	352	0.000300238	0.000476094
		0.5657	1151	32	1119	64	1183	0.0540997	0.0538267		0.9936	352.947	0.0530666	352.894	0.106133	353	0.000300661	0.000476094
		0.5628	1155	32	1123	64	1187	0.0539174	0.0538267		0.9936	353.947	0.0532939	353.893	0.106588	354	0.000301095	0.000476094
		0.5614	1157	32	1125	64	1189	0.0538267	0.0538267		0.9936	354.946	0.0535237	354.893	0.107047	355	0.000301542	0.000476094
		0.5594	1157	33	1124	66	1190	0.0554622	0.0554622		0.9936	355.946	0.0537563	355.892	0.107513	356	0.000302001	0.000476094
		0.5562	1158	34	1124	68	1192	0.057047	0.0569514		0.9936	356.946	0.0539915	356.892	0.107983	357	0.000302473	0.000476094
		0.5561	1159	34	1125	68	1193	0.0569992	0.0569514		0.9936	357.946	0.0542296	357.892	0.108459	358	0.000302958	0.000476094
		0.553	1160	34	1126	68	1194	0.0569514	0.0569514		0.9936	358.946	0.0544705	358.891	0.108941	359	0.000303457	0.000476094
		0.5508	1160	35	1125	70	1195	0.0585774	0.0574241		0.9936	359.945	0.0547143	359.891	0.109429	360	0.000303969	0.000476094
		0.5499	1161	35	1126	70	1196	0.0585284	0.0574241		0.9936	360.945	0.0549612	360.89	0.109922	361	0.000304494	0.000476094
		0.549	1162	35	1127	70	1197	0.0584795	0.0574241		0.9936	361.945	0.0552111	361.89	0.110422	362	0.000305034	0.000476094
		0.5468	1163	35	1128	70	1198	0.0584307	0.0574241		0.9936	362.945	0.0554642	362.889	0.110928	363	0.000305588	0.000476094
		0.5455	1164	35	1129	70	1199	0.058382	0.0574241		0.9936	363.944	0.0557205	363.889	0.111441	364	0.000306157	0.000476094
		0.5408	1165	35	1130	70	1200	0.0583333	0.0574241		0.9936	364.944	0.0559801	364.888	0.11196	365	0.000306741	0.000476094
		0.5405	1184	35	1149	70	1219	0.0574241	0.0574241		0.9936	365.944	0.0562431	365.888	0.112486	366	0.00030734	0.000476094
		0.5355	1184	36	1148	72	1220	0.0590164	0.0588235		0.9936	366.943	0.0565096	366.887	0.113019	367	0.000307954	0.000476094
		0.5349	1185	36	1149	72	1221	0.0589681	0.0588235		0.9936	367.943	0.0567796	367.886	0.113559	368	0.000308585	0.000476094
		0.5327	1186	36	1150	72	1222	0.0589198	0.0588235		0.9936	368.943	0.0570532	368.886	0.114106	369	0.000309232	0.000476094
		0.5321	1188	36	1152	72	1224	0.0588235	0.0588235		0.9936	369.943	0.0573305	369.885	0.114661	370	0.000309895	0.000476094
		0.5293	1188	37	1151	74	1225	0.0604082	0.0603589		0.9936	370.942	0.0576117	370.885	0.115223	371	0.000310575	0.000476094
		0.5257	1189	37	1152	74	1226	0.0603589	0.0603589		0.9934	371.942	0.0578966	371.884	0.115793	372	0.000311272	0.000569965
		0.5251	1195	38	1157	76	1233	0.0616383	0.0615883		0.993	372.942	0.0581856	372.884	0.116371	373	0.000311987	0.000577886
		0.5239	1196	38	1158	76	1234	0.0615883	0.0615883		0.9929	373.942	0.0584786	373.883	0.116957	374	0.00031272	0.000585983
		0.5212	1202	39	1163	78	1241	0.0628525	0.0628525		0.9928	374.941	0.0587757	374.882	0.117551	375	0.00031347	0.000607017
		0.5209	1206	40	1166	80	1246	0.0642055	0.0636943		0.9928	375.941	0.0590771	375.882	0.118154	376	0.00031424	0.000607017
		0.5204	1207	40	1167	80	1247	0.064154	0.0636943		0.9928	376.941	0.0593828	376.881	0.118766	377	0.000315028	0.000607017
		0.5185	1208	40	1168	80	1248	0.0641026	0.0636943		0.9928	377.94	0.0596929	377.881	0.119386	378	0.000315835	0.000607017
		0.5161	1209	40	1169	80	1249	0.0640512	0.0636943		0.9925	378.94	0.0600075	378.88	0.120015	379	0.000316662	0.00068237
		0.5149	1215	40	1175	80	1255	0.063745	0.0636943		0.9925	379.94	0.0603267	379.879	0.120653	380	0.000317509	0.00068237
		0.5134	1216	40	1176	80	1256	0.0636943	0.0636943		0.9925	380.939	0.0606506	380.879	0.121301	381	0.000318376	0.00068237
		0.5115	1218	41	1177	82	1259	0.0651311	0.0649248		0.9925	381.939	0.0609794	381.878	0.121959	382	0.000319264	0.00068237
		0.5109	1220	41	1179	82	1261	0.0650278	0.0649248		0.9925	382.939	0.061313	382.877	0.122626	383	0.000320172	0.00068237
		0.5084	1221	41	1180	82	1262	0.0649762	0.0649248		0.9925	383.938	0.0616516	383.877	0.123303	384	0.000321102	0.00068237
		0.5069	1222	41	1181	82	1263	0.0649248	0.0649248		0.9925	384.938	0.0619954	384.876	0.123991	385	0.000322054	0.00068237
		0.5047	1222	42	1180	84	1264	0.0664557	0.0660377		0.9925	385.938	0.0623444	385.875	0.124689	386	0.000323028	0.00068237
		0.5035	1223	42	1181	84	1265	0.0664032	0.0660377		0.9925	386.937	0.0626987	386.875	0.125397	387	0.000324024	0.00068237
		0.501	1224	42	1182	84	1266	0.0663507	0.0660377		0.9925	387.937	0.0630584	387.874	0.126117	388	0.000325043	0.00068237
		0.4996	1225	42	1183	84	1267	0.0662983	0.0660377		0.9925	388.937	0.0634237	388.873	0.126847	389	0.000326086	0.00068237
		0.4987	1226	42	1184	84	1268	0.0662461	0.0660377		0.9925	389.936	0.0637946	389.872	0.127589	390	0.000327152	0.00068237
		0.498	1227	42	1185	84	1269	0.0661939	0.0660377		0.9923	390.936	0.0641713	390.872	0.128343	391	0.000328242	0.000759262
		0.4978	1228	42	1186	84	1270	0.0661417	0.0660377		0.9923	391.935	0.0645539	391.871	0.129108	392	0.000329357	0.000759262
		0.4963	1229	42	1187	84	1271	0.0660897	0.0660377		0.9921	392.935	0.0649425	392.87	0.129885	393	0.000330496	0.000783264
		0.494	1230	42	1188	84	1272	0.0660377	0.0660377		0.9921	393.935	0.0653372	393.869	0.130674	394	0.000331661	0.000783264
		0.4936	1234	43	1191	86	1277	0.0673453	0.0665635		0.9918	394.934	0.0657382	394.869	0.131476	395	0.000332852	0.000814604
		0.4917	1236	43	1193	86	1279	0.06724	0.0665635		0.9918	395.934	0.0661455	395.868	0.132291	396	0.000334068	0.000814604
		0.4894	1238	43	1195	86	1281	0.0671351	0.0665635		0.9918	396.933	0.0665593	396.867	0.133119	397	0.000335311	0.000814604
		0.487	1239	43	1196	86	1282	0.0670827	0.0665635		0.9916	397.933	0.0669797	397.866	0.133959	398	0.000336581	0.000847478
		0.4852	1245	43	1202	86	1288	0.0667702	0.0665635		0.9916	398.933	0.0674068	398.865	0.134814	399	0.000337879	0.000847478
		0.4849	1246	43	1203	86	1289	0.0667184	0.0665635		0.9913	399.932	0.0678408	399.864	0.135682	400	0.000339204	0.000979299
		0.4843	1247	43	1204	86	1290	0.0666667	0.0665635		0.9913	400.932	0.0682818	400.863	0.136564	401	0.000340557	0.000979299
		0.4827	1248	43	1205	86	1291	0.066615	0.0665635		0.9913	401.931	0.0687299	401.863	0.13746	402	0.00034194	0.000979299
		0.4811	1249	43	1206	86	1292	0.0665635	0.0665635		0.9913	402.931	0.0691852	402.862	0.13837	403	0.000343351	0.000979299
		0.4805	1249	44	1205	88	1293	0.0680588	0.0679537		0.9913	403.93	0.0696479	403.861	0.139296	404	0.000344792	0.000979299
		0.4771	1250	44	1206	88	1294	0.0680062	0.0679537		0.9913	404.93	0.0701182	404.86	0.140236	405	0.000346263	0.000979299
		0.4762	1251	44	1207	88	1295	0.0679537	0.0679537		0.9913	405.929	0.0705961	405.859	0.141192	406	0.000347764	0.000979299
		0.4732	1251	45	1206	90	1296	0.0694444	0.0694444		0.9913	406.929	0.0710818	406.858	0.142164	407	0.000349296	0.000979299
		0.472	1251	46	1205	92	1297	0.0709329	0.0703364		0.9913	407.928	0.0715754	407.857	0.143151	408	0.00035086	0.000979299
		0.4699	1253	46	1207	92	1299	0.0708237	0.0703364		0.9913	408.928	0.0720771	408.856	0.144154	409	0.000352455	0.000979299
		0.4693	1261	46	1215	92	1307	0.0703902	0.0703364		0.9913	409.927	0.0725871	409.855	0.145174	410	0.000354083	0.000979299
		0.4663	1262	46	1216	92	1308	0.0703364	0.0703364		0.9913	410.927	0.0731054	410.854	0.146211	411	0.000355744	0.000979299
		0.4655	1262	47	1215	94	1309	0.0718105	0.0718105		0.9913	411.926	0.0736322	411.853	0.147264	412	0.000357438	0.000979299
		0.464	1262	48	1214	96	1310	0.0732824	0.0731707		0.9913	412.926	0.0741677	412.852	0.148335	413	0.000359166	0.000979299
		0.4637	1263	48	1215	96	1311	0.0732265	0.0731707		0.9913	413.925	0.0747121	413.851	0.149424	414	0.000360928	0.000979299
		0.4623	1264	48	1216	96	1312	0.0731707	0.0731707		0.9913	414.925	0.0752654	414.849	0.150531	415	0.000362725	0.000979299
		0.4617	1265	49	1216	98	1314	0.0745814	0.0745247		0.9912	415.924	0.0758278	415.848	0.151656	416	0.000364557	0.00112482
		0.4615	1266	49	1217	98	1315	0.0745247	0.0745247		0.9911	416.924	0.0763995	416.847	0.152799	417	0.000366424	0.00114338
		0.4597	1266	50	1216	100	1316	0.0759878	0.075188		0.9908	417.923	0.0769806	417.846	0.153961	418	0.000368328	0.00118145
		0.4577	1273	50	1223	100	1323	0.0755858	0.075188		0.9908	418.922	0.0775713	418.845	0.155143	419	0.000370269	0.00118145
		0.4557	1274	50	1224	100	1324	0.0755287	0.075188		0.9908	419.922	0.0781718	419.844	0.156344	420	0.000372247	0.00118145
		0.4546	1279	50	1229	100	1329	0.0752445	0.075188		0.9907	420.921	0.0787822	420.842	0.157564	421	0.000374262	0.00123086
		0.4538	1280	50	1230	100	1330	0.075188	0.075188		0.9907	421.921	0.0794027	421.841	0.158805	422	0.000376316	0.00123086
		0.4518	1280	51	1229	102	1331	0.0766341	0.0766341		0.9905	422.92	0.0800335	422.84	0.160067	423	0.000378409	0.0012615
		0.4512	1280	52	1228	104	1332	0.0780781	0.0777861		0.9902	423.919	0.0806747	423.839	0.161349	424	0.000380541	0.00128234
		0.4499	1281	52	1229	104	1333	0.0780195	0.0777861		0.9898	424.919	0.0813264	424.837	0.162653	425	0.000382713	0.00134693
		0.4483	1282	52	1230	104	1334	0.077961	0.0777861		0.9898	425.918	0.081989	425.836	0.163978	426	0.000384925	0.00134693
		0.4478	1284	52	1232	104	1336	0.0778443	0.0777861		0.9898	426.917	0.0826624	426.835	0.165325	427	0.000387178	0.00134693
		0.4461	1285	52	1233	104	1337	0.0777861	0.0777861		0.9898	427.917	0.083347	427.833	0.166694	428	0.000389472	0.00134693
		0.4447	1285	53	1232	106	1338	0.0792227	0.0792227		0.9898	428.916	0.0840429	428.832	0.168086	429	0.000391808	0.00134693
		0.4444	1285	54	1231	108	1339	0.0806572	0.0801187		0.9897	429.915	0.0847503	429.83	0.169501	430	0.000394187	0.00143798
		0.4438	1287	54	1233	108	1341	0.0805369	0.0801187		0.9897	430.915	0.0854693	430.829	0.170939	431	0.000396609	0.00143798
		0.4423	1288	54	1234	108	1342	0.0804769	0.0801187		0.9897	431.914	0.0862001	431.828	0.1724	432	0.000399074	0.00143798
		0.4404	1289	54	1235	108	1343	0.080417	0.0801187		0.9893	432.913	0.0869429	432.826	0.173886	433	0.000401584	0.00148568
		0.4386	1293	54	1239	108	1347	0.0801782	0.0801187		0.9892	433.912	0.087698	433.825	0.175396	434	0.000404138	0.00151009
		0.438	1294	54	1240	108	1348	0.0801187	0.0801187		0.989	434.912	0.0884654	434.823	0.176931	435	0.000406738	0.00153488
		0.4367	1294	55	1239	110	1349	0.0815419	0.0811808		0.9887	435.911	0.0892455	435.822	0.178491	436	0.000409383	0.00156004
		0.4356	1295	55	1240	110	1350	0.0814815	0.0811808		0.9882	436.91	0.0900383	436.82	0.180077	437	0.000412074	0.00158559
		0.4349	1300	55	1245	110	1355	0.0811808	0.0811808		0.9875	437.909	0.090844	437.818	0.181688	438	0.000414813	0.00165116
		0.4331	1300	56	1244	112	1356	0.0825959	0.0824742		0.9875	438.908	0.091663	438.817	0.183326	439	0.000417599	0.00165116
		0.4318	1301	56	1245	112	1357	0.082535	0.0824742		0.9875	439.908	0.0924953	439.815	0.184991	440	0.000420433	0.00165116
		0.4295	1302	56	1246	112	1358	0.0824742	0.0824742		0.9875	440.907	0.0933411	440.813	0.186682	441	0.000423316	0.00165116
		0.4288	1302	57	1245	114	1359	0.0838852	0.0838852		0.9872	441.906	0.0942007	441.812	0.188401	442	0.000426248	0.00171921
		0.426	1302	58	1244	116	1360	0.0852941	0.0846715		0.987	442.905	0.0950743	442.81	0.190149	443	0.000429229	0.00174713
		0.4259	1303	58	1245	116	1361	0.0852314	0.0846715		0.9865	443.904	0.095962	443.808	0.191924	444	0.000432261	0.00177546
		0.4242	1304	58	1246	116	1362	0.0851689	0.0846715		0.9864	444.903	0.0968642	444.806	0.193728	445	0.000435345	0.00184811
		0.4239	1305	58	1247	116	1363	0.0851064	0.0846715		0.9864	445.902	0.0977808	445.804	0.195562	446	0.000438479	0.00184811
		0.4231	1306	58	1248	116	1364	0.085044	0.0846715		0.9864	446.901	0.0987123	446.803	0.197425	447	0.000441666	0.00184811
		0.4225	1307	58	1249	116	1365	0.0849817	0.0846715		0.9864	447.9	0.0996588	447.801	0.199318	448	0.000444905	0.00184811
		0.4173	1308	58	1250	116	1366	0.0849195	0.0846715		0.9857	448.899	0.100621	448.799	0.201241	449	0.000448198	0.0019234
		0.4149	1309	58	1251	116	1367	0.0848574	0.0846715		0.9856	449.898	0.101598	449.797	0.203195	450	0.000451545	0.00195426
		0.4123	1312	58	1254	116	1370	0.0846715	0.0846715		0.9852	450.897	0.10259	450.795	0.205181	451	0.000454947	0.0020173
		0.4122	1312	59	1253	118	1371	0.0860686	0.0860686		0.9852	451.896	0.103599	451.793	0.207198	452	0.000458403	0.0020173
		0.4097	1312	60	1252	120	1372	0.0874636	0.0874636		0.9852	452.895	0.104624	452.791	0.209248	453	0.000461916	0.0020173
		0.4073	1313	61	1252	122	1374	0.0887918	0.0878963		0.9851	453.894	0.105665	453.789	0.21133	454	0.000465484	0.00211519
		0.4063	1320	61	1259	122	1381	0.0883418	0.0878963		0.9851	454.893	0.106723	454.787	0.213445	455	0.00046911	0.00211519
		0.4056	1321	61	1260	122	1382	0.0882779	0.0878963		0.9851	455.892	0.107797	455.784	0.215594	456	0.000472793	0.00211519
		0.4048	1322	61	1261	122	1383	0.088214	0.0878963		0.9847	456.891	0.108888	456.782	0.217777	457	0.000476535	0.0021827
		0.4042	1326	61	1265	122	1387	0.0879596	0.0878963		0.9844	457.89	0.109997	457.78	0.219994	458	0.000480336	0.00221715
		0.404	1327	61	1266	122	1388	0.0878963	0.0878963		0.9842	458.889	0.111123	458.778	0.222246	459	0.000484196	0.00239642
		0.4025	1335	62	1273	124	1397	0.0887616	0.0886981		0.9842	459.888	0.112267	459.775	0.224533	460	0.000488116	0.00239642
		0.4001	1336	62	1274	124	1398	0.0886981	0.0886981		0.9842	460.887	0.113428	460.773	0.226857	461	0.000492097	0.00239642
		0.3991	1336	63	1273	126	1399	0.0900643	0.09		0.9842	461.885	0.114608	461.771	0.229216	462	0.000496139	0.00239642
		0.3976	1337	63	1274	126	1400	0.09	0.09		0.9842	462.884	0.115806	462.768	0.231613	463	0.000500243	0.00239642
		0.3956	1337	64	1273	128	1401	0.0913633	0.0913633		0.9842	463.883	0.117023	463.766	0.234046	464	0.00050441	0.00239642
		0.3928	1341	65	1276	130	1406	0.0924609	0.0924609		0.9842	464.882	0.118259	464.763	0.236518	465	0.000508641	0.00239642
		0.3913	1342	66	1276	132	1408	0.09375	0.0931546		0.9842	465.88	0.119514	465.761	0.239028	466	0.000512935	0.00239642
		0.3907	1343	66	1277	132	1409	0.0936835	0.0931546		0.9842	466.879	0.120788	466.758	0.241576	467	0.000517294	0.00239642
		0.3898	1344	66	1278	132	1410	0.093617	0.0931546		0.9838	467.878	0.122082	467.756	0.244164	468	0.000521718	0.00258776
		0.3889	1345	66	1279	132	1411	0.0935507	0.0931546		0.9837	468.877	0.123396	468.753	0.246791	469	0.000526208	0.00287678
		0.3872	1346	66	1280	132	1412	0.0934844	0.0931546		0.9837	469.875	0.12473	469.751	0.249459	470	0.000530764	0.00287678
		0.3852	1347	66	1281	132	1413	0.0934183	0.0931546		0.9837	470.874	0.126084	470.748	0.252168	471	0.000535388	0.00287678
		0.3849	1348	66	1282	132	1414	0.0933522	0.0931546		0.9837	471.873	0.127459	471.745	0.254918	472	0.00054008	0.00287678
		0.3837	1349	66	1283	132	1415	0.0932862	0.0931546		0.9837	472.871	0.128855	472.742	0.257709	473	0.00054484	0.00287678
		0.3833	1350	66	1284	132	1416	0.0932203	0.0931546		0.9837	473.87	0.130272	473.739	0.260543	474	0.000549669	0.00287678
		0.3814	1351	66	1285	132	1417	0.0931546	0.0931546		0.9837	474.868	0.13171	474.737	0.26342	475	0.000554569	0.00287678
		0.3795	1351	67	1284	134	1418	0.0944993	0.0939691		0.9837	475.867	0.13317	475.734	0.26634	476	0.000559538	0.00287678
		0.3792	1353	67	1286	134	1420	0.0943662	0.0939691		0.9837	476.865	0.134652	476.731	0.269304	477	0.000564579	0.00287678
		0.3777	1354	67	1287	134	1421	0.0942998	0.0939691		0.9837	477.864	0.136156	477.728	0.272313	478	0.000569692	0.00287678
		0.3763	1355	67	1288	134	1422	0.0942335	0.0939691		0.9837	478.862	0.137683	478.725	0.275366	479	0.000574877	0.00287678
		0.3759	1356	67	1289	134	1423	0.0941673	0.0939691		0.9837	479.861	0.139233	479.722	0.278465	480	0.000580136	0.00287678
		0.3748	1357	67	1290	134	1424	0.0941011	0.0939691		0.9837	480.859	0.140805	480.718	0.28161	481	0.000585468	0.00287678
		0.3742	1358	67	1291	134	1425	0.0940351	0.0939691		0.9833	481.858	0.142401	481.715	0.284802	482	0.000590875	0.00321512
		0.3734	1359	67	1292	134	1426	0.0939691	0.0939691		0.9833	482.856	0.14402	482.712	0.288041	483	0.000596358	0.00321512
		0.3725	1359	68	1291	136	1427	0.0953048	0.0947735		0.9832	483.854	0.145664	483.709	0.291327	484	0.000601916	0.00338358
		0.3719	1360	68	1292	136	1428	0.0952381	0.0947735		0.9832	484.853	0.147331	484.705	0.294662	485	0.00060755	0.00338358
		0.3705	1365	68	1297	136	1433	0.0949058	0.0947735		0.9832	485.851	0.149023	485.702	0.298046	486	0.000613262	0.00338358
		0.3692	1366	68	1298	136	1434	0.0948396	0.0947735		0.9832	486.849	0.150739	486.699	0.301479	487	0.000619053	0.00338358
		0.3691	1367	68	1299	136	1435	0.0947735	0.0947735		0.9832	487.848	0.152481	487.695	0.304962	488	0.000624921	0.00338358
		0.3663	1367	69	1298	138	1436	0.0961003	0.0961003		0.9829	488.846	0.154248	488.692	0.308495	489	0.000630869	0.00353349
		0.366	1372	73	1299	146	1445	0.101038	0.100069		0.9827	489.844	0.15604	489.688	0.31208	490	0.000636897	0.00358461
		0.3649	1374	73	1301	146	1447	0.100898	0.100069		0.9822	490.842	0.157858	490.684	0.315716	491	0.000643006	0.00379493
		0.3645	1377	73	1304	146	1450	0.10069	0.100069		0.9822	491.84	0.159702	491.681	0.319405	492	0.000649196	0.00379493
		0.3635	1378	73	1305	146	1451	0.10062	0.100069		0.9822	492.838	0.161573	492.677	0.323146	493	0.000655469	0.00379493
		0.363	1379	73	1306	146	1452	0.100551	0.100069		0.9822	493.837	0.163471	493.673	0.326941	494	0.000661824	0.00379493
		0.3621	1380	73	1307	146	1453	0.100482	0.100069		0.9822	494.835	0.165395	494.669	0.33079	495	0.000668263	0.00379493
		0.3615	1384	73	1311	146	1457	0.100206	0.100069		0.9822	495.833	0.167347	495.665	0.334694	496	0.000674786	0.00379493
		0.3607	1385	73	1312	146	1458	0.100137	0.100069		0.9822	496.831	0.169326	496.661	0.338653	497	0.000681394	0.00379493
		0.36	1386	73	1313	146	1459	0.100069	0.100069		0.9816	497.829	0.171334	497.657	0.342667	498	0.000688087	0.00451453
		0.3586	1387	74	1313	148	1461	0.1013	0.1013		0.9816	498.827	0.173369	498.653	0.346739	499	0.000694867	0.00451453
		0.3576	1387	75	1312	150	1462	0.102599	0.102459		0.9816	499.825	0.175434	499.649	0.350867	500	0.000701734	0.00451453
		0.3572	1388	75	1313	150	1463	0.102529	0.102459		0.9816	500.822	0.177527	500.645	0.355053	501	0.000708689	0.00451453
		0.357	1389	75	1314	150	1464	0.102459	0.102459		0.9816	501.82	0.179649	501.641	0.359298	502	0.000715732	0.00451453
		0.3553	1389	76	1313	152	1465	0.103754	0.103331		0.9816	502.818	0.1818	502.636	0.363601	503	0.000722864	0.00451453
		0.3527	1390	76	1314	152	1466	0.103683	0.103331		0.9816	503.816	0.183982	503.632	0.367964	504	0.000730087	0.00451453
		0.3519	1391	76	1315	152	1467	0.103613	0.103331		0.9816	504.814	0.186193	504.628	0.372387	505	0.0007374	0.00451453
		0.35	1392	76	1316	152	1468	0.103542	0.103331		0.9816	505.812	0.188435	505.623	0.376871	506	0.000744804	0.00451453
		0.3474	1393	76	1317	152	1469	0.103472	0.103331		0.9816	506.809	0.190708	506.619	0.381416	507	0.0007523	0.00451453
		0.3469	1394	76	1318	152	1470	0.103401	0.103331		0.9816	507.807	0.193012	507.614	0.386024	508	0.000759889	0.00451453
		0.3449	1395	76	1319	152	1471	0.103331	0.103331		0.9816	508.805	0.195347	508.609	0.390694	509	0.000767571	0.00451453
		0.3445	1395	77	1318	154	1472	0.10462	0.104336		0.9816	509.802	0.197714	509.605	0.395427	510	0.000775348	0.00451453
		0.3443	1396	77	1319	154	1473	0.104549	0.104336		0.9816	510.8	0.200112	510.6	0.400225	511	0.000783219	0.00451453
		0.3434	1397	77	1320	154	1474	0.104478	0.104336		0.9816	511.797	0.202544	511.595	0.405087	512	0.000791186	0.00451453
		0.3423	1398	77	1321	154	1475	0.104407	0.104336		0.9816	512.795	0.205008	512.59	0.410015	513	0.00079925	0.00451453
		0.341	1399	77	1322	154	1476	0.104336	0.104336		0.9816	513.792	0.207504	513.585	0.415009	514	0.00080741	0.00451453
		0.3401	1399	78	1321	156	1477	0.105619	0.105334		0.9816	514.79	0.210035	514.58	0.420069	515	0.000815668	0.00451453
		0.3398	1400	78	1322	156	1478	0.105548	0.105334		0.9813	515.787	0.212598	515.575	0.425197	516	0.000824025	0.00512771
		0.3379	1401	78	1323	156	1479	0.105477	0.105334		0.9811	516.785	0.215196	516.57	0.430393	517	0.000832481	0.00522997
		0.3373	1402	78	1324	156	1480	0.105405	0.105334		0.9811	517.782	0.217829	517.564	0.435657	518	0.000841037	0.00522997
		0.3369	1403	78	1325	156	1481	0.105334	0.105334		0.9805	518.78	0.220495	518.559	0.440991	519	0.000849693	0.00543907
		0.3361	1403	79	1324	158	1482	0.106613	0.106469		0.9805	519.777	0.223197	519.554	0.446395	520	0.000858451	0.00543907
		0.3358	1404	79	1325	158	1483	0.106541	0.106469		0.9805	520.774	0.225935	520.548	0.451869	521	0.000867311	0.00543907
		0.3349	1405	79	1326	158	1484	0.106469	0.106469		0.9805	521.771	0.228708	521.543	0.457415	522	0.000876274	0.00543907
		0.3338	1405	80	1325	160	1485	0.107744	0.107001		0.9799	522.768	0.231517	522.537	0.463033	523	0.000885341	0.00561801
		0.3328	1407	80	1327	160	1487	0.107599	0.107001		0.9796	523.766	0.234362	523.531	0.468724	524	0.000894512	0.0056908
		0.3324	1408	80	1328	160	1488	0.107527	0.107001		0.9792	524.763	0.237244	524.526	0.474488	525	0.000903787	0.00576428
		0.3319	1409	80	1329	160	1489	0.107455	0.107001		0.9787	525.76	0.240163	525.52	0.480327	526	0.000913169	0.00583846
		0.3309	1410	80	1330	160	1490	0.107383	0.107001		0.9786	526.757	0.24312	526.514	0.48624	527	0.000922657	0.00610363
		0.33	1411	80	1331	160	1491	0.107311	0.107001		0.9786	527.754	0.246115	527.508	0.492229	528	0.000932252	0.00610363
		0.3299	1412	80	1332	160	1492	0.107239	0.107001		0.9786	528.751	0.249147	528.502	0.498294	529	0.000941955	0.00610363
		0.3297	1413	81	1332	162	1494	0.108434	0.107001		0.9786	529.748	0.252218	529.496	0.504437	530	0.000951767	0.00610363
		0.329	1414	81	1333	162	1495	0.108361	0.107001		0.9786	530.745	0.255328	530.489	0.510657	531	0.000961689	0.00610363
		0.3288	1415	81	1334	162	1496	0.108289	0.107001		0.9786	531.742	0.258478	531.483	0.516955	532	0.00097172	0.00610363
		0.3281	1416	81	1335	162	1497	0.108216	0.107001		0.9779	532.738	0.261666	532.477	0.523333	533	0.000981862	0.00637752
		0.327	1419	81	1338	162	1500	0.108	0.107001		0.9778	533.735	0.264895	533.47	0.52979	534	0.000992116	0.00645739
		0.3254	1421	81	1340	162	1502	0.107856	0.107001		0.9775	534.732	0.268164	534.464	0.536328	535	0.00100248	0.00657857
		0.3245	1422	81	1341	162	1503	0.107784	0.107001		0.9775	535.729	0.271474	535.457	0.542947	536	0.00101296	0.00657857
		0.3236	1423	81	1342	162	1504	0.107713	0.107001		0.9765	536.725	0.274824	536.45	0.549649	537	0.00102355	0.00670139
		0.323	1424	81	1343	162	1505	0.107641	0.107001		0.9758	537.722	0.278217	537.444	0.556433	538	0.00103426	0.0069944
		0.3211	1425	81	1344	162	1506	0.10757	0.107001		0.9758	538.718	0.28165	538.437	0.563301	539	0.00104508	0.0069944
		0.3194	1426	81	1345	162	1507	0.107498	0.107001		0.9758	539.715	0.285126	539.43	0.570253	540	0.00105602	0.0069944
		0.3192	1427	81	1346	162	1508	0.107427	0.107001		0.9758	540.711	0.288645	540.423	0.57729	541	0.00106708	0.0069944
		0.3186	1430	81	1349	162	1511	0.107214	0.107001		0.9758	541.708	0.292206	541.416	0.584413	542	0.00107825	0.0069944
		0.3178	1431	81	1350	162	1512	0.107143	0.107001		0.9758	542.704	0.295811	542.408	0.591622	543	0.00108954	0.0069944
		0.3173	1433	81	1352	162	1514	0.107001	0.107001		0.975	543.701	0.299459	543.401	0.598918	544	0.00110095	0.00729655
		0.317	1437	82	1355	164	1519	0.107966	0.107966		0.9748	544.697	0.303152	544.394	0.606303	545	0.00111248	0.00756288
		0.3162	1438	83	1355	166	1521	0.109139	0.108781		0.9748	545.693	0.306888	545.386	0.613776	546	0.00112413	0.00756288
		0.3155	1439	83	1356	166	1522	0.109067	0.108781		0.9748	546.689	0.31067	546.379	0.621339	547	0.0011359	0.00756288
		0.3147	1440	83	1357	166	1523	0.108995	0.108781		0.9748	547.686	0.314496	547.371	0.628993	548	0.0011478	0.00756288
		0.3139	1442	83	1359	166	1525	0.108852	0.108781		0.9748	548.682	0.318368	548.363	0.636737	549	0.00115981	0.00756288
		0.3132	1443	83	1360	166	1526	0.108781	0.108781		0.9742	549.678	0.322286	549.355	0.644573	550	0.00117195	0.00783609
		0.3123	1443	84	1359	168	1527	0.11002	0.11002		0.9737	550.674	0.326251	550.347	0.652502	551	0.00118421	0.00792869
		0.3117	1443	86	1357	172	1529	0.112492	0.112492		0.9734	551.67	0.330262	551.339	0.660524	552	0.0011966	0.00802207
		0.311	1444	87	1357	174	1531	0.113651	0.113577		0.973	552.666	0.33432	552.331	0.66864	553	0.00120911	0.00811623
		0.3102	1445	87	1358	174	1532	0.113577	0.113577		0.9725	553.662	0.338426	553.323	0.676851	554	0.00122175	0.00821117
		0.3088	1445	88	1357	176	1533	0.114808	0.114064		0.9721	554.657	0.342579	554.315	0.685158	555	0.00123452	0.00884746
		0.3082	1447	88	1359	176	1535	0.114658	0.114064		0.9721	555.653	0.346781	555.306	0.693562	556	0.00124741	0.00884746
		0.3053	1452	88	1364	176	1540	0.114286	0.114064		0.9721	556.649	0.351031	556.298	0.702062	557	0.00126044	0.00884746
		0.3046	1453	88	1365	176	1541	0.114212	0.114064		0.9721	557.645	0.355331	557.289	0.710661	558	0.00127359	0.00884746
		0.3034	1454	88	1366	176	1542	0.114137	0.114064		0.9721	558.64	0.359679	558.281	0.719359	559	0.00128687	0.00884746
		0.3033	1455	88	1367	176	1543	0.114064	0.114064		0.9721	559.636	0.364078	559.272	0.728156	560	0.00130028	0.00884746
		0.3032	1455	89	1366	178	1544	0.115285	0.115285		0.9721	560.631	0.368527	560.263	0.737054	561	0.00131382	0.00884746
		0.302	1455	90	1365	180	1545	0.116505	0.116505		0.9721	561.627	0.373027	561.254	0.746053	562	0.0013275	0.00884746
		0.3016	1455	91	1364	182	1546	0.117723	0.117723		0.9721	562.622	0.377577	562.245	0.755154	563	0.0013413	0.00884746
		0.3013	1458	92	1366	184	1550	0.11871	0.11871		0.9721	563.618	0.382179	563.236	0.764358	564	0.00135525	0.00884746
		0.3011	1458	93	1365	186	1551	0.119923	0.119923		0.9721	564.613	0.386833	564.226	0.773666	565	0.00136932	0.00884746
		0.2994	1458	94	1364	188	1552	0.121134	0.121134		0.9721	565.608	0.391539	565.217	0.783078	566	0.00138353	0.00884746
		0.2987	1461	95	1366	190	1556	0.122108	0.122108		0.9717	566.604	0.396298	566.207	0.792596	567	0.00139788	0.00951752
		0.2981	1461	96	1365	192	1557	0.123314	0.123235		0.9714	567.599	0.40111	567.198	0.80222	568	0.00141236	0.00962364
		0.297	1462	96	1366	192	1558	0.123235	0.123235		0.9708	568.594	0.405975	568.188	0.81195	569	0.00142698	0.00983835
		0.2956	1462	97	1365	194	1559	0.124439	0.123803		0.9708	569.589	0.410894	569.178	0.821789	570	0.00144173	0.00983835
		0.2955	1463	97	1366	194	1560	0.124359	0.123803		0.9708	570.584	0.415868	570.168	0.831736	571	0.00145663	0.00983835
		0.295	1465	97	1368	194	1562	0.1242	0.123803		0.9706	571.579	0.420896	571.158	0.841792	572	0.00147166	0.0101114
		0.2944	1466	97	1369	194	1563	0.12412	0.123803		0.9706	572.574	0.425979	572.148	0.851959	573	0.00148684	0.0101114
		0.294	1468	97	1371	194	1565	0.123962	0.123803		0.9699	573.569	0.431118	573.138	0.862236	574	0.00150215	0.0102777
		0.2938	1469	97	1372	194	1566	0.123883	0.123803		0.9689	574.564	0.436313	574.127	0.872626	575	0.00151761	0.0109035
		0.2926	1470	97	1373	194	1567	0.123803	0.123803		0.9689	575.558	0.441564	575.117	0.883128	576	0.00153321	0.0109035
		0.2909	1470	98	1372	196	1568	0.125	0.124841		0.9689	576.553	0.446872	576.106	0.893744	577	0.00154895	0.0109035
		0.2903	1471	98	1373	196	1569	0.12492	0.124841		0.9689	577.548	0.452237	577.096	0.904474	578	0.00156483	0.0109035
		0.29	1472	98	1374	196	1570	0.124841	0.124841		0.9689	578.542	0.45766	578.085	0.91532	579	0.00158086	0.0109035
		0.2891	1472	100	1372	200	1572	0.127226	0.127226		0.9689	579.537	0.463141	579.074	0.926282	580	0.00159704	0.0109035
		0.2874	1472	101	1371	202	1573	0.128417	0.128254		0.9689	580.531	0.46868	580.063	0.93736	581	0.00161336	0.0109035
		0.2871	1473	101	1372	202	1574	0.128335	0.128254		0.9689	581.526	0.474278	581.051	0.948557	582	0.00162982	0.0109035
		0.2863	1474	101	1373	202	1575	0.128254	0.128254		0.9689	582.52	0.479936	582.04	0.959872	583	0.00164644	0.0109035
		0.2862	1475	102	1373	204	1577	0.12936	0.12936		0.9689	583.514	0.485653	583.029	0.971306	584	0.0016632	0.0109035
		0.2852	1476	103	1373	206	1579	0.130462	0.129397		0.968	584.509	0.491431	584.017	0.982861	585	0.0016801	0.0120448
		0.2851	1477	103	1374	206	1580	0.13038	0.129397		0.968	585.503	0.497269	585.005	0.994537	586	0.00169716	0.0120448
		0.2847	1478	103	1375	206	1581	0.130297	0.129397		0.968	586.497	0.503168	585.994	1.00634	587	0.00171437	0.0120448
		0.2841	1479	103	1376	206	1582	0.130215	0.129397		0.968	587.491	0.509128	586.982	1.01826	588	0.00173173	0.0120448
		0.2836	1483	103	1380	206	1586	0.129887	0.129397		0.968	588.485	0.51515	587.97	1.0303	589	0.00174924	0.0120448
		0.2824	1484	103	1381	206	1587	0.129805	0.129397		0.968	589.479	0.521235	588.958	1.04247	590	0.0017669	0.0120448
		0.282	1485	103	1382	206	1588	0.129723	0.129397		0.968	590.473	0.527383	589.945	1.05477	591	0.00178471	0.0120448
		0.2819	1486	103	1383	206	1589	0.129641	0.129397		0.968	591.466	0.533593	590.933	1.06719	592	0.00180268	0.0120448
		0.281	1487	103	1384	206	1590	0.12956	0.129397		0.968	592.46	0.539868	591.92	1.07974	593	0.0018208	0.0120448
		0.2804	1489	103	1386	206	1592	0.129397	0.129397		0.9679	593.454	0.546206	592.908	1.09241	594	0.00183908	0.0126767
		0.2799	1491	104	1387	208	1595	0.130408	0.130408		0.9675	594.447	0.552609	593.895	1.10522	595	0.00185751	0.0130008
		0.2796	1491	105	1386	210	1596	0.131579	0.131168		0.9675	595.441	0.559077	594.882	1.11815	596	0.0018761	0.0130008
		0.2794	1493	105	1388	210	1598	0.131414	0.131168		0.9675	596.434	0.56561	595.869	1.13122	597	0.00189484	0.0130008
		0.2792	1494	105	1389	210	1599	0.131332	0.131168		0.9675	597.428	0.572209	596.856	1.14442	598	0.00191374	0.0130008
		0.2787	1496	105	1391	210	1601	0.131168	0.131168		0.9669	598.421	0.578874	597.842	1.15775	599	0.0019328	0.0142133
		0.2779	1496	106	1390	212	1602	0.132335	0.132252		0.9669	599.414	0.585606	598.829	1.17121	600	0.00195202	0.0142133
		0.2778	1497	106	1391	212	1603	0.132252	0.132252		0.9669	600.408	0.592405	599.815	1.18481	601	0.0019714	0.0142133
		0.2769	1497	107	1390	214	1604	0.133416	0.132344		0.9669	601.401	0.599272	600.801	1.19854	602	0.00199094	0.0142133
		0.2749	1498	107	1391	214	1605	0.133333	0.132344		0.9669	602.394	0.606206	601.788	1.21241	603	0.00201063	0.0142133
		0.2734	1499	107	1392	214	1606	0.13325	0.132344		0.9669	603.387	0.613209	602.774	1.22642	604	0.00203049	0.0142133
		0.2697	1500	107	1393	214	1607	0.133167	0.132344		0.9669	604.38	0.620281	603.759	1.24056	605	0.00205052	0.0142133
		0.2692	1501	107	1394	214	1608	0.133085	0.132344		0.9669	605.373	0.627423	604.745	1.25485	606	0.0020707	0.0142133
		0.2687	1503	107	1396	214	1610	0.132919	0.132344		0.9669	606.365	0.634634	605.731	1.26927	607	0.00209105	0.0142133
		0.2683	1504	107	1397	214	1611	0.132837	0.132344		0.9669	607.358	0.641915	606.716	1.28383	608	0.00211156	0.0142133
		0.2678	1506	107	1399	214	1613	0.132672	0.132344		0.9669	608.351	0.649268	607.701	1.29854	609	0.00213224	0.0142133
		0.2674	1507	107	1400	214	1614	0.13259	0.132344		0.9669	609.343	0.656691	608.687	1.31338	610	0.00215309	0.0142133
		0.2672	1508	107	1401	214	1615	0.132508	0.132344		0.9669	610.336	0.664186	609.672	1.32837	611	0.00217409	0.0142133
		0.267	1509	107	1402	214	1616	0.132426	0.132344		0.9669	611.328	0.671753	610.656	1.34351	612	0.00219527	0.0142133
		0.2665	1510	107	1403	214	1617	0.132344	0.132344		0.9662	612.321	0.679392	611.641	1.35878	613	0.00221661	0.015279
		0.2656	1510	108	1402	216	1618	0.133498	0.133251		0.9661	613.313	0.687105	612.626	1.37421	614	0.00223813	0.0154249
		0.2643	1511	108	1403	216	1619	0.133416	0.133251		0.9659	614.305	0.694891	613.61	1.38978	615	0.00225981	0.0155718
		0.2638	1512	108	1404	216	1620	0.133333	0.133251		0.9653	615.297	0.702751	614.594	1.4055	616	0.00228166	0.0157195
		0.2636	1513	108	1405	216	1621	0.133251	0.133251		0.9648	616.289	0.710685	615.579	1.42137	617	0.00230368	0.0163957
		0.2634	1517	109	1408	218	1626	0.134071	0.134071		0.9648	617.281	0.718694	616.563	1.43739	618	0.00232587	0.0163957
		0.2612	1517	111	1406	222	1628	0.136364	0.136196		0.9648	618.273	0.726778	617.546	1.45356	619	0.00234823	0.0163957
		0.2608	1518	111	1407	222	1629	0.13628	0.136196		0.9648	619.265	0.734938	618.53	1.46988	620	0.00237077	0.0163957
		0.2605	1519	111	1408	222	1630	0.136196	0.136196		0.9648	620.257	0.743174	619.514	1.48635	621	0.00239347	0.0163957
		0.2604	1519	112	1407	224	1631	0.137339	0.13697		0.9648	621.249	0.751486	620.497	1.50297	622	0.00241635	0.0163957
		0.2596	1520	112	1408	224	1632	0.137255	0.13697		0.9648	622.24	0.759876	621.48	1.51975	623	0.00243941	0.0163957
		0.2588	1521	112	1409	224	1633	0.137171	0.13697		0.9648	623.232	0.768343	622.463	1.53669	624	0.00246264	0.0163957
		0.2587	1522	112	1410	224	1634	0.137087	0.13697		0.9637	624.223	0.776888	623.446	1.55378	625	0.00248604	0.0170904
		0.2583	1523	112	1411	224	1635	0.137003	0.13697		0.9632	625.214	0.785512	624.429	1.57102	626	0.00250962	0.0172474
		0.2579	1523	113	1410	226	1636	0.138142	0.13697		0.9625	626.206	0.794215	625.412	1.58843	627	0.00253338	0.018127
		0.2578	1530	113	1417	226	1643	0.137553	0.13697		0.9625	627.197	0.802997	626.394	1.60599	628	0.00255731	0.018127
		0.2567	1533	113	1420	226	1646	0.137303	0.13697		0.9625	628.188	0.811859	627.376	1.62372	629	0.00258143	0.018127
		0.2563	1534	113	1421	226	1647	0.137219	0.13697		0.9625	629.179	0.820801	628.358	1.6416	630	0.00260572	0.018127
		0.2555	1535	113	1422	226	1648	0.137136	0.13697		0.9625	630.17	0.829824	629.34	1.65965	631	0.00263019	0.018127
		0.2539	1536	113	1423	226	1649	0.137053	0.13697		0.9625	631.161	0.838928	630.322	1.67786	632	0.00265484	0.018127
		0.2532	1537	113	1424	226	1650	0.13697	0.13697		0.9625	632.152	0.848114	631.304	1.69623	633	0.00267966	0.018127
		0.2528	1537	114	1423	228	1651	0.138098	0.137515		0.9625	633.143	0.857382	632.285	1.71476	634	0.00270468	0.018127
		0.2525	1538	114	1424	228	1652	0.138015	0.137515		0.9625	634.133	0.866733	633.267	1.73347	635	0.00272987	0.018127
		0.2516	1539	114	1425	228	1653	0.137931	0.137515		0.9625	635.124	0.876167	634.248	1.75233	636	0.00275524	0.018127
		0.2509	1540	114	1426	228	1654	0.137848	0.137515		0.9623	636.114	0.885684	635.229	1.77137	637	0.0027808	0.0217462
		0.2505	1542	114	1428	228	1656	0.137681	0.137515		0.9623	637.105	0.895285	636.209	1.79057	638	0.00280654	0.0217462
		0.2501	1543	114	1429	228	1657	0.137598	0.137515		0.9623	638.095	0.904971	637.19	1.80994	639	0.00283246	0.0217462
		0.2498	1544	114	1430	228	1658	0.137515	0.137515		0.9623	639.085	0.914742	638.171	1.82948	640	0.00285857	0.0217462
		0.2492	1544	115	1429	230	1659	0.138638	0.138471		0.9623	640.075	0.924599	639.151	1.8492	641	0.00288486	0.0217462
		0.249	1545	115	1430	230	1660	0.138554	0.138471		0.9623	641.065	0.934541	640.131	1.86908	642	0.00291134	0.0217462
		0.2487	1546	115	1431	230	1661	0.138471	0.138471		0.9623	642.055	0.94457	641.111	1.88914	643	0.00293801	0.0217462
		0.2483	1547	116	1431	232	1663	0.139507	0.139423		0.9623	643.045	0.954686	642.091	1.90937	644	0.00296486	0.0217462
		0.2479	1548	116	1432	232	1664	0.139423	0.139423		0.9623	644.035	0.964889	643.07	1.92978	645	0.0029919	0.0217462
		0.2472	1548	117	1431	234	1665	0.140541	0.140456		0.9623	645.025	0.975179	644.05	1.95036	646	0.00301913	0.0217462
		0.2469	1549	117	1432	234	1666	0.140456	0.140456		0.9623	646.014	0.985558	645.029	1.97112	647	0.00304655	0.0217462
		0.2465	1549	118	1431	236	1667	0.141572	0.141487		0.9623	647.004	0.996026	646.008	1.99205	648	0.00307416	0.0217462
		0.2464	1550	118	1432	236	1668	0.141487	0.141487		0.9623	647.993	1.00658	646.987	2.01317	649	0.00310195	0.0217462
		0.2455	1550	119	1431	238	1669	0.1426	0.1426		0.9623	648.983	1.01723	647.966	2.03446	650	0.00312994	0.0217462
		0.2449	1550	120	1430	240	1670	0.143713	0.143713		0.9623	649.972	1.02797	648.944	2.05593	651	0.00315812	0.0217462
		0.2448	1550	121	1429	242	1671	0.144823	0.144823		0.9623	650.961	1.03879	649.922	2.07759	652	0.00318649	0.0217462
		0.2434	1550	122	1428	244	1672	0.145933	0.145846		0.9623	651.95	1.04971	650.901	2.09943	653	0.00321505	0.0217462
		0.243	1551	122	1429	244	1673	0.145846	0.145846		0.9623	652.939	1.06072	651.879	2.12145	654	0.0032438	0.0217462
		0.2424	1551	123	1428	246	1674	0.146953	0.146399		0.9623	653.928	1.07183	652.856	2.14365	655	0.00327275	0.0217462
		0.242	1552	123	1429	246	1675	0.146866	0.146399		0.9623	654.917	1.08302	653.834	2.16604	656	0.00330189	0.0217462
		0.2417	1553	123	1430	246	1676	0.146778	0.146399		0.9623	655.906	1.09431	654.811	2.18862	657	0.00333123	0.0217462
		0.2397	1555	124	1431	248	1679	0.147707	0.146399		0.9623	656.894	1.10569	655.789	2.21138	658	0.00336076	0.0217462
		0.2394	1558	124	1434	248	1682	0.147444	0.146399		0.9623	657.883	1.11717	656.766	2.23433	659	0.00339049	0.0217462
		0.2383	1559	124	1435	248	1683	0.147356	0.146399		0.9623	658.871	1.12874	657.743	2.25747	660	0.00342041	0.0217462
		0.2378	1560	124	1436	248	1684	0.147268	0.146399		0.9623	659.86	1.1404	658.719	2.2808	661	0.00345053	0.0217462
		0.2376	1561	124	1437	248	1685	0.147181	0.146399		0.9623	660.848	1.15216	659.696	2.30432	662	0.00348085	0.0217462
		0.2371	1562	124	1438	248	1686	0.147094	0.146399		0.9623	661.836	1.16402	660.672	2.32804	663	0.00351137	0.0217462
		0.2362	1563	124	1439	248	1687	0.147007	0.146399		0.9623	662.824	1.17597	661.648	2.35194	664	0.00354208	0.0217462
		0.2359	1564	124	1440	248	1688	0.146919	0.146399		0.9623	663.812	1.18802	662.624	2.37604	665	0.00357299	0.0217462
		0.2356	1566	124	1442	248	1690	0.146746	0.146399		0.9623	664.8	1.20017	663.6	2.40034	666	0.00360411	0.0217462
		0.235	1567	124	1443	248	1691	0.146659	0.146399		0.9623	665.788	1.21241	664.575	2.42482	667	0.00363542	0.0217462
		0.2348	1568	124	1444	248	1692	0.146572	0.146399		0.9623	666.775	1.22476	665.55	2.44951	668	0.00366693	0.0217462
		0.2347	1569	124	1445	248	1693	0.146486	0.146399		0.9617	667.763	1.2372	666.526	2.47439	669	0.00369865	0.0248837
		0.2344	1570	124	1446	248	1694	0.146399	0.146399		0.9613	668.75	1.24974	667.501	2.49948	670	0.00373056	0.0250823
		0.2341	1570	125	1445	250	1695	0.147493	0.147319		0.9601	669.738	1.26238	668.475	2.52476	671	0.00376268	0.0252818
		0.2339	1571	125	1446	250	1696	0.147406	0.147319		0.9592	670.725	1.27512	669.45	2.55024	672	0.003795	0.0254822
		0.2334	1572	125	1447	250	1697	0.147319	0.147319		0.9588	671.712	1.28796	670.424	2.57593	673	0.00382753	0.0256837
		0.2332	1574	126	1448	252	1700	0.148235	0.147887		0.9584	672.699	1.30091	671.398	2.60181	674	0.00386025	0.0260894
		0.2323	1575	126	1449	252	1701	0.148148	0.147887		0.9584	673.686	1.31395	672.372	2.6279	675	0.00389319	0.0260894
		0.2312	1576	126	1450	252	1702	0.148061	0.147887		0.9584	674.673	1.3271	673.346	2.65419	676	0.00392632	0.0260894
		0.2311	1577	126	1451	252	1703	0.147974	0.147887		0.9575	675.66	1.34035	674.319	2.68069	677	0.00395967	0.0272251
		0.2307	1578	126	1452	252	1704	0.147887	0.147887		0.9575	676.646	1.3537	675.293	2.7074	678	0.00399321	0.0272251
		0.2305	1578	127	1451	254	1705	0.148974	0.148191		0.9575	677.633	1.36716	676.266	2.73431	679	0.00402697	0.0272251
		0.2299	1579	127	1452	254	1706	0.148886	0.148191		0.9575	678.619	1.38072	677.239	2.76143	680	0.00406093	0.0272251
		0.2294	1580	127	1453	254	1707	0.148799	0.148191		0.9575	679.606	1.39438	678.211	2.78876	681	0.0040951	0.0272251
		0.2291	1581	127	1454	254	1708	0.148712	0.148191		0.9575	680.592	1.40815	679.184	2.8163	682	0.00412947	0.0272251
		0.2288	1582	127	1455	254	1709	0.148625	0.148191		0.9575	681.578	1.42203	680.156	2.84405	683	0.00416406	0.0272251
		0.2287	1583	127	1456	254	1710	0.148538	0.148191		0.9575	682.564	1.43601	681.128	2.87202	684	0.00419885	0.0272251
		0.2285	1585	127	1458	254	1712	0.148364	0.148191		0.9566	683.55	1.4501	682.1	2.90019	685	0.00423386	0.028176
		0.2283	1586	127	1459	254	1713	0.148278	0.148191		0.9561	684.536	1.46429	683.071	2.92858	686	0.00426907	0.02839
		0.228	1587	127	1460	254	1714	0.148191	0.148191		0.9558	685.521	1.47859	684.043	2.95719	687	0.00430449	0.0308076
		0.2277	1587	128	1459	256	1715	0.149271	0.148406		0.9558	686.507	1.493	685.014	2.98601	688	0.00434013	0.0308076
		0.2272	1588	128	1460	256	1716	0.149184	0.148406		0.9558	687.492	1.50752	685.985	3.01505	689	0.00437597	0.0308076
		0.2263	1589	128	1461	256	1717	0.149097	0.148406		0.9558	688.478	1.52215	686.956	3.0443	690	0.00441203	0.0308076
		0.2261	1590	128	1462	256	1718	0.14901	0.148406		0.9558	689.463	1.53689	687.926	3.07378	691	0.0044483	0.0308076
		0.2258	1591	128	1463	256	1719	0.148924	0.148406		0.9558	690.448	1.55174	688.897	3.10347	692	0.00448478	0.0308076
		0.2253	1593	128	1465	256	1721	0.148751	0.148406		0.9558	691.433	1.56669	689.867	3.13339	693	0.00452148	0.0308076
		0.225	1594	128	1466	256	1722	0.148664	0.148406		0.9558	692.418	1.58176	690.836	3.16352	694	0.00455839	0.0308076
		0.2247	1595	128	1467	256	1723	0.148578	0.148406		0.9558	693.403	1.59694	691.806	3.19388	695	0.00459551	0.0308076
		0.2245	1596	128	1468	256	1724	0.148492	0.148406		0.9558	694.388	1.61223	692.776	3.22446	696	0.00463285	0.0308076
		0.2241	1597	128	1469	256	1725	0.148406	0.148406		0.9558	695.372	1.62764	693.745	3.25527	697	0.0046704	0.0308076
		0.2239	1597	129	1468	258	1726	0.149479	0.149479		0.9558	696.357	1.64315	694.714	3.2863	698	0.00470817	0.0308076
		0.2234	1597	130	1467	260	1727	0.15055	0.15055		0.9558	697.341	1.65878	695.682	3.31756	699	0.00474616	0.0308076
		0.2229	1598	131	1467	262	1729	0.151533	0.151445		0.9558	698.325	1.67453	696.651	3.34905	700	0.00478436	0.0308076
		0.2224	1599	131	1468	262	1730	0.151445	0.151445		0.9558	699.31	1.69038	697.619	3.38077	701	0.00482278	0.0308076
		0.2219	1599	132	1467	264	1731	0.152513	0.152513		0.9558	700.294	1.70636	698.587	3.41271	702	0.00486141	0.0308076
		0.2216	1601	133	1468	266	1734	0.153403	0.152961		0.9558	701.278	1.72244	699.555	3.44489	703	0.00490027	0.0308076
		0.2214	1602	133	1469	266	1735	0.153314	0.152961		0.9558	702.261	1.73865	700.523	3.4773	704	0.00493934	0.0308076
		0.2211	1603	133	1470	266	1736	0.153226	0.152961		0.9558	703.245	1.75497	701.49	3.50994	705	0.00497863	0.0308076
		0.2207	1604	133	1471	266	1737	0.153138	0.152961		0.9558	704.229	1.7714	702.457	3.54281	706	0.00501814	0.0308076
		0.2206	1606	133	1473	266	1739	0.152961	0.152961		0.9558	705.212	1.78796	703.424	3.57592	707	0.00505787	0.0308076
		0.2191	1606	134	1472	268	1740	0.154023	0.153935		0.9548	706.195	1.80463	704.391	3.60926	708	0.00509782	0.0334603
		0.219	1607	134	1473	268	1741	0.153935	0.153935		0.9548	707.179	1.82142	705.357	3.64284	709	0.00513799	0.0334603
		0.2187	1608	136	1472	272	1744	0.155963	0.155606		0.9547	708.162	1.83833	706.323	3.67665	710	0.00517838	0.0340539
		0.2185	1609	136	1473	272	1745	0.155874	0.155606		0.9547	709.145	1.85535	707.289	3.71071	711	0.005219	0.0340539
		0.2182	1610	136	1474	272	1746	0.155785	0.155606		0.9547	710.128	1.8725	708.255	3.745	712	0.00525983	0.0340539
		0.2179	1611	136	1475	272	1747	0.155695	0.155606		0.9533	711.11	1.88977	709.22	3.77953	713	0.00530089	0.0345331
		0.2177	1612	136	1476	272	1748	0.155606	0.155606		0.9529	712.093	1.90715	710.186	3.81431	714	0.00534217	0.0347741
		0.2167	1612	137	1475	274	1749	0.156661	0.156661		0.9521	713.075	1.92466	711.151	3.84932	715	0.00538367	0.0350162
		0.216	1612	138	1474	276	1750	0.157714	0.157175		0.9518	714.058	1.94229	712.115	3.88458	716	0.00542539	0.0352591
		0.2157	1617	138	1479	276	1755	0.157265	0.157175		0.9507	715.04	1.96004	713.08	3.92008	717	0.00546734	0.0363645
		0.2156	1618	138	1480	276	1756	0.157175	0.157175		0.9507	716.022	1.97792	714.044	3.95583	718	0.00550952	0.0363645
		0.2138	1618	139	1479	278	1757	0.158224	0.158134		0.9507	717.004	1.99591	715.008	3.99183	719	0.00555191	0.0363645
		0.2137	1619	139	1480	278	1758	0.158134	0.158134		0.9507	717.986	2.01403	715.972	4.02807	720	0.00559454	0.0363645
		0.2136	1620	141	1479	282	1761	0.160136	0.160045		0.9507	718.968	2.03228	716.935	4.06456	721	0.00563739	0.0363645
		0.2132	1621	141	1480	282	1762	0.160045	0.160045		0.9507	719.949	2.05065	717.899	4.10129	722	0.00568046	0.0363645
		0.2131	1621	142	1479	284	1763	0.161089	0.160907		0.9507	720.931	2.06914	718.862	4.13828	723	0.00572376	0.0363645
		0.2127	1622	142	1480	284	1764	0.160998	0.160907		0.9507	721.912	2.08776	719.824	4.17552	724	0.00576729	0.0363645
		0.2121	1623	142	1481	284	1765	0.160907	0.160907		0.9503	722.893	2.1065	720.787	4.21301	725	0.00581104	0.0374894
		0.2119	1624	143	1481	286	1767	0.161856	0.161856		0.9489	723.875	2.12537	721.749	4.25075	726	0.00585503	0.0377421
		0.2117	1624	144	1480	288	1768	0.162896	0.162896		0.9487	724.856	2.14437	722.711	4.28875	727	0.00589924	0.0379956
		0.2115	1625	145	1480	290	1770	0.163842	0.163565		0.9484	725.837	2.1635	723.673	4.327	728	0.00594368	0.0388907
		0.2112	1626	145	1481	290	1771	0.163749	0.163565		0.9484	726.817	2.18275	724.634	4.3655	729	0.00598834	0.0388907
		0.211	1627	145	1482	290	1772	0.163657	0.163565		0.9484	727.798	2.20213	725.596	4.40426	730	0.00603324	0.0388907
		0.2098	1628	145	1483	290	1773	0.163565	0.163565		0.9484	728.778	2.22164	726.557	4.44328	731	0.00607836	0.0388907
		0.2096	1628	146	1482	292	1774	0.1646	0.1646		0.9484	729.759	2.24128	727.517	4.48256	732	0.00612372	0.0388907
		0.2092	1628	147	1481	294	1775	0.165634	0.165541		0.9484	730.739	2.26105	728.478	4.5221	733	0.0061693	0.0388907
		0.2084	1629	147	1482	294	1776	0.165541	0.165541		0.9482	731.719	2.28095	729.438	4.5619	734	0.00621512	0.0425884
		0.2082	1629	150	1479	300	1779	0.168634	0.168067		0.9482	732.699	2.30098	730.398	4.60196	735	0.00626116	0.0425884
		0.208	1630	150	1480	300	1780	0.168539	0.168067		0.9482	733.679	2.32114	731.358	4.64228	736	0.00630744	0.0425884
		0.2079	1631	150	1481	300	1781	0.168445	0.168067		0.9482	734.659	2.34143	732.317	4.68286	737	0.00635395	0.0425884
		0.2078	1633	150	1483	300	1783	0.168256	0.168067		0.9482	735.638	2.36185	733.276	4.72371	738	0.00640069	0.0425884
		0.2072	1634	150	1484	300	1784	0.168161	0.168067		0.9482	736.618	2.38241	734.235	4.76482	739	0.00644766	0.0425884
		0.207	1635	150	1485	300	1785	0.168067	0.168067		0.9482	737.597	2.4031	735.194	4.8062	740	0.00649487	0.0425884
		0.2067	1636	151	1485	302	1787	0.168998	0.168715		0.9482	738.576	2.42392	736.152	4.84785	741	0.00654231	0.0425884
		0.2064	1637	151	1486	302	1788	0.168904	0.168715		0.9482	739.555	2.44488	737.11	4.88976	742	0.00658998	0.0425884
		0.2056	1638	151	1487	302	1789	0.168809	0.168715		0.9482	740.534	2.46597	738.068	4.93195	743	0.00663788	0.0425884
		0.2048	1639	151	1488	302	1790	0.168715	0.168715		0.9482	741.513	2.4872	739.026	4.9744	744	0.00668602	0.0425884
		0.2043	1639	153	1486	306	1792	0.170759	0.170284		0.9482	742.491	2.50856	739.983	5.01712	745	0.00673439	0.0425884
		0.204	1640	153	1487	306	1793	0.170664	0.170284		0.9482	743.47	2.53006	740.94	5.06012	746	0.006783	0.0425884
		0.2039	1641	153	1488	306	1794	0.170569	0.170284		0.9482	744.448	2.55169	741.897	5.10339	747	0.00683184	0.0425884
		0.2037	1642	153	1489	306	1795	0.170474	0.170284		0.9482	745.427	2.57346	742.853	5.14693	748	0.00688092	0.0425884
		0.2034	1644	153	1491	306	1797	0.170284	0.170284		0.9482	746.405	2.59537	743.809	5.19075	749	0.00693024	0.0425884
		0.2029	1644	154	1490	308	1798	0.171301	0.171301		0.9482	747.383	2.61742	744.765	5.23484	750	0.00697978	0.0425884
		0.2028	1644	155	1489	310	1799	0.172318	0.172222		0.9482	748.36	2.6396	745.721	5.27921	751	0.00702957	0.0425884
		0.2025	1645	155	1490	310	1800	0.172222	0.172222		0.9482	749.338	2.66193	746.676	5.32385	752	0.00707959	0.0425884
		0.2023	1646	156	1490	312	1802	0.173141	0.173045		0.9482	750.316	2.68439	747.631	5.36878	753	0.00712985	0.0425884
		0.2021	1647	156	1491	312	1803	0.173045	0.173045		0.9482	751.293	2.70699	748.586	5.41398	754	0.00718035	0.0425884
		0.2013	1647	157	1490	314	1804	0.174058	0.173961		0.9482	752.27	2.72973	749.541	5.45947	755	0.00723108	0.0425884
[truncated: 1,968 more rows]

## Sheet: Search Summary
	ProteinPilot™ Software Report
[truncated: 41 more rows]

[truncated: 12 more sheets: Advanced Metadata, Speed and Distribution Analysis, Single Results Table, Protein FDR Summary, Distinct Peptide FDR Summary, Spectrum FDR Summary, PDST Controls, Protein Summary, Peptide Summary, Distinct Peptide Summary, Feature Summary, Single Column Summary]
