# Supplementary material for: Arabidopsis fibrillin 1-2 subfamily members exert their functions via specific protein–protein interactions
Source: J Exp Bot. 2021 Oct 15;73(3):903–14. doi: 10.1093/jxb/erab452 (PMC8793873; doi:10.1093/jxb/erab452)
Supplement: erab452_suppl_Supplementary_Dataset_S8 [file erab452_suppl_supplementary_dataset_s8.xlsx]

## Sheet: Metadata
_RESULTS_version	5
RESULTS_SEARCH_STAT_search_begin_time_clock	2020-07-21 09:35:11
RESULTS_SEARCH_STAT_search_end_time_clock	2020-07-21 09:49:35
RESULTS_SEARCH_STAT_search_time_duration	4263-09-09
RESULTS_SEARCH_STAT_stage_signal_processing_begin_time_clock	2020-07-21 09:35:12
RESULTS_SEARCH_STAT_stage_signal_processing_end_time_clock	2020-07-21 09:44:11
RESULTS_SEARCH_STAT_stage_signal_processing_time_duration	3378-02-09
RESULTS_SEARCH_STAT_stage_waiting_begin_time_clock	2020-07-21 09:44:11
RESULTS_SEARCH_STAT_stage_waiting_end_time_clock	2020-07-21 09:44:13
RESULTS_SEARCH_STAT_stage_waiting_time_duration	1904-12-13
RESULTS_SEARCH_STAT_stage_searching_begin_time_clock	2020-07-21 09:44:13
RESULTS_SEARCH_STAT_stage_searching_end_time_clock	2020-07-21 09:49:27
RESULTS_SEARCH_STAT_stage_searching_time_duration	2759-04-07
RESULTS_SEARCH_STAT_stage_fdr_begin_time_clock	2020-07-21 09:49:27
RESULTS_SEARCH_STAT_stage_fdr_end_time_clock	2020-07-21 09:49:35
RESULTS_SEARCH_STAT_stage_fdr_time_duration	1920-07-01
RESULTS_SEARCH_STAT_task_fraglet_exe_begin_time_clock	2020-07-21 09:44:15
RESULTS_SEARCH_STAT_task_fraglet_exe_end_time_clock	2020-07-21 09:45:40
RESULTS_SEARCH_STAT_task_fraglet_exe_time_duration	84583
RESULTS_SEARCH_STAT_task_fraglet_exe_time_cpu	2636-05-21
RESULTS_SEARCH_STAT_task_taglet_exe_begin_time_clock	2020-07-21 09:46:10
RESULTS_SEARCH_STAT_task_taglet_exe_end_time_clock	2020-07-21 09:48:36
RESULTS_SEARCH_STAT_task_taglet_exe_time_duration	146187
RESULTS_SEARCH_STAT_task_taglet_exe_time_cpu	3622-04-03
RESULTS_SEARCH_STAT_task_progroup_begin_time_clock	2020-07-21 09:48:36
RESULTS_SEARCH_STAT_task_progroup_end_time_clock	2020-07-21 09:49:27
RESULTS_SEARCH_STAT_task_progroup_time_duration	50902
RESULTS_SEARCH_STAT_task_progroup_time_cpu	2053-05-15
RESULTS_SEARCH_STAT_task_focusing_begin_time_clock	2020-07-21 09:45:40
RESULTS_SEARCH_STAT_task_focusing_end_time_clock	2020-07-21 09:46:10
RESULTS_SEARCH_STAT_task_focusing_time_duration	30108
RESULTS_SEARCH_STAT_task_focusing_time_cpu	81650
RESULTS_SEARCH_STAT_computer_memory	32712
RESULTS_SEARCH_STAT_computer_name	5600PROCESADO
RESULTS_SEARCH_STAT_num_proteins	79018
RESULTS_SEARCH_STAT_num_residues	33387548
RESULTS_SEARCH_STAT_number_cores	16
RESULTS_SEARCH_STAT_number_licensed_tasks	16
RESULTS_SEARCH_STAT_number_processors	32
RESULTS_SEARCH_STAT_os	Windows 7 Professional Service Pack 1 (6.1.7601)
RESULTS_SEARCH_1_time_cpu	53336
RESULTS_SEARCH_1_time_duration	53352
RESULTS_SEARCH_1_version	5.0.1.4874
RESULTS_SEARCH_1_xml:id	SEARCH:1:637309209115285131_0
RESULTS_SEARCH_1_PARAMETERS_chemical_data_edited	TRUE
RESULTS_SEARCH_1_PARAMETERS_do_multiprecursor_search	TRUE
RESULTS_SEARCH_1_PARAMETERS_do_reverse_search	TRUE
RESULTS_SEARCH_1_PARAMETERS_max_quant_labels	35
RESULTS_SEARCH_1_PARAMETERS_maxresults	15
RESULTS_SEARCH_1_PARAMETERS_separate_searches	FALSE
RESULTS_SEARCH_1_PARAMETERS_MSTOLERANCE_type	dalton
RESULTS_SEARCH_1_PARAMETERS_MSTOLERANCE_value	0.05
RESULTS_SEARCH_1_PARAMETERS_MSMSTOLERANCE_type	dalton
RESULTS_SEARCH_1_PARAMETERS_MSMSTOLERANCE_value	0.1
RESULTS_SEARCH_1_PARAMETERS_MS_STANDARD_DEVIATION_type	dalton
RESULTS_SEARCH_1_PARAMETERS_MS_STANDARD_DEVIATION_value	0.0011
RESULTS_SEARCH_1_PARAMETERS_MSMS_STANDARD_DEVIATION_type	dalton
RESULTS_SEARCH_1_PARAMETERS_MSMS_STANDARD_DEVIATION_value	0.01
RESULTS_SEARCH_1_PARAMETERS_FASTA_filename	C:\AB SCIEX\ProteinPilot Data\SearchDatabases\uniproArab2020_contaminantes.fasta
RESULTS_SEARCH_1_PARAMETERS_AUTO_CALIBRATION_ms	TRUE
RESULTS_SEARCH_1_PARAMETERS_AUTO_CALIBRATION_msexport	FALSE
RESULTS_SEARCH_1_PARAMETERS_AUTO_CALIBRATION_msms	TRUE
RESULTS_SEARCH_1_PARAMETERS_AUTO_CALIBRATION_msmstolsdratio	2.75
RESULTS_SEARCH_1_PARAMETERS_AUTO_CALIBRATION_mstolsdratio	7
RESULTS_SEARCH_1_PARAMETERS_AUTO_CALIBRATION_squareroot	TRUE
RESULTS_SEARCH_1_PARAMETERS_AUTO_CALIBRATION_type	dalton
RESULTS_SEARCH_1_PARAMETERS_AUTO_CALIBRATION_MCP_d_s_s_f	0.0666667
RESULTS_SEARCH_1_PARAMETERS_AUTO_CALIBRATION_MCP_d_s_w_f	3
RESULTS_SEARCH_1_PARAMETERS_AUTO_CALIBRATION_MCP_m_f_r_mbc	200
RESULTS_SEARCH_1_PARAMETERS_AUTO_CALIBRATION_MCP_m_m_c	10
RESULTS_SEARCH_1_PARAMETERS_AUTO_CALIBRATION_MCP_m_m_f_s	0.25
RESULTS_SEARCH_1_PARAMETERS_AUTO_CALIBRATION_MCP_m_m_p_f	0.33
RESULTS_SEARCH_1_PARAMETERS_AUTO_CALIBRATION_MCP_m_m_p_rms_f	1
RESULTS_SEARCH_1_PARAMETERS_AUTO_CALIBRATION_MCP_m_p_t_f	1
RESULTS_SEARCH_1_PARAMETERS_AUTO_CALIBRATION_MCP_m_r_h_n_b	15
RESULTS_SEARCH_1_PARAMETERS_AUTO_CALIBRATION_MCP_m_z_n_s	99
RESULTS_SEARCH_1_PARAMETERS_AUTO_CALIBRATION_MCP_m_z_s_mn_f_r	0.0666667
RESULTS_SEARCH_1_PARAMETERS_AUTO_CALIBRATION_MCP_m_z_s_mx_f_r	0.1
RESULTS_SEARCH_1_PARAMETERS_MAX_PRECURSORS_FRAGLET	5
RESULTS_SEARCH_1_PARAMETERS_MAX_PRECURSORS_TAGLET	1
RESULTS_SEARCH_1_PARAMETERS_PRECURSORS_DR_FRAGLET	10
RESULTS_SEARCH_1_PARAMETERS_PRECURSORS_DR_TAGLET	3
RESULTS_SEARCH_1_PARAMETERS_DEFAULT_CHARGE_STATE_1_charge	2
RESULTS_SEARCH_1_PARAMETERS_DEFAULT_CHARGE_STATE_1_probability	1
RESULTS_SEARCH_1_PARAMETERS_DEFAULT_CHARGE_STATE_2_charge	3
RESULTS_SEARCH_1_PARAMETERS_DEFAULT_CHARGE_STATE_2_probability	1
RESULTS_SEARCH_1_PARAMETERS_DEFAULT_CHARGE_STATE_3_charge	4
RESULTS_SEARCH_1_PARAMETERS_DEFAULT_CHARGE_STATE_3_probability	1
RESULTS_SEARCH_1_PARAMETERS_VERSION	5.0.1.0, 4895
RESULTS_SEARCH_1_PARAMETERS_PARAGON_VERSION	5.0.1.0, 4874
RESULTS_SEARCH_1_PARAMETERS_APPLICATION	ProteinPilot(tm) Software
RESULTS_SEARCH_1_PARAMETERS_PROGROUP_alternativedispositionmaximumfoldprobabilitydrop	100
RESULTS_SEARCH_1_PARAMETERS_PROGROUP_alternativedispositionmaximumfoldscoredrop	2
RESULTS_SEARCH_1_PARAMETERS_PROGROUP_autodiscordantpeptidethreshold	0.3
RESULTS_SEARCH_1_PARAMETERS_PROGROUP_bayesconfidencecalclulation	TRUE
RESULTS_SEARCH_1_PARAMETERS_PROGROUP_calibrateconfidence	TRUE
RESULTS_SEARCH_1_PARAMETERS_PROGROUP_compresspeptides	FALSE
RESULTS_SEARCH_1_PARAMETERS_PROGROUP_confidencepercentthresholdforexcludingothersfromquant	15
RESULTS_SEARCH_1_PARAMETERS_PROGROUP_confidencepercentthresholdforincludingselfinquant	15
RESULTS_SEARCH_1_PARAMETERS_PROGROUP_donotstoremspeaklists	FALSE
RESULTS_SEARCH_1_PARAMETERS_PROGROUP_fasta	C:\AB SCIEX\ProteinPilot Data\SearchDatabases\uniproArab2020_contaminantes.fasta
RESULTS_SEARCH_1_PARAMETERS_PROGROUP_featuregroupminpepconf	0.66
RESULTS_SEARCH_1_PARAMETERS_PROGROUP_featuregroupminups	0.47
RESULTS_SEARCH_1_PARAMETERS_PROGROUP_focusingintersection	4
RESULTS_SEARCH_1_PARAMETERS_PROGROUP_focusingminimummatchconfidence	0.1
RESULTS_SEARCH_1_PARAMETERS_PROGROUP_focusingminunusedprotscore	0.1
RESULTS_SEARCH_1_PARAMETERS_PROGROUP_focusingsubsetcutoff	6
RESULTS_SEARCH_1_PARAMETERS_PROGROUP_intersection	1.3
RESULTS_SEARCH_1_PARAMETERS_PROGROUP_minimummatchconfidencecutoff	0.001
RESULTS_SEARCH_1_PARAMETERS_PROGROUP_minunusedprotscore	0.0458
RESULTS_SEARCH_1_PARAMETERS_PROGROUP_subsetcutoff	2
RESULTS_SEARCH_1_PARAMETERS_PROGROUP_unusedprotscorethresholdforexcludingothersfromquant	1.3
RESULTS_SEARCH_1_PARAMETERS_PEAKLIST_count	3794
RESULTS_SEARCH_1_PARAMETERS_PEAKLIST_filenumber	1
RESULTS_SEARCH_1_PARAMETERS_PEAKLIST_original_count	3794
RESULTS_SEARCH_1_PARAMETERS_PEAKLIST_originalfilename	C:\Users\5600 Procesado\Desktop\Carpetas de datos en escritorio\2020\DiegoTorres_20.07.20\DiegoTorres_20.07.20_WT.wiff
RESULTS_SEARCH_1_PARAMETERS_PEAKLIST_partnumber	1
RESULTS_SEARCH_1_PARAMETERS_QUANT_TYPE_background_correction	FALSE
RESULTS_SEARCH_1_PARAMETERS_QUANT_TYPE_bias_correction	TRUE
RESULTS_SEARCH_1_PARAMETERS_QUANT_TYPE_keep_extreme_peptides_over_fraction	0
RESULTS_SEARCH_1_PARAMETERS_QUANT_TYPE_low_confidence_check	TRUE
RESULTS_SEARCH_1_PARAMETERS_QUANT_TYPE_low_intensity_check	TRUE
RESULTS_SEARCH_1_PARAMETERS_QUANT_TYPE_median_statistic	TRUE
RESULTS_SEARCH_1_PARAMETERS_QUANT_TYPE_mod_check	TRUE
RESULTS_SEARCH_1_PARAMETERS_QUANT_TYPE_quant_threshold	-1
RESULTS_SEARCH_1_PARAMETERS_QUANT_TYPE_quant_threshold_sn	9
RESULTS_SEARCH_1_PARAMETERS_QUANT_TYPE_separate_searches	FALSE
RESULTS_SEARCH_1_PARAMETERS_QUANT_TYPE_shared_msms_check	TRUE
RESULTS_SEARCH_1_PARAMETERS_PARAGON_METHOD_SETTINGS_UI_SAMPLE_TYPE	Identification
RESULTS_SEARCH_1_PARAMETERS_PARAGON_METHOD_SETTINGS_UI_CYS_ALKYLATION	Iodoacetamide
RESULTS_SEARCH_1_PARAMETERS_PARAGON_METHOD_SETTINGS_UI_DIGESTION	Trypsin
RESULTS_SEARCH_1_PARAMETERS_PARAGON_METHOD_SETTINGS_UI_INSTRUMENT	TripleTOF 5600
RESULTS_SEARCH_1_PARAMETERS_PARAGON_METHOD_SETTINGS_UI_SEARCH_EFFORT	Thorough
RESULTS_SEARCH_1_PARAMETERS_PARAGON_METHOD_SETTINGS_UI_ID_FOCUS	Biological modifications
RESULTS_SEARCH_1_PARAMETERS_PARAGON_METHOD_SETTINGS_UI_USER_NAME	5600Procesado\5600 Procesado
RESULTS_SEARCH_1_PARAMETERS_PARAGON_METHOD_SETTINGS_UI_MACHINE_NAME	5600PROCESADO
RESULTS_SEARCH_1_PARAMETERS_PARAGON_METHOD_SETTINGS_UI_SEARCH_ID	6.37309e+17
RESULTS_SEARCH_1_PARAMETERS_PARAGON_METHOD_SETTINGS_UI_START_TIME	2020-07-21 09:35:11
RESULTS_SEARCH_1_PARAMETERS_PARAGON_METHOD_SETTINGS_UI_MIN_UNUSED_PROTSCORE	0.0458
RESULTS_SEARCH_1_PARAMETERS_PARAGON_METHOD_SETTINGS_UI_PSPEP	TRUE
RESULTS_SEARCH_2_time_cpu	2257-09-14
RESULTS_SEARCH_2_time_duration	130665
RESULTS_SEARCH_2_version	5.0.1.4874
RESULTS_SEARCH_2_xml:id	SEARCH:2:637309209115285131_0
RESULTS_SEARCH_2_PARAMETERS_chemical_data_edited	TRUE
RESULTS_SEARCH_2_PARAMETERS_do_multiprecursor_search	TRUE
RESULTS_SEARCH_2_PARAMETERS_do_reverse_search	TRUE
RESULTS_SEARCH_2_PARAMETERS_max_quant_labels	35
RESULTS_SEARCH_2_PARAMETERS_maxresults	15
RESULTS_SEARCH_2_PARAMETERS_separate_searches	FALSE
RESULTS_SEARCH_2_PARAMETERS_MSTOLERANCE_type	dalton
RESULTS_SEARCH_2_PARAMETERS_MSTOLERANCE_value	0.05
RESULTS_SEARCH_2_PARAMETERS_MSMSTOLERANCE_type	dalton
RESULTS_SEARCH_2_PARAMETERS_MSMSTOLERANCE_value	0.1
RESULTS_SEARCH_2_PARAMETERS_MS_STANDARD_DEVIATION_type	dalton
RESULTS_SEARCH_2_PARAMETERS_MS_STANDARD_DEVIATION_value	0.0011
RESULTS_SEARCH_2_PARAMETERS_MSMS_STANDARD_DEVIATION_type	dalton
RESULTS_SEARCH_2_PARAMETERS_MSMS_STANDARD_DEVIATION_value	0.01
RESULTS_SEARCH_2_PARAMETERS_FASTA_filename	C:\AB SCIEX\ProteinPilot Data\SearchDatabases\uniproArab2020_contaminantes.fasta
RESULTS_SEARCH_2_PARAMETERS_AUTO_CALIBRATION_ms	TRUE
RESULTS_SEARCH_2_PARAMETERS_AUTO_CALIBRATION_msexport	FALSE
RESULTS_SEARCH_2_PARAMETERS_AUTO_CALIBRATION_msms	TRUE
RESULTS_SEARCH_2_PARAMETERS_AUTO_CALIBRATION_msmstolsdratio	2.75
RESULTS_SEARCH_2_PARAMETERS_AUTO_CALIBRATION_mstolsdratio	7
RESULTS_SEARCH_2_PARAMETERS_AUTO_CALIBRATION_squareroot	TRUE
RESULTS_SEARCH_2_PARAMETERS_AUTO_CALIBRATION_type	dalton
RESULTS_SEARCH_2_PARAMETERS_AUTO_CALIBRATION_MCP_d_s_s_f	0.0666667
RESULTS_SEARCH_2_PARAMETERS_AUTO_CALIBRATION_MCP_d_s_w_f	3
RESULTS_SEARCH_2_PARAMETERS_AUTO_CALIBRATION_MCP_m_f_r_mbc	200
RESULTS_SEARCH_2_PARAMETERS_AUTO_CALIBRATION_MCP_m_m_c	10
RESULTS_SEARCH_2_PARAMETERS_AUTO_CALIBRATION_MCP_m_m_f_s	0.25
RESULTS_SEARCH_2_PARAMETERS_AUTO_CALIBRATION_MCP_m_m_p_f	0.33
RESULTS_SEARCH_2_PARAMETERS_AUTO_CALIBRATION_MCP_m_m_p_rms_f	1
RESULTS_SEARCH_2_PARAMETERS_AUTO_CALIBRATION_MCP_m_p_t_f	1
RESULTS_SEARCH_2_PARAMETERS_AUTO_CALIBRATION_MCP_m_r_h_n_b	15
RESULTS_SEARCH_2_PARAMETERS_AUTO_CALIBRATION_MCP_m_z_n_s	99
RESULTS_SEARCH_2_PARAMETERS_AUTO_CALIBRATION_MCP_m_z_s_mn_f_r	0.0666667
RESULTS_SEARCH_2_PARAMETERS_AUTO_CALIBRATION_MCP_m_z_s_mx_f_r	0.1
RESULTS_SEARCH_2_PARAMETERS_MAX_PRECURSORS_FRAGLET	5
RESULTS_SEARCH_2_PARAMETERS_MAX_PRECURSORS_TAGLET	1
RESULTS_SEARCH_2_PARAMETERS_PRECURSORS_DR_FRAGLET	10
RESULTS_SEARCH_2_PARAMETERS_PRECURSORS_DR_TAGLET	3
RESULTS_SEARCH_2_PARAMETERS_DEFAULT_CHARGE_STATE_1_charge	2
RESULTS_SEARCH_2_PARAMETERS_DEFAULT_CHARGE_STATE_1_probability	1
RESULTS_SEARCH_2_PARAMETERS_DEFAULT_CHARGE_STATE_2_charge	3
RESULTS_SEARCH_2_PARAMETERS_DEFAULT_CHARGE_STATE_2_probability	1
RESULTS_SEARCH_2_PARAMETERS_DEFAULT_CHARGE_STATE_3_charge	4
RESULTS_SEARCH_2_PARAMETERS_DEFAULT_CHARGE_STATE_3_probability	1
RESULTS_SEARCH_2_PARAMETERS_VERSION	5.0.1.0, 4895
RESULTS_SEARCH_2_PARAMETERS_PARAGON_VERSION	5.0.1.0, 4874
RESULTS_SEARCH_2_PARAMETERS_APPLICATION	ProteinPilot(tm) Software
RESULTS_SEARCH_2_PARAMETERS_PROGROUP_alternativedispositionmaximumfoldprobabilitydrop	100
RESULTS_SEARCH_2_PARAMETERS_PROGROUP_alternativedispositionmaximumfoldscoredrop	2
RESULTS_SEARCH_2_PARAMETERS_PROGROUP_autodiscordantpeptidethreshold	0.3
RESULTS_SEARCH_2_PARAMETERS_PROGROUP_bayesconfidencecalclulation	TRUE
RESULTS_SEARCH_2_PARAMETERS_PROGROUP_calibrateconfidence	TRUE
RESULTS_SEARCH_2_PARAMETERS_PROGROUP_compresspeptides	FALSE
RESULTS_SEARCH_2_PARAMETERS_PROGROUP_confidencepercentthresholdforexcludingothersfromquant	15
RESULTS_SEARCH_2_PARAMETERS_PROGROUP_confidencepercentthresholdforincludingselfinquant	15
RESULTS_SEARCH_2_PARAMETERS_PROGROUP_donotstoremspeaklists	FALSE
RESULTS_SEARCH_2_PARAMETERS_PROGROUP_fasta	C:\AB SCIEX\ProteinPilot Data\SearchDatabases\uniproArab2020_contaminantes.fasta
RESULTS_SEARCH_2_PARAMETERS_PROGROUP_featuregroupminpepconf	15:50:24
RESULTS_SEARCH_2_PARAMETERS_PROGROUP_featuregroupminups	0.47
RESULTS_SEARCH_2_PARAMETERS_PROGROUP_focusingintersection	4
RESULTS_SEARCH_2_PARAMETERS_PROGROUP_focusingminimummatchconfidence	0.1
RESULTS_SEARCH_2_PARAMETERS_PROGROUP_focusingminunusedprotscore	0.1
RESULTS_SEARCH_2_PARAMETERS_PROGROUP_focusingsubsetcutoff	6
RESULTS_SEARCH_2_PARAMETERS_PROGROUP_intersection	1.3
RESULTS_SEARCH_2_PARAMETERS_PROGROUP_minimummatchconfidencecutoff	0.001
RESULTS_SEARCH_2_PARAMETERS_PROGROUP_minunusedprotscore	0.0458
RESULTS_SEARCH_2_PARAMETERS_PROGROUP_subsetcutoff	2
RESULTS_SEARCH_2_PARAMETERS_PROGROUP_unusedprotscorethresholdforexcludingothersfromquant	1.3
RESULTS_SEARCH_2_PARAMETERS_PEAKLIST_count	3794
RESULTS_SEARCH_2_PARAMETERS_PEAKLIST_filenumber	1
RESULTS_SEARCH_2_PARAMETERS_PEAKLIST_original_count	3794
RESULTS_SEARCH_2_PARAMETERS_PEAKLIST_originalfilename	C:\Users\5600 Procesado\Desktop\Carpetas de datos en escritorio\2020\DiegoTorres_20.07.20\DiegoTorres_20.07.20_WT.wiff
RESULTS_SEARCH_2_PARAMETERS_PEAKLIST_partnumber	1
RESULTS_SEARCH_2_PARAMETERS_QUANT_TYPE_background_correction	FALSE
RESULTS_SEARCH_2_PARAMETERS_QUANT_TYPE_bias_correction	TRUE
RESULTS_SEARCH_2_PARAMETERS_QUANT_TYPE_keep_extreme_peptides_over_fraction	0
RESULTS_SEARCH_2_PARAMETERS_QUANT_TYPE_low_confidence_check	TRUE
RESULTS_SEARCH_2_PARAMETERS_QUANT_TYPE_low_intensity_check	TRUE
RESULTS_SEARCH_2_PARAMETERS_QUANT_TYPE_median_statistic	TRUE
RESULTS_SEARCH_2_PARAMETERS_QUANT_TYPE_mod_check	TRUE
RESULTS_SEARCH_2_PARAMETERS_QUANT_TYPE_quant_threshold	-1
RESULTS_SEARCH_2_PARAMETERS_QUANT_TYPE_quant_threshold_sn	9
RESULTS_SEARCH_2_PARAMETERS_QUANT_TYPE_separate_searches	FALSE
RESULTS_SEARCH_2_PARAMETERS_QUANT_TYPE_shared_msms_check	TRUE
RESULTS_SEARCH_2_PARAMETERS_PARAGON_METHOD_SETTINGS_UI_SAMPLE_TYPE	Identification
RESULTS_SEARCH_2_PARAMETERS_PARAGON_METHOD_SETTINGS_UI_CYS_ALKYLATION	Iodoacetamide
RESULTS_SEARCH_2_PARAMETERS_PARAGON_METHOD_SETTINGS_UI_DIGESTION	Trypsin
RESULTS_SEARCH_2_PARAMETERS_PARAGON_METHOD_SETTINGS_UI_INSTRUMENT	TripleTOF 5600
RESULTS_SEARCH_2_PARAMETERS_PARAGON_METHOD_SETTINGS_UI_SEARCH_EFFORT	Thorough
RESULTS_SEARCH_2_PARAMETERS_PARAGON_METHOD_SETTINGS_UI_ID_FOCUS	Biological modifications
RESULTS_SEARCH_2_PARAMETERS_PARAGON_METHOD_SETTINGS_UI_USER_NAME	5600Procesado\5600 Procesado
RESULTS_SEARCH_2_PARAMETERS_PARAGON_METHOD_SETTINGS_UI_MACHINE_NAME	5600PROCESADO
RESULTS_SEARCH_2_PARAMETERS_PARAGON_METHOD_SETTINGS_UI_SEARCH_ID	6.37309e+17
RESULTS_SEARCH_2_PARAMETERS_PARAGON_METHOD_SETTINGS_UI_START_TIME	2020-07-21 09:35:11
RESULTS_SEARCH_2_PARAMETERS_PARAGON_METHOD_SETTINGS_UI_MIN_UNUSED_PROTSCORE	0.0458
RESULTS_SEARCH_2_PARAMETERS_PARAGON_METHOD_SETTINGS_UI_PSPEP	TRUE
RESULTS_SEARCH_3_time_cpu	79498
RESULTS_SEARCH_3_time_duration	79513
RESULTS_SEARCH_3_version	5.0.1.4874
RESULTS_SEARCH_3_xml:id	SEARCH:1:637309209115285131_1
RESULTS_SEARCH_3_PARAMETERS_chemical_data_edited	TRUE
RESULTS_SEARCH_3_PARAMETERS_do_multiprecursor_search	TRUE
RESULTS_SEARCH_3_PARAMETERS_do_reverse_search	TRUE
RESULTS_SEARCH_3_PARAMETERS_max_quant_labels	35
RESULTS_SEARCH_3_PARAMETERS_maxresults	15
RESULTS_SEARCH_3_PARAMETERS_separate_searches	FALSE
RESULTS_SEARCH_3_PARAMETERS_MSTOLERANCE_type	dalton
RESULTS_SEARCH_3_PARAMETERS_MSTOLERANCE_value	0.05
RESULTS_SEARCH_3_PARAMETERS_MSMSTOLERANCE_type	dalton
RESULTS_SEARCH_3_PARAMETERS_MSMSTOLERANCE_value	0.1
RESULTS_SEARCH_3_PARAMETERS_MS_STANDARD_DEVIATION_type	dalton
RESULTS_SEARCH_3_PARAMETERS_MS_STANDARD_DEVIATION_value	0.0011
RESULTS_SEARCH_3_PARAMETERS_MSMS_STANDARD_DEVIATION_type	dalton
RESULTS_SEARCH_3_PARAMETERS_MSMS_STANDARD_DEVIATION_value	0.01
RESULTS_SEARCH_3_PARAMETERS_FASTA_filename	C:\AB SCIEX\ProteinPilot Data\SearchDatabases\uniproArab2020_contaminantes.fasta
RESULTS_SEARCH_3_PARAMETERS_AUTO_CALIBRATION_ms	TRUE
RESULTS_SEARCH_3_PARAMETERS_AUTO_CALIBRATION_msexport	FALSE
RESULTS_SEARCH_3_PARAMETERS_AUTO_CALIBRATION_msms	TRUE
RESULTS_SEARCH_3_PARAMETERS_AUTO_CALIBRATION_msmstolsdratio	2.75
RESULTS_SEARCH_3_PARAMETERS_AUTO_CALIBRATION_mstolsdratio	7
RESULTS_SEARCH_3_PARAMETERS_AUTO_CALIBRATION_squareroot	TRUE
RESULTS_SEARCH_3_PARAMETERS_AUTO_CALIBRATION_type	dalton
RESULTS_SEARCH_3_PARAMETERS_AUTO_CALIBRATION_MCP_d_s_s_f	0.0666667
RESULTS_SEARCH_3_PARAMETERS_AUTO_CALIBRATION_MCP_d_s_w_f	3
RESULTS_SEARCH_3_PARAMETERS_AUTO_CALIBRATION_MCP_m_f_r_mbc	200
RESULTS_SEARCH_3_PARAMETERS_AUTO_CALIBRATION_MCP_m_m_c	10
RESULTS_SEARCH_3_PARAMETERS_AUTO_CALIBRATION_MCP_m_m_f_s	0.25
RESULTS_SEARCH_3_PARAMETERS_AUTO_CALIBRATION_MCP_m_m_p_f	0.33
RESULTS_SEARCH_3_PARAMETERS_AUTO_CALIBRATION_MCP_m_m_p_rms_f	1
RESULTS_SEARCH_3_PARAMETERS_AUTO_CALIBRATION_MCP_m_p_t_f	1
RESULTS_SEARCH_3_PARAMETERS_AUTO_CALIBRATION_MCP_m_r_h_n_b	15
RESULTS_SEARCH_3_PARAMETERS_AUTO_CALIBRATION_MCP_m_z_n_s	1900-04-08
RESULTS_SEARCH_3_PARAMETERS_AUTO_CALIBRATION_MCP_m_z_s_mn_f_r	0.0666667
RESULTS_SEARCH_3_PARAMETERS_AUTO_CALIBRATION_MCP_m_z_s_mx_f_r	0.1
RESULTS_SEARCH_3_PARAMETERS_MAX_PRECURSORS_FRAGLET	5
RESULTS_SEARCH_3_PARAMETERS_MAX_PRECURSORS_TAGLET	1
RESULTS_SEARCH_3_PARAMETERS_PRECURSORS_DR_FRAGLET	10
RESULTS_SEARCH_3_PARAMETERS_PRECURSORS_DR_TAGLET	3
RESULTS_SEARCH_3_PARAMETERS_DEFAULT_CHARGE_STATE_1_charge	2
RESULTS_SEARCH_3_PARAMETERS_DEFAULT_CHARGE_STATE_1_probability	1
RESULTS_SEARCH_3_PARAMETERS_DEFAULT_CHARGE_STATE_2_charge	3
RESULTS_SEARCH_3_PARAMETERS_DEFAULT_CHARGE_STATE_2_probability	1
RESULTS_SEARCH_3_PARAMETERS_DEFAULT_CHARGE_STATE_3_charge	4
RESULTS_SEARCH_3_PARAMETERS_DEFAULT_CHARGE_STATE_3_probability	1
RESULTS_SEARCH_3_PARAMETERS_VERSION	5.0.1.0, 4895
RESULTS_SEARCH_3_PARAMETERS_PARAGON_VERSION	5.0.1.0, 4874
RESULTS_SEARCH_3_PARAMETERS_APPLICATION	ProteinPilot(tm) Software
RESULTS_SEARCH_3_PARAMETERS_PROGROUP_alternativedispositionmaximumfoldprobabilitydrop	100
RESULTS_SEARCH_3_PARAMETERS_PROGROUP_alternativedispositionmaximumfoldscoredrop	2
RESULTS_SEARCH_3_PARAMETERS_PROGROUP_autodiscordantpeptidethreshold	07:12:00
RESULTS_SEARCH_3_PARAMETERS_PROGROUP_bayesconfidencecalclulation	TRUE
RESULTS_SEARCH_3_PARAMETERS_PROGROUP_calibrateconfidence	TRUE
RESULTS_SEARCH_3_PARAMETERS_PROGROUP_compresspeptides	FALSE
RESULTS_SEARCH_3_PARAMETERS_PROGROUP_confidencepercentthresholdforexcludingothersfromquant	15
RESULTS_SEARCH_3_PARAMETERS_PROGROUP_confidencepercentthresholdforincludingselfinquant	15
RESULTS_SEARCH_3_PARAMETERS_PROGROUP_donotstoremspeaklists	FALSE
RESULTS_SEARCH_3_PARAMETERS_PROGROUP_fasta	C:\AB SCIEX\ProteinPilot Data\SearchDatabases\uniproArab2020_contaminantes.fasta
RESULTS_SEARCH_3_PARAMETERS_PROGROUP_featuregroupminpepconf	0.66
RESULTS_SEARCH_3_PARAMETERS_PROGROUP_featuregroupminups	0.47
RESULTS_SEARCH_3_PARAMETERS_PROGROUP_focusingintersection	4
RESULTS_SEARCH_3_PARAMETERS_PROGROUP_focusingminimummatchconfidence	0.1
RESULTS_SEARCH_3_PARAMETERS_PROGROUP_focusingminunusedprotscore	0.1
RESULTS_SEARCH_3_PARAMETERS_PROGROUP_focusingsubsetcutoff	6
RESULTS_SEARCH_3_PARAMETERS_PROGROUP_intersection	1.3
RESULTS_SEARCH_3_PARAMETERS_PROGROUP_minimummatchconfidencecutoff	0.001
RESULTS_SEARCH_3_PARAMETERS_PROGROUP_minunusedprotscore	0.0458
RESULTS_SEARCH_3_PARAMETERS_PROGROUP_subsetcutoff	2
RESULTS_SEARCH_3_PARAMETERS_PROGROUP_unusedprotscorethresholdforexcludingothersfromquant	1.3
RESULTS_SEARCH_3_PARAMETERS_PEAKLIST_count	3793
RESULTS_SEARCH_3_PARAMETERS_PEAKLIST_filenumber	1
RESULTS_SEARCH_3_PARAMETERS_PEAKLIST_original_count	3793
RESULTS_SEARCH_3_PARAMETERS_PEAKLIST_originalfilename	C:\Users\5600 Procesado\Desktop\Carpetas de datos en escritorio\2020\DiegoTorres_20.07.20\DiegoTorres_20.07.20_WT.wiff
RESULTS_SEARCH_3_PARAMETERS_PEAKLIST_partnumber	2
RESULTS_SEARCH_3_PARAMETERS_QUANT_TYPE_background_correction	FALSE
RESULTS_SEARCH_3_PARAMETERS_QUANT_TYPE_bias_correction	TRUE
RESULTS_SEARCH_3_PARAMETERS_QUANT_TYPE_keep_extreme_peptides_over_fraction	0
RESULTS_SEARCH_3_PARAMETERS_QUANT_TYPE_low_confidence_check	TRUE
RESULTS_SEARCH_3_PARAMETERS_QUANT_TYPE_low_intensity_check	TRUE
RESULTS_SEARCH_3_PARAMETERS_QUANT_TYPE_median_statistic	TRUE
RESULTS_SEARCH_3_PARAMETERS_QUANT_TYPE_mod_check	TRUE
RESULTS_SEARCH_3_PARAMETERS_QUANT_TYPE_quant_threshold	-1
RESULTS_SEARCH_3_PARAMETERS_QUANT_TYPE_quant_threshold_sn	9
RESULTS_SEARCH_3_PARAMETERS_QUANT_TYPE_separate_searches	FALSE
RESULTS_SEARCH_3_PARAMETERS_QUANT_TYPE_shared_msms_check	TRUE
RESULTS_SEARCH_3_PARAMETERS_PARAGON_METHOD_SETTINGS_UI_SAMPLE_TYPE	Identification
RESULTS_SEARCH_3_PARAMETERS_PARAGON_METHOD_SETTINGS_UI_CYS_ALKYLATION	Iodoacetamide
RESULTS_SEARCH_3_PARAMETERS_PARAGON_METHOD_SETTINGS_UI_DIGESTION	Trypsin
RESULTS_SEARCH_3_PARAMETERS_PARAGON_METHOD_SETTINGS_UI_INSTRUMENT	TripleTOF 5600
RESULTS_SEARCH_3_PARAMETERS_PARAGON_METHOD_SETTINGS_UI_SEARCH_EFFORT	Thorough
RESULTS_SEARCH_3_PARAMETERS_PARAGON_METHOD_SETTINGS_UI_ID_FOCUS	Biological modifications
RESULTS_SEARCH_3_PARAMETERS_PARAGON_METHOD_SETTINGS_UI_USER_NAME	5600Procesado\5600 Procesado
RESULTS_SEARCH_3_PARAMETERS_PARAGON_METHOD_SETTINGS_UI_MACHINE_NAME	5600PROCESADO
RESULTS_SEARCH_3_PARAMETERS_PARAGON_METHOD_SETTINGS_UI_SEARCH_ID	6.37309e+17
RESULTS_SEARCH_3_PARAMETERS_PARAGON_METHOD_SETTINGS_UI_START_TIME	2020-07-21 09:35:11
RESULTS_SEARCH_3_PARAMETERS_PARAGON_METHOD_SETTINGS_UI_MIN_UNUSED_PROTSCORE	0.0458
RESULTS_SEARCH_3_PARAMETERS_PARAGON_METHOD_SETTINGS_UI_PSPEP	TRUE
RESULTS_SEARCH_4_time_cpu	112710
RESULTS_SEARCH_4_time_duration	112710
RESULTS_SEARCH_4_version	5.0.1.4874
RESULTS_SEARCH_4_xml:id	SEARCH:2:637309209115285131_1
RESULTS_SEARCH_4_PARAMETERS_chemical_data_edited	TRUE
RESULTS_SEARCH_4_PARAMETERS_do_multiprecursor_search	TRUE
RESULTS_SEARCH_4_PARAMETERS_do_reverse_search	TRUE
RESULTS_SEARCH_4_PARAMETERS_max_quant_labels	35
RESULTS_SEARCH_4_PARAMETERS_maxresults	15
RESULTS_SEARCH_4_PARAMETERS_separate_searches	FALSE
RESULTS_SEARCH_4_PARAMETERS_MSTOLERANCE_type	dalton
RESULTS_SEARCH_4_PARAMETERS_MSTOLERANCE_value	0.05
RESULTS_SEARCH_4_PARAMETERS_MSMSTOLERANCE_type	dalton
RESULTS_SEARCH_4_PARAMETERS_MSMSTOLERANCE_value	0.1
RESULTS_SEARCH_4_PARAMETERS_MS_STANDARD_DEVIATION_type	dalton
RESULTS_SEARCH_4_PARAMETERS_MS_STANDARD_DEVIATION_value	0.0011
RESULTS_SEARCH_4_PARAMETERS_MSMS_STANDARD_DEVIATION_type	dalton
RESULTS_SEARCH_4_PARAMETERS_MSMS_STANDARD_DEVIATION_value	0.01
RESULTS_SEARCH_4_PARAMETERS_FASTA_filename	C:\AB SCIEX\ProteinPilot Data\SearchDatabases\uniproArab2020_contaminantes.fasta
RESULTS_SEARCH_4_PARAMETERS_AUTO_CALIBRATION_ms	TRUE
RESULTS_SEARCH_4_PARAMETERS_AUTO_CALIBRATION_msexport	FALSE
RESULTS_SEARCH_4_PARAMETERS_AUTO_CALIBRATION_msms	TRUE
RESULTS_SEARCH_4_PARAMETERS_AUTO_CALIBRATION_msmstolsdratio	2.75
RESULTS_SEARCH_4_PARAMETERS_AUTO_CALIBRATION_mstolsdratio	7
RESULTS_SEARCH_4_PARAMETERS_AUTO_CALIBRATION_squareroot	TRUE
RESULTS_SEARCH_4_PARAMETERS_AUTO_CALIBRATION_type	dalton
RESULTS_SEARCH_4_PARAMETERS_AUTO_CALIBRATION_MCP_d_s_s_f	0.0666667
RESULTS_SEARCH_4_PARAMETERS_AUTO_CALIBRATION_MCP_d_s_w_f	3
RESULTS_SEARCH_4_PARAMETERS_AUTO_CALIBRATION_MCP_m_f_r_mbc	200
RESULTS_SEARCH_4_PARAMETERS_AUTO_CALIBRATION_MCP_m_m_c	10
RESULTS_SEARCH_4_PARAMETERS_AUTO_CALIBRATION_MCP_m_m_f_s	0.25
RESULTS_SEARCH_4_PARAMETERS_AUTO_CALIBRATION_MCP_m_m_p_f	0.33
RESULTS_SEARCH_4_PARAMETERS_AUTO_CALIBRATION_MCP_m_m_p_rms_f	1
RESULTS_SEARCH_4_PARAMETERS_AUTO_CALIBRATION_MCP_m_p_t_f	1
RESULTS_SEARCH_4_PARAMETERS_AUTO_CALIBRATION_MCP_m_r_h_n_b	15
RESULTS_SEARCH_4_PARAMETERS_AUTO_CALIBRATION_MCP_m_z_n_s	99
RESULTS_SEARCH_4_PARAMETERS_AUTO_CALIBRATION_MCP_m_z_s_mn_f_r	0.0666667
RESULTS_SEARCH_4_PARAMETERS_AUTO_CALIBRATION_MCP_m_z_s_mx_f_r	0.1
RESULTS_SEARCH_4_PARAMETERS_MAX_PRECURSORS_FRAGLET	5
RESULTS_SEARCH_4_PARAMETERS_MAX_PRECURSORS_TAGLET	1
RESULTS_SEARCH_4_PARAMETERS_PRECURSORS_DR_FRAGLET	10
RESULTS_SEARCH_4_PARAMETERS_PRECURSORS_DR_TAGLET	3
RESULTS_SEARCH_4_PARAMETERS_DEFAULT_CHARGE_STATE_1_charge	2
RESULTS_SEARCH_4_PARAMETERS_DEFAULT_CHARGE_STATE_1_probability	1
RESULTS_SEARCH_4_PARAMETERS_DEFAULT_CHARGE_STATE_2_charge	3
RESULTS_SEARCH_4_PARAMETERS_DEFAULT_CHARGE_STATE_2_probability	1
RESULTS_SEARCH_4_PARAMETERS_DEFAULT_CHARGE_STATE_3_charge	4
RESULTS_SEARCH_4_PARAMETERS_DEFAULT_CHARGE_STATE_3_probability	1
RESULTS_SEARCH_4_PARAMETERS_VERSION	5.0.1.0, 4895
RESULTS_SEARCH_4_PARAMETERS_PARAGON_VERSION	5.0.1.0, 4874
RESULTS_SEARCH_4_PARAMETERS_APPLICATION	ProteinPilot(tm) Software
RESULTS_SEARCH_4_PARAMETERS_PROGROUP_alternativedispositionmaximumfoldprobabilitydrop	100
RESULTS_SEARCH_4_PARAMETERS_PROGROUP_alternativedispositionmaximumfoldscoredrop	2
RESULTS_SEARCH_4_PARAMETERS_PROGROUP_autodiscordantpeptidethreshold	0.3
RESULTS_SEARCH_4_PARAMETERS_PROGROUP_bayesconfidencecalclulation	TRUE
RESULTS_SEARCH_4_PARAMETERS_PROGROUP_calibrateconfidence	TRUE
RESULTS_SEARCH_4_PARAMETERS_PROGROUP_compresspeptides	FALSE
RESULTS_SEARCH_4_PARAMETERS_PROGROUP_confidencepercentthresholdforexcludingothersfromquant	1900-01-15
RESULTS_SEARCH_4_PARAMETERS_PROGROUP_confidencepercentthresholdforincludingselfinquant	15
RESULTS_SEARCH_4_PARAMETERS_PROGROUP_donotstoremspeaklists	FALSE
RESULTS_SEARCH_4_PARAMETERS_PROGROUP_fasta	C:\AB SCIEX\ProteinPilot Data\SearchDatabases\uniproArab2020_contaminantes.fasta
RESULTS_SEARCH_4_PARAMETERS_PROGROUP_featuregroupminpepconf	0.66
RESULTS_SEARCH_4_PARAMETERS_PROGROUP_featuregroupminups	0.47
RESULTS_SEARCH_4_PARAMETERS_PROGROUP_focusingintersection	4
RESULTS_SEARCH_4_PARAMETERS_PROGROUP_focusingminimummatchconfidence	0.1
RESULTS_SEARCH_4_PARAMETERS_PROGROUP_focusingminunusedprotscore	0.1
RESULTS_SEARCH_4_PARAMETERS_PROGROUP_focusingsubsetcutoff	6
RESULTS_SEARCH_4_PARAMETERS_PROGROUP_intersection	1.3
RESULTS_SEARCH_4_PARAMETERS_PROGROUP_minimummatchconfidencecutoff	0.001
RESULTS_SEARCH_4_PARAMETERS_PROGROUP_minunusedprotscore	0.0458
RESULTS_SEARCH_4_PARAMETERS_PROGROUP_subsetcutoff	2
RESULTS_SEARCH_4_PARAMETERS_PROGROUP_unusedprotscorethresholdforexcludingothersfromquant	1.3
RESULTS_SEARCH_4_PARAMETERS_PEAKLIST_count	3793
RESULTS_SEARCH_4_PARAMETERS_PEAKLIST_filenumber	1
RESULTS_SEARCH_4_PARAMETERS_PEAKLIST_original_count	3793
RESULTS_SEARCH_4_PARAMETERS_PEAKLIST_originalfilename	C:\Users\5600 Procesado\Desktop\Carpetas de datos en escritorio\2020\DiegoTorres_20.07.20\DiegoTorres_20.07.20_WT.wiff
RESULTS_SEARCH_4_PARAMETERS_PEAKLIST_partnumber	2
RESULTS_SEARCH_4_PARAMETERS_QUANT_TYPE_background_correction	FALSE
RESULTS_SEARCH_4_PARAMETERS_QUANT_TYPE_bias_correction	TRUE
RESULTS_SEARCH_4_PARAMETERS_QUANT_TYPE_keep_extreme_peptides_over_fraction	0
RESULTS_SEARCH_4_PARAMETERS_QUANT_TYPE_low_confidence_check	TRUE
RESULTS_SEARCH_4_PARAMETERS_QUANT_TYPE_low_intensity_check	TRUE
RESULTS_SEARCH_4_PARAMETERS_QUANT_TYPE_median_statistic	TRUE
RESULTS_SEARCH_4_PARAMETERS_QUANT_TYPE_mod_check	TRUE
RESULTS_SEARCH_4_PARAMETERS_QUANT_TYPE_quant_threshold	-1
RESULTS_SEARCH_4_PARAMETERS_QUANT_TYPE_quant_threshold_sn	9
RESULTS_SEARCH_4_PARAMETERS_QUANT_TYPE_separate_searches	FALSE
RESULTS_SEARCH_4_PARAMETERS_QUANT_TYPE_shared_msms_check	TRUE
RESULTS_SEARCH_4_PARAMETERS_PARAGON_METHOD_SETTINGS_UI_SAMPLE_TYPE	Identification
RESULTS_SEARCH_4_PARAMETERS_PARAGON_METHOD_SETTINGS_UI_CYS_ALKYLATION	Iodoacetamide
RESULTS_SEARCH_4_PARAMETERS_PARAGON_METHOD_SETTINGS_UI_DIGESTION	Trypsin
RESULTS_SEARCH_4_PARAMETERS_PARAGON_METHOD_SETTINGS_UI_INSTRUMENT	TripleTOF 5600
RESULTS_SEARCH_4_PARAMETERS_PARAGON_METHOD_SETTINGS_UI_SEARCH_EFFORT	Thorough
RESULTS_SEARCH_4_PARAMETERS_PARAGON_METHOD_SETTINGS_UI_ID_FOCUS	Biological modifications
RESULTS_SEARCH_4_PARAMETERS_PARAGON_METHOD_SETTINGS_UI_USER_NAME	5600Procesado\5600 Procesado
RESULTS_SEARCH_4_PARAMETERS_PARAGON_METHOD_SETTINGS_UI_MACHINE_NAME	5600PROCESADO
RESULTS_SEARCH_4_PARAMETERS_PARAGON_METHOD_SETTINGS_UI_SEARCH_ID	6.37309e+17
RESULTS_SEARCH_4_PARAMETERS_PARAGON_METHOD_SETTINGS_UI_START_TIME	2020-07-21 09:35:11
RESULTS_SEARCH_4_PARAMETERS_PARAGON_METHOD_SETTINGS_UI_MIN_UNUSED_PROTSCORE	0.0458
RESULTS_SEARCH_4_PARAMETERS_PARAGON_METHOD_SETTINGS_UI_PSPEP	TRUE
RESULTS_SEARCH_5_time_cpu	30825
RESULTS_SEARCH_5_time_duration	30841
RESULTS_SEARCH_5_version	5.0.1.4874
RESULTS_SEARCH_5_xml:id	SEARCH:1:637309209115285131_2
RESULTS_SEARCH_5_PARAMETERS_chemical_data_edited	TRUE
RESULTS_SEARCH_5_PARAMETERS_do_multiprecursor_search	TRUE
RESULTS_SEARCH_5_PARAMETERS_do_reverse_search	TRUE
RESULTS_SEARCH_5_PARAMETERS_max_quant_labels	35
RESULTS_SEARCH_5_PARAMETERS_maxresults	15
RESULTS_SEARCH_5_PARAMETERS_separate_searches	FALSE
RESULTS_SEARCH_5_PARAMETERS_MSTOLERANCE_type	dalton
RESULTS_SEARCH_5_PARAMETERS_MSTOLERANCE_value	0.05
RESULTS_SEARCH_5_PARAMETERS_MSMSTOLERANCE_type	dalton
RESULTS_SEARCH_5_PARAMETERS_MSMSTOLERANCE_value	0.1
RESULTS_SEARCH_5_PARAMETERS_MS_STANDARD_DEVIATION_type	dalton
RESULTS_SEARCH_5_PARAMETERS_MS_STANDARD_DEVIATION_value	0.0011
RESULTS_SEARCH_5_PARAMETERS_MSMS_STANDARD_DEVIATION_type	dalton
RESULTS_SEARCH_5_PARAMETERS_MSMS_STANDARD_DEVIATION_value	0.01
RESULTS_SEARCH_5_PARAMETERS_FASTA_filename	C:\AB SCIEX\ProteinPilot Data\SearchDatabases\uniproArab2020_contaminantes.fasta
RESULTS_SEARCH_5_PARAMETERS_AUTO_CALIBRATION_ms	TRUE
RESULTS_SEARCH_5_PARAMETERS_AUTO_CALIBRATION_msexport	FALSE
RESULTS_SEARCH_5_PARAMETERS_AUTO_CALIBRATION_msms	TRUE
RESULTS_SEARCH_5_PARAMETERS_AUTO_CALIBRATION_msmstolsdratio	2.75
RESULTS_SEARCH_5_PARAMETERS_AUTO_CALIBRATION_mstolsdratio	7
RESULTS_SEARCH_5_PARAMETERS_AUTO_CALIBRATION_squareroot	TRUE
RESULTS_SEARCH_5_PARAMETERS_AUTO_CALIBRATION_type	dalton
RESULTS_SEARCH_5_PARAMETERS_AUTO_CALIBRATION_MCP_d_s_s_f	0.0666667
RESULTS_SEARCH_5_PARAMETERS_AUTO_CALIBRATION_MCP_d_s_w_f	3
RESULTS_SEARCH_5_PARAMETERS_AUTO_CALIBRATION_MCP_m_f_r_mbc	200
RESULTS_SEARCH_5_PARAMETERS_AUTO_CALIBRATION_MCP_m_m_c	10
RESULTS_SEARCH_5_PARAMETERS_AUTO_CALIBRATION_MCP_m_m_f_s	0.25
RESULTS_SEARCH_5_PARAMETERS_AUTO_CALIBRATION_MCP_m_m_p_f	0.33
RESULTS_SEARCH_5_PARAMETERS_AUTO_CALIBRATION_MCP_m_m_p_rms_f	1
RESULTS_SEARCH_5_PARAMETERS_AUTO_CALIBRATION_MCP_m_p_t_f	1
RESULTS_SEARCH_5_PARAMETERS_AUTO_CALIBRATION_MCP_m_r_h_n_b	15
RESULTS_SEARCH_5_PARAMETERS_AUTO_CALIBRATION_MCP_m_z_n_s	99
RESULTS_SEARCH_5_PARAMETERS_AUTO_CALIBRATION_MCP_m_z_s_mn_f_r	0.0666667
RESULTS_SEARCH_5_PARAMETERS_AUTO_CALIBRATION_MCP_m_z_s_mx_f_r	0.1
RESULTS_SEARCH_5_PARAMETERS_MS_AUTO_CALIBRATION_OUT_avres	4.57926e-07
RESULTS_SEARCH_5_PARAMETERS_MS_AUTO_CALIBRATION_OUT_c0	0.00126902
RESULTS_SEARCH_5_PARAMETERS_MS_AUTO_CALIBRATION_OUT_c1minus1	-5.39002e-05
RESULTS_SEARCH_5_PARAMETERS_MS_AUTO_CALIBRATION_OUT_c2	0
RESULTS_SEARCH_5_PARAMETERS_MS_AUTO_CALIBRATION_OUT_file	1
RESULTS_SEARCH_5_PARAMETERS_MS_AUTO_CALIBRATION_OUT_partnumber	3
RESULTS_SEARCH_5_PARAMETERS_MS_AUTO_CALIBRATION_OUT_polyorder	1
RESULTS_SEARCH_5_PARAMETERS_MS_AUTO_CALIBRATION_OUT_sample	1
RESULTS_SEARCH_5_PARAMETERS_MS_AUTO_CALIBRATION_OUT_squareroot	TRUE
RESULTS_SEARCH_5_PARAMETERS_MSMS_AUTO_CALIBRATION_OUT_avres	-2.31094e-07
RESULTS_SEARCH_5_PARAMETERS_MSMS_AUTO_CALIBRATION_OUT_c0	0.000200713
RESULTS_SEARCH_5_PARAMETERS_MSMS_AUTO_CALIBRATION_OUT_c1minus1	-9.75706e-06
RESULTS_SEARCH_5_PARAMETERS_MSMS_AUTO_CALIBRATION_OUT_c2	0
RESULTS_SEARCH_5_PARAMETERS_MSMS_AUTO_CALIBRATION_OUT_file	1
RESULTS_SEARCH_5_PARAMETERS_MSMS_AUTO_CALIBRATION_OUT_partnumber	3
RESULTS_SEARCH_5_PARAMETERS_MSMS_AUTO_CALIBRATION_OUT_polyorder	1
RESULTS_SEARCH_5_PARAMETERS_MSMS_AUTO_CALIBRATION_OUT_sample	1
RESULTS_SEARCH_5_PARAMETERS_MSMS_AUTO_CALIBRATION_OUT_squareroot	TRUE
RESULTS_SEARCH_5_PARAMETERS_MAX_PRECURSORS_FRAGLET	5
RESULTS_SEARCH_5_PARAMETERS_MAX_PRECURSORS_TAGLET	1
RESULTS_SEARCH_5_PARAMETERS_PRECURSORS_DR_FRAGLET	10
RESULTS_SEARCH_5_PARAMETERS_PRECURSORS_DR_TAGLET	3
RESULTS_SEARCH_5_PARAMETERS_DEFAULT_CHARGE_STATE_1_charge	2
RESULTS_SEARCH_5_PARAMETERS_DEFAULT_CHARGE_STATE_1_probability	1900-01-01
RESULTS_SEARCH_5_PARAMETERS_DEFAULT_CHARGE_STATE_2_charge	3
RESULTS_SEARCH_5_PARAMETERS_DEFAULT_CHARGE_STATE_2_probability	1
RESULTS_SEARCH_5_PARAMETERS_DEFAULT_CHARGE_STATE_3_charge	4
RESULTS_SEARCH_5_PARAMETERS_DEFAULT_CHARGE_STATE_3_probability	1900-01-01
RESULTS_SEARCH_5_PARAMETERS_VERSION	5.0.1.0, 4895
RESULTS_SEARCH_5_PARAMETERS_PARAGON_VERSION	5.0.1.0, 4874
RESULTS_SEARCH_5_PARAMETERS_APPLICATION	ProteinPilot(tm) Software
RESULTS_SEARCH_5_PARAMETERS_PROGROUP_alternativedispositionmaximumfoldprobabilitydrop	100
RESULTS_SEARCH_5_PARAMETERS_PROGROUP_alternativedispositionmaximumfoldscoredrop	2
RESULTS_SEARCH_5_PARAMETERS_PROGROUP_autodiscordantpeptidethreshold	0.3
RESULTS_SEARCH_5_PARAMETERS_PROGROUP_bayesconfidencecalclulation	TRUE
RESULTS_SEARCH_5_PARAMETERS_PROGROUP_calibrateconfidence	TRUE
RESULTS_SEARCH_5_PARAMETERS_PROGROUP_compresspeptides	FALSE
RESULTS_SEARCH_5_PARAMETERS_PROGROUP_confidencepercentthresholdforexcludingothersfromquant	15
RESULTS_SEARCH_5_PARAMETERS_PROGROUP_confidencepercentthresholdforincludingselfinquant	15
RESULTS_SEARCH_5_PARAMETERS_PROGROUP_donotstoremspeaklists	FALSE
RESULTS_SEARCH_5_PARAMETERS_PROGROUP_fasta	C:\AB SCIEX\ProteinPilot Data\SearchDatabases\uniproArab2020_contaminantes.fasta
RESULTS_SEARCH_5_PARAMETERS_PROGROUP_featuregroupminpepconf	0.66
RESULTS_SEARCH_5_PARAMETERS_PROGROUP_featuregroupminups	0.47
RESULTS_SEARCH_5_PARAMETERS_PROGROUP_focusingintersection	4
RESULTS_SEARCH_5_PARAMETERS_PROGROUP_focusingminimummatchconfidence	0.1
RESULTS_SEARCH_5_PARAMETERS_PROGROUP_focusingminunusedprotscore	0.1
RESULTS_SEARCH_5_PARAMETERS_PROGROUP_focusingsubsetcutoff	6
RESULTS_SEARCH_5_PARAMETERS_PROGROUP_intersection	1.3
RESULTS_SEARCH_5_PARAMETERS_PROGROUP_minimummatchconfidencecutoff	0.001
RESULTS_SEARCH_5_PARAMETERS_PROGROUP_minunusedprotscore	0.0458
RESULTS_SEARCH_5_PARAMETERS_PROGROUP_subsetcutoff	2
RESULTS_SEARCH_5_PARAMETERS_PROGROUP_unusedprotscorethresholdforexcludingothersfromquant	1900-01-01 07:12:00
RESULTS_SEARCH_5_PARAMETERS_PEAKLIST_count	3815
RESULTS_SEARCH_5_PARAMETERS_PEAKLIST_filenumber	1
RESULTS_SEARCH_5_PARAMETERS_PEAKLIST_original_count	3815
RESULTS_SEARCH_5_PARAMETERS_PEAKLIST_originalfilename	C:\Users\5600 Procesado\Desktop\Carpetas de datos en escritorio\2020\DiegoTorres_20.07.20\DiegoTorres_20.07.20_WT.wiff
RESULTS_SEARCH_5_PARAMETERS_PEAKLIST_partnumber	3
RESULTS_SEARCH_5_PARAMETERS_QUANT_TYPE_background_correction	FALSE
RESULTS_SEARCH_5_PARAMETERS_QUANT_TYPE_bias_correction	TRUE
RESULTS_SEARCH_5_PARAMETERS_QUANT_TYPE_keep_extreme_peptides_over_fraction	0
RESULTS_SEARCH_5_PARAMETERS_QUANT_TYPE_low_confidence_check	TRUE
RESULTS_SEARCH_5_PARAMETERS_QUANT_TYPE_low_intensity_check	TRUE
RESULTS_SEARCH_5_PARAMETERS_QUANT_TYPE_median_statistic	TRUE
RESULTS_SEARCH_5_PARAMETERS_QUANT_TYPE_mod_check	TRUE
RESULTS_SEARCH_5_PARAMETERS_QUANT_TYPE_quant_threshold	-1
RESULTS_SEARCH_5_PARAMETERS_QUANT_TYPE_quant_threshold_sn	9
RESULTS_SEARCH_5_PARAMETERS_QUANT_TYPE_separate_searches	FALSE
RESULTS_SEARCH_5_PARAMETERS_QUANT_TYPE_shared_msms_check	TRUE
RESULTS_SEARCH_5_PARAMETERS_PARAGON_METHOD_SETTINGS_UI_SAMPLE_TYPE	Identification
RESULTS_SEARCH_5_PARAMETERS_PARAGON_METHOD_SETTINGS_UI_CYS_ALKYLATION	Iodoacetamide
RESULTS_SEARCH_5_PARAMETERS_PARAGON_METHOD_SETTINGS_UI_DIGESTION	Trypsin
RESULTS_SEARCH_5_PARAMETERS_PARAGON_METHOD_SETTINGS_UI_INSTRUMENT	TripleTOF 5600
RESULTS_SEARCH_5_PARAMETERS_PARAGON_METHOD_SETTINGS_UI_SEARCH_EFFORT	Thorough
RESULTS_SEARCH_5_PARAMETERS_PARAGON_METHOD_SETTINGS_UI_ID_FOCUS	Biological modifications
RESULTS_SEARCH_5_PARAMETERS_PARAGON_METHOD_SETTINGS_UI_USER_NAME	5600Procesado\5600 Procesado
RESULTS_SEARCH_5_PARAMETERS_PARAGON_METHOD_SETTINGS_UI_MACHINE_NAME	5600PROCESADO
RESULTS_SEARCH_5_PARAMETERS_PARAGON_METHOD_SETTINGS_UI_SEARCH_ID	6.37309e+17
RESULTS_SEARCH_5_PARAMETERS_PARAGON_METHOD_SETTINGS_UI_START_TIME	2020-07-21 09:35:11
RESULTS_SEARCH_5_PARAMETERS_PARAGON_METHOD_SETTINGS_UI_MIN_UNUSED_PROTSCORE	0.0458
RESULTS_SEARCH_5_PARAMETERS_PARAGON_METHOD_SETTINGS_UI_PSPEP	TRUE
RESULTS_SEARCH_6_time_cpu	108951
RESULTS_SEARCH_6_time_duration	108966
RESULTS_SEARCH_6_version	5.0.1.4874
RESULTS_SEARCH_6_xml:id	SEARCH:2:637309209115285131_2
RESULTS_SEARCH_6_PARAMETERS_chemical_data_edited	TRUE
RESULTS_SEARCH_6_PARAMETERS_do_multiprecursor_search	TRUE
RESULTS_SEARCH_6_PARAMETERS_do_reverse_search	TRUE
RESULTS_SEARCH_6_PARAMETERS_max_quant_labels	35
RESULTS_SEARCH_6_PARAMETERS_maxresults	15
RESULTS_SEARCH_6_PARAMETERS_separate_searches	FALSE
RESULTS_SEARCH_6_PARAMETERS_MSTOLERANCE_type	dalton
RESULTS_SEARCH_6_PARAMETERS_MSTOLERANCE_value	0.05
RESULTS_SEARCH_6_PARAMETERS_MSMSTOLERANCE_type	dalton
RESULTS_SEARCH_6_PARAMETERS_MSMSTOLERANCE_value	0.1
RESULTS_SEARCH_6_PARAMETERS_MS_STANDARD_DEVIATION_type	dalton
RESULTS_SEARCH_6_PARAMETERS_MS_STANDARD_DEVIATION_value	0.0011
RESULTS_SEARCH_6_PARAMETERS_MSMS_STANDARD_DEVIATION_type	dalton
RESULTS_SEARCH_6_PARAMETERS_MSMS_STANDARD_DEVIATION_value	0.01
RESULTS_SEARCH_6_PARAMETERS_FASTA_filename	C:\AB SCIEX\ProteinPilot Data\SearchDatabases\uniproArab2020_contaminantes.fasta
RESULTS_SEARCH_6_PARAMETERS_AUTO_CALIBRATION_ms	TRUE
RESULTS_SEARCH_6_PARAMETERS_AUTO_CALIBRATION_msexport	FALSE
RESULTS_SEARCH_6_PARAMETERS_AUTO_CALIBRATION_msms	TRUE
RESULTS_SEARCH_6_PARAMETERS_AUTO_CALIBRATION_msmstolsdratio	2.75
RESULTS_SEARCH_6_PARAMETERS_AUTO_CALIBRATION_mstolsdratio	7
RESULTS_SEARCH_6_PARAMETERS_AUTO_CALIBRATION_squareroot	TRUE
RESULTS_SEARCH_6_PARAMETERS_AUTO_CALIBRATION_type	dalton
RESULTS_SEARCH_6_PARAMETERS_AUTO_CALIBRATION_MCP_d_s_s_f	0.0666667
RESULTS_SEARCH_6_PARAMETERS_AUTO_CALIBRATION_MCP_d_s_w_f	3
RESULTS_SEARCH_6_PARAMETERS_AUTO_CALIBRATION_MCP_m_f_r_mbc	200
RESULTS_SEARCH_6_PARAMETERS_AUTO_CALIBRATION_MCP_m_m_c	10
RESULTS_SEARCH_6_PARAMETERS_AUTO_CALIBRATION_MCP_m_m_f_s	0.25
RESULTS_SEARCH_6_PARAMETERS_AUTO_CALIBRATION_MCP_m_m_p_f	0.33
RESULTS_SEARCH_6_PARAMETERS_AUTO_CALIBRATION_MCP_m_m_p_rms_f	1
RESULTS_SEARCH_6_PARAMETERS_AUTO_CALIBRATION_MCP_m_p_t_f	1
RESULTS_SEARCH_6_PARAMETERS_AUTO_CALIBRATION_MCP_m_r_h_n_b	15
RESULTS_SEARCH_6_PARAMETERS_AUTO_CALIBRATION_MCP_m_z_n_s	99
RESULTS_SEARCH_6_PARAMETERS_AUTO_CALIBRATION_MCP_m_z_s_mn_f_r	0.0666667
RESULTS_SEARCH_6_PARAMETERS_AUTO_CALIBRATION_MCP_m_z_s_mx_f_r	0.1
RESULTS_SEARCH_6_PARAMETERS_MS_AUTO_CALIBRATION_OUT_avres	4.57926e-07
RESULTS_SEARCH_6_PARAMETERS_MS_AUTO_CALIBRATION_OUT_c0	0.00126902
RESULTS_SEARCH_6_PARAMETERS_MS_AUTO_CALIBRATION_OUT_c1minus1	-5.39002e-05
RESULTS_SEARCH_6_PARAMETERS_MS_AUTO_CALIBRATION_OUT_c2	0
RESULTS_SEARCH_6_PARAMETERS_MS_AUTO_CALIBRATION_OUT_file	1
RESULTS_SEARCH_6_PARAMETERS_MS_AUTO_CALIBRATION_OUT_partnumber	3
RESULTS_SEARCH_6_PARAMETERS_MS_AUTO_CALIBRATION_OUT_polyorder	1
RESULTS_SEARCH_6_PARAMETERS_MS_AUTO_CALIBRATION_OUT_sample	1
RESULTS_SEARCH_6_PARAMETERS_MS_AUTO_CALIBRATION_OUT_squareroot	TRUE
RESULTS_SEARCH_6_PARAMETERS_MSMS_AUTO_CALIBRATION_OUT_avres	-2.31094e-07
RESULTS_SEARCH_6_PARAMETERS_MSMS_AUTO_CALIBRATION_OUT_c0	0.000200713
RESULTS_SEARCH_6_PARAMETERS_MSMS_AUTO_CALIBRATION_OUT_c1minus1	-9.75706e-06
RESULTS_SEARCH_6_PARAMETERS_MSMS_AUTO_CALIBRATION_OUT_c2	0
RESULTS_SEARCH_6_PARAMETERS_MSMS_AUTO_CALIBRATION_OUT_file	1
RESULTS_SEARCH_6_PARAMETERS_MSMS_AUTO_CALIBRATION_OUT_partnumber	3
RESULTS_SEARCH_6_PARAMETERS_MSMS_AUTO_CALIBRATION_OUT_polyorder	1
RESULTS_SEARCH_6_PARAMETERS_MSMS_AUTO_CALIBRATION_OUT_sample	1
RESULTS_SEARCH_6_PARAMETERS_MSMS_AUTO_CALIBRATION_OUT_squareroot	TRUE
RESULTS_SEARCH_6_PARAMETERS_MAX_PRECURSORS_FRAGLET	5
RESULTS_SEARCH_6_PARAMETERS_MAX_PRECURSORS_TAGLET	1
RESULTS_SEARCH_6_PARAMETERS_PRECURSORS_DR_FRAGLET	10
RESULTS_SEARCH_6_PARAMETERS_PRECURSORS_DR_TAGLET	3
RESULTS_SEARCH_6_PARAMETERS_DEFAULT_CHARGE_STATE_1_charge	2
RESULTS_SEARCH_6_PARAMETERS_DEFAULT_CHARGE_STATE_1_probability	1
RESULTS_SEARCH_6_PARAMETERS_DEFAULT_CHARGE_STATE_2_charge	3
RESULTS_SEARCH_6_PARAMETERS_DEFAULT_CHARGE_STATE_2_probability	1
RESULTS_SEARCH_6_PARAMETERS_DEFAULT_CHARGE_STATE_3_charge	4
RESULTS_SEARCH_6_PARAMETERS_DEFAULT_CHARGE_STATE_3_probability	1
RESULTS_SEARCH_6_PARAMETERS_VERSION	5.0.1.0, 4895
RESULTS_SEARCH_6_PARAMETERS_PARAGON_VERSION	5.0.1.0, 4874
RESULTS_SEARCH_6_PARAMETERS_APPLICATION	ProteinPilot(tm) Software
RESULTS_SEARCH_6_PARAMETERS_PROGROUP_alternativedispositionmaximumfoldprobabilitydrop	100
RESULTS_SEARCH_6_PARAMETERS_PROGROUP_alternativedispositionmaximumfoldscoredrop	2
RESULTS_SEARCH_6_PARAMETERS_PROGROUP_autodiscordantpeptidethreshold	0.3
RESULTS_SEARCH_6_PARAMETERS_PROGROUP_bayesconfidencecalclulation	TRUE
RESULTS_SEARCH_6_PARAMETERS_PROGROUP_calibrateconfidence	TRUE
RESULTS_SEARCH_6_PARAMETERS_PROGROUP_compresspeptides	FALSE
RESULTS_SEARCH_6_PARAMETERS_PROGROUP_confidencepercentthresholdforexcludingothersfromquant	15
RESULTS_SEARCH_6_PARAMETERS_PROGROUP_confidencepercentthresholdforincludingselfinquant	15
RESULTS_SEARCH_6_PARAMETERS_PROGROUP_donotstoremspeaklists	FALSE
RESULTS_SEARCH_6_PARAMETERS_PROGROUP_fasta	C:\AB SCIEX\ProteinPilot Data\SearchDatabases\uniproArab2020_contaminantes.fasta
RESULTS_SEARCH_6_PARAMETERS_PROGROUP_featuregroupminpepconf	0.66
RESULTS_SEARCH_6_PARAMETERS_PROGROUP_featuregroupminups	0.47
RESULTS_SEARCH_6_PARAMETERS_PROGROUP_focusingintersection	4
RESULTS_SEARCH_6_PARAMETERS_PROGROUP_focusingminimummatchconfidence	0.1
RESULTS_SEARCH_6_PARAMETERS_PROGROUP_focusingminunusedprotscore	0.1
RESULTS_SEARCH_6_PARAMETERS_PROGROUP_focusingsubsetcutoff	6
RESULTS_SEARCH_6_PARAMETERS_PROGROUP_intersection	1.3
RESULTS_SEARCH_6_PARAMETERS_PROGROUP_minimummatchconfidencecutoff	0.001
RESULTS_SEARCH_6_PARAMETERS_PROGROUP_minunusedprotscore	0.0458
RESULTS_SEARCH_6_PARAMETERS_PROGROUP_subsetcutoff	2
RESULTS_SEARCH_6_PARAMETERS_PROGROUP_unusedprotscorethresholdforexcludingothersfromquant	1.3
RESULTS_SEARCH_6_PARAMETERS_PEAKLIST_count	3815
RESULTS_SEARCH_6_PARAMETERS_PEAKLIST_filenumber	1
RESULTS_SEARCH_6_PARAMETERS_PEAKLIST_original_count	3815
RESULTS_SEARCH_6_PARAMETERS_PEAKLIST_originalfilename	C:\Users\5600 Procesado\Desktop\Carpetas de datos en escritorio\2020\DiegoTorres_20.07.20\DiegoTorres_20.07.20_WT.wiff
RESULTS_SEARCH_6_PARAMETERS_PEAKLIST_partnumber	3
RESULTS_SEARCH_6_PARAMETERS_QUANT_TYPE_background_correction	FALSE
RESULTS_SEARCH_6_PARAMETERS_QUANT_TYPE_bias_correction	TRUE
RESULTS_SEARCH_6_PARAMETERS_QUANT_TYPE_keep_extreme_peptides_over_fraction	00:00:00
RESULTS_SEARCH_6_PARAMETERS_QUANT_TYPE_low_confidence_check	TRUE
RESULTS_SEARCH_6_PARAMETERS_QUANT_TYPE_low_intensity_check	TRUE
RESULTS_SEARCH_6_PARAMETERS_QUANT_TYPE_median_statistic	TRUE
RESULTS_SEARCH_6_PARAMETERS_QUANT_TYPE_mod_check	TRUE
RESULTS_SEARCH_6_PARAMETERS_QUANT_TYPE_quant_threshold	-1
RESULTS_SEARCH_6_PARAMETERS_QUANT_TYPE_quant_threshold_sn	9
RESULTS_SEARCH_6_PARAMETERS_QUANT_TYPE_separate_searches	FALSE
RESULTS_SEARCH_6_PARAMETERS_QUANT_TYPE_shared_msms_check	TRUE
RESULTS_SEARCH_6_PARAMETERS_PARAGON_METHOD_SETTINGS_UI_SAMPLE_TYPE	Identification
RESULTS_SEARCH_6_PARAMETERS_PARAGON_METHOD_SETTINGS_UI_CYS_ALKYLATION	Iodoacetamide
RESULTS_SEARCH_6_PARAMETERS_PARAGON_METHOD_SETTINGS_UI_DIGESTION	Trypsin
RESULTS_SEARCH_6_PARAMETERS_PARAGON_METHOD_SETTINGS_UI_INSTRUMENT	TripleTOF 5600
RESULTS_SEARCH_6_PARAMETERS_PARAGON_METHOD_SETTINGS_UI_SEARCH_EFFORT	Thorough
RESULTS_SEARCH_6_PARAMETERS_PARAGON_METHOD_SETTINGS_UI_ID_FOCUS	Biological modifications
RESULTS_SEARCH_6_PARAMETERS_PARAGON_METHOD_SETTINGS_UI_USER_NAME	5600Procesado\5600 Procesado
RESULTS_SEARCH_6_PARAMETERS_PARAGON_METHOD_SETTINGS_UI_MACHINE_NAME	5600PROCESADO
RESULTS_SEARCH_6_PARAMETERS_PARAGON_METHOD_SETTINGS_UI_SEARCH_ID	6.37309e+17
RESULTS_SEARCH_6_PARAMETERS_PARAGON_METHOD_SETTINGS_UI_START_TIME	2020-07-21 09:35:11
RESULTS_SEARCH_6_PARAMETERS_PARAGON_METHOD_SETTINGS_UI_MIN_UNUSED_PROTSCORE	0.0458
RESULTS_SEARCH_6_PARAMETERS_PARAGON_METHOD_SETTINGS_UI_PSPEP	TRUE
RESULTS_SEARCH_7_time_cpu	48188
RESULTS_SEARCH_7_time_duration	48204
RESULTS_SEARCH_7_version	5.0.1.4874
RESULTS_SEARCH_7_xml:id	SEARCH:1:637309209115285131_3
RESULTS_SEARCH_7_PARAMETERS_chemical_data_edited	TRUE
RESULTS_SEARCH_7_PARAMETERS_do_multiprecursor_search	TRUE
RESULTS_SEARCH_7_PARAMETERS_do_reverse_search	TRUE
RESULTS_SEARCH_7_PARAMETERS_max_quant_labels	35
RESULTS_SEARCH_7_PARAMETERS_maxresults	15
RESULTS_SEARCH_7_PARAMETERS_separate_searches	FALSE
RESULTS_SEARCH_7_PARAMETERS_MSTOLERANCE_type	dalton
RESULTS_SEARCH_7_PARAMETERS_MSTOLERANCE_value	0.05
RESULTS_SEARCH_7_PARAMETERS_MSMSTOLERANCE_type	dalton
RESULTS_SEARCH_7_PARAMETERS_MSMSTOLERANCE_value	0.1
RESULTS_SEARCH_7_PARAMETERS_MS_STANDARD_DEVIATION_type	dalton
RESULTS_SEARCH_7_PARAMETERS_MS_STANDARD_DEVIATION_value	0.0011
RESULTS_SEARCH_7_PARAMETERS_MSMS_STANDARD_DEVIATION_type	dalton
RESULTS_SEARCH_7_PARAMETERS_MSMS_STANDARD_DEVIATION_value	0.01
RESULTS_SEARCH_7_PARAMETERS_FASTA_filename	C:\AB SCIEX\ProteinPilot Data\SearchDatabases\uniproArab2020_contaminantes.fasta
RESULTS_SEARCH_7_PARAMETERS_AUTO_CALIBRATION_ms	TRUE
RESULTS_SEARCH_7_PARAMETERS_AUTO_CALIBRATION_msexport	FALSE
RESULTS_SEARCH_7_PARAMETERS_AUTO_CALIBRATION_msms	TRUE
RESULTS_SEARCH_7_PARAMETERS_AUTO_CALIBRATION_msmstolsdratio	2.75
RESULTS_SEARCH_7_PARAMETERS_AUTO_CALIBRATION_mstolsdratio	7
RESULTS_SEARCH_7_PARAMETERS_AUTO_CALIBRATION_squareroot	TRUE
RESULTS_SEARCH_7_PARAMETERS_AUTO_CALIBRATION_type	dalton
RESULTS_SEARCH_7_PARAMETERS_AUTO_CALIBRATION_MCP_d_s_s_f	0.0666667
RESULTS_SEARCH_7_PARAMETERS_AUTO_CALIBRATION_MCP_d_s_w_f	3
RESULTS_SEARCH_7_PARAMETERS_AUTO_CALIBRATION_MCP_m_f_r_mbc	200
RESULTS_SEARCH_7_PARAMETERS_AUTO_CALIBRATION_MCP_m_m_c	10
RESULTS_SEARCH_7_PARAMETERS_AUTO_CALIBRATION_MCP_m_m_f_s	0.25
RESULTS_SEARCH_7_PARAMETERS_AUTO_CALIBRATION_MCP_m_m_p_f	0.33
RESULTS_SEARCH_7_PARAMETERS_AUTO_CALIBRATION_MCP_m_m_p_rms_f	1
RESULTS_SEARCH_7_PARAMETERS_AUTO_CALIBRATION_MCP_m_p_t_f	1
RESULTS_SEARCH_7_PARAMETERS_AUTO_CALIBRATION_MCP_m_r_h_n_b	15
RESULTS_SEARCH_7_PARAMETERS_AUTO_CALIBRATION_MCP_m_z_n_s	99
RESULTS_SEARCH_7_PARAMETERS_AUTO_CALIBRATION_MCP_m_z_s_mn_f_r	0.0666667
RESULTS_SEARCH_7_PARAMETERS_AUTO_CALIBRATION_MCP_m_z_s_mx_f_r	0.1
RESULTS_SEARCH_7_PARAMETERS_MS_AUTO_CALIBRATION_OUT_avres	-2.67776e-07
RESULTS_SEARCH_7_PARAMETERS_MS_AUTO_CALIBRATION_OUT_c0	-0.000100404
RESULTS_SEARCH_7_PARAMETERS_MS_AUTO_CALIBRATION_OUT_c1minus1	1.59273e-06
RESULTS_SEARCH_7_PARAMETERS_MS_AUTO_CALIBRATION_OUT_c2	0
RESULTS_SEARCH_7_PARAMETERS_MS_AUTO_CALIBRATION_OUT_file	1
RESULTS_SEARCH_7_PARAMETERS_MS_AUTO_CALIBRATION_OUT_partnumber	4
RESULTS_SEARCH_7_PARAMETERS_MS_AUTO_CALIBRATION_OUT_polyorder	1
RESULTS_SEARCH_7_PARAMETERS_MS_AUTO_CALIBRATION_OUT_sample	1
RESULTS_SEARCH_7_PARAMETERS_MS_AUTO_CALIBRATION_OUT_squareroot	TRUE
RESULTS_SEARCH_7_PARAMETERS_MSMS_AUTO_CALIBRATION_OUT_avres	-1.61332e-07
RESULTS_SEARCH_7_PARAMETERS_MSMS_AUTO_CALIBRATION_OUT_c0	0.000175679
RESULTS_SEARCH_7_PARAMETERS_MSMS_AUTO_CALIBRATION_OUT_c1minus1	-8.85866e-06
RESULTS_SEARCH_7_PARAMETERS_MSMS_AUTO_CALIBRATION_OUT_c2	0
RESULTS_SEARCH_7_PARAMETERS_MSMS_AUTO_CALIBRATION_OUT_file	1
RESULTS_SEARCH_7_PARAMETERS_MSMS_AUTO_CALIBRATION_OUT_partnumber	4
RESULTS_SEARCH_7_PARAMETERS_MSMS_AUTO_CALIBRATION_OUT_polyorder	1
RESULTS_SEARCH_7_PARAMETERS_MSMS_AUTO_CALIBRATION_OUT_sample	1
RESULTS_SEARCH_7_PARAMETERS_MSMS_AUTO_CALIBRATION_OUT_squareroot	TRUE
RESULTS_SEARCH_7_PARAMETERS_MAX_PRECURSORS_FRAGLET	5
RESULTS_SEARCH_7_PARAMETERS_MAX_PRECURSORS_TAGLET	1
RESULTS_SEARCH_7_PARAMETERS_PRECURSORS_DR_FRAGLET	10
RESULTS_SEARCH_7_PARAMETERS_PRECURSORS_DR_TAGLET	3
RESULTS_SEARCH_7_PARAMETERS_DEFAULT_CHARGE_STATE_1_charge	2
RESULTS_SEARCH_7_PARAMETERS_DEFAULT_CHARGE_STATE_1_probability	1
RESULTS_SEARCH_7_PARAMETERS_DEFAULT_CHARGE_STATE_2_charge	3
RESULTS_SEARCH_7_PARAMETERS_DEFAULT_CHARGE_STATE_2_probability	1900-01-01
RESULTS_SEARCH_7_PARAMETERS_DEFAULT_CHARGE_STATE_3_charge	1900-01-04
RESULTS_SEARCH_7_PARAMETERS_DEFAULT_CHARGE_STATE_3_probability	1900-01-01
RESULTS_SEARCH_7_PARAMETERS_VERSION	5.0.1.0, 4895
RESULTS_SEARCH_7_PARAMETERS_PARAGON_VERSION	5.0.1.0, 4874
RESULTS_SEARCH_7_PARAMETERS_APPLICATION	ProteinPilot(tm) Software
RESULTS_SEARCH_7_PARAMETERS_PROGROUP_alternativedispositionmaximumfoldprobabilitydrop	100
RESULTS_SEARCH_7_PARAMETERS_PROGROUP_alternativedispositionmaximumfoldscoredrop	2
RESULTS_SEARCH_7_PARAMETERS_PROGROUP_autodiscordantpeptidethreshold	0.3
RESULTS_SEARCH_7_PARAMETERS_PROGROUP_bayesconfidencecalclulation	TRUE
RESULTS_SEARCH_7_PARAMETERS_PROGROUP_calibrateconfidence	TRUE
RESULTS_SEARCH_7_PARAMETERS_PROGROUP_compresspeptides	FALSE
RESULTS_SEARCH_7_PARAMETERS_PROGROUP_confidencepercentthresholdforexcludingothersfromquant	15
RESULTS_SEARCH_7_PARAMETERS_PROGROUP_confidencepercentthresholdforincludingselfinquant	15
RESULTS_SEARCH_7_PARAMETERS_PROGROUP_donotstoremspeaklists	FALSE
RESULTS_SEARCH_7_PARAMETERS_PROGROUP_fasta	C:\AB SCIEX\ProteinPilot Data\SearchDatabases\uniproArab2020_contaminantes.fasta
RESULTS_SEARCH_7_PARAMETERS_PROGROUP_featuregroupminpepconf	0.66
RESULTS_SEARCH_7_PARAMETERS_PROGROUP_featuregroupminups	0.47
RESULTS_SEARCH_7_PARAMETERS_PROGROUP_focusingintersection	4
RESULTS_SEARCH_7_PARAMETERS_PROGROUP_focusingminimummatchconfidence	02:24:00
RESULTS_SEARCH_7_PARAMETERS_PROGROUP_focusingminunusedprotscore	0.1
RESULTS_SEARCH_7_PARAMETERS_PROGROUP_focusingsubsetcutoff	6
RESULTS_SEARCH_7_PARAMETERS_PROGROUP_intersection	1.3
RESULTS_SEARCH_7_PARAMETERS_PROGROUP_minimummatchconfidencecutoff	0.001
RESULTS_SEARCH_7_PARAMETERS_PROGROUP_minunusedprotscore	0.0458
RESULTS_SEARCH_7_PARAMETERS_PROGROUP_subsetcutoff	2
RESULTS_SEARCH_7_PARAMETERS_PROGROUP_unusedprotscorethresholdforexcludingothersfromquant	1.3
RESULTS_SEARCH_7_PARAMETERS_PEAKLIST_count	3794
RESULTS_SEARCH_7_PARAMETERS_PEAKLIST_filenumber	1
RESULTS_SEARCH_7_PARAMETERS_PEAKLIST_original_count	3794
RESULTS_SEARCH_7_PARAMETERS_PEAKLIST_originalfilename	C:\Users\5600 Procesado\Desktop\Carpetas de datos en escritorio\2020\DiegoTorres_20.07.20\DiegoTorres_20.07.20_WT.wiff
RESULTS_SEARCH_7_PARAMETERS_PEAKLIST_partnumber	4
RESULTS_SEARCH_7_PARAMETERS_QUANT_TYPE_background_correction	FALSE
RESULTS_SEARCH_7_PARAMETERS_QUANT_TYPE_bias_correction	TRUE
RESULTS_SEARCH_7_PARAMETERS_QUANT_TYPE_keep_extreme_peptides_over_fraction	0
RESULTS_SEARCH_7_PARAMETERS_QUANT_TYPE_low_confidence_check	TRUE
RESULTS_SEARCH_7_PARAMETERS_QUANT_TYPE_low_intensity_check	TRUE
RESULTS_SEARCH_7_PARAMETERS_QUANT_TYPE_median_statistic	TRUE
RESULTS_SEARCH_7_PARAMETERS_QUANT_TYPE_mod_check	TRUE
RESULTS_SEARCH_7_PARAMETERS_QUANT_TYPE_quant_threshold	-1
RESULTS_SEARCH_7_PARAMETERS_QUANT_TYPE_quant_threshold_sn	9
RESULTS_SEARCH_7_PARAMETERS_QUANT_TYPE_separate_searches	FALSE
RESULTS_SEARCH_7_PARAMETERS_QUANT_TYPE_shared_msms_check	TRUE
RESULTS_SEARCH_7_PARAMETERS_PARAGON_METHOD_SETTINGS_UI_SAMPLE_TYPE	Identification
RESULTS_SEARCH_7_PARAMETERS_PARAGON_METHOD_SETTINGS_UI_CYS_ALKYLATION	Iodoacetamide
RESULTS_SEARCH_7_PARAMETERS_PARAGON_METHOD_SETTINGS_UI_DIGESTION	Trypsin
RESULTS_SEARCH_7_PARAMETERS_PARAGON_METHOD_SETTINGS_UI_INSTRUMENT	TripleTOF 5600
RESULTS_SEARCH_7_PARAMETERS_PARAGON_METHOD_SETTINGS_UI_SEARCH_EFFORT	Thorough
RESULTS_SEARCH_7_PARAMETERS_PARAGON_METHOD_SETTINGS_UI_ID_FOCUS	Biological modifications
RESULTS_SEARCH_7_PARAMETERS_PARAGON_METHOD_SETTINGS_UI_USER_NAME	5600Procesado\5600 Procesado
RESULTS_SEARCH_7_PARAMETERS_PARAGON_METHOD_SETTINGS_UI_MACHINE_NAME	5600PROCESADO
RESULTS_SEARCH_7_PARAMETERS_PARAGON_METHOD_SETTINGS_UI_SEARCH_ID	6.37309e+17
RESULTS_SEARCH_7_PARAMETERS_PARAGON_METHOD_SETTINGS_UI_START_TIME	2020-07-21 09:35:11
RESULTS_SEARCH_7_PARAMETERS_PARAGON_METHOD_SETTINGS_UI_MIN_UNUSED_PROTSCORE	0.0458
RESULTS_SEARCH_7_PARAMETERS_PARAGON_METHOD_SETTINGS_UI_PSPEP	TRUE
RESULTS_SEARCH_8_time_cpu	129605
RESULTS_SEARCH_8_time_duration	129605
RESULTS_SEARCH_8_version	5.0.1.4874
RESULTS_SEARCH_8_xml:id	SEARCH:2:637309209115285131_3
RESULTS_SEARCH_8_PARAMETERS_chemical_data_edited	TRUE
RESULTS_SEARCH_8_PARAMETERS_do_multiprecursor_search	TRUE
RESULTS_SEARCH_8_PARAMETERS_do_reverse_search	TRUE
RESULTS_SEARCH_8_PARAMETERS_max_quant_labels	35
RESULTS_SEARCH_8_PARAMETERS_maxresults	15
RESULTS_SEARCH_8_PARAMETERS_separate_searches	FALSE
RESULTS_SEARCH_8_PARAMETERS_MSTOLERANCE_type	dalton
RESULTS_SEARCH_8_PARAMETERS_MSTOLERANCE_value	0.05
RESULTS_SEARCH_8_PARAMETERS_MSMSTOLERANCE_type	dalton
RESULTS_SEARCH_8_PARAMETERS_MSMSTOLERANCE_value	0.1
RESULTS_SEARCH_8_PARAMETERS_MS_STANDARD_DEVIATION_type	dalton
RESULTS_SEARCH_8_PARAMETERS_MS_STANDARD_DEVIATION_value	0.0011
RESULTS_SEARCH_8_PARAMETERS_MSMS_STANDARD_DEVIATION_type	dalton
RESULTS_SEARCH_8_PARAMETERS_MSMS_STANDARD_DEVIATION_value	0.01
RESULTS_SEARCH_8_PARAMETERS_FASTA_filename	C:\AB SCIEX\ProteinPilot Data\SearchDatabases\uniproArab2020_contaminantes.fasta
RESULTS_SEARCH_8_PARAMETERS_AUTO_CALIBRATION_ms	TRUE
RESULTS_SEARCH_8_PARAMETERS_AUTO_CALIBRATION_msexport	FALSE
RESULTS_SEARCH_8_PARAMETERS_AUTO_CALIBRATION_msms	TRUE
RESULTS_SEARCH_8_PARAMETERS_AUTO_CALIBRATION_msmstolsdratio	2.75
RESULTS_SEARCH_8_PARAMETERS_AUTO_CALIBRATION_mstolsdratio	7
RESULTS_SEARCH_8_PARAMETERS_AUTO_CALIBRATION_squareroot	TRUE
RESULTS_SEARCH_8_PARAMETERS_AUTO_CALIBRATION_type	dalton
RESULTS_SEARCH_8_PARAMETERS_AUTO_CALIBRATION_MCP_d_s_s_f	0.0666667
RESULTS_SEARCH_8_PARAMETERS_AUTO_CALIBRATION_MCP_d_s_w_f	3
RESULTS_SEARCH_8_PARAMETERS_AUTO_CALIBRATION_MCP_m_f_r_mbc	200
RESULTS_SEARCH_8_PARAMETERS_AUTO_CALIBRATION_MCP_m_m_c	10
RESULTS_SEARCH_8_PARAMETERS_AUTO_CALIBRATION_MCP_m_m_f_s	0.25
RESULTS_SEARCH_8_PARAMETERS_AUTO_CALIBRATION_MCP_m_m_p_f	0.33
RESULTS_SEARCH_8_PARAMETERS_AUTO_CALIBRATION_MCP_m_m_p_rms_f	1
RESULTS_SEARCH_8_PARAMETERS_AUTO_CALIBRATION_MCP_m_p_t_f	1
RESULTS_SEARCH_8_PARAMETERS_AUTO_CALIBRATION_MCP_m_r_h_n_b	15
RESULTS_SEARCH_8_PARAMETERS_AUTO_CALIBRATION_MCP_m_z_n_s	99
RESULTS_SEARCH_8_PARAMETERS_AUTO_CALIBRATION_MCP_m_z_s_mn_f_r	0.0666667
RESULTS_SEARCH_8_PARAMETERS_AUTO_CALIBRATION_MCP_m_z_s_mx_f_r	0.1
RESULTS_SEARCH_8_PARAMETERS_MS_AUTO_CALIBRATION_OUT_avres	-2.67776e-07
RESULTS_SEARCH_8_PARAMETERS_MS_AUTO_CALIBRATION_OUT_c0	-0.000100404
RESULTS_SEARCH_8_PARAMETERS_MS_AUTO_CALIBRATION_OUT_c1minus1	1.59273e-06
RESULTS_SEARCH_8_PARAMETERS_MS_AUTO_CALIBRATION_OUT_c2	0
RESULTS_SEARCH_8_PARAMETERS_MS_AUTO_CALIBRATION_OUT_file	1
RESULTS_SEARCH_8_PARAMETERS_MS_AUTO_CALIBRATION_OUT_partnumber	4
RESULTS_SEARCH_8_PARAMETERS_MS_AUTO_CALIBRATION_OUT_polyorder	1
RESULTS_SEARCH_8_PARAMETERS_MS_AUTO_CALIBRATION_OUT_sample	1
RESULTS_SEARCH_8_PARAMETERS_MS_AUTO_CALIBRATION_OUT_squareroot	TRUE
RESULTS_SEARCH_8_PARAMETERS_MSMS_AUTO_CALIBRATION_OUT_avres	-1.61332e-07
RESULTS_SEARCH_8_PARAMETERS_MSMS_AUTO_CALIBRATION_OUT_c0	0.000175679
RESULTS_SEARCH_8_PARAMETERS_MSMS_AUTO_CALIBRATION_OUT_c1minus1	-8.85866e-06
RESULTS_SEARCH_8_PARAMETERS_MSMS_AUTO_CALIBRATION_OUT_c2	0
RESULTS_SEARCH_8_PARAMETERS_MSMS_AUTO_CALIBRATION_OUT_file	1
RESULTS_SEARCH_8_PARAMETERS_MSMS_AUTO_CALIBRATION_OUT_partnumber	4
RESULTS_SEARCH_8_PARAMETERS_MSMS_AUTO_CALIBRATION_OUT_polyorder	1
RESULTS_SEARCH_8_PARAMETERS_MSMS_AUTO_CALIBRATION_OUT_sample	1
RESULTS_SEARCH_8_PARAMETERS_MSMS_AUTO_CALIBRATION_OUT_squareroot	TRUE
RESULTS_SEARCH_8_PARAMETERS_MAX_PRECURSORS_FRAGLET	5
RESULTS_SEARCH_8_PARAMETERS_MAX_PRECURSORS_TAGLET	1
RESULTS_SEARCH_8_PARAMETERS_PRECURSORS_DR_FRAGLET	10
RESULTS_SEARCH_8_PARAMETERS_PRECURSORS_DR_TAGLET	1900-01-03
RESULTS_SEARCH_8_PARAMETERS_DEFAULT_CHARGE_STATE_1_charge	2
RESULTS_SEARCH_8_PARAMETERS_DEFAULT_CHARGE_STATE_1_probability	1
RESULTS_SEARCH_8_PARAMETERS_DEFAULT_CHARGE_STATE_2_charge	3
RESULTS_SEARCH_8_PARAMETERS_DEFAULT_CHARGE_STATE_2_probability	1900-01-01
RESULTS_SEARCH_8_PARAMETERS_DEFAULT_CHARGE_STATE_3_charge	4
RESULTS_SEARCH_8_PARAMETERS_DEFAULT_CHARGE_STATE_3_probability	1
RESULTS_SEARCH_8_PARAMETERS_VERSION	5.0.1.0, 4895
RESULTS_SEARCH_8_PARAMETERS_PARAGON_VERSION	5.0.1.0, 4874
RESULTS_SEARCH_8_PARAMETERS_APPLICATION	ProteinPilot(tm) Software
RESULTS_SEARCH_8_PARAMETERS_PROGROUP_alternativedispositionmaximumfoldprobabilitydrop	100
RESULTS_SEARCH_8_PARAMETERS_PROGROUP_alternativedispositionmaximumfoldscoredrop	2
RESULTS_SEARCH_8_PARAMETERS_PROGROUP_autodiscordantpeptidethreshold	0.3
RESULTS_SEARCH_8_PARAMETERS_PROGROUP_bayesconfidencecalclulation	TRUE
RESULTS_SEARCH_8_PARAMETERS_PROGROUP_calibrateconfidence	TRUE
RESULTS_SEARCH_8_PARAMETERS_PROGROUP_compresspeptides	FALSE
RESULTS_SEARCH_8_PARAMETERS_PROGROUP_confidencepercentthresholdforexcludingothersfromquant	15
RESULTS_SEARCH_8_PARAMETERS_PROGROUP_confidencepercentthresholdforincludingselfinquant	1900-01-15
RESULTS_SEARCH_8_PARAMETERS_PROGROUP_donotstoremspeaklists	FALSE
RESULTS_SEARCH_8_PARAMETERS_PROGROUP_fasta	C:\AB SCIEX\ProteinPilot Data\SearchDatabases\uniproArab2020_contaminantes.fasta
RESULTS_SEARCH_8_PARAMETERS_PROGROUP_featuregroupminpepconf	0.66
RESULTS_SEARCH_8_PARAMETERS_PROGROUP_featuregroupminups	0.47
RESULTS_SEARCH_8_PARAMETERS_PROGROUP_focusingintersection	4
RESULTS_SEARCH_8_PARAMETERS_PROGROUP_focusingminimummatchconfidence	0.1
RESULTS_SEARCH_8_PARAMETERS_PROGROUP_focusingminunusedprotscore	0.1
RESULTS_SEARCH_8_PARAMETERS_PROGROUP_focusingsubsetcutoff	6
RESULTS_SEARCH_8_PARAMETERS_PROGROUP_intersection	1.3
RESULTS_SEARCH_8_PARAMETERS_PROGROUP_minimummatchconfidencecutoff	0.001
RESULTS_SEARCH_8_PARAMETERS_PROGROUP_minunusedprotscore	0.0458
RESULTS_SEARCH_8_PARAMETERS_PROGROUP_subsetcutoff	2
RESULTS_SEARCH_8_PARAMETERS_PROGROUP_unusedprotscorethresholdforexcludingothersfromquant	1.3
RESULTS_SEARCH_8_PARAMETERS_PEAKLIST_count	3794
RESULTS_SEARCH_8_PARAMETERS_PEAKLIST_filenumber	1
RESULTS_SEARCH_8_PARAMETERS_PEAKLIST_original_count	3794
RESULTS_SEARCH_8_PARAMETERS_PEAKLIST_originalfilename	C:\Users\5600 Procesado\Desktop\Carpetas de datos en escritorio\2020\DiegoTorres_20.07.20\DiegoTorres_20.07.20_WT.wiff
RESULTS_SEARCH_8_PARAMETERS_PEAKLIST_partnumber	4
RESULTS_SEARCH_8_PARAMETERS_QUANT_TYPE_background_correction	FALSE
RESULTS_SEARCH_8_PARAMETERS_QUANT_TYPE_bias_correction	TRUE
RESULTS_SEARCH_8_PARAMETERS_QUANT_TYPE_keep_extreme_peptides_over_fraction	0
RESULTS_SEARCH_8_PARAMETERS_QUANT_TYPE_low_confidence_check	TRUE
RESULTS_SEARCH_8_PARAMETERS_QUANT_TYPE_low_intensity_check	TRUE
RESULTS_SEARCH_8_PARAMETERS_QUANT_TYPE_median_statistic	TRUE
RESULTS_SEARCH_8_PARAMETERS_QUANT_TYPE_mod_check	TRUE
RESULTS_SEARCH_8_PARAMETERS_QUANT_TYPE_quant_threshold	-1
RESULTS_SEARCH_8_PARAMETERS_QUANT_TYPE_quant_threshold_sn	9
RESULTS_SEARCH_8_PARAMETERS_QUANT_TYPE_separate_searches	FALSE
RESULTS_SEARCH_8_PARAMETERS_QUANT_TYPE_shared_msms_check	TRUE
RESULTS_SEARCH_8_PARAMETERS_PARAGON_METHOD_SETTINGS_UI_SAMPLE_TYPE	Identification
RESULTS_SEARCH_8_PARAMETERS_PARAGON_METHOD_SETTINGS_UI_CYS_ALKYLATION	Iodoacetamide
RESULTS_SEARCH_8_PARAMETERS_PARAGON_METHOD_SETTINGS_UI_DIGESTION	Trypsin
RESULTS_SEARCH_8_PARAMETERS_PARAGON_METHOD_SETTINGS_UI_INSTRUMENT	TripleTOF 5600
RESULTS_SEARCH_8_PARAMETERS_PARAGON_METHOD_SETTINGS_UI_SEARCH_EFFORT	Thorough
RESULTS_SEARCH_8_PARAMETERS_PARAGON_METHOD_SETTINGS_UI_ID_FOCUS	Biological modifications
RESULTS_SEARCH_8_PARAMETERS_PARAGON_METHOD_SETTINGS_UI_USER_NAME	5600Procesado\5600 Procesado
RESULTS_SEARCH_8_PARAMETERS_PARAGON_METHOD_SETTINGS_UI_MACHINE_NAME	5600PROCESADO
RESULTS_SEARCH_8_PARAMETERS_PARAGON_METHOD_SETTINGS_UI_SEARCH_ID	6.37309e+17
RESULTS_SEARCH_8_PARAMETERS_PARAGON_METHOD_SETTINGS_UI_START_TIME	2020-07-21 09:35:11
RESULTS_SEARCH_8_PARAMETERS_PARAGON_METHOD_SETTINGS_UI_MIN_UNUSED_PROTSCORE	0.0458
RESULTS_SEARCH_8_PARAMETERS_PARAGON_METHOD_SETTINGS_UI_PSPEP	TRUE
RESULTS_SEARCH_9_time_cpu	38469
RESULTS_SEARCH_9_time_duration	38485
RESULTS_SEARCH_9_version	5.0.1.4874
RESULTS_SEARCH_9_xml:id	SEARCH:1:637309209115285131_4
RESULTS_SEARCH_9_PARAMETERS_chemical_data_edited	TRUE
RESULTS_SEARCH_9_PARAMETERS_do_multiprecursor_search	TRUE
RESULTS_SEARCH_9_PARAMETERS_do_reverse_search	TRUE
RESULTS_SEARCH_9_PARAMETERS_max_quant_labels	35
RESULTS_SEARCH_9_PARAMETERS_maxresults	15
RESULTS_SEARCH_9_PARAMETERS_separate_searches	FALSE
RESULTS_SEARCH_9_PARAMETERS_MSTOLERANCE_type	dalton
RESULTS_SEARCH_9_PARAMETERS_MSTOLERANCE_value	0.05
RESULTS_SEARCH_9_PARAMETERS_MSMSTOLERANCE_type	dalton
RESULTS_SEARCH_9_PARAMETERS_MSMSTOLERANCE_value	0.1
RESULTS_SEARCH_9_PARAMETERS_MS_STANDARD_DEVIATION_type	dalton
RESULTS_SEARCH_9_PARAMETERS_MS_STANDARD_DEVIATION_value	0.0011
RESULTS_SEARCH_9_PARAMETERS_MSMS_STANDARD_DEVIATION_type	dalton
RESULTS_SEARCH_9_PARAMETERS_MSMS_STANDARD_DEVIATION_value	0.01
RESULTS_SEARCH_9_PARAMETERS_FASTA_filename	C:\AB SCIEX\ProteinPilot Data\SearchDatabases\uniproArab2020_contaminantes.fasta
RESULTS_SEARCH_9_PARAMETERS_AUTO_CALIBRATION_ms	TRUE
RESULTS_SEARCH_9_PARAMETERS_AUTO_CALIBRATION_msexport	FALSE
RESULTS_SEARCH_9_PARAMETERS_AUTO_CALIBRATION_msms	TRUE
RESULTS_SEARCH_9_PARAMETERS_AUTO_CALIBRATION_msmstolsdratio	2.75
RESULTS_SEARCH_9_PARAMETERS_AUTO_CALIBRATION_mstolsdratio	7
RESULTS_SEARCH_9_PARAMETERS_AUTO_CALIBRATION_squareroot	TRUE
RESULTS_SEARCH_9_PARAMETERS_AUTO_CALIBRATION_type	dalton
RESULTS_SEARCH_9_PARAMETERS_AUTO_CALIBRATION_MCP_d_s_s_f	0.0666667
RESULTS_SEARCH_9_PARAMETERS_AUTO_CALIBRATION_MCP_d_s_w_f	3
RESULTS_SEARCH_9_PARAMETERS_AUTO_CALIBRATION_MCP_m_f_r_mbc	200
RESULTS_SEARCH_9_PARAMETERS_AUTO_CALIBRATION_MCP_m_m_c	10
RESULTS_SEARCH_9_PARAMETERS_AUTO_CALIBRATION_MCP_m_m_f_s	0.25
RESULTS_SEARCH_9_PARAMETERS_AUTO_CALIBRATION_MCP_m_m_p_f	0.33
RESULTS_SEARCH_9_PARAMETERS_AUTO_CALIBRATION_MCP_m_m_p_rms_f	1
RESULTS_SEARCH_9_PARAMETERS_AUTO_CALIBRATION_MCP_m_p_t_f	1
RESULTS_SEARCH_9_PARAMETERS_AUTO_CALIBRATION_MCP_m_r_h_n_b	15
RESULTS_SEARCH_9_PARAMETERS_AUTO_CALIBRATION_MCP_m_z_n_s	99
RESULTS_SEARCH_9_PARAMETERS_AUTO_CALIBRATION_MCP_m_z_s_mn_f_r	0.0666667
RESULTS_SEARCH_9_PARAMETERS_AUTO_CALIBRATION_MCP_m_z_s_mx_f_r	0.1
RESULTS_SEARCH_9_PARAMETERS_MS_AUTO_CALIBRATION_OUT_avres	-1.95506e-07
RESULTS_SEARCH_9_PARAMETERS_MS_AUTO_CALIBRATION_OUT_c0	-0.000148462
RESULTS_SEARCH_9_PARAMETERS_MS_AUTO_CALIBRATION_OUT_c1minus1	3.66627e-06
RESULTS_SEARCH_9_PARAMETERS_MS_AUTO_CALIBRATION_OUT_c2	0
RESULTS_SEARCH_9_PARAMETERS_MS_AUTO_CALIBRATION_OUT_file	1
RESULTS_SEARCH_9_PARAMETERS_MS_AUTO_CALIBRATION_OUT_partnumber	5
RESULTS_SEARCH_9_PARAMETERS_MS_AUTO_CALIBRATION_OUT_polyorder	1
RESULTS_SEARCH_9_PARAMETERS_MS_AUTO_CALIBRATION_OUT_sample	1
RESULTS_SEARCH_9_PARAMETERS_MS_AUTO_CALIBRATION_OUT_squareroot	TRUE
RESULTS_SEARCH_9_PARAMETERS_MSMS_AUTO_CALIBRATION_OUT_avres	-1.68511e-07
RESULTS_SEARCH_9_PARAMETERS_MSMS_AUTO_CALIBRATION_OUT_c0	8.12489e-05
RESULTS_SEARCH_9_PARAMETERS_MSMS_AUTO_CALIBRATION_OUT_c1minus1	-4.99167e-06
RESULTS_SEARCH_9_PARAMETERS_MSMS_AUTO_CALIBRATION_OUT_c2	0
RESULTS_SEARCH_9_PARAMETERS_MSMS_AUTO_CALIBRATION_OUT_file	1
RESULTS_SEARCH_9_PARAMETERS_MSMS_AUTO_CALIBRATION_OUT_partnumber	5
RESULTS_SEARCH_9_PARAMETERS_MSMS_AUTO_CALIBRATION_OUT_polyorder	1
RESULTS_SEARCH_9_PARAMETERS_MSMS_AUTO_CALIBRATION_OUT_sample	1
RESULTS_SEARCH_9_PARAMETERS_MSMS_AUTO_CALIBRATION_OUT_squareroot	TRUE
RESULTS_SEARCH_9_PARAMETERS_MAX_PRECURSORS_FRAGLET	5
RESULTS_SEARCH_9_PARAMETERS_MAX_PRECURSORS_TAGLET	1
RESULTS_SEARCH_9_PARAMETERS_PRECURSORS_DR_FRAGLET	10
RESULTS_SEARCH_9_PARAMETERS_PRECURSORS_DR_TAGLET	3
RESULTS_SEARCH_9_PARAMETERS_DEFAULT_CHARGE_STATE_1_charge	2
RESULTS_SEARCH_9_PARAMETERS_DEFAULT_CHARGE_STATE_1_probability	1900-01-01
RESULTS_SEARCH_9_PARAMETERS_DEFAULT_CHARGE_STATE_2_charge	3
RESULTS_SEARCH_9_PARAMETERS_DEFAULT_CHARGE_STATE_2_probability	1
RESULTS_SEARCH_9_PARAMETERS_DEFAULT_CHARGE_STATE_3_charge	4
RESULTS_SEARCH_9_PARAMETERS_DEFAULT_CHARGE_STATE_3_probability	1
RESULTS_SEARCH_9_PARAMETERS_VERSION	5.0.1.0, 4895
RESULTS_SEARCH_9_PARAMETERS_PARAGON_VERSION	5.0.1.0, 4874
RESULTS_SEARCH_9_PARAMETERS_APPLICATION	ProteinPilot(tm) Software
RESULTS_SEARCH_9_PARAMETERS_PROGROUP_alternativedispositionmaximumfoldprobabilitydrop	100
RESULTS_SEARCH_9_PARAMETERS_PROGROUP_alternativedispositionmaximumfoldscoredrop	2
RESULTS_SEARCH_9_PARAMETERS_PROGROUP_autodiscordantpeptidethreshold	0.3
RESULTS_SEARCH_9_PARAMETERS_PROGROUP_bayesconfidencecalclulation	TRUE
RESULTS_SEARCH_9_PARAMETERS_PROGROUP_calibrateconfidence	TRUE
RESULTS_SEARCH_9_PARAMETERS_PROGROUP_compresspeptides	FALSE
RESULTS_SEARCH_9_PARAMETERS_PROGROUP_confidencepercentthresholdforexcludingothersfromquant	15
RESULTS_SEARCH_9_PARAMETERS_PROGROUP_confidencepercentthresholdforincludingselfinquant	15
RESULTS_SEARCH_9_PARAMETERS_PROGROUP_donotstoremspeaklists	FALSE
RESULTS_SEARCH_9_PARAMETERS_PROGROUP_fasta	C:\AB SCIEX\ProteinPilot Data\SearchDatabases\uniproArab2020_contaminantes.fasta
RESULTS_SEARCH_9_PARAMETERS_PROGROUP_featuregroupminpepconf	0.66
RESULTS_SEARCH_9_PARAMETERS_PROGROUP_featuregroupminups	0.47
RESULTS_SEARCH_9_PARAMETERS_PROGROUP_focusingintersection	1900-01-04
RESULTS_SEARCH_9_PARAMETERS_PROGROUP_focusingminimummatchconfidence	0.1
RESULTS_SEARCH_9_PARAMETERS_PROGROUP_focusingminunusedprotscore	0.1
RESULTS_SEARCH_9_PARAMETERS_PROGROUP_focusingsubsetcutoff	6
RESULTS_SEARCH_9_PARAMETERS_PROGROUP_intersection	1.3
RESULTS_SEARCH_9_PARAMETERS_PROGROUP_minimummatchconfidencecutoff	0.001
RESULTS_SEARCH_9_PARAMETERS_PROGROUP_minunusedprotscore	0.0458
RESULTS_SEARCH_9_PARAMETERS_PROGROUP_subsetcutoff	2
RESULTS_SEARCH_9_PARAMETERS_PROGROUP_unusedprotscorethresholdforexcludingothersfromquant	1.3
RESULTS_SEARCH_9_PARAMETERS_PEAKLIST_count	3756
RESULTS_SEARCH_9_PARAMETERS_PEAKLIST_filenumber	1
RESULTS_SEARCH_9_PARAMETERS_PEAKLIST_original_count	3756
RESULTS_SEARCH_9_PARAMETERS_PEAKLIST_originalfilename	C:\Users\5600 Procesado\Desktop\Carpetas de datos en escritorio\2020\DiegoTorres_20.07.20\DiegoTorres_20.07.20_WT.wiff
RESULTS_SEARCH_9_PARAMETERS_PEAKLIST_partnumber	5
RESULTS_SEARCH_9_PARAMETERS_QUANT_TYPE_background_correction	FALSE
RESULTS_SEARCH_9_PARAMETERS_QUANT_TYPE_bias_correction	TRUE
RESULTS_SEARCH_9_PARAMETERS_QUANT_TYPE_keep_extreme_peptides_over_fraction	0
RESULTS_SEARCH_9_PARAMETERS_QUANT_TYPE_low_confidence_check	TRUE
RESULTS_SEARCH_9_PARAMETERS_QUANT_TYPE_low_intensity_check	TRUE
RESULTS_SEARCH_9_PARAMETERS_QUANT_TYPE_median_statistic	TRUE
RESULTS_SEARCH_9_PARAMETERS_QUANT_TYPE_mod_check	TRUE
RESULTS_SEARCH_9_PARAMETERS_QUANT_TYPE_quant_threshold	-1
RESULTS_SEARCH_9_PARAMETERS_QUANT_TYPE_quant_threshold_sn	9
RESULTS_SEARCH_9_PARAMETERS_QUANT_TYPE_separate_searches	FALSE
RESULTS_SEARCH_9_PARAMETERS_QUANT_TYPE_shared_msms_check	TRUE
RESULTS_SEARCH_9_PARAMETERS_PARAGON_METHOD_SETTINGS_UI_SAMPLE_TYPE	Identification
RESULTS_SEARCH_9_PARAMETERS_PARAGON_METHOD_SETTINGS_UI_CYS_ALKYLATION	Iodoacetamide
RESULTS_SEARCH_9_PARAMETERS_PARAGON_METHOD_SETTINGS_UI_DIGESTION	Trypsin
RESULTS_SEARCH_9_PARAMETERS_PARAGON_METHOD_SETTINGS_UI_INSTRUMENT	TripleTOF 5600
RESULTS_SEARCH_9_PARAMETERS_PARAGON_METHOD_SETTINGS_UI_SEARCH_EFFORT	Thorough
RESULTS_SEARCH_9_PARAMETERS_PARAGON_METHOD_SETTINGS_UI_ID_FOCUS	Biological modifications
RESULTS_SEARCH_9_PARAMETERS_PARAGON_METHOD_SETTINGS_UI_USER_NAME	5600Procesado\5600 Procesado
RESULTS_SEARCH_9_PARAMETERS_PARAGON_METHOD_SETTINGS_UI_MACHINE_NAME	5600PROCESADO
RESULTS_SEARCH_9_PARAMETERS_PARAGON_METHOD_SETTINGS_UI_SEARCH_ID	6.37309e+17
RESULTS_SEARCH_9_PARAMETERS_PARAGON_METHOD_SETTINGS_UI_START_TIME	2020-07-21 09:35:11
RESULTS_SEARCH_9_PARAMETERS_PARAGON_METHOD_SETTINGS_UI_MIN_UNUSED_PROTSCORE	0.0458
RESULTS_SEARCH_9_PARAMETERS_PARAGON_METHOD_SETTINGS_UI_PSPEP	TRUE
RESULTS_SEARCH_10_time_cpu	145814
RESULTS_SEARCH_10_time_duration	145813
RESULTS_SEARCH_10_version	5.0.1.4874
RESULTS_SEARCH_10_xml:id	SEARCH:2:637309209115285131_4
RESULTS_SEARCH_10_PARAMETERS_chemical_data_edited	TRUE
RESULTS_SEARCH_10_PARAMETERS_do_multiprecursor_search	TRUE
RESULTS_SEARCH_10_PARAMETERS_do_reverse_search	TRUE
RESULTS_SEARCH_10_PARAMETERS_max_quant_labels	35
RESULTS_SEARCH_10_PARAMETERS_maxresults	15
RESULTS_SEARCH_10_PARAMETERS_separate_searches	FALSE
RESULTS_SEARCH_10_PARAMETERS_MSTOLERANCE_type	dalton
RESULTS_SEARCH_10_PARAMETERS_MSTOLERANCE_value	0.05
RESULTS_SEARCH_10_PARAMETERS_MSMSTOLERANCE_type	dalton
RESULTS_SEARCH_10_PARAMETERS_MSMSTOLERANCE_value	0.1
RESULTS_SEARCH_10_PARAMETERS_MS_STANDARD_DEVIATION_type	dalton
RESULTS_SEARCH_10_PARAMETERS_MS_STANDARD_DEVIATION_value	0.0011
RESULTS_SEARCH_10_PARAMETERS_MSMS_STANDARD_DEVIATION_type	dalton
RESULTS_SEARCH_10_PARAMETERS_MSMS_STANDARD_DEVIATION_value	0.01
RESULTS_SEARCH_10_PARAMETERS_FASTA_filename	C:\AB SCIEX\ProteinPilot Data\SearchDatabases\uniproArab2020_contaminantes.fasta
RESULTS_SEARCH_10_PARAMETERS_AUTO_CALIBRATION_ms	TRUE
RESULTS_SEARCH_10_PARAMETERS_AUTO_CALIBRATION_msexport	FALSE
RESULTS_SEARCH_10_PARAMETERS_AUTO_CALIBRATION_msms	TRUE
RESULTS_SEARCH_10_PARAMETERS_AUTO_CALIBRATION_msmstolsdratio	2.75
RESULTS_SEARCH_10_PARAMETERS_AUTO_CALIBRATION_mstolsdratio	7
RESULTS_SEARCH_10_PARAMETERS_AUTO_CALIBRATION_squareroot	TRUE
RESULTS_SEARCH_10_PARAMETERS_AUTO_CALIBRATION_type	dalton
RESULTS_SEARCH_10_PARAMETERS_AUTO_CALIBRATION_MCP_d_s_s_f	0.0666667
RESULTS_SEARCH_10_PARAMETERS_AUTO_CALIBRATION_MCP_d_s_w_f	3
RESULTS_SEARCH_10_PARAMETERS_AUTO_CALIBRATION_MCP_m_f_r_mbc	200
RESULTS_SEARCH_10_PARAMETERS_AUTO_CALIBRATION_MCP_m_m_c	10
RESULTS_SEARCH_10_PARAMETERS_AUTO_CALIBRATION_MCP_m_m_f_s	0.25
RESULTS_SEARCH_10_PARAMETERS_AUTO_CALIBRATION_MCP_m_m_p_f	0.33
RESULTS_SEARCH_10_PARAMETERS_AUTO_CALIBRATION_MCP_m_m_p_rms_f	1
RESULTS_SEARCH_10_PARAMETERS_AUTO_CALIBRATION_MCP_m_p_t_f	1
RESULTS_SEARCH_10_PARAMETERS_AUTO_CALIBRATION_MCP_m_r_h_n_b	15
RESULTS_SEARCH_10_PARAMETERS_AUTO_CALIBRATION_MCP_m_z_n_s	99
RESULTS_SEARCH_10_PARAMETERS_AUTO_CALIBRATION_MCP_m_z_s_mn_f_r	0.0666667
RESULTS_SEARCH_10_PARAMETERS_AUTO_CALIBRATION_MCP_m_z_s_mx_f_r	0.1
RESULTS_SEARCH_10_PARAMETERS_MS_AUTO_CALIBRATION_OUT_avres	-1.95506e-07
RESULTS_SEARCH_10_PARAMETERS_MS_AUTO_CALIBRATION_OUT_c0	-0.000148462
RESULTS_SEARCH_10_PARAMETERS_MS_AUTO_CALIBRATION_OUT_c1minus1	3.66627e-06
RESULTS_SEARCH_10_PARAMETERS_MS_AUTO_CALIBRATION_OUT_c2	0
RESULTS_SEARCH_10_PARAMETERS_MS_AUTO_CALIBRATION_OUT_file	1
RESULTS_SEARCH_10_PARAMETERS_MS_AUTO_CALIBRATION_OUT_partnumber	5
RESULTS_SEARCH_10_PARAMETERS_MS_AUTO_CALIBRATION_OUT_polyorder	1
RESULTS_SEARCH_10_PARAMETERS_MS_AUTO_CALIBRATION_OUT_sample	1
RESULTS_SEARCH_10_PARAMETERS_MS_AUTO_CALIBRATION_OUT_squareroot	TRUE
RESULTS_SEARCH_10_PARAMETERS_MSMS_AUTO_CALIBRATION_OUT_avres	-1.68511e-07
RESULTS_SEARCH_10_PARAMETERS_MSMS_AUTO_CALIBRATION_OUT_c0	8.12489e-05
RESULTS_SEARCH_10_PARAMETERS_MSMS_AUTO_CALIBRATION_OUT_c1minus1	-4.99167e-06
RESULTS_SEARCH_10_PARAMETERS_MSMS_AUTO_CALIBRATION_OUT_c2	0
RESULTS_SEARCH_10_PARAMETERS_MSMS_AUTO_CALIBRATION_OUT_file	1
RESULTS_SEARCH_10_PARAMETERS_MSMS_AUTO_CALIBRATION_OUT_partnumber	5
RESULTS_SEARCH_10_PARAMETERS_MSMS_AUTO_CALIBRATION_OUT_polyorder	1
RESULTS_SEARCH_10_PARAMETERS_MSMS_AUTO_CALIBRATION_OUT_sample	1
RESULTS_SEARCH_10_PARAMETERS_MSMS_AUTO_CALIBRATION_OUT_squareroot	TRUE
RESULTS_SEARCH_10_PARAMETERS_MAX_PRECURSORS_FRAGLET	5
RESULTS_SEARCH_10_PARAMETERS_MAX_PRECURSORS_TAGLET	1
RESULTS_SEARCH_10_PARAMETERS_PRECURSORS_DR_FRAGLET	10
RESULTS_SEARCH_10_PARAMETERS_PRECURSORS_DR_TAGLET	3
RESULTS_SEARCH_10_PARAMETERS_DEFAULT_CHARGE_STATE_1_charge	1900-01-02
RESULTS_SEARCH_10_PARAMETERS_DEFAULT_CHARGE_STATE_1_probability	1
RESULTS_SEARCH_10_PARAMETERS_DEFAULT_CHARGE_STATE_2_charge	3
RESULTS_SEARCH_10_PARAMETERS_DEFAULT_CHARGE_STATE_2_probability	1
RESULTS_SEARCH_10_PARAMETERS_DEFAULT_CHARGE_STATE_3_charge	4
RESULTS_SEARCH_10_PARAMETERS_DEFAULT_CHARGE_STATE_3_probability	1
RESULTS_SEARCH_10_PARAMETERS_VERSION	5.0.1.0, 4895
RESULTS_SEARCH_10_PARAMETERS_PARAGON_VERSION	5.0.1.0, 4874
RESULTS_SEARCH_10_PARAMETERS_APPLICATION	ProteinPilot(tm) Software
RESULTS_SEARCH_10_PARAMETERS_PROGROUP_alternativedispositionmaximumfoldprobabilitydrop	100
RESULTS_SEARCH_10_PARAMETERS_PROGROUP_alternativedispositionmaximumfoldscoredrop	2
RESULTS_SEARCH_10_PARAMETERS_PROGROUP_autodiscordantpeptidethreshold	0.3
RESULTS_SEARCH_10_PARAMETERS_PROGROUP_bayesconfidencecalclulation	TRUE
RESULTS_SEARCH_10_PARAMETERS_PROGROUP_calibrateconfidence	TRUE
RESULTS_SEARCH_10_PARAMETERS_PROGROUP_compresspeptides	FALSE
RESULTS_SEARCH_10_PARAMETERS_PROGROUP_confidencepercentthresholdforexcludingothersfromquant	15
RESULTS_SEARCH_10_PARAMETERS_PROGROUP_confidencepercentthresholdforincludingselfinquant	15
RESULTS_SEARCH_10_PARAMETERS_PROGROUP_donotstoremspeaklists	FALSE
RESULTS_SEARCH_10_PARAMETERS_PROGROUP_fasta	C:\AB SCIEX\ProteinPilot Data\SearchDatabases\uniproArab2020_contaminantes.fasta
RESULTS_SEARCH_10_PARAMETERS_PROGROUP_featuregroupminpepconf	0.66
RESULTS_SEARCH_10_PARAMETERS_PROGROUP_featuregroupminups	0.47
RESULTS_SEARCH_10_PARAMETERS_PROGROUP_focusingintersection	4
RESULTS_SEARCH_10_PARAMETERS_PROGROUP_focusingminimummatchconfidence	0.1
RESULTS_SEARCH_10_PARAMETERS_PROGROUP_focusingminunusedprotscore	0.1
RESULTS_SEARCH_10_PARAMETERS_PROGROUP_focusingsubsetcutoff	6
RESULTS_SEARCH_10_PARAMETERS_PROGROUP_intersection	1.3
RESULTS_SEARCH_10_PARAMETERS_PROGROUP_minimummatchconfidencecutoff	0.001
RESULTS_SEARCH_10_PARAMETERS_PROGROUP_minunusedprotscore	01:05:57.120000
RESULTS_SEARCH_10_PARAMETERS_PROGROUP_subsetcutoff	2
RESULTS_SEARCH_10_PARAMETERS_PROGROUP_unusedprotscorethresholdforexcludingothersfromquant	1.3
RESULTS_SEARCH_10_PARAMETERS_PEAKLIST_count	3756
RESULTS_SEARCH_10_PARAMETERS_PEAKLIST_filenumber	1
RESULTS_SEARCH_10_PARAMETERS_PEAKLIST_original_count	3756
RESULTS_SEARCH_10_PARAMETERS_PEAKLIST_originalfilename	C:\Users\5600 Procesado\Desktop\Carpetas de datos en escritorio\2020\DiegoTorres_20.07.20\DiegoTorres_20.07.20_WT.wiff
RESULTS_SEARCH_10_PARAMETERS_PEAKLIST_partnumber	5
RESULTS_SEARCH_10_PARAMETERS_QUANT_TYPE_background_correction	FALSE
RESULTS_SEARCH_10_PARAMETERS_QUANT_TYPE_bias_correction	TRUE
RESULTS_SEARCH_10_PARAMETERS_QUANT_TYPE_keep_extreme_peptides_over_fraction	0
RESULTS_SEARCH_10_PARAMETERS_QUANT_TYPE_low_confidence_check	TRUE
RESULTS_SEARCH_10_PARAMETERS_QUANT_TYPE_low_intensity_check	TRUE
RESULTS_SEARCH_10_PARAMETERS_QUANT_TYPE_median_statistic	TRUE
RESULTS_SEARCH_10_PARAMETERS_QUANT_TYPE_mod_check	TRUE
RESULTS_SEARCH_10_PARAMETERS_QUANT_TYPE_quant_threshold	-1
RESULTS_SEARCH_10_PARAMETERS_QUANT_TYPE_quant_threshold_sn	1900-01-09
RESULTS_SEARCH_10_PARAMETERS_QUANT_TYPE_separate_searches	FALSE
RESULTS_SEARCH_10_PARAMETERS_QUANT_TYPE_shared_msms_check	TRUE
RESULTS_SEARCH_10_PARAMETERS_PARAGON_METHOD_SETTINGS_UI_SAMPLE_TYPE	Identification
RESULTS_SEARCH_10_PARAMETERS_PARAGON_METHOD_SETTINGS_UI_CYS_ALKYLATION	Iodoacetamide
RESULTS_SEARCH_10_PARAMETERS_PARAGON_METHOD_SETTINGS_UI_DIGESTION	Trypsin
RESULTS_SEARCH_10_PARAMETERS_PARAGON_METHOD_SETTINGS_UI_INSTRUMENT	TripleTOF 5600
RESULTS_SEARCH_10_PARAMETERS_PARAGON_METHOD_SETTINGS_UI_SEARCH_EFFORT	Thorough
RESULTS_SEARCH_10_PARAMETERS_PARAGON_METHOD_SETTINGS_UI_ID_FOCUS	Biological modifications
RESULTS_SEARCH_10_PARAMETERS_PARAGON_METHOD_SETTINGS_UI_USER_NAME	5600Procesado\5600 Procesado
RESULTS_SEARCH_10_PARAMETERS_PARAGON_METHOD_SETTINGS_UI_MACHINE_NAME	5600PROCESADO
RESULTS_SEARCH_10_PARAMETERS_PARAGON_METHOD_SETTINGS_UI_SEARCH_ID	6.37309e+17
RESULTS_SEARCH_10_PARAMETERS_PARAGON_METHOD_SETTINGS_UI_START_TIME	2020-07-21 09:35:11
RESULTS_SEARCH_10_PARAMETERS_PARAGON_METHOD_SETTINGS_UI_MIN_UNUSED_PROTSCORE	0.0458
RESULTS_SEARCH_10_PARAMETERS_PARAGON_METHOD_SETTINGS_UI_PSPEP	TRUE
RESULTS_GROUPRESULTSUMMARY_1_confidence	0.99
RESULTS_GROUPRESULTSUMMARY_1_distinctpeptides	200
RESULTS_GROUPRESULTSUMMARY_1_proteinsbeforegroupping	54
RESULTS_GROUPRESULTSUMMARY_1_proteinsidentified	17
RESULTS_GROUPRESULTSUMMARY_1_spectraidentified	1191
RESULTS_GROUPRESULTSUMMARY_2_confidence	0.95
RESULTS_GROUPRESULTSUMMARY_2_distinctpeptides	215
RESULTS_GROUPRESULTSUMMARY_2_proteinsbeforegroupping	68
RESULTS_GROUPRESULTSUMMARY_2_proteinsidentified	27
RESULTS_GROUPRESULTSUMMARY_2_spectraidentified	1257
RESULTS_GROUPRESULTSUMMARY_3_confidence	0.66
RESULTS_GROUPRESULTSUMMARY_3_distinctpeptides	218
RESULTS_GROUPRESULTSUMMARY_3_proteinsbeforegroupping	71
RESULTS_GROUPRESULTSUMMARY_3_proteinsidentified	29
RESULTS_GROUPRESULTSUMMARY_3_spectraidentified	1274
RESULTS_GROUPRESULTSUMMARY_4_confidence	0.100088
RESULTS_GROUPRESULTSUMMARY_4_distinctpeptides	223
RESULTS_GROUPRESULTSUMMARY_4_proteinsbeforegroupping	79
RESULTS_GROUPRESULTSUMMARY_4_proteinsidentified	32
RESULTS_GROUPRESULTSUMMARY_4_spectraidentified	1305

## Sheet: Metadata Calculations
	Subsearch	Search string	present		File index down	Part number	Spectra - 'original'	Spectra 'count' - non-empty?	max original Spectra for part	Max non-empty spectra for part	File Index for first only
	1	RESULTS_SEARCH_1_PARAMETERS_PEAKLIST_rawdatafilename		C:\Users\5600 Procesado\Desktop\Carpetas de datos en escritorio\2020\DiegoTorres_20.07.20\DiegoTorres_20.07.20_WT.wiff	1	1	3794	3794	3794	3794	1
	2	RESULTS_SEARCH_2_PARAMETERS_PEAKLIST_rawdatafilename		C:\Users\5600 Procesado\Desktop\Carpetas de datos en escritorio\2020\DiegoTorres_20.07.20\DiegoTorres_20.07.20_WT.wiff	1	1	3794	3794
	3	RESULTS_SEARCH_3_PARAMETERS_PEAKLIST_rawdatafilename		C:\Users\5600 Procesado\Desktop\Carpetas de datos en escritorio\2020\DiegoTorres_20.07.20\DiegoTorres_20.07.20_WT.wiff	1	2	3793	3793	3793	3793
1 if Rapid, 2 if Thor	4	RESULTS_SEARCH_4_PARAMETERS_PEAKLIST_rawdatafilename		C:\Users\5600 Procesado\Desktop\Carpetas de datos en escritorio\2020\DiegoTorres_20.07.20\DiegoTorres_20.07.20_WT.wiff	1	2	3793	3793
2	5	RESULTS_SEARCH_5_PARAMETERS_PEAKLIST_rawdatafilename		C:\Users\5600 Procesado\Desktop\Carpetas de datos en escritorio\2020\DiegoTorres_20.07.20\DiegoTorres_20.07.20_WT.wiff	1	3	3815	3815	3815	3815
	6	RESULTS_SEARCH_6_PARAMETERS_PEAKLIST_rawdatafilename		C:\Users\5600 Procesado\Desktop\Carpetas de datos en escritorio\2020\DiegoTorres_20.07.20\DiegoTorres_20.07.20_WT.wiff	1	3	3815	3815
# Segments	7	RESULTS_SEARCH_7_PARAMETERS_PEAKLIST_rawdatafilename		C:\Users\5600 Procesado\Desktop\Carpetas de datos en escritorio\2020\DiegoTorres_20.07.20\DiegoTorres_20.07.20_WT.wiff	1	4	3794	3794	3794	3794
10	8	RESULTS_SEARCH_8_PARAMETERS_PEAKLIST_rawdatafilename		C:\Users\5600 Procesado\Desktop\Carpetas de datos en escritorio\2020\DiegoTorres_20.07.20\DiegoTorres_20.07.20_WT.wiff	1	4	3794	3794
(max is 1000 segments)	9	RESULTS_SEARCH_9_PARAMETERS_PEAKLIST_rawdatafilename		C:\Users\5600 Procesado\Desktop\Carpetas de datos en escritorio\2020\DiegoTorres_20.07.20\DiegoTorres_20.07.20_WT.wiff	1	5	3756	3756	3756	3756
	10	RESULTS_SEARCH_10_PARAMETERS_PEAKLIST_rawdatafilename		C:\Users\5600 Procesado\Desktop\Carpetas de datos en escritorio\2020\DiegoTorres_20.07.20\DiegoTorres_20.07.20_WT.wiff	1	5	3756	3756

## Sheet: Curated Metadata
Group file metadata term	Metadata Description (of raw extracted item)	Use Partial Match	Term in Stream	Derived (Calculated)	Value	Validation check/comments	Conversion type, if done	Conversion factor		Metadata Category	Metadata Description of Final Metadata Item (converted manually, if applicable)	Value
	Group filename			1						Attributes - General	Group filename	Co-IP_WT_stroma2.group
RESULTS_SEARCH_1_PARAMETERS_PARAGON_METHOD_SETTINGS_UI_START_TIME	Start date		1		2020-07-21 09:35:11					Attributes - General	Start date	2020-07-21 09:35:11
RESULTS_SEARCH_STAT_search_begin_time_clock	Start time		1		2020-07-21 09:35:11					Attributes - General	Start time	2020-07-21 09:35:11
RESULTS_SEARCH_1_PARAMETERS_PARAGON_METHOD_SETTINGS_UI_USER_NAME	User name		1		5600Procesado\5600 Procesado					Attributes - General	User name	5600Procesado\5600 Procesado
RESULTS_SEARCH_1_xml:id	Internal search identifier number		1	1						Attributes - General	Internal search identifier number
PARAMETERS_PEAKLIST_original_count				1						Attributes - Input data	Number of spectra in search	18952
PARAMETERS_PEAKLIST_count				1						Attributes - Input data	Number of non-empty spectra in search	18952
PARAMETERS_PEAKLIST_filenumber	Number of input files	1	1	1	1					Attributes - Input data	Number of input files	1
RESULTS_SEARCH_1_PARAMETERS_PARAGON_METHOD_SETTINGS_UI_SAMPLE_TYPE	Sample Type		1		Identification					Parameters - User settings	Sample Type	Identification
RESULTS_SEARCH_1_PARAMETERS_PARAGON_METHOD_SETTINGS_UI_CYS_ALKYLATION	Cysteine Alkylation		1		Iodoacetamide					Parameters - User settings	Cysteine Alkylation	Iodoacetamide
RESULTS_SEARCH_1_PARAMETERS_PARAGON_METHOD_SETTINGS_UI_DIGESTION	Digestion		1		Trypsin					Parameters - User settings	Digestion	Trypsin
RESULTS_SEARCH_1_PARAMETERS_PARAGON_METHOD_SETTINGS_UI_SPECIAL_FACTOR	Special Factors									Parameters - User settings	Special Factors
RESULTS_SEARCH_1_PARAMETERS_PARAGON_METHOD_SETTINGS_UI_INSTRUMENT	Instrument		1		TripleTOF 5600					Parameters - User settings	Instrument	TripleTOF 5600
RESULTS_SEARCH_1_PARAMETERS_PARAGON_METHOD_SETTINGS_UI_SPECIES	Species									Parameters - User settings	Species
RESULTS_SEARCH_1_PARAMETERS_PARAGON_METHOD_SETTINGS_UI_SEARCH_EFFORT	Search Effort		1		Thorough					Parameters - User settings	Search Effort	Thorough
RESULTS_SEARCH_1_PARAMETERS_PARAGON_METHOD_SETTINGS_UI_ID_FOCUS	ID Focus		1		Biological modifications					Parameters - User settings	ID Focus	Biological modifications
RESULTS_SEARCH_1_PARAMETERS_PARAGON_METHOD_SETTINGS_UI_MIN_UNUSED_PROTSCORE	Minimum Unused ProtScore		1		0.0458					Parameters - User settings	Minimum Unused ProtScore	0.0458
RESULTS_SEARCH_1_PARAMETERS_PARAGON_METHOD_SETTINGS_UI_PSPEP	FDR Analysis		1		TRUE		Logical to English			Parameters - User settings	FDR Analysis	Yes
	Quantitation						Logical to English			Parameters - User settings	Quantitation
RESULTS_SEARCH_1_PARAMETERS_QUANT_TYPE_background_correction	Background Correction		1		FALSE		Logical to English			Parameters - User settings	Background Correction	No
RESULTS_SEARCH_1_PARAMETERS_QUANT_TYPE_bias_correction	Bias Correction		1		TRUE		Logical to English			Parameters - User settings	Bias Correction	Yes
	Channel to use as denominator in ratios									Parameters - User settings	Channel to use as denominator in ratios
RESULTS_SEARCH_1_PARAMETERS_chemical_data_edited	Modified Data Dictionary or Parameter Translation		1		TRUE		Logical to English			Parameters - User settings	Modified Data Dictionary or Parameter Translation	Yes
RESULTS_SEARCH_1_PARAMETERS_FASTA_filename	Database filename		1		C:\AB SCIEX\ProteinPilot Data\SearchDatabases\uniproArab2020_contaminantes.fasta					Attributes - Search database	Database filename	C:\AB SCIEX\ProteinPilot Data\SearchDatabases\uniproArab2020_contaminantes.fasta
				1						Attributes - Search database	Number of Proteins in Database	39509
RESULTS_SEARCH_STAT_num_proteins	Number of proteins searched		1		79018					Attributes - Search database	Number of proteins searched	79018
				1						Attributes - Search database	Number of Residues in Database	16693774
RESULTS_SEARCH_STAT_num_residues	Number of residues searched		1		33387548					Attributes - Search database	Number of residues searched	33387548
RESULTS_SEARCH_STAT_computer_memory	RAM (MB)		1		32712					Attributes - Hardware	RAM (MB)	32712
RESULTS_SEARCH_STAT_computer_name	Computer name		1		5600PROCESADO					Attributes - Hardware	Computer name	5600PROCESADO
RESULTS_SEARCH_STAT_number_cores	Number of cores in computer		1		16					Attributes - Hardware	Number of cores in computer	16
RESULTS_SEARCH_STAT_number_processors	Number of threads (double cores if hyperthreading on)		1		32					Attributes - Hardware	Number of threads (double cores if hyperthreading on)	32
RESULTS_SEARCH_STAT_number_licensed_tasks	Number of cores licensed to use		1		16					Attributes - Software environment	Number of cores licensed to use	16
RESULTS_SEARCH_STAT_os	Operating system		1		Windows 7 Professional Service Pack 1 (6.1.7601)					Attributes - Software environment	Operating system	Windows 7 Professional Service Pack 1 (6.1.7601)
RESULTS_SEARCH_1_PARAMETERS_VERSION	ProteinPilot Software Version		1		5.0.1.0, 4895					Attributes - Software environment	ProteinPilot Software Version	5.0.1.0, 4895
RESULTS_SEARCH_1_PARAMETERS_PARAGON_VERSION	Paragon Algorithm Version		1		5.0.1.0, 4874					Attributes - Software environment	Paragon Algorithm Version	5.0.1.0, 4874
RESULTS_SEARCH_1_PARAMETERS_APPLICATION	Application name		1		ProteinPilot(tm) Software					Attributes - Software environment	Application name	ProteinPilot(tm) Software
RESULTS_GROUPRESULTSUMMARY_1_confidence	Confidence of first row in summary statistics ID statistics		1		0.99		Fraction to %	100		Statistics - Protein Summary Table	Percent Confidence of first row in Summary Statistics ID Statistics	99
RESULTS_GROUPRESULTSUMMARY_1_distinctpeptides	Distinct peptides associated with 99% confidence proteins		1		200					Statistics - Protein Summary Table	Distinct peptides associated with 99% confidence proteins	200
RESULTS_GROUPRESULTSUMMARY_1_proteinsbeforegroupping	Proteins before grouping (99% confidence)		1		54					Statistics - Protein Summary Table	Proteins before grouping (99% confidence)	54
RESULTS_GROUPRESULTSUMMARY_1_proteinsidentified	Proteins detected (99% confidence)		1		17					Statistics - Protein Summary Table	Proteins detected (99% confidence)	17
RESULTS_GROUPRESULTSUMMARY_1_spectraidentified	Spectra associated with 99% confidence proteins		1		1191					Statistics - Protein Summary Table	Spectra associated with 99% confidence proteins	1191
RESULTS_GROUPRESULTSUMMARY_2_confidence	Confidence of second row in Summary Statistics ID statistics		1		0.95		Fraction to %	100		Statistics - Protein Summary Table	Percent Confidence of first row in Summary Statistics ID Statistics	95
RESULTS_GROUPRESULTSUMMARY_2_distinctpeptides	Distinct peptides associated with 95% confidence proteins		1		215					Statistics - Protein Summary Table	Distinct peptides associated with 95% confidence proteins	215
RESULTS_GROUPRESULTSUMMARY_2_proteinsbeforegroupping	Proteins before grouping (95% confidence)		1		68					Statistics - Protein Summary Table	Proteins before grouping (95% confidence)	68
RESULTS_GROUPRESULTSUMMARY_2_proteinsidentified	Proteins detected (95% confidence)		1		27					Statistics - Protein Summary Table	Proteins detected (95% confidence)	27
RESULTS_GROUPRESULTSUMMARY_2_spectraidentified	Spectra associated with 95% confidence proteins		1		1257					Statistics - Protein Summary Table	Spectra associated with 95% confidence proteins	1257
RESULTS_GROUPRESULTSUMMARY_3_confidence	Confidence of third row in summary statistics ID statistics		1		0.66		Fraction to %	100		Statistics - Protein Summary Table	Percent Confidence of first row in Summary Statistics ID Statistics	66
RESULTS_GROUPRESULTSUMMARY_3_distinctpeptides	Distinct peptides associated with 66% confidence proteins		1		218					Statistics - Protein Summary Table	Distinct peptides associated with 66% confidence proteins	218
RESULTS_GROUPRESULTSUMMARY_3_proteinsbeforegroupping	Proteins before grouping (66% confidence)		1		71					Statistics - Protein Summary Table	Proteins before grouping (66% confidence)	71
RESULTS_GROUPRESULTSUMMARY_3_proteinsidentified	Proteins detected (66% confidence)		1		29					Statistics - Protein Summary Table	Proteins detected (66% confidence)	29
RESULTS_GROUPRESULTSUMMARY_3_spectraidentified	Spectra associated with 66% confidence proteins		1		1274					Statistics - Protein Summary Table	Spectra associated with 66% confidence proteins	1274
RESULTS_GROUPRESULTSUMMARY_4_confidence	Confidence of fourth row in Summary Statistics ID statistics		1		0.100088		Fraction to %	100		Statistics - Protein Summary Table	Percent Confidence of first row in Summary Statistics ID Statistics	10.0088
RESULTS_GROUPRESULTSUMMARY_4_distinctpeptides	Distinct peptides associated with 10% confidence proteins		1		223					Statistics - Protein Summary Table	Distinct peptides associated with 10% confidence proteins	223
RESULTS_GROUPRESULTSUMMARY_4_proteinsbeforegroupping	Proteins before grouping (10% confidence)		1		79					Statistics - Protein Summary Table	Proteins before grouping (10% confidence)	79
RESULTS_GROUPRESULTSUMMARY_4_proteinsidentified	Proteins detected (10% confidence)		1		32					Statistics - Protein Summary Table	Proteins detected (10% confidence)	32
RESULTS_GROUPRESULTSUMMARY_4_spectraidentified	Spectra associated with 10% confidence proteins		1		1305					Statistics - Protein Summary Table	Spectra associated with 10% confidence proteins	1305
PARAMETERS_PEAKLIST_partnumber	Number of segments the input data are broken into	1	1	1	5					Parameters - Search Dimension Factors	Number of segments the input data are broken into	5
				1						Parameters - Search Dimension Factors	Number of searches per segment (2 for Thorough, 1 for Rapid)	2
				1						Parameters - Search Dimension Factors	Number of apparent sub-searches in group file	10
RESULTS_SEARCH_1_PARAMETERS_do_reverse_search	Do reversed search		1		TRUE					Parameters - Search Dimension Factors	Do reversed search	TRUE
RESULTS_SEARCH_1_PARAMETERS_QUANT_TYPE_separate_searches	Do separate searches for each plex in MS1 quantitation		1		FALSE					Parameters - Search Dimension Factors	Do separate searches for each plex in MS1 quantitation	FALSE
RESULTS_SEARCH_1_PARAMETERS_maxresults	Maximum number of hypotheses to keep per spectrum		1		15					Parameters - Search Dimension Factors	Maximum number of hypotheses to keep per spectrum	15
RESULTS_SEARCH_1_PARAMETERS_MSTOLERANCE_type	MS1 initial mass error tolerance type		1		dalton					Parameters - Identification - Mass accuracy	MS1 initial mass error tolerance type	dalton
RESULTS_SEARCH_1_PARAMETERS_MSTOLERANCE_value	MS1 initial mass error tolerance value		1		0.05					Parameters - Identification - Mass accuracy	MS1 initial mass error tolerance value	0.05
RESULTS_SEARCH_1_PARAMETERS_MSMSTOLERANCE_type	MS2 initial mass error tolerance type		1		dalton					Parameters - Identification - Mass accuracy	MS2 initial mass error tolerance type	dalton
RESULTS_SEARCH_1_PARAMETERS_MSMSTOLERANCE_value	MS2 initial mass error tolerance value		1		0.1					Parameters - Identification - Mass accuracy	MS2 initial mass error tolerance value	0.1
RESULTS_SEARCH_1_PARAMETERS_MS_STANDARD_DEVIATION_type	MS1 final mass error standard deviation type		1		dalton					Parameters - Identification - Mass accuracy	MS1 final mass error standard deviation type	dalton
RESULTS_SEARCH_1_PARAMETERS_MS_STANDARD_DEVIATION_value	MS1 final mass error standard deviation value		1		0.0011					Parameters - Identification - Mass accuracy	MS1 final mass error standard deviation value	0.0011
RESULTS_SEARCH_1_PARAMETERS_MSMS_STANDARD_DEVIATION_type	MS2 final mass error standard deviation type		1		dalton					Parameters - Identification - Mass accuracy	MS2 final mass error standard deviation type	dalton
RESULTS_SEARCH_1_PARAMETERS_MSMS_STANDARD_DEVIATION_value	MS2 final mass error standard deviation value		1		0.01					Parameters - Identification - Mass accuracy	MS2 final mass error standard deviation value	0.01
RESULTS_SEARCH_1_PARAMETERS_do_multiprecursor_search	Use multi-precursor search function		1		TRUE					Parameters - Identification - Multi-precursor search	Use multi-precursor search function	TRUE
RESULTS_SEARCH_1_PARAMETERS_MAX_PRECURSORS_FRAGLET	Maximum number of different precursor masses to try to match to in the Fraglet stage when doing multi-precursor search		1		5					Parameters - Identification - Multi-precursor search	Maximum number of different precursor masses to try to match to in the Fraglet stage when doing multi-precursor search	5
RESULTS_SEARCH_1_PARAMETERS_PRECURSORS_DR_FRAGLET	Maximum dynamic range gap of secondary precursors vs primary precursor in the Fraglet stage when doing multi-precursor search		1		10					Parameters - Identification - Multi-precursor search	Maximum dynamic range gap of secondary precursors vs primary precursor in the Fraglet stage when doing multi-precursor search	10
RESULTS_SEARCH_1_PARAMETERS_MAX_PRECURSORS_TAGLET	Maximum number of different precursor masses to try to match to in the Taglet stage when doing multi-precursor search		1		1					Parameters - Identification - Multi-precursor search	Maximum number of different precursor masses to try to match to in the Taglet stage when doing multi-precursor search	1
RESULTS_SEARCH_1_PARAMETERS_PRECURSORS_DR_TAGLET	Maximum dynamic range gap of secondary precursors vs primary precursor in the Taglet stage when doing multi-precursor search		1		3					Parameters - Identification - Multi-precursor search	Maximum dynamic range gap of secondary precursors vs primary precursor in the Taglet stage when doing multi-precursor search	3
RESULTS_SEARCH_1_PARAMETERS_DEFAULT_CHARGE_STATE_1_charge	First charge state to consider when precursor z is not determined		1		2					Parameters - Identification - Charge ambiguity	First charge state to consider when precursor z is not determined	2
RESULTS_SEARCH_1_PARAMETERS_DEFAULT_CHARGE_STATE_1_probability	Probability of first charge state to consider when precursor z is not determined		1		1					Parameters - Identification - Charge ambiguity	Probability of first charge state to consider when precursor z is not determined	1
RESULTS_SEARCH_1_PARAMETERS_DEFAULT_CHARGE_STATE_2_charge	Second charge state to consider when precursor z is not determined		1		3					Parameters - Identification - Charge ambiguity	Second charge state to consider when precursor z is not determined	3
RESULTS_SEARCH_1_PARAMETERS_DEFAULT_CHARGE_STATE_2_probability	Probability of second charge state to consider when precursor z is not determined		1		1					Parameters - Identification - Charge ambiguity	Probability of second charge state to consider when precursor z is not determined	1
RESULTS_SEARCH_1_PARAMETERS_DEFAULT_CHARGE_STATE_3_charge	Third charge state to consider when precursor z is not determined		1		4					Parameters - Identification - Charge ambiguity	Third charge state to consider when precursor z is not determined	4
RESULTS_SEARCH_1_PARAMETERS_DEFAULT_CHARGE_STATE_3_probability	Probability of third charge state to consider when precursor z is not determined		1		1					Parameters - Identification - Charge ambiguity	Probability of third charge state to consider when precursor z is not determined	1
RESULTS_SEARCH_1_PARAMETERS_DEFAULT_CHARGE_STATE_4_charge	Fourth charge state to consider when precursor z is not determined									Parameters - Identification - Charge ambiguity	Fourth charge state to consider when precursor z is not determined
RESULTS_SEARCH_1_PARAMETERS_DEFAULT_CHARGE_STATE_4_probability	Probability of fourth charge state to consider when precursor z is not determined									Parameters - Identification - Charge ambiguity	Probability of fourth charge state to consider when precursor z is not determined
RESULTS_SEARCH_1_PARAMETERS_PROGROUP_bayesconfidencecalclulation	Use Bayesian protein confidence calculation		1		TRUE					Parameters - Protein Grouping	Use Bayesian protein confidence calculation	TRUE
RESULTS_SEARCH_1_PARAMETERS_PROGROUP_calibrateconfidence	Use peptide FDR analysis to recalibrate peptide confidences		1		TRUE					Parameters - Protein Grouping	Use peptide FDR analysis to recalibrate peptide confidences	TRUE
RESULTS_SEARCH_1_PARAMETERS_PROGROUP_focusingintersection	In mid-Pro Group, minimum Intersection ProtScore to be in Same Group		1		4					Parameters - Protein Grouping	In mid-Pro Group, minimum Intersection ProtScore to be in Same Group	4
RESULTS_SEARCH_1_PARAMETERS_PROGROUP_focusingminunusedprotscore	In mid-Pro Group, minimum Unused ProtScore to keep a Group		1		0.1					Parameters - Protein Grouping	In mid-Pro Group, minimum Unused ProtScore to keep a Group	0.1
RESULTS_SEARCH_1_PARAMETERS_PROGROUP_focusingsubsetcutoff	In mid-Pro Group, keep competitor proteins with ProtScore units from winner		1		6					Parameters - Protein Grouping	In mid-Pro Group, keep competitor proteins with ProtScore units from winner	6
RESULTS_SEARCH_1_PARAMETERS_PROGROUP_intersection	In final Pro Group, minimum Intersection ProtScore to be in same group		1		1.3					Parameters - Protein Grouping	In final Pro Group, minimum Intersection ProtScore to be in same group	1.3
RESULTS_SEARCH_1_PARAMETERS_PROGROUP_minunusedprotscore	In final Pro Group, minimum Unused ProtScore to keep a group		1		0.0458					Parameters - Protein Grouping	In final Pro Group, minimum Unused ProtScore to keep a group	0.0458
RESULTS_SEARCH_1_PARAMETERS_PROGROUP_subsetcutoff	In final Pro Group, keep competitor proteins with ProtScore units from winner		1		2					Parameters - Protein Grouping	In final Pro Group, keep competitor proteins with ProtScore units from winner	2
RESULTS_SEARCH_1_PARAMETERS_QUANT_TYPE_background_correction	Do isobaric quant background correction algorithm		1		FALSE					Parameters - Quantitation - processing	Do isobaric quant background correction algorithm	FALSE
RESULTS_SEARCH_1_PARAMETERS_QUANT_TYPE_bias_correction	Normalize the central tendency of protein ratios to be unity		1		TRUE					Parameters - Quantitation - processing	Normalize the central tendency of protein ratios to be unity	TRUE
RESULTS_SEARCH_1_PARAMETERS_QUANT_TYPE_median_statistic	Compute protein-level ratios from the median of peptide ratios		1		TRUE					Parameters - Quantitation - processing	Compute protein-level ratios from the median of peptide ratios	TRUE
RESULTS_SEARCH_1_PARAMETERS_QUANT_TYPE_quant_threshold	Quant threshold setting no longer used		1		-1					Parameters - Quantitation - processing	Quant threshold setting no longer used	-1
RESULTS_SEARCH_1_PARAMETERS_QUANT_TYPE_quant_threshold_sn	Use measures for quantitation if signal to noise is greater than		1		9					Parameters - Quantitation - processing	Use measures for quantitation if signal to noise is greater than	9
RESULTS_SEARCH_1_PARAMETERS_max_quant_labels	Maximum number of labels allowed on a peptide for it to be used for quantitation		1		35					Parameters - Quantitation - curation	Maximum number of labels allowed on a peptide for it to be used for quantitation	35
RESULTS_SEARCH_1_PARAMETERS_QUANT_TYPE_keep_extreme_peptides_over_fraction	Include extreme ratios in the protein ratio calculation if the fraction of peptides from a protein having extreme ratios is greater than		1		0					Parameters - Quantitation - curation	Include extreme ratios in the protein ratio calculation if the fraction of peptides from a protein having extreme ratios is greater than	0
RESULTS_SEARCH_1_PARAMETERS_QUANT_TYPE_low_confidence_check	Exclude quantitation data if identification confidence does not pass a threshold value		1		TRUE					Parameters - Quantitation - curation	Exclude quantitation data if identification confidence does not pass a threshold value	TRUE
RESULTS_SEARCH_1_PARAMETERS_QUANT_TYPE_low_intensity_check	Exclude quantitation data if a minimum intensity is not passed		1		TRUE					Parameters - Quantitation - curation	Exclude quantitation data if a minimum intensity is not passed	TRUE
RESULTS_SEARCH_1_PARAMETERS_QUANT_TYPE_mod_check	Exclude quantitation data based on discordant peptide logic		1		TRUE					Parameters - Quantitation - curation	Exclude quantitation data based on discordant peptide logic	TRUE
RESULTS_SEARCH_1_PARAMETERS_QUANT_TYPE_shared_msms_check	Exclude quantitation data using sharing logic		1		TRUE					Parameters - Quantitation - curation	Exclude quantitation data using sharing logic	TRUE
RESULTS_SEARCH_1_PARAMETERS_PROGROUP_unusedprotscorethresholdforexcludingothersfromquant	Minimum protein confidence to consider a protein confident and capable of excluding spectra as shared		1		1.3					Parameters - Quantitation - curation	Minimum protein confidence to consider a protein confident and capable of excluding spectra as shared	1.3
RESULTS_SEARCH_1_PARAMETERS_PROGROUP_confidencepercentthresholdforexcludingothersfromquant	Minimum peptide percent confidence from a confident protein to consider a spectrum shared		1		15					Parameters - Quantitation - curation	Minimum peptide percent confidence from a confident protein to consider a spectrum shared	15
RESULTS_SEARCH_1_PARAMETERS_PROGROUP_confidencepercentthresholdforincludingselfinquant	Minimum peptide confidence to be used for quantitation		1		15					Parameters - Quantitation - curation	Minimum peptide confidence to be used for quantitation	15
RESULTS_SEARCH_1_PARAMETERS_PROGROUP_autodiscordantpeptidethreshold	Consider a peptide discordant if joint feature probability less than		1		0.3					Parameters - Quantitation - curation	Consider a peptide discordant if joint feature probability less than	0.3
RESULTS_SEARCH_1_PARAMETERS_PROGROUP_compresspeptides	Show results only for distinct peptides, suppressing redundancy		1		FALSE					Parameters - Non-functional	Show results only for distinct peptides, suppressing redundancy	FALSE
RESULTS_SEARCH_1_PARAMETERS_PROGROUP_donotstoremspeaklists	Do not store MS1 level data		1		FALSE					Parameters - Non-functional	Do not store MS1 level data	FALSE
RESULTS_SEARCH_STAT_search_begin_time_clock	Start time - Search		1		2020-07-21 09:35:11					Statistics - Processing Times - Start&Stop Clock Times	Start time - Search	2020-07-21 09:35:11
RESULTS_SEARCH_STAT_search_end_time_clock	End time - Search		1		2020-07-21 09:49:35					Statistics - Processing Times - Start&Stop Clock Times	End time - Search	2020-07-21 09:49:35
RESULTS_SEARCH_STAT_stage_searching_begin_time_clock	Start time - Identification algorithm stages		1		2020-07-21 09:44:13					Statistics - Processing Times - Start&Stop Clock Times	Start time - Identification algorithm stages	2020-07-21 09:44:13
RESULTS_SEARCH_STAT_stage_searching_end_time_clock	End time - Identification algorithm stages		1		2020-07-21 09:49:27					Statistics - Processing Times - Start&Stop Clock Times	End time - Identification algorithm stages	2020-07-21 09:49:27
RESULTS_SEARCH_STAT_stage_signal_processing_begin_time_clock	Start time - Signal processing stage		1		2020-07-21 09:35:12					Statistics - Processing Times - Start&Stop Clock Times	Start time - Signal processing stage	2020-07-21 09:35:12
RESULTS_SEARCH_STAT_stage_signal_processing_end_time_clock	End time - Signal processing stage		1		2020-07-21 09:44:11					Statistics - Processing Times - Start&Stop Clock Times	End time - Signal processing stage	2020-07-21 09:44:11
RESULTS_SEARCH_STAT_stage_waiting_begin_time_clock	Start time - Waiting stage		1		2020-07-21 09:44:11					Statistics - Processing Times - Start&Stop Clock Times	Start time - Waiting stage	2020-07-21 09:44:11
RESULTS_SEARCH_STAT_stage_waiting_end_time_clock	End time - Waiting stage		1		2020-07-21 09:44:13					Statistics - Processing Times - Start&Stop Clock Times	End time - Waiting stage	2020-07-21 09:44:13
RESULTS_SEARCH_STAT_task_fraglet_exe_begin_time_clock	Start time - Fraglet Algorithm search stage		1		2020-07-21 09:44:15					Statistics - Processing Times - Start&Stop Clock Times	Start time - Fraglet Algorithm search stage	2020-07-21 09:44:15
RESULTS_SEARCH_STAT_task_fraglet_exe_end_time_clock	End time - Fraglet Algorithm search stage		1		2020-07-21 09:45:40					Statistics - Processing Times - Start&Stop Clock Times	End time - Fraglet Algorithm search stage	2020-07-21 09:45:40
RESULTS_SEARCH_STAT_task_focusing_begin_time_clock	Start time - Mid-Pro Group Algorithm stage		1		2020-07-21 09:45:40					Statistics - Processing Times - Start&Stop Clock Times	Start time - Mid-Pro Group Algorithm stage	2020-07-21 09:45:40
RESULTS_SEARCH_STAT_task_focusing_end_time_clock	End time - Mid-Pro Group Algorithm stage		1		2020-07-21 09:46:10					Statistics - Processing Times - Start&Stop Clock Times	End time - Mid-Pro Group Algorithm stage	2020-07-21 09:46:10
RESULTS_SEARCH_STAT_task_taglet_exe_begin_time_clock	Start time - Taglet Algorithm search stage		1		2020-07-21 09:46:10					Statistics - Processing Times - Start&Stop Clock Times	Start time - Taglet Algorithm search stage	2020-07-21 09:46:10
RESULTS_SEARCH_STAT_task_taglet_exe_end_time_clock	End time - Taglet Algorithm search stage		1		2020-07-21 09:48:36					Statistics - Processing Times - Start&Stop Clock Times	End time - Taglet Algorithm search stage	2020-07-21 09:48:36
RESULTS_SEARCH_STAT_task_progroup_begin_time_clock	Start time - Final Pro Group Algorithm stage		1		2020-07-21 09:48:36					Statistics - Processing Times - Start&Stop Clock Times	Start time - Final Pro Group Algorithm stage	2020-07-21 09:48:36
RESULTS_SEARCH_STAT_task_progroup_end_time_clock	End time - Final Pro Group Algorithm stage		1		2020-07-21 09:49:27					Statistics - Processing Times - Start&Stop Clock Times	End time - Final Pro Group Algorithm stage	2020-07-21 09:49:27
RESULTS_SEARCH_STAT_stage_fdr_begin_time_clock	Start time - FDR analysis stage		1		2020-07-21 09:49:27					Statistics - Processing Times - Start&Stop Clock Times	Start time - FDR analysis stage	2020-07-21 09:49:27
RESULTS_SEARCH_STAT_stage_fdr_end_time_clock	End time - FDR analysis stage		1		2020-07-21 09:49:35					Statistics - Processing Times - Start&Stop Clock Times	End time - FDR analysis stage	2020-07-21 09:49:35
RESULTS_SEARCH_STAT_search_time_duration	Clock Time Duration for Full Search (ms)		1		863321		msec to min	1.66667e-05		Statistics - Processing Times - Duration in Real Clock Times	Clock time duration - Full search (min)	14.3887
RESULTS_SEARCH_STAT_stage_searching_time_duration	Clock Time Duration for Identification Algorithm Stages (ms)		1		313841		msec to min	1.66667e-05		Statistics - Processing Times - Duration in Real Clock Times	Clock time duration - Identification algorithm stages (min)	5.23068
RESULTS_SEARCH_STAT_stage_signal_processing_time_duration	Clock Time Duration for Waiting Stage (ms)		1		539870		msec to min	1.66667e-05		Statistics - Processing Times - Duration in Real Clock Times	Clock time duration - Signal processing stage (min)	8.99783
RESULTS_SEARCH_STAT_stage_waiting_time_duration	Clock Time Duration for Signal Processing Stage (ms)		1		1809		msec to min	1.66667e-05		Statistics - Processing Times - Duration in Real Clock Times	Clock time duration - Waiting stage (min)	0.03015
RESULTS_SEARCH_STAT_task_fraglet_exe_time_duration	Clock Time Duration for Fraglet Algorithm Stage (ms)		1		84583		msec to min	1.66667e-05		Statistics - Processing Times - Duration in Real Clock Times	Clock time duration - Fraglet Algorithm stage (min)	1.40972
RESULTS_SEARCH_STAT_task_focusing_time_duration	Clock Time Duration for Mid-Pro Group Algorithm Stage (ms)		1		30108		msec to min	1.66667e-05		Statistics - Processing Times - Duration in Real Clock Times	Clock time duration - Mid-Pro Group Algorithm stage (min)	0.5018
RESULTS_SEARCH_STAT_task_taglet_exe_time_duration	Clock Time Duration for Taglet Algorithm Stage (ms)		1		146187		msec to min	1.66667e-05		Statistics - Processing Times - Duration in Real Clock Times	Clock time duration - Taglet Algorithm stage (min)	2.43645
RESULTS_SEARCH_STAT_task_progroup_time_duration	Clock Time Duration for Pro Group Algorithm Stage (ms)		1		50902		msec to min	1.66667e-05		Statistics - Processing Times - Duration in Real Clock Times	Clock time duration - Pro Group Algorithm stage (min)	0.848367
RESULTS_SEARCH_STAT_stage_fdr_time_duration	Clock Time Duration for FDR Analysis (ms)		1		7488		msec to min	1.66667e-05		Statistics - Processing Times - Duration in Real Clock Times	Clock time duration - FDR Analysis (min)	0.1248
				1						Statistics - Processing Times - Duration in Real Clock Times	Clock time not accounted for in measured stages	0.0395667
	CPU Time Duration for Signal Processing Stage (ms)						msec to min	1.66667e-05		Statistics - Processing Times - Duration in CPU Time	CPU time duration - Signal Processing stage (min)
RESULTS_SEARCH_STAT_task_fraglet_exe_time_cpu	CPU Time Duration for Fraglet Algorithm Stage (ms)		1		268961		msec to min	1.66667e-05		Statistics - Processing Times - Duration in CPU Time	CPU time duration - Fraglet Algorithm stage (min)	4.48268
RESULTS_SEARCH_STAT_task_focusing_time_cpu	CPU Time Duration for Mid-Pro Group Algorithm Stage (ms)		1		81650		msec to min	1.66667e-05		Statistics - Processing Times - Duration in CPU Time	CPU time duration - Mid-Pro Group Algorithm stage (min)	1.36083
RESULTS_SEARCH_STAT_task_taglet_exe_time_cpu	CPU Time Duration for Taglet Algorithm Stage (ms)		1		629042		msec to min	1.66667e-05		Statistics - Processing Times - Duration in CPU Time	CPU time duration - Taglet Algorithm stage (min)	10.484
RESULTS_SEARCH_STAT_task_progroup_time_cpu	CPU Time Duration for Pro Group Algorithm Stage (ms)		1		56019		msec to min	1.66667e-05		Statistics - Processing Times - Duration in CPU Time	CPU time duration - Pro Group Algorithm stage (min)	0.93365
				1						Statistics - Processing Times - Percent by Stage	Percent of clock time - Identification Algorithm stages	0.363528
				1						Statistics - Processing Times - Percent by Stage	Percent of clock time - Signal Processing stage	0.625341
				1						Statistics - Processing Times - Percent by Stage	Percent of clock time - Waiting stage	0.0020954
				1						Statistics - Processing Times - Percent by Stage	Percent of clock time - Fraglet Algorithm stage	0.097974
				1						Statistics - Processing Times - Percent by Stage	Percent of clock time - Mid-Pro Group Algorithm stage	0.0348746
				1						Statistics - Processing Times - Percent by Stage	Percent of clock time - Taglet Algorithm stage	0.169331
				1						Statistics - Processing Times - Percent by Stage	Percent of clock time - Pro Group Algorithm stage	0.0589607
				1						Statistics - Processing Times - Percent by Stage	Percent of clock time - FDR Analysis	0.00867348
				1						Statistics - Processing Rate - Clock (Sec/Spectrum)	Clock time rate (sec/spect) - Full Search	0.045553
				1						Statistics - Processing Rate - Clock (Sec/Spectrum)	Clock time rate (sec/spect) - Identification Algorithm stages	0.0165598
				1						Statistics - Processing Rate - Clock (Sec/Spectrum)	Clock time rate (sec/spect) - Signal processing stage	0.0284862
				1						Statistics - Processing Rate - Clock (Sec/Spectrum)	Clock time rate (sec/spect) - Waiting stage	9.54517e-05
				1						Statistics - Processing Rate - Clock (Sec/Spectrum)	Clock time rate (sec/spect) - Fraglet Algorithm stage	0.00446301
				1						Statistics - Processing Rate - Clock (Sec/Spectrum)	Clock time rate (sec/spect) - Mid-Pro Group Algorithm stage	0.00158864
				1						Statistics - Processing Rate - Clock (Sec/Spectrum)	Clock time rate (sec/spect) - Taglet Algorithm stage	0.00771354
				1						Statistics - Processing Rate - Clock (Sec/Spectrum)	Clock time rate (sec/spect) - Pro Group Algorithm stage	0.00268584
				1						Statistics - Processing Rate - Clock (Sec/Spectrum)	Clock time rate (sec/spect) - FDR Analysis	0.000395103
				1						Statistics - Processing Rate - CPU (Sec/Spectrum)	CPU time rate (sec/spect) - Signal processing stage
				1						Statistics - Processing Rate - CPU (Sec/Spectrum)	CPU time rate (sec/spect) - Fraglet Algorithm stage	0.0141917
				1						Statistics - Processing Rate - CPU (Sec/Spectrum)	CPU time rate (sec/spect) - Mid-Pro Group Algorithm stage	0.00430825
				1						Statistics - Processing Rate - CPU (Sec/Spectrum)	CPU time rate (sec/spect) - Taglet Algorithm stage	0.0331913
				1						Statistics - Processing Rate - CPU (Sec/Spectrum)	CPU time rate (sec/spect) - Pro Group Algorithm stage	0.00295584
				1						Statistics - Processing Rate - Clock (Sec/Spectrum/DB Protein)	Clock time rate (sec/spect/DB protein) - Full search	5.76489e-07
				1						Statistics - Processing Rate - Clock (Sec/Spectrum/DB Protein)	Clock time rate (sec/spect/DB protein) - Identification algorithm stages	2.0957e-07
				1						Statistics - Processing Rate - Clock (Sec/Spectrum/DB Protein)	Clock time rate (sec/spect/DB protein) - Signal processing stage	3.60502e-07
				1						Statistics - Processing Rate - Clock (Sec/Spectrum/DB Protein)	Clock time rate (sec/spect/DB protein) - Waiting stage	1.20797e-09
				1						Statistics - Processing Rate - Clock (Sec/Spectrum/DB Protein)	Clock time rate (sec/spect/DB protein) - Fraglet Algorithm stage	5.6481e-08
				1						Statistics - Processing Rate - Clock (Sec/Spectrum/DB Protein)	Clock time rate (sec/spect/DB protein) - Mid-Pro Group Algorithm stage	2.01048e-08
				1						Statistics - Processing Rate - Clock (Sec/Spectrum/DB Protein)	Clock time rate (sec/spect/DB protein) - Taglet Algorithm stage	9.76175e-08
				1						Statistics - Processing Rate - Clock (Sec/Spectrum/DB Protein)	Clock time rate (sec/spect/DB protein) - Pro Group Algorithm stage	3.39902e-08
				1						Statistics - Processing Rate - Clock (Sec/Spectrum/DB Protein)	Clock time rate (sec/spect/DB protein) - FDR Analysis	5.00017e-09
				1						Statistics - Processing Rate - CPU (Sec/Spectrum/DB Protein)	CPU time rate (sec/spect/DB protein) - Signal processing stage
				1						Statistics - Processing Rate - CPU (Sec/Spectrum/DB Protein)	CPU time rate (sec/spect/DB protein) - Fraglet Algorithm stage	1.79601e-07
				1						Statistics - Processing Rate - CPU (Sec/Spectrum/DB Protein)	CPU time rate (sec/spect/DB protein) - Mid-Pro Group Algorithm stage	5.45224e-08
				1						Statistics - Processing Rate - CPU (Sec/Spectrum/DB Protein)	CPU time rate (sec/spect/DB protein) - Taglet Algorithm stage	4.20048e-07
				1						Statistics - Processing Rate - CPU (Sec/Spectrum/DB Protein)	CPU time rate (sec/spect/DB protein) - Pro Group Algorithm stage	3.74071e-08
				1						Statistics - Extent of Distribution - Fundamental	Distribution factor - CPU vs. clock time - Signal processing stage
				1						Statistics - Extent of Distribution - Fundamental	Distribution factor - CPU vs. clock time - Fraglet Algorithm stage	3.17985
				1						Statistics - Extent of Distribution - Fundamental	Distribution factor - CPU vs. clock time - Mid-Pro Group Algorithm stage	2.7119
				1						Statistics - Extent of Distribution - Fundamental	Distribution factor - CPU vs. clock time - Taglet Algorithm stage	4.303
				1						Statistics - Extent of Distribution - Fundamental	Distribution factor - CPU vs. clock time - Pro Group Algorithm stage	1.10053
				1						Statistics - Extent of Distribution - vs Segments	Ratio of distribution factor to number of search segments - Signal processing stage
				1						Statistics - Extent of Distribution - vs Segments	Ratio of distribution factor to number of search segments - Fraglet Algorithm stage	0.635969
				1						Statistics - Extent of Distribution - vs Segments	Ratio of distribution factor to number of search segments - Mid-Pro Group Algorithm stage	0.542381
				1						Statistics - Extent of Distribution - vs Segments	Ratio of distribution factor to number of search segments - Taglet Algorithm stage	0.860599
				1						Statistics - Extent of Distribution - vs Segments	Ratio of distribution factor to number of search segments - Pro Group Algorithm stage	0.220105
				1						Statistics - Extent of Distribution - vs Licensed Cores	Ratio of distribution factor to number of licensed cores - Signal processing stage
				1						Statistics - Extent of Distribution - vs Licensed Cores	Ratio of distribution factor to number of licensed cores - Fraglet Algorithm stage	0.19874
				1						Statistics - Extent of Distribution - vs Licensed Cores	Ratio of distribution factor to number of licensed cores - Mid-Pro Group Algorithm stage	0.169494
				1						Statistics - Extent of Distribution - vs Licensed Cores	Ratio of distribution factor to number of licensed cores - Taglet Algorithm stage	0.268937
				1						Statistics - Extent of Distribution - vs Licensed Cores	Ratio of distribution factor to number of licensed cores - Pro Group Algorithm stage	0.0687829
PARAMETERS_PEAKLIST_original_count	Average number of spectra per segment	1	1	1	3790.4					Statistics - Search Segmentation	Average number of spectra per segment	3790.4
PARAMETERS_PEAKLIST_original_count	Standard deviation of number of spectra per segment	1	1	1	20.1174					Statistics - Search Segmentation	Standard deviation of number of spectra per segment	20.1174
PARAMETERS_PEAKLIST_original_count	Maximum number of spectra per segment	1	1	1	3815					Statistics - Search Segmentation	Maximum number of spectra per segment	3815
PARAMETERS_PEAKLIST_original_count	Minimum number of spectra per segment	1	1	1	3756					Statistics - Search Segmentation	Minimum number of spectra per segment	3756
										Attributes - Input data filenames	Filename of Input File 1	C:\Users\5600 Procesado\Desktop\Carpetas de datos en escritorio\2020\DiegoTorres_20.07.20\DiegoTorres_20.07.20_WT.wiff
										Attributes - Input data filenames	Filename of Input File 2
										Attributes - Input data filenames	Filename of Input File 3
										Attributes - Input data filenames	Filename of Input File 4
										Attributes - Input data filenames	Filename of Input File 5
										Attributes - Input data filenames	Filename of Input File 6
										Attributes - Input data filenames	Filename of Input File 7
										Attributes - Input data filenames	Filename of Input File 8
										Attributes - Input data filenames	Filename of Input File 9
										Attributes - Input data filenames	Filename of Input File 10
										Attributes - Input data filenames	Filename of Input File 11
										Attributes - Input data filenames	Filename of Input File 12
										Attributes - Input data filenames	Filename of Input File 13
										Attributes - Input data filenames	Filename of Input File 14
										Attributes - Input data filenames	Filename of Input File 15
										Attributes - Input data filenames	Filename of Input File 16
										Attributes - Input data filenames	Filename of Input File 17
										Attributes - Input data filenames	Filename of Input File 18
										Attributes - Input data filenames	Filename of Input File 19
										Attributes - Input data filenames	Filename of Input File 20
										Attributes - Input data filenames	Filename of Input File 21
										Attributes - Input data filenames	Filename of Input File 22
										Attributes - Input data filenames	Filename of Input File 23
										Attributes - Input data filenames	Filename of Input File 24
										Attributes - Input data filenames	Filename of Input File 25
										Attributes - Input data filenames	Filename of Input File 26
										Attributes - Input data filenames	Filename of Input File 27
										Attributes - Input data filenames	Filename of Input File 28
										Attributes - Input data filenames	Filename of Input File 29
										Attributes - Input data filenames	Filename of Input File 30
										Attributes - Input data filenames	Filename of Input File 31
										Attributes - Input data filenames	Filename of Input File 32
										Attributes - Input data filenames	Filename of Input File 33
										Attributes - Input data filenames	Filename of Input File 34
										Attributes - Input data filenames	Filename of Input File 35
										Attributes - Input data filenames	Filename of Input File 36
										Attributes - Input data filenames	Filename of Input File 37
										Attributes - Input data filenames	Filename of Input File 38
										Attributes - Input data filenames	Filename of Input File 39
										Attributes - Input data filenames	Filename of Input File 40
										Attributes - Input data filenames	Filename of Input File 41
										Attributes - Input data filenames	Filename of Input File 42
										Attributes - Input data filenames	Filename of Input File 43
										Attributes - Input data filenames	Filename of Input File 44
										Attributes - Input data filenames	Filename of Input File 45
										Attributes - Input data filenames	Filename of Input File 46
										Attributes - Input data filenames	Filename of Input File 47
										Attributes - Input data filenames	Filename of Input File 48
										Attributes - Input data filenames	Filename of Input File 49
										Attributes - Input data filenames	Filename of Input File 50
										Attributes - Input data filenames	Filename of Input File 51
										Attributes - Input data filenames	Filename of Input File 52
										Attributes - Input data filenames	Filename of Input File 53
										Attributes - Input data filenames	Filename of Input File 54
										Attributes - Input data filenames	Filename of Input File 55
										Attributes - Input data filenames	Filename of Input File 56
										Attributes - Input data filenames	Filename of Input File 57
										Attributes - Input data filenames	Filename of Input File 58
										Attributes - Input data filenames	Filename of Input File 59
										Attributes - Input data filenames	Filename of Input File 60
										Attributes - Input data filenames	Filename of Input File 61
										Attributes - Input data filenames	Filename of Input File 62
										Attributes - Input data filenames	Filename of Input File 63
										Attributes - Input data filenames	Filename of Input File 64
										Attributes - Input data filenames	Filename of Input File 65
										Attributes - Input data filenames	Filename of Input File 66
										Attributes - Input data filenames	Filename of Input File 67
										Attributes - Input data filenames	Filename of Input File 68
										Attributes - Input data filenames	Filename of Input File 69
										Attributes - Input data filenames	Filename of Input File 70
										Attributes - Input data filenames	Filename of Input File 71
										Attributes - Input data filenames	Filename of Input File 72
										Attributes - Input data filenames	Filename of Input File 73
										Attributes - Input data filenames	Filename of Input File 74
										Attributes - Input data filenames	Filename of Input File 75
										Attributes - Input data filenames	Filename of Input File 76
										Attributes - Input data filenames	Filename of Input File 77
										Attributes - Input data filenames	Filename of Input File 78
										Attributes - Input data filenames	Filename of Input File 79
										Attributes - Input data filenames	Filename of Input File 80
										Attributes - Input data filenames	Filename of Input File 81
										Attributes - Input data filenames	Filename of Input File 82
										Attributes - Input data filenames	Filename of Input File 83
										Attributes - Input data filenames	Filename of Input File 84
										Attributes - Input data filenames	Filename of Input File 85
										Attributes - Input data filenames	Filename of Input File 86
										Attributes - Input data filenames	Filename of Input File 87
										Attributes - Input data filenames	Filename of Input File 88
										Attributes - Input data filenames	Filename of Input File 89
										Attributes - Input data filenames	Filename of Input File 90
										Attributes - Input data filenames	Filename of Input File 91
										Attributes - Input data filenames	Filename of Input File 92
										Attributes - Input data filenames	Filename of Input File 93
										Attributes - Input data filenames	Filename of Input File 94
										Attributes - Input data filenames	Filename of Input File 95
										Attributes - Input data filenames	Filename of Input File 96
										Attributes - Input data filenames	Filename of Input File 97
										Attributes - Input data filenames	Filename of Input File 98
										Attributes - Input data filenames	Filename of Input File 99
										Attributes - Input data filenames	Filename of Input File 100
										Attributes - Input data filenames	Filename of Input File 101
										Attributes - Input data filenames	Filename of Input File 102
										Attributes - Input data filenames	Filename of Input File 103
										Attributes - Input data filenames	Filename of Input File 104
										Attributes - Input data filenames	Filename of Input File 105
										Attributes - Input data filenames	Filename of Input File 106
										Attributes - Input data filenames	Filename of Input File 107
										Attributes - Input data filenames	Filename of Input File 108
										Attributes - Input data filenames	Filename of Input File 109
										Attributes - Input data filenames	Filename of Input File 110
										Attributes - Input data filenames	Filename of Input File 111
										Attributes - Input data filenames	Filename of Input File 112
										Attributes - Input data filenames	Filename of Input File 113
										Attributes - Input data filenames	Filename of Input File 114
										Attributes - Input data filenames	Filename of Input File 115
										Attributes - Input data filenames	Filename of Input File 116
										Attributes - Input data filenames	Filename of Input File 117
										Attributes - Input data filenames	Filename of Input File 118
										Attributes - Input data filenames	Filename of Input File 119
										Attributes - Input data filenames	Filename of Input File 120
										Attributes - Input data filenames	Filename of Input File 121
										Attributes - Input data filenames	Filename of Input File 122
										Attributes - Input data filenames	Filename of Input File 123
										Attributes - Input data filenames	Filename of Input File 124
										Attributes - Input data filenames	Filename of Input File 125
										Attributes - Input data filenames	Filename of Input File 126
										Attributes - Input data filenames	Filename of Input File 127
										Attributes - Input data filenames	Filename of Input File 128
										Attributes - Input data filenames	Filename of Input File 129
										Attributes - Input data filenames	Filename of Input File 130
										Attributes - Input data filenames	Filename of Input File 131
										Attributes - Input data filenames	Filename of Input File 132
										Attributes - Input data filenames	Filename of Input File 133
										Attributes - Input data filenames	Filename of Input File 134
										Attributes - Input data filenames	Filename of Input File 135
										Attributes - Input data filenames	Filename of Input File 136
										Attributes - Input data filenames	Filename of Input File 137
										Attributes - Input data filenames	Filename of Input File 138
										Attributes - Input data filenames	Filename of Input File 139
										Attributes - Input data filenames	Filename of Input File 140
										Attributes - Input data filenames	Filename of Input File 141
										Attributes - Input data filenames	Filename of Input File 142
										Attributes - Input data filenames	Filename of Input File 143
										Attributes - Input data filenames	Filename of Input File 144
										Attributes - Input data filenames	Filename of Input File 145
										Attributes - Input data filenames	Filename of Input File 146
										Attributes - Input data filenames	Filename of Input File 147
										Attributes - Input data filenames	Filename of Input File 148
										Attributes - Input data filenames	Filename of Input File 149
										Attributes - Input data filenames	Filename of Input File 150
										Attributes - Input data filenames	Filename of Input File 151
										Attributes - Input data filenames	Filename of Input File 152
										Attributes - Input data filenames	Filename of Input File 153
										Attributes - Input data filenames	Filename of Input File 154
										Attributes - Input data filenames	Filename of Input File 155
										Attributes - Input data filenames	Filename of Input File 156
										Attributes - Input data filenames	Filename of Input File 157
										Attributes - Input data filenames	Filename of Input File 158
										Attributes - Input data filenames	Filename of Input File 159
										Attributes - Input data filenames	Filename of Input File 160
										Attributes - Input data filenames	Filename of Input File 161
										Attributes - Input data filenames	Filename of Input File 162
										Attributes - Input data filenames	Filename of Input File 163
										Attributes - Input data filenames	Filename of Input File 164
										Attributes - Input data filenames	Filename of Input File 165
										Attributes - Input data filenames	Filename of Input File 166
										Attributes - Input data filenames	Filename of Input File 167
										Attributes - Input data filenames	Filename of Input File 168
										Attributes - Input data filenames	Filename of Input File 169
										Attributes - Input data filenames	Filename of Input File 170
										Attributes - Input data filenames	Filename of Input File 171
										Attributes - Input data filenames	Filename of Input File 172
										Attributes - Input data filenames	Filename of Input File 173
										Attributes - Input data filenames	Filename of Input File 174
										Attributes - Input data filenames	Filename of Input File 175
										Attributes - Input data filenames	Filename of Input File 176
										Attributes - Input data filenames	Filename of Input File 177
										Attributes - Input data filenames	Filename of Input File 178
										Attributes - Input data filenames	Filename of Input File 179
										Attributes - Input data filenames	Filename of Input File 180
										Attributes - Input data filenames	Filename of Input File 181
										Attributes - Input data filenames	Filename of Input File 182
										Attributes - Input data filenames	Filename of Input File 183
										Attributes - Input data filenames	Filename of Input File 184
										Attributes - Input data filenames	Filename of Input File 185
										Attributes - Input data filenames	Filename of Input File 186
										Attributes - Input data filenames	Filename of Input File 187
										Attributes - Input data filenames	Filename of Input File 188
										Attributes - Input data filenames	Filename of Input File 189
										Attributes - Input data filenames	Filename of Input File 190
										Attributes - Input data filenames	Filename of Input File 191
										Attributes - Input data filenames	Filename of Input File 192
										Attributes - Input data filenames	Filename of Input File 193
										Attributes - Input data filenames	Filename of Input File 194
										Attributes - Input data filenames	Filename of Input File 195
										Attributes - Input data filenames	Filename of Input File 196
										Attributes - Input data filenames	Filename of Input File 197
										Attributes - Input data filenames	Filename of Input File 198
										Attributes - Input data filenames	Filename of Input File 199
										Attributes - Input data filenames	Filename of Input File 200

## Sheet: Protein Level Data
Protein Level Data	Unused ProtScore Threshold	Confidence Threshold	Forward	Reverse	Correct	Incorrect	Total	Global FDR	q-value	Fit Unused ProtScore Threshold	Fit Confidence Threshold	Fit Forward	Fit Reverse	Fit Correct	Fit Incorrect	Fit Total	Fit Global FDR	Fit Local FDR
	46.62	1	1	0	1	0	1	0	0	46.62	1	0.999984	1.56099e-05	0.999969	3.12197e-05	1	3.12197e-05	3.14552e-05
	40.79	1	2	0	2	0	2	0	0	40.79	1	1.99997	3.14552e-05	1.99994	6.29104e-05	2	3.14552e-05	3.16907e-05
	28.3	1	3	0	3	0	3	0	0	28.3	1	2.99995	4.7536e-05	2.9999	9.50721e-05	3	3.16907e-05	3.21617e-05
	13.05	1	4	0	4	0	4	0	0	13.05	1	3.99994	6.38524e-05	3.99987	0.000127705	4	3.19262e-05	3.26326e-05
	10	1	5	0	5	0	5	0	0	10	1	4.99992	8.0404e-05	4.99984	0.000160808	5	3.21616e-05	3.31032e-05
	8.91	1	6	0	6	0	6	0	0	8.91	1	5.9999	9.71906e-05	5.99981	0.000194381	6	3.23969e-05	3.35733e-05
	8.3	1	7	0	7	0	7	0	0	8.3	1	6.99989	0.000114212	6.99977	0.000228424	7	3.2632e-05	3.40426e-05
	6.72	1	8	0	8	0	8	0	0	6.72	1	7.99987	0.000131467	7.99974	0.000262935	8	3.28668e-05	3.4511e-05
	5.54	0.999997	9	0	9	0	9	0	0	5.54	0.999997	8.99985	0.000148956	8.9997	0.000297913	9	3.31014e-05	3.49782e-05
	5.23	0.999994	10	0	10	0	10	0	0	5.23	0.999994	9.99983	0.000166678	9.99967	0.000333357	10	3.33357e-05	3.54441e-05
	4.1	0.999921	11	0	11	0	11	0	0	4.1	0.999921	10.9998	0.000184633	10.9996	0.000369265	11	3.35696e-05	3.59084e-05
	4.02	0.999905	12	0	12	0	12	0	0	4.02	0.999905	11.9998	0.000202818	11.9996	0.000405636	12	3.3803e-05	3.6371e-05
	3.96	0.99989	13	0	13	0	13	0	0	3.96	0.99989	12.9998	0.000221234	12.9996	0.000442468	13	3.4036e-05	3.68316e-05
	2.98	0.998953	14	0	14	0	14	0	0	2.98	0.998953	13.9998	0.000239879	13.9995	0.000479758	14	3.42684e-05	3.72902e-05
	2.03	0.990667	16	0	16	0	16	0	0	2.03	0.990667	14.9997	0.000258752	14.9995	0.000517504	15	3.45003e-05	3.79737e-05
	2.01	0.990228	17	0	17	0	17	0	0	2.03	0.990667	15.9997	0.000277852	15.9994	0.000555704	16	3.47315e-05	3.79737e-05
	2	0.99	24	2	22	4	26	0.153846	0.153846	2.01	0.990228	16.9997	0.000297178	16.9994	0.000594355	17	3.49621e-05	3.86513e-05
	1.66	0.978122	24	3	21	6	27	0.222222	0.206897	2	0.99	17.9997	0.000316727	17.9994	0.000633455	18	3.51919e-05	4.08612e-05
	1.23	0.941116	25	3	22	6	28	0.214286	0.206897	2	0.99	18.9997	0.0003365	18.9993	0.000673	19	3.5421e-05	4.08612e-05
	0.81	0.845118	26	3	23	6	29	0.206897	0.206897	2	0.99	19.9996	0.000356493	19.9993	0.000712986	20	3.56493e-05	4.08612e-05
	0.29	0.487139	26	4	22	8	30	0.266667	0.25	2	0.99	20.9996	0.000376706	20.9992	0.000753412	21	3.58768e-05	4.08612e-05
	0.11	0.223753	27	4	23	8	31	0.258065	0.25	2	0.99	21.9897	0.010273	21.9795	0.0205461	22	0.000933913	4.08612e-05
	0.05	0.108749	28	4	24	8	32	0.25	0.25	2	0.99	22.6152	0.384849	22.2303	0.769698	23	0.0334651	4.08612e-05
										2	0.99	23.2309	0.769114	22.4618	1.53823	24	0.0640929	4.08612e-05
										2	0.99	23.8377	1.16231	22.6754	2.32463	25	0.092985	4.08612e-05
										2	0.99	24.4362	1.56376	22.8725	3.12752	26	0.120289	4.08612e-05
										1.66	0.978122	25.0272	1.97283	23.0543	3.94566	27	0.146136	1
										1.23	0.941116	25.611	2.38897	23.2221	4.77794	28	0.170641	1
										0.81	0.845118	26.1883	2.81165	23.3767	5.62331	29	0.193907	1
										0.29	0.487139	26.7596	3.24043	23.5191	6.48086	30	0.216029	1
										0.11	0.223753	27.3251	3.67486	23.6503	7.34972	31	0.237088	1
										0.05	0.108749	27.8854	4.11457	23.7709	8.22914	32	0.257161	1

## Sheet: Distinct Peptide Level Data
Distinct Peptide Level Data		Confidence Threshold	Forward	Reverse	Correct	Incorrect	Total	Global FDR	q-value		Fit Confidence Threshold	Fit Forward	Fit Reverse	Fit Correct	Fit Incorrect	Fit Total	Fit Global FDR	Fit Local FDR
		1	78	0	78	0	78	0	0		1	0.999716	0.000283722	0.999433	0.000567444	1	0.000567444	0.00574371
		0.9999	92	1	91	2	93	0.0215054	0.0215054		1	1.99943	0.000567506	1.99886	0.00113501	2	0.000567506	0.00574371
		0.9998	94	2	92	4	96	0.0416667	0.0347826		1	2.99915	0.000851354	2.9983	0.00170271	3	0.000567569	0.00574371
		0.9996	97	2	95	4	99	0.040404	0.0347826		1	3.99886	0.00113537	3.99773	0.00227074	4	0.000567686	0.00574371
		0.9995	101	2	99	4	103	0.038835	0.0347826		1	4.99858	0.00142058	4.99716	0.00284116	5	0.000568232	0.00574371
		0.9994	106	2	104	4	108	0.037037	0.0347826		1	5.99829	0.00171064	5.99658	0.00342128	6	0.000570213	0.00574371
		0.9992	107	2	105	4	109	0.0366972	0.0347826		1	6.99799	0.00201278	6.99597	0.00402555	7	0.000575079	0.00574371
		0.9989	108	2	106	4	110	0.0363636	0.0347826		1	7.99766	0.00233698	7.99533	0.00467395	8	0.000584244	0.00574371
		0.9982	109	2	107	4	111	0.036036	0.0347826		1	8.99731	0.00269432	8.99461	0.00538864	9	0.000598737	0.00574371
		0.9978	111	2	109	4	113	0.0353982	0.0347826		1	9.9969	0.00309548	9.99381	0.00619095	10	0.000619095	0.00574371
		0.9977	113	2	111	4	115	0.0347826	0.0347826		1	10.9965	0.00354981	10.9929	0.00709962	11	0.00064542	0.00574371
		0.9976	114	3	111	6	117	0.0512821	0.0397351		1	11.9959	0.00406499	11.9919	0.00812999	12	0.000677499	0.00574371
		0.9973	121	3	118	6	124	0.0483871	0.0397351		1	12.9954	0.00464699	12.9907	0.00929398	13	0.000714921	0.00574371
		0.9969	122	3	119	6	125	0.048	0.0397351		1	13.9947	0.00530026	13.9894	0.0106005	14	0.00075718	0.00574371
		0.9965	124	3	121	6	127	0.0472441	0.0397351		1	14.994	0.006028	14.9879	0.012056	15	0.000803734	0.00574371
		0.9963	125	3	122	6	128	0.046875	0.0397351		1	15.9932	0.00683246	15.9863	0.0136649	16	0.000854058	0.00574371
		0.9957	127	3	124	6	130	0.0461538	0.0397351		1	16.9923	0.00771514	16.9846	0.0154303	17	0.000907664	0.00574371
		0.9956	128	3	125	6	131	0.0458015	0.0397351		1	17.9913	0.00867704	17.9826	0.0173541	18	0.000964116	0.00574371
		0.9949	129	3	126	6	132	0.0454545	0.0397351		1	18.9903	0.00971882	18.9806	0.0194376	19	0.00102303	0.00574371
		0.9927	131	3	128	6	134	0.0447761	0.0397351		1	19.9892	0.0108409	19.9783	0.0216818	20	0.00108409	0.00574371
		0.9917	132	3	129	6	135	0.0444444	0.0397351		1	20.988	0.0120437	20.9759	0.0240873	21	0.00114702	0.00574371
		0.9911	133	3	130	6	136	0.0441176	0.0397351		1	21.9867	0.0133274	21.9733	0.0266548	22	0.00121158	0.00574371
		0.9891	134	3	131	6	137	0.0437956	0.0397351		1	22.9853	0.0146924	22.9706	0.0293849	23	0.0012776	0.00574371
		0.986	135	3	132	6	138	0.0434783	0.0397351		1	23.9839	0.0161392	23.9677	0.0322784	24	0.00134493	0.00574371
		0.9816	136	3	133	6	139	0.0431655	0.0397351		1	24.9823	0.0176683	24.9647	0.0353365	25	0.00141346	0.00574371
		0.9809	139	3	136	6	142	0.0422535	0.0397351		1	25.9807	0.0192802	25.9614	0.0385604	26	0.00148309	0.00574371
		0.9758	140	3	137	6	143	0.041958	0.0397351		1	26.979	0.0209758	26.958	0.0419516	27	0.00155376	0.00574371
		0.9745	141	3	138	6	144	0.0416667	0.0397351		1	27.9772	0.022756	27.9545	0.0455121	28	0.00162543	0.00574371
		0.9682	142	3	139	6	145	0.0413793	0.0397351		1	28.9754	0.0246219	28.9508	0.0492439	29	0.00169807	0.00574371
		0.9582	143	3	140	6	146	0.0410959	0.0397351		1	29.9734	0.0265748	29.9469	0.0531496	30	0.00177165	0.00574371
		0.9521	145	3	142	6	148	0.0405405	0.0397351		1	30.9714	0.028616	30.9428	0.057232	31	0.00184619	0.00574371
		0.9451	146	3	143	6	149	0.0402685	0.0397351		1	31.9693	0.0307471	31.9385	0.0614942	32	0.0019217	0.00574371
		0.9281	147	3	144	6	150	0.04	0.0397351		1	32.967	0.0329699	32.9341	0.0659398	33	0.00199817	0.00574371
		0.9084	148	3	145	6	151	0.0397351	0.0397351		1	33.9647	0.0352862	33.9294	0.0705724	34	0.00207566	0.00574371
		0.9065	148	4	144	8	152	0.0526316	0.0509554		1	34.9623	0.0376981	34.9246	0.0753962	35	0.00215418	0.00574371
		0.8938	149	4	145	8	153	0.0522876	0.0509554		1	35.9598	0.0402078	35.9196	0.0804156	36	0.00223377	0.00574371
		0.8797	150	4	146	8	154	0.0519481	0.0509554		1	36.9572	0.0428177	36.9144	0.0856355	37	0.00231447	0.00574371
		0.8471	151	4	147	8	155	0.0516129	0.0509554		1	37.9545	0.0455304	37.9089	0.0910609	38	0.00239634	0.00574371
		0.7883	152	4	148	8	156	0.0512821	0.0509554		1	38.9517	0.0483486	38.9033	0.0966972	39	0.00247942	0.00574371
		0.7664	153	4	149	8	157	0.0509554	0.0509554		1	39.9487	0.0512751	39.8974	0.10255	40	0.00256376	0.00574371
		0.7207	153	5	148	10	158	0.0632911	0.0625		1	40.9457	0.0543131	40.8914	0.108626	41	0.00264942	0.00574371
		0.6287	154	5	149	10	159	0.0628931	0.0625		1	41.9425	0.0574656	41.8851	0.114931	42	0.00273646	0.00574371
		0.5866	155	5	150	10	160	0.0625	0.0625		1	42.9393	0.0607362	42.8785	0.121472	43	0.00282494	0.00574371
		0.5491	155	6	149	12	161	0.0745342	0.0705882		1	43.9359	0.0641284	43.8717	0.128257	44	0.00291493	0.00574371
		0.5306	156	6	150	12	162	0.0740741	0.0705882		1	44.9324	0.0676459	44.8647	0.135292	45	0.00300648	0.00574371
		0.5168	157	6	151	12	163	0.0736196	0.0705882		1	45.9287	0.0712926	45.8574	0.142585	46	0.00309968	0.00574371
		0.4896	158	6	152	12	164	0.0731707	0.0705882		1	46.9249	0.0750727	46.8499	0.150145	47	0.00319458	0.00574371
		0.4777	160	6	154	12	166	0.0722892	0.0705882		1	47.921	0.0789904	47.842	0.157981	48	0.00329127	0.00574371
		0.4482	161	6	155	12	167	0.0718563	0.0705882		1	48.9169	0.0830503	48.8339	0.166101	49	0.00338981	0.00574371
		0.4326	162	6	156	12	168	0.0714286	0.0705882		1	49.9127	0.0872569	49.8255	0.174514	50	0.00349028	0.00574371
		0.4195	163	6	157	12	169	0.0710059	0.0705882		1	50.9084	0.0916152	50.8168	0.18323	51	0.00359275	0.00574371
		0.4084	164	6	158	12	170	0.0705882	0.0705882		1	51.9039	0.0961302	51.8077	0.19226	52	0.00369732	0.00574371
		0.3987	164	7	157	14	171	0.0818713	0.0786517		1	52.8992	0.100807	52.7984	0.201615	53	0.00380405	0.00574371
		0.3901	165	7	158	14	172	0.0813953	0.0786517		1	53.8943	0.105652	53.7887	0.211304	54	0.00391304	0.00574371
		0.3824	166	7	159	14	173	0.0809249	0.0786517		1	54.8893	0.11067	54.7787	0.22134	55	0.00402436	0.00574371
		0.3753	167	7	160	14	174	0.0804598	0.0786517		1	55.8841	0.115867	55.7683	0.231734	56	0.00413811	0.00574371
		0.3719	168	7	161	14	175	0.08	0.0786517		1	56.8788	0.12125	56.7575	0.242499	57	0.00425437	0.00574371
		0.3687	169	7	162	14	176	0.0795455	0.0786517		1	57.8732	0.126824	57.7464	0.253648	58	0.00437324	0.00574371
		0.3595	170	7	163	14	177	0.079096	0.0786517		1	58.8674	0.132597	58.7348	0.265194	59	0.00449481	0.00574371
		0.3565	171	7	164	14	178	0.0786517	0.0786517		1	59.8614	0.138575	59.7228	0.27715	60	0.00461917	0.00574371
		0.3509	171	8	163	16	179	0.0893855	0.0883978		1	60.8552	0.144766	60.7105	0.289533	61	0.00474644	0.00574371
		0.3427	172	8	164	16	180	0.0888889	0.0883978		1	61.8488	0.151177	61.6976	0.302355	62	0.00487669	0.00574371
		0.3401	173	8	165	16	181	0.0883978	0.0883978		1	62.8422	0.157817	62.6844	0.315633	63	0.00501005	0.00574371
		0.335	173	9	164	18	182	0.0989011	0.0989011		1	63.8353	0.164692	63.6706	0.329383	64	0.00514661	0.00574371
		0.3306	173	10	163	20	183	0.10929	0.10929		1	64.8282	0.171811	64.6564	0.343622	65	0.00528648	0.00574371
		0.3252	173	11	162	22	184	0.119565	0.118919		1	65.8208	0.179183	65.6416	0.358366	66	0.00542979	0.00574371
		0.3206	174	11	163	22	185	0.118919	0.118919		1	66.8132	0.186817	66.6264	0.373634	67	0.00557662	0.00574371
		0.3115	174	12	162	24	186	0.129032	0.128342		1	67.8053	0.194722	67.6106	0.389444	68	0.00572712	0.00574371
		0.3072	175	12	163	24	187	0.128342	0.128342		1	68.7971	0.202908	68.5942	0.405816	69	0.00588139	0.00574371
		0.3029	175	13	162	26	188	0.138298	0.134715		1	69.7886	0.211385	69.5772	0.422769	70	0.00603956	0.00574371
		0.3008	176	13	163	26	189	0.137566	0.134715		1	70.7798	0.220162	70.5597	0.440325	71	0.00620176	0.00574371
		0.2988	177	13	164	26	190	0.136842	0.134715		1	71.7707	0.229252	71.5415	0.458504	72	0.00636811	0.00574371
		0.2947	178	13	165	26	191	0.136126	0.134715		1	72.7613	0.238664	72.5227	0.477328	73	0.00653875	0.00574371
		0.2908	179	13	166	26	192	0.135417	0.134715		1	73.7516	0.248411	73.5032	0.496822	74	0.00671381	0.00574371
		0.289	180	13	167	26	193	0.134715	0.134715		1	74.7415	0.258504	74.483	0.517007	75	0.00689343	0.00574371
		0.2869	180	14	166	28	194	0.14433	0.137931		1	75.731	0.268955	75.4621	0.537909	76	0.00707776	0.00574371
		0.2832	181	14	167	28	195	0.14359	0.137931		1	76.7202	0.279777	76.4404	0.559554	77	0.00726694	0.00574371
		0.2795	182	14	168	28	196	0.142857	0.137931		1	77.709	0.290984	77.418	0.581967	78	0.00746112	0.00574371
		0.2765	183	14	169	28	197	0.142132	0.137931		0.9999	78.6974	0.302588	78.3948	0.605176	79	0.00766046	0.0296211
		0.2759	184	14	170	28	198	0.141414	0.137931		0.9999	79.6854	0.314605	79.3708	0.629209	80	0.00786512	0.0296211
		0.2713	185	14	171	28	199	0.140704	0.137931		0.9999	80.673	0.327048	80.3459	0.654095	81	0.00807525	0.0296211
		0.2689	186	14	172	28	200	0.14	0.137931		0.9999	81.6601	0.339932	81.3201	0.679864	82	0.00829103	0.0296211
		0.2663	187	14	173	28	201	0.139303	0.137931		0.9999	82.6467	0.353274	82.2935	0.706547	83	0.00851262	0.0296211
		0.2656	188	14	174	28	202	0.138614	0.137931		0.9999	83.6329	0.367088	83.2658	0.734177	84	0.0087402	0.0296211
		0.2639	189	14	175	28	203	0.137931	0.137931		0.9999	84.6186	0.381393	84.2372	0.762786	85	0.00897395	0.0296211
		0.2591	189	15	174	30	204	0.147059	0.14218		0.9999	85.6038	0.396204	85.2076	0.792408	86	0.00921405	0.0296211
		0.2568	190	15	175	30	205	0.146341	0.14218		0.9999	86.5885	0.41154	86.1769	0.82308	87	0.00946069	0.0296211
		0.2522	191	15	176	30	206	0.145631	0.14218		0.9999	87.5726	0.427419	87.1452	0.854838	88	0.00971406	0.0296211
		0.2513	192	15	177	30	207	0.144928	0.14218		0.9999	88.5561	0.443859	88.1123	0.887719	89	0.00997437	0.0296211
		0.2507	193	15	178	30	208	0.144231	0.14218		0.9999	89.5391	0.460881	89.0782	0.921762	90	0.0102418	0.0296211
		0.2478	194	15	179	30	209	0.143541	0.14218		0.9999	90.5215	0.478504	90.043	0.957009	91	0.0105166	0.0296211
		0.244	195	15	180	30	210	0.142857	0.14218		0.9999	91.5033	0.49675	91.0065	0.993499	92	0.0107989	0.0296211
		0.2426	196	15	181	30	211	0.14218	0.14218		0.9999	92.4844	0.515638	91.9687	1.03128	93	0.011089	0.0296211
		0.2392	196	16	180	32	212	0.150943	0.150943		0.9998	93.4648	0.535193	92.9296	1.07039	94	0.0113871	0.0404836
		0.2385	196	17	179	34	213	0.159624	0.159624		0.9998	94.4446	0.555436	93.8891	1.11087	95	0.0116934	0.0404836
		0.2358	196	18	178	36	214	0.168224	0.165899		0.9998	95.4236	0.57639	94.8472	1.15278	96	0.0120081	0.0404836
		0.2351	197	18	179	36	215	0.167442	0.165899		0.9996	96.4019	0.598081	95.8038	1.19616	97	0.0123316	0.0449007
		0.2314	198	18	180	36	216	0.166667	0.165899		0.9996	97.3795	0.620532	96.7589	1.24106	98	0.0126639	0.0449007
		0.2255	199	18	181	36	217	0.165899	0.165899		0.9996	98.3562	0.64377	97.7125	1.28754	99	0.0130055	0.0449007
		0.2234	199	19	180	38	218	0.174312	0.171946		0.9995	99.3322	0.667821	98.6644	1.33564	100	0.0133564	0.0506404
		0.2231	200	19	181	38	219	0.173516	0.171946		0.9995	100.307	0.692712	99.6146	1.38542	101	0.0137171	0.0506404
		0.2219	201	19	182	38	220	0.172727	0.171946		0.9995	101.282	0.718471	100.563	1.43694	102	0.0140877	0.0506404
		0.2207	202	19	183	38	221	0.171946	0.171946		0.9995	102.255	0.745126	101.51	1.49025	103	0.0144685	0.0506404
		0.2184	202	20	182	40	222	0.18018	0.18018		0.9994	103.227	0.772708	102.455	1.54542	104	0.0148598	0.0590503
		0.2161	202	21	181	42	223	0.188341	0.188341		0.9994	104.199	0.801247	103.398	1.60249	105	0.0152618	0.0590503
		0.2116	202	22	180	44	224	0.196429	0.196429		0.9994	105.169	0.830773	104.338	1.66155	106	0.015675	0.0590503
		0.2095	202	23	179	46	225	0.204444	0.201754		0.9994	106.139	0.86132	105.277	1.72264	107	0.0160994	0.0590503
		0.2093	203	23	180	46	226	0.20354	0.201754		0.9994	107.107	0.892919	106.214	1.78584	108	0.0165355	0.0590503
		0.2074	204	23	181	46	227	0.202643	0.201754		0.9992	108.074	0.925605	107.149	1.85121	109	0.0169836	0.0653684
		0.206	205	23	182	46	228	0.201754	0.201754		0.9989	109.041	0.959411	108.081	1.91882	110	0.0174438	0.0676106
		0.2053	205	24	181	48	229	0.209607	0.206009		0.9982	110.006	0.994375	109.011	1.98875	111	0.0179167	0.0699237
		0.2033	206	24	182	48	230	0.208696	0.206009		0.9978	110.969	1.03053	109.939	2.06106	112	0.0184023	0.0735302
		0.2027	207	24	183	48	231	0.207792	0.206009		0.9978	111.932	1.06792	110.864	2.13583	113	0.0189012	0.0735302
		0.2004	208	24	184	48	232	0.206897	0.206009		0.9977	112.893	1.10657	111.787	2.21314	114	0.0194135	0.0786036
		0.1965	209	24	185	48	233	0.206009	0.206009		0.9977	113.853	1.14653	112.707	2.29307	115	0.0199397	0.0786036
		0.1955	209	25	184	50	234	0.213675	0.212766		0.9976	114.812	1.18784	113.624	2.37569	116	0.0204801	0.0839923
		0.1919	210	25	185	50	235	0.212766	0.212766		0.9976	115.769	1.23054	114.539	2.46108	117	0.0210349	0.0839923
		0.1884	210	26	184	52	236	0.220339	0.219409		0.9973	116.725	1.27467	115.451	2.54933	118	0.0216045	0.0973423
		0.1833	211	26	185	52	237	0.219409	0.219409		0.9973	117.68	1.32026	116.359	2.64053	119	0.0221893	0.0973423
		0.1801	211	27	184	54	238	0.226891	0.226891		0.9973	118.633	1.36738	117.265	2.73476	120	0.0227896	0.0973423
		0.177	211	28	183	56	239	0.23431	0.23431		0.9973	119.584	1.41605	118.168	2.8321	121	0.0234058	0.0973423
		0.1768	211	29	182	58	240	0.241667	0.238683		0.9973	120.534	1.46633	119.067	2.93266	122	0.0240382	0.0973423
		0.174	212	29	183	58	241	0.240664	0.238683		0.9973	121.482	1.51826	119.963	3.03651	123	0.0246871	0.0973423
		0.1726	213	29	184	58	242	0.239669	0.238683		0.9973	122.428	1.57188	120.856	3.14376	124	0.0253529	0.0973423
		0.1712	214	29	185	58	243	0.238683	0.238683		0.9969	123.373	1.62725	121.746	3.2545	125	0.026036	0.110733
		0.1698	214	30	184	60	244	0.245902	0.241935		0.9965	124.316	1.68441	122.631	3.36882	126	0.0267367	0.116147
		0.1696	215	30	185	60	245	0.244898	0.241935		0.9965	125.257	1.74341	123.513	3.48683	127	0.0274553	0.116147
		0.1684	216	30	186	60	246	0.243902	0.241935		0.9963	126.196	1.80431	124.391	3.60861	128	0.0281923	0.121781
		0.1672	217	30	187	60	247	0.242915	0.241935		0.9957	127.133	1.86714	125.266	3.73428	129	0.0289479	0.127642
		0.1649	218	30	188	60	248	0.241935	0.241935		0.9957	128.068	1.93196	126.136	3.86393	130	0.0297225	0.127642
		0.1644	218	31	187	62	249	0.248996	0.247012		0.9956	129.001	1.99883	127.002	3.99767	131	0.0305165	0.133732
		0.1631	219	31	188	62	250	0.248	0.247012		0.9949	129.932	2.0678	127.864	4.13559	132	0.0313302	0.137922
		0.1626	220	31	189	62	251	0.247012	0.247012		0.9927	130.861	2.13891	128.722	4.27781	133	0.032164	0.144403
		0.1618	220	32	188	64	252	0.253968	0.251969		0.9927	131.788	2.21222	129.576	4.42443	134	0.0330181	0.144403
		0.1606	221	32	189	64	253	0.252964	0.251969		0.9917	132.712	2.28778	130.424	4.57556	135	0.033893	0.151122
		0.1594	222	32	190	64	254	0.251969	0.251969		0.9911	133.634	2.36565	131.269	4.7313	136	0.034789	0.155735
		0.1584	222	33	189	66	255	0.258824	0.257813		0.9891	134.554	2.44588	132.108	4.89176	137	0.0357063	0.160456
		0.1582	223	33	190	66	256	0.257813	0.257813		0.986	135.471	2.52852	132.943	5.05705	138	0.0366453	0.165285
		0.1562	223	34	189	68	257	0.264591	0.262548		0.9816	136.386	2.61364	133.773	5.22727	139	0.0376063	0.170221
		0.1547	224	34	190	68	258	0.263566	0.262548		0.9809	137.299	2.70127	134.597	5.40254	140	0.0385896	0.180419
		0.1524	225	34	191	68	259	0.262548	0.262548		0.9809	138.209	2.79148	135.417	5.58297	141	0.0395955	0.180419
		0.1492	225	35	190	70	260	0.269231	0.26616		0.9809	139.116	2.88433	136.231	5.76865	142	0.0406243	0.180419
		0.1482	227	35	192	70	262	0.267176	0.26616		0.9758	140.02	2.97985	137.04	5.95971	143	0.0416763	0.191048
		0.1471	228	35	193	70	263	0.26616	0.26616		0.9745	140.922	3.07812	137.844	6.15623	144	0.0427516	0.196524
		0.1461	228	36	192	72	264	0.272727	0.271698		0.9682	141.821	3.17917	138.642	6.35834	145	0.0438506	0.202105
		0.1439	229	36	193	72	265	0.271698	0.271698		0.9582	142.717	3.28307	139.434	6.56614	146	0.0449736	0.207792
		0.1432	229	37	192	74	266	0.278195	0.277154		0.9521	143.61	3.38986	140.22	6.77973	147	0.0461206	0.216518
		0.1409	230	37	193	74	267	0.277154	0.277154		0.9521	144.5	3.4996	141.001	6.99921	148	0.047292	0.216518
		0.1404	230	38	192	76	268	0.283582	0.281481		0.9451	145.388	3.61234	141.775	7.22469	149	0.0484878	0.225473
		0.1395	231	38	193	76	269	0.282528	0.281481		0.9281	146.272	3.72813	142.544	7.45626	150	0.0497084	0.231568
		0.1392	232	38	194	76	270	0.281481	0.281481		0.9084	147.153	3.84701	143.306	7.69402	151	0.0509538	0.237762
		0.1386	232	39	193	78	271	0.287823	0.283636		0.9065	148.031	3.96904	144.062	7.93808	152	0.0522242	0.244051
		0.1375	233	39	194	78	272	0.286765	0.283636		0.8938	148.906	4.09426	144.811	8.18852	153	0.0535197	0.250433
		0.1369	234	39	195	78	273	0.285714	0.283636		0.8797	149.777	4.22271	145.555	8.44543	154	0.0548404	0.256907
		0.1364	235	39	196	78	274	0.284672	0.283636		0.8471	150.646	4.35445	146.291	8.7089	155	0.0561864	0.263468
		0.1352	236	39	197	78	275	0.283636	0.283636		0.7883	151.51	4.48951	147.021	8.97902	156	0.0575578	0.270116
		0.1344	236	40	196	80	276	0.289855	0.289855		0.7664	152.372	4.62793	147.744	9.25587	157	0.0589546	0.276845
		0.1335	236	41	195	82	277	0.296029	0.294964		0.7207	153.23	4.76976	148.46	9.53952	158	0.0603767	0.283654
		0.1327	237	41	196	82	278	0.294964	0.294964		0.6287	154.085	4.91503	149.17	9.83006	159	0.0618243	0.290538
		0.1321	237	42	195	84	279	0.301075	0.301075		0.5866	154.936	5.06378	149.872	10.1276	160	0.0632973	0.297494
		0.1311	237	43	194	86	280	0.307143	0.307143		0.5491	155.784	5.21604	150.568	10.4321	161	0.0647955	0.304518
		0.1304	237	44	193	88	281	0.313167	0.313167		0.5306	156.628	5.37185	151.256	10.7437	162	0.0663191	0.311606
		0.1281	237	45	192	90	282	0.319149	0.318021		0.5168	157.469	5.53122	151.938	11.0624	163	0.0678678	0.318755
		0.1278	238	45	193	90	283	0.318021	0.318021		0.4896	158.306	5.6942	152.612	11.3884	164	0.0694415	0.325958
		0.1271	238	46	192	92	284	0.323944	0.321678		0.4777	159.139	5.86081	153.278	11.7216	165	0.0710401	0.336858
		0.1253	239	46	193	92	285	0.322807	0.321678		0.4777	159.969	6.03107	153.938	12.0621	166	0.0726635	0.336858
		0.1252	240	46	194	92	286	0.321678	0.321678		0.4482	160.795	6.205	154.59	12.41	167	0.0743114	0.347857
		0.1239	240	47	193	94	287	0.327526	0.327526		0.4326	161.617	6.38262	155.235	12.7652	168	0.0759835	0.355236
		0.1225	240	48	192	96	288	0.333333	0.329897		0.4195	162.436	6.56394	155.872	13.1279	169	0.0776798	0.362648
		0.1224	241	48	193	96	289	0.33218	0.329897		0.4084	163.251	6.74898	156.502	13.498	170	0.0793998	0.370086
		0.1213	242	48	194	96	290	0.331034	0.329897		0.3987	164.062	6.93776	157.124	13.8755	171	0.0811434	0.377546
		0.1207	243	48	195	96	291	0.329897	0.329897		0.3901	164.87	7.13027	157.739	14.2605	172	0.0829101	0.385022
		0.1201	243	49	194	98	292	0.335616	0.335616		0.3824	165.673	7.32652	158.347	14.653	173	0.0846997	0.39251
		0.1197	243	50	193	100	293	0.341297	0.337838		0.3753	166.473	7.52653	158.947	15.0531	174	0.0865118	0.400004
		0.1195	244	50	194	100	294	0.340136	0.337838		0.3719	167.27	7.73027	159.539	15.4605	175	0.088346	0.407498
		0.1171	246	50	196	100	296	0.337838	0.337838		0.3687	168.062	7.93777	160.124	15.8755	176	0.0902019	0.414988
		0.1165	246	51	195	102	297	0.343434	0.343434		0.3595	168.851	8.149	160.702	16.298	177	0.0920791	0.422468
		0.1159	246	52	194	104	298	0.348993	0.348993		0.3565	169.636	8.36397	161.272	16.7279	178	0.0939772	0.429933
		0.1154	246	53	193	106	299	0.354515	0.352941		0.3509	170.417	8.58266	161.835	17.1653	179	0.0958956	0.437378
		0.1146	246	54	192	108	300	0.36	0.352941		0.3427	171.195	8.80506	162.39	17.6101	180	0.0978339	0.444797
		0.1137	247	54	193	108	301	0.358804	0.352941		0.3401	171.969	9.03115	162.938	18.0623	181	0.0997917	0.452186
		0.1134	248	54	194	108	302	0.357616	0.352941		0.335	172.739	9.26092	163.478	18.5218	182	0.101768	0.45954
		0.1129	249	54	195	108	303	0.356436	0.352941		0.3306	173.506	9.49434	164.011	18.9887	183	0.103763	0.466853
		0.1121	250	54	196	108	304	0.355263	0.352941		0.3252	174.269	9.7314	164.537	19.4628	184	0.105776	0.474121
		0.1119	251	54	197	108	305	0.354098	0.352941		0.3206	175.028	9.97207	165.056	19.9441	185	0.107806	0.48134
		0.111	252	54	198	108	306	0.352941	0.352941		0.3115	175.784	10.2163	165.567	20.4326	186	0.109853	0.488504
		0.1104	252	55	197	110	307	0.358306	0.355987		0.3072	176.536	10.4641	166.072	20.9283	187	0.111916	0.49561
		0.1099	253	55	198	110	308	0.357143	0.355987		0.3029	177.285	10.7155	166.569	21.4309	188	0.113994	0.502653
		0.1096	254	55	199	110	309	0.355987	0.355987		0.3008	178.03	10.9703	167.059	21.9405	189	0.116087	0.509629
		0.1092	254	56	198	112	310	0.36129	0.360129		0.2988	178.771	11.2285	167.543	22.4571	190	0.118195	0.516534
		0.108	255	56	199	112	311	0.360129	0.360129		0.2947	179.51	11.4902	168.02	22.9804	191	0.120316	0.523365
		0.1077	255	57	198	114	312	0.365385	0.365385		0.2908	180.245	11.7553	168.489	23.5105	192	0.122451	0.530118
		0.1068	255	58	197	116	313	0.370607	0.369427		0.289	180.976	12.0237	168.953	24.0473	193	0.124598	0.536789
		0.1064	256	58	198	116	314	0.369427	0.369427		0.2869	181.705	12.2953	169.409	24.5907	194	0.126756	0.543376
		0.106	256	59	197	118	315	0.374603	0.374603		0.2832	182.43	12.5703	169.859	25.1406	195	0.128926	0.549876
		0.1055	256	60	196	120	316	0.379747	0.378549		0.2795	183.152	12.8484	170.303	25.6968	196	0.131106	0.556286
		0.1051	257	60	197	120	317	0.378549	0.378549		0.2765	183.87	13.1297	170.741	26.2594	197	0.133297	0.562603
		0.1047	257	61	196	122	318	0.383648	0.380062		0.2759	184.586	13.4141	171.172	26.8283	198	0.135496	0.568825
		0.104	258	61	197	122	319	0.382445	0.380062		0.2713	185.298	13.7016	171.597	27.4032	199	0.137705	0.57495
		0.1015	259	61	198	122	320	0.38125	0.380062		0.2689	186.008	13.9921	172.016	27.9842	200	0.139921	0.580976
		0.1012	260	61	199	122	321	0.380062	0.380062		0.2663	186.714	14.2855	172.429	28.5711	201	0.142145	0.586901
		0.101	260	62	198	124	322	0.385093	0.383901		0.2656	187.418	14.5819	172.836	29.1638	202	0.144375	0.592724
		0.1007	261	62	199	124	323	0.383901	0.383901		0.2639	188.119	14.8811	173.238	29.7622	203	0.146612	0.598443
		0.1003	261	63	198	126	324	0.388889	0.387692		0.2591	188.817	15.1831	173.634	30.3663	204	0.148854	0.604058
		0.09955	262	63	199	126	325	0.387692	0.387692		0.2568	189.512	15.4879	174.024	30.9759	205	0.151102	0.609567
		0.09882	262	64	198	128	326	0.392638	0.391437		0.2522	190.205	15.7954	174.409	31.5908	206	0.153353	0.614969
		0.09847	263	64	199	128	327	0.391437	0.391437		0.2513	190.894	16.1055	174.789	32.2111	207	0.155609	0.620264
		0.09812	263	65	198	130	328	0.396341	0.391691		0.2507	191.582	16.4183	175.163	32.8365	208	0.157868	0.625452
		0.09777	264	65	199	130	329	0.395137	0.391691		0.2478	192.266	16.7335	175.533	33.4671	209	0.160129	0.630532
		0.0976	264	66	198	132	330	0.4	0.391691		0.244	192.949	17.0513	175.897	34.1026	210	0.162393	0.635505
		0.09658	265	66	199	132	331	0.398792	0.391691		0.2426	193.629	17.3715	176.257	34.7429	211	0.164658	0.640369
		0.09642	266	66	200	132	332	0.39759	0.391691		0.2392	194.306	17.694	176.612	35.388	212	0.166925	0.645126
		0.09609	267	66	201	132	333	0.396396	0.391691		0.2385	194.981	18.0189	176.962	36.0378	213	0.169192	0.649776
		0.09577	268	66	202	132	334	0.39521	0.391691		0.2358	195.654	18.3461	177.308	36.6921	214	0.171459	0.654319
		0.09529	269	66	203	132	335	0.39403	0.391691		0.2351	196.325	18.6754	177.649	37.3509	215	0.173725	0.658756
		0.0945	270	66	204	132	336	0.392857	0.391691		0.2314	196.993	19.007	177.986	38.014	216	0.175991	0.663088
		0.09419	271	66	205	132	337	0.391691	0.391691		0.2255	197.659	19.3406	178.319	38.6813	217	0.178255	0.667315
		0.09416	272	67	205	134	339	0.39528	0.391813		0.2234	198.324	19.6764	178.647	39.3527	218	0.180517	0.671438
		0.09389	273	67	206	134	340	0.394118	0.391813		0.2231	198.986	20.0141	178.972	40.0282	219	0.182777	0.675459
		0.0935	274	67	207	134	341	0.392962	0.391813		0.2219	199.646	20.3538	179.292	40.7075	220	0.185034	0.679378
		0.09185	275	67	208	134	342	0.391813	0.391813		0.2207	200.305	20.6954	179.609	41.3907	221	0.187288	0.683197
		0.09129	275	68	207	136	343	0.396501	0.395349		0.2184	200.961	21.0388	179.922	42.0776	222	0.189539	0.686917
		0.09102	276	68	208	136	344	0.395349	0.395349		0.2161	201.616	21.3841	180.232	42.7682	223	0.191786	0.690539
		0.09074	276	69	207	138	345	0.4	0.4		0.2116	202.269	21.7311	180.538	43.4622	224	0.194028	0.694065
		0.09034	277	70	207	140	347	0.403458	0.403458		0.2095	202.92	22.0799	180.84	44.1597	225	0.196265	0.697496
		0.08996	277	71	206	142	348	0.408046	0.406877		0.2093	203.57	22.4303	181.139	44.8606	226	0.198498	0.700835
		0.08995	278	71	207	142	349	0.406877	0.406877		0.2074	204.218	22.7823	181.435	45.5646	227	0.200725	0.704081
		0.08969	278	72	206	144	350	0.411429	0.407932		0.206	204.864	23.1359	181.728	46.2719	228	0.202947	0.707237
		0.08929	279	72	207	144	351	0.410256	0.407932		0.2053	205.509	23.4911	182.018	46.9822	229	0.205162	0.710305
		0.08892	280	72	208	144	352	0.409091	0.407932		0.2033	206.152	23.8477	182.305	47.6955	230	0.207372	0.713287
		0.08842	281	72	209	144	353	0.407932	0.407932		0.2027	206.794	24.2058	182.588	48.4116	231	0.209574	0.716183
		0.08818	281	73	208	146	354	0.412429	0.411268		0.2004	207.435	24.5653	182.869	49.1306	232	0.21177	0.718996
		0.08806	282	73	209	146	355	0.411268	0.411268		0.1965	208.074	24.9262	183.148	49.8523	233	0.213959	0.721727
		0.08769	282	74	208	148	356	0.41573	0.413223		0.1955	208.712	25.2884	183.423	50.5767	234	0.21614	0.724379
		0.08746	283	74	209	148	357	0.414566	0.413223		0.1919	209.348	25.6518	183.696	51.3037	235	0.218314	0.726952
		0.08699	283	75	208	150	358	0.418994	0.413223		0.1884	209.983	26.0166	183.967	52.0331	236	0.220479	0.729449
		0.08653	284	75	209	150	359	0.417827	0.413223		0.1833	210.618	26.3825	184.235	52.765	237	0.222637	0.731872
		0.0863	286	75	211	150	361	0.415512	0.413223		0.1801	211.25	26.7496	184.501	53.4992	238	0.224787	0.734222
		0.08608	287	75	212	150	362	0.414365	0.413223		0.177	211.882	27.1179	184.764	54.2357	239	0.226928	0.7365
		0.0852	288	75	213	150	363	0.413223	0.413223		0.1768	212.513	27.4872	185.026	54.9744	240	0.22906	0.73871
		0.08498	288	76	212	152	364	0.417582	0.416438		0.174	213.142	27.8576	185.285	55.7153	241	0.231184	0.740851
		0.08487	289	76	213	152	365	0.416438	0.416438		0.1726	213.771	28.2291	185.542	56.4582	242	0.233298	0.742927
		0.08467	289	77	212	154	366	0.420765	0.420765		0.1712	214.398	28.6016	185.797	57.2031	243	0.235404	0.744939
		0.08435	289	78	211	156	367	0.425068	0.422764		0.1698	215.025	28.975	186.05	57.95	244	0.2375	0.746888
		0.08416	290	78	212	156	368	0.423913	0.422764		0.1696	215.651	29.3494	186.301	58.6988	245	0.239587	0.748776
		0.08394	291	78	213	156	369	0.422764	0.422764		0.1684	216.275	29.7247	186.551	59.4494	246	0.241664	0.750605
		0.08374	291	79	212	158	370	0.427027	0.424731		0.1672	216.899	30.1009	186.798	60.2018	247	0.243732	0.752376
		0.08334	292	79	213	158	371	0.425876	0.424731		0.1649	217.522	30.4779	187.044	60.9558	248	0.24579	0.754091
		0.08315	293	79	214	158	372	0.424731	0.424731		0.1644	218.144	30.8558	187.288	61.7116	249	0.247838	0.755752
		0.08295	293	80	213	160	373	0.428954	0.426316		0.1631	218.766	31.2345	187.531	62.469	250	0.249876	0.75736
		0.08281	294	80	214	160	374	0.427807	0.426316		0.1626	219.386	31.6139	187.772	63.2279	251	0.251904	0.758916
		0.08276	294	81	213	162	375	0.432	0.426316		0.1618	220.006	31.9941	188.012	63.9883	252	0.253922	0.760422
		0.08178	295	81	214	162	376	0.430851	0.426316		0.1606	220.625	32.3751	188.25	64.7502	253	0.255929	0.76188
		0.07778	296	81	215	162	377	0.429708	0.426316		0.1594	221.243	32.7567	188.487	65.5135	254	0.257927	0.763291
		0.0761	297	81	216	162	378	0.428571	0.426316		0.1584	221.861	33.1391	188.722	66.2781	255	0.259914	0.764656
		0.0746	299	81	218	162	380	0.426316	0.426316		0.1582	222.478	33.522	188.956	67.0441	256	0.261891	0.765977
		0.07324	299	82	217	164	381	0.430446	0.430446		0.1562	223.094	33.9057	189.189	67.8113	257	0.263857	0.767254
		0.07201	299	83	216	166	382	0.434555	0.434555		0.1547	223.71	34.2899	189.42	68.5798	258	0.265813	0.76849
		0.07089	299	84	215	168	383	0.438642	0.438642		0.1524	224.325	34.6748	189.65	69.3495	259	0.267759	0.769686
		0.06988	299	85	214	170	384	0.442708	0.439898		0.1492	224.94	35.0602	189.88	70.1203	260	0.269694	0.770843
		0.06811	299	86	213	172	385	0.446753	0.439898		0.1482	225.554	35.4462	190.108	70.8923	261	0.271618	0.772507
		0.06733	300	86	214	172	386	0.445596	0.439898		0.1482	226.167	35.8327	190.335	71.6653	262	0.273532	0.772507
		0.06662	301	86	215	172	387	0.444444	0.439898		0.1471	226.78	36.2197	190.561	72.4394	263	0.275435	0.774089
		0.06596	302	86	216	172	388	0.443299	0.439898		0.1461	227.393	36.6073	190.785	73.2145	264	0.277328	0.775101
		0.06535	303	86	217	172	389	0.442159	0.439898		0.1439	228.005	36.9953	191.009	73.9906	265	0.27921	0.776079
		0.06479	304	86	218	172	390	0.441026	0.439898		0.1432	228.616	37.3838	191.232	74.7676	266	0.281081	0.777025
		0.06444	305	86	219	172	391	0.439898	0.439898		0.1409	229.227	37.7728	191.454	75.5456	267	0.282942	0.77794
		0.06426	305	87	218	174	392	0.443878	0.441624		0.1404	229.838	38.1622	191.676	76.3244	268	0.284793	0.778824
		0.06423	306	87	219	174	393	0.442748	0.441624		0.1395	230.448	38.552	191.896	77.1041	269	0.286632	0.77968
		0.06407	307	87	220	174	394	0.441624	0.441624		0.1392	231.058	38.9423	192.115	77.8846	270	0.288461	0.780506
		0.06402	307	88	219	176	395	0.44557	0.44389		0.1386	231.667	39.3329	192.334	78.6659	271	0.29028	0.781306
		0.06393	307	89	218	178	396	0.449495	0.44389		0.1375	232.276	39.724	192.552	79.448	272	0.292088	0.782079
		0.06356	308	89	219	178	397	0.448363	0.44389		0.1369	232.885	40.1154	192.769	80.2308	273	0.293886	0.782826
		0.06344	309	89	220	178	398	0.447236	0.44389		0.1364	233.493	40.5072	192.986	81.0143	274	0.295673	0.783548
		0.06339	310	89	221	178	399	0.446115	0.44389		0.1352	234.101	40.8993	193.201	81.7986	275	0.297449	0.784247
		0.06335	311	89	222	178	400	0.445	0.44389		0.1344	234.708	41.2918	193.416	82.5835	276	0.299216	0.784922
		0.06333	312	89	223	178	401	0.44389	0.44389		0.1335	235.315	41.6845	193.631	83.3691	277	0.300971	0.785575
		0.06332	312	90	222	180	402	0.447761	0.44665		0.1327	235.922	42.0776	193.845	84.1553	278	0.302717	0.786206
		0.06328	313	90	223	180	403	0.44665	0.44665		0.1321	236.529	42.4711	194.058	84.9421	279	0.304452	0.786817
		0.06325	313	91	222	182	404	0.450495	0.450495		0.1311	237.135	42.8648	194.27	85.7295	280	0.306177	0.787407
		0.06321	313	92	221	184	405	0.454321	0.454321		0.1304	237.741	43.2587	194.483	86.5175	281	0.307891	0.787978
		0.0632	313	93	220	186	406	0.458128	0.455882		0.1281	238.347	43.653	194.694	87.306	282	0.309596	0.788529
		0.06318	314	93	221	186	407	0.457002	0.455882		0.1278	238.952	44.0475	194.905	88.0951	283	0.31129	0.789063
		0.06251	315	93	222	186	408	0.455882	0.455882		0.1271	239.558	44.4423	195.115	88.8847	284	0.312974	0.789579
		0.06214	315	94	221	188	409	0.459658	0.458537		0.1253	240.163	44.8374	195.325	89.6747	285	0.314648	0.790078
		0.06179	316	94	222	188	410	0.458537	0.458537		0.1252	240.767	45.2326	195.535	90.4653	286	0.316312	0.79056
		0.06147	316	95	221	190	411	0.462287	0.458937		0.1239	241.372	45.6282	195.744	91.2563	287	0.317966	0.791027
		0.06116	317	95	222	190	412	0.461165	0.458937		0.1225	241.976	46.0239	195.952	92.0478	288	0.31961	0.791478
		0.06088	318	95	223	190	413	0.460048	0.458937		0.1224	242.58	46.4199	196.16	92.8397	289	0.321245	0.791915
		0.06061	319	95	224	190	414	0.458937	0.458937		0.1213	243.184	46.816	196.368	93.632	290	0.322869	0.792337
		0.06035	319	96	223	192	415	0.462651	0.45933		0.1207	243.788	47.2124	196.575	94.4248	291	0.324484	0.792745
		0.06011	320	96	224	192	416	0.461538	0.45933		0.1201	244.391	47.609	196.782	95.2179	292	0.326089	0.79314
		0.05988	321	96	225	192	417	0.460432	0.45933		0.1197	244.994	48.0057	196.989	96.0115	293	0.327684	0.793523
		0.05966	322	96	226	192	418	0.45933	0.45933		0.1195	245.597	48.4027	197.195	96.8053	294	0.32927	0.793892
		0.05926	322	97	225	194	419	0.463007	0.461905		0.1171	246.2	48.7998	197.4	97.5996	295	0.330846	0.794425
		0.05908	323	97	226	194	420	0.461905	0.461905		0.1171	246.803	49.1971	197.606	98.3942	296	0.332413	0.794425
		0.05858	323	98	225	196	421	0.465558	0.465558		0.1165	247.405	49.5946	197.811	99.1891	297	0.33397	0.794932
		0.05843	323	99	224	198	422	0.469194	0.466981		0.1159	248.008	49.9922	198.016	99.9844	298	0.335518	0.795256
		0.05828	324	99	225	198	423	0.468085	0.466981		0.1154	248.61	50.39	198.22	100.78	299	0.337057	0.79557
		0.05814	325	99	226	198	424	0.466981	0.466981		0.1146	249.212	50.7879	198.424	101.576	300	0.338586	0.795874
		0.05801	325	100	225	200	425	0.470588	0.470588		0.1137	249.814	51.186	198.628	102.372	301	0.340106	0.796168
		0.05776	325	101	224	202	426	0.474178	0.472477		0.1134	250.416	51.5842	198.832	103.168	302	0.341617	0.796453
		0.0577	326	101	225	202	427	0.473068	0.472477		0.1129	251.017	51.9826	199.035	103.965	303	0.343119	0.796729
		0.05743	326	102	224	204	428	0.476636	0.472477		0.1121	251.619	52.3811	199.238	104.762	304	0.344612	0.796996
		0.05733	327	102	225	204	429	0.475524	0.472477		0.1119	252.22	52.7797	199.441	105.559	305	0.346096	0.797255
		0.05713	328	102	226	204	430	0.474419	0.472477		0.111	252.822	53.1785	199.643	106.357	306	0.347572	0.797505
		0.05704	328	103	225	206	431	0.477958	0.472477		0.1104	253.423	53.5773	199.845	107.155	307	0.349038	0.797748
		0.05695	329	103	226	206	432	0.476852	0.472477		0.1099	254.024	53.9763	200.047	107.953	308	0.350496	0.797983
		0.05687	330	103	227	206	433	0.475751	0.472477		0.1096	254.625	54.3754	200.249	108.751	309	0.351945	0.798211
		0.05679	331	103	228	206	434	0.474654	0.472477		0.1092	255.225	54.7746	200.451	109.549	310	0.353385	0.798432
		0.05642	332	103	229	206	435	0.473563	0.472477		0.108	255.826	55.174	200.652	110.348	311	0.354817	0.798646
		0.05626	333	103	230	206	436	0.472477	0.472477		0.1077	256.427	55.5734	200.853	111.147	312	0.35624	0.798853
		0.05623	333	104	229	208	437	0.475973	0.475973		0.1068	257.027	55.9729	201.054	111.946	313	0.357654	0.799055
		0.05617	333	105	228	210	438	0.479452	0.47836		0.1064	257.627	56.3725	201.255	112.745	314	0.359061	0.79925
		0.05611	334	105	229	210	439	0.47836	0.47836		0.106	258.228	56.7723	201.455	113.545	315	0.360459	0.799439
		0.05605	334	106	228	212	440	0.481818	0.481818		0.1055	258.828	57.1721	201.656	114.344	316	0.361849	0.799622
		0.056	334	107	227	214	441	0.485261	0.484163		0.1051	259.428	57.572	201.856	115.144	317	0.36323	0.7998
		0.05595	335	107	228	214	442	0.484163	0.484163		0.1047	260.028	57.972	202.056	115.944	318	0.364604	0.799973
		0.0559	335	108	227	216	443	0.487585	0.487585		0.104	260.628	58.372	202.256	116.744	319	0.365969	0.80014
		0.05585	335	109	226	218	444	0.490991	0.488789		0.1015	261.228	58.7722	202.456	117.544	320	0.367326	0.800303
		0.0557	336	109	227	218	445	0.489888	0.488789		0.1012	261.828	59.1724	202.655	118.345	321	0.368675	0.800461
		0.05566	337	109	228	218	446	0.488789	0.488789		0.101	262.427	59.5727	202.855	119.145	322	0.370017	0.800614
		0.05562	337	110	227	220	447	0.49217	0.489978		0.1007	263.027	59.9731	203.054	119.946	323	0.37135	0.800763
		0.05557	338	110	228	220	448	0.491071	0.489978		0.1003	263.626	60.3736	203.253	120.747	324	0.372676	0.800907
		0.05553	339	110	229	220	449	0.489978	0.489978		0.09955	264.226	60.7741	203.452	121.548	325	0.373994	0.801048
		0.05551	339	111	228	222	450	0.493333	0.493333		0.09882	264.825	61.1747	203.651	122.349	326	0.375305	0.801184
		0.05549	339	112	227	224	451	0.496674	0.493392		0.09847	265.425	61.5753	203.849	123.151	327	0.376608	0.801316
		0.05545	340	112	228	224	452	0.495575	0.493392		0.09812	266.024	61.9761	204.048	123.952	328	0.377903	0.801445
		0.05542	341	112	229	224	453	0.494481	0.493392		0.09777	266.623	62.3768	204.246	124.754	329	0.379191	0.80157
		0.05538	342	112	230	224	454	0.493392	0.493392		0.0976	267.222	62.7777	204.445	125.555	330	0.380471	0.801692
		0.05534	342	113	229	226	455	0.496703	0.49345		0.09658	267.821	63.1786	204.643	126.357	331	0.381744	0.80181
		0.05531	343	113	230	226	456	0.495614	0.49345		0.09642	268.42	63.5796	204.841	127.159	332	0.383009	0.801925
		0.05527	344	113	231	226	457	0.49453	0.49345		0.09609	269.019	63.9806	205.039	127.961	333	0.384268	0.802037
		0.0552	345	113	232	226	458	0.49345	0.49345		0.09577	269.618	64.3816	205.237	128.763	334	0.385519	0.802146
		0.05511	345	114	231	228	459	0.496732	0.496732		0.09529	270.217	64.7828	205.434	129.566	335	0.386763	0.802252
		0.05508	345	115	230	230	460	0.5	0.5		0.0945	270.816	65.1839	205.632	130.368	336	0.388	0.802355
		0.05505	345	116	229	232	461	0.503254	0.503254		0.09419	271.415	65.5852	205.83	131.17	337	0.38923	0.802456
		0.05502	345	117	228	234	462	0.506494	0.506494		0.09416	272.014	65.9865	206.027	131.973	338	0.390452	0.802601
		0.05497	345	118	227	236	463	0.509719	0.509719		0.09416	272.612	66.3878	206.224	132.776	339	0.391668	0.802601
		0.05494	345	119	226	238	464	0.512931	0.511828		0.09389	273.211	66.7891	206.422	133.578	340	0.392877	0.802742
		0.05491	346	119	227	238	465	0.511828	0.511828		0.0935	273.809	67.1906	206.619	134.381	341	0.39408	0.802832
		0.0549	346	120	226	240	466	0.515021	0.514403		0.09185	274.408	67.592	206.816	135.184	342	0.395275	0.80292
		0.05489	346	121	225	242	467	0.518201	0.514403		0.09129	275.006	67.9935	207.013	135.987	343	0.396464	0.803006
		0.05486	347	121	226	242	468	0.517094	0.514403		0.09102	275.605	68.3951	207.21	136.79	344	0.397646	0.80309
		0.05483	348	121	227	242	469	0.515991	0.514403		0.09074	276.203	68.7967	207.407	137.593	345	0.398821	0.803172
		0.05481	348	122	226	244	470	0.519149	0.514403		0.09034	276.802	69.1983	207.603	138.397	346	0.39999	0.80329
		0.05479	349	122	227	244	471	0.518047	0.514403		0.09034	277.4	69.5999	207.8	139.2	347	0.401152	0.80329
		0.05476	349	123	226	246	472	0.521186	0.514403		0.08996	277.998	70.0017	207.997	140.003	348	0.402308	0.803405
		0.05474	350	123	227	246	473	0.520085	0.514403		0.08995	278.597	70.4034	208.193	140.807	349	0.403458	0.803479
		0.05472	351	123	228	246	474	0.518987	0.514403		0.08969	279.195	70.8052	208.39	141.61	350	0.404601	0.803551
		0.05469	352	123	229	246	475	0.517895	0.514403		0.08929	279.793	71.207	208.586	142.414	351	0.405738	0.803622
		0.05467	353	123	230	246	476	0.516807	0.514403		0.08892	280.391	71.6088	208.782	143.218	352	0.406868	0.803691
		0.05465	353	124	229	248	477	0.519916	0.514403		0.08842	280.989	72.0107	208.979	144.021	353	0.407993	0.803758
		0.05459	354	124	230	248	478	0.518828	0.514403		0.08818	281.587	72.4126	209.175	144.825	354	0.409111	0.803824
		0.05457	354	125	229	250	479	0.521921	0.514403		0.08806	282.185	72.8146	209.371	145.629	355	0.410223	0.803889
		0.05453	355	125	230	250	480	0.520833	0.514403		0.08769	282.783	73.2165	209.567	146.433	356	0.411329	0.803952
		0.0545	357	125	232	250	482	0.518672	0.514403		0.08746	283.381	73.6185	209.763	147.237	357	0.412429	0.804013
		0.05447	358	125	233	250	483	0.517598	0.514403		0.08699	283.979	74.0206	209.959	148.041	358	0.413523	0.804073
		0.05445	359	125	234	250	484	0.516529	0.514403		0.08653	284.577	74.4226	210.155	148.845	359	0.414611	0.804132
		0.05443	360	125	235	250	485	0.515464	0.514403		0.0863	285.175	74.8247	210.351	149.649	360	0.415693	0.804218
		0.0544	361	125	236	250	486	0.514403	0.514403		0.0863	285.773	75.2269	210.546	150.454	361	0.416769	0.804218
		0.05438	361	126	235	252	487	0.517454	0.516393		0.08608	286.371	75.629	210.742	151.258	362	0.41784	0.804302
		0.05431	362	126	236	252	488	0.516393	0.516393		0.0852	286.969	76.0312	210.938	152.062	363	0.418905	0.804356
		0.05429	362	127	235	254	489	0.519427	0.519427		0.08498	287.567	76.4334	211.133	152.867	364	0.419964	0.804409
		0.05426	362	128	234	256	490	0.522449	0.520325		0.08487	288.164	76.8356	211.329	153.671	365	0.421017	0.804461
		0.05421	363	128	235	256	491	0.521385	0.520325		0.08467	288.762	77.2379	211.524	154.476	366	0.422065	0.804512
		0.0542	364	128	236	256	492	0.520325	0.520325		0.08435	289.36	77.6402	211.72	155.28	367	0.423107	0.804562
		0.05418	365	129	236	258	494	0.522267	0.521212		0.08416	289.958	78.0425	211.915	156.085	368	0.424144	0.804611
		0.05416	366	129	237	258	495	0.521212	0.521212		0.08394	290.555	78.4448	212.11	156.89	369	0.425175	0.804659
		0.05414	366	130	236	260	496	0.524194	0.524194		0.08374	291.153	78.8471	212.306	157.694	370	0.426201	0.804706
		0.05413	366	131	235	262	497	0.527163	0.526104		0.08334	291.75	79.2495	212.501	158.499	371	0.427221	0.804752
		0.05412	367	131	236	262	498	0.526104	0.526104		0.08315	292.348	79.6519	212.696	159.304	372	0.428236	0.804797
		0.05411	367	132	235	264	499	0.529058	0.529058		0.08295	292.946	80.0543	212.891	160.109	373	0.429246	0.804842
		0.0541	367	133	234	266	500	0.532	0.530693		0.08281	293.543	80.4568	213.086	160.914	374	0.43025	0.804886
		0.05408	367	134	233	268	501	0.53493	0.530693		0.08276	294.141	80.8593	213.281	161.719	375	0.431249	0.804928
		0.01167	368	134	234	268	502	0.533865	0.530693		0.08178	294.738	81.2617	213.477	162.523	376	0.432243	0.804971
		0.01118	370	134	236	268	504	0.531746	0.530693		0.07778	295.336	81.6642	213.672	163.328	377	0.433232	0.805012
		0.01116	371	134	237	268	505	0.530693	0.530693		0.0761	295.933	82.0668	213.866	164.134	378	0.434216	0.805053
											0.0746	296.531	82.4693	214.061	164.939	379	0.435194	0.805112
											0.0746	297.128	82.8719	214.256	165.744	380	0.436168	0.805112
											0.07324	297.726	83.2745	214.451	166.549	381	0.437136	0.805171
											0.07201	298.323	83.6771	214.646	167.354	382	0.4381	0.805209
											0.07089	298.92	84.0797	214.841	168.159	383	0.439058	0.805246
											0.06988	299.518	84.4823	215.035	168.965	384	0.440012	0.805283
											0.06811	300.115	84.885	215.23	169.77	385	0.440961	0.805319
											0.06733	300.712	85.2877	215.425	170.575	386	0.441905	0.805355
											0.06662	301.31	85.6904	215.619	171.381	387	0.442844	0.80539
											0.06596	301.907	86.0931	215.814	172.186	388	0.443779	0.805424
											0.06535	302.504	86.4958	216.008	172.992	389	0.444709	0.805458
											0.06479	303.101	86.8986	216.203	173.797	390	0.445634	0.805492
											0.06444	303.699	87.3013	216.397	174.603	391	0.446554	0.805525
											0.06426	304.296	87.7041	216.592	175.408	392	0.44747	0.805558
											0.06423	304.893	88.1069	216.786	176.214	393	0.448381	0.80559
											0.06407	305.49	88.5097	216.981	177.019	394	0.449288	0.805621
											0.06402	306.087	88.9125	217.175	177.825	395	0.45019	0.805653
											0.06393	306.685	89.3154	217.369	178.631	396	0.451088	0.805683
											0.06356	307.282	89.7182	217.564	179.436	397	0.451981	0.805714
											0.06344	307.879	90.1211	217.758	180.242	398	0.45287	0.805744
											0.06339	308.476	90.524	217.952	181.048	399	0.453754	0.805773
											0.06335	309.073	90.9269	218.146	181.854	400	0.454634	0.805802
											0.06333	309.67	91.3298	218.34	182.66	401	0.45551	0.805831
											0.06332	310.267	91.7327	218.535	183.465	402	0.456382	0.805859
											0.06328	310.864	92.1357	218.729	184.271	403	0.457249	0.805887
											0.06325	311.461	92.5386	218.923	185.077	404	0.458112	0.805915
											0.06321	312.058	92.9416	219.117	185.883	405	0.458971	0.805942
											0.0632	312.655	93.3446	219.311	186.689	406	0.459826	0.805969
											0.06318	313.252	93.7476	219.505	187.495	407	0.460676	0.805996
											0.06251	313.849	94.1506	219.699	188.301	408	0.461523	0.806022
											0.06214	314.446	94.5536	219.893	189.107	409	0.462365	0.806048
											0.06179	315.043	94.9567	220.087	189.913	410	0.463203	0.806074
											0.06147	315.64	95.3597	220.281	190.719	411	0.464038	0.8061
											0.06116	316.237	95.7628	220.474	191.526	412	0.464868	0.806125
											0.06088	316.834	96.1658	220.668	192.332	413	0.465694	0.80615
											0.06061	317.431	96.5689	220.862	193.138	414	0.466517	0.806174
											0.06035	318.028	96.972	221.056	193.944	415	0.467335	0.806199
											0.06011	318.625	97.3751	221.25	194.75	416	0.46815	0.806223
											0.05988	319.222	97.7783	221.443	195.557	417	0.468961	0.806246
											0.05966	319.819	98.1814	221.637	196.363	418	0.469767	0.80627
											0.05926	320.415	98.5845	221.831	197.169	419	0.470571	0.806293
											0.05908	321.012	98.9877	222.025	197.975	420	0.47137	0.806316
											0.05858	321.609	99.3909	222.218	198.782	421	0.472166	0.806339
											0.05843	322.206	99.7941	222.412	199.588	422	0.472958	0.806362
											0.05828	322.803	100.197	222.606	200.394	423	0.473746	0.806384
											0.05814	323.4	100.6	222.799	201.201	424	0.47453	0.806406
											0.05801	323.996	101.004	222.993	202.007	425	0.475311	0.806428
											0.05776	324.593	101.407	223.186	202.814	426	0.476089	0.80645
											0.0577	325.19	101.81	223.38	203.62	427	0.476862	0.806471
											0.05743	325.787	102.213	223.573	204.427	428	0.477633	0.806493
											0.05733	326.383	102.617	223.767	205.233	429	0.478399	0.806514
											0.05713	326.98	103.02	223.96	206.04	430	0.479162	0.806534
											0.05704	327.577	103.423	224.154	206.846	431	0.479922	0.806555
											0.05695	328.174	103.826	224.347	207.653	432	0.480678	0.806576
											0.05687	328.77	104.23	224.54	208.46	433	0.481431	0.806596
											0.05679	329.367	104.633	224.734	209.266	434	0.48218	0.806616
											0.05642	329.964	105.036	224.927	210.073	435	0.482926	0.806636
											0.05626	330.56	105.44	225.121	210.879	436	0.483668	0.806656
											0.05623	331.157	105.843	225.314	211.686	437	0.484408	0.806675
											0.05617	331.754	106.246	225.507	212.493	438	0.485143	0.806695
											0.05611	332.35	106.65	225.7	213.3	439	0.485876	0.806714
											0.05605	332.947	107.053	225.894	214.106	440	0.486605	0.806733
											0.056	333.544	107.456	226.087	214.913	441	0.487331	0.806752
											0.05595	334.14	107.86	226.28	215.72	442	0.488054	0.806771
											0.0559	334.737	108.263	226.473	216.527	443	0.488773	0.806789
											0.05585	335.333	108.667	226.667	217.333	444	0.48949	0.806808
											0.0557	335.93	109.07	226.86	218.14	445	0.490203	0.806826
											0.05566	336.526	109.474	227.053	218.947	446	0.490913	0.806844
											0.05562	337.123	109.877	227.246	219.754	447	0.491619	0.806862
											0.05557	337.72	110.28	227.439	220.561	448	0.492323	0.80688
											0.05553	338.316	110.684	227.632	221.368	449	0.493024	0.806898
											0.05551	338.913	111.087	227.825	222.175	450	0.493721	0.806915
											0.05549	339.509	111.491	228.018	222.982	451	0.494416	0.806933
											0.05545	340.106	111.894	228.212	223.788	452	0.495107	0.80695
											0.05542	340.702	112.298	228.405	224.595	453	0.495796	0.806967
											0.05538	341.299	112.701	228.598	225.402	454	0.496481	0.806984
											0.05534	341.895	113.105	228.791	226.209	455	0.497164	0.807001
											0.05531	342.492	113.508	228.984	227.016	456	0.497843	0.807018
											0.05527	343.088	113.912	229.177	227.823	457	0.49852	0.807034
											0.0552	343.685	114.315	229.369	228.631	458	0.499193	0.807051
											0.05511	344.281	114.719	229.562	229.438	459	0.499864	0.807067
											0.05508	344.878	115.122	229.755	230.245	460	0.500532	0.807084
											0.05505	345.474	115.526	229.948	231.052	461	0.501197	0.8071
											0.05502	346.071	115.929	230.141	231.859	462	0.501859	0.807116
											0.05497	346.667	116.333	230.334	232.666	463	0.502518	0.807132
											0.05494	347.263	116.737	230.527	233.473	464	0.503175	0.807148
											0.05491	347.86	117.14	230.72	234.28	465	0.503829	0.807163
											0.0549	348.456	117.544	230.912	235.088	466	0.50448	0.807179
											0.05489	349.053	117.947	231.105	235.895	467	0.505128	0.807194
											0.05486	349.649	118.351	231.298	236.702	468	0.505773	0.80721
											0.05483	350.245	118.755	231.491	237.509	469	0.506416	0.807225
											0.05481	350.842	119.158	231.684	238.316	470	0.507056	0.80724
											0.05479	351.438	119.562	231.876	239.124	471	0.507694	0.807255
											0.05476	352.035	119.965	232.069	239.931	472	0.508328	0.80727
											0.05474	352.631	120.369	232.262	240.738	473	0.50896	0.807285
											0.05472	353.227	120.773	232.455	241.545	474	0.50959	0.807299
											0.05469	353.824	121.176	232.647	242.353	475	0.510216	0.807314
											0.05467	354.42	121.58	232.84	243.16	476	0.510841	0.807329
											0.05465	355.016	121.984	233.033	243.967	477	0.511462	0.807343
											0.05459	355.613	122.387	233.225	244.775	478	0.512081	0.807357
											0.05457	356.209	122.791	233.418	245.582	479	0.512698	0.807372
											0.05453	356.805	123.195	233.61	246.39	480	0.513312	0.807386
											0.0545	357.402	123.598	233.803	247.197	481	0.513923	0.807407
											0.0545	357.998	124.002	233.996	248.004	482	0.514532	0.807407
											0.05447	358.594	124.406	234.188	248.812	483	0.515138	0.807428
											0.05445	359.19	124.81	234.381	249.619	484	0.515742	0.807441
											0.05443	359.787	125.213	234.573	250.427	485	0.516344	0.807455
											0.0544	360.383	125.617	234.766	251.234	486	0.516943	0.807469
											0.05438	360.979	126.021	234.958	252.042	487	0.517539	0.807482
											0.05431	361.575	126.425	235.151	252.849	488	0.518134	0.807496
											0.05429	362.172	126.828	235.343	253.657	489	0.518725	0.807509
											0.05426	362.768	127.232	235.536	254.464	490	0.519315	0.807522
											0.05421	363.364	127.636	235.728	255.272	491	0.519902	0.807535
											0.0542	363.96	128.04	235.921	256.079	492	0.520486	0.807548
											0.05418	364.557	128.443	236.113	256.887	493	0.521069	0.807568
											0.05418	365.153	128.847	236.306	257.694	494	0.521649	0.807568
											0.05416	365.749	129.251	236.498	258.502	495	0.522226	0.807587
											0.05414	366.345	129.655	236.69	259.31	496	0.522802	0.8076
											0.05413	366.941	130.059	236.883	260.117	497	0.523375	0.807613
											0.05412	367.538	130.462	237.075	260.925	498	0.523945	0.807625
											0.05411	368.134	130.866	237.268	261.732	499	0.524514	0.807638
											0.0541	368.73	131.27	237.46	262.54	500	0.52508	0.80765
											0.05408	369.326	131.674	237.652	263.348	501	0.525644	0.807662
											0.01167	369.922	132.078	237.845	264.155	502	0.526206	0.807675
											0.01118	370.518	132.482	238.037	264.963	503	0.526766	0.807693
											0.01118	371.115	132.885	238.229	265.771	504	0.527323	0.807693
											0.01116	371.711	133.289	238.421	266.579	505	0.527878	0.807711

## Sheet: Spectral Level Data
Spectral Level Data		Confidence Threshold	Forward	Reverse	Correct	Incorrect	Total	Global FDR	q-value		Fit Confidence Threshold	Fit Forward	Fit Reverse	Fit Correct	Fit Incorrect	Fit Total	Fit Global FDR	Fit Local FDR
		1	308	0	308	0	308	0	0		1	0.999344	0.000656366	0.998687	0.00131273	1	0.00131273	0.00134107
		0.9999	403	1	402	2	404	0.0049505	0.0049505		1	1.99869	0.00131282	1.99737	0.00262563	2	0.00131282	0.00134107
		0.9998	416	2	414	4	418	0.00956938	0.00754717		1	2.99803	0.00196935	2.99606	0.00393871	3	0.0013129	0.00134107
		0.9997	429	2	427	4	431	0.00928074	0.00754717		1	3.99737	0.00262597	3.99475	0.00525195	4	0.00131299	0.00134107
		0.9996	443	2	441	4	445	0.00898876	0.00754717		1	4.99672	0.00328268	4.99343	0.00656536	5	0.00131307	0.00134107
		0.9995	455	2	453	4	457	0.00875274	0.00754717		1	5.99606	0.00393947	5.99212	0.00787894	6	0.00131316	0.00134107
		0.9994	469	2	467	4	471	0.00849257	0.00754717		1	6.9954	0.00459634	6.99081	0.00919269	7	0.00131324	0.00134107
		0.9993	471	2	469	4	473	0.00845666	0.00754717		1	7.99475	0.0052533	7.98949	0.0105066	8	0.00131333	0.00134107
		0.9992	473	2	471	4	475	0.00842105	0.00754717		1	8.99409	0.00591035	8.98818	0.0118207	9	0.00131341	0.00134107
		0.9991	485	2	483	4	487	0.00821355	0.00754717		1	9.99343	0.00656748	9.98687	0.013135	10	0.0013135	0.00134107
		0.999	486	2	484	4	488	0.00819672	0.00754717		1	10.9928	0.00722469	10.9856	0.0144494	11	0.00131358	0.00134107
		0.9989	493	2	491	4	495	0.00808081	0.00754717		1	11.9921	0.00788199	11.9842	0.015764	12	0.00131367	0.00134107
		0.9987	494	2	492	4	496	0.00806452	0.00754717		1	12.9915	0.00853938	12.9829	0.0170788	13	0.00131375	0.00134107
		0.9986	497	2	495	4	499	0.00801603	0.00754717		1	13.9908	0.00919685	13.9816	0.0183937	14	0.00131384	0.00134107
		0.9984	498	2	496	4	500	0.008	0.00754717		1	14.9901	0.0098544	14.9803	0.0197088	15	0.00131392	0.00134107
		0.9982	499	2	497	4	501	0.00798403	0.00754717		1	15.9895	0.010512	15.979	0.0210241	16	0.00131401	0.00134107
		0.9981	500	2	498	4	502	0.00796813	0.00754717		1	16.9888	0.0111698	16.9777	0.0223395	17	0.00131409	0.00134107
		0.9978	508	2	506	4	510	0.00784314	0.00754717		1	17.9882	0.0118276	17.9763	0.0236551	18	0.00131417	0.00134107
		0.9977	528	2	526	4	530	0.00754717	0.00754717		1	18.9875	0.0124855	18.975	0.0249709	19	0.00131426	0.00134107
		0.9976	532	3	529	6	535	0.011215	0.00857143		1	19.9869	0.0131434	19.9737	0.0262869	20	0.00131434	0.00134107
		0.9973	561	3	558	6	564	0.0106383	0.00857143		1	20.9862	0.0138015	20.9724	0.027603	21	0.00131443	0.00134107
		0.9972	562	3	559	6	565	0.0106195	0.00857143		1	21.9855	0.0144597	21.9711	0.0289193	22	0.00131451	0.00134107
		0.9969	563	3	560	6	566	0.0106007	0.00857143		1	22.9849	0.0151179	22.9698	0.0302358	23	0.0013146	0.00134107
		0.9968	565	3	562	6	568	0.0105634	0.00857143		1	23.9842	0.0157762	23.9684	0.0315524	24	0.00131468	0.00134107
		0.9965	568	3	565	6	571	0.0105079	0.00857143		1	24.9836	0.0164346	24.9671	0.0328692	25	0.00131477	0.00134107
		0.9963	569	3	566	6	572	0.0104895	0.00857143		1	25.9829	0.0170931	25.9658	0.0341862	26	0.00131485	0.00134107
		0.9961	570	3	567	6	573	0.0104712	0.00857143		1	26.9822	0.0177517	26.9645	0.0355034	27	0.00131494	0.00134107
		0.9957	578	3	575	6	581	0.010327	0.00857143		1	27.9816	0.0184103	27.9632	0.0368207	28	0.00131502	0.00134107
		0.9956	582	3	579	6	585	0.0102564	0.00857143		1	28.9809	0.0190691	28.9619	0.0381382	29	0.00131511	0.00134107
		0.995	583	3	580	6	586	0.0102389	0.00857143		1	29.9803	0.0197279	29.9605	0.0394558	30	0.00131519	0.00134107
		0.9949	584	3	581	6	587	0.0102215	0.00857143		1	30.9796	0.0203868	30.9592	0.0407737	31	0.00131528	0.00134107
		0.9939	586	3	583	6	589	0.0101868	0.00857143		1	31.979	0.0210458	31.9579	0.0420917	32	0.00131536	0.00134107
		0.9936	587	3	584	6	590	0.0101695	0.00857143		1	32.9783	0.0217049	32.9566	0.0434098	33	0.00131545	0.00134107
		0.9932	588	3	585	6	591	0.0101523	0.00857143		1	33.9776	0.0223641	33.9553	0.0447282	34	0.00131553	0.00134107
		0.9927	593	3	590	6	596	0.0100671	0.00857143		1	34.977	0.0230233	34.954	0.0460467	35	0.00131562	0.00134107
		0.9917	594	3	591	6	597	0.0100503	0.00857143		1	35.9763	0.0236827	35.9526	0.0473654	36	0.0013157	0.00134107
		0.9911	596	3	593	6	599	0.0100167	0.00857143		1	36.9757	0.0243421	36.9513	0.0486842	37	0.00131579	0.00134107
		0.9906	599	3	596	6	602	0.00996678	0.00857143		1	37.975	0.0250016	37.95	0.0500032	38	0.00131587	0.00134107
		0.99	600	3	597	6	603	0.00995025	0.00857143		1	38.9743	0.0256612	38.9487	0.0513224	39	0.00131596	0.00134107
		0.9892	601	3	598	6	604	0.00993377	0.00857143		1	39.9737	0.0263209	39.9474	0.0526418	40	0.00131604	0.00134107
		0.9891	602	3	599	6	605	0.00991736	0.00857143		1	40.973	0.0269807	40.946	0.0539613	41	0.00131613	0.00134107
		0.9877	607	3	604	6	610	0.00983607	0.00857143		1	41.9724	0.0276405	41.9447	0.055281	42	0.00131621	0.00134107
		0.9866	608	3	605	6	611	0.00981997	0.00857143		1	42.9717	0.0283004	42.9434	0.0566009	43	0.0013163	0.00134107
		0.986	609	3	606	6	612	0.00980392	0.00857143		1	43.971	0.0289605	43.9421	0.0579209	44	0.00131638	0.00134107
		0.9859	610	3	607	6	613	0.00978793	0.00857143		1	44.9704	0.0296206	44.9408	0.0592411	45	0.00131647	0.00134107
		0.9839	612	3	609	6	615	0.0097561	0.00857143		1	45.9697	0.0302808	45.9394	0.0605615	46	0.00131655	0.00134107
		0.9835	613	3	610	6	616	0.00974026	0.00857143		1	46.9691	0.030941	46.9381	0.0618821	47	0.00131664	0.00134107
		0.9816	614	3	611	6	617	0.00972447	0.00857143		1	47.9684	0.0316014	47.9368	0.0632028	48	0.00131672	0.00134107
		0.9809	643	3	640	6	646	0.00928793	0.00857143		1	48.9677	0.0322618	48.9355	0.0645237	49	0.00131681	0.00134107
		0.9795	660	3	657	6	663	0.00904977	0.00857143		1	49.9671	0.0329224	49.9342	0.0658447	50	0.00131689	0.00134107
		0.9758	661	3	658	6	664	0.00903614	0.00857143		1	50.9664	0.033583	50.9328	0.067166	51	0.00131698	0.00134107
		0.9745	662	3	659	6	665	0.00902256	0.00857143		1	51.9658	0.0342437	51.9315	0.0684874	52	0.00131707	0.00134107
		0.9723	664	3	661	6	667	0.0089955	0.00857143		1	52.9651	0.0349045	52.9302	0.069809	53	0.00131715	0.00134107
		0.9682	665	3	662	6	668	0.00898204	0.00857143		1	53.9644	0.0355654	53.9289	0.0711307	54	0.00131724	0.00134107
		0.9681	669	3	666	6	672	0.00892857	0.00857143		1	54.9638	0.0362263	54.9275	0.0724526	55	0.00131732	0.00134107
		0.9635	677	3	674	6	680	0.00882353	0.00857143		1	55.9631	0.0368874	55.9262	0.0737747	56	0.00131741	0.00134107
		0.9582	678	3	675	6	681	0.00881057	0.00857143		1	56.9625	0.0375485	56.9249	0.075097	57	0.00131749	0.00134107
		0.9521	690	3	687	6	693	0.00865801	0.00857143		1	57.9618	0.0382097	57.9236	0.0764194	58	0.00131758	0.00134107
		0.9451	691	3	688	6	694	0.00864553	0.00857143		1	58.9611	0.038871	58.9223	0.077742	59	0.00131766	0.00134107
		0.9281	692	3	689	6	695	0.00863309	0.00857143		1	59.9605	0.0395324	59.9209	0.0790648	60	0.00131775	0.00134107
		0.9179	695	3	692	6	698	0.00859599	0.00857143		1	60.9598	0.0401938	60.9196	0.0803877	61	0.00131783	0.00134107
		0.9084	697	3	694	6	700	0.00857143	0.00857143		1	61.9591	0.0408554	61.9183	0.0817108	62	0.00131792	0.00134107
		0.9065	697	4	693	8	701	0.0114123	0.0112835		1	62.9585	0.041517	62.917	0.0830341	63	0.001318	0.00134107
		0.8938	704	4	700	8	708	0.0112994	0.0112835		1	63.9578	0.0421788	63.9156	0.0843575	64	0.00131809	0.00134107
		0.8797	705	4	701	8	709	0.0112835	0.0112835		1	64.9572	0.0428406	64.9143	0.0856812	65	0.00131817	0.00134107
		0.8641	709	5	704	10	714	0.0140056	0.0138504		1	65.9565	0.0435025	65.913	0.0870049	66	0.00131826	0.00134107
		0.8471	710	5	705	10	715	0.013986	0.0138504		1	66.9558	0.0441645	66.9117	0.0883289	67	0.00131834	0.00134107
		0.8288	712	5	707	10	717	0.013947	0.0138504		1	67.9552	0.0448265	67.9103	0.089653	68	0.00131843	0.00134107
		0.8091	713	5	708	10	718	0.0139276	0.0138504		1	68.9545	0.0454887	68.909	0.0909774	69	0.00131851	0.00134107
		0.805	714	5	709	10	719	0.0139082	0.0138504		1	69.9538	0.0461509	69.9077	0.0923018	70	0.0013186	0.00134107
		0.7883	716	5	711	10	721	0.0138696	0.0138504		1	70.9532	0.0468132	70.9064	0.0936265	71	0.00131868	0.00134107
		0.7664	717	5	712	10	722	0.0138504	0.0138504		1	71.9525	0.0474756	71.905	0.0949513	72	0.00131877	0.00134107
		0.7438	731	7	724	14	738	0.0189702	0.0189702		1	72.9519	0.0481381	72.9037	0.0962763	73	0.00131885	0.00134107
		0.7207	731	8	723	16	739	0.0216509	0.0213904		1	73.9512	0.0488007	73.9024	0.0976014	74	0.00131894	0.00134107
		0.701	732	8	724	16	740	0.0216216	0.0213904		1	74.9505	0.0494634	74.9011	0.0989268	75	0.00131902	0.00134107
		0.6973	735	8	727	16	743	0.0215343	0.0213904		1	75.9499	0.0501261	75.8997	0.100252	76	0.00131911	0.00134107
		0.674	736	8	728	16	744	0.0215054	0.0213904		1	76.9492	0.050789	76.8984	0.101578	77	0.00131919	0.00134107
		0.6287	737	8	729	16	745	0.0214765	0.0213904		1	77.9485	0.0514519	77.8971	0.102904	78	0.00131928	0.00134107
		0.6256	740	8	732	16	748	0.0213904	0.0213904		1	78.9479	0.0521149	78.8958	0.10423	79	0.00131936	0.00134107
		0.6225	753	9	744	18	762	0.023622	0.02267		1	79.9472	0.052778	79.8944	0.105556	80	0.00131945	0.00134107
		0.6086	771	9	762	18	780	0.0230769	0.02267		1	80.9466	0.0534412	80.8931	0.106882	81	0.00131953	0.00134107
		0.6071	773	9	764	18	782	0.0230179	0.02267		1	81.9459	0.0541044	81.8918	0.108209	82	0.00131962	0.00134107
		0.5866	774	9	765	18	783	0.0229885	0.02267		1	82.9452	0.0547678	82.8905	0.109536	83	0.00131971	0.00134107
		0.5672	785	9	776	18	794	0.02267	0.02267		1	83.9446	0.0554312	83.8891	0.110862	84	0.00131979	0.00134107
		0.5491	785	10	775	20	795	0.0251572	0.0235571		1	84.9439	0.0560947	84.8878	0.112189	85	0.00131988	0.00134107
		0.5323	786	10	776	20	796	0.0251256	0.0235571		1	85.9432	0.0567583	85.8865	0.113517	86	0.00131996	0.00134107
		0.5306	787	10	777	20	797	0.0250941	0.0235571		1	86.9426	0.057422	86.8852	0.114844	87	0.00132005	0.00134107
		0.5168	788	10	778	20	798	0.0250627	0.0235571		1	87.9419	0.0580858	87.8838	0.116172	88	0.00132013	0.00134107
		0.4896	789	10	779	20	799	0.0250313	0.0235571		1	88.9413	0.0587497	88.8825	0.117499	89	0.00132022	0.00134107
		0.4854	795	10	785	20	805	0.0248447	0.0235571		1	89.9406	0.0594136	89.8812	0.118827	90	0.0013203	0.00134107
		0.4777	820	10	810	20	830	0.0240964	0.0235571		1	90.9399	0.0600776	90.8798	0.120155	91	0.00132039	0.00134107
		0.4669	821	10	811	20	831	0.0240674	0.0235571		1	91.9393	0.0607418	91.8785	0.121484	92	0.00132047	0.00134107
		0.4658	839	10	829	20	849	0.0235571	0.0235571		1	92.9386	0.061406	92.8772	0.122812	93	0.00132056	0.00134107
		0.4571	842	11	831	22	853	0.0257913	0.025731		1	93.9379	0.0620702	93.8759	0.12414	94	0.00132064	0.00134107
		0.4482	843	11	832	22	854	0.0257611	0.025731		1	94.9373	0.0627346	94.8745	0.125469	95	0.00132073	0.00134107
		0.4326	844	11	833	22	855	0.025731	0.025731		1	95.9366	0.0633991	95.8732	0.126798	96	0.00132081	0.00134107
		0.4258	853	14	839	28	867	0.0322953	0.0321839		1	96.9359	0.0640636	96.8719	0.128127	97	0.0013209	0.00134107
		0.4195	854	14	840	28	868	0.0322581	0.0321839		1	97.9353	0.0647283	97.8705	0.129457	98	0.00132098	0.00134107
		0.4122	855	14	841	28	869	0.0322209	0.0321839		1	98.9346	0.065393	98.8692	0.130786	99	0.00132107	0.00134107
		0.4084	856	14	842	28	870	0.0321839	0.0321839		1	99.9339	0.0660578	99.8679	0.132116	100	0.00132116	0.00134107
		0.3987	856	15	841	30	871	0.0344432	0.0344432		1	100.933	0.0667227	100.867	0.133445	101	0.00132124	0.00134107
		0.3943	870	17	853	34	887	0.0383315	0.0382883		1	101.933	0.0673876	101.865	0.134775	102	0.00132133	0.00134107
		0.3901	871	17	854	34	888	0.0382883	0.0382883		1	102.932	0.0680527	102.864	0.136105	103	0.00132141	0.00134107
		0.3862	876	19	857	38	895	0.0424581	0.0422222		1	103.931	0.0687178	103.863	0.137436	104	0.0013215	0.00134107
		0.3824	877	19	858	38	896	0.0424107	0.0422222		1	104.931	0.0693831	104.861	0.138766	105	0.00132158	0.00134107
		0.3788	880	19	861	38	899	0.0422692	0.0422222		1	105.93	0.0700484	105.86	0.140097	106	0.00132167	0.00134107
		0.3753	881	19	862	38	900	0.0422222	0.0422222		1	106.929	0.0707138	106.859	0.141428	107	0.00132175	0.00134107
		0.3719	896	21	875	42	917	0.0458015	0.0453564		1	107.929	0.0713793	107.857	0.142759	108	0.00132184	0.00134107
		0.3687	897	21	876	42	918	0.0457516	0.0453564		1	108.928	0.0720449	108.856	0.14409	109	0.00132192	0.00134107
		0.3655	898	21	877	42	919	0.0457018	0.0453564		1	109.927	0.0727105	109.855	0.145421	110	0.00132201	0.00134107
		0.3625	899	21	878	42	920	0.0456522	0.0453564		1	110.927	0.0733763	110.853	0.146753	111	0.0013221	0.00134107
		0.3595	904	21	883	42	925	0.0454054	0.0453564		1	111.926	0.0740421	111.852	0.148084	112	0.00132218	0.00134107
		0.3565	905	21	884	42	926	0.0453564	0.0453564		1	112.925	0.074708	112.851	0.149416	113	0.00132227	0.00134107
		0.3537	909	22	887	44	931	0.047261	0.047261		1	113.925	0.0753741	113.849	0.150748	114	0.00132235	0.00134107
		0.3509	909	23	886	46	932	0.0493562	0.0485744		1	114.924	0.0760402	114.848	0.15208	115	0.00132244	0.00134107
		0.3481	924	23	901	46	947	0.0485744	0.0485744		1	115.923	0.0767063	115.847	0.153413	116	0.00132252	0.00134107
		0.3454	924	24	900	48	948	0.0506329	0.0506329		1	116.923	0.0773726	116.845	0.154745	117	0.00132261	0.00134107
		0.3427	955	30	925	60	985	0.0609137	0.0607903		1	117.922	0.078039	117.844	0.156078	118	0.00132269	0.00134107
		0.3401	956	30	926	60	986	0.0608519	0.0607903		1	118.921	0.0787054	118.843	0.157411	119	0.00132278	0.00134107
		0.3376	957	30	927	60	987	0.0607903	0.0607903		1	119.921	0.079372	119.841	0.158744	120	0.00132287	0.00134107
		0.335	957	31	926	62	988	0.062753	0.0625631		1	120.92	0.0800386	120.84	0.160077	121	0.00132295	0.00134107
		0.3325	960	31	929	62	991	0.0625631	0.0625631		1	121.919	0.0807053	121.839	0.161411	122	0.00132304	0.00134107
		0.3306	960	32	928	64	992	0.0645161	0.0645161		1	122.919	0.0813721	122.837	0.162744	123	0.00132312	0.00134107
		0.3301	960	33	927	66	993	0.0664653	0.0662651		1	123.918	0.082039	123.836	0.164078	124	0.00132321	0.00134107
		0.3276	963	33	930	66	996	0.0662651	0.0662651		1	124.917	0.082706	124.835	0.165412	125	0.0013233	0.00134107
		0.3252	963	34	929	68	997	0.0682046	0.0677966		1	125.917	0.0833731	125.833	0.166746	126	0.00132338	0.00134107
		0.3229	966	34	932	68	1000	0.068	0.0677966		1	126.916	0.0840403	126.832	0.168081	127	0.00132347	0.00134107
		0.3206	967	34	933	68	1001	0.0679321	0.0677966		1	127.915	0.0847076	127.831	0.169415	128	0.00132356	0.00134107
		0.3183	969	34	935	68	1003	0.0677966	0.0677966		1	128.915	0.0853749	128.829	0.17075	129	0.00132364	0.00134107
		0.316	969	35	934	70	1004	0.0697211	0.0697211		1	129.914	0.0860424	129.828	0.172085	130	0.00132373	0.00134107
		0.3115	969	36	933	72	1005	0.0716418	0.0715706		1	130.913	0.08671	130.827	0.17342	131	0.00132382	0.00134107
		0.3072	970	36	934	72	1006	0.0715706	0.0715706		1	131.913	0.0873776	131.825	0.174755	132	0.0013239	0.00134107
		0.305	973	37	936	74	1010	0.0732673	0.0732673		1	132.912	0.0880454	132.824	0.176091	133	0.00132399	0.00134107
		0.3029	973	38	935	76	1011	0.0751731	0.0751731		1	133.911	0.0887133	133.823	0.177427	134	0.00132408	0.00134107
		0.3008	977	39	938	78	1016	0.0767717	0.0763957		1	134.911	0.0893812	134.821	0.178762	135	0.00132417	0.00134107
		0.2994	979	39	940	78	1018	0.0766208	0.0763957		1	135.91	0.0900493	135.82	0.180099	136	0.00132425	0.00134107
		0.2988	980	39	941	78	1019	0.0765456	0.0763957		1	136.909	0.0907175	136.819	0.181435	137	0.00132434	0.00134107
		0.2967	981	39	942	78	1020	0.0764706	0.0763957		1	137.909	0.0913858	137.817	0.182772	138	0.00132443	0.00134107
		0.2947	982	39	943	78	1021	0.0763957	0.0763957		1	138.908	0.0920542	138.816	0.184108	139	0.00132452	0.00134107
		0.2927	987	40	947	80	1027	0.0778968	0.0776699		1	139.907	0.0927227	139.815	0.185445	140	0.00132461	0.00134107
		0.2908	988	40	948	80	1028	0.077821	0.0776699		1	140.907	0.0933913	140.813	0.186783	141	0.0013247	0.00134107
		0.289	989	40	949	80	1029	0.0777454	0.0776699		1	141.906	0.09406	141.812	0.18812	142	0.00132479	0.00134107
		0.2888	990	40	950	80	1030	0.0776699	0.0776699		1	142.905	0.0947289	142.811	0.189458	143	0.00132488	0.00134107
		0.2869	990	41	949	82	1031	0.0795344	0.0794574		1	143.905	0.0953979	143.809	0.190796	144	0.00132497	0.00134107
		0.2832	991	41	950	82	1032	0.0794574	0.0794574		1	144.904	0.096067	144.808	0.192134	145	0.00132506	0.00134107
		0.2818	996	42	954	84	1038	0.0809249	0.080847		1	145.903	0.0967363	145.807	0.193473	146	0.00132515	0.00134107
		0.2795	997	42	955	84	1039	0.080847	0.080847		1	146.903	0.0974056	146.805	0.194811	147	0.00132525	0.00134107
		0.2777	1001	44	957	88	1045	0.0842105	0.0840497		1	147.902	0.0980752	147.804	0.19615	148	0.00132534	0.00134107
		0.2765	1002	44	958	88	1046	0.08413	0.0840497		1	148.901	0.0987448	148.803	0.19749	149	0.00132543	0.00134107
		0.2759	1003	44	959	88	1047	0.0840497	0.0840497		1	149.901	0.0994146	149.801	0.198829	150	0.00132553	0.00134107
		0.2731	1003	45	958	90	1048	0.0858779	0.0855513		1	150.9	0.100085	150.8	0.200169	151	0.00132562	0.00134107
		0.2724	1004	45	959	90	1049	0.085796	0.0855513		1	151.899	0.100755	151.798	0.201509	152	0.00132572	0.00134107
		0.2713	1007	45	962	90	1052	0.0855513	0.0855513		1	152.899	0.101425	152.797	0.20285	153	0.00132582	0.00134107
		0.2706	1010	46	964	92	1056	0.0871212	0.0867107		1	153.898	0.102095	153.796	0.204191	154	0.00132591	0.00134107
		0.2689	1011	46	965	92	1057	0.0870388	0.0867107		1	154.897	0.102766	154.794	0.205532	155	0.00132601	0.00134107
		0.2672	1014	46	968	92	1060	0.0867925	0.0867107		1	155.897	0.103437	155.793	0.206874	156	0.00132611	0.00134107
		0.2663	1015	46	969	92	1061	0.0867107	0.0867107		1	156.896	0.104108	156.792	0.208216	157	0.00132621	0.00134107
		0.2639	1022	48	974	96	1070	0.0897196	0.0897196		1	157.895	0.104779	157.79	0.209558	158	0.00132632	0.00134107
		0.2607	1026	50	976	100	1076	0.0929368	0.0929368		1	158.895	0.10545	158.789	0.210901	159	0.00132642	0.00134107
		0.2591	1026	51	975	102	1077	0.0947075	0.0947075		1	159.894	0.106122	159.788	0.212244	160	0.00132653	0.00134107
		0.2575	1029	53	976	106	1082	0.0979667	0.0978763		1	160.893	0.106794	160.786	0.213588	161	0.00132663	0.00134107
		0.2568	1030	53	977	106	1083	0.0978763	0.0978763		1	161.893	0.107466	161.785	0.214932	162	0.00132674	0.00134107
		0.2559	1030	54	976	108	1084	0.099631	0.099631		1	162.892	0.108138	162.784	0.216276	163	0.00132685	0.00134107
		0.2544	1038	55	983	110	1093	0.10064	0.099728		1	163.891	0.108811	163.782	0.217621	164	0.00132696	0.00134107
		0.2529	1039	55	984	110	1094	0.100548	0.099728		1	164.891	0.109483	164.781	0.218967	165	0.00132707	0.00134107
		0.2522	1048	55	993	110	1103	0.099728	0.099728		1	165.89	0.110157	165.78	0.220313	166	0.00132719	0.00134107
		0.2513	1050	56	994	112	1106	0.101266	0.101266		1	166.889	0.11083	166.778	0.22166	167	0.0013273	0.00134107
		0.2507	1052	57	995	114	1109	0.102795	0.102703		1	167.888	0.111503	167.777	0.223007	168	0.00132742	0.00134107
		0.2498	1053	57	996	114	1110	0.102703	0.102703		1	168.888	0.112177	168.776	0.224355	169	0.00132754	0.00134107
		0.2484	1053	59	994	118	1112	0.106115	0.105925		1	169.887	0.112852	169.774	0.225703	170	0.00132767	0.00134107
		0.2478	1054	59	995	118	1113	0.10602	0.105925		1	170.886	0.113526	170.773	0.227052	171	0.00132779	0.00134107
		0.2469	1055	59	996	118	1114	0.105925	0.105925		1	171.886	0.114201	171.772	0.228402	172	0.00132792	0.00134107
		0.2455	1059	61	998	122	1120	0.108929	0.108831		1	172.885	0.114876	172.77	0.229753	173	0.00132805	0.00134107
		0.244	1060	61	999	122	1121	0.108831	0.108831		1	173.884	0.115552	173.769	0.231104	174	0.00132818	0.00134107
		0.2426	1063	62	1001	124	1125	0.110222	0.110124		1	174.884	0.116228	174.768	0.232456	175	0.00132832	0.00134107
		0.2412	1064	62	1002	124	1126	0.110124	0.110124		1	175.883	0.116904	175.766	0.233809	176	0.00132846	0.00134107
		0.2398	1066	65	1001	130	1131	0.114943	0.114943		1	176.882	0.117581	176.765	0.235162	177	0.0013286	0.00134107
		0.2392	1066	66	1000	132	1132	0.116608	0.116608		1	177.882	0.118258	177.763	0.236517	178	0.00132875	0.00134107
		0.2385	1066	67	999	134	1133	0.11827	0.11827		1	178.881	0.118936	178.762	0.237872	179	0.00132889	0.00134107
		0.2371	1068	68	1000	136	1136	0.119718	0.119718		1	179.88	0.119614	179.761	0.239228	180	0.00132905	0.00134107
		0.2358	1068	69	999	138	1137	0.121372	0.121372		1	180.88	0.120293	180.759	0.240586	181	0.0013292	0.00134107
		0.2351	1072	70	1002	140	1142	0.122592	0.121633		1	181.879	0.120972	181.758	0.241944	182	0.00132936	0.00134107
		0.2344	1079	70	1009	140	1149	0.121845	0.121633		1	182.878	0.121652	182.757	0.243304	183	0.00132953	0.00134107
		0.2331	1080	70	1010	140	1150	0.121739	0.121633		1	183.878	0.122332	183.755	0.244664	184	0.0013297	0.00134107
		0.2314	1081	70	1011	140	1151	0.121633	0.121633		1	184.877	0.123013	184.754	0.246026	185	0.00132987	0.00134107
		0.2311	1081	71	1010	142	1152	0.123264	0.122731		1	185.876	0.123694	185.753	0.247389	186	0.00133005	0.00134107
		0.2305	1082	71	1011	142	1153	0.123157	0.122731		1	186.876	0.124376	186.751	0.248753	187	0.00133023	0.00134107
		0.228	1083	71	1012	142	1154	0.12305	0.122731		1	187.875	0.125059	187.75	0.250118	188	0.00133042	0.00134107
		0.2272	1086	71	1015	142	1157	0.122731	0.122731		1	188.874	0.125742	188.749	0.251485	189	0.00133061	0.00134107
		0.2267	1086	72	1014	144	1158	0.124352	0.124245		1	189.874	0.126426	189.747	0.252853	190	0.0013308	0.00134107
		0.2255	1087	72	1015	144	1159	0.124245	0.124245		1	190.873	0.127111	190.746	0.254222	191	0.00133101	0.00134107
		0.2234	1087	73	1014	146	1160	0.125862	0.12543		1	191.872	0.127797	191.744	0.255594	192	0.00133122	0.00134107
		0.2219	1088	73	1015	146	1161	0.125754	0.12543		1	192.872	0.128483	192.743	0.256966	193	0.00133143	0.00134107
		0.2207	1089	73	1016	146	1162	0.125645	0.12543		1	193.871	0.12917	193.742	0.258341	194	0.00133165	0.00134107
		0.2198	1091	73	1018	146	1164	0.12543	0.12543		1	194.87	0.129858	194.74	0.259716	195	0.00133188	0.00134107
		0.2184	1091	74	1017	148	1165	0.127039	0.127039		1	195.869	0.130547	195.739	0.261094	196	0.00133211	0.00134107
		0.2162	1091	75	1016	150	1166	0.128645	0.128645		1	196.869	0.131237	196.738	0.262474	197	0.00133235	0.00134107
		0.2161	1091	76	1015	152	1167	0.130249	0.130026		1	197.868	0.131928	197.736	0.263855	198	0.0013326	0.00134107
		0.2149	1092	76	1016	152	1168	0.130137	0.130026		1	198.867	0.132619	198.735	0.265238	199	0.00133286	0.00134107
		0.2138	1093	76	1017	152	1169	0.130026	0.130026		1	199.867	0.133312	199.733	0.266624	200	0.00133312	0.00134107
		0.2116	1093	77	1016	154	1170	0.131624	0.131175		1	200.866	0.134006	200.732	0.268011	201	0.00133339	0.00134107
		0.2106	1097	77	1020	154	1174	0.131175	0.131175		1	201.865	0.1347	201.731	0.269401	202	0.00133367	0.00134107
		0.2095	1097	78	1019	156	1175	0.132766	0.131868		1	202.865	0.135396	202.729	0.270793	203	0.00133395	0.00134107
		0.2093	1098	78	1020	156	1176	0.132653	0.131868		1	203.864	0.136093	203.728	0.272187	204	0.00133425	0.00134107
		0.2084	1099	78	1021	156	1177	0.13254	0.131868		1	204.863	0.136792	204.726	0.273583	205	0.00133455	0.00134107
		0.2074	1100	78	1022	156	1178	0.132428	0.131868		1	205.863	0.137491	205.725	0.274982	206	0.00133487	0.00134107
		0.2063	1101	78	1023	156	1179	0.132316	0.131868		1	206.862	0.138192	206.724	0.276384	207	0.00133519	0.00134107
		0.206	1105	78	1027	156	1183	0.131868	0.131868		1	207.861	0.138894	207.722	0.277788	208	0.00133552	0.00134107
		0.2053	1105	79	1026	158	1184	0.133446	0.133221		1	208.86	0.139597	208.721	0.279195	209	0.00133586	0.00134107
		0.2033	1106	79	1027	158	1185	0.133333	0.133221		1	209.86	0.140302	209.719	0.280605	210	0.00133621	0.00134107
		0.2027	1107	79	1028	158	1186	0.133221	0.133221		1	210.859	0.141009	210.718	0.282017	211	0.00133658	0.00134107
		0.2013	1107	80	1027	160	1187	0.134794	0.13468		1	211.858	0.141717	211.717	0.283433	212	0.00133695	0.00134107
		0.2004	1108	80	1028	160	1188	0.13468	0.13468		1	212.858	0.142426	212.715	0.284852	213	0.00133733	0.00134107
		0.2003	1112	81	1031	162	1193	0.135792	0.135338		1	213.857	0.143137	213.714	0.286274	214	0.00133773	0.00134107
		0.1996	1115	81	1034	162	1196	0.135452	0.135338		1	214.856	0.14385	214.712	0.287699	215	0.00133814	0.00134107
		0.1993	1116	81	1035	162	1197	0.135338	0.135338		1	215.855	0.144564	215.711	0.289128	216	0.00133855	0.00134107
		0.1984	1117	82	1035	164	1199	0.136781	0.136667		1	216.855	0.14528	216.709	0.29056	217	0.00133899	0.00134107
		0.1974	1118	82	1036	164	1200	0.136667	0.136667		1	217.854	0.145998	217.708	0.291996	218	0.00133943	0.00134107
		0.1965	1121	85	1036	170	1206	0.140962	0.140962		1	218.853	0.146718	218.707	0.293435	219	0.00133989	0.00134107
		0.1955	1121	86	1035	172	1207	0.142502	0.142266		1	219.853	0.147439	219.705	0.294879	220	0.00134036	0.00134107
		0.1946	1122	86	1036	172	1208	0.142384	0.142266		1	220.852	0.148163	220.704	0.296326	221	0.00134084	0.00134107
		0.1937	1123	86	1037	172	1209	0.142266	0.142266		1	221.851	0.148889	221.702	0.297777	222	0.00134134	0.00134107
		0.1928	1123	87	1036	174	1210	0.143802	0.143683		1	222.85	0.149616	222.701	0.299233	223	0.00134185	0.00134107
		0.1919	1124	87	1037	174	1211	0.143683	0.143683		1	223.85	0.150346	223.699	0.300693	224	0.00134238	0.00134107
		0.1906	1124	88	1036	176	1212	0.145215	0.145095		1	224.849	0.151078	224.698	0.302157	225	0.00134292	0.00134107
		0.1901	1125	88	1037	176	1213	0.145095	0.145095		1	225.848	0.151813	225.696	0.303626	226	0.00134348	0.00134107
		0.1884	1125	89	1036	178	1214	0.146623	0.146623		1	226.847	0.152549	226.695	0.305099	227	0.00134405	0.00134107
		0.1879	1127	92	1035	184	1219	0.150943	0.15045		1	227.847	0.153289	227.693	0.306577	228	0.00134464	0.00134107
		0.1867	1128	92	1036	184	1220	0.15082	0.15045		1	228.846	0.15403	228.692	0.30806	229	0.00134524	0.00134107
		0.1858	1130	92	1038	184	1222	0.150573	0.15045		1	229.845	0.154774	229.69	0.309549	230	0.00134586	0.00134107
		0.185	1131	92	1039	184	1223	0.15045	0.15045		1	230.844	0.155521	230.689	0.311042	231	0.0013465	0.00134107
		0.1849	1131	93	1038	186	1224	0.151961	0.151837		1	231.844	0.15627	231.687	0.312541	232	0.00134716	0.00134107
		0.1833	1132	93	1039	186	1225	0.151837	0.151837		1	232.843	0.157022	232.686	0.314045	233	0.00134783	0.00134107
		0.1822	1135	94	1041	188	1229	0.15297	0.15297		1	233.842	0.157777	233.684	0.315555	234	0.00134852	0.00134107
		0.1817	1135	95	1040	190	1230	0.154472	0.154472		1	234.841	0.158535	234.683	0.31707	235	0.00134924	0.00134107
		0.1809	1137	96	1041	192	1233	0.155718	0.155718		1	235.841	0.159296	235.681	0.318592	236	0.00134996	0.00134107
		0.1801	1137	97	1040	194	1234	0.157212	0.157212		1	236.84	0.16006	236.68	0.320119	237	0.00135071	0.00134107
		0.1796	1137	98	1039	196	1235	0.158704	0.15832		1	237.839	0.160826	237.678	0.321653	238	0.00135148	0.00134107
		0.1793	1139	98	1041	196	1237	0.158448	0.15832		1	238.838	0.161596	238.677	0.323193	239	0.00135227	0.00134107
		0.1786	1140	98	1042	196	1238	0.15832	0.15832		1	239.838	0.16237	239.675	0.32474	240	0.00135308	0.00134107
		0.1778	1145	101	1044	202	1246	0.162119	0.162119		1	240.837	0.163146	240.674	0.326293	241	0.00135391	0.00134107
		0.177	1147	102	1045	204	1249	0.163331	0.163331		1	241.836	0.163926	241.672	0.327853	242	0.00135476	0.00134107
		0.1768	1147	103	1044	206	1250	0.1648	0.1648		1	242.835	0.16471	242.671	0.32942	243	0.00135564	0.00134107
		0.1763	1147	104	1043	208	1251	0.166267	0.16521		1	243.835	0.165497	243.669	0.330994	244	0.00135653	0.00134107
		0.1748	1148	104	1044	208	1252	0.166134	0.16521		1	244.834	0.166288	244.667	0.332575	245	0.00135745	0.00134107
		0.1744	1149	104	1045	208	1253	0.166002	0.16521		1	245.833	0.167082	245.666	0.334164	246	0.00135839	0.00134107
		0.174	1150	104	1046	208	1254	0.165869	0.16521		1	246.832	0.167881	246.664	0.335761	247	0.00135936	0.00134107
		0.1733	1151	104	1047	208	1255	0.165737	0.16521		1	247.831	0.168683	247.663	0.337366	248	0.00136034	0.00134107
		0.1726	1152	104	1048	208	1256	0.165605	0.16521		1	248.831	0.169489	248.661	0.338978	249	0.00136136	0.00134107
		0.172	1153	104	1049	208	1257	0.165473	0.16521		1	249.83	0.170299	249.659	0.340599	250	0.00136239	0.00134107
		0.1719	1154	104	1050	208	1258	0.165342	0.16521		1	250.829	0.171114	250.658	0.342228	251	0.00136346	0.00134107
		0.1712	1155	104	1051	208	1259	0.16521	0.16521		1	251.828	0.171933	251.656	0.343865	252	0.00136454	0.00134107
		0.1698	1155	105	1050	210	1260	0.166667	0.166534		1	252.827	0.172756	252.654	0.345511	253	0.00136566	0.00134107
		0.1696	1156	105	1051	210	1261	0.166534	0.166534		1	253.826	0.173583	253.653	0.347166	254	0.0013668	0.00134107
		0.1691	1157	106	1051	212	1263	0.167854	0.167722		1	254.826	0.174415	254.651	0.348831	255	0.00136796	0.00134107
		0.1684	1158	106	1052	212	1264	0.167722	0.167722		1	255.825	0.175252	255.649	0.350504	256	0.00136916	0.00134107
		0.1677	1160	107	1053	214	1267	0.168903	0.168903		1	256.824	0.176094	256.648	0.352187	257	0.00137038	0.00134107
		0.1672	1162	108	1054	216	1270	0.170079	0.170079		1	257.823	0.17694	257.646	0.35388	258	0.00137163	0.00134107
		0.1671	1162	109	1053	218	1271	0.171518	0.171249		1	258.822	0.177791	258.644	0.355582	259	0.0013729	0.00134107
		0.167	1163	109	1054	218	1272	0.171384	0.171249		1	259.821	0.178647	259.643	0.357295	260	0.00137421	0.00134107
		0.1664	1164	109	1055	218	1273	0.171249	0.171249		1	260.82	0.179509	260.641	0.359018	261	0.00137555	0.00134107
		0.1657	1164	110	1054	220	1274	0.172684	0.172279		1	261.82	0.180376	261.639	0.360751	262	0.00137691	0.00134107
		0.165	1166	110	1056	220	1276	0.172414	0.172279		1	262.819	0.181248	262.638	0.362495	263	0.00137831	0.00134107
		0.1649	1167	110	1057	220	1277	0.172279	0.172279		1	263.818	0.182125	263.636	0.36425	264	0.00137973	0.00134107
		0.1644	1167	111	1056	222	1278	0.173709	0.172897		1	264.817	0.183008	264.634	0.366016	265	0.00138119	0.00134107
		0.1637	1168	111	1057	222	1279	0.173573	0.172897		1	265.816	0.183897	265.632	0.367793	266	0.00138268	0.00134107
		0.1631	1169	111	1058	222	1280	0.173437	0.172897		1	266.815	0.184791	266.63	0.369582	267	0.0013842	0.00134107
		0.1626	1172	111	1061	222	1283	0.173032	0.172897		1	267.814	0.185691	267.629	0.371382	268	0.00138575	0.00134107
		0.1625	1173	111	1062	222	1284	0.172897	0.172897		1	268.813	0.186597	268.627	0.373195	269	0.00138734	0.00134107
		0.1618	1173	112	1061	224	1285	0.174319	0.174184		1	269.812	0.18751	269.625	0.375019	270	0.00138896	0.00134107
		0.1606	1174	112	1062	224	1286	0.174184	0.174184		1	270.812	0.188428	270.623	0.376856	271	0.00139061	0.00134107
		0.1604	1174	113	1061	226	1287	0.175602	0.175466		1	271.811	0.189353	271.621	0.378706	272	0.0013923	0.00134107
		0.1594	1175	113	1062	226	1288	0.175466	0.175466		1	272.81	0.190284	272.619	0.380568	273	0.00139402	0.00134107
		0.1588	1177	114	1063	228	1291	0.176607	0.176607		1	273.809	0.191222	273.618	0.382444	274	0.00139578	0.00134107
		0.1584	1177	115	1062	230	1292	0.178019	0.177059		1	274.808	0.192166	274.616	0.384332	275	0.00139757	0.00134107
		0.1582	1178	115	1063	230	1293	0.177881	0.177059		1	275.807	0.193117	275.614	0.386235	276	0.0013994	0.00134107
		0.1576	1183	115	1068	230	1298	0.177196	0.177059		1	276.806	0.194075	276.612	0.388151	277	0.00140127	0.00134107
		0.1564	1184	115	1069	230	1299	0.177059	0.177059		1	277.805	0.19504	277.61	0.390081	278	0.00140317	0.00134107
		0.1562	1184	116	1068	232	1300	0.178462	0.177099		1	278.804	0.196012	278.608	0.392025	279	0.00140511	0.00134107
		0.1547	1185	116	1069	232	1301	0.178324	0.177099		1	279.803	0.196992	279.606	0.393984	280	0.00140708	0.00134107
		0.1541	1188	116	1072	232	1304	0.177914	0.177099		1	280.802	0.197978	280.604	0.395957	281	0.0014091	0.00134107
		0.1535	1189	116	1073	232	1305	0.177778	0.177099		1	281.801	0.198973	281.602	0.397945	282	0.00141115	0.00134107
		0.1524	1190	116	1074	232	1306	0.177642	0.177099		1	282.8	0.199974	282.6	0.399949	283	0.00141325	0.00134107
		0.1521	1191	116	1075	232	1307	0.177506	0.177099		1	283.799	0.200984	283.598	0.401968	284	0.00141538	0.00134107
		0.1508	1194	116	1078	232	1310	0.177099	0.177099		1	284.798	0.202001	284.596	0.404002	285	0.00141755	0.00134107
		0.1503	1194	117	1077	234	1311	0.17849	0.178354		1	285.797	0.203026	285.594	0.406053	286	0.00141976	0.00134107
		0.1502	1195	117	1078	234	1312	0.178354	0.178354		1	286.796	0.20406	286.592	0.408119	287	0.00142202	0.00134107
		0.1492	1195	118	1077	236	1313	0.179741	0.179331		1	287.795	0.205101	287.59	0.410202	288	0.00142431	0.00134107
		0.1482	1197	118	1079	236	1315	0.179468	0.179331		1	288.794	0.206151	288.588	0.412302	289	0.00142665	0.00134107
		0.1471	1198	118	1080	236	1316	0.179331	0.179331		1	289.793	0.207209	289.586	0.414419	290	0.00142903	0.00134107
		0.1461	1198	119	1079	238	1317	0.180714	0.180167		1	290.792	0.208276	290.583	0.416553	291	0.00143145	0.00134107
		0.1456	1202	119	1083	238	1321	0.180167	0.180167		1	291.791	0.209352	291.581	0.418704	292	0.00143392	0.00134107
		0.1451	1202	120	1082	240	1322	0.181543	0.181132		1	292.79	0.210437	292.579	0.420873	293	0.00143643	0.00134107
		0.1447	1204	120	1084	240	1324	0.181269	0.181132		1	293.788	0.21153	293.577	0.42306	294	0.00143898	0.00134107
		0.1445	1205	120	1085	240	1325	0.181132	0.181132		1	294.787	0.212633	294.575	0.425266	295	0.00144158	0.00134107
		0.1442	1205	121	1084	242	1326	0.182504	0.182229		1	295.786	0.213745	295.573	0.427489	296	0.00144422	0.00134107
		0.1439	1206	121	1085	242	1327	0.182366	0.182229		1	296.785	0.214866	296.57	0.429732	297	0.00144691	0.00134107
		0.1437	1207	121	1086	242	1328	0.182229	0.182229		1	297.784	0.215997	297.568	0.431994	298	0.00144964	0.00134107
		0.1432	1207	122	1085	244	1329	0.183597	0.183597		1	298.783	0.217137	298.566	0.434274	299	0.00145242	0.00134107
		0.1427	1210	123	1087	246	1333	0.184546	0.183994		1	299.782	0.218287	299.563	0.436575	300	0.00145525	0.00134107
		0.1423	1211	123	1088	246	1334	0.184408	0.183994		1	300.781	0.219448	300.561	0.438895	301	0.00145812	0.00134107
		0.1418	1212	123	1089	246	1335	0.18427	0.183994		1	301.779	0.220618	301.559	0.441236	302	0.00146105	0.00134107
		0.1413	1213	123	1090	246	1336	0.184132	0.183994		1	302.778	0.221798	302.556	0.443597	303	0.00146402	0.00134107
		0.1409	1214	123	1091	246	1337	0.183994	0.183994		1	303.777	0.222989	303.554	0.445979	304	0.00146703	0.00134107
		0.1404	1214	124	1090	248	1338	0.185351	0.185213		1	304.776	0.224191	304.552	0.448381	305	0.0014701	0.00134107
		0.1395	1215	124	1091	248	1339	0.185213	0.185213		1	305.775	0.225403	305.549	0.450805	306	0.00147322	0.00134107
		0.1392	1223	125	1098	250	1348	0.18546	0.18546		1	306.773	0.226625	306.547	0.45325	307	0.00147639	0.00134107
		0.1386	1223	126	1097	252	1349	0.186805	0.186115		1	307.772	0.227859	307.544	0.455718	308	0.0014796	0.00134107
		0.1382	1226	126	1100	252	1352	0.186391	0.186115		0.9999	308.771	0.229104	308.542	0.458207	309	0.00148287	0.00389737
		0.1375	1227	126	1101	252	1353	0.186253	0.186115		0.9999	309.77	0.230359	309.539	0.460719	310	0.00148619	0.00389737
		0.1369	1228	126	1102	252	1354	0.186115	0.186115		0.9999	310.768	0.231627	310.537	0.463253	311	0.00148956	0.00389737
		0.1364	1231	127	1104	254	1358	0.18704	0.18649		0.9999	311.767	0.232905	311.534	0.465811	312	0.00149298	0.00389737
		0.1359	1232	127	1105	254	1359	0.186902	0.18649		0.9999	312.766	0.234196	312.532	0.468392	313	0.00149646	0.00389737
		0.1356	1234	127	1107	254	1361	0.186627	0.18649		0.9999	313.765	0.235498	313.529	0.470996	314	0.00149999	0.00389737
		0.1352	1235	127	1108	254	1362	0.18649	0.18649		0.9999	314.763	0.236812	314.526	0.473624	315	0.00150357	0.00389737
		0.1344	1235	128	1107	256	1363	0.187821	0.187683		0.9999	315.762	0.238138	315.524	0.476276	316	0.0015072	0.00389737
		0.1342	1236	128	1108	256	1364	0.187683	0.187683		0.9999	316.761	0.239477	316.521	0.478953	317	0.00151089	0.00389737
		0.1339	1236	129	1107	258	1365	0.189011	0.189011		0.9999	317.759	0.240827	317.518	0.481655	318	0.00151464	0.00389737
		0.1335	1236	130	1106	260	1366	0.190337	0.190337		0.9999	318.758	0.242191	318.516	0.484381	319	0.00151844	0.00389737
		0.1331	1240	131	1109	262	1371	0.191101	0.190962		0.9999	319.756	0.243567	319.513	0.487133	320	0.00152229	0.00389737
		0.1327	1241	131	1110	262	1372	0.190962	0.190962		0.9999	320.755	0.244956	320.51	0.489911	321	0.0015262	0.00389737
		0.1326	1245	133	1112	266	1378	0.193033	0.192614		0.9999	321.754	0.246357	321.507	0.492715	322	0.00153017	0.00389737
		0.1323	1248	133	1115	266	1381	0.192614	0.192614		0.9999	322.752	0.247772	322.504	0.495545	323	0.00153419	0.00389737
		0.1321	1248	134	1114	268	1382	0.193922	0.193782		0.9999	323.751	0.249201	323.502	0.498401	324	0.00153828	0.00389737
		0.1319	1249	134	1115	268	1383	0.193782	0.193782		0.9999	324.749	0.250642	324.499	0.501285	325	0.00154241	0.00389737
		0.1316	1249	135	1114	270	1384	0.195087	0.195087		0.9999	325.748	0.252098	325.496	0.504195	326	0.00154661	0.00389737
		0.1312	1249	136	1113	272	1385	0.19639	0.19639		0.9999	326.746	0.253567	326.493	0.507134	327	0.00155087	0.00389737
		0.1311	1249	137	1112	274	1386	0.197691	0.197691		0.9999	327.745	0.25505	327.49	0.5101	328	0.00155518	0.00389737
		0.1308	1251	138	1113	276	1389	0.198704	0.198147		0.9999	328.743	0.256547	328.487	0.513094	329	0.00155956	0.00389737
		0.1304	1251	139	1112	278	1390	0.2	0.198147		0.9999	329.742	0.258058	329.484	0.516117	330	0.00156399	0.00389737
		0.13	1252	139	1113	278	1391	0.199856	0.198147		0.9999	330.74	0.259584	330.481	0.519168	331	0.00156848	0.00389737
		0.1296	1260	139	1121	278	1399	0.198713	0.198147		0.9999	331.739	0.261124	331.478	0.522249	332	0.00157304	0.00389737
		0.1285	1264	139	1125	278	1403	0.198147	0.198147		0.9999	332.737	0.262679	332.475	0.525359	333	0.00157765	0.00389737
		0.1281	1264	140	1124	280	1404	0.19943	0.199153		0.9999	333.736	0.264249	333.472	0.528498	334	0.00158233	0.00389737
		0.1278	1265	140	1125	280	1405	0.199288	0.199153		0.9999	334.734	0.265834	334.468	0.531668	335	0.00158707	0.00389737
		0.1271	1265	141	1124	282	1406	0.200569	0.199153		0.9999	335.733	0.267434	335.465	0.534868	336	0.00159187	0.00389737
		0.1267	1266	141	1125	282	1407	0.200426	0.199153		0.9999	336.731	0.26905	336.462	0.538099	337	0.00159673	0.00389737
		0.1266	1269	141	1128	282	1410	0.2	0.199153		0.9999	337.729	0.270681	337.459	0.541362	338	0.00160166	0.00389737
		0.126	1270	141	1129	282	1411	0.199858	0.199153		0.9999	338.728	0.272327	338.455	0.544655	339	0.00160665	0.00389737
		0.1257	1271	141	1130	282	1412	0.199717	0.199153		0.9999	339.726	0.27399	339.452	0.54798	340	0.00161171	0.00389737
		0.1253	1272	141	1131	282	1413	0.199575	0.199153		0.9999	340.724	0.275669	340.449	0.551337	341	0.00161683	0.00389737
		0.1252	1273	141	1132	282	1414	0.199434	0.199153		0.9999	341.723	0.277363	341.445	0.554727	342	0.00162201	0.00389737
		0.125	1275	141	1134	282	1416	0.199153	0.199153		0.9999	342.721	0.279075	342.442	0.558149	343	0.00162726	0.00389737
		0.1239	1275	142	1133	284	1417	0.200423	0.200282		0.9999	343.719	0.280802	343.438	0.561605	344	0.00163257	0.00389737
		0.1229	1276	142	1134	284	1418	0.200282	0.200282		0.9999	344.717	0.282547	344.435	0.565093	345	0.00163795	0.00389737
		0.1225	1276	143	1133	286	1419	0.20155	0.201408		0.9999	345.716	0.284308	345.431	0.568616	346	0.0016434	0.00389737
		0.1224	1277	143	1134	286	1420	0.201408	0.201408		0.9999	346.714	0.286086	346.428	0.572172	347	0.00164891	0.00389737
		0.122	1277	144	1133	288	1421	0.202674	0.202532		0.9999	347.712	0.287882	347.424	0.575763	348	0.00165449	0.00389737
		0.1213	1278	144	1134	288	1422	0.202532	0.202532		0.9999	348.71	0.289694	348.421	0.579389	349	0.00166014	0.00389737
		0.121	1278	145	1133	290	1423	0.203795	0.203652		0.9999	349.708	0.291525	349.417	0.58305	350	0.00166586	0.00389737
		0.1207	1279	145	1134	290	1424	0.203652	0.203652		0.9999	350.707	0.293373	350.413	0.586746	351	0.00167164	0.00389737
		0.1204	1279	146	1133	292	1425	0.204912	0.204912		0.9999	351.705	0.295239	351.41	0.590478	352	0.00167749	0.00389737
		0.1201	1279	147	1132	294	1426	0.206171	0.206027		0.9999	352.703	0.297123	352.406	0.594246	353	0.00168342	0.00389737
		0.1198	1280	147	1133	294	1427	0.206027	0.206027		0.9999	353.701	0.299025	353.402	0.598051	354	0.00168941	0.00389737
		0.1197	1280	148	1132	296	1428	0.207283	0.206848		0.9999	354.699	0.300946	354.398	0.601892	355	0.00169547	0.00389737
		0.1195	1281	148	1133	296	1429	0.207138	0.206848		0.9999	355.697	0.302885	355.394	0.605771	356	0.0017016	0.00389737
		0.1192	1283	148	1135	296	1431	0.206848	0.206848		0.9999	356.695	0.304844	356.39	0.609687	357	0.00170781	0.00389737
		0.1182	1283	149	1134	298	1432	0.208101	0.207666		0.9999	357.693	0.306821	357.386	0.613641	358	0.00171408	0.00389737
		0.1174	1284	149	1135	298	1433	0.207955	0.207666		0.9999	358.691	0.308817	358.382	0.617634	359	0.00172043	0.00389737
		0.1171	1286	149	1137	298	1435	0.207666	0.207666		0.9999	359.689	0.310832	359.378	0.621665	360	0.00172685	0.00389737
		0.1165	1286	150	1136	300	1436	0.208914	0.208914		0.9999	360.687	0.312867	360.374	0.625734	361	0.00173334	0.00389737
		0.1159	1286	151	1135	302	1437	0.21016	0.210014		0.9999	361.685	0.314922	361.37	0.629844	362	0.0017399	0.00389737
		0.1156	1287	151	1136	302	1438	0.210014	0.210014		0.9999	362.683	0.316996	362.366	0.633993	363	0.00174654	0.00389737
		0.1154	1287	152	1135	304	1439	0.211258	0.210818		0.9999	363.681	0.319091	363.362	0.638182	364	0.00175325	0.00389737
		0.1151	1290	152	1138	304	1442	0.210818	0.210818		0.9999	364.679	0.321205	364.358	0.642411	365	0.00176003	0.00389737
		0.1146	1290	153	1137	306	1443	0.212058	0.210889		0.9999	365.677	0.323341	365.353	0.646681	366	0.00176689	0.00389737
		0.1145	1292	153	1139	306	1445	0.211765	0.210889		0.9999	366.675	0.325496	366.349	0.650992	367	0.00177382	0.00389737
		0.1137	1293	153	1140	306	1446	0.211618	0.210889		0.9999	367.672	0.327673	367.345	0.655345	368	0.00178083	0.00389737
		0.1135	1294	153	1141	306	1447	0.211472	0.210889		0.9999	368.67	0.32987	368.34	0.65974	369	0.00178791	0.00389737
		0.1134	1295	153	1142	306	1448	0.211326	0.210889		0.9999	369.668	0.332089	369.336	0.664177	370	0.00179507	0.00389737
		0.1129	1296	153	1143	306	1449	0.21118	0.210889		0.9999	370.666	0.334328	370.331	0.668657	371	0.00180231	0.00389737
		0.1121	1297	153	1144	306	1450	0.211034	0.210889		0.9999	371.663	0.33659	371.327	0.673179	372	0.00180962	0.00389737
		0.1119	1298	153	1145	306	1451	0.210889	0.210889		0.9999	372.661	0.338873	372.322	0.677745	373	0.00181701	0.00389737
		0.1116	1298	154	1144	308	1452	0.212121	0.211829		0.9999	373.659	0.341177	373.318	0.682355	374	0.00182448	0.00389737
		0.111	1300	154	1146	308	1454	0.211829	0.211829		0.9999	374.656	0.343504	374.313	0.687009	375	0.00183202	0.00389737
		0.1104	1300	155	1145	310	1455	0.213058	0.212474		0.9999	375.654	0.345854	375.308	0.691707	376	0.00183965	0.00389737
		0.1099	1303	155	1148	310	1458	0.21262	0.212474		0.9999	376.652	0.348225	376.304	0.696451	377	0.00184735	0.00389737
		0.1096	1304	155	1149	310	1459	0.212474	0.212474		0.9999	377.649	0.35062	377.299	0.701239	378	0.00185513	0.00389737
		0.1092	1304	156	1148	312	1460	0.213699	0.213699		0.9999	378.647	0.353037	378.294	0.706073	379	0.00186299	0.00389737
		0.1089	1304	157	1147	314	1461	0.214921	0.214921		0.9999	379.645	0.355477	379.289	0.710954	380	0.00187093	0.00389737
		0.1087	1304	158	1146	316	1462	0.216142	0.216142		0.9999	380.642	0.35794	380.284	0.715881	381	0.00187895	0.00389737
		0.1085	1305	160	1145	320	1465	0.21843	0.218132		0.9999	381.64	0.360427	381.279	0.720854	382	0.00188705	0.00389737
		0.108	1306	160	1146	320	1466	0.218281	0.218132		0.9999	382.637	0.362937	382.274	0.725875	383	0.00189523	0.00389737
		0.1078	1307	160	1147	320	1467	0.218132	0.218132		0.9999	383.635	0.365472	383.269	0.730943	384	0.0019035	0.00389737
		0.1077	1307	161	1146	322	1468	0.219346	0.219197		0.9999	384.632	0.36803	384.264	0.73606	385	0.00191184	0.00389737
		0.1075	1308	161	1147	322	1469	0.219197	0.219197		0.9999	385.629	0.370612	385.259	0.741225	386	0.00192027	0.00389737
		0.1071	1308	162	1146	324	1470	0.220408	0.220408		0.9999	386.627	0.373219	386.254	0.746438	387	0.00192878	0.00389737
		0.1066	1310	164	1146	328	1474	0.222524	0.222373		0.9999	387.624	0.375851	387.248	0.751701	388	0.00193737	0.00389737
		0.1064	1311	164	1147	328	1475	0.222373	0.222373		0.9999	388.621	0.378507	388.243	0.757014	389	0.00194605	0.00389737
		0.106	1311	165	1146	330	1476	0.223577	0.223577		0.9999	389.619	0.381188	389.238	0.762376	390	0.00195481	0.00389737
		0.1055	1311	166	1145	332	1477	0.22478	0.22478		0.9999	390.616	0.383895	390.232	0.767789	391	0.00196366	0.00389737
		0.1051	1313	167	1146	334	1480	0.225676	0.225676		0.9999	391.613	0.386627	391.227	0.773253	392	0.00197258	0.00389737
		0.1047	1313	168	1145	336	1481	0.226874	0.226721		0.9999	392.611	0.389384	392.221	0.778768	393	0.0019816	0.00389737
		0.104	1314	168	1146	336	1482	0.226721	0.226721		0.9999	393.608	0.392167	393.216	0.784335	394	0.0019907	0.00389737
		0.1035	1314	169	1145	338	1483	0.227916	0.227916		0.9999	394.605	0.394977	394.21	0.789954	395	0.00199988	0.00389737
		0.1034	1314	170	1144	340	1484	0.229111	0.229111		0.9999	395.602	0.397812	395.204	0.795625	396	0.00200915	0.00389737
		0.1028	1314	171	1143	342	1485	0.230303	0.230303		0.9999	396.599	0.400675	396.199	0.801349	397	0.00201851	0.00389737
		0.1024	1314	172	1142	344	1486	0.231494	0.230872		0.9999	397.596	0.403563	397.193	0.807126	398	0.00202796	0.00389737
		0.1016	1315	172	1143	344	1487	0.231338	0.230872		0.9999	398.594	0.406479	398.187	0.812958	399	0.00203749	0.00389737
		0.1015	1316	172	1144	344	1488	0.231183	0.230872		0.9999	399.591	0.409421	399.181	0.818843	400	0.00204711	0.00389737
		0.1014	1317	172	1145	344	1489	0.231028	0.230872		0.9999	400.588	0.412391	400.175	0.824783	401	0.00205682	0.00389737
		0.1012	1318	172	1146	344	1490	0.230872	0.230872		0.9999	401.585	0.415389	401.169	0.830778	402	0.00206661	0.00389737
		0.101	1318	173	1145	346	1491	0.232059	0.231748		0.9999	402.582	0.418414	402.163	0.836828	403	0.0020765	0.00389737
		0.1008	1319	173	1146	346	1492	0.231903	0.231748		0.9999	403.579	0.421467	403.157	0.842934	404	0.00208647	0.00389737
		0.1007	1320	173	1147	346	1493	0.231748	0.231748		0.9998	404.575	0.424548	404.151	0.849097	405	0.00209654	0.00653907
		0.1003	1320	174	1146	348	1494	0.232932	0.232776		0.9998	405.572	0.427658	405.145	0.855316	406	0.00210669	0.00653907
		0.09991	1321	174	1147	348	1495	0.232776	0.232776		0.9998	406.569	0.430796	406.138	0.861592	407	0.00211693	0.00653907
		0.0999	1321	176	1145	352	1497	0.235137	0.23498		0.9998	407.566	0.433963	407.132	0.867926	408	0.00212727	0.00653907
		0.09955	1322	176	1146	352	1498	0.23498	0.23498		0.9998	408.563	0.437159	408.126	0.874318	409	0.0021377	0.00653907
		0.09936	1322	177	1145	354	1499	0.236157	0.236157		0.9998	409.56	0.440384	409.119	0.880769	410	0.00214822	0.00653907
		0.09882	1322	178	1144	356	1500	0.237333	0.237175		0.9998	410.556	0.443639	410.113	0.887278	411	0.00215883	0.00653907
		0.09847	1323	178	1145	356	1501	0.237175	0.237175		0.9998	411.553	0.446924	411.106	0.893847	412	0.00216953	0.00653907
		0.09829	1323	179	1144	358	1502	0.238349	0.238032		0.9998	412.55	0.450238	412.1	0.900476	413	0.00218033	0.00653907
		0.09777	1324	179	1145	358	1503	0.23819	0.238032		0.9998	413.546	0.453582	413.093	0.907165	414	0.00219122	0.00653907
		0.09769	1325	179	1146	358	1504	0.238032	0.238032		0.9998	414.543	0.456957	414.086	0.913914	415	0.0022022	0.00653907
		0.0976	1326	180	1146	360	1506	0.239044	0.238786		0.9998	415.54	0.460363	415.079	0.920725	416	0.00221328	0.00653907
		0.09743	1326	181	1145	362	1507	0.240212	0.238786		0.9998	416.536	0.463799	416.072	0.927598	417	0.00222446	0.00653907
		0.09679	1331	181	1150	362	1512	0.239418	0.238786		0.9998	417.533	0.467266	417.065	0.934533	418	0.00223572	0.00653907
		0.09642	1332	181	1151	362	1513	0.23926	0.238786		0.9997	418.529	0.470765	418.058	0.94153	419	0.00224709	0.00738252
		0.09577	1333	181	1152	362	1514	0.239102	0.238786		0.9997	419.526	0.474295	419.051	0.94859	420	0.00225855	0.00738252
		0.09497	1334	181	1153	362	1515	0.238944	0.238786		0.9997	420.522	0.477857	420.044	0.955714	421	0.0022701	0.00738252
		0.09481	1335	181	1154	362	1516	0.238786	0.238786		0.9997	421.519	0.481451	421.037	0.962901	422	0.00228176	0.00738252
		0.09466	1335	182	1153	364	1517	0.239947	0.239789		0.9997	422.515	0.485077	422.03	0.970154	423	0.00229351	0.00738252
		0.0945	1336	182	1154	364	1518	0.239789	0.239789		0.9997	423.511	0.488735	423.023	0.977471	424	0.00230536	0.00738252
		0.09416	1336	183	1153	366	1519	0.240948	0.240948		0.9997	424.508	0.492427	424.015	0.984853	425	0.0023173	0.00738252
		0.09404	1336	184	1152	368	1520	0.242105	0.241628		0.9997	425.504	0.496151	425.008	0.992302	426	0.00232935	0.00738252
		0.0935	1337	184	1153	368	1521	0.241946	0.241628		0.9997	426.5	0.499908	426	0.999817	427	0.00234149	0.00738252
		0.09344	1339	184	1155	368	1523	0.241628	0.241628		0.9997	427.496	0.503699	426.993	1.0074	428	0.00235373	0.00738252
		0.093	1339	185	1154	370	1524	0.242782	0.242464		0.9997	428.492	0.507524	427.985	1.01505	429	0.00236608	0.00738252
		0.09285	1340	185	1155	370	1525	0.242623	0.242464		0.9997	429.489	0.511382	428.977	1.02276	430	0.00237852	0.00738252
		0.09256	1341	185	1156	370	1526	0.242464	0.242464		0.9997	430.485	0.515275	429.969	1.03055	431	0.00239107	0.00738252
		0.09227	1343	186	1157	372	1529	0.243296	0.243296		0.9996	431.481	0.519202	430.962	1.0384	432	0.00240371	0.00831376
		0.09213	1343	187	1156	374	1530	0.244444	0.243966		0.9996	432.477	0.523163	431.954	1.04633	433	0.00241646	0.00831376
		0.09199	1344	187	1157	374	1531	0.244285	0.243966		0.9996	433.473	0.52716	432.946	1.05432	434	0.00242931	0.00831376
		0.09185	1345	187	1158	374	1532	0.244125	0.243966		0.9996	434.469	0.531192	433.938	1.06238	435	0.00244226	0.00831376
		0.09171	1346	187	1159	374	1533	0.243966	0.243966		0.9996	435.465	0.535259	434.929	1.07052	436	0.00245532	0.00831376
		0.09129	1346	188	1158	376	1534	0.245111	0.245111		0.9996	436.461	0.539362	435.921	1.07872	437	0.00246848	0.00831376
		0.09115	1346	189	1157	378	1535	0.246254	0.246094		0.9996	437.456	0.543501	436.913	1.087	438	0.00248174	0.00831376
		0.09102	1347	189	1158	378	1536	0.246094	0.246094		0.9996	438.452	0.547676	437.905	1.09535	439	0.00249511	0.00831376
		0.09088	1347	190	1157	380	1537	0.247235	0.247074		0.9996	439.448	0.551887	438.896	1.10377	440	0.00250858	0.00831376
		0.09086	1348	190	1158	380	1538	0.247074	0.247074		0.9996	440.444	0.556135	439.888	1.11227	441	0.00252216	0.00831376
		0.09074	1348	191	1157	382	1539	0.248213	0.248052		0.9996	441.44	0.560421	440.879	1.12084	442	0.00253584	0.00831376
		0.09034	1349	191	1158	382	1540	0.248052	0.248052		0.9996	442.435	0.564743	441.871	1.12949	443	0.00254963	0.00831376
		0.08996	1349	192	1157	384	1541	0.249189	0.249027		0.9996	443.431	0.569103	442.862	1.13821	444	0.00256353	0.00831376
		0.08995	1350	192	1158	384	1542	0.249027	0.249027		0.9996	444.426	0.573501	443.853	1.147	445	0.00257753	0.00831376
		0.08969	1350	193	1157	386	1543	0.250162	0.25		0.9995	445.422	0.577937	444.844	1.15587	446	0.00259164	0.00930006
		0.08956	1351	193	1158	386	1544	0.25	0.25		0.9995	446.418	0.582411	445.835	1.16482	447	0.00260586	0.00930006
		0.0893	1351	194	1157	388	1545	0.251133	0.250646		0.9995	447.413	0.586923	446.826	1.17385	448	0.00262019	0.00930006
		0.08929	1352	194	1158	388	1546	0.25097	0.250646		0.9995	448.409	0.591475	447.817	1.18295	449	0.00263463	0.00930006
		0.08905	1353	194	1159	388	1547	0.250808	0.250646		0.9995	449.404	0.596066	448.808	1.19213	450	0.00264918	0.00930006
		0.08892	1354	194	1160	388	1548	0.250646	0.250646		0.9995	450.399	0.600696	449.799	1.20139	451	0.00266384	0.00930006
		0.0888	1354	195	1159	390	1549	0.251775	0.251451		0.9995	451.395	0.605366	450.789	1.21073	452	0.00267861	0.00930006
		0.08867	1355	195	1160	390	1550	0.251613	0.251451		0.9995	452.39	0.610076	451.78	1.22015	453	0.00269349	0.00930006
		0.08842	1356	195	1161	390	1551	0.251451	0.251451		0.9995	453.385	0.614826	452.77	1.22965	454	0.00270849	0.00930006
		0.08836	1359	200	1159	400	1559	0.256575	0.256575		0.9995	454.38	0.619617	453.761	1.23923	455	0.00272359	0.00930006
		0.08818	1359	201	1158	402	1560	0.257692	0.256799		0.9995	455.376	0.624449	454.751	1.2489	456	0.00273881	0.00930006
		0.08806	1361	201	1160	402	1562	0.257362	0.256799		0.9995	456.371	0.629321	455.741	1.25864	457	0.00275414	0.00930006
		0.08781	1364	201	1163	402	1565	0.256869	0.256799		0.9994	457.366	0.634236	456.732	1.26847	458	0.00276959	0.0103816
		0.08777	1364	202	1162	404	1566	0.257982	0.256799		0.9994	458.361	0.639192	457.722	1.27838	459	0.00278515	0.0103816
		0.08769	1364	203	1161	406	1567	0.259094	0.256799		0.9994	459.356	0.64419	458.712	1.28838	460	0.00280082	0.0103816
		0.08746	1365	203	1162	406	1568	0.258929	0.256799		0.9994	460.351	0.64923	459.702	1.29846	461	0.00281662	0.0103816
		0.08734	1366	203	1163	406	1569	0.258764	0.256799		0.9994	461.346	0.654313	460.691	1.30863	462	0.00283252	0.0103816
		0.08687	1368	203	1165	406	1571	0.258434	0.256799		0.9994	462.341	0.659439	461.681	1.31888	463	0.00284855	0.0103816
		0.08653	1369	203	1166	406	1572	0.25827	0.256799		0.9994	463.335	0.664608	462.671	1.32922	464	0.00286469	0.0103816
		0.0863	1371	203	1168	406	1574	0.257942	0.256799		0.9994	464.33	0.66982	463.66	1.33964	465	0.00288095	0.0103816
		0.08619	1373	203	1170	406	1576	0.257614	0.256799		0.9994	465.325	0.675077	464.65	1.35015	466	0.00289733	0.0103816
		0.08608	1374	203	1171	406	1577	0.257451	0.256799		0.9994	466.32	0.680378	465.639	1.36076	467	0.00291382	0.0103816
		0.08596	1375	203	1172	406	1578	0.257288	0.256799		0.9994	467.314	0.685723	466.629	1.37145	468	0.00293044	0.0103816
		0.08558	1377	203	1174	406	1580	0.256962	0.256799		0.9994	468.309	0.691113	467.618	1.38223	469	0.00294717	0.0103816
		0.08552	1378	203	1175	406	1581	0.256799	0.256799		0.9994	469.303	0.696547	468.607	1.39309	470	0.00296403	0.0103816
		0.08531	1378	204	1174	408	1582	0.257901	0.2577		0.9994	470.298	0.702028	469.596	1.40406	471	0.00298101	0.0103816
		0.0852	1379	204	1175	408	1583	0.257738	0.2577		0.9993	471.292	0.707554	470.585	1.41511	472	0.00299811	0.0110982
		0.08498	1379	205	1174	410	1584	0.258838	0.2577		0.9993	472.287	0.713126	471.574	1.42625	473	0.00301533	0.0110982
		0.08488	1381	205	1176	410	1586	0.258512	0.2577		0.9992	473.281	0.718745	472.563	1.43749	474	0.00303268	0.0112837
		0.08487	1382	205	1177	410	1587	0.258349	0.2577		0.9992	474.276	0.72441	473.551	1.44882	475	0.00305015	0.0112837
		0.08467	1383	205	1178	410	1588	0.258186	0.2577		0.9991	475.27	0.730122	474.54	1.46024	476	0.00306774	0.011954
		0.08425	1385	205	1180	410	1590	0.257862	0.2577		0.9991	476.264	0.735882	475.528	1.47176	477	0.00308546	0.011954
		0.08416	1386	205	1181	410	1591	0.2577	0.2577		0.9991	477.258	0.741689	476.517	1.48338	478	0.0031033	0.011954
		0.08415	1386	206	1180	412	1592	0.258794	0.25875		0.9991	478.252	0.747545	477.505	1.49509	479	0.00312127	0.011954
		0.08374	1386	207	1179	414	1593	0.259887	0.25875		0.9991	479.247	0.753449	478.493	1.5069	480	0.00313937	0.011954
		0.08354	1387	207	1180	414	1594	0.259724	0.25875		0.9991	480.241	0.759401	479.481	1.5188	481	0.00315759	0.011954
		0.08349	1388	207	1181	414	1595	0.259561	0.25875		0.9991	481.235	0.765403	480.469	1.53081	482	0.00317595	0.011954
		0.08334	1389	207	1182	414	1596	0.259398	0.25875		0.9991	482.229	0.771454	481.457	1.54291	483	0.00319443	0.011954
		0.08315	1390	207	1183	414	1597	0.259236	0.25875		0.9991	483.222	0.777555	482.445	1.55511	484	0.00321304	0.011954
		0.08305	1391	207	1184	414	1598	0.259074	0.25875		0.9991	484.216	0.783706	483.433	1.56741	485	0.00323178	0.011954
		0.08293	1392	207	1185	414	1599	0.258912	0.25875		0.9991	485.21	0.789907	484.42	1.57981	486	0.00325065	0.011954
		0.08281	1393	207	1186	414	1600	0.25875	0.25875		0.9991	486.204	0.796159	485.408	1.59232	487	0.00326965	0.011954
		0.08276	1393	208	1185	416	1601	0.259838	0.259029		0.999	487.198	0.802463	486.395	1.60493	488	0.00328878	0.0126068
		0.08266	1394	208	1186	416	1602	0.259675	0.259029		0.9989	488.191	0.808817	487.382	1.61763	489	0.00330805	0.0130236
		0.08178	1395	208	1187	416	1603	0.259513	0.259029		0.9989	489.185	0.815224	488.37	1.63045	490	0.00332745	0.0130236
		0.08069	1397	208	1189	416	1605	0.25919	0.259029		0.9989	490.178	0.821683	489.357	1.64337	491	0.00334698	0.0130236
		0.07966	1398	208	1190	416	1606	0.259029	0.259029		0.9989	491.172	0.828195	490.344	1.65639	492	0.00336665	0.0130236
		0.0787	1399	211	1188	422	1610	0.262112	0.261624		0.9989	492.165	0.83476	491.33	1.66952	493	0.00338645	0.0130236
		0.07778	1400	211	1189	422	1611	0.261949	0.261624		0.9989	493.159	0.841378	492.317	1.68276	494	0.00340639	0.0130236
		0.0761	1401	211	1190	422	1612	0.261787	0.261624		0.9989	494.152	0.84805	493.304	1.6961	495	0.00342647	0.0130236
		0.0746	1402	211	1191	422	1613	0.261624	0.261624		0.9987	495.145	0.854776	494.29	1.70955	496	0.00344668	0.0134523
		0.0739	1406	215	1191	430	1621	0.265268	0.265268		0.9986	496.138	0.861557	495.277	1.72311	497	0.00346703	0.0136712
		0.07324	1406	216	1190	432	1622	0.266338	0.266338		0.9986	497.132	0.868393	496.263	1.73679	498	0.00348752	0.0136712
		0.07201	1406	217	1189	434	1623	0.267406	0.267406		0.9986	498.125	0.875284	497.249	1.75057	499	0.00350815	0.0136712
		0.07089	1406	218	1188	436	1624	0.268473	0.268473		0.9984	499.118	0.88223	498.236	1.76446	500	0.00352892	0.0138933
		0.06988	1406	219	1187	438	1625	0.269538	0.269373		0.9982	500.111	0.889233	499.222	1.77847	501	0.00354983	0.0140055
		0.06941	1407	219	1188	438	1626	0.269373	0.269373		0.9981	501.104	0.896293	500.207	1.79259	502	0.00357089	0.0141186
		0.06896	1407	220	1187	440	1627	0.270436	0.270436		0.9978	502.097	0.903409	501.193	1.80682	503	0.00359208	0.0146372
		0.06811	1407	221	1186	442	1628	0.271499	0.271499		0.9978	503.089	0.910582	502.179	1.82116	504	0.00361342	0.0146372
		0.06771	1407	222	1185	444	1629	0.27256	0.272393		0.9978	504.082	0.917814	503.164	1.83563	505	0.00363491	0.0146372
		0.06733	1408	222	1186	444	1630	0.272393	0.272393		0.9978	505.075	0.925103	504.15	1.85021	506	0.00365653	0.0146372
		0.06697	1408	223	1185	446	1631	0.273452	0.272616		0.9978	506.068	0.932451	505.135	1.8649	507	0.00367831	0.0146372
		0.06662	1409	223	1186	446	1632	0.273284	0.272616		0.9978	507.06	0.939858	506.12	1.87972	508	0.00370023	0.0146372
		0.06596	1410	223	1187	446	1633	0.273117	0.272616		0.9978	508.053	0.947324	507.105	1.89465	509	0.0037223	0.0146372
		0.06535	1411	223	1188	446	1634	0.27295	0.272616		0.9978	509.045	0.95485	508.09	1.9097	510	0.00374451	0.0146372
		0.06479	1412	223	1189	446	1635	0.272783	0.272616		0.9977	510.038	0.962437	509.075	1.92487	511	0.00376688	0.0163614
		0.06444	1413	223	1190	446	1636	0.272616	0.272616		0.9977	511.03	0.970084	510.06	1.94017	512	0.00378939	0.0163614
		0.06426	1413	224	1189	448	1637	0.273671	0.272838		0.9977	512.022	0.977792	511.044	1.95558	513	0.00381205	0.0163614
		0.06423	1414	224	1190	448	1638	0.273504	0.272838		0.9977	513.014	0.985562	512.029	1.97112	514	0.00383487	0.0163614
		0.06415	1417	224	1193	448	1641	0.273004	0.272838		0.9977	514.007	0.993393	513.013	1.98679	515	0.00385784	0.0163614
		0.06407	1418	224	1194	448	1642	0.272838	0.272838		0.9977	514.999	1.00129	513.997	2.00258	516	0.00388096	0.0163614
		0.06402	1418	226	1192	452	1644	0.274939	0.274299		0.9977	515.991	1.00924	514.982	2.01849	517	0.00390423	0.0163614
		0.06393	1418	227	1191	454	1645	0.275988	0.274299		0.9977	516.983	1.01726	515.965	2.03453	518	0.00392766	0.0163614
		0.06381	1418	228	1190	456	1646	0.277035	0.274299		0.9977	517.975	1.02535	516.949	2.0507	519	0.00395125	0.0163614
		0.06378	1418	229	1189	458	1647	0.278081	0.274299		0.9977	518.967	1.0335	517.933	2.067	520	0.00397499	0.0163614
		0.06376	1422	229	1193	458	1651	0.277408	0.274299		0.9977	519.958	1.04171	518.917	2.08342	521	0.00399889	0.0163614
		0.06371	1423	229	1194	458	1652	0.27724	0.274299		0.9977	520.95	1.04999	519.9	2.09998	522	0.00402295	0.0163614
		0.06367	1427	229	1198	458	1656	0.27657	0.274299		0.9977	521.942	1.05833	520.883	2.11667	523	0.00404716	0.0163614
		0.06363	1428	229	1199	458	1657	0.276403	0.274299		0.9977	522.933	1.06674	521.867	2.13349	524	0.00407154	0.0163614
		0.06359	1432	229	1203	458	1661	0.275738	0.274299		0.9977	523.925	1.07522	522.85	2.15044	525	0.00409608	0.0163614
		0.06356	1433	229	1204	458	1662	0.275572	0.274299		0.9977	524.916	1.08376	523.832	2.16753	526	0.00412077	0.0163614
		0.0635	1433	230	1203	460	1663	0.276609	0.274299		0.9977	525.908	1.09237	524.815	2.18475	527	0.00414564	0.0163614
		0.06347	1434	230	1204	460	1664	0.276442	0.274299		0.9977	526.899	1.10105	525.798	2.20211	528	0.00417066	0.0163614
		0.06344	1435	230	1205	460	1665	0.276276	0.274299		0.9977	527.89	1.1098	526.78	2.2196	529	0.00419585	0.0163614
		0.06342	1440	230	1210	460	1670	0.275449	0.274299		0.9977	528.881	1.11862	527.763	2.23724	530	0.0042212	0.0163614
		0.06339	1441	230	1211	460	1671	0.275284	0.274299		0.9976	529.872	1.12751	528.745	2.25501	531	0.00424673	0.0180543
		0.06337	1443	230	1213	460	1673	0.274955	0.274299		0.9976	530.864	1.13646	529.727	2.27292	532	0.00427241	0.0180543
		0.06335	1444	230	1214	460	1674	0.274791	0.274299		0.9976	531.855	1.14549	530.709	2.29098	533	0.00429827	0.0180543
		0.06333	1447	230	1217	460	1677	0.274299	0.274299		0.9976	532.845	1.15459	531.691	2.30918	534	0.0043243	0.0180543
		0.06332	1447	231	1216	462	1678	0.275328	0.275		0.9976	533.836	1.16376	532.672	2.32751	535	0.0043505	0.0180543
		0.0633	1448	231	1217	462	1679	0.275164	0.275		0.9973	534.827	1.173	533.654	2.346	536	0.00437686	0.0206174
		0.06328	1449	231	1218	462	1680	0.275	0.275		0.9973	535.818	1.18231	534.635	2.36463	537	0.0044034	0.0206174
		0.06325	1449	232	1217	464	1681	0.276026	0.275371		0.9973	536.808	1.1917	535.617	2.3834	538	0.00443012	0.0206174
		0.06324	1453	232	1221	464	1685	0.275371	0.275371		0.9973	537.799	1.20116	536.598	2.40233	539	0.00445701	0.0206174
		0.06323	1453	233	1220	466	1686	0.276394	0.276394		0.9973	538.789	1.2107	537.579	2.4214	540	0.00448407	0.0206174
		0.06321	1454	234	1220	468	1688	0.277251	0.277251		0.9973	539.78	1.22031	538.559	2.44062	541	0.00451131	0.0206174
		0.0632	1454	235	1219	470	1689	0.278271	0.277778		0.9973	540.77	1.23	539.54	2.45999	542	0.00453873	0.0206174
		0.06319	1455	235	1220	470	1690	0.278107	0.277778		0.9973	541.76	1.23976	540.52	2.47951	543	0.00456632	0.0206174
		0.06318	1456	235	1221	470	1691	0.277942	0.277778		0.9973	542.75	1.2496	541.501	2.49919	544	0.0045941	0.0206174
		0.06317	1457	235	1222	470	1692	0.277778	0.277778		0.9973	543.74	1.25951	542.481	2.51902	545	0.00462206	0.0206174
		0.0629	1457	236	1221	472	1693	0.278795	0.278466		0.9973	544.73	1.2695	543.461	2.53901	546	0.00465019	0.0206174
		0.0627	1458	236	1222	472	1694	0.27863	0.278466		0.9973	545.72	1.27957	544.441	2.55915	547	0.00467851	0.0206174
		0.06251	1459	236	1223	472	1695	0.278466	0.278466		0.9973	546.71	1.28972	545.421	2.57945	548	0.00470702	0.0206174
		0.06214	1459	237	1222	474	1696	0.279481	0.279152		0.9973	547.7	1.29995	546.4	2.5999	549	0.00473571	0.0206174
		0.06196	1460	237	1223	474	1697	0.279316	0.279152		0.9973	548.69	1.31026	547.379	2.62052	550	0.00476458	0.0206174
		0.06179	1461	237	1224	474	1698	0.279152	0.279152		0.9973	549.679	1.32065	548.359	2.6413	551	0.00479365	0.0206174
		0.06147	1461	238	1223	476	1699	0.280165	0.279671		0.9973	550.669	1.33112	549.338	2.66224	552	0.0048229	0.0206174
		0.06116	1462	238	1224	476	1700	0.28	0.279671		0.9973	551.658	1.34167	550.317	2.68334	553	0.00485234	0.0206174
		0.06088	1463	238	1225	476	1701	0.279835	0.279671		0.9973	552.648	1.35231	551.295	2.70461	554	0.00488197	0.0206174
		0.06061	1464	238	1226	476	1702	0.279671	0.279671		0.9973	553.637	1.36302	552.274	2.72605	555	0.0049118	0.0206174
		0.06035	1464	239	1225	478	1703	0.280681	0.279859		0.9973	554.626	1.37382	553.252	2.74765	556	0.00494181	0.0206174
		0.06023	1465	239	1226	478	1704	0.280516	0.279859		0.9973	555.615	1.38471	554.231	2.76942	557	0.00497202	0.0206174
		0.06011	1466	239	1227	478	1705	0.280352	0.279859		0.9973	556.604	1.39568	555.209	2.79136	558	0.00500243	0.0206174
		0.05988	1467	239	1228	478	1706	0.280188	0.279859		0.9973	557.593	1.40673	556.187	2.81346	559	0.00503303	0.0206174
		0.05977	1468	239	1229	478	1707	0.280023	0.279859		0.9973	558.582	1.41787	557.164	2.83575	560	0.00506383	0.0206174
		0.05966	1469	239	1230	478	1708	0.279859	0.279859		0.9973	559.571	1.4291	558.142	2.8582	561	0.00509483	0.0206174
		0.05956	1471	240	1231	480	1711	0.280538	0.280538		0.9973	560.56	1.44042	559.119	2.88083	562	0.00512603	0.0206174
		0.05946	1471	241	1230	482	1712	0.281542	0.281542		0.9973	561.548	1.45182	560.096	2.90364	563	0.00515743	0.0206174
		0.05936	1471	243	1228	486	1714	0.283547	0.283547		0.9973	562.537	1.46331	561.073	2.92662	564	0.00518904	0.0206174
		0.05926	1471	244	1227	488	1715	0.284548	0.284382		0.9972	563.525	1.47489	562.05	2.94978	565	0.00522085	0.0231605
		0.05908	1472	244	1228	488	1716	0.284382	0.284382		0.9969	564.513	1.48656	563.027	2.97312	566	0.00525286	0.0233403
		0.0589	1472	245	1227	490	1717	0.285381	0.285381		0.9968	565.502	1.49832	564.003	2.99664	567	0.00528508	0.0236125
		0.05882	1473	246	1227	492	1719	0.286213	0.286047		0.9968	566.49	1.51017	564.98	3.02034	568	0.00531751	0.0236125
		0.05874	1474	246	1228	492	1720	0.286047	0.286047		0.9965	567.478	1.52212	565.956	3.04423	569	0.00535014	0.024073
		0.05858	1474	247	1227	494	1721	0.287042	0.287042		0.9965	568.466	1.53415	566.932	3.0683	570	0.00538299	0.024073
		0.0585	1474	248	1226	496	1722	0.288037	0.288037		0.9965	569.454	1.54628	567.907	3.09256	571	0.00541605	0.024073
		0.05843	1474	249	1225	498	1723	0.289031	0.288194		0.9963	570.441	1.55851	568.883	3.11701	572	0.00544932	0.0244476
		0.05835	1475	249	1226	498	1724	0.288863	0.288194		0.9961	571.429	1.57082	569.858	3.14165	573	0.00548281	0.024637
		0.05828	1476	249	1227	498	1725	0.288696	0.288194		0.9957	572.417	1.58324	570.834	3.16648	574	0.00551651	0.0255072
		0.05821	1478	249	1229	498	1727	0.288361	0.288194		0.9957	573.404	1.59575	571.809	3.1915	575	0.00555043	0.0255072
		0.05814	1479	249	1230	498	1728	0.288194	0.288194		0.9957	574.392	1.60836	572.783	3.21671	576	0.00558457	0.0255072
		0.05801	1479	250	1229	500	1729	0.289184	0.289184		0.9957	575.379	1.62106	573.758	3.24212	577	0.00561893	0.0255072
		0.05795	1481	251	1230	502	1732	0.289838	0.289671		0.9957	576.366	1.63386	574.732	3.26773	578	0.0056535	0.0255072
		0.05788	1482	251	1231	502	1733	0.289671	0.289671		0.9957	577.353	1.64676	575.706	3.29353	579	0.00568831	0.0255072
		0.05782	1484	255	1229	510	1739	0.293272	0.293272		0.9957	578.34	1.65977	576.68	3.31953	580	0.00572333	0.0255072
		0.05776	1484	256	1228	512	1740	0.294253	0.294253		0.9957	579.327	1.67287	577.654	3.34574	581	0.00575858	0.0255072
		0.0577	1487	257	1230	514	1744	0.294725	0.294556		0.9956	580.314	1.68607	578.628	3.37215	582	0.00579406	0.026714
		0.05765	1488	257	1231	514	1745	0.294556	0.294556		0.9956	581.301	1.69938	579.601	3.39876	583	0.00582977	0.026714
		0.05759	1488	260	1228	520	1748	0.297483	0.297313		0.9956	582.287	1.71279	580.574	3.42557	584	0.00586571	0.026714
		0.05753	1489	260	1229	520	1749	0.297313	0.297313		0.9956	583.274	1.7263	581.547	3.4526	585	0.00590188	0.026714
		0.05743	1489	261	1228	522	1750	0.298286	0.298115		0.995	584.26	1.73992	582.52	3.47983	586	0.00593828	0.0272331
		0.05733	1490	261	1229	522	1751	0.298115	0.298115		0.9949	585.246	1.75364	583.493	3.50727	587	0.00597491	0.0274435
		0.05728	1490	262	1228	524	1752	0.299087	0.298575		0.9939	586.233	1.76747	584.465	3.53493	588	0.00601179	0.0277621
		0.05723	1491	262	1229	524	1753	0.298916	0.298575		0.9939	587.219	1.7814	585.437	3.5628	589	0.0060489	0.0277621
		0.05713	1492	262	1230	524	1754	0.298746	0.298575		0.9936	588.205	1.79544	586.409	3.59088	590	0.00608624	0.0280843
		0.05709	1493	262	1231	524	1755	0.298575	0.298575		0.9932	589.19	1.80959	587.381	3.61918	591	0.00612383	0.0283012
		0.05704	1493	263	1230	526	1756	0.299544	0.299204		0.9927	590.176	1.82385	588.352	3.6477	592	0.00616166	0.0289616
		0.057	1494	263	1231	526	1757	0.299374	0.299204		0.9927	591.162	1.83822	589.324	3.67644	593	0.00619974	0.0289616
		0.05695	1495	263	1232	526	1758	0.299204	0.299204		0.9927	592.147	1.8527	590.295	3.70541	594	0.00623806	0.0289616
		0.05691	1495	264	1231	528	1759	0.300171	0.29983		0.9927	593.133	1.8673	591.265	3.73459	595	0.00627662	0.0289616
		0.05687	1496	264	1232	528	1760	0.3	0.29983		0.9927	594.118	1.882	592.236	3.764	596	0.00631544	0.0289616
		0.05679	1497	264	1233	528	1761	0.29983	0.29983		0.9917	595.103	1.89682	593.206	3.79364	597	0.0063545	0.0296372
		0.05675	1497	267	1230	534	1764	0.302721	0.30255		0.9911	596.088	1.91175	594.176	3.82351	598	0.00639382	0.0299808
		0.05671	1498	267	1231	534	1765	0.30255	0.30255		0.9911	597.073	1.9268	595.146	3.8536	599	0.00643339	0.0299808
		0.05663	1498	268	1230	536	1766	0.303511	0.303511		0.9906	598.058	1.94196	596.116	3.88393	600	0.00647322	0.0305623
		0.0566	1500	269	1231	538	1769	0.304127	0.304127		0.9906	599.043	1.95725	597.086	3.91449	601	0.0065133	0.0305623
		0.05656	1500	270	1230	540	1770	0.305085	0.304397		0.9906	600.027	1.97265	598.055	3.94529	602	0.00655364	0.0305623
		0.05652	1504	270	1234	540	1774	0.304397	0.304397		0.99	601.012	1.98816	599.024	3.97633	603	0.00659424	0.0310355
		0.05649	1504	271	1233	542	1775	0.305352	0.30518		0.9892	601.996	2.0038	599.992	4.0076	604	0.0066351	0.0312748
		0.05642	1505	271	1234	542	1776	0.30518	0.30518		0.9891	602.98	2.01956	600.961	4.03912	605	0.00667623	0.0315159
		0.05639	1507	272	1235	544	1779	0.30579	0.30579		0.9877	603.965	2.03544	601.929	4.07088	606	0.00671762	0.0322503
		0.05635	1507	273	1234	546	1780	0.306742	0.306742		0.9877	604.949	2.05144	602.897	4.10288	607	0.00675927	0.0322503
		0.05632	1507	274	1233	548	1781	0.307692	0.307692		0.9877	605.932	2.06756	603.865	4.13513	608	0.0068012	0.0322503
		0.05629	1507	275	1232	550	1782	0.308642	0.308642		0.9877	606.916	2.08381	604.832	4.16763	609	0.0068434	0.0322503
		0.05626	1511	277	1234	554	1788	0.309843	0.309843		0.9877	607.9	2.10019	605.8	4.20038	610	0.00688587	0.0322503
		0.05623	1511	278	1233	556	1789	0.310788	0.310788		0.9866	608.883	2.11669	606.767	4.23338	611	0.00692861	0.0330017
		0.0562	1511	279	1232	558	1790	0.311732	0.311732		0.986	609.867	2.13332	607.733	4.26664	612	0.00697163	0.0332561
		0.05617	1511	280	1231	560	1791	0.312674	0.3125		0.9859	610.85	2.15007	608.7	4.30015	613	0.00701492	0.0335123
		0.05611	1512	280	1232	560	1792	0.3125	0.3125		0.9839	611.833	2.16696	609.666	4.33392	614	0.0070585	0.0339004
		0.05605	1512	281	1231	562	1793	0.313441	0.313266		0.9839	612.816	2.18397	610.632	4.36795	615	0.00710236	0.0339004
		0.05603	1513	281	1232	562	1794	0.313266	0.313266		0.9835	613.799	2.20112	611.598	4.40224	616	0.0071465	0.0342929
		0.056	1513	282	1231	564	1795	0.314206	0.314031		0.9816	614.782	2.2184	612.563	4.4368	617	0.00719092	0.0345571
		0.05595	1514	282	1232	564	1796	0.314031	0.314031		0.9809	615.764	2.23581	613.528	4.47162	618	0.00723564	0.0387721
		0.0559	1514	283	1231	566	1797	0.314969	0.314969		0.9809	616.747	2.25336	614.493	4.50672	619	0.00728064	0.0387721
		0.05585	1514	284	1230	568	1798	0.315907	0.315907		0.9809	617.729	2.27104	615.458	4.54208	620	0.00732593	0.0387721
		0.05582	1515	286	1229	572	1801	0.317601	0.317601		0.9809	618.711	2.28886	616.422	4.57771	621	0.00737152	0.0387721
		0.0558	1515	287	1228	574	1802	0.318535	0.318535		0.9809	619.693	2.30681	617.386	4.61362	622	0.0074174	0.0387721
		0.05577	1516	288	1228	576	1804	0.31929	0.31929		0.9809	620.675	2.3249	618.35	4.64981	623	0.00746357	0.0387721
		0.05575	1516	289	1227	578	1805	0.320222	0.320044		0.9809	621.657	2.34313	619.314	4.68627	624	0.00751005	0.0387721
		0.0557	1517	289	1228	578	1806	0.320044	0.320044		0.9809	622.638	2.36151	620.277	4.72301	625	0.00755682	0.0387721
		0.05568	1518	290	1228	580	1808	0.320796	0.320619		0.9809	623.62	2.38002	621.24	4.76004	626	0.0076039	0.0387721
		0.05566	1519	290	1229	580	1809	0.320619	0.320619		0.9809	624.601	2.39868	622.203	4.79736	627	0.00765129	0.0387721
		0.05562	1519	291	1228	582	1810	0.321547	0.321547		0.9809	625.583	2.41748	623.165	4.83496	628	0.00769898	0.0387721
		0.05559	1519	292	1227	584	1811	0.322474	0.322118		0.9809	626.564	2.43642	624.127	4.87285	629	0.00774697	0.0387721
		0.05557	1520	292	1228	584	1812	0.322296	0.322118		0.9809	627.544	2.45551	625.089	4.91103	630	0.00779528	0.0387721
		0.05553	1521	292	1229	584	1813	0.322118	0.322118		0.9809	628.525	2.47475	626.05	4.9495	631	0.00784391	0.0387721
		0.05551	1522	293	1229	586	1815	0.322865	0.322865		0.9809	629.506	2.49414	627.012	4.98828	632	0.00789284	0.0387721
		0.05549	1522	294	1228	588	1816	0.323789	0.323077		0.9809	630.486	2.51367	627.973	5.02735	633	0.0079421	0.0387721
		0.05545	1523	294	1229	588	1817	0.32361	0.323077		0.9809	631.467	2.53336	628.933	5.06672	634	0.00799167	0.0387721
		0.05543	1524	294	1230	588	1818	0.323432	0.323077		0.9809	632.447	2.5532	629.894	5.10639	635	0.00804156	0.0387721
		0.05542	1525	294	1231	588	1819	0.323255	0.323077		0.9809	633.427	2.57319	630.854	5.14637	636	0.00809178	0.0387721
		0.05538	1526	294	1232	588	1820	0.323077	0.323077		0.9809	634.407	2.59333	631.813	5.18666	637	0.00814233	0.0387721
		0.05536	1528	295	1233	590	1823	0.323642	0.323642		0.9809	635.386	2.61363	632.773	5.22726	638	0.0081932	0.0387721
		0.05534	1528	296	1232	592	1824	0.324561	0.324028		0.9809	636.366	2.63409	633.732	5.26817	639	0.0082444	0.0387721
		0.05527	1529	296	1233	592	1825	0.324384	0.324028		0.9809	637.345	2.6547	634.691	5.3094	640	0.00829593	0.0387721
		0.05524	1530	296	1234	592	1826	0.324206	0.324028		0.9809	638.325	2.67547	635.649	5.35094	641	0.0083478	0.0387721
		0.0552	1531	296	1235	592	1827	0.324028	0.324028		0.9809	639.304	2.6964	636.607	5.3928	642	0.0084	0.0387721
		0.05517	1531	297	1234	594	1828	0.324945	0.324945		0.9809	640.283	2.71749	637.565	5.43499	643	0.00845255	0.0387721
		0.05514	1531	298	1233	596	1829	0.325861	0.325861		0.9809	641.261	2.73875	638.523	5.4775	644	0.00850543	0.0387721
		0.05513	1532	303	1229	606	1835	0.330245	0.330245		0.9809	642.24	2.76017	639.48	5.52033	645	0.00855866	0.0387721
		0.05511	1532	304	1228	608	1836	0.331155	0.331155		0.9809	643.218	2.78175	640.436	5.5635	646	0.00861223	0.0387721
		0.05509	1533	305	1228	610	1838	0.331882	0.331882		0.9795	644.196	2.8035	641.393	5.607	647	0.00866615	0.0462503
		0.05508	1533	306	1227	612	1839	0.33279	0.33279		0.9795	645.175	2.82542	642.349	5.65083	648	0.00872042	0.0462503
		0.05507	1533	307	1226	614	1840	0.333696	0.333696		0.9795	646.152	2.8475	643.305	5.69501	649	0.00877505	0.0462503
		0.05505	1533	308	1225	616	1841	0.334601	0.334601		0.9795	647.13	2.86976	644.26	5.73952	650	0.00883003	0.0462503
		0.05502	1533	309	1224	618	1842	0.335505	0.335505		0.9795	648.108	2.89219	645.216	5.78437	651	0.00888536	0.0462503
		0.05501	1534	311	1223	622	1845	0.337127	0.336945		0.9795	649.085	2.91478	646.17	5.82957	652	0.00894106	0.0462503
		0.05499	1535	311	1224	622	1846	0.336945	0.336945		0.9795	650.062	2.93756	647.125	5.87512	653	0.00899711	0.0462503
		0.05497	1535	312	1223	624	1847	0.337845	0.337845		0.9795	651.039	2.96051	648.079	5.92101	654	0.00905354	0.0462503
		0.05494	1535	313	1222	626	1848	0.338745	0.338561		0.9795	652.016	2.98363	649.033	5.96726	655	0.00911033	0.0462503
		0.05491	1536	313	1223	626	1849	0.338561	0.338561		0.9795	652.993	3.00693	649.986	6.01387	656	0.00916748	0.0462503
		0.0549	1536	315	1221	630	1851	0.340357	0.340357		0.9795	653.97	3.03042	650.939	6.06083	657	0.00922501	0.0462503
		0.05489	1536	316	1220	632	1852	0.341253	0.341253		0.9795	654.946	3.05408	651.892	6.10816	658	0.00928292	0.0462503
		0.05487	1536	317	1219	634	1853	0.342148	0.341963		0.9795	655.922	3.07793	652.844	6.15585	659	0.0093412	0.0462503
		0.05486	1537	317	1220	634	1854	0.341963	0.341963		0.9795	656.898	3.10195	653.796	6.20391	660	0.00939986	0.0462503
		0.05485	1537	319	1218	638	1856	0.34375	0.34338		0.9795	657.874	3.12617	654.748	6.25233	661	0.0094589	0.0462503
		0.05483	1538	319	1219	638	1857	0.343565	0.34338		0.9795	658.849	3.15057	655.699	6.30113	662	0.00951833	0.0462503
		0.05479	1539	319	1220	638	1858	0.34338	0.34338		0.9795	659.825	3.17515	656.65	6.35031	663	0.00957814	0.0462503
		0.05476	1539	320	1219	640	1859	0.344271	0.344271		0.9758	660.8	3.19993	657.6	6.39986	664	0.00963834	0.0495524
		0.05475	1539	321	1218	642	1860	0.345161	0.344421		0.9745	661.775	3.2249	658.55	6.44979	665	0.00969894	0.0499334
		0.05474	1540	321	1219	642	1861	0.344976	0.344421		0.9723	662.75	3.25006	659.5	6.50011	666	0.00975993	0.0505104
		0.05472	1541	321	1220	642	1862	0.344791	0.344421		0.9723	663.725	3.27541	660.449	6.55082	667	0.00982131	0.0505104
		0.05469	1542	321	1221	642	1863	0.344605	0.344421		0.9682	664.699	3.30095	661.398	6.60191	668	0.0098831	0.051094
		0.05467	1543	321	1222	642	1864	0.344421	0.344421		0.9681	665.673	3.3267	662.347	6.6534	669	0.00994529	0.0520814
		0.05466	1544	323	1221	646	1867	0.34601	0.34601		0.9681	666.647	3.35264	663.295	6.70528	670	0.0100079	0.0520814
		0.05465	1544	324	1220	648	1868	0.346895	0.346709		0.9681	667.621	3.37878	664.242	6.75756	671	0.0100709	0.0520814
		0.05463	1545	324	1221	648	1869	0.346709	0.346709		0.9681	668.595	3.40512	665.19	6.81024	672	0.0101343	0.0520814
		0.05461	1545	325	1220	650	1870	0.347594	0.347594		0.9635	669.568	3.43167	666.137	6.86333	673	0.0101981	0.0545286
		0.0546	1545	326	1219	652	1871	0.348477	0.348291		0.9635	670.542	3.45841	667.083	6.91683	674	0.0102624	0.0545286
		0.05459	1546	326	1220	652	1872	0.348291	0.348291		0.9635	671.515	3.48537	668.029	6.97073	675	0.010327	0.0545286
		0.05457	1546	327	1219	654	1873	0.349172	0.348936		0.9635	672.487	3.51253	668.975	7.02505	676	0.0103921	0.0545286
		0.05456	1546	328	1218	656	1874	0.350053	0.348936		0.9635	673.46	3.5399	669.92	7.07979	677	0.0104576	0.0545286
		0.05455	1547	328	1219	656	1875	0.349867	0.348936		0.9635	674.433	3.56747	670.865	7.13495	678	0.0105235	0.0545286
		0.05453	1548	328	1220	656	1876	0.34968	0.348936		0.9635	675.405	3.59527	671.809	7.19053	679	0.0105899	0.0545286
		0.05452	1549	328	1221	656	1877	0.349494	0.348936		0.9635	676.377	3.62327	672.753	7.24654	680	0.0106567	0.0545286
		0.0545	1550	328	1222	656	1878	0.349308	0.348936		0.9582	677.349	3.65149	673.697	7.30298	681	0.0107239	0.0564377
		0.05445	1551	328	1223	656	1879	0.349122	0.348936		0.9521	678.32	3.67992	674.64	7.35985	682	0.0107916	0.0593113
		0.05443	1552	328	1224	656	1880	0.348936	0.348936		0.9521	679.291	3.70858	675.583	7.41715	683	0.0108597	0.0593113
		0.05441	1552	329	1223	658	1881	0.349814	0.349814		0.9521	680.263	3.73745	676.525	7.4749	684	0.0109282	0.0593113
		0.0544	1554	330	1224	660	1884	0.350318	0.350318		0.9521	681.233	3.76655	677.467	7.53309	685	0.0109972	0.0593113
		0.05438	1554	331	1223	662	1885	0.351194	0.350636		0.9521	682.204	3.79586	678.408	7.59173	686	0.0110667	0.0593113
		0.05436	1555	331	1224	662	1886	0.351007	0.350636		0.9521	683.175	3.82541	679.349	7.65081	687	0.0111366	0.0593113
		0.05434	1556	331	1225	662	1887	0.350821	0.350636		0.9521	684.145	3.85518	680.29	7.71035	688	0.0112069	0.0593113
		0.05431	1557	331	1226	662	1888	0.350636	0.350636		0.9521	685.115	3.88517	681.23	7.77035	689	0.0112777	0.0593113
		0.05429	1557	332	1225	664	1889	0.351509	0.351323		0.9521	686.085	3.9154	682.169	7.8308	690	0.011349	0.0593113
		0.05428	1558	332	1226	664	1890	0.351323	0.351323		0.9521	687.054	3.94586	683.108	7.89172	691	0.0114207	0.0593113
		0.05427	1559	334	1225	668	1893	0.352879	0.352879		0.9521	688.023	3.97655	684.047	7.9531	692	0.0114929	0.0593113
		0.05426	1559	335	1224	670	1894	0.353749	0.353749		0.9521	688.993	4.00748	684.985	8.01495	693	0.0115656	0.0593113
		0.05425	1559	337	1222	674	1896	0.355485	0.354924		0.9451	689.961	4.03864	685.923	8.07728	694	0.0116387	0.0623271
		0.05423	1560	337	1223	674	1897	0.355298	0.354924		0.9281	690.93	4.07004	686.86	8.14009	695	0.0117124	0.0628041
		0.05421	1561	337	1224	674	1898	0.355111	0.354924		0.9179	691.898	4.10169	687.797	8.20337	696	0.0117865	0.0637686
		0.0542	1562	337	1225	674	1899	0.354924	0.354924		0.9179	692.866	4.13357	688.733	8.26714	697	0.011861	0.0637686
		0.05418	1563	338	1225	676	1901	0.355602	0.355351		0.9179	693.834	4.1657	689.669	8.3314	698	0.0119361	0.0637686
		0.05417	1564	338	1226	676	1902	0.355415	0.355351		0.9084	694.802	4.19807	690.604	8.39614	699	0.0120117	0.0649943
		0.05416	1565	339	1226	678	1904	0.356092	0.355351		0.9084	695.769	4.23069	691.539	8.46139	700	0.0120877	0.0649943
		0.05415	1567	340	1227	680	1907	0.356581	0.355351		0.9065	696.736	4.26356	692.473	8.52713	701	0.0121642	0.0657406
		0.05414	1567	341	1226	682	1908	0.357442	0.355351		0.8938	697.703	4.29668	693.407	8.59337	702	0.0122413	0.0677711
		0.05413	1568	342	1226	684	1910	0.358115	0.355351		0.8938	698.67	4.33006	694.34	8.66012	703	0.0123188	0.0677711
		0.05412	1570	342	1228	684	1912	0.357741	0.355351		0.8938	699.636	4.36369	695.273	8.72738	704	0.0123968	0.0677711
		0.05411	1570	343	1227	686	1913	0.358599	0.355351		0.8938	700.602	4.39757	696.205	8.79515	705	0.0124754	0.0677711
		0.0541	1570	344	1226	688	1914	0.359457	0.355351		0.8938	701.568	4.43172	697.137	8.86344	706	0.0125544	0.0677711
		0.05408	1570	345	1225	690	1915	0.360313	0.355351		0.8938	702.534	4.46612	698.068	8.93224	707	0.012634	0.0677711
		0.01167	1571	345	1226	690	1916	0.360125	0.355351		0.8938	703.499	4.50079	698.998	9.00158	708	0.0127141	0.0677711
		0.01121	1581	345	1236	690	1926	0.358255	0.355351		0.8797	704.464	4.53572	699.929	9.07144	709	0.0127947	0.0698614
		0.0112	1591	346	1245	692	1937	0.357253	0.355351		0.8641	705.429	4.57092	700.858	9.14183	710	0.0128758	0.0714692
		0.01119	1596	346	1250	692	1942	0.356334	0.355351		0.8641	706.394	4.60638	701.787	9.21276	711	0.0129575	0.0714692
		0.01118	1599	346	1253	692	1945	0.355784	0.355351		0.8641	707.358	4.64212	702.716	9.28423	712	0.0130397	0.0714692
		0.01117	1606	347	1259	694	1953	0.355351	0.355351		0.8641	708.322	4.67812	703.644	9.35624	713	0.0131224	0.0714692
		0.01116	1610	348	1262	696	1958	0.355465	0.355465		0.8641	709.286	4.7144	704.571	9.42881	714	0.0132056	0.0714692
		0.01115	1612	351	1261	702	1963	0.357616	0.357616		0.8471	710.249	4.75096	705.498	9.50192	715	0.0132894	0.0731119
		0.01114	1617	353	1264	706	1970	0.358376	0.358376		0.8288	711.212	4.78779	706.424	9.57559	716	0.0133737	0.0739466
		0.01113	1623	360	1263	720	1983	0.363086	0.363086		0.8288	712.175	4.82491	707.35	9.64981	717	0.0134586	0.0739466
		0.01112	1634	367	1267	734	2001	0.366817	0.366817		0.8091	713.138	4.8623	708.275	9.7246	718	0.013544	0.0747902
		0.01111	1642	371	1271	742	2013	0.368604	0.368604		0.805	714.1	4.89998	709.2	9.79996	719	0.01363	0.0753577
											0.7883	715.062	4.93794	710.124	9.87589	720	0.0137165	0.0762163
											0.7883	716.024	4.9762	711.048	9.95239	721	0.0138036	0.0762163
											0.7664	716.985	5.01474	711.971	10.0295	722	0.0138912	0.0770842
											0.7438	717.946	5.05357	712.893	10.1071	723	0.0139795	0.0821776
											0.7438	718.907	5.0927	713.815	10.1854	724	0.0140682	0.0821776
											0.7438	719.868	5.13213	714.736	10.2643	725	0.0141576	0.0821776
											0.7438	720.828	5.17185	715.656	10.3437	726	0.0142475	0.0821776
											0.7438	721.788	5.21187	716.576	10.4237	727	0.014338	0.0821776
											0.7438	722.748	5.25219	717.496	10.5044	728	0.0144291	0.0821776
											0.7438	723.707	5.29282	718.414	10.5856	729	0.0145208	0.0821776
											0.7438	724.666	5.33376	719.332	10.6675	730	0.014613	0.0821776
											0.7438	725.625	5.375	720.25	10.75	731	0.0147059	0.0821776
											0.7438	726.583	5.41655	721.167	10.8331	732	0.0147993	0.0821776
											0.7438	727.542	5.45842	722.083	10.9168	733	0.0148934	0.0821776
											0.7438	728.499	5.5006	722.999	11.0012	734	0.014988	0.0821776
											0.7438	729.457	5.5431	723.914	11.0862	735	0.0150833	0.0821776
											0.7438	730.414	5.58592	724.828	11.1718	736	0.0151791	0.0821776
											0.7438	731.371	5.62906	725.742	11.2581	737	0.0152756	0.0821776
											0.7438	732.327	5.67252	726.655	11.345	738	0.0153727	0.0821776
											0.7207	733.284	5.71631	727.567	11.4326	739	0.0154704	0.0875786
											0.701	734.24	5.76043	728.479	11.5209	740	0.0155687	0.0882347
											0.6973	735.195	5.80488	729.39	11.6098	741	0.0156677	0.0895603
											0.6973	736.15	5.84966	730.301	11.6993	742	0.0157673	0.0895603
											0.6973	737.105	5.89477	731.21	11.7895	743	0.0158675	0.0895603
											0.674	738.06	5.94023	732.12	11.8805	744	0.0159683	0.0909037
											0.6287	739.014	5.98602	733.028	11.972	745	0.0160698	0.0915822
											0.6256	739.968	6.03215	733.936	12.0643	746	0.016172	0.0929526
											0.6256	740.921	6.07863	734.843	12.1573	747	0.0162748	0.0929526
											0.6256	741.875	6.12545	735.749	12.2509	748	0.0163782	0.0929526
											0.6225	742.827	6.17262	736.655	12.3452	749	0.0164823	0.0989813
											0.6225	743.78	6.22014	737.56	12.4403	750	0.016587	0.0989813
											0.6225	744.732	6.26801	738.464	12.536	751	0.0166924	0.0989813
											0.6225	745.684	6.31624	739.368	12.6325	752	0.0167985	0.0989813
											0.6225	746.635	6.36483	740.27	12.7297	753	0.0169053	0.0989813
											0.6225	747.586	6.41378	741.172	12.8276	754	0.0170127	0.0989813
											0.6225	748.537	6.46309	742.074	12.9262	755	0.0171208	0.0989813
											0.6225	749.487	6.51276	742.974	13.0255	756	0.0172295	0.0989813
											0.6225	750.437	6.5628	743.874	13.1256	757	0.017339	0.0989813
											0.6225	751.387	6.61321	744.774	13.2264	758	0.0174491	0.0989813
											0.6225	752.336	6.66399	745.672	13.328	759	0.0175599	0.0989813
											0.6225	753.285	6.71514	746.57	13.4303	760	0.0176714	0.0989813
											0.6225	754.233	6.76667	747.467	13.5333	761	0.0177836	0.0989813
											0.6225	755.181	6.81858	748.363	13.6372	762	0.0178965	0.0989813
											0.6086	756.129	6.87087	749.258	13.7417	763	0.0180102	0.11125
											0.6086	757.076	6.92355	750.153	13.8471	764	0.0181245	0.11125
											0.6086	758.023	6.97661	751.047	13.9532	765	0.0182395	0.11125
											0.6086	758.97	7.03006	751.94	14.0601	766	0.0183552	0.11125
											0.6086	759.916	7.08389	752.832	14.1678	767	0.0184717	0.11125
											0.6086	760.862	7.13812	753.724	14.2762	768	0.0185889	0.11125
											0.6086	761.807	7.19275	754.614	14.3855	769	0.0187068	0.11125
											0.6086	762.752	7.24777	755.504	14.4955	770	0.0188254	0.11125
											0.6086	763.697	7.3032	756.394	14.6064	771	0.0189447	0.11125
											0.6086	764.641	7.35903	757.282	14.7181	772	0.0190648	0.11125
											0.6086	765.585	7.41526	758.169	14.8305	773	0.0191857	0.11125
											0.6086	766.528	7.4719	759.056	14.9438	774	0.0193072	0.11125
											0.6086	767.471	7.52895	759.942	15.0579	775	0.0194295	0.11125
											0.6086	768.414	7.58641	760.827	15.1728	776	0.0195526	0.11125
											0.6086	769.356	7.64428	761.711	15.2886	777	0.0196764	0.11125
											0.6086	770.297	7.70258	762.595	15.4052	778	0.019801	0.11125
											0.6086	771.239	7.76129	763.477	15.5226	779	0.0199263	0.11125
											0.6086	772.18	7.82042	764.359	15.6408	780	0.0200524	0.11125
											0.6071	773.12	7.87998	765.24	15.76	781	0.0201792	0.119545
											0.6071	774.06	7.93997	766.12	15.8799	782	0.0203068	0.119545
											0.5866	775	8.00038	766.999	16.0008	783	0.0204352	0.120831
											0.5672	775.939	8.06123	767.878	16.1225	784	0.0205644	0.126087
											0.5672	776.877	8.12251	768.755	16.245	785	0.0206943	0.126087
											0.5672	777.816	8.18423	769.632	16.3685	786	0.020825	0.126087
											0.5672	778.754	8.24639	770.507	16.4928	787	0.0209565	0.126087
											0.5672	779.691	8.30899	771.382	16.618	788	0.0210888	0.126087
											0.5672	780.628	8.37203	772.256	16.7441	789	0.0212219	0.126087
											0.5672	781.564	8.43552	773.129	16.871	790	0.0213558	0.126087
											0.5672	782.501	8.49946	774.001	16.9989	791	0.0214904	0.126087
											0.5672	783.436	8.56385	774.872	17.1277	792	0.0216259	0.126087
											0.5672	784.371	8.6287	775.743	17.2574	793	0.0217622	0.126087
											0.5672	785.306	8.694	776.612	17.388	794	0.0218992	0.126087
											0.5491	786.24	8.75976	777.48	17.5195	795	0.0220371	0.131519
											0.5323	787.174	8.82598	778.348	17.652	796	0.0221758	0.132442
											0.5306	788.107	8.89266	779.215	17.7853	797	0.0223153	0.133369
											0.5168	789.04	8.95981	780.08	17.9196	798	0.0224557	0.134302
											0.4896	789.973	9.02743	780.945	18.0549	799	0.0225968	0.135239
											0.4854	790.904	9.09552	781.809	18.191	800	0.0227388	0.138558
											0.4854	791.836	9.16409	782.672	18.3282	801	0.0228816	0.138558
											0.4854	792.767	9.23313	783.534	18.4663	802	0.0230253	0.138558
											0.4854	793.697	9.30265	784.395	18.6053	803	0.0231697	0.138558
											0.4854	794.627	9.37265	785.255	18.7453	804	0.023315	0.138558
											0.4854	795.557	9.44313	786.114	18.8863	805	0.0234612	0.138558
											0.4777	796.486	9.5141	786.972	19.0282	806	0.0236082	0.153966
											0.4777	797.414	9.58555	787.829	19.1711	807	0.023756	0.153966
											0.4777	798.343	9.6575	788.685	19.315	808	0.0239047	0.153966
											0.4777	799.27	9.72994	789.54	19.4599	809	0.0240542	0.153966
											0.4777	800.197	9.80287	790.394	19.6057	810	0.0242046	0.153966
											0.4777	801.124	9.87631	791.247	19.7526	811	0.0243559	0.153966
											0.4777	802.05	9.95024	792.1	19.9005	812	0.024508	0.153966
											0.4777	802.975	10.0247	792.951	20.0493	813	0.0246609	0.153966
											0.4777	803.9	10.0996	793.801	20.1992	814	0.0248148	0.153966
											0.4777	804.825	10.1751	794.65	20.3501	815	0.0249695	0.153966
											0.4777	805.749	10.251	795.498	20.502	816	0.025125	0.153966
											0.4777	806.673	10.3275	796.345	20.655	817	0.0252815	0.153966
											0.4777	807.596	10.4045	797.191	20.8089	818	0.0254388	0.153966
											0.4777	808.518	10.482	798.036	20.9639	819	0.025597	0.153966
											0.4777	809.44	10.56	798.88	21.12	820	0.0257561	0.153966
											0.4777	810.361	10.6385	799.723	21.2771	821	0.025916	0.153966
											0.4777	811.282	10.7176	800.565	21.4352	822	0.0260769	0.153966
											0.4777	812.203	10.7972	801.406	21.5944	823	0.0262386	0.153966
											0.4777	813.123	10.8773	802.245	21.7546	824	0.0264012	0.153966
											0.4777	814.042	10.9579	803.084	21.9159	825	0.0265647	0.153966
											0.4777	814.961	11.0391	803.922	22.0783	826	0.0267291	0.153966
											0.4777	815.879	11.1208	804.758	22.2417	827	0.0268944	0.153966
											0.4777	816.797	11.2031	805.594	22.4062	828	0.0270606	0.153966
											0.4777	817.714	11.2859	806.428	22.5718	829	0.0272277	0.153966
											0.4777	818.631	11.3692	807.262	22.7384	830	0.0273957	0.153966
											0.4669	819.547	11.4531	808.094	22.9062	831	0.0275646	0.167755
											0.4658	820.462	11.5375	808.925	23.075	832	0.0277344	0.178305
											0.4658	821.378	11.6225	809.755	23.245	833	0.0279052	0.178305
											0.4658	822.292	11.708	810.584	23.416	834	0.0280768	0.178305
											0.4658	823.206	11.7941	811.412	23.5882	835	0.0282493	0.178305
											0.4658	824.119	11.8807	812.239	23.7614	836	0.0284228	0.178305
											0.4658	825.032	11.9679	813.064	23.9358	837	0.0285972	0.178305
											0.4658	825.944	12.0557	813.889	24.1113	838	0.0287724	0.178305
											0.4658	826.856	12.144	814.712	24.2879	839	0.0289487	0.178305
											0.4658	827.767	12.2328	815.534	24.4657	840	0.0291258	0.178305
											0.4658	828.678	12.3223	816.355	24.6445	841	0.0293039	0.178305
											0.4658	829.588	12.4123	817.175	24.8245	842	0.0294828	0.178305
											0.4658	830.497	12.5028	817.994	25.0057	843	0.0296627	0.178305
											0.4658	831.406	12.594	818.812	25.188	844	0.0298436	0.178305
											0.4658	832.314	12.6857	819.629	25.3714	845	0.0300253	0.178305
											0.4658	833.222	12.778	820.444	25.556	846	0.030208	0.178305
											0.4658	834.129	12.8709	821.258	25.7417	847	0.0303917	0.178305
											0.4658	835.036	12.9643	822.071	25.9286	848	0.0305762	0.178305
											0.4658	835.942	13.0583	822.883	26.1167	849	0.0307617	0.178305
											0.4571	836.847	13.153	823.694	26.3059	850	0.0309481	0.190983
											0.4571	837.752	13.2482	824.504	26.4963	851	0.0311355	0.190983
											0.4571	838.656	13.3439	825.312	26.6879	852	0.0313238	0.190983
											0.4571	839.56	13.4403	826.119	26.8806	853	0.0315131	0.190983
											0.4482	840.463	13.5373	826.925	27.0746	854	0.0317032	0.19393
											0.4326	841.365	13.6348	827.73	27.2697	855	0.0318944	0.195115
											0.4258	842.267	13.733	828.534	27.466	856	0.0320864	0.202903
											0.4258	843.168	13.8317	829.337	27.6635	857	0.0322794	0.202903
											0.4258	844.069	13.9311	830.138	27.8622	858	0.0324734	0.202903
											0.4258	844.969	14.031	830.938	28.0621	859	0.0326683	0.202903
											0.4258	845.868	14.1316	831.737	28.2632	860	0.0328641	0.202903
											0.4258	846.767	14.2327	832.535	28.4654	861	0.0330609	0.202903
											0.4258	847.666	14.3345	833.331	28.669	862	0.0332587	0.202903
											0.4258	848.563	14.4368	834.126	28.8737	863	0.0334573	0.202903
											0.4258	849.46	14.5398	834.92	29.0796	864	0.033657	0.202903
											0.4258	850.357	14.6434	835.713	29.2868	865	0.0338575	0.202903
											0.4258	851.252	14.7476	836.505	29.4951	866	0.0340591	0.202903
											0.4258	852.148	14.8524	837.295	29.7047	867	0.0342615	0.202903
											0.4195	853.042	14.9578	838.084	29.9156	868	0.034465	0.210831
											0.4122	853.936	15.0638	838.872	30.1276	869	0.0346693	0.212063
											0.4084	854.83	15.1705	839.659	30.3409	870	0.0348746	0.213297
											0.3987	855.722	15.2777	840.445	30.5555	871	0.0350809	0.214535
											0.3943	856.614	15.3856	841.229	30.7713	872	0.0352881	0.225164
											0.3943	857.506	15.4941	842.012	30.9883	873	0.0354963	0.225164
											0.3943	858.397	15.6033	842.793	31.2065	874	0.0357054	0.225164
											0.3943	859.287	15.713	843.574	31.426	875	0.0359155	0.225164
											0.3943	860.177	15.8234	844.353	31.6468	876	0.0361265	0.225164
											0.3943	861.066	15.9344	845.131	31.8688	877	0.0363385	0.225164
											0.3943	861.954	16.0461	845.908	32.0921	878	0.0365514	0.225164
											0.3943	862.842	16.1583	846.683	32.3166	879	0.0367652	0.225164
											0.3943	863.729	16.2712	847.458	32.5424	880	0.03698	0.225164
											0.3943	864.615	16.3847	848.231	32.7695	881	0.0371958	0.225164
											0.3943	865.501	16.4989	849.002	32.9978	882	0.0374125	0.225164
											0.3943	866.386	16.6137	849.773	33.2274	883	0.0376301	0.225164
											0.3943	867.271	16.7291	850.542	33.4583	884	0.0378487	0.225164
											0.3943	868.155	16.8452	851.31	33.6904	885	0.0380683	0.225164
											0.3943	869.038	16.9619	852.076	33.9238	886	0.0382887	0.225164
											0.3943	869.921	17.0793	852.841	34.1585	887	0.0385102	0.225164
											0.3901	870.803	17.1972	853.606	34.3945	888	0.0387325	0.23597
											0.3862	871.684	17.3159	854.368	34.6317	889	0.0389558	0.241106
											0.3862	872.565	17.4351	855.13	34.8703	890	0.0391801	0.241106
											0.3862	873.445	17.555	855.89	35.1101	891	0.0394053	0.241106
											0.3862	874.324	17.6756	856.649	35.3512	892	0.0396314	0.241106
											0.3862	875.203	17.7968	857.406	35.5936	893	0.0398584	0.241106
											0.3862	876.081	17.9186	858.163	35.8373	894	0.0400864	0.241106
											0.3862	876.959	18.0411	858.918	36.0823	895	0.0403154	0.241106
											0.3824	877.836	18.1643	859.671	36.3285	896	0.0405452	0.246272
											0.3788	878.712	18.288	860.424	36.5761	897	0.040776	0.248863
											0.3788	879.588	18.4125	861.175	36.825	898	0.0410077	0.248863
											0.3788	880.462	18.5376	861.925	37.0751	899	0.0412404	0.248863
											0.3753	881.337	18.6633	862.673	37.3266	900	0.041474	0.251461
											0.3719	882.21	18.7897	863.421	37.5793	901	0.0417085	0.263208
											0.3719	883.083	18.9167	864.167	37.8334	902	0.0419439	0.263208
											0.3719	883.956	19.0444	864.911	38.0888	903	0.0421803	0.263208
											0.3719	884.827	19.1727	865.655	38.3454	904	0.0424175	0.263208
											0.3719	885.698	19.3017	866.397	38.6034	905	0.0426557	0.263208
											0.3719	886.569	19.4314	867.137	38.8627	906	0.0428948	0.263208
											0.3719	887.438	19.5616	867.877	39.1233	907	0.0431348	0.263208
											0.3719	888.307	19.6926	868.615	39.3852	908	0.0433758	0.263208
											0.3719	889.176	19.8242	869.352	39.6484	909	0.0436176	0.263208
											0.3719	890.044	19.9565	870.087	39.9129	910	0.0438604	0.263208
											0.3719	890.911	20.0894	870.821	40.1787	911	0.044104	0.263208
											0.3719	891.777	20.2229	871.554	40.4459	912	0.0443486	0.263208
											0.3719	892.643	20.3572	872.286	40.7143	913	0.044594	0.263208
											0.3719	893.508	20.4921	873.016	40.9841	914	0.0448404	0.263208
											0.3719	894.372	20.6276	873.745	41.2552	915	0.0450876	0.263208
											0.3719	895.236	20.7638	874.472	41.5276	916	0.0453358	0.263208
											0.3719	896.099	20.9006	875.199	41.8013	917	0.0455848	0.263208
											0.3687	896.962	21.0381	875.924	42.0763	918	0.0458347	0.275018
											0.3655	897.824	21.1763	876.647	42.3526	919	0.0460856	0.276332
											0.3625	898.685	21.3151	877.37	42.6303	920	0.0463373	0.277646
											0.3595	899.545	21.4546	878.091	42.9092	921	0.0465898	0.28159
											0.3595	900.405	21.5948	878.81	43.1895	922	0.0468433	0.28159
											0.3595	901.264	21.7355	879.529	43.4711	923	0.0470976	0.28159
											0.3595	902.123	21.877	880.246	43.754	924	0.0473528	0.28159
											0.3595	902.981	22.0191	880.962	44.0382	925	0.0476089	0.28159
											0.3565	903.838	22.1619	881.676	44.3238	926	0.0478658	0.285533
											0.3537	904.695	22.3053	882.389	44.6106	927	0.0481236	0.289474
											0.3537	905.551	22.4494	883.101	44.8988	928	0.0483823	0.289474
											0.3537	906.406	22.5941	883.812	45.1882	929	0.0486418	0.289474
											0.3537	907.26	22.7395	884.521	45.479	930	0.0489022	0.289474
											0.3537	908.114	22.8856	885.229	45.7711	931	0.0491634	0.289474
											0.3509	908.968	23.0323	885.935	46.0645	932	0.0494255	0.293412
											0.3481	909.82	23.1796	886.641	46.3593	933	0.0496884	0.303883
											0.3481	910.672	23.3276	887.345	46.6553	934	0.0499521	0.303883
											0.3481	911.524	23.4763	888.047	46.9526	935	0.0502167	0.303883
											0.3481	912.374	23.6256	888.749	47.2513	936	0.0504821	0.303883
											0.3481	913.224	23.7756	889.449	47.5513	937	0.0507484	0.303883
											0.3481	914.074	23.9263	890.147	47.8525	938	0.0510155	0.303883
											0.3481	914.922	24.0776	890.845	48.1551	939	0.0512834	0.303883
											0.3481	915.771	24.2295	891.541	48.459	940	0.0515521	0.303883
											0.3481	916.618	24.3821	892.236	48.7642	941	0.0518216	0.303883
											0.3481	917.465	24.5353	892.929	49.0707	942	0.052092	0.303883
											0.3481	918.311	24.6892	893.622	49.3785	943	0.0523632	0.303883
											0.3481	919.156	24.8438	894.312	49.6876	944	0.0526351	0.303883
											0.3481	920.001	24.999	895.002	49.998	945	0.0529079	0.303883
											0.3481	920.845	25.1548	895.69	50.3097	946	0.0531814	0.303883
											0.3481	921.689	25.3113	896.377	50.6226	947	0.0534558	0.303883
											0.3454	922.532	25.4685	897.063	50.9369	948	0.0537309	0.314291
											0.3427	923.374	25.6263	897.747	51.2525	949	0.0540069	0.338602
											0.3427	924.215	25.7847	898.431	51.5694	950	0.0542836	0.338602
											0.3427	925.056	25.9438	899.112	51.8876	951	0.0545611	0.338602
											0.3427	925.896	26.1035	899.793	52.207	952	0.0548393	0.338602
											0.3427	926.736	26.2639	900.472	52.5278	953	0.0551183	0.338602
											0.3427	927.575	26.4249	901.15	52.8498	954	0.0553981	0.338602
											0.3427	928.413	26.5866	901.827	53.1732	955	0.0556787	0.338602
											0.3427	929.251	26.7489	902.502	53.4978	956	0.05596	0.338602
											0.3427	930.088	26.9118	903.176	53.8236	957	0.0562421	0.338602
											0.3427	930.925	27.0754	903.849	54.1508	958	0.0565249	0.338602
											0.3427	931.76	27.2396	904.521	54.4793	959	0.0568084	0.338602
											0.3427	932.596	27.4045	905.191	54.809	960	0.0570927	0.338602
											0.3427	933.43	27.57	905.86	55.14	961	0.0573777	0.338602
											0.3427	934.264	27.7361	906.528	55.4723	962	0.0576635	0.338602
											0.3427	935.097	27.9029	907.194	55.8058	963	0.05795	0.338602
											0.3427	935.93	28.0703	907.859	56.1406	964	0.0582372	0.338602
											0.3427	936.762	28.2383	908.523	56.4767	965	0.0585251	0.338602
											0.3427	937.593	28.407	909.186	56.814	966	0.0588137	0.338602
											0.3427	938.424	28.5763	909.847	57.1526	967	0.059103	0.338602
											0.3427	939.254	28.7462	910.508	57.4925	968	0.0593931	0.338602
											0.3427	940.083	28.9168	911.166	57.8336	969	0.0596838	0.338602
											0.3427	940.912	29.088	911.824	58.176	970	0.0599752	0.338602
											0.3427	941.74	29.2598	912.48	58.5196	971	0.0602674	0.338602
											0.3427	942.568	29.4322	913.136	58.8645	972	0.0605602	0.338602
											0.3427	943.395	29.6053	913.789	59.2106	973	0.0608537	0.338602
											0.3427	944.221	29.779	914.442	59.558	974	0.0611478	0.338602
											0.3427	945.047	29.9533	915.093	59.9066	975	0.0614427	0.338602
											0.3427	945.872	30.1282	915.744	60.2564	976	0.0617382	0.338602
											0.3427	946.696	30.3038	916.392	60.6075	977	0.0620343	0.338602
											0.3427	947.52	30.4799	917.04	60.9598	978	0.0623311	0.338602
											0.3427	948.343	30.6567	917.687	61.3134	979	0.0626286	0.338602
											0.3427	949.166	30.8341	918.332	61.6682	980	0.0629267	0.338602
											0.3427	949.988	31.0121	918.976	62.0242	981	0.0632255	0.338602
											0.3427	950.809	31.1907	919.619	62.3814	982	0.0635249	0.338602
											0.3427	951.63	31.3699	920.26	62.7399	983	0.0638249	0.338602
											0.3427	952.45	31.5498	920.9	63.0995	984	0.0641255	0.338602
											0.3427	953.27	31.7302	921.54	63.4604	985	0.0644268	0.338602
											0.3401	954.089	31.9113	922.177	63.8225	986	0.0647287	0.362097
											0.3376	954.907	32.0929	922.814	64.1858	987	0.0650312	0.363306
											0.335	955.725	32.2752	923.45	64.5503	988	0.0653344	0.364512
											0.3325	956.542	32.458	924.084	64.9161	989	0.0656381	0.366916
											0.3325	957.359	32.6415	924.717	65.283	990	0.0659424	0.366916
											0.3325	958.174	32.8255	925.349	65.6511	991	0.0662473	0.366916
											0.3306	958.99	33.0102	925.98	66.0204	992	0.0665528	0.369307
											0.3301	959.805	33.1954	926.609	66.3909	993	0.0668589	0.370498
											0.3276	960.619	33.3813	927.237	66.7626	994	0.0671656	0.37287
											0.3276	961.432	33.5677	927.865	67.1354	995	0.0674728	0.37287
											0.3276	962.245	33.7547	928.491	67.5095	996	0.0677806	0.37287
											0.3252	963.058	33.9424	929.115	67.8847	997	0.068089	0.37523
											0.3229	963.869	34.1306	929.739	68.2611	998	0.0683979	0.377577
											0.3229	964.681	34.3194	930.361	68.6387	999	0.0687074	0.377577
											0.3229	965.491	34.5087	930.983	69.0175	1000	0.0690175	0.377577
											0.3206	966.301	34.6987	931.603	69.3974	1001	0.069328	0.379911
											0.3183	967.111	34.8892	932.222	69.7784	1002	0.0696392	0.381653
											0.3183	967.92	35.0803	932.839	70.1607	1003	0.0699508	0.381653
											0.316	968.728	35.272	933.456	70.5441	1004	0.070263	0.383387
											0.3115	969.536	35.4643	934.071	70.9286	1005	0.0705757	0.384539
											0.3072	970.343	35.6571	934.686	71.3143	1006	0.0708889	0.385688
											0.305	971.149	35.8506	935.299	71.7011	1007	0.0712027	0.388545
											0.305	971.955	36.0445	935.911	72.0891	1008	0.071517	0.388545
											0.305	972.761	36.2391	936.522	72.4782	1009	0.0718317	0.388545
											0.305	973.566	36.4342	937.132	72.8684	1010	0.072147	0.388545
											0.3029	974.37	36.6299	937.74	73.2598	1011	0.0724627	0.39138
											0.3008	975.174	36.8262	938.348	73.6523	1012	0.072779	0.394754
											0.3008	975.977	37.023	938.954	74.046	1013	0.0730957	0.394754
											0.3008	976.78	37.2204	939.559	74.4407	1014	0.0734129	0.394754
											0.3008	977.582	37.4183	940.163	74.8366	1015	0.0737306	0.394754
											0.3008	978.383	37.6168	940.766	75.2336	1016	0.0740488	0.394754
											0.2994	979.184	37.8158	941.368	75.6317	1017	0.0743674	0.398651
											0.2994	979.985	38.0154	941.969	76.0309	1018	0.0746865	0.398651
											0.2988	980.784	38.2156	942.569	76.4312	1019	0.0750061	0.400307
											0.2967	981.584	38.4163	943.167	76.8326	1020	0.0753261	0.401407
											0.2947	982.382	38.6175	943.765	77.2351	1021	0.0756465	0.402504
											0.2927	983.181	38.8193	944.361	77.6387	1022	0.0759674	0.406313
											0.2927	983.978	39.0217	944.957	78.0434	1023	0.0762887	0.406313
											0.2927	984.775	39.2246	945.551	78.4492	1024	0.0766105	0.406313
											0.2927	985.572	39.428	946.144	78.856	1025	0.0769327	0.406313
											0.2927	986.368	39.632	946.736	79.2639	1026	0.0772553	0.406313
											0.2927	987.164	39.8365	947.327	79.6729	1027	0.0775783	0.406313
											0.2908	987.958	40.0415	947.917	80.083	1028	0.0779018	0.410079
											0.289	988.753	40.2471	948.506	80.4942	1029	0.0782256	0.411146
											0.2888	989.547	40.4532	949.094	80.9064	1030	0.0785499	0.41221
											0.2869	990.34	40.6598	949.68	81.3197	1031	0.0788745	0.413271
											0.2832	991.133	40.867	950.266	81.734	1032	0.0791996	0.414328
											0.2818	991.925	41.0747	950.851	82.1494	1033	0.079525	0.417998
											0.2818	992.717	41.2829	951.434	82.5658	1034	0.0798509	0.417998
											0.2818	993.508	41.4916	952.017	82.9833	1035	0.0801771	0.417998
											0.2818	994.299	41.7009	952.598	83.4018	1036	0.0805037	0.417998
											0.2818	995.089	41.9107	953.179	83.8213	1037	0.0808306	0.417998
											0.2818	995.879	42.121	953.758	84.2419	1038	0.0811579	0.417998
											0.2795	996.668	42.3318	954.336	84.6636	1039	0.0814856	0.421624
											0.2777	997.457	42.5431	954.914	85.0862	1040	0.0818137	0.425206
											0.2777	998.245	42.7549	955.49	85.5099	1041	0.0821421	0.425206
											0.2777	999.033	42.9673	956.065	85.9346	1042	0.0824708	0.425206
											0.2777	999.82	43.1801	956.64	86.3603	1043	0.0827999	0.425206
											0.2777	1000.61	43.3935	957.213	86.787	1044	0.0831293	0.425206
											0.2777	1001.39	43.6074	957.785	87.2148	1045	0.0834591	0.425206
											0.2765	1002.18	43.8218	958.356	87.6435	1046	0.0837892	0.428743
											0.2759	1002.96	44.0366	958.927	88.0733	1047	0.0841196	0.429746
											0.2731	1003.75	44.252	959.496	88.504	1048	0.0844504	0.430745
											0.2724	1004.53	44.4679	960.064	88.9357	1049	0.0847814	0.43174
											0.2713	1005.32	44.6842	960.632	89.3685	1050	0.0851128	0.43372
											0.2713	1006.1	44.9011	961.198	89.8022	1051	0.0854445	0.43372
											0.2713	1006.88	45.1184	961.763	90.2369	1052	0.0857765	0.43372
											0.2706	1007.66	45.3363	962.327	90.6726	1053	0.0861088	0.43715
											0.2706	1008.45	45.5546	962.891	91.1092	1054	0.0864414	0.43715
											0.2706	1009.23	45.7734	963.453	91.5469	1055	0.0867743	0.43715
											0.2706	1010.01	45.9927	964.015	91.9855	1056	0.0871075	0.43715
											0.2689	1010.79	46.2125	964.575	92.4251	1057	0.0874409	0.439573
											0.2672	1011.57	46.4328	965.134	92.8656	1058	0.0877747	0.441495
											0.2672	1012.35	46.6535	965.693	93.3071	1059	0.0881087	0.441495
											0.2672	1013.13	46.8748	966.25	93.7495	1060	0.088443	0.441495
											0.2663	1013.9	47.0965	966.807	94.1929	1061	0.0887775	0.443404
											0.2639	1014.68	47.3186	967.363	94.6373	1062	0.0891123	0.448113
											0.2639	1015.46	47.5413	967.917	95.0826	1063	0.0894474	0.448113
											0.2639	1016.24	47.7644	968.471	95.5288	1064	0.0897827	0.448113
											0.2639	1017.01	47.988	969.024	95.976	1065	0.0901183	0.448113
											0.2639	1017.79	48.2121	969.576	96.4241	1066	0.0904541	0.448113
											0.2639	1018.56	48.4366	970.127	96.8732	1067	0.0907902	0.448113
											0.2639	1019.34	48.6616	970.677	97.3231	1068	0.0911265	0.448113
											0.2639	1020.11	48.887	971.226	97.774	1069	0.0914631	0.448113
											0.2639	1020.89	49.1129	971.774	98.2259	1070	0.0917999	0.448113
											0.2607	1021.66	49.3393	972.321	98.6786	1071	0.0921369	0.455015
											0.2607	1022.43	49.5661	972.868	99.1322	1072	0.0924741	0.455015
											0.2607	1023.21	49.7934	973.413	99.5868	1073	0.0928116	0.455015
											0.2607	1023.98	50.0211	973.958	100.042	1074	0.0931492	0.455015
											0.2607	1024.75	50.2493	974.501	100.499	1075	0.0934871	0.455015
											0.2607	1025.52	50.478	975.044	100.956	1076	0.0938252	0.455015
											0.2591	1026.29	50.707	975.586	101.414	1077	0.0941635	0.45817
											0.2575	1027.06	50.9366	976.127	101.873	1078	0.094502	0.460842
											0.2575	1027.83	51.1666	976.667	102.333	1079	0.0948407	0.460842
											0.2575	1028.6	51.397	977.206	102.794	1080	0.0951796	0.460842
											0.2575	1029.37	51.6278	977.744	103.256	1081	0.0955187	0.460842
											0.2575	1030.14	51.8591	978.282	103.718	1082	0.0958579	0.460842
											0.2568	1030.91	52.0909	978.818	104.182	1083	0.0961974	0.463484
											0.2559	1031.68	52.3231	979.354	104.646	1084	0.096537	0.464358
											0.2544	1032.44	52.5557	979.889	105.111	1085	0.0968768	0.46868
											0.2544	1033.21	52.7887	980.423	105.577	1086	0.0972168	0.46868
											0.2544	1033.98	53.0222	980.956	106.044	1087	0.097557	0.46868
											0.2544	1034.74	53.2561	981.488	106.512	1088	0.0978973	0.46868
											0.2544	1035.51	53.4905	982.019	106.981	1089	0.0982377	0.46868
											0.2544	1036.27	53.7252	982.55	107.45	1090	0.0985784	0.46868
											0.2544	1037.04	53.9604	983.079	107.921	1091	0.0989192	0.46868
											0.2544	1037.8	54.196	983.608	108.392	1092	0.0992601	0.46868
											0.2544	1038.57	54.4321	984.136	108.864	1093	0.0996012	0.46868
											0.2529	1039.33	54.6685	984.663	109.337	1094	0.0999425	0.472923
											0.2522	1040.09	54.9054	985.189	109.811	1095	0.100284	0.477087
											0.2522	1040.86	55.1427	985.715	110.285	1096	0.100625	0.477087
											0.2522	1041.62	55.3804	986.239	110.761	1097	0.100967	0.477087
											0.2522	1042.38	55.6186	986.763	111.237	1098	0.101309	0.477087
											0.2522	1043.14	55.8571	987.286	111.714	1099	0.101651	0.477087
											0.2522	1043.9	56.0961	987.808	112.192	1100	0.101993	0.477087
											0.2522	1044.66	56.3354	988.329	112.671	1101	0.102335	0.477087
											0.2522	1045.42	56.5752	988.85	113.15	1102	0.102677	0.477087
											0.2522	1046.18	56.8154	989.369	113.631	1103	0.10302	0.477087
											0.2513	1046.94	57.056	989.888	114.112	1104	0.103362	0.481984
											0.2513	1047.7	57.297	990.406	114.594	1105	0.103705	0.481984
											0.2513	1048.46	57.5384	990.923	115.077	1106	0.104048	0.481984
											0.2507	1049.22	57.7801	991.44	115.56	1107	0.104391	0.484393
											0.2507	1049.98	58.0223	991.955	116.045	1108	0.104733	0.484393
											0.2507	1050.74	58.2649	992.47	116.53	1109	0.105077	0.484393
											0.2498	1051.49	58.5079	992.984	117.016	1110	0.10542	0.485984
											0.2484	1052.25	58.7513	993.497	117.503	1111	0.105763	0.48717
											0.2484	1053	58.9951	994.01	117.99	1112	0.106106	0.48717
											0.2478	1053.76	59.2393	994.521	118.479	1113	0.10645	0.48835
											0.2469	1054.52	59.4838	995.032	118.968	1114	0.106793	0.489132
											0.2455	1055.27	59.7288	995.542	119.458	1115	0.107137	0.49185
											0.2455	1056.03	59.9741	996.052	119.948	1116	0.107481	0.49185
											0.2455	1056.78	60.2199	996.56	120.44	1117	0.107824	0.49185
											0.2455	1057.53	60.466	997.068	120.932	1118	0.108168	0.49185
											0.2455	1058.29	60.7125	997.575	121.425	1119	0.108512	0.49185
											0.2455	1059.04	60.9594	998.081	121.919	1120	0.108856	0.49185
											0.244	1059.79	61.2066	998.587	122.413	1121	0.1092	0.494535
											0.2426	1060.55	61.4543	999.091	122.909	1122	0.109544	0.496432
											0.2426	1061.3	61.7023	999.595	123.405	1123	0.109888	0.496432
											0.2426	1062.05	61.9507	1000.1	123.901	1124	0.110233	0.496432
											0.2426	1062.8	62.1995	1000.6	124.399	1125	0.110577	0.496432
											0.2412	1063.55	62.4487	1001.1	124.897	1126	0.110921	0.498313
											0.2398	1064.3	62.6982	1001.6	125.396	1127	0.111266	0.500548
											0.2398	1065.05	62.9481	1002.1	125.896	1128	0.11161	0.500548
											0.2398	1065.8	63.1984	1002.6	126.397	1129	0.111955	0.500548
											0.2398	1066.55	63.449	1003.1	126.898	1130	0.112299	0.500548
											0.2398	1067.3	63.7	1003.6	127.4	1131	0.112644	0.500548
											0.2392	1068.05	63.9514	1004.1	127.903	1132	0.112988	0.502761
											0.2385	1068.8	64.2032	1004.59	128.406	1133	0.113333	0.503493
											0.2371	1069.54	64.4553	1005.09	128.911	1134	0.113678	0.504951
											0.2371	1070.29	64.7077	1005.58	129.415	1135	0.114022	0.504951
											0.2371	1071.04	64.9606	1006.08	129.921	1136	0.114367	0.504951
											0.2358	1071.79	65.2138	1006.57	130.428	1137	0.114712	0.506398
											0.2351	1072.53	65.4673	1007.07	130.935	1138	0.115057	0.508552
											0.2351	1073.28	65.7213	1007.56	131.443	1139	0.115402	0.508552
											0.2351	1074.02	65.9755	1008.05	131.951	1140	0.115747	0.508552
											0.2351	1074.77	66.2302	1008.54	132.46	1141	0.116091	0.508552
											0.2351	1075.51	66.4852	1009.03	132.97	1142	0.116436	0.508552
											0.2344	1076.26	66.7405	1009.52	133.481	1143	0.116781	0.512795
											0.2344	1077	66.9962	1010.01	133.992	1144	0.117126	0.512795
											0.2344	1077.75	67.2522	1010.5	134.504	1145	0.117471	0.512795
											0.2344	1078.49	67.5086	1010.98	135.017	1146	0.117816	0.512795
											0.2344	1079.23	67.7654	1011.47	135.531	1147	0.118161	0.512795
											0.2344	1079.98	68.0225	1011.96	136.045	1148	0.118506	0.512795
											0.2344	1080.72	68.2799	1012.44	136.56	1149	0.118851	0.512795
											0.2331	1081.46	68.5377	1012.92	137.075	1150	0.119196	0.515578
											0.2314	1082.2	68.7958	1013.41	137.592	1151	0.119541	0.516268
											0.2311	1082.95	69.0543	1013.89	138.109	1152	0.119886	0.516956
											0.2305	1083.69	69.3131	1014.37	138.626	1153	0.120231	0.517642
											0.228	1084.43	69.5723	1014.86	139.145	1154	0.120576	0.518325
											0.2272	1085.17	69.8318	1015.34	139.664	1155	0.120921	0.519686
											0.2272	1085.91	70.0917	1015.82	140.183	1156	0.121266	0.519686
											0.2272	1086.65	70.3518	1016.3	140.704	1157	0.121611	0.519686
											0.2267	1087.39	70.6124	1016.78	141.225	1158	0.121956	0.521038
											0.2255	1088.13	70.8732	1017.25	141.746	1159	0.122301	0.521711
											0.2234	1088.87	71.1344	1017.73	142.269	1160	0.122646	0.522382
											0.2219	1089.6	71.3959	1018.21	142.792	1161	0.12299	0.523051
											0.2207	1090.34	71.6578	1018.68	143.316	1162	0.123335	0.523718
											0.2198	1091.08	71.92	1019.16	143.84	1163	0.12368	0.524714
											0.2198	1091.82	72.1825	1019.64	144.365	1164	0.124025	0.524714
											0.2184	1092.55	72.4454	1020.11	144.891	1165	0.12437	0.525706
											0.2162	1093.29	72.7085	1020.58	145.417	1166	0.124714	0.526365
											0.2161	1094.03	72.972	1021.06	145.944	1167	0.125059	0.527022
											0.2149	1094.76	73.2359	1021.53	146.472	1168	0.125404	0.527676
											0.2138	1095.5	73.5	1022	147	1169	0.125749	0.528329
											0.2116	1096.24	73.7645	1022.47	147.529	1170	0.126093	0.52898
											0.2106	1096.97	74.0294	1022.94	148.059	1171	0.126438	0.530599
											0.2106	1097.71	74.2945	1023.41	148.589	1172	0.126782	0.530599
											0.2106	1098.44	74.5599	1023.88	149.12	1173	0.127127	0.530599
											0.2106	1099.17	74.8257	1024.35	149.651	1174	0.127471	0.530599
											0.2095	1099.91	75.0918	1024.82	150.184	1175	0.127816	0.532206
											0.2093	1100.64	75.3583	1025.28	150.717	1176	0.12816	0.532846
											0.2084	1101.37	75.625	1025.75	151.25	1177	0.128505	0.533484
											0.2074	1102.11	75.8921	1026.22	151.784	1178	0.128849	0.53412
											0.2063	1102.84	76.1594	1026.68	152.319	1179	0.129193	0.534754
											0.206	1103.57	76.4271	1027.15	152.854	1180	0.129538	0.536331
											0.206	1104.3	76.6951	1027.61	153.39	1181	0.129882	0.536331
											0.206	1105.04	76.9635	1028.07	153.927	1182	0.130226	0.536331
											0.206	1105.77	77.2321	1028.54	154.464	1183	0.13057	0.536331
											0.2053	1106.5	77.501	1029	155.002	1184	0.130914	0.537898
											0.2033	1107.23	77.7703	1029.46	155.541	1185	0.131258	0.538522
											0.2027	1107.96	78.0399	1029.92	156.08	1186	0.131602	0.539143
											0.2013	1108.69	78.3098	1030.38	156.62	1187	0.131946	0.539764
											0.2004	1109.42	78.58	1030.84	157.16	1188	0.132289	0.540382
											0.2003	1110.15	78.8505	1031.3	157.701	1189	0.132633	0.542227
											0.2003	1110.88	79.1213	1031.76	158.243	1190	0.132977	0.542227
											0.2003	1111.61	79.3924	1032.22	158.785	1191	0.133321	0.542227
											0.2003	1112.34	79.6638	1032.67	159.328	1192	0.133664	0.542227
											0.2003	1113.06	79.9355	1033.13	159.871	1193	0.134008	0.542227
											0.1996	1113.79	80.2075	1033.58	160.415	1194	0.134351	0.544665
											0.1996	1114.52	80.4799	1034.04	160.96	1195	0.134694	0.544665
											0.1996	1115.25	80.7525	1034.49	161.505	1196	0.135038	0.544665
											0.1993	1115.97	81.0254	1034.95	162.051	1197	0.135381	0.545874
											0.1984	1116.7	81.2987	1035.4	162.597	1198	0.135724	0.546777
											0.1984	1117.43	81.5722	1035.86	163.144	1199	0.136067	0.546777
											0.1974	1118.15	81.8461	1036.31	163.692	1200	0.13641	0.547676
											0.1965	1118.88	82.1202	1036.76	164.24	1201	0.136753	0.549761
											0.1965	1119.61	82.3946	1037.21	164.789	1202	0.137096	0.549761
											0.1965	1120.33	82.6694	1037.66	165.339	1203	0.137439	0.549761
											0.1965	1121.06	82.9444	1038.11	165.889	1204	0.137781	0.549761
											0.1965	1121.78	83.2197	1038.56	166.439	1205	0.138124	0.549761
											0.1965	1122.5	83.4953	1039.01	166.991	1206	0.138467	0.549761
											0.1955	1123.23	83.7713	1039.46	167.543	1207	0.138809	0.551828
											0.1946	1123.95	84.0475	1039.91	168.095	1208	0.139151	0.552415
											0.1937	1124.68	84.324	1040.35	168.648	1209	0.139494	0.553001
											0.1928	1125.4	84.6008	1040.8	169.202	1210	0.139836	0.553585
											0.1919	1126.12	84.8778	1041.24	169.756	1211	0.140178	0.554168
											0.1906	1126.84	85.1552	1041.69	170.31	1212	0.14052	0.554749
											0.1901	1127.57	85.4329	1042.13	170.866	1213	0.140862	0.555329
											0.1884	1128.29	85.7108	1042.58	171.422	1214	0.141204	0.555908
											0.1879	1129.01	85.9891	1043.02	171.978	1215	0.141546	0.557636
											0.1879	1129.73	86.2676	1043.46	172.535	1216	0.141888	0.557636
											0.1879	1130.45	86.5464	1043.91	173.093	1217	0.142229	0.557636
											0.1879	1131.17	86.8255	1044.35	173.651	1218	0.142571	0.557636
											0.1879	1131.9	87.1049	1044.79	174.21	1219	0.142912	0.557636
											0.1867	1132.62	87.3846	1045.23	174.769	1220	0.143253	0.559351
											0.1858	1133.34	87.6646	1045.67	175.329	1221	0.143595	0.560204
											0.1858	1134.06	87.9448	1046.11	175.89	1222	0.143936	0.560204
											0.185	1134.77	88.2253	1046.55	176.451	1223	0.144277	0.561055
											0.1849	1135.49	88.5061	1046.99	177.012	1224	0.144618	0.56162
											0.1833	1136.21	88.7872	1047.43	177.574	1225	0.144959	0.562184
											0.1822	1136.93	89.0686	1047.86	178.137	1226	0.1453	0.563588
											0.1822	1137.65	89.3503	1048.3	178.701	1227	0.14564	0.563588
											0.1822	1138.37	89.6322	1048.74	179.264	1228	0.145981	0.563588
											0.1822	1139.09	89.9144	1049.17	179.829	1229	0.146321	0.563588
											0.1817	1139.8	90.1969	1049.61	180.394	1230	0.146662	0.564985
											0.1809	1140.52	90.4797	1050.04	180.959	1231	0.147002	0.566097
											0.1809	1141.24	90.7627	1050.47	181.525	1232	0.147342	0.566097
											0.1809	1141.95	91.046	1050.91	182.092	1233	0.147682	0.566097
											0.1801	1142.67	91.3296	1051.34	182.659	1234	0.148022	0.567204
											0.1796	1143.39	91.6135	1051.77	183.227	1235	0.148362	0.567755
											0.1793	1144.1	91.8977	1052.2	183.795	1236	0.148702	0.568581
											0.1793	1144.82	92.1821	1052.64	184.364	1237	0.149041	0.568581
											0.1786	1145.53	92.4668	1053.07	184.934	1238	0.149381	0.569403
											0.1778	1146.25	92.7518	1053.5	185.504	1239	0.14972	0.571855
											0.1778	1146.96	93.037	1053.93	186.074	1240	0.15006	0.571855
											0.1778	1147.68	93.3225	1054.35	186.645	1241	0.150399	0.571855
											0.1778	1148.39	93.6083	1054.78	187.217	1242	0.150738	0.571855
											0.1778	1149.11	93.8944	1055.21	187.789	1243	0.151077	0.571855
											0.1778	1149.82	94.1807	1055.64	188.361	1244	0.151416	0.571855
											0.1778	1150.53	94.4673	1056.07	188.935	1245	0.151755	0.571855
											0.1778	1151.25	94.7542	1056.49	189.508	1246	0.152093	0.571855
											0.177	1151.96	95.0414	1056.92	190.083	1247	0.152432	0.574822
											0.177	1152.67	95.3288	1057.34	190.658	1248	0.15277	0.574822
											0.177	1153.38	95.6164	1057.77	191.233	1249	0.153109	0.574822
											0.1768	1154.1	95.9044	1058.19	191.809	1250	0.153447	0.575892
											0.1763	1154.81	96.1926	1058.61	192.385	1251	0.153785	0.576426
											0.1748	1155.52	96.4811	1059.04	192.962	1252	0.154123	0.576959
											0.1744	1156.23	96.7698	1059.46	193.54	1253	0.154461	0.57749
											0.174	1156.94	97.0588	1059.88	194.118	1254	0.154799	0.578021
											0.1733	1157.65	97.3481	1060.3	194.696	1255	0.155136	0.57855
											0.1726	1158.36	97.6377	1060.72	195.275	1256	0.155474	0.579079
											0.172	1159.07	97.9275	1061.15	195.855	1257	0.155811	0.579606
											0.1719	1159.78	98.2175	1061.56	196.435	1258	0.156149	0.580132
											0.1712	1160.49	98.5078	1061.98	197.016	1259	0.156486	0.580658
											0.1698	1161.2	98.7984	1062.4	197.597	1260	0.156823	0.581182
											0.1696	1161.91	99.0893	1062.82	198.179	1261	0.15716	0.581706
											0.1691	1162.62	99.3804	1063.24	198.761	1262	0.157497	0.582489
											0.1691	1163.33	99.6718	1063.66	199.344	1263	0.157833	0.582489
											0.1684	1164.04	99.9634	1064.07	199.927	1264	0.15817	0.58327
											0.1677	1164.74	100.255	1064.49	200.511	1265	0.158506	0.584308
											0.1677	1165.45	100.547	1064.91	201.095	1266	0.158843	0.584308
											0.1677	1166.16	100.84	1065.32	201.68	1267	0.159179	0.584308
											0.1672	1166.87	101.133	1065.73	202.265	1268	0.159515	0.585858
											0.1672	1167.57	101.425	1066.15	202.851	1269	0.159851	0.585858
											0.1672	1168.28	101.719	1066.56	203.437	1270	0.160187	0.585858
											0.1671	1168.99	102.012	1066.98	204.024	1271	0.160523	0.586886
											0.167	1169.69	102.306	1067.39	204.612	1272	0.160858	0.587399
											0.1664	1170.4	102.6	1067.8	205.2	1273	0.161194	0.587911
											0.1657	1171.11	102.894	1068.21	205.788	1274	0.161529	0.588422
											0.165	1171.81	103.188	1068.62	206.377	1275	0.161864	0.589187
											0.165	1172.52	103.483	1069.03	206.966	1276	0.162199	0.589187
											0.1649	1173.22	103.778	1069.44	207.556	1277	0.162534	0.589949
											0.1644	1173.93	104.073	1069.85	208.147	1278	0.162869	0.590457
											0.1637	1174.63	104.369	1070.26	208.738	1279	0.163204	0.590963
											0.1631	1175.34	104.665	1070.67	209.329	1280	0.163538	0.591469
											0.1626	1176.04	104.961	1071.08	209.921	1281	0.163873	0.592478
											0.1626	1176.74	105.257	1071.49	210.514	1282	0.164207	0.592478
											0.1626	1177.45	105.553	1071.89	211.107	1283	0.164541	0.592478
											0.1625	1178.15	105.85	1072.3	211.7	1284	0.164875	0.593483
											0.1618	1178.85	106.147	1072.71	212.294	1285	0.165209	0.593984
											0.1606	1179.56	106.444	1073.11	212.889	1286	0.165543	0.594485
											0.1604	1180.26	106.742	1073.52	213.484	1287	0.165877	0.594984
											0.1594	1180.96	107.04	1073.92	214.079	1288	0.16621	0.595483
											0.1588	1181.66	107.337	1074.33	214.675	1289	0.166544	0.596478
											0.1588	1182.36	107.636	1074.73	215.271	1290	0.166877	0.596478
											0.1588	1183.07	107.934	1075.13	215.868	1291	0.16721	0.596478
											0.1584	1183.77	108.233	1075.53	216.466	1292	0.167543	0.59747
											0.1582	1184.47	108.532	1075.94	217.064	1293	0.167876	0.597964
											0.1576	1185.17	108.831	1076.34	217.662	1294	0.168209	0.599444
											0.1576	1185.87	109.131	1076.74	218.261	1295	0.168542	0.599444
											0.1576	1186.57	109.43	1077.14	218.861	1296	0.168874	0.599444
											0.1576	1187.27	109.73	1077.54	219.461	1297	0.169206	0.599444
											0.1576	1187.97	110.031	1077.94	220.061	1298	0.169539	0.599444
											0.1564	1188.67	110.331	1078.34	220.662	1299	0.169871	0.600915
											0.1562	1189.37	110.632	1078.74	221.263	1300	0.170203	0.601405
											0.1547	1190.07	110.933	1079.13	221.865	1301	0.170534	0.601893
											0.1541	1190.77	111.234	1079.53	222.468	1302	0.170866	0.602867
											0.1541	1191.46	111.535	1079.93	223.071	1303	0.171198	0.602867
											0.1541	1192.16	111.837	1080.33	223.674	1304	0.171529	0.602867
											0.1535	1192.86	112.139	1080.72	224.278	1305	0.17186	0.603838
											0.1524	1193.56	112.441	1081.12	224.882	1306	0.172191	0.604323
											0.1521	1194.26	112.743	1081.51	225.487	1307	0.172522	0.604807
											0.1508	1194.95	113.046	1081.91	226.092	1308	0.172853	0.605772
											0.1508	1195.65	113.349	1082.3	226.698	1309	0.173184	0.605772
											0.1508	1196.35	113.652	1082.7	227.304	1310	0.173515	0.605772
											0.1503	1197.04	113.955	1083.09	227.911	1311	0.173845	0.606734
											0.1502	1197.74	114.259	1083.48	228.518	1312	0.174175	0.607214
											0.1492	1198.44	114.563	1083.87	229.126	1313	0.174506	0.607693
											0.1482	1199.13	114.867	1084.27	229.734	1314	0.174836	0.608411
											0.1482	1199.83	115.171	1084.66	230.343	1315	0.175166	0.608411
											0.1471	1200.52	115.476	1085.05	230.952	1316	0.175495	0.609127
											0.1461	1201.22	115.781	1085.44	231.561	1317	0.175825	0.609603
											0.1456	1201.91	116.086	1085.83	232.171	1318	0.176154	0.610791
											0.1456	1202.61	116.391	1086.22	232.782	1319	0.176484	0.610791
											0.1456	1203.3	116.697	1086.61	233.393	1320	0.176813	0.610791
											0.1456	1204	117.002	1087	234.005	1321	0.177142	0.610791
											0.1451	1204.69	117.308	1087.38	234.617	1322	0.177471	0.611975
											0.1447	1205.39	117.614	1087.77	235.229	1323	0.1778	0.612683
											0.1447	1206.08	117.921	1088.16	235.842	1324	0.178128	0.612683
											0.1445	1206.77	118.228	1088.54	236.455	1325	0.178457	0.613389
											0.1442	1207.47	118.535	1088.93	237.069	1326	0.178785	0.613859
											0.1439	1208.16	118.842	1089.32	237.683	1327	0.179113	0.614329
											0.1437	1208.85	119.149	1089.7	238.298	1328	0.179441	0.614798
											0.1432	1209.54	119.457	1090.09	238.914	1329	0.179769	0.615266
											0.1427	1210.24	119.765	1090.47	239.529	1330	0.180097	0.616433
											0.1427	1210.93	120.073	1090.85	240.145	1331	0.180425	0.616433
											0.1427	1211.62	120.381	1091.24	240.762	1332	0.180752	0.616433
											0.1427	1212.31	120.69	1091.62	241.379	1333	0.18108	0.616433
											0.1423	1213	120.998	1092	241.997	1334	0.181407	0.617596
											0.1418	1213.69	121.307	1092.39	242.615	1335	0.181734	0.61806
											0.1413	1214.38	121.617	1092.77	243.233	1336	0.182061	0.618524
											0.1409	1215.07	121.926	1093.15	243.852	1337	0.182388	0.618987
											0.1404	1215.76	122.236	1093.53	244.472	1338	0.182714	0.619449
											0.1395	1216.45	122.546	1093.91	245.092	1339	0.183041	0.61991
											0.1392	1217.14	122.856	1094.29	245.712	1340	0.183367	0.622209
											0.1392	1217.83	123.166	1094.67	246.333	1341	0.183693	0.622209
											0.1392	1218.52	123.477	1095.05	246.954	1342	0.18402	0.622209
											0.1392	1219.21	123.788	1095.42	247.576	1343	0.184346	0.622209
											0.1392	1219.9	124.099	1095.8	248.198	1344	0.184671	0.622209
											0.1392	1220.59	124.41	1096.18	248.821	1345	0.184997	0.622209
											0.1392	1221.28	124.722	1096.56	249.444	1346	0.185322	0.622209
											0.1392	1221.97	125.034	1096.93	250.068	1347	0.185648	0.622209
											0.1392	1222.65	125.346	1097.31	250.692	1348	0.185973	0.622209
											0.1386	1223.34	125.658	1097.68	251.316	1349	0.186298	0.624491
											0.1382	1224.03	125.971	1098.06	251.941	1350	0.186623	0.6254
											0.1382	1224.72	126.283	1098.43	252.566	1351	0.186948	0.6254
											0.1382	1225.4	126.596	1098.81	253.192	1352	0.187272	0.6254
											0.1375	1226.09	126.909	1099.18	253.819	1353	0.187597	0.626306
											0.1369	1226.78	127.223	1099.55	254.445	1354	0.187921	0.626758
											0.1364	1227.46	127.536	1099.93	255.073	1355	0.188245	0.627886
											0.1364	1228.15	127.85	1100.3	255.7	1356	0.18857	0.627886
											0.1364	1228.84	128.164	1100.67	256.328	1357	0.188893	0.627886
											0.1364	1229.52	128.478	1101.04	256.957	1358	0.189217	0.627886
											0.1359	1230.21	128.793	1101.41	257.586	1359	0.189541	0.629011
											0.1356	1230.89	129.108	1101.78	258.215	1360	0.189864	0.629683
											0.1356	1231.58	129.423	1102.15	258.845	1361	0.190188	0.629683
											0.1352	1232.26	129.738	1102.52	259.476	1362	0.190511	0.630355
											0.1344	1232.95	130.053	1102.89	260.106	1363	0.190834	0.630802
											0.1342	1233.63	130.369	1103.26	260.738	1364	0.191157	0.631248
											0.1339	1234.32	130.685	1103.63	261.369	1365	0.191479	0.631694
											0.1335	1235	131.001	1104	262.002	1366	0.191802	0.632139
											0.1331	1235.68	131.317	1104.37	262.634	1367	0.192124	0.633471
											0.1331	1236.37	131.634	1104.73	263.267	1368	0.192447	0.633471
											0.1331	1237.05	131.95	1105.1	263.901	1369	0.192769	0.633471
											0.1331	1237.73	132.267	1105.47	264.535	1370	0.193091	0.633471
											0.1331	1238.42	132.584	1105.83	265.169	1371	0.193413	0.633471
											0.1327	1239.1	132.902	1106.2	265.804	1372	0.193734	0.634798
											0.1326	1239.78	133.219	1106.56	266.439	1373	0.194056	0.63634
											0.1326	1240.46	133.537	1106.93	267.075	1374	0.194377	0.63634
											0.1326	1241.14	133.855	1107.29	267.711	1375	0.194699	0.63634
											0.1326	1241.83	134.174	1107.65	268.347	1376	0.19502	0.63634
											0.1326	1242.51	134.492	1108.02	268.984	1377	0.195341	0.63634
											0.1326	1243.19	134.811	1108.38	269.622	1378	0.195662	0.63634
											0.1323	1243.87	135.13	1108.74	270.26	1379	0.195982	0.638313
											0.1323	1244.55	135.449	1109.1	270.898	1380	0.196303	0.638313
											0.1323	1245.23	135.768	1109.46	271.537	1381	0.196623	0.638313
											0.1321	1245.91	136.088	1109.82	272.176	1382	0.196943	0.639186
											0.1319	1246.59	136.408	1110.18	272.815	1383	0.197264	0.639621
											0.1316	1247.27	136.728	1110.54	273.456	1384	0.197583	0.640056
											0.1312	1247.95	137.048	1110.9	274.096	1385	0.197903	0.640491
											0.1311	1248.63	137.368	1111.26	274.737	1386	0.198223	0.640925
											0.1308	1249.31	137.689	1111.62	275.378	1387	0.198542	0.641792
											0.1308	1249.99	138.01	1111.98	276.02	1388	0.198862	0.641792
											0.1308	1250.67	138.331	1112.34	276.662	1389	0.199181	0.641792
											0.1304	1251.35	138.652	1112.7	277.305	1390	0.1995	0.642656
											0.13	1252.03	138.974	1113.05	277.948	1391	0.199819	0.643088
											0.1296	1252.7	139.296	1113.41	278.592	1392	0.200138	0.645023
											0.1296	1253.38	139.618	1113.76	279.236	1393	0.200456	0.645023
											0.1296	1254.06	139.94	1114.12	279.88	1394	0.200775	0.645023
											0.1296	1254.74	140.262	1114.48	280.525	1395	0.201093	0.645023
											0.1296	1255.42	140.585	1114.83	281.17	1396	0.201411	0.645023
											0.1296	1256.09	140.908	1115.18	281.816	1397	0.201729	0.645023
											0.1296	1256.77	141.231	1115.54	282.462	1398	0.202047	0.645023
											0.1296	1257.45	141.554	1115.89	283.108	1399	0.202365	0.645023
											0.1285	1258.12	141.878	1116.24	283.755	1400	0.202682	0.647586
											0.1285	1258.8	142.201	1116.6	284.403	1401	0.203	0.647586
											0.1285	1259.47	142.525	1116.95	285.05	1402	0.203317	0.647586
											0.1285	1260.15	142.849	1117.3	285.699	1403	0.203634	0.647586
											0.1281	1260.83	143.174	1117.65	286.347	1404	0.203951	0.648649
											0.1278	1261.5	143.498	1118	286.996	1405	0.204268	0.649073
											0.1271	1262.18	143.823	1118.35	287.646	1406	0.204584	0.649497
											0.1267	1262.85	144.148	1118.7	288.296	1407	0.204901	0.64992
											0.1266	1263.53	144.473	1119.05	288.946	1408	0.205217	0.650765
											0.1266	1264.2	144.798	1119.4	289.597	1409	0.205534	0.650765
											0.1266	1264.88	145.124	1119.75	290.248	1410	0.20585	0.650765
											0.126	1265.55	145.45	1120.1	290.9	1411	0.206166	0.651608
											0.1257	1266.22	145.776	1120.45	291.552	1412	0.206481	0.652029
											0.1253	1266.9	146.102	1120.8	292.204	1413	0.206797	0.652449
											0.1252	1267.57	146.428	1121.14	292.857	1414	0.207112	0.652868
											0.125	1268.24	146.755	1121.49	293.51	1415	0.207428	0.653497
											0.125	1268.92	147.082	1121.84	294.164	1416	0.207743	0.653497
											0.1239	1269.59	147.409	1122.18	294.818	1417	0.208058	0.654125
											0.1229	1270.26	147.736	1122.53	295.473	1418	0.208373	0.654542
											0.1225	1270.94	148.064	1122.87	296.128	1419	0.208688	0.65496
											0.1224	1271.61	148.391	1123.22	296.783	1420	0.209002	0.655376
											0.122	1272.28	148.719	1123.56	297.439	1421	0.209317	0.655793
											0.1213	1272.95	149.047	1123.91	298.095	1422	0.209631	0.656208
											0.121	1273.62	149.376	1124.25	298.752	1423	0.209945	0.656624
											0.1207	1274.3	149.704	1124.59	299.409	1424	0.210259	0.657039
											0.1204	1274.97	150.033	1124.93	300.066	1425	0.210573	0.657453
											0.1201	1275.64	150.362	1125.28	300.724	1426	0.210886	0.657867
											0.1198	1276.31	150.691	1125.62	301.382	1427	0.2112	0.65828
											0.1197	1276.98	151.02	1125.96	302.041	1428	0.211513	0.658693
											0.1195	1277.65	151.35	1126.3	302.7	1429	0.211826	0.659106
											0.1192	1278.32	151.68	1126.64	303.36	1430	0.21214	0.659723
											0.1192	1278.99	152.01	1126.98	304.019	1431	0.212452	0.659723
											0.1182	1279.66	152.34	1127.32	304.68	1432	0.212765	0.66034
											0.1174	1280.33	152.67	1127.66	305.341	1433	0.213078	0.660751
											0.1171	1281	153.001	1128	306.002	1434	0.21339	0.661365
											0.1171	1281.67	153.332	1128.34	306.663	1435	0.213703	0.661365
											0.1165	1282.34	153.663	1128.67	307.325	1436	0.214015	0.661979
											0.1159	1283.01	153.994	1129.01	307.988	1437	0.214327	0.662388
											0.1156	1283.67	154.325	1129.35	308.65	1438	0.214639	0.662796
											0.1154	1284.34	154.657	1129.69	309.314	1439	0.21495	0.663204
											0.1151	1285.01	154.989	1130.02	309.977	1440	0.215262	0.664018
											0.1151	1285.68	155.321	1130.36	310.641	1441	0.215573	0.664018
											0.1151	1286.35	155.653	1130.69	311.306	1442	0.215885	0.664018
											0.1146	1287.01	155.985	1131.03	311.971	1443	0.216196	0.66483
											0.1145	1287.68	156.318	1131.36	312.636	1444	0.216507	0.665438
											0.1145	1288.35	156.651	1131.7	313.301	1445	0.216818	0.665438
											0.1137	1289.02	156.984	1132.03	313.967	1446	0.217128	0.666045
											0.1135	1289.68	157.317	1132.37	314.634	1447	0.217439	0.666449
											0.1134	1290.35	157.65	1132.7	315.301	1448	0.217749	0.666853
											0.1129	1291.02	157.984	1133.03	315.968	1449	0.218059	0.667256
											0.1121	1291.68	158.318	1133.36	316.636	1450	0.218369	0.667659
											0.1119	1292.35	158.652	1133.7	317.304	1451	0.218679	0.668061
											0.1116	1293.01	158.986	1134.03	317.972	1452	0.218989	0.668463
											0.111	1293.68	159.321	1134.36	318.641	1453	0.219299	0.669064
											0.111	1294.34	159.655	1134.69	319.31	1454	0.219608	0.669064
											0.1104	1295.01	159.99	1135.02	319.98	1455	0.219918	0.669665
											0.1099	1295.67	160.325	1135.35	320.65	1456	0.220227	0.670465
											0.1099	1296.34	160.66	1135.68	321.321	1457	0.220536	0.670465
											0.1099	1297	160.996	1136.01	321.991	1458	0.220845	0.670465
											0.1096	1297.67	161.331	1136.34	322.663	1459	0.221153	0.671262
											0.1092	1298.33	161.667	1136.67	323.334	1460	0.221462	0.671661
											0.1089	1299	162.003	1136.99	324.006	1461	0.22177	0.672058
											0.1087	1299.66	162.339	1137.32	324.679	1462	0.222079	0.672456
											0.1085	1300.32	162.676	1137.65	325.352	1463	0.222387	0.673249
											0.1085	1300.99	163.012	1137.98	326.025	1464	0.222695	0.673249
											0.1085	1301.65	163.349	1138.3	326.699	1465	0.223002	0.673249
											0.108	1302.31	163.686	1138.63	327.373	1466	0.22331	0.67404
											0.1078	1302.98	164.024	1138.95	328.047	1467	0.223618	0.674435
											0.1077	1303.64	164.361	1139.28	328.722	1468	0.223925	0.67483
											0.1075	1304.3	164.699	1139.6	329.397	1469	0.224232	0.675224
											0.1071	1304.96	165.036	1139.93	330.073	1470	0.224539	0.675618
											0.1066	1305.63	165.374	1140.25	330.749	1471	0.224846	0.676601
											0.1066	1306.29	165.713	1140.57	331.425	1472	0.225153	0.676601
											0.1066	1306.95	166.051	1140.9	332.102	1473	0.22546	0.676601
											0.1066	1307.61	166.39	1141.22	332.779	1474	0.225766	0.676601
											0.1064	1308.27	166.728	1141.54	333.457	1475	0.226072	0.67758
											0.106	1308.93	167.067	1141.87	334.135	1476	0.226379	0.677972
											0.1055	1309.59	167.407	1142.19	334.813	1477	0.226685	0.678362
											0.1051	1310.25	167.746	1142.51	335.492	1478	0.22699	0.679142
											0.1051	1310.91	168.085	1142.83	336.171	1479	0.227296	0.679142
											0.1051	1311.57	168.425	1143.15	336.85	1480	0.227602	0.679142
											0.1047	1312.23	168.765	1143.47	337.53	1481	0.227907	0.679921
											0.104	1312.89	169.105	1143.79	338.211	1482	0.228212	0.68031
											0.1035	1313.55	169.446	1144.11	338.891	1483	0.228517	0.680698
											0.1034	1314.21	169.786	1144.43	339.572	1484	0.228822	0.681085
											0.1028	1314.87	170.127	1144.75	340.254	1485	0.229127	0.681473
											0.1024	1315.53	170.468	1145.06	340.936	1486	0.229432	0.68186
											0.1016	1316.19	170.809	1145.38	341.618	1487	0.229736	0.682246
											0.1015	1316.85	171.15	1145.7	342.301	1488	0.230041	0.682632
											0.1014	1317.51	171.492	1146.02	342.984	1489	0.230345	0.683018
											0.1012	1318.17	171.834	1146.33	343.667	1490	0.230649	0.683403
											0.101	1318.82	172.175	1146.65	344.351	1491	0.230953	0.683788
											0.1008	1319.48	172.518	1146.96	345.035	1492	0.231257	0.684172
											0.1007	1320.14	172.86	1147.28	345.72	1493	0.23156	0.684556
											0.1003	1320.8	173.202	1147.6	346.405	1494	0.231864	0.68494
											0.09991	1321.46	173.545	1147.91	347.09	1495	0.232167	0.685323
											0.0999	1322.11	173.888	1148.22	347.776	1496	0.23247	0.685897
											0.0999	1322.77	174.231	1148.54	348.462	1497	0.232773	0.685897
											0.09955	1323.43	174.574	1148.85	349.148	1498	0.233076	0.686469
											0.09936	1324.08	174.918	1149.16	349.835	1499	0.233379	0.686851
											0.09882	1324.74	175.261	1149.48	350.522	1500	0.233681	0.687232
											0.09847	1325.4	175.605	1149.79	351.21	1501	0.233984	0.687612
											0.09829	1326.05	175.949	1150.1	351.898	1502	0.234286	0.687993
											0.09777	1326.71	176.293	1150.41	352.586	1503	0.234588	0.688372
											0.09769	1327.36	176.637	1150.73	353.275	1504	0.23489	0.688752
											0.0976	1328.02	176.982	1151.04	353.964	1505	0.235192	0.68932
											0.0976	1328.67	177.327	1151.35	354.654	1506	0.235494	0.68932
											0.09743	1329.33	177.672	1151.66	355.343	1507	0.235795	0.689887
											0.09679	1329.98	178.017	1151.97	356.034	1508	0.236097	0.691019
											0.09679	1330.64	178.362	1152.28	356.724	1509	0.236398	0.691019
											0.09679	1331.29	178.708	1152.58	357.415	1510	0.236699	0.691019
											0.09679	1331.95	179.053	1152.89	358.107	1511	0.237	0.691019
											0.09679	1332.6	179.399	1153.2	358.799	1512	0.237301	0.691019
											0.09642	1333.25	179.745	1153.51	359.491	1513	0.237601	0.692148
											0.09577	1333.91	180.092	1153.82	360.183	1514	0.237902	0.692523
											0.09497	1334.56	180.438	1154.12	360.876	1515	0.238202	0.692898
											0.09481	1335.22	180.785	1154.43	361.569	1516	0.238502	0.693272
											0.09466	1335.87	181.132	1154.74	362.263	1517	0.238802	0.693646
											0.0945	1336.52	181.479	1155.04	362.957	1518	0.239102	0.69402
											0.09416	1337.17	181.826	1155.35	363.651	1519	0.239402	0.694393
											0.09404	1337.83	182.173	1155.65	364.346	1520	0.239701	0.694766
											0.0935	1338.48	182.521	1155.96	365.041	1521	0.240001	0.695139
											0.09344	1339.13	182.868	1156.26	365.737	1522	0.2403	0.695697
											0.09344	1339.78	183.216	1156.57	366.433	1523	0.240599	0.695697
											0.093	1340.44	183.565	1156.87	367.129	1524	0.240898	0.696254
											0.09285	1341.09	183.913	1157.17	367.826	1525	0.241197	0.696624
											0.09256	1341.74	184.261	1157.48	368.523	1526	0.241496	0.696995
											0.09227	1342.39	184.61	1157.78	369.22	1527	0.241794	0.697735
											0.09227	1343.04	184.959	1158.08	369.918	1528	0.242093	0.697735
											0.09227	1343.69	185.308	1158.38	370.616	1529	0.242391	0.697735
											0.09213	1344.34	185.657	1158.69	371.314	1530	0.242689	0.698473
											0.09199	1344.99	186.007	1158.99	372.013	1531	0.242987	0.698841
											0.09185	1345.64	186.356	1159.29	372.712	1532	0.243285	0.699209
											0.09171	1346.29	186.706	1159.59	373.412	1533	0.243582	0.699577
											0.09129	1346.94	187.056	1159.89	374.112	1534	0.24388	0.699944
											0.09115	1347.59	187.406	1160.19	374.812	1535	0.244177	0.700311
											0.09102	1348.24	187.756	1160.49	375.513	1536	0.244475	0.700678
											0.09088	1348.89	188.107	1160.79	376.214	1537	0.244772	0.701044
											0.09086	1349.54	188.458	1161.08	376.915	1538	0.245068	0.701409
											0.09074	1350.19	188.809	1161.38	377.617	1539	0.245365	0.701775
											0.09034	1350.84	189.16	1161.68	378.319	1540	0.245662	0.70214
											0.08996	1351.49	189.511	1161.98	379.022	1541	0.245958	0.702504
											0.08995	1352.14	189.862	1162.28	379.725	1542	0.246255	0.702868
											0.08969	1352.79	190.214	1162.57	380.428	1543	0.246551	0.703232
											0.08956	1353.43	190.566	1162.87	381.131	1544	0.246847	0.703596
											0.0893	1354.08	190.918	1163.16	381.835	1545	0.247143	0.703959
											0.08929	1354.73	191.27	1163.46	382.54	1546	0.247438	0.704321
											0.08905	1355.38	191.622	1163.76	383.244	1547	0.247734	0.704683
											0.08892	1356.03	191.975	1164.05	383.949	1548	0.248029	0.705045
											0.0888	1356.67	192.327	1164.35	384.655	1549	0.248325	0.705407
											0.08867	1357.32	192.68	1164.64	385.361	1550	0.24862	0.705768
											0.08842	1357.97	193.033	1164.93	386.067	1551	0.248915	0.706128
											0.08836	1358.61	193.387	1165.23	386.773	1552	0.24921	0.707747
											0.08836	1359.26	193.74	1165.52	387.48	1553	0.249504	0.707747
											0.08836	1359.91	194.094	1165.81	388.187	1554	0.249799	0.707747
											0.08836	1360.55	194.447	1166.11	388.895	1555	0.250093	0.707747
											0.08836	1361.2	194.801	1166.4	389.603	1556	0.250387	0.707747
											0.08836	1361.84	195.156	1166.69	390.311	1557	0.250682	0.707747
											0.08836	1362.49	195.51	1166.98	391.02	1558	0.250975	0.707747
											0.08836	1363.14	195.864	1167.27	391.729	1559	0.251269	0.707747
											0.08818	1363.78	196.219	1167.56	392.438	1560	0.251563	0.709357
											0.08806	1364.43	196.574	1167.85	393.148	1561	0.251856	0.709892
											0.08806	1365.07	196.929	1168.14	393.858	1562	0.25215	0.709892
											0.08781	1365.72	197.284	1168.43	394.568	1563	0.252443	0.710782
											0.08781	1366.36	197.64	1168.72	395.279	1564	0.252736	0.710782
											0.08781	1367	197.995	1169.01	395.99	1565	0.253029	0.710782
											0.08777	1367.65	198.351	1169.3	396.702	1566	0.253322	0.711493
											0.08769	1368.29	198.707	1169.59	397.414	1567	0.253614	0.711847
											0.08746	1368.94	199.063	1169.87	398.126	1568	0.253907	0.712202
											0.08734	1369.58	199.419	1170.16	398.838	1569	0.254199	0.712555
											0.08687	1370.22	199.776	1170.45	399.551	1570	0.254491	0.713086
											0.08687	1370.87	200.132	1170.74	400.264	1571	0.254783	0.713086
											0.08653	1371.51	200.489	1171.02	400.978	1572	0.255075	0.713615
											0.0863	1372.15	200.846	1171.31	401.692	1573	0.255367	0.714143
											0.0863	1372.8	201.203	1171.59	402.406	1574	0.255658	0.714143
											0.08619	1373.44	201.561	1171.88	403.121	1575	0.25595	0.714846
											0.08619	1374.08	201.918	1172.16	403.836	1576	0.256241	0.714846
											0.08608	1374.72	202.276	1172.45	404.551	1577	0.256532	0.715373
											0.08596	1375.37	202.634	1172.73	405.267	1578	0.256823	0.715723
											0.08558	1376.01	202.992	1173.02	405.983	1579	0.257114	0.716248
											0.08558	1376.65	203.35	1173.3	406.7	1580	0.257405	0.716248
											0.08552	1377.29	203.708	1173.58	407.416	1581	0.257695	0.716772
											0.08531	1377.93	204.067	1173.87	408.134	1582	0.257986	0.717121
											0.0852	1378.57	204.426	1174.15	408.851	1583	0.258276	0.71747
											0.08498	1379.22	204.784	1174.43	409.569	1584	0.258566	0.717818
											0.08488	1379.86	205.144	1174.71	410.287	1585	0.258856	0.71834
											0.08488	1380.5	205.503	1174.99	411.006	1586	0.259146	0.71834
											0.08487	1381.14	205.862	1175.28	411.724	1587	0.259436	0.718861
											0.08467	1381.78	206.222	1175.56	412.444	1588	0.259725	0.719208
											0.08425	1382.42	206.582	1175.84	413.163	1589	0.260015	0.719727
											0.08425	1383.06	206.942	1176.12	413.883	1590	0.260304	0.719727
											0.08416	1383.7	207.302	1176.4	414.603	1591	0.260593	0.720246
											0.08415	1384.34	207.662	1176.68	415.324	1592	0.260882	0.720591
											0.08374	1384.98	208.022	1176.96	416.045	1593	0.261171	0.720936
											0.08354	1385.62	208.383	1177.23	416.766	1594	0.261459	0.721281
											0.08349	1386.26	208.744	1177.51	417.488	1595	0.261748	0.721625
											0.08334	1386.9	209.105	1177.79	418.21	1596	0.262036	0.721969
											0.08315	1387.53	209.466	1178.07	418.932	1597	0.262324	0.722313
											0.08305	1388.17	209.827	1178.35	419.655	1598	0.262612	0.722656
											0.08293	1388.81	210.189	1178.62	420.378	1599	0.2629	0.722999
											0.08281	1389.45	210.551	1178.9	421.101	1600	0.263188	0.723341
											0.08276	1390.09	210.912	1179.18	421.825	1601	0.263476	0.723683
											0.08266	1390.73	211.274	1179.45	422.549	1602	0.263763	0.724025
											0.08178	1391.36	211.637	1179.73	423.273	1603	0.264051	0.724366
											0.08069	1392	211.999	1180	423.998	1604	0.264338	0.724878
											0.08069	1392.64	212.361	1180.28	424.723	1605	0.264625	0.724878
											0.07966	1393.28	212.724	1180.55	425.448	1606	0.264912	0.725388
											0.0787	1393.91	213.087	1180.83	426.174	1607	0.265198	0.726237
											0.0787	1394.55	213.45	1181.1	426.9	1608	0.265485	0.726237
											0.0787	1395.19	213.813	1181.37	427.626	1609	0.265772	0.726237
											0.0787	1395.82	214.177	1181.65	428.353	1610	0.266058	0.726237
											0.07778	1396.46	214.54	1181.92	429.08	1611	0.266344	0.727084
											0.0761	1397.1	214.904	1182.19	429.808	1612	0.26663	0.727423
											0.0746	1397.73	215.268	1182.46	430.535	1613	0.266916	0.72776
											0.0739	1398.37	215.632	1182.74	431.264	1614	0.267202	0.729276
											0.0739	1399	215.996	1183.01	431.992	1615	0.267487	0.729276
											0.0739	1399.64	216.36	1183.28	432.721	1616	0.267773	0.729276
											0.0739	1400.28	216.725	1183.55	433.45	1617	0.268058	0.729276
											0.0739	1400.91	217.09	1183.82	434.179	1618	0.268343	0.729276
											0.0739	1401.55	217.455	1184.09	434.909	1619	0.268628	0.729276
											0.0739	1402.18	217.82	1184.36	435.639	1620	0.268913	0.729276
											0.0739	1402.82	218.185	1184.63	436.37	1621	0.269198	0.729276
											0.07324	1403.45	218.55	1184.9	437.1	1622	0.269482	0.730785
											0.07201	1404.08	218.916	1185.17	437.832	1623	0.269767	0.731119
											0.07089	1404.72	219.282	1185.44	438.563	1624	0.270051	0.731453
											0.06988	1405.35	219.647	1185.71	439.295	1625	0.270335	0.731787
											0.06941	1405.99	220.013	1185.97	440.027	1626	0.270619	0.73212
											0.06896	1406.62	220.38	1186.24	440.759	1627	0.270903	0.732453
											0.06811	1407.25	220.746	1186.51	441.492	1628	0.271187	0.732785
											0.06771	1407.89	221.113	1186.77	442.225	1629	0.27147	0.733117
											0.06733	1408.52	221.479	1187.04	442.959	1630	0.271754	0.733449
											0.06697	1409.15	221.846	1187.31	443.693	1631	0.272037	0.733781
											0.06662	1409.79	222.213	1187.57	444.427	1632	0.27232	0.734112
											0.06596	1410.42	222.581	1187.84	445.161	1633	0.272603	0.734443
											0.06535	1411.05	222.948	1188.1	445.896	1634	0.272886	0.734773
											0.06479	1411.68	223.315	1188.37	446.631	1635	0.273169	0.735103
											0.06444	1412.32	223.683	1188.63	447.366	1636	0.273451	0.735433
											0.06426	1412.95	224.051	1188.9	448.102	1637	0.273734	0.735762
											0.06423	1413.58	224.419	1189.16	448.838	1638	0.274016	0.736092
											0.06415	1414.21	224.787	1189.43	449.575	1639	0.274298	0.736749
											0.06415	1414.84	225.156	1189.69	450.311	1640	0.27458	0.736749
											0.06415	1415.48	225.524	1189.95	451.048	1641	0.274862	0.736749
											0.06407	1416.11	225.893	1190.21	451.786	1642	0.275144	0.737404
											0.06402	1416.74	226.262	1190.48	452.524	1643	0.275425	0.737895
											0.06402	1417.37	226.631	1190.74	453.262	1644	0.275707	0.737895
											0.06393	1418	227	1191	454	1645	0.275988	0.738386
											0.06381	1418.63	227.369	1191.26	454.739	1646	0.276269	0.738712
											0.06378	1419.26	227.739	1191.52	455.478	1647	0.27655	0.739038
											0.06376	1419.89	228.109	1191.78	456.217	1648	0.276831	0.739851
											0.06376	1420.52	228.478	1192.04	456.957	1649	0.277111	0.739851
											0.06376	1421.15	228.848	1192.3	457.697	1650	0.277392	0.739851
											0.06376	1421.78	229.219	1192.56	458.437	1651	0.277672	0.739851
											0.06371	1422.41	229.589	1192.82	459.178	1652	0.277953	0.740663
											0.06367	1423.04	229.959	1193.08	459.919	1653	0.278233	0.741472
											0.06367	1423.67	230.33	1193.34	460.66	1654	0.278513	0.741472
											0.06367	1424.3	230.701	1193.6	461.402	1655	0.278793	0.741472
											0.06367	1424.93	231.072	1193.86	462.144	1656	0.279072	0.741472
											0.06363	1425.56	231.443	1194.11	462.886	1657	0.279352	0.742279
											0.06359	1426.19	231.814	1194.37	463.629	1658	0.279631	0.743085
											0.06359	1426.81	232.186	1194.63	464.372	1659	0.279911	0.743085
											0.06359	1427.44	232.557	1194.89	465.115	1660	0.28019	0.743085
											0.06359	1428.07	232.929	1195.14	465.858	1661	0.280469	0.743085
											0.06356	1428.7	233.301	1195.4	466.602	1662	0.280747	0.743888
											0.0635	1429.33	233.673	1195.65	467.346	1663	0.281026	0.744208
											0.06347	1429.95	234.045	1195.91	468.091	1664	0.281305	0.744528
											0.06344	1430.58	234.418	1196.16	468.836	1665	0.281583	0.744848
											0.06342	1431.21	234.791	1196.42	469.581	1666	0.281861	0.745806
											0.06342	1431.84	235.163	1196.67	470.327	1667	0.282139	0.745806
											0.06342	1432.46	235.536	1196.93	471.072	1668	0.282417	0.745806
											0.06342	1433.09	235.909	1197.18	471.818	1669	0.282695	0.745806
											0.06342	1433.72	236.282	1197.44	472.565	1670	0.282973	0.745806
											0.06339	1434.34	236.656	1197.69	473.312	1671	0.283251	0.746761
											0.06337	1434.97	237.029	1197.94	474.059	1672	0.283528	0.747238
											0.06337	1435.6	237.403	1198.19	474.806	1673	0.283805	0.747238
											0.06335	1436.22	237.777	1198.45	475.554	1674	0.284082	0.747713
											0.06333	1436.85	238.151	1198.7	476.302	1675	0.284359	0.748346
											0.06333	1437.47	238.525	1198.95	477.05	1676	0.284636	0.748346
											0.06333	1438.1	238.899	1199.2	477.799	1677	0.284913	0.748346
											0.06332	1438.73	239.274	1199.45	478.548	1678	0.285189	0.748978
											0.0633	1439.35	239.649	1199.7	479.297	1679	0.285466	0.749293
											0.06328	1439.98	240.023	1199.95	480.047	1680	0.285742	0.749608
											0.06325	1440.6	240.398	1200.2	480.797	1681	0.286018	0.749923
											0.06324	1441.23	240.773	1200.45	481.547	1682	0.286294	0.750708
											0.06324	1441.85	241.149	1200.7	482.297	1683	0.28657	0.750708
											0.06324	1442.48	241.524	1200.95	483.048	1684	0.286846	0.750708
											0.06324	1443.1	241.9	1201.2	483.8	1685	0.287121	0.750708
											0.06323	1443.72	242.275	1201.45	484.551	1686	0.287397	0.751492
											0.06321	1444.35	242.651	1201.7	485.303	1687	0.287672	0.751961
											0.06321	1444.97	243.027	1201.95	486.055	1688	0.287947	0.751961
											0.0632	1445.6	243.404	1202.19	486.807	1689	0.288222	0.752429
											0.06319	1446.22	243.78	1202.44	487.56	1690	0.288497	0.752741
											0.06318	1446.84	244.157	1202.69	488.313	1691	0.288772	0.753052
											0.06317	1447.47	244.533	1202.93	489.066	1692	0.289046	0.753363
											0.0629	1448.09	244.91	1203.18	489.82	1693	0.289321	0.753674
											0.0627	1448.71	245.287	1203.43	490.574	1694	0.289595	0.753985
											0.06251	1449.34	245.664	1203.67	491.328	1695	0.289869	0.754295
											0.06214	1449.96	246.042	1203.92	492.083	1696	0.290143	0.754605
											0.06196	1450.58	246.419	1204.16	492.838	1697	0.290417	0.754914
											0.06179	1451.2	246.797	1204.41	493.593	1698	0.290691	0.755223
											0.06147	1451.83	247.174	1204.65	494.349	1699	0.290965	0.755532
											0.06116	1452.45	247.552	1204.9	495.105	1700	0.291238	0.755841
											0.06088	1453.07	247.93	1205.14	495.861	1701	0.291511	0.756149
											0.06061	1453.69	248.309	1205.38	496.617	1702	0.291784	0.756457
											0.06035	1454.31	248.687	1205.63	497.374	1703	0.292058	0.756765
											0.06023	1454.93	249.066	1205.87	498.131	1704	0.29233	0.757072
											0.06011	1455.56	249.444	1206.11	498.888	1705	0.292603	0.757379
											0.05988	1456.18	249.823	1206.35	499.646	1706	0.292876	0.757686
											0.05977	1456.8	250.202	1206.6	500.404	1707	0.293148	0.757992
											0.05966	1457.42	250.581	1206.84	501.162	1708	0.293421	0.758298
											0.05956	1458.04	250.96	1207.08	501.921	1709	0.293693	0.758909
											0.05956	1458.66	251.34	1207.32	502.68	1710	0.293965	0.758909
											0.05956	1459.28	251.72	1207.56	503.439	1711	0.294237	0.758909
											0.05946	1459.9	252.099	1207.8	504.199	1712	0.294509	0.759519
											0.05936	1460.52	252.479	1208.04	504.958	1713	0.29478	0.759976
											0.05936	1461.14	252.859	1208.28	505.719	1714	0.295052	0.759976
											0.05926	1461.76	253.239	1208.52	506.479	1715	0.295323	0.760432
											0.05908	1462.38	253.62	1208.76	507.24	1716	0.295594	0.760735
											0.0589	1463	254	1209	508.001	1717	0.295865	0.761038
											0.05882	1463.62	254.381	1209.24	508.762	1718	0.296136	0.761493
											0.05882	1464.24	254.762	1209.48	509.524	1719	0.296407	0.761493
											0.05874	1464.86	255.143	1209.71	510.286	1720	0.296678	0.761946
											0.05858	1465.48	255.524	1209.95	511.048	1721	0.296948	0.762248
											0.0585	1466.09	255.905	1210.19	511.81	1722	0.297219	0.76255
											0.05843	1466.71	256.287	1210.43	512.573	1723	0.297489	0.762851
											0.05835	1467.33	256.668	1210.66	513.337	1724	0.297759	0.763152
											0.05828	1467.95	257.05	1210.9	514.1	1725	0.298029	0.763453
											0.05821	1468.57	257.432	1211.14	514.864	1726	0.298299	0.763904
											0.05821	1469.19	257.814	1211.37	515.628	1727	0.298568	0.763904
											0.05814	1469.8	258.196	1211.61	516.392	1728	0.298838	0.764353
											0.05801	1470.42	258.578	1211.84	517.157	1729	0.299107	0.764653
											0.05795	1471.04	258.961	1212.08	517.922	1730	0.299377	0.765251
											0.05795	1471.66	259.343	1212.31	518.687	1731	0.299646	0.765251
											0.05795	1472.27	259.726	1212.55	519.453	1732	0.299915	0.765251
											0.05788	1472.89	260.109	1212.78	520.218	1733	0.300184	0.765848
											0.05782	1473.51	260.492	1213.02	520.985	1734	0.300452	0.76689
											0.05782	1474.12	260.875	1213.25	521.751	1735	0.300721	0.76689
											0.05782	1474.74	261.259	1213.48	522.518	1736	0.300989	0.76689
											0.05782	1475.36	261.642	1213.72	523.285	1737	0.301258	0.76689
											0.05782	1475.97	262.026	1213.95	524.052	1738	0.301526	0.76689
											0.05782	1476.59	262.41	1214.18	524.82	1739	0.301794	0.76689
											0.05776	1477.21	262.794	1214.41	525.588	1740	0.302062	0.767927
											0.0577	1477.82	263.178	1214.64	526.356	1741	0.30233	0.768666
											0.0577	1478.44	263.562	1214.88	527.124	1742	0.302597	0.768666
											0.0577	1479.05	263.947	1215.11	527.893	1743	0.302865	0.768666
											0.0577	1479.67	264.331	1215.34	528.662	1744	0.303132	0.768666
											0.05765	1480.28	264.716	1215.57	529.432	1745	0.303399	0.769404
											0.05759	1480.9	265.101	1215.8	530.201	1746	0.303666	0.769992
											0.05759	1481.51	265.486	1216.03	530.971	1747	0.303933	0.769992
											0.05759	1482.13	265.871	1216.26	531.742	1748	0.3042	0.769992
											0.05753	1482.74	266.256	1216.49	532.512	1749	0.304467	0.770579
											0.05743	1483.36	266.642	1216.72	533.283	1750	0.304733	0.770872
											0.05733	1483.97	267.027	1216.95	534.054	1751	0.305	0.771165
											0.05728	1484.59	267.413	1217.17	534.826	1752	0.305266	0.771458
											0.05723	1485.2	267.799	1217.4	535.597	1753	0.305532	0.77175
											0.05713	1485.82	268.185	1217.63	536.37	1754	0.305798	0.772042
											0.05709	1486.43	268.571	1217.86	537.142	1755	0.306064	0.772334
											0.05704	1487.04	268.957	1218.09	537.914	1756	0.306329	0.772625
											0.057	1487.66	269.344	1218.31	538.687	1757	0.306595	0.772916
											0.05695	1488.27	269.73	1218.54	539.461	1758	0.30686	0.773207
											0.05691	1488.88	270.117	1218.77	540.234	1759	0.307126	0.773497
											0.05687	1489.5	270.504	1218.99	541.008	1760	0.307391	0.773787
											0.05679	1490.11	270.891	1219.22	541.782	1761	0.307656	0.774077
											0.05675	1490.72	271.278	1219.44	542.556	1762	0.307921	0.774656
											0.05675	1491.33	271.666	1219.67	543.331	1763	0.308185	0.774656
											0.05675	1491.95	272.053	1219.89	544.106	1764	0.30845	0.774656
											0.05671	1492.56	272.441	1220.12	544.881	1765	0.308715	0.775234
											0.05663	1493.17	272.828	1220.34	545.657	1766	0.308979	0.775522
											0.0566	1493.78	273.216	1220.57	546.433	1767	0.309243	0.776098
											0.0566	1494.4	273.604	1220.79	547.209	1768	0.309507	0.776098
											0.0566	1495.01	273.993	1221.01	547.985	1769	0.309771	0.776098
											0.05656	1495.62	274.381	1221.24	548.762	1770	0.310035	0.776673
											0.05652	1496.23	274.769	1221.46	549.539	1771	0.310298	0.77739
											0.05652	1496.84	275.158	1221.68	550.316	1772	0.310562	0.77739
											0.05652	1497.45	275.547	1221.91	551.093	1773	0.310825	0.77739
											0.05652	1498.06	275.936	1222.13	551.871	1774	0.311089	0.77739
											0.05649	1498.68	276.325	1222.35	552.649	1775	0.311352	0.778104
											0.05642	1499.29	276.714	1222.57	553.428	1776	0.311615	0.77839
											0.05639	1499.9	277.103	1222.79	554.206	1777	0.311878	0.77896
											0.05639	1500.51	277.493	1223.01	554.985	1778	0.31214	0.77896
											0.05639	1501.12	277.882	1223.24	555.765	1779	0.312403	0.77896
											0.05635	1501.73	278.272	1223.46	556.544	1780	0.312665	0.779529
											0.05632	1502.34	278.662	1223.68	557.324	1781	0.312928	0.779813
											0.05629	1502.95	279.052	1223.9	558.104	1782	0.31319	0.780097
											0.05626	1503.56	279.442	1224.12	558.884	1783	0.313452	0.781088
											0.05626	1504.17	279.833	1224.33	559.665	1784	0.313714	0.781088
											0.05626	1504.78	280.223	1224.55	560.446	1785	0.313975	0.781088
											0.05626	1505.39	280.614	1224.77	561.227	1786	0.314237	0.781088
											0.05626	1506	281.004	1224.99	562.009	1787	0.314498	0.781088
											0.05626	1506.6	281.395	1225.21	562.791	1788	0.31476	0.781088
											0.05623	1507.21	281.786	1225.43	563.573	1789	0.315021	0.782075
											0.0562	1507.82	282.177	1225.65	564.355	1790	0.315282	0.782356
											0.05617	1508.43	282.569	1225.86	565.138	1791	0.315543	0.782637
											0.05611	1509.04	282.96	1226.08	565.921	1792	0.315804	0.782918
											0.05605	1509.65	283.352	1226.3	566.704	1793	0.316065	0.783199
											0.05603	1510.26	283.744	1226.51	567.487	1794	0.316325	0.783479
											0.056	1510.86	284.135	1226.73	568.271	1795	0.316586	0.783759
											0.05595	1511.47	284.528	1226.94	569.055	1796	0.316846	0.784039
											0.0559	1512.08	284.92	1227.16	569.839	1797	0.317106	0.784318
											0.05585	1512.69	285.312	1227.38	570.624	1798	0.317366	0.784598
											0.05582	1513.3	285.704	1227.59	571.409	1799	0.317626	0.785155
											0.05582	1513.9	286.097	1227.81	572.194	1800	0.317886	0.785155
											0.05582	1514.51	286.49	1228.02	572.979	1801	0.318145	0.785155
											0.0558	1515.12	286.883	1228.23	573.765	1802	0.318405	0.785711
											0.05577	1515.72	287.276	1228.45	574.551	1803	0.318664	0.786128
											0.05577	1516.33	287.669	1228.66	575.337	1804	0.318923	0.786128
											0.05575	1516.94	288.062	1228.88	576.124	1805	0.319182	0.786544
											0.0557	1517.54	288.455	1229.09	576.911	1806	0.319441	0.786821
											0.05568	1518.15	288.849	1229.3	577.698	1807	0.3197	0.787236
											0.05568	1518.76	289.243	1229.51	578.485	1808	0.319959	0.787236
											0.05566	1519.36	289.636	1229.73	579.273	1809	0.320217	0.78765
											0.05562	1519.97	290.03	1229.94	580.061	1810	0.320476	0.787926
											0.05559	1520.58	290.424	1230.15	580.849	1811	0.320734	0.788201
											0.05557	1521.18	290.819	1230.36	581.637	1812	0.320992	0.788477
											0.05553	1521.79	291.213	1230.57	582.426	1813	0.32125	0.788751
											0.05551	1522.39	291.608	1230.78	583.215	1814	0.321508	0.789163
											0.05551	1523	292.002	1231	584.005	1815	0.321766	0.789163
											0.05549	1523.6	292.397	1231.21	584.794	1816	0.322023	0.789575
											0.05545	1524.21	292.792	1231.42	585.584	1817	0.322281	0.789849
											0.05543	1524.81	293.187	1231.63	586.374	1818	0.322538	0.790122
											0.05542	1525.42	293.582	1231.84	587.164	1819	0.322795	0.790396
											0.05538	1526.02	293.978	1232.04	587.955	1820	0.323052	0.790669
											0.05536	1526.63	294.373	1232.25	588.746	1821	0.323309	0.791214
											0.05536	1527.23	294.769	1232.46	589.537	1822	0.323566	0.791214
											0.05536	1527.84	295.164	1232.67	590.329	1823	0.323823	0.791214
											0.05534	1528.44	295.56	1232.88	591.121	1824	0.324079	0.791758
											0.05527	1529.04	295.956	1233.09	591.913	1825	0.324336	0.79203
											0.05524	1529.65	296.352	1233.3	592.705	1826	0.324592	0.792301
											0.0552	1530.25	296.749	1233.5	593.497	1827	0.324848	0.792572
											0.05517	1530.85	297.145	1233.71	594.29	1828	0.325104	0.792843
											0.05514	1531.46	297.542	1233.92	595.083	1829	0.32536	0.793114
											0.05513	1532.06	297.938	1234.12	595.877	1830	0.325616	0.794058
											0.05513	1532.66	298.335	1234.33	596.67	1831	0.325871	0.794058
											0.05513	1533.27	298.732	1234.54	597.464	1832	0.326127	0.794058
											0.05513	1533.87	299.129	1234.74	598.259	1833	0.326382	0.794058
											0.05513	1534.47	299.527	1234.95	599.053	1834	0.326637	0.794058
											0.05513	1535.08	299.924	1235.15	599.848	1835	0.326893	0.794058
											0.05511	1535.68	300.321	1235.36	600.643	1836	0.327147	0.795
											0.05509	1536.28	300.719	1235.56	601.438	1837	0.327402	0.795402
											0.05509	1536.88	301.117	1235.77	602.234	1838	0.327657	0.795402
											0.05508	1537.49	301.515	1235.97	603.029	1839	0.327912	0.795804
											0.05507	1538.09	301.913	1236.17	603.825	1840	0.328166	0.796072
											0.05505	1538.69	302.311	1236.38	604.622	1841	0.32842	0.796339
											0.05502	1539.29	302.709	1236.58	605.418	1842	0.328674	0.796606
											0.05501	1539.89	303.108	1236.78	606.215	1843	0.328929	0.79714
											0.05501	1540.49	303.506	1236.99	607.012	1844	0.329182	0.79714
											0.05501	1541.1	303.905	1237.19	607.81	1845	0.329436	0.79714
											0.05499	1541.7	304.304	1237.39	608.607	1846	0.32969	0.797672
											0.05497	1542.3	304.703	1237.59	609.405	1847	0.329943	0.797938
											0.05494	1542.9	305.102	1237.8	610.204	1848	0.330197	0.798203
											0.05491	1543.5	305.501	1238	611.002	1849	0.33045	0.798468
											0.0549	1544.1	305.9	1238.2	611.801	1850	0.330703	0.798866
											0.0549	1544.7	306.3	1238.4	612.6	1851	0.330956	0.798866
											0.05489	1545.3	306.7	1238.6	613.399	1852	0.331209	0.799262
											0.05487	1545.9	307.099	1238.8	614.199	1853	0.331462	0.799526
											0.05486	1546.5	307.499	1239	614.998	1854	0.331714	0.79979
											0.05485	1547.1	307.899	1239.2	615.798	1855	0.331967	0.800186
											0.05485	1547.7	308.299	1239.4	616.599	1856	0.332219	0.800186
											0.05483	1548.3	308.7	1239.6	617.399	1857	0.332471	0.80058
											0.05479	1548.9	309.1	1239.8	618.2	1858	0.332723	0.800843
											0.05476	1549.5	309.501	1240	619.001	1859	0.332975	0.801106
											0.05475	1550.1	309.901	1240.2	619.803	1860	0.333227	0.801368
											0.05474	1550.7	310.302	1240.4	620.604	1861	0.333479	0.80163
											0.05472	1551.3	310.703	1240.59	621.406	1862	0.33373	0.801892
											0.05469	1551.9	311.104	1240.79	622.208	1863	0.333982	0.802153
											0.05467	1552.49	311.505	1240.99	623.011	1864	0.334233	0.802415
											0.05466	1553.09	311.907	1241.19	623.813	1865	0.334484	0.802936
											0.05466	1553.69	312.308	1241.38	624.616	1866	0.334735	0.802936
											0.05466	1554.29	312.71	1241.58	625.42	1867	0.334986	0.802936
											0.05465	1554.89	313.112	1241.78	626.223	1868	0.335237	0.803457
											0.05463	1555.49	313.513	1241.97	627.027	1869	0.335488	0.803717
											0.05461	1556.08	313.915	1242.17	627.831	1870	0.335738	0.803977
											0.0546	1556.68	314.317	1242.37	628.635	1871	0.335989	0.804236
											0.05459	1557.28	314.72	1242.56	629.439	1872	0.336239	0.804495
											0.05457	1557.88	315.122	1242.76	630.244	1873	0.336489	0.804754
											0.05456	1558.48	315.525	1242.95	631.049	1874	0.336739	0.805013
											0.05455	1559.07	315.927	1243.15	631.854	1875	0.336989	0.805271
											0.05453	1559.67	316.33	1243.34	632.66	1876	0.337239	0.805529
											0.05452	1560.27	316.733	1243.53	633.466	1877	0.337488	0.805787
											0.0545	1560.86	317.136	1243.73	634.272	1878	0.337738	0.806045
											0.05445	1561.46	317.539	1243.92	635.078	1879	0.337987	0.806302
											0.05443	1562.06	317.942	1244.12	635.885	1880	0.338237	0.806559
											0.05441	1562.65	318.346	1244.31	636.692	1881	0.338486	0.806816
											0.0544	1563.25	318.749	1244.5	637.499	1882	0.338735	0.807329
											0.0544	1563.85	319.153	1244.69	638.306	1883	0.338983	0.807329
											0.0544	1564.44	319.557	1244.89	639.114	1884	0.339232	0.807329
											0.05438	1565.04	319.961	1245.08	639.921	1885	0.339481	0.807841
											0.05436	1565.64	320.365	1245.27	640.729	1886	0.339729	0.808096
											0.05434	1566.23	320.769	1245.46	641.538	1887	0.339978	0.808352
											0.05431	1566.83	321.173	1245.65	642.346	1888	0.340226	0.808607
											0.05429	1567.42	321.578	1245.84	643.155	1889	0.340474	0.808862
											0.05428	1568.02	321.982	1246.04	643.964	1890	0.340722	0.809116
											0.05427	1568.61	322.387	1246.23	644.774	1891	0.34097	0.809625
											0.05427	1569.21	322.792	1246.42	645.583	1892	0.341217	0.809625
											0.05427	1569.8	323.197	1246.61	646.393	1893	0.341465	0.809625
											0.05426	1570.4	323.602	1246.8	647.203	1894	0.341712	0.810132
											0.05425	1570.99	324.007	1246.99	648.014	1895	0.34196	0.810512
											0.05425	1571.59	324.412	1247.18	648.824	1896	0.342207	0.810512
											0.05423	1572.18	324.818	1247.36	649.635	1897	0.342454	0.810891
											0.05421	1572.78	325.223	1247.55	650.446	1898	0.342701	0.811144
											0.0542	1573.37	325.629	1247.74	651.258	1899	0.342948	0.811396
											0.05418	1573.97	326.035	1247.93	652.069	1900	0.343194	0.811774
											0.05418	1574.56	326.441	1248.12	652.881	1901	0.343441	0.811774
											0.05417	1575.15	326.847	1248.31	653.694	1902	0.343687	0.812151
											0.05416	1575.75	327.253	1248.49	654.506	1903	0.343934	0.812528
											0.05416	1576.34	327.659	1248.68	655.319	1904	0.34418	0.812528
											0.05415	1576.93	328.066	1248.87	656.132	1905	0.344426	0.813155
											0.05415	1577.53	328.472	1249.06	656.945	1906	0.344672	0.813155
											0.05415	1578.12	328.879	1249.24	657.758	1907	0.344918	0.813155
											0.05414	1578.71	329.286	1249.43	658.572	1908	0.345163	0.813655
											0.05413	1579.31	329.693	1249.61	659.386	1909	0.345409	0.81403
											0.05413	1579.9	330.1	1249.8	660.2	1910	0.345654	0.81403
											0.05412	1580.49	330.507	1249.99	661.014	1911	0.3459	0.814529
											0.05412	1581.09	330.914	1250.17	661.829	1912	0.346145	0.814529
											0.05411	1581.68	331.322	1250.36	662.644	1913	0.34639	0.814902
											0.0541	1582.27	331.729	1250.54	663.459	1914	0.346635	0.815151
											0.05408	1582.86	332.137	1250.73	664.274	1915	0.34688	0.815399
											0.01167	1583.46	332.545	1250.91	665.09	1916	0.347124	0.815647
											0.01121	1584.05	332.953	1251.09	665.906	1917	0.347369	0.817007
											0.01121	1584.64	333.361	1251.28	666.722	1918	0.347613	0.817007
											0.01121	1585.23	333.769	1251.46	667.538	1919	0.347857	0.817007
											0.01121	1585.82	334.177	1251.65	668.355	1920	0.348102	0.817007
											0.01121	1586.41	334.586	1251.83	669.172	1921	0.348346	0.817007
											0.01121	1587.01	334.995	1252.01	669.989	1922	0.348589	0.817007
											0.01121	1587.6	335.403	1252.19	670.806	1923	0.348833	0.817007
											0.01121	1588.19	335.812	1252.38	671.624	1924	0.349077	0.817007
											0.01121	1588.78	336.221	1252.56	672.442	1925	0.34932	0.817007
											0.01121	1589.37	336.63	1252.74	673.26	1926	0.349564	0.817007
											0.0112	1589.96	337.039	1252.92	674.078	1927	0.349807	0.819583
											0.0112	1590.55	337.448	1253.1	674.897	1928	0.35005	0.819583
											0.0112	1591.14	337.858	1253.28	675.716	1929	0.350293	0.819583
											0.0112	1591.73	338.267	1253.47	676.535	1930	0.350536	0.819583
											0.0112	1592.32	338.677	1253.65	677.354	1931	0.350779	0.819583
											0.0112	1592.91	339.087	1253.83	678.174	1932	0.351022	0.819583
											0.0112	1593.5	339.497	1254.01	678.994	1933	0.351264	0.819583
											0.0112	1594.09	339.907	1254.19	679.814	1934	0.351507	0.819583
											0.0112	1594.68	340.317	1254.37	680.634	1935	0.351749	0.819583
											0.0112	1595.27	340.727	1254.55	681.455	1936	0.351991	0.819583
											0.0112	1595.86	341.138	1254.72	682.275	1937	0.352233	0.819583
											0.01119	1596.45	341.548	1254.9	683.096	1938	0.352475	0.821528
											0.01119	1597.04	341.959	1255.08	683.918	1939	0.352717	0.821528
											0.01119	1597.63	342.37	1255.26	684.739	1940	0.352958	0.821528
											0.01119	1598.22	342.781	1255.44	685.561	1941	0.3532	0.821528
											0.01119	1598.81	343.192	1255.62	686.383	1942	0.353441	0.821528
											0.01118	1599.4	343.603	1255.79	687.205	1943	0.353683	0.822495
											0.01118	1599.99	344.014	1255.97	688.028	1944	0.353924	0.822495
											0.01118	1600.57	344.425	1256.15	688.851	1945	0.354165	0.822495
											0.01117	1601.16	344.837	1256.33	689.674	1946	0.354406	0.823818
											0.01117	1601.75	345.248	1256.5	690.497	1947	0.354646	0.823818
											0.01117	1602.34	345.66	1256.68	691.32	1948	0.354887	0.823818
											0.01117	1602.93	346.072	1256.86	692.144	1949	0.355128	0.823818
											0.01117	1603.52	346.484	1257.03	692.968	1950	0.355368	0.823818
											0.01117	1604.1	346.896	1257.21	693.792	1951	0.355608	0.823818
											0.01117	1604.69	347.308	1257.38	694.616	1952	0.355849	0.823818
											0.01117	1605.28	347.721	1257.56	695.441	1953	0.356089	0.823818
											0.01116	1605.87	348.133	1257.73	696.266	1954	0.356329	0.825373
											0.01116	1606.45	348.546	1257.91	697.091	1955	0.356568	0.825373
											0.01116	1607.04	348.958	1258.08	697.916	1956	0.356808	0.825373
											0.01116	1607.63	349.371	1258.26	698.742	1957	0.357048	0.825373
											0.01116	1608.22	349.784	1258.43	699.568	1958	0.357287	0.825373
											0.01115	1608.8	350.197	1258.61	700.394	1959	0.357526	0.826562
											0.01115	1609.39	350.61	1258.78	701.22	1960	0.357765	0.826562
											0.01115	1609.98	351.023	1258.95	702.047	1961	0.358005	0.826562
											0.01115	1610.56	351.437	1259.13	702.874	1962	0.358243	0.826562
											0.01115	1611.15	351.85	1259.3	703.701	1963	0.358482	0.826562
											0.01114	1611.74	352.264	1259.47	704.528	1964	0.358721	0.827981
											0.01114	1612.32	352.678	1259.64	705.356	1965	0.35896	0.827981
											0.01114	1612.91	353.092	1259.82	706.183	1966	0.359198	0.827981
											0.01114	1613.49	353.506	1259.99	707.011	1967	0.359436	0.827981
											0.01114	1614.08	353.92	1260.16	707.839	1968	0.359675	0.827981
											0.01114	1614.67	354.334	1260.33	708.668	1969	0.359913	0.827981
											0.01114	1615.25	354.748	1260.5	709.497	1970	0.360151	0.827981
											0.01113	1615.84	355.163	1260.67	710.326	1971	0.360388	0.830328
											0.01113	1616.42	355.577	1260.85	711.155	1972	0.360626	0.830328
											0.01113	1617.01	355.992	1261.02	711.984	1973	0.360864	0.830328
											0.01113	1617.59	356.407	1261.19	712.814	1974	0.361101	0.830328
											0.01113	1618.18	356.822	1261.36	713.644	1975	0.361339	0.830328
											0.01113	1618.76	357.237	1261.53	714.474	1976	0.361576	0.830328
											0.01113	1619.35	357.652	1261.7	715.304	1977	0.361813	0.830328
											0.01113	1619.93	358.067	1261.87	716.135	1978	0.36205	0.830328
											0.01113	1620.52	358.483	1262.03	716.965	1979	0.362287	0.830328
											0.01113	1621.1	358.898	1262.2	717.796	1980	0.362523	0.830328
											0.01113	1621.69	359.314	1262.37	718.628	1981	0.36276	0.830328
											0.01113	1622.27	359.73	1262.54	719.459	1982	0.362997	0.830328
											0.01113	1622.85	360.145	1262.71	720.291	1983	0.363233	0.830328
											0.01112	1623.44	360.561	1262.88	721.123	1984	0.363469	0.833922
											0.01112	1624.02	360.978	1263.04	721.955	1985	0.363705	0.833922
											0.01112	1624.61	361.394	1263.21	722.787	1986	0.363941	0.833922
											0.01112	1625.19	361.81	1263.38	723.62	1987	0.364177	0.833922
											0.01112	1625.77	362.226	1263.55	724.453	1988	0.364413	0.833922
											0.01112	1626.36	362.643	1263.71	725.286	1989	0.364649	0.833922
											0.01112	1626.94	363.06	1263.88	726.119	1990	0.364884	0.833922
											0.01112	1627.52	363.477	1264.05	726.953	1991	0.36512	0.833922
											0.01112	1628.11	363.893	1264.21	727.787	1992	0.365355	0.833922
											0.01112	1628.69	364.31	1264.38	728.621	1993	0.36559	0.833922
											0.01112	1629.27	364.728	1264.54	729.455	1994	0.365825	0.833922
											0.01112	1629.86	365.145	1264.71	730.29	1995	0.36606	0.833922
											0.01112	1630.44	365.562	1264.88	731.124	1996	0.366295	0.833922
											0.01112	1631.02	365.98	1265.04	731.959	1997	0.366529	0.833922
											0.01112	1631.6	366.397	1265.21	732.794	1998	0.366764	0.833922
											0.01112	1632.19	366.815	1265.37	733.63	1999	0.366998	0.833922
[truncated: 14 more rows]

## Sheet: Search Summary
	ProteinPilot™ Software Report
	Template Version	1.00 light report					Search Properties
	Summary of Identification Yields						General
	Data Level	FDR Type	FDR	ID Yield			Group filename	Co-IP_WT_stroma2.group
Identification Yield at FDR Threshold	Protein	Local	0.01	26			Start date	2020-07-21 09:35:11
	Protein		0.05	26			Start time	2020-07-21 09:35:11
	Protein		0.1	26			User name	5600Procesado\5600 Procesado
	Protein	Global	0.01	22
	Protein		0.05	23			Search Input
	Protein		0.1	25			Number of spectra in search	18952
	Distinct peptide	Local	0.01	78			Number of input files	1
	Distinct peptide		0.05	99
	Distinct peptide		0.1	124			Search Method
	Distinct peptide	Global	0.01	89			Sample Type	Identification
	Distinct peptide		0.05	150			Cysteine Alkylation	Iodoacetamide
	Distinct peptide		0.1	181			Digestion	Trypsin
	Spectral	Local	0.01	457			Special Factors
	Spectral		0.05	665			Instrument	TripleTOF 5600
	Spectral		0.1	762			Species
	Spectral	Global	0.01	669			Search Effort	Thorough
	Spectral		0.05	934			ID Focus	Biological modifications
	Spectral		0.1	1094			FDR Analysis	Yes
							Quantitation
Corresponding Confidence in ProteinPilot™ Software	Protein	Local	0.01	0.99			Background Correction	No
	Protein		0.05	0.99			Bias Correction	Yes
	Protein		0.1	0.99			Channel to use as denominator in ratios
	Protein	Global	0.01	0.99			Modified Data Dictionary or Parameter Translation	Yes
	Protein		0.05	0.99
	Protein		0.1	0.99			Database Searched
	Distinct peptide	Local	0.01	1			Database filename	C:\AB SCIEX\ProteinPilot Data\SearchDatabases\uniproArab2020_contaminantes.fasta
	Distinct peptide		0.05	0.9996			Number of Proteins in Database	39509
	Distinct peptide		0.1	0.9973			Number of proteins searched	79018
	Distinct peptide	Global	0.01	0.9999
	Distinct peptide		0.05	0.9281			Hardware and Software Environment
	Distinct peptide		0.1	0.3401			RAM (MB)	32712
	Spectral	Local	0.01	0.9995			Computer name	5600PROCESADO
	Spectral		0.05	0.9745			Number of cores in computer	16
	Spectral		0.1	0.6225			Number of threads (double cores if hyperthreading on)	32
	Spectral	Global	0.01	0.9681			Number of cores licensed to use	16
	Spectral		0.05	0.3481			Operating system	Windows 7 Professional Service Pack 1 (6.1.7601)
	Spectral		0.1	0.2529			ProteinPilot Software Version	5.0.1.0, 4895
							Paragon Algorithm Version	5.0.1.0, 4874

## Sheet: Advanced Metadata
	Advanced Metadata
	Parameters - Search Dimension Factors
	Number of segments the input data are broken into	5
	Number of searches per segment (2 for Thorough, 1 for Rapid)	2
	Number of apparent sub-searches in group file	10
	Do reversed search	TRUE
	Do separate searches for each plex in MS1 quantitation	FALSE
	Maximum number of hypotheses to keep per spectrum	15
	Parameters - Identification
	MS1 initial mass error tolerance type	dalton
	MS1 initial mass error tolerance value	0.05
	MS2 initial mass error tolerance type	dalton
	MS2 initial mass error tolerance value	0.1
	MS1 final mass error standard deviation type	dalton
	MS1 final mass error standard deviation value	0.0011
	MS2 final mass error standard deviation type	dalton
	MS2 final mass error standard deviation value	0.01
	Use multi-precursor search function	TRUE
	Maximum number of different precursor masses to try to match to in the Fraglet stage when doing multi-precursor search	5
	Maximum dynamic range gap of secondary precursors vs primary precursor in the Fraglet stage when doing multi-precursor search	10
	Maximum number of different precursor masses to try to match to in the Taglet stage when doing multi-precursor search	1
	Maximum dynamic range gap of secondary precursors vs primary precursor in the Taglet stage when doing multi-precursor search	3
	First charge state to consider when precursor z is not determined	2
	Probability of first charge state to consider when precursor z is not determined	1
	Second charge state to consider when precursor z is not determined	3
	Probability of second charge state to consider when precursor z is not determined	1
	Third charge state to consider when precursor z is not determined	4
	Probability of third charge state to consider when precursor z is not determined	1
	Fourth charge state to consider when precursor z is not determined
	Probability of fourth charge state to consider when precursor z is not determined
	Parameters - Protein Grouping
	Use Bayesian protein confidence calculation	TRUE
	Use peptide FDR analysis to recalibrate peptide confidences	TRUE
	In mid-Pro Group, minimum Intersection ProtScore to be in Same Group	4
	In mid-Pro Group, minimum Unused ProtScore to keep a Group	0.1
	In mid-Pro Group, keep competitor proteins with ProtScore units from winner	6
	In final Pro Group, minimum Intersection ProtScore to be in same group	1.3
	In final Pro Group, minimum Unused ProtScore to keep a group	0.0458
	In final Pro Group, keep competitor proteins with ProtScore units from winner	2
	Parameters - Quantitation
	Do isobaric quant background correction algorithm	FALSE
	Normalize the central tendency of protein ratios to be unity	TRUE
	Compute protein-level ratios from the median of peptide ratios	TRUE
	Quant threshold setting no longer used	-1
	Use measures for quantitation if signal to noise is greater than	9
	Maximum number of labels allowed on a peptide for it to be used for quantitation	35
	Include extreme ratios in the protein ratio calculation if the fraction of peptides from a protein having extreme ratios is greater than	0
	Exclude quantitation data if identification confidence does not pass a threshold value	TRUE
	Exclude quantitation data if a minimum intensity is not passed	TRUE
	Exclude quantitation data based on discordant peptide logic	TRUE
	Exclude quantitation data using sharing logic	TRUE
	Minimum protein confidence to consider a protein confident and capable of excluding spectra as shared	1.3
	Minimum peptide percent confidence from a confident protein to consider a spectrum shared	15
	Minimum peptide confidence to be used for quantitation	15
	Consider a peptide discordant if joint feature probability less than	0.3
	Parameters - Non-Functional
	Show results only for distinct peptides, suppressing redundancy	FALSE
	Do not store MS1 level data	FALSE
	Statistics - Processing Times
	Start time - Search	2020-07-21 09:35:11
	End time - Search	2020-07-21 09:49:35
	Start time - Identification algorithm stages	2020-07-21 09:44:13
	End time - Identification algorithm stages	2020-07-21 09:49:27
	Start time - Signal processing stage	2020-07-21 09:35:12
	End time - Signal processing stage	2020-07-21 09:44:11
	Start time - Waiting stage	2020-07-21 09:44:11
	End time - Waiting stage	2020-07-21 09:44:13
	Start time - Fraglet Algorithm search stage	2020-07-21 09:44:15
	End time - Fraglet Algorithm search stage	2020-07-21 09:45:40
	Start time - Mid-Pro Group Algorithm stage	2020-07-21 09:45:40
	End time - Mid-Pro Group Algorithm stage	2020-07-21 09:46:10
	Start time - Taglet Algorithm search stage	2020-07-21 09:46:10
	End time - Taglet Algorithm search stage	2020-07-21 09:48:36
	Start time - Final Pro Group Algorithm stage	2020-07-21 09:48:36
	End time - Final Pro Group Algorithm stage	2020-07-21 09:49:27
	Start time - FDR analysis stage	2020-07-21 09:49:27
	End time - FDR analysis stage	2020-07-21 09:49:35
	Clock time duration - Full search (min)	14.3887
	Clock time duration - Identification algorithm stages (min)	5.23068
	Clock time duration - Signal processing stage (min)	8.99783
	Clock time duration - Waiting stage (min)	0.03015
	Clock time duration - Fraglet Algorithm stage (min)	1.40972
	Clock time duration - Mid-Pro Group Algorithm stage (min)	0.5018
	Clock time duration - Taglet Algorithm stage (min)	2.43645
	Clock time duration - Pro Group Algorithm stage (min)	0.848367
	Clock time duration - FDR Analysis (min)	0.1248
	Clock time not accounted for in measured stages	0.0395667
	CPU time duration - Signal Processing stage (min)
	CPU time duration - Fraglet Algorithm stage (min)	4.48268
	CPU time duration - Mid-Pro Group Algorithm stage (min)	1.36083
	CPU time duration - Taglet Algorithm stage (min)	10.484
	CPU time duration - Pro Group Algorithm stage (min)	0.93365
	Percent of clock time - Identification Algorithm stages	0.363528
	Percent of clock time - Signal Processing stage	0.625341
	Percent of clock time - Waiting stage	0.0020954
	Percent of clock time - Fraglet Algorithm stage	0.097974
	Percent of clock time - Mid-Pro Group Algorithm stage	0.0348746
	Percent of clock time - Taglet Algorithm stage	0.169331
	Percent of clock time - Pro Group Algorithm stage	0.0589607
	Percent of clock time - FDR Analysis	0.00867348
	Statistics - Processing Rates
	Clock time rate (sec/spect) - Full Search	0.045553
	Clock time rate (sec/spect) - Identification Algorithm stages	0.0165598
	Clock time rate (sec/spect) - Signal processing stage	0.0284862
	Clock time rate (sec/spect) - Waiting stage	9.54517e-05
	Clock time rate (sec/spect) - Fraglet Algorithm stage	0.00446301
	Clock time rate (sec/spect) - Mid-Pro Group Algorithm stage	0.00158864
	Clock time rate (sec/spect) - Taglet Algorithm stage	0.00771354
	Clock time rate (sec/spect) - Pro Group Algorithm stage	0.00268584
	Clock time rate (sec/spect) - FDR Analysis	0.000395103
	CPU time rate (sec/spect) - Signal processing stage
	CPU time rate (sec/spect) - Fraglet Algorithm stage	0.0141917
	CPU time rate (sec/spect) - Mid-Pro Group Algorithm stage	0.00430825
	CPU time rate (sec/spect) - Taglet Algorithm stage	0.0331913
	CPU time rate (sec/spect) - Pro Group Algorithm stage	0.00295584
	Clock time rate (sec/spect/DB protein) - Full search	5.76489e-07
	Clock time rate (sec/spect/DB protein) - Identification algorithm stages	2.0957e-07
	Clock time rate (sec/spect/DB protein) - Signal processing stage	3.60502e-07
	Clock time rate (sec/spect/DB protein) - Waiting stage	1.20797e-09
	Clock time rate (sec/spect/DB protein) - Fraglet Algorithm stage	5.6481e-08
	Clock time rate (sec/spect/DB protein) - Mid-Pro Group Algorithm stage	2.01048e-08
	Clock time rate (sec/spect/DB protein) - Taglet Algorithm stage	9.76175e-08
	Clock time rate (sec/spect/DB protein) - Pro Group Algorithm stage	3.39902e-08
	Clock time rate (sec/spect/DB protein) - FDR Analysis	5.00017e-09
	CPU time rate (sec/spect/DB protein) - Signal processing stage
	CPU time rate (sec/spect/DB protein) - Fraglet Algorithm stage	1.79601e-07
	CPU time rate (sec/spect/DB protein) - Mid-Pro Group Algorithm stage	5.45224e-08
	CPU time rate (sec/spect/DB protein) - Taglet Algorithm stage	4.20048e-07
	CPU time rate (sec/spect/DB protein) - Pro Group Algorithm stage	3.74071e-08
	Statistics - Extent of Distribution
	Distribution factor - CPU vs. clock time - Fraglet Algorithm stage	3.17985
	Distribution factor - CPU vs. clock time - Mid-Pro Group Algorithm stage	2.7119
	Distribution factor - CPU vs. clock time - Taglet Algorithm stage	4.303
	Distribution factor - CPU vs. clock time - Pro Group Algorithm stage	1.10053
	Ratio of distribution factor to number of search segments - Fraglet Algorithm stage	0.635969
	Ratio of distribution factor to number of search segments - Mid-Pro Group Algorithm stage	0.542381
	Ratio of distribution factor to number of search segments - Taglet Algorithm stage	0.860599
	Ratio of distribution factor to number of search segments - Pro Group Algorithm stage	0.220105
	Ratio of distribution factor to number of licensed cores - Fraglet Algorithm stage	0.19874
	Ratio of distribution factor to number of licensed cores - Mid-Pro Group Algorithm stage	0.169494
	Ratio of distribution factor to number of licensed cores - Taglet Algorithm stage	0.268937
	Ratio of distribution factor to number of licensed cores - Pro Group Algorithm stage	0.0687829
	Statistics - Search Segmentation
	Average number of spectra per segment	3790.4
	Standard deviation of number of spectra per segment	20.1174
	Maximum number of spectra per segment	3815
	Minimum number of spectra per segment	3756

## Sheet: Speed and Distribution Analysis
		Duration				Clock Rates			CPU Rates			Extent of Search Distribution
	Processing Stage	Clock Time (min)	Percent	CPU Time (min)		Sec/Spectrum	Sec/Spectrum per DB Protein		Sec/Spectrum	Sec/Spectrum per DB Protein		Fundamental Distribution Factor (CPU/Clock Time)	Ratio of Distribution Factor to # Segments	Ratio of Distribution Factor to # of Licensed Cores
	Signal Processing	8.99783	0.625341			0.0284862	3.60502e-07
	Waiting	0.03015	0.0020954			9.54517e-05	1.20797e-09
	Fraglet Algorithm	1.40972	0.097974	4.48268		0.00446301	5.6481e-08		0.0141917	1.79601e-07		3.17985	0.635969	0.19874
	Mid-Pro Group Algorithm	0.5018	0.0348746	1.36083		0.00158864	2.01048e-08		0.00430825	5.45224e-08		2.7119	0.542381	0.169494
	Taglet Algorithm	2.43645	0.169331	10.484		0.00771354	9.76175e-08		0.0331913	4.20048e-07		4.303	0.860599	0.268937
	Final Pro Group Algorithm	0.848367	0.0589607	0.93365		0.00268584	3.39902e-08		0.00295584	3.74071e-08		1.10053	0.220105	0.0687829
	FDR Analysis	0.1248	0.00867348			0.000395103	5.00017e-09
	Full Search	14.3887	0.99725			0.045553	5.76489e-07
	Time not accounted for	0.0395667

## Sheet: Single Results Table
	Single Table Summary of All Results
	Data Level	FDR Type	FDR	ID Yield			Template Version
Identification Yield at FDR Threshold	Protein	Local	0.01	26
	Protein		0.05	26			2.01
	Protein		0.1	26
	Protein	Global	0.01	22
	Protein		0.05	23
	Protein		0.1	25
	Distinct peptide	Local	0.01	78
	Distinct peptide		0.05	99
	Distinct peptide		0.1	124
	Distinct peptide	Global	0.01	89
	Distinct peptide		0.05	150
	Distinct peptide		0.1	181
	Spectral	Local	0.01	457
	Spectral		0.05	665
	Spectral		0.1	762
	Spectral	Global	0.01	669
	Spectral		0.05	934
	Spectral		0.1	1094
Corresponding Confidence in ProteinPilot™ Software	Protein	Local	0.01	0.99
	Protein		0.05	0.99
	Protein		0.1	0.99
	Protein	Global	0.01	0.99
	Protein		0.05	0.99
	Protein		0.1	0.99
	Distinct peptide	Local	0.01	1
	Distinct peptide		0.05	0.9996
	Distinct peptide		0.1	0.9973
	Distinct peptide	Global	0.01	0.9999
	Distinct peptide		0.05	0.9281
	Distinct peptide		0.1	0.3401
	Spectral	Local	0.01	0.9995
	Spectral		0.05	0.9745
	Spectral		0.1	0.6225
	Spectral	Global	0.01	0.9681
	Spectral		0.05	0.3481
	Spectral		0.1	0.2529

[truncated: 9 more sheets: Protein FDR Summary, Distinct Peptide FDR Summary, Spectrum FDR Summary, PDST Controls, Protein Summary, Peptide Summary, Distinct Peptide Summary, Feature Summary, Single Column Summary]
